# Supplementary material for: Chromosome-Level Genome Assembly of the Speckled Blue Grouper (Epinephelus cyanopodus) Provides Insight into Its Adaptive Evolution
Source: Biology (Basel). 2022 Dec 13;11(12):1810. doi: 10.3390/biology11121810 (PMC9775623; doi:10.3390/biology11121810)
Supplement: Supplementary file 1 [file biology-11-01810-s001.zip]

Archive with 1,654 entries (1,654 files):
- Supplemental Data/HO00008.align
- Supplemental Data/HO00012.align
- Supplemental Data/HO00015.align
- Supplemental Data/HO00025.align
- Supplemental Data/HO00044.align
- Supplemental Data/HO00072.align
- Supplemental Data/HO00076.align
- Supplemental Data/HO00079.align
- Supplemental Data/HO00082.align
- Supplemental Data/HO00083.align
- Supplemental Data/HO00087.align
- Supplemental Data/HO00101.align
- Supplemental Data/HO00112.align
- Supplemental Data/HO00119.align
- Supplemental Data/HO00120.align
- Supplemental Data/HO00127.align
- Supplemental Data/HO00129.align
- Supplemental Data/HO00131.align
- Supplemental Data/HO00133.align
- Supplemental Data/HO00144.align
- Supplemental Data/HO00152.align
- Supplemental Data/HO00157.align
- Supplemental Data/HO00159.align
- Supplemental Data/HO00165.align
- Supplemental Data/HO00185.align
- Supplemental Data/HO00225.align
- Supplemental Data/HO00229.align
- Supplemental Data/HO00233.align
- Supplemental Data/HO00241.align
- Supplemental Data/HO00260.align
- Supplemental Data/HO00262.align
- Supplemental Data/HO00265.align
- Supplemental Data/HO00277.align
- Supplemental Data/HO00287.align
- Supplemental Data/HO00292.align
- Supplemental Data/HO00293.align
- Supplemental Data/HO00306.align
- Supplemental Data/HO00336.align
- Supplemental Data/HO00337.align
- Supplemental Data/HO00356.align
- Supplemental Data/HO00360.align
- Supplemental Data/HO00366.align
- Supplemental Data/HO00368.align
- Supplemental Data/HO00369.align
- Supplemental Data/HO00372.align
- Supplemental Data/HO00379.align
- Supplemental Data/HO00385.align
- Supplemental Data/HO00444.align
- Supplemental Data/HO00447.align
- Supplemental Data/HO00457.align
- Supplemental Data/HO00458.align
- Supplemental Data/HO00460.align
- Supplemental Data/HO00469.align
- Supplemental Data/HO00490.align
- Supplemental Data/HO00492.align
- Supplemental Data/HO00494.align
- Supplemental Data/HO00518.align
- Supplemental Data/HO00539.align
- Supplemental Data/HO00561.align
- Supplemental Data/HO00564.align
- Supplemental Data/HO00567.align
- Supplemental Data/HO00575.align
- Supplemental Data/HO00576.align
- Supplemental Data/HO00594.align
- Supplemental Data/HO00596.align
- Supplemental Data/HO00609.align
- Supplemental Data/HO00612.align
- Supplemental Data/HO00628.align
- Supplemental Data/HO00644.align
- Supplemental Data/HO00657.align
- Supplemental Data/HO00667.align
- Supplemental Data/HO00675.align
- Supplemental Data/HO00689.align
- Supplemental Data/HO00692.align
- Supplemental Data/HO00694.align
- Supplemental Data/HO00702.align
- Supplemental Data/HO00717.align
- Supplemental Data/HO00723.align
- Supplemental Data/HO00732.align
- Supplemental Data/HO00734.align
- Supplemental Data/HO00750.align
- Supplemental Data/HO00770.align
- Supplemental Data/HO00784.align
- Supplemental Data/HO00789.align
- Supplemental Data/HO00792.align
- Supplemental Data/HO00793.align
- Supplemental Data/HO00822.align
- Supplemental Data/HO00832.align
- Supplemental Data/HO00836.align
- Supplemental Data/HO00841.align
- Supplemental Data/HO00867.align
- Supplemental Data/HO00901.align
- Supplemental Data/HO00942.align
- Supplemental Data/HO00948.align
- Supplemental Data/HO00955.align
- Supplemental Data/HO00964.align
- Supplemental Data/HO00968.align
- Supplemental Data/HO00975.align
- Supplemental Data/HO00980.align
- Supplemental Data/HO00999.align
- Supplemental Data/HO01006.align
- Supplemental Data/HO01017.align
- Supplemental Data/HO01022.align
- Supplemental Data/HO01031.align
- Supplemental Data/HO01038.align
- Supplemental Data/HO01075.align
- Supplemental Data/HO01083.align
- Supplemental Data/HO01096.align
- Supplemental Data/HO01099.align
- Supplemental Data/HO01107.align
- Supplemental Data/HO01111.align
- Supplemental Data/HO01112.align
- Supplemental Data/HO01113.align
- Supplemental Data/HO01118.align
- Supplemental Data/HO01122.align
- Supplemental Data/HO01127.align
- Supplemental Data/HO01157.align
- Supplemental Data/HO01162.align
- Supplemental Data/HO01165.align
- Supplemental Data/HO01186.align
- Supplemental Data/HO01191.align
- Supplemental Data/HO01197.align
- Supplemental Data/HO01212.align
- Supplemental Data/HO01213.align
- Supplemental Data/HO01233.align
- Supplemental Data/HO01256.align
- Supplemental Data/HO01272.align
- Supplemental Data/HO01280.align
- Supplemental Data/HO01282.align
- Supplemental Data/HO01285.align
- Supplemental Data/HO01288.align
- Supplemental Data/HO01291.align
- Supplemental Data/HO01295.align
- Supplemental Data/HO01297.align
- Supplemental Data/HO01309.align
- Supplemental Data/HO01318.align
- Supplemental Data/HO01330.align
- Supplemental Data/HO01339.align
- Supplemental Data/HO01346.align
- Supplemental Data/HO01382.align
- Supplemental Data/HO01387.align
- Supplemental Data/HO01399.align
- Supplemental Data/HO01407.align
- Supplemental Data/HO01414.align
- Supplemental Data/HO01419.align
- Supplemental Data/HO01423.align
- Supplemental Data/HO01425.align
- Supplemental Data/HO01433.align
- Supplemental Data/HO01446.align
- Supplemental Data/HO01452.align
- Supplemental Data/HO01453.align
- Supplemental Data/HO01454.align
- Supplemental Data/HO01459.align
- Supplemental Data/HO01467.align
- Supplemental Data/HO01479.align
- Supplemental Data/HO01480.align
- Supplemental Data/HO01482.align
- Supplemental Data/HO01487.align
- Supplemental Data/HO01490.align
- Supplemental Data/HO01498.align
- Supplemental Data/HO01506.align
- Supplemental Data/HO01512.align
- Supplemental Data/HO01516.align
- Supplemental Data/HO01517.align
- Supplemental Data/HO01533.align
- Supplemental Data/HO01538.align
- Supplemental Data/HO01544.align
- Supplemental Data/HO01546.align
- Supplemental Data/HO01551.align
- Supplemental Data/HO01575.align
- Supplemental Data/HO01610.align
- Supplemental Data/HO01620.align
- Supplemental Data/HO01621.align
- Supplemental Data/HO01641.align
- Supplemental Data/HO01642.align
- Supplemental Data/HO01643.align
- Supplemental Data/HO01646.align
- Supplemental Data/HO01651.align
- Supplemental Data/HO01654.align
- Supplemental Data/HO01693.align
- Supplemental Data/HO01694.align
- Supplemental Data/HO01706.align
- Supplemental Data/HO01708.align
- Supplemental Data/HO01712.align
- Supplemental Data/HO01722.align
- Supplemental Data/HO01732.align
- Supplemental Data/HO01738.align
- Supplemental Data/HO01741.align
- Supplemental Data/HO01742.align
- Supplemental Data/HO01745.align
- Supplemental Data/HO01752.align
- Supplemental Data/HO01765.align
- Supplemental Data/HO01775.align
- Supplemental Data/HO01778.align
- Supplemental Data/HO01800.align
- Supplemental Data/HO01802.align
- Supplemental Data/HO01809.align
- Supplemental Data/HO01818.align
- Supplemental Data/HO01824.align
- Supplemental Data/HO01825.align
- Supplemental Data/HO01847.align
- Supplemental Data/HO01848.align
- Supplemental Data/HO01859.align
- Supplemental Data/HO01861.align
- Supplemental Data/HO01908.align
- Supplemental Data/HO01924.align
- Supplemental Data/HO01926.align
- Supplemental Data/HO01932.align
- Supplemental Data/HO01934.align
- Supplemental Data/HO01950.align
- Supplemental Data/HO01951.align
- Supplemental Data/HO01952.align
- Supplemental Data/HO01967.align
- Supplemental Data/HO01995.align
- Supplemental Data/HO02003.align
- Supplemental Data/HO02004.align
- Supplemental Data/HO02009.align
- Supplemental Data/HO02014.align
- Supplemental Data/HO02015.align
- Supplemental Data/HO02027.align
- Supplemental Data/HO02032.align
- Supplemental Data/HO02034.align
- Supplemental Data/HO02043.align
- Supplemental Data/HO02048.align
- Supplemental Data/HO02052.align
- Supplemental Data/HO02053.align
- Supplemental Data/HO02072.align
- Supplemental Data/HO02083.align
- Supplemental Data/HO02088.align
- Supplemental Data/HO02089.align
- Supplemental Data/HO02095.align
- Supplemental Data/HO02099.align
- Supplemental Data/HO02100.align
- Supplemental Data/HO02108.align
- Supplemental Data/HO02111.align
- Supplemental Data/HO02113.align
- Supplemental Data/HO02122.align
- Supplemental Data/HO02138.align
- Supplemental Data/HO02143.align
- Supplemental Data/HO02145.align
- Supplemental Data/HO02166.align
- Supplemental Data/HO02174.align
- Supplemental Data/HO02176.align
- Supplemental Data/HO02183.align
- Supplemental Data/HO02211.align
- Supplemental Data/HO02224.align
- Supplemental Data/HO02227.align
- Supplemental Data/HO02231.align
- Supplemental Data/HO02235.align
- Supplemental Data/HO02244.align
- Supplemental Data/HO02245.align
- Supplemental Data/HO02253.align
- Supplemental Data/HO02254.align
- Supplemental Data/HO02256.align
- Supplemental Data/HO02258.align
- Supplemental Data/HO02266.align
- Supplemental Data/HO02274.align
- Supplemental Data/HO02287.align
- Supplemental Data/HO02288.align
- Supplemental Data/HO02293.align
- Supplemental Data/HO02294.align
- Supplemental Data/HO02298.align
- Supplemental Data/HO02299.align
- Supplemental Data/HO02311.align
- Supplemental Data/HO02324.align
- Supplemental Data/HO02339.align
- Supplemental Data/HO02343.align
- Supplemental Data/HO02344.align
- Supplemental Data/HO02346.align
- Supplemental Data/HO02352.align
- Supplemental Data/HO02355.align
- Supplemental Data/HO02360.align
- Supplemental Data/HO02363.align
- Supplemental Data/HO02368.align
- Supplemental Data/HO02385.align
- Supplemental Data/HO02391.align
- Supplemental Data/HO02415.align
- Supplemental Data/HO02424.align
- Supplemental Data/HO02442.align
- Supplemental Data/HO02447.align
- Supplemental Data/HO02449.align
- Supplemental Data/HO02468.align
- Supplemental Data/HO02471.align
- Supplemental Data/HO02487.align
- Supplemental Data/HO02489.align
- Supplemental Data/HO02491.align
- Supplemental Data/HO02494.align
- Supplemental Data/HO02506.align
- Supplemental Data/HO02519.align
- Supplemental Data/HO02525.align
- Supplemental Data/HO02529.align
- Supplemental Data/HO02538.align
- Supplemental Data/HO02542.align
- Supplemental Data/HO02544.align
- Supplemental Data/HO02558.align
- Supplemental Data/HO02570.align
- Supplemental Data/HO02579.align
- Supplemental Data/HO02623.align
- Supplemental Data/HO02629.align
- Supplemental Data/HO02636.align
[truncated: 1,354 more entries]
