# Supplementary material for: Chromosome-Level Genome Assembly of the Speckled Blue Grouper (Epinephelus cyanopodus) Provides Insight into Its Adaptive Evolution
Source: Biology (Basel). 2022 Dec 13;11(12):1810. doi: 10.3390/biology11121810 (PMC9775623; doi:10.3390/biology11121810)
Supplement: Supplementary file 1 [file biology-11-01810-s001.zip › Supplemental Data/HO00008.align]

>XP-033483174.1_lan
ATGTATCGGCGGCCGCTGCAGTCCGCCGTCAGAAACGTTATTAACGTGACAGCGTCCAGA
GCCGCCACCGGAAAGGTGTTAGATCAAGAAGCCTGTCTTGCCAGAGCTTTAGTAGCTTGC
CAACTGGCCAGAGTCTCCTCTCCCTGTTTAACACCATGTCGGACACTGCACATCACCACA
CAGCTCTGCAATGTCAAGCAGACGCCCCAGCACTCAGAGGAAGAAGTCGGGGCATTCACG
AAGCTCATTGAGGCCATGGGCTTCACTGGACCTCTGAAATACAACAAATGGAAAATCAAG
ATTGCTGCCTTGCGCATGTACACATGCTGTGTAGAGAGAATCAATTACGACGAGTTCTTT
GACAAGTGCTCCCTCCCTGACACACTCAACTCTTGGTTCTTGGTAGCGCAGCTGCACGTG
TGGATGTGTTTGGTGCGGATGCGTCAGGAGGGCAGAGAAGGAAAGTACATGTGCCGTTAC
ATTGTCCACTCCATGTGGGAGGATGTCGAGCAGAGGAGCAAAATCATGGGGATCGATGCC
ATCCATAGAAAGGAAGGAATGAAGGTGATGACGGAGACGTTTTACGCTGCAATATTTGGA
TATGATGAGGGAATCCTGTCTGATGACTCTGTGCTGGCAGCAGCTCTGTGGAGAAACATT
TTTAACTGTGAGTGTGAAGACCCCAAACAGCTCGAGCTCATGGTGGAATACGTACGCAAG
CAGATGCAGTACATTGATGCTCTGGACGGGGAGGACCTGCTGCTGACAGGAGAGGTGAAG
TGGCGCCCTCTGGTGGAGGAGAACGCACAGAGCATCCTGAAGGTGGCCACGCCCACGTAC
AACGACACAGGACT----------------------------------------------
------------------------------------------------------------
------------------------------------------------------------
------------------------------------------------------------
-------------------------GTGA-------------------------------
------------------------------------------------------------
------------------------------------------------------------
------------------------------------------------------------
---
>Epmoa-GLEAN-10024109_moa
ATGTATCGGCGGCCGCTGCAGTCCGCCGTCAGAAACGTTATTAACGCGACAGCGTCCAGA
GCCGCCACCGGAAAGGTGTTAGATCAAGAAGCCTGTTTTGCCAGAGCTTTAGTAGCTTGC
CAACTGGCCAGAGTCTCCTCTCCCTGTTTAACACCATGTCGGACACTGCACATCACCACA
CAGCTCTGCAATGTGAAGCAGACGCCCCAGCACTCAGAGGAAGAAGTCGGGGCATTCACG
AAGCTCATTGAGGCCATGGGCTTCACTGGACCTCTGAAATACAACAAATGGAAAATCAAG
ATTGCTGCCTTGCGCATGTACACATGCTGTGTAGAGAGAATCAATTACGACGAGTTCTTT
GACAAGTGCTCCCTCCCTGACACACTCAACTCTTGGTTTTTGGTAGCACAGCTGCACGTG
TGGATGTGTTTGGTGCGGATGCGTCAGGAGGGCAGAGAAGGAAAGTACATGTGCCGTTAC
ATTGTCCACTCCATGTGGGAGGATGTCGAGCAGAGGAGCAAAATCATGGGGATTGATGCC
ATCCATAGAAAGGAAGGAATGAAGGCGATGACGGAGACGTTTTACGCTGCAATATTTGGA
TATGATGAGGGAATCCTGTCTGATGACTCTGTGCTGGCAGCAGCTCTGTGGAGAAACATG
TTTAACTGTGAGTGTGAAGACCCCAAACAGCTCGAGCTCATGGTGGAATACGTACGCAAG
CAGATGCAGTACATTGATGCTCTGGACGGGGAGGACCTGCTGCTGACAGGAGAGGTGAAG
TGGCGCCCTCTGGTGGAGGAGAACGCACAGAGCATCCTGAAGGTGGCCACGCCCACGTAC
AACGACACGGGACT----------------------------------------------
------------------------------------------------------------
------------------------------------------------------------
------------------------------------------------------------
-------------------------GTGA-------------------------------
------------------------------------------------------------
------------------------------------------------------------
------------------------------------------------------------
---
>E.fuscoguttatus.00412_fus
ATGTATCGGCGGCCGCTGCAGTCCGCCGTCAGAAACGTTATTAACGTGACAGCGTCCAGA
GCCGCCACCGGAAAGGTGTTAGATCAAGAAGCCTGTTTTGCCAGAGCTTTAGTAGCTTGC
CAACTGGCCAGAGTCTCCTCTCCCTGTTTAACACCATGTCGGACACTGCACATCACCACA
CAGCTCTGCAATGTGAAGCAGACGCCCCAGCACTCAGAGGAAGAAGTCGGGGCATTCACG
AAGCTCATTGAGGCCATGGGCTTCACTGGACCTCTGAAATACAACAAATGGAAAATCAAG
ATTGCTGCCTTGCGCATGTACACATGCTGTGTAGAGAGAATCAATTACGACGAGTTCTTT
GACAAGTGCTCCCTCCCTGACACACTCAACTCTTGGTTCTTGGTAGCGCAGCTGCACGTA
TGGATGTGTTTGGTGCGGATGCGTCAGGAGGGCAGAGAAGGAAAGTACATGTGCCGTTAC
ATTGTCCACTCCATGTGGGAGGATGTCGAGCAGAGGAGCAAAATCATGGGGATCGATGCC
ATCCATAGAAAGGAAGGAATGAAGGCGATGACGGAGACGTTTTACGCTGCAATATTTGGA
TATGATGAGGGAATCCTGTCTGATGACTCTGTGCTGGCAGCAGCTCTGTGGAGAAACATG
TTTAACTGTGAGTGTGAAGACCCCAAACAGCTCGAGCTCATGGTGGAATACGTACGCAAG
CAGATGCAGTACATTGATGCTCTGGACGGGGACGACCTGCTGCTGACAGGAGAGGTGAAG
TGGCGCCCTCTGGTGGAGGAGAATGCACAGAGCATCCTGAAGGTGGCCACGCCCACGTAC
AACGACACGGGACTAGCCTTGGGATCGCAGCAACAGTTTAGAAGATACCTCGAAGACTCA
GGAGTTCGTGACACTATAAGAAGCGTTTTAATGGCACTTTATAAAGAGACGTACAAACCT
GACAATGCACTGGACTCCATAAGGCTTCAGCTCGGTGCGGCTGGTCCAGAGCCAGCAGAC
ACTGAGGCTGTTCACATAGAGCTGGCCGATGGAGACCAGAAATGCAACCTGCTCGTGGAG
GAGAAACAGGCTGATGCACGCCTCAGTGATTCTCAGTCAGTGGAAAAAAACCTCTGTGTC
TGTGGGCTGCTGTCTCGGGACATCAGAAGCTGCTCTCTGTCATCTATTACTAACAGCAGA
GTCCAAAGAGCCAGGCGGCTGAAACAGGAAGTGGTTAGGAAGTTTCTGCAAATGCAAATA
AGATTTCTTCTGACAGAGTTGAACAGATCCAGTGGCCTCAGCCTTCCAGCTCTGCTGCCT
TAA
>C.altivelis-GLEAN-10029248_alt
ATGTATCGGCGGCCGCTGCAGTCCGCCGTCAGAAACGTTATTAACGTGACAGCGTCCAGA
GCCGCCACCGGGAAGGTGTTAGATCAAGAAGCCTGTTTCGCCAGAGGTTTAGTAGCTTGC
CAACTGGCCAGAGTCTCCTCTCCCTGTTTAACACCATGTCGGACACTGCACATCACCACA
CAGCTCTGCAATGTGAAGCAGACGCCCCAGCACTCAGAGGAAGAAGTCGGGGCATTCACG
AAGCTCATTGAGGCCATGGGCTTCACTGGACCTCTGAAATACAACAAATGGAAAATCAAG
ATTGCTGCCTTGCGCATGTACACATGCTGTGTAGAGAGAATCAATTACGACGAGTTCTTT
GACAAGTGCTCCCTCCCTGACACACTCAACTCTTGGTTCTTGGTAGCGCAGCTGCACGTG
TGGATGTGTTTGGTGCGGATGCGTCAGGAGGGCAGAGAAGGAAAGTACATGTGCCGTTAC
ATTGTCCACTCCATGTGGGAGGATGTCGAGCAGAGGAGCAAAATCATGGGGATCGATGCC
ATCCATAGAAAGGAAGGAATGAAGGCGATGACGGAGACGTTTTACGCTGCAATATTTGGA
TATGATGAGGGAATCCTGTCTGATGACTCTGTGCTGGCAGCAGCTCTGTGGAGAAACATG
TTTAACTGTGAGTGTGAAGACCCCAAACAGCTCGAGCTCATGGTGGAATACGTACGCAAG
CAGATGCAGTACATTGATGCTCTGGACGGGGAGGACCTGCTGCTGACAGGAGAGGTGAAG
TGGCGCCCTCTGGTGGAGGAGAACGCACAGAGCATCCTGAAGGTGGCCACGCCCACGTAC
AACGACACGGGACT----------------------------------------------
------------------------------------------------------------
------------------------------------------------------------
------------------------------------------------------------
-------------------------GTGA-------------------------------
------------------------------------------------------------
------------------------------------------------------------
------------------------------------------------------------
---
>OF22554-RA_aka
ATGTATCGGCGGCCGCTGCAGTCCGCCGTCAGAAACGTTATTAACGTGACAGCGTCCAGA
GCCGCCAACGGAAAGGTGTTAGATCAAGAAGCCTGTTTTGCCAGGGCTTTAGTAGCATGC
CAACTGGCCAGAGTCTCCTCTCCCTGTTTAACACCATGTCGGACACTGCACATCACCACA
CAGCTCTGCAATGTGAAGCAGACGCCTCAGCACTCAGAGGAAGAAGTTGGGGCATTCACG
AAGCTCATTGAGGCCATGGGCTTCACTGGACCTCTGAAATACAACAAATGGAAAATCAAG
ATTGCTGCCTTGCGCATGTACACATGCTGTGTAGAGAGAATCAATTACGACGAGTTCTTT
GACAAGTGCTCCCTCCCTGACACACTCAACTCTTGGTTCTTGGTAGCGCAGCTGCATGTG
TGGATGTGTTTGGTGCGGATGCGTCAGGAGGGCAGAGAAGGAAAGTACATGTGCCGTTAC
ATTGTCCACTCCATGTGGGAGGATGTCGAGCAGAGGAGCAAAATCATGGGGATCGATGCC
ATCCATAGAAAGGAAGGAATGAAGGCGATGACGGAGACGTTTTACGCTGCAATATTTGGA
TATGATGAGGGAATCCTGTCTGATGACTCTGTGCTGGCAGCAGCTCTGTGGAGAAACATG
TTTAACTGTGAGTGTGAAGACCCCAAACAGCTCGAGCTCATGGTGGAATACGTACGCAAG
CAGATGCAGTACATTGATGCTCTGGATGGGGAGGACCTGCTGCTGACAGGAGAGGTGAAG
TGGCGCCCTCTGGTGGAGGAGAACGCACAGAGCATCCTGAAGGTGGCCACGCCCACCTAC
AACGACACAGGACT----------------------------------------------
------------------------------------------------------------
------------------------------------------------------------
------------------------------------------------------------
-------------------------GTGA-------------------------------
------------------------------------------------------------
------------------------------------------------------------
------------------------------------------------------------
---
>Ecy-GLEAN-10025245_Ecy
ATGTATCGGCGGCCGCTGCAGTCCGCCGTCAGAACCGTGATTAACGTGACAGCGTCCAGA
GCCGCCAACAAAAAGGTGTTAGATCAAGAAGCCTGTTTTGCCAGGGCTTTAGTAGCATGC
CAACTGGCCAGAGTCTCCTCTCCCTGTTTAACACCATGTCGGACACTGCACATCACCACA
CAGCTCTGCAGTGTGAAGCAGACGCCTCAGCACTCAGAGGAAGAGGTCGGGGCATTCACG
AAGCTCATTGAGGCCATGGGCTTCACTGGACCTCTGAAATACAACAAATGGAAAATCAAG
ATTGCTGCCTTGCGCATGTACACATGCTGTGTAGAGAGAATCAATTACGACGAGTTCTTT
GACAAGTGCTCCCTCCCTGACACACTCAACTCGTGGTTCTTGGTAGCGCAGCTGCATGTG
TGGATGTGTTTGGTGCGGATGCGTCAGGAGGGCAGAGAAGGAAAGTACATGTGCCGTTAC
ATTGTCCACTCCATGTGGGAGGATGTCGAGCAGAGGAGCAAAATCATGGGGATCGATGCC
ATCCATAGAAAGGAAGGAATGAAGGCGATGACGGAGACGTTTTACGCTGCAATATTTGGA
TATGATGAGGGAATCCTGTCCGATGACTCTGTGCTGGCAGCAGCTCTGTGGAGAAACATG
TTTAACTGTGAGTGTGAAGACCCCAAACAGCTCGAGCTCATGGTGGAATACGTACGCAAG
CAGATGCAGTACATTGATGCTCTGGACGGGGAGGACCTGCTGCTGACAGGAGAGGTGAAG
TGGCGCCCTCTGGTGGAGGAGAACGCACAGAGCATCCTGAAGGTGGCCACGCCCACCTAC
AACGACACGGGACT----------------------------------------------
------------------------------------------------------------
------------------------------------------------------------
------------------------------------------------------------
-------------------------GTGA-------------------------------
------------------------------------------------------------
------------------------------------------------------------
------------------------------------------------------------
---
