# Supplementary material for: Chromosome-Level Genome Assembly of the Speckled Blue Grouper (Epinephelus cyanopodus) Provides Insight into Its Adaptive Evolution
Source: Biology (Basel). 2022 Dec 13;11(12):1810. doi: 10.3390/biology11121810 (PMC9775623; doi:10.3390/biology11121810)
Supplement: Supplementary file 1 [file biology-11-01810-s001.zip › Supplemental Data/HO00012.align]

>Ecy-GLEAN-10025274_Ecy
--ATGTTTACTAATCCATGTAACCACGTGTTGTTTGCAGCTGAAGGCAGAGCAGAGGAGT
ATCAGAACACTTTGAGAGGTGTTTTGCATTATGTCTCTCCAGATAAACACATAGTGTCTC
ATGTTAAAAGCGTCTACAGTTACGTCGAGAAGGATCGCCAATGGAAGATTGAGAGCACAG
AGTTCGGACCGACCTTAAACTGCTCCTGGTCCAGTTTATACAACTTACATGACGCTGAAT
TCGGCTTCCATTGCCCGATCAATACTGTGCTCACTGGCATGCACAGCTTTTACAACAAAG
TATTCGGAGACAGAAGCTGGAGTTTCCGCTGCTGCGCTTTTCAAGACTTGATCACATTTG
ATCGGCGGGAAACCACAATGCTCAACTATGGGACTGAAGACTTCGACTGGCAGCTCCCTG
GAGGCCACTTCCTCGCAGGTGTCAGGACCCAGTACAGGAATGAGGATGGAGATCATCGCT
GGAGTTTCAATTTCTGCCAAGGAACAACACAAAATATGCCGCTGATCAGTTCCCAAATCC
TTGCTGCAAACGAGCAAGTGTTAGACCTTTTAACAGAAGGAGATGTTGCCCTCCCAGGCT
CAAGGAATGCAAGAATCTGCAGTAGCTGCATATGGCCAAAGTCAAGTGATGTGGTTGAAG
TGCCATATGCCATAAGTAGTGCCTTTACCAGCTCAGAGAGGACCATGATAACCGATGCCA
TGAGTGGCATCAACATGGCCACCTGCGTCCGCTTTGTTCCTCTTAGCAGCCAAACCGACT
ACATCAACTTTGTGAAAGACACTGGATGTTGGTCTTATGTTGGACGAAGATTTGGGCCTC
AACGAGTATCTCTCGGTAGAGGGTGCATTAATAATGGCATCATTCAGCACGAGCTCATTC
ACGTGCTCAACTTCCGGCATGAGCAGAGTAGAAGTGACAGGGACGTTTACGTCAGGATCA
ACTTTGAAAACATCAAGGACAAC---TTTGAACACAACTTCAACCAACATGAAACAAACA
ACCTGGATGTTCCATACGACTACTCCTCTCTTATGCATTATGGGCCAAAGGCGTTCTCAA
AGAATGGAAAAGACACCATCACTCCCCTCATGTCCCCAGTGGACATTGGCCAGAGGATAG
GCATGTCTGACAGTGACATCCTGAAGGTCAACAAACTTTACCAGTGCAACAATTACCTCC
ATAAATTCGGAGATTGGGACAATCAGTTGCTTGGCATTATGAGTCGCCAGTGTCCTGTTG
GCCAAGCTGTTTCTGAAATCTCAAGTGTCTTCAACAACGACAAAAAAGATCGACTCTGGG
CGTTTTCGTGCAAGGCTTTCCAGGAACCTGAAACATGCCGCTGGACAGAGTACCAGAACG
CTGCGTGGGAAAACTTCGACTTCAAATGTAGAGACAATGAAGTGATTGCAGGAGCCATGA
GTGAATTCTCAACTCTCATGTACATGAACGCCTCGTTCTTCTATTTCAGATGGAAGTTTT
ACTGCTGCAGTGTTCCAGGTTTCACCATGTCCAACTGCCAGACAACACCGTATGTCAACT
ACTGGCAGGAAACCTTCACCTGGACAGTCGCCAGTAACAACTTCCTAACAGGAGTGAAAG
CCTCCTTTGATGTTCCATCACG------------------------------------GT
AA
>OF18925-RA_aka
ATGTGGACCTTCATTGTGGT--TTTTGTCCTTCTGACCGCTGAGCACAGAGCAGAGGAGT
ATCAGAACACTTTGAGAGGTGTTCTGCATTATGTCTCTCCAGATAAACACATAGTGTCTC
ATGTTAAAAGCGTCTACAGTTCCGTCGAGAAGGATCGCCAATGGAAGATTGAGAGCACAG
AGTTCGGACCGACCTTAAACTGCTCCTGGTCCAGTTTTTACAACTTACATGACGCTGAAT
TTGGCTTCCATTGCCCGACCAATACTGTGCTCACTGGCATGCACAGCTTTTACAACACAA
TATTCGGAGACAGAAGCTGGAGTTTCCGCTGCTGCGCTTTTCAAGACTTGATCACATTTG
ATCGCCGGGATACCACAATGCTCAACTACGGGAGTGAAGACTTCGACTGGCAGCTCCCTG
GAGGCCACTTCCTCGCAGGTGTCAGGACGCAGTACAGGAATGAGGATGGAGATCATCGCT
GGAGTTTCAATTTCTGCCAAGGAACAACACAAAATATGCCGCTGATCAGTTCCCAAATCC
TTGCTGCAAACGAACAAATATTAGACCTTTTAACAGAAGGAGACGTTGTCCTCCCAAACT
CAAGGAATGCAAAAATCTGCAGCAGCTGCATATGGCCAAAGTCAGGTGATGTGGTTGAAG
TGTCATATGTCATAAGTAATGCCTTTACCAGAGCAGAGAGGGACACGATAACCAATGCGA
TGAGTTCCATCAACATGGCCACCTGCGTCCGCTTTGTTCCTCTTAGGAGTCGAAACAACT
ACATCAGCATTGTGAAAGACAATGGATGTTGGTCCTATGTTGGACGAACATCTGGGCCTC
AACAAGTATCTCTCGGTGAAGGATGCATTCATAATGGCATCATTCAGCATGAGCTCATTC
ACGTGCTCAACTTCCGGCATGAGCACACTAGAAGTGACAGGGACGTTTACGTGAAGATCA
ACTTTGAAAACATCAAGGACAAC---TTTGATCACAACTTCGACCAACATGAAACAAACA
ACCTGGATGTTCCATATGACTACAGCTCTGTTATGCATTATGGGCCAAAGGCGTTCTCAA
AGAATGAAAAAGACACCATCGTTCCCCTCATGTCCCCAGCAGACATTGGCCAGAGGATAG
GCATGTCTGATAGTGACATCCTGAAGATCAACAAACTTTACCAGTGCAACGATTACCTCC
ATAAATACGGAGATTGGGACAATCAGTTGCTAGGCATTATGAATCGCCAGTGTCCTTTTG
GCCAAGCTGTTTCTGAAATCTCAAGTGTCTTCAACAACGACAAAGAAGATCGACTCTGGG
CGTTTTCGTGCAAGGCTTTCCAGAAACCTGAAACGTGCCGCTGGACAGATTACCAGAACA
CTCCGTGGGAAAACTTCGACTTCAAATGTAGAGACAATGAAGTGATTGCAGGAGCCATGA
GTGAATTCTCATCTGTGAGCATCTTGGCAGACAGG------------AAATGGAAGTTTT
ACTGCTGCAGTGTTCCAGGTTTCACCATGTCTAACTGCCAAACAACACCTTATGTCAACT
ACTGGCGGGAAACCTTCACCTGGACAGTCGCCAGCAACAACTTCCTAACAGGAGTGAAAG
CCTCCTTTAATATTGAATCACGGGACCGTCGTTGGAGTTTCACATACTGCTACAAGAACT
GA
>E.fuscoguttatus.00486_fus
ATGTGGACCTTCATCGTGGT--TTTCGTCCTTCTGACAGCTGAGCACAGAGCAGAGGAGT
ATCAGAACACTTTGAGAGGTGTTTTGCATTATGTCTCTCCAGATAAACACGTAGTGTCTC
ACGTTAAA---------AGTTCCGTCGAGAAGGATCGCCAATGGAAGATTGAGAGCATAG
AGTTCGGACGGACCTTAAACTGCTCCTGGTCCAGTTTATACAACTTATATGACGCAGAAT
TCGTCTTCCATTGCCCGGCCAATTCTGTGCTCACTGGCATGCACAGCTTTTACAACAGAG
TATTCGAAGACAGAAGCTGGAGTTTCCGCTGCTGCGCTTTTCAAGACTTGATCACATTTG
ATCGCCGGGAAACCACAATGGTCAACTACTGGAGTGAAGACTTCGACTGGCAGCTCCCTG
GAGGCCACTTCGTCGCAGGTGTCAGGACCCAGTACAGGAATGAGGATGGAGATCATCGCT
GGAGTTTCAATTACTGCCAAGGAACAACACAAAATATGCCGCTGGTCAGTTCCCAAATCC
TTGCTGCAAACGAACAAATGTTAGACCTTTTAACAGAAGGAGACATTGTCCTCCCAAACT
CAAGGAATGCAAGAATCTGCAGTAGTTGCATATGGCCAAAGTCAAGTAATGTGGTTGAAG
TGCCATATGTCATAAATAGTGCCTTTACCAGCTCAGAGAGGACCACGATAATCGATGCCA
TGAGTAGCATCGACATGGCCACCTGCGTCCGCTTTGTTCCTCTTAGCAGCCAAACCGACT
ACATCAGCATTGTGAAAGACAATGGATGTTACTCCTATGTTGGACGAACATCTGGGGCTC
AACGAGTATCTCTCGGTACAGGATGCATTAATAATGGCATCATTCAGCATGAGCTCATTC
ACGTGCTCAACTTCCGGCATGAGCACACTAGAAGTGACAGGGACGTTTACGTCAGGATCA
ACTTTGAAAACATCAGGGACGACAAGTATCGCCACAACTTCAACCAACATGAAACAAACA
ACCTGGATGTTCCATATGACTACTCCTCTGTTATGCATTATGGGCCAAGGGAATTTGCAG
TGGAAGGAAAAGACACCATCACTCCCCTCATGTCCCCAGTGGAAATTGGCCAGAGGATAG
GCATGTCTGATAGTGACATCCTGAAGGTCAACAAACTTTACCAGTGCAACAATTACCTCC
ATAGATTCGGAGATTGGGACAATCAGTTGCTAGGCACTATGACTCGCCAGTGTCCTTTTG
GCCAAGCTGTTTCTGAAATCTCAAGTGTCTTCAACAATGACAAAAAAGATCGACTCTGGG
CGTTTTCGTGCAAGGCTTTCCAGAAACCTGAAACGTGCCGCTGGACAGATTACCAGAACA
CTCCGTGGGAAAACATCGACTTCAAATGTAGAGACAATGAAGTGATTGCAGGAGCCATGA
GTGAATTCGCAACTCTCATGTACATGAATGCCTCATTCCTCTATTTCAGATGGAAGTTTT
ACTGCTGCAGTGTTCCAGGTTTCACCATGTCCAACTGCCAAACAACACCGTATGTCAACT
ACTGGCAAGAAACCTTCACCTGGACAGTCGCCAGCAACAACTTCCTAACAGGAGTGAAAG
CTTCCTTTAATATTGAATCACGGGACCGTCGTTGGAGTTTCACATACTGCCACAGGCAGT
GA
>XP-033483204.1_lan
ATGTGGACCTTCATCGTGGT--TTTCGTCCTTTTGACCGCTGAGCACAGAGCAGAGGAGT
ATCAGAACACTTTGAGAGGTGTTTTGCATTATGTCTCTCCAGATAAACACGTAGTGTCTC
AAGTTAAAAGCCTCTACAGTTCCGTCGAGAAGGATCGCCAATGGAAGATTGAGAGCACAG
AGTTCGGACGGACCTTAAACTGCTCCTGGTCCAGTTTATACAGCTTACATGACGCAGAAT
TCGGCTTCCATTGCCCGGCCAATTCTGTGCTCACTGGCATGCACAGCTTTTACAACAGAG
TATTCGAAGACAGAAGCTGGAGTTTCCGCTGCTGCGCTTTTCAAGACTTGATCACATTTA
ATCGCCGGGAAACCACAATGGTCAACTACTGGAGTGAAGACTTCGACTGGCAACTCCCTG
GAGGCCACTTCCTCGCAGGTGTCAGGACCCATAACAAGAATGAGGATGGAGATCATCGCT
GGAGTTTCAATTACTGCCAAGGAACAACACAAAATATGCCGCTGGTCAGTTCCCAAATCC
TTGCTGCAAACGAACAAATGTTAGACCTTTTAACAGAAGGAGACGTTGTCCTCCCAAACT
CAAGGAATGCAAGAATCTGCAGTAGCTGCCTATGGCCAAAGTCAAGTGATGTGGTTGAAG
TGCCATATGTCATAAATAGTGCCTTTACCAGCTCAGAGAGGACCACGATAACCGATGCCA
TGAGTGGCATCGACATGGCCACCTGCATCCGCTTTGTTCCTCTTAGCAGCCAAACTGACT
ACATCAGCATTGTGAAAGACAATGGATGTTACTCCTATGTTGGACGAACATCTGGGGCTC
AACGAGTATCTCTCGGTACAGGATGCATTAATAACGGCATCATTCAGCATGAGCTCATTC
ACGTGCTCAGCTTCTGGCATGAGCACAGTAGAAGTGACAGGGACGTTTACGTCAGGATCA
ACTTTGAAAACATCAAGGAGGACAA---TCACCACAACTTCAACCAACATGAAACAAACA
ACCTGGATGTTCCATATGACTACACCTCTGTTATGCATTATGGGCCAAAGGAATTCTCAA
TGAATGACAAAGACACCATCACTCCCCTCATGTCCCCAGTGGAAATTGGCCAGAGGATAG
GCATGTCTGATAGTGACATCCTGAAGGTCAACAAACTTTACCAGTGCAACGATTACCTCC
ATAGATTCGGAGATTGGGACAATCAGTTGCTAGGCACTATGACTCGCCAGTGTCCTTTTG
GCCAAGCTGTTTCTGAAATCTCAAGTGTCTTCAACAACGACAAAAAAGATCGACTCTGGG
CATTTTCGTGCAAGGCTTTCCAGAAACCTGAAACGTGCCGCTGGACAGATTACCAGAACG
CTCCGTGGGAAAGCATCAACTTCAAATGTAGAGACAATGAAGTGATTGCAGGAGCCATGA
GTGAATTCGCAACTGTGAGCTTCTTGGCAGACAGG------------AAATGGAAGTTTT
ACTGCTGCAGTGTTCCAGGTTTCACCATGTCCAACTGCCAAACAACACCGTATGTCAACT
ACTGGCGGGAAACCTTCACCTGGACAGTCGCCAGCGACAACTTCCTAACAGGAGTGAAAG
CTTCCTTTAATATTGAATCACGGGACCGTCGTTGGAGTTTCACATACTGCCACAGGCAGT
GA
>C.altivelis-GLEAN-10029261_alt
--ATGATTATTAATCCATGTAACCACGTGTTGTTTGCAGCTGAGCACAGAGCAGAGGAGT
ATCAGAACACTTTGAGAGGTGTTTTGCATTATGTCTCTCCAGATAAACACATAGTGTCTC
AAGTTAAA---------AGTTACGTCGAGAAGGATCGCCAATGGAAGATTGAGAGCACAG
AGTTCGGACGGACCTTAAACTGCTCCTGGTCCAGTTTATACAGCTTACATGATGCAGAAT
TCAGCTTCCATTGCCCGGCCAATTCTGTGCTCACTGGCATGCACAGCTTTTACAACAGAG
TATTCGAAGACAGAAGCTGGAGTTTCCGCTGCTGCACTTTTCAAGACTTGATCACATTTG
ATCGCCGGGAAACCACAATGGTCAACTACTGGAGGGAAGACTTCGACTGGCAGCTCCCTG
GAGGCCACTTCATTGCAGGTGTCAGGACCCAACACAGGGATGAGGATGGAGATCATCGCT
GGAGTTTCAGTTACTGCCAAGGAACAACACAAAATATGCCGCTGGTCAGTTCCCAAATCT
TTGCTGCAAATGAACAAATGTTAGACCTTTTAACAGAAGGAGACGTTGTCCTCCCAAACT
CAAGGAATGCAAGAAGCTGCAGTAGCTGCATATGGCCAAAGTCAAGTGATGTGGTTGAAG
TGCCATATGTCATAAATAGTGCCTTTACCAGCTCAGAGAGGACCACGATAATCGAGGCCA
TGAGTGGCATCAACATGGCCACCTGCGTCCGCTTTGTTCCTCTTAGCAGCCAAACCGACT
ACATCAGCATTGTGAAAGACAATGGATGTTACTCCTATGTTGGACGAACATCTGGGGCTC
AACGAGTATCTCTTGGTAGAGGATGCATTAATTATGGCATCATTCAGCATGAGCTCATTC
ATGTGCTCAACTTCCGGCATGAGCACACTAGAAGTGACAGGGACGTTTACGTCAGGATCA
ACTATGAAAACATCAAGGACAACAAGTATCGCCACAACTTCAACCAACATGAAACAAACA
ACCTGGATGTTCCATATGACTACTCCTCTGTTATGCATTATGGGCCAAGGGAATTCGCAA
AGGAAGGAAAAGACACCATCACTCCCCTCATGTCCCTAGTGGAAATTGGCCAGAGGATAG
GCATGTCTGAGAGTGACATCCTGAAGGTCAACAAACTTTACCAGTGCAACAATTACCTCC
ATAGATTTGGAGATTGGGACAATCAGTTGCTAGGCCCTATGACTCGCCAGTGTCCTTCTG
GCCAAGCTGTTTCTGAAATCTCAAGTGTCTTCAGCAACGACAAAAAAGATCGACTCTGGG
CGTTTTCGTGCAAGGCTTTCCAGAAAACTGAAACGTGCCGCTGGACAGATTACCAGAACG
CTCCGTGGGAAAACATCGACTTCAAATGTAGAGACAATGAAGTGATTGCAGGAGCCATGA
GTGAATTCGCAGATGTGAGCTTCTTGGCAGACAGG------------AAATGGAAGTTTT
ACTGCTGCAGTGTTCCAGGTTTCACCATGTCCAACTGCCAAACAACATCGTATGTCAACT
ACTGGCAGGAAACCTTCACCTGGACAGTCGCCAGCAACAACTTCCTAACAGGAGTGAAAG
CTTCCTTTAATATTGAATCACG------------------------------------GT
AA
>Epmoa-GLEAN-10024125_moa
--ATGATTATTAATCCATGTAACCATGTGTTGTTTGCAGCTGAGCACAGAGCAGAGGAGT
ATCAGAACACTTTGAGAGGTGTTTTGCATTATGTTTCTCCAGATAAACACGTAGTGTCTC
AAGTTAAAAGCCTCTACAGTTCCGTTGAGAAGGATCGCCAATGGAAGATTGAGAGCATAG
AGTTCGGACGGACCTTAAACTGCTCCTGGTCCAGTTTATACAGCTTACATGACGCAGAAT
TCGGCTTCCATTGCCCAGCCAATTCTGTGCTCACTGGCATGCACAGCTTTTACAATAGAG
TATTCGGAGACAGAAGCTGGAGTTTCCGCTGCTGCGCTTTTCAAGACTTGATCACATTTG
ATCGCCGGGAAACCACAATGGTCAATTACTGGAGTGAAGACTTCGACTGGCAGCTCCCTG
GAGGCCACTTCGTCGCAGGTGTCAGGACCCAATACAGGAATGAGGATGGAGATCATCGCT
GGAGTTTCAATTACTGCCAAGGAACAACACAAAATATGCCGCTGGTCAGTTCCCAAATCC
TTGCTGCAAACGAACAAATGTTAGACCTTTTAACAGAAGGAGACGTTGTCCTCCCAAACT
CAAGGAATGCAAGAATCTGCAGTAGCTGCCTATGGCCAAAGTCAGGTGATGTGGTTGAAG
TGCCATATGTCATAAATAGTGCCTTTACCAGCTCAGAGAGGACCACGATAACCAATGCTA
TGAGTGGCATTGACATGGCCACCTGCGTCCGCTTTGTTCCTCTTAGCAGCCAAAACGACT
ACATCAGCATTGTGAAAGACAATGGATGTTACTCCTATGTTGGACGAACATCTGGGGCTC
AACGAGTATCTCTCAGTACAGGATGCATTAATAATGGCGTCATTCAGCATGAGCTCATTC
ACGTGCTCAACTTCTGGCATGAGCACAGTAGAAGTGACAGGGACGTTTACGTCAGGATCA
ACTTTGAAAACATCAAGGACGACAAGTATCGCCACAACTTCAACCATCGTGAAACAAACA
ACCTGGATGTTCCATATGACTACTCCTCTGTTGTGCATTATGGGCCAAGGGCATTCGCAG
AGGAAGGAAAAGACACCATCACTCCCCTCATGTCCCCAGTGGAAATTGGCCAGAGGATAG
GCATGTCTGATAGTGACATCCTGAAAATCAACAAACTTTACCAGTGCAACAATTACCTCC
ATAGATTTGGAGATTGGGACAATCAGTTGCTAGGCACTATGACTCGCCAGTGTCCTTTTG
GCCAAGCTGTTTCTGAAATCTCAAGTGTCTTCAACAACGACAAAAAAGATCGACTCTGGG
CGTTTTCGTGCAAGGCTTTCCAGAAACCTGAAACGTGCCGCTGGACAGATTACCAGAACG
CTCCGTGGGAAAGAATCGACTTCAAATGTAGAGACAATGAAGTGATTGCAGGAGCCATGA
GTGAATTCGCAACTGTGAGCTTCTTGGCAGACAGG------------AAATGGAAGTTTT
ACTGCTGCAGTGTTCCAGGTTTCACCATGTCCAACTGCCAAACAACACCGTATGTCAACT
ACTGGCGGGAAACCTTCACCTGGACAGTCGCCAGCAACAACTTCCTAACAGGAGTGAAAG
CTTCCTTTAATATTGAATCACG------------------------------------GT
AA
