# Supplementary material for: Chromosome-Level Genome Assembly of the Speckled Blue Grouper (Epinephelus cyanopodus) Provides Insight into Its Adaptive Evolution
Source: Biology (Basel). 2022 Dec 13;11(12):1810. doi: 10.3390/biology11121810 (PMC9775623; doi:10.3390/biology11121810)
Supplement: Supplementary file 1 [file biology-11-01810-s001.zip › Supplemental Data/HO00015.align]

>C.altivelis-GLEAN-10029285_alt
ATGCT-----GCGC-GCGAGAGCGGCTGTGAGCCAGTCGTGGAGGGGGTTCAGAACGTTT
CCTCGTGCAGCTGTGGAGGTGAAGAACGAGCCGATCCTTGGCTTCACAGAGGGCAGCGCA
GAGAGG-AAAGAGCTGCTGAAGG-------------------------------------
-------------------------------------CCTTAGACAGTCTGAAGGGGAAG
ACGGAGGAGATCCCATGTGTGGTCGGAGACGAACACGTGTGGACCAAAGACATCAGATAT
CAGTTATCTCCGTTCAATCACTCGCATAAAGTGGCAAAGTTCTGTTACGCTGACAAGGAG
CTGATCAACAAGGCAATTTTGGCATCTGTGGAGGCGAGGAAAGAATGGGACCTGAAGCCC
ATCCAGGACCGAGCCCAGGTCCTCTTCAAGGCAGCCGACGTCATCAGTGGACCCAAGAGA
GCGGAGATCCTCGCCAAGACCATGATCGGACAGGGTAAGACGGTGATCCAGGCGGAGATC
GATGCCGCTGCAGAGCTGATCGACTTCTTCAGGTTTAACGCCAAACATGCCGTTGAGCTG
GAGAAACAGCAGCCGTTAGACGCTGAGGGGAGCACCAACACCATGCTGTACCGAGGCCTG
GAGG--------------------------------------------------------
------------------------------------------------------------
-------------------------TGA-------------------AATCATCAC----
------------------------------------------------------------
------------------------------------------------------------
-------ACACATACAGTAC----------------------------------------
------------------------------------------------------------
-----------AGGCCAAAAGT--------------------------------------
------------------------TTGGACA-----CACCTTCTCA--------------
---------TTCAATGCGTTTTC-------------------------------------
------------------------------------------------------------
------------------------------------------------------------
-------------------------------------------TTTATTTTCA-------
------------------------------------------------------------
------------------------------------------------------------
------------------------------------------------------------
------------------------------------------------------------
------------------------------------------------------------
---------TGA
>Ecy-GLEAN-10025291_Ecy
ATGGTAGAAAGCTCAGGAAGAGCAGCTGAGGAGGGATCCCAGA---GGTTCAGAACGTTT
CCTCGTGCAGCCGTGGAGGTGAAGAACGAGCCGATCCTTGGCTTCACAGAGGGCAGCGCA
GAGAGGAAAAGAGCTGCTGAAGGTTTGAAGCCAACAGTCACAAACACAGACTCAAACAGT
CTGAACACGAGTTATATTTCAGCGTTCTCATTTCAGGCCTTAGACAGTCTGAAGGGGAAG
ACGGAGGAGATCCCATGTGTGGTCGGAGACGAACACGTGTGGACCAAAGACATCAGATAT
CAGTTATCTCCGTTCAATCACTCGCATAAGGTGGCAAAGTTCTGTTACGCTGACAAGGCG
CTGATCAACAAGGCGATTTTGGCATCTGTGGCGGCGAGGAAAGAATGGGACCTGAAGCCC
ATCCAGGACCGAGCCCAGGTCCTCTTCAAGGCAGCCGACGTCATCAGTGGACCCAAGAGA
GCCGAGATCCTCGCCAAGACCATGATCGGACAGGGTAAGACGGTGATCCAGGCAGAGATC
GATGCCGCTGCAGAGCTGATCGACTTCTTCAGGTTTAACGCCAAACATGCCGTTGAGCTG
GAGAAACAGCAGCCGTTAGATGCTGAGGGGAGCACCAACACCATGCTGTACCGCGGCCTG
GAGGGGTTTGTAGCAGCTGTGGCTCCTTTTAACTTCACTGCCATTGGTGGAAACCTGGCA
GGTACGCCAGCTCTCATGGGGAACGTGGTTCTGTGGAAGCCCAGCGACACCGCCATGTCT
GCCAGCTACGCTGTCTACAGAGTCCTGAGGGACTGTGGGCTCCCCCCAAACATCATCCAG
TTCCTACCAGCTGATGGTCCCGTGTTCGGAGACGCTGTCACGTCCTCAGAACACCTGGCT
GGCATCAACTTTACCGGCAGCGTCCCGACGTTCAAGCGTCTCTGGAAGCAGGTGGCTCAG
AACCTGGACACCTACAGGACGTTCCCTCGACTGGCAGGAGAGTGTGGAGGGAAGAACTTC
CACTTTGTCCACAAGTCAGCAGACGTGGAGAGCGTGGTGAAGGGGACGATCCGCTCGGCC
TTCGAGTACGGAGGTCAGAAGTGTTCGGCCTGCTCCAGGATGTACATCCCAGACAGCATG
TGGCCGCAGATCAGAGGTCAGCTGCTGGACATCCACCGCCAGCTCACAGTGGGAGACCCG
GTCGAAGACTTCAGCACGTTCTTCTCGGCTGTGATCGATGATAAGTCGTTTGCTCGGATA
AAGAAGTGGCTCGATCATGCCAAGTCTTCGTCCAGCCTGAAGGTCATCGCCGGGGGTAAC
TGTGACAACAGGAAGGGATACTTTGTGGAGCCGACCATCATTGAGACCACGGACCCTCAG
GACGCCATCATGCAGGAGGAGATCTTCGGGCCCGTCCTCACAGTTTACGTTTATCCTGAG
AACAACTACAAGGAGGTGCTGCAGCTGATCGACAACACGTCGCCGTACGCTCTGACGGGA
GCTGTGTTCGCTCAGGACAAGACTGTGATCGACGAGGCAGCCAAAGTGCTGAGAAACGCT
GCAGGGAACTACTACGTTAATGATAAATCCACCGGCTCCATCGTCGCTCAGCAGCCGTTT
GGTGGCGCCAGAGCTTCAGGAACCAACGACAAACCTGGAGGTCCACACTACGTCCTGAGG
TGGACGTCTCCGCAGGTGGTGAAGCAGACCCACGTCCCCCTCACAGACTGGAGGTACTCC
TACATGGGCTGA
>XP-033482773.1_lan
ATGCT-----GCGC-GCGAGAGCGGCTGTGAGCCAGTCATGGAGGGGGTTCAGAACGTTT
CCTCGTGCAGCTGTGGAGGTGAAGAATGAGCCGATCCTTGGCTTCACAGAGGGCAGCGCA
GAGAGG-AAAGAGCTGCTGAAGG-------------------------------------
-------------------------------------CCTTAGACAGTCTGAAGGACAAG
ACGGAGGAGATCCCATGTGTGGTCGGAGACGAACACGTGTGGACCAAAGACATCAGATAT
CAGTTATCTCCGTTCAATCACTCGCATAAAGTGGCAAAGTTCTGTTACGCTGATAAGGAG
CTGATCAACAAGGCGATTTTGGCATCTGTGGCGGCAAGGAAAGAATGGGACCTGAAGCCC
ATCCAGGACCGAGCCCAGGTCCTCTTCAAGGCAGCCGACGTCATCAGTGGACCCAAGAGA
GCCGAGATCCTCGCCAAGACCATGATTGGACAGGGTAAGACGGTGATCCAGGCGGAGATC
GATGCCGCTGCAGAGCTGATCGACTTCTTCAGGTTTAACGCCAAACATGCCGTTGAGCTG
GAGAAACAGCAGCCGTTAGACGCTGAGGGGAGCACCAACACCATGCTGTACCGCGGCCTG
GAGGGGTTTGTAGCAGCTGTGGCTCCTTTTAACTTCACTGCCATTGGTGGAAACCTGGCA
GGTACGCCAGCTCTCATGGGGAACGTGGTTCTGTGGAAGCCCAGCGACACTGCCATGTCT
GCCAGCTACGCTGTCTACAGAGTCCTGAGGGACTGTGGGCTCCCCCCAAACATCATCCAG
TTCCTACCAGCTGATGGTCCAGTGTTCGGAGACACTGTCACATCTTCAGAACACCTGGCC
GGCATCAACTTCACCGGCAGCGTCCCGACGTTCAAGCGTCTCTGGAAGCAGGTGGCTCAG
AACCTGGACACCTACAGGACGTTCCCTCGACTGGCAGGAGAGTGCGGAGGGAAGAACTTC
CACTTTGTCCACAAGTCAGCAGATGTGGAGAGCGTGGTGAAGGGGACGATCCGCTCGGCC
TTCGAGTACGGAGGTCAGAAGTGTTCGGCCTGCTCCAGGATGTACGTCCCAGACAGCATG
TGGCCGCAGATCAGAGGCCAGCTGCTGGACATCCACCGCCAGCTCACAGTGGGAGACCCG
GTCGAAGACTTCAGCACGTTCTTCTCGGCTGTGATCGATGATAAGTCGTTTGCTCGGATA
AAGAAGTGGCTCGATCACGCCAAGTCTTCGTCCAGCCTGAAGGTCATCGCCGGGGGTAAC
TGTGACAACAGGAAGGGATACTTTGTGGAGCCAACCATCATTGAGACCACAGACCCTCAG
GACGCCATCATGAAGGAGGAGATCTTCGGGCCCGTCCTCACAGTTTACGTTTACCCTGAG
AACAACTACAAGGAGGTGCTGCAGCTGATCGACAACACGTCGCCGTACGCTCTGACGGGA
GCCGTGTTCGCTCAGGACAAGACTGTGATCGACGAGGCAGCCAAAGCGCTGAGAAACGCT
GCAGGGAACTACTACGTTAATGATAAATCCACCGGCTCCATCGTCGCTCAGCAGCCGTTT
GGTGGCGCCAGAGCTTCAGGAACCAACGACAAACCTGGAGGTCCACACTACGTCCTGAGG
TGGACGTCTCCGCAGGTGGTGAAGCAGACCCACGTCCCCCTCACAGACTGGAGGTACTCC
TACATGGGCTGA
>Epmoa-GLEAN-10024147_moa
ATGCT-----GCGC-GCGAGAGCGGCTGTGAGCCAATCATGGAGGGGGTTCAGAACGTTT
CCTCGTGCAGCTGTGGAGGTGAAGAATGAGCCGATCCTTGGCTTCACAGAGGACAGCGCA
GAGAGG-AAAGAGCTGCTGAAGG-------------------------------------
-------------------------------------CCTTAGACAGTCTGAAGGGGAAG
ACGGAGGAGATCCCATGTGTGGTCGGAGACGAACACGTGTGGACCAAAGACATCAGATAT
CAGTTATCTCCGTTCAATCACTCGCATAAAGTGGCAAAGTTCTGTTACGCTGACAAGGAG
CTGATCAACAAGGCAATTTTGGCATCTGTGGCGGCGAGGAAAGAATGGGACCTGAAGCCC
ATCCAGGACCGAGCCCAGGTCCTCTTCAAGGCAGCCGACGTCATCAGTGGACCCAAGAGA
GCCGAGATCCTCGCCAAGACCATGATCGGACAGGGTAAGACGGTGATCCAGGCGGAGATC
GATGCCGCTGCAGAGCTGATCGACTTCTTCAGGTTTAACGCCAAACATGCCGTTGAGCTG
GAGAAACAGCAGCCGTTAGACGCTGACGGGAGCACCAACACCATGCTGTACCGCGGCCTG
GAGGGGTTTGTAGCAGCTGTGGCTCCTTTTAACTTCACTGCCATTGGTGGAAACCTGGCA
GGTACGCCAGCTCTCATGGGGAACGTGGTTCTGTGGAAGCCCAGCGACACCGCCATGTCT
GCCAGCTACGCTGTCTACAGAGTCCTGAGGGACTGTGGGCTCCCCCCAAACATCATTCAG
TTCCTACCTGCTGATGGTCCAGTGTTCGGAGACACTGTCACGTCCTCAGAACACCTGGCC
GGCATCAACTTCACCGGCAGCGTCCCGACGTTCAAGCGTCTCTGGAAGCAGGTGGCTCAG
AACCTGGACACCTACAGGACGTTCCCTCGACTGGCAGGAGAGTGCGGAGGGAAGAACTTC
CACTTTGTCCACAAGTCAGCAGACGTGGAGAGCGTGGTGAAGGGGACGATCCGCTCGGCC
TTCGAGTACGGAGGTCAGAAGTGTTCGGCCTGCTCCAGGATGTACGTCCCAGACAGCATG
TGGCCGCAGATCAGAGGCCAGCTGCTGGACATCCACCGCCAGCTCACAGTGGGAGACCCG
GTCGAAGACTTCAGCACGTTCTTCTCGGCTGTGATCGATGATAAGTCGTTTGCTCGGATA
AAGAAGTGGCTCGATCACGCCAAGTCTTCGTCCAGCCTGAAGGTCATCGCCGGGGGTAAC
TGTGACAACAGGAAGGGATACTTTGTGGAGCCGACCATCATTGAGACCACAGACCCTCAG
GACGCCATCATGAAGGAGGAGATCTTCGGGCCCGTCCTCACAGTTTACGTTTACCCTGAG
AACAACTACAAGGAGGTGCTGCAGCTGATTGACAACACGTCGCCGTACGCTCTGACGGGA
GCCGTGTTCGCTCAGGACAAGACTGTGATCGACGAGGCAGCTAAAGCGCTGAGAAACGCT
GCAGGGAACTACTACGTAAATGATAAATCCACCGGCTCCATCGTCGCTCAGCAGCCGTTT
GGTGGCGCCAGAGCTTCAGGAACCAACGACAAACCCGGAGGTCCACACTACGTCCTGAGG
TGGACGTCTCCACAGGTGGTGAAGCAGACCCACGTCCCCCTCACAGACTGGAGGTACTCC
TACATGGGCTGA
>E.fuscoguttatus.00604_fus
ATGCT-----GCGC-GCGAGAGCGGCTGTGAGCCAATCATGGAGGGGGTTCAGAACGTTT
CCTCGTGCAGCTGTGGAGGTGAAGAACGAGCCGATCCTTGGCTTCACAGAGGGCAGCGCA
GAGAGG-AAAGAGCTGCTGAAGG-------------------------------------
-------------------------------------CCTTAGACAGTCTGAAGGGGAAG
ACGGAGGAGATCCCATGTGTGGTCGGAGACGAACACGTGTGGACCAAAGACATCAGATAT
CAGTTATCTCCGTTCAATCACTCGCATAAAGTGGCAAAGTTCTGTTACGCTGACAAGGAG
CTGATCAACAGGGCAATTTTGGCATCTGTGGCGGCGAGGAAAGAATGGGACCTGAAGCCC
ATCCAGGACCGAGCCCAGGTCCTCTTCAAGGCAGCCGACGTCATCAGTGGACCCAAGAGA
GCCGAGATCCTCGCCAAGACCATGATCGGACAGGGTAAGACGGTGATCCAGGCGGAGATC
GATGCCGCTGCAGAGCTGATCGACTTCTTCAGGTTTAACGCCAAACATGCCGTTGAGCTG
GAGAAACAGCAGCCGTTAGACGCTGAGGGGAGCACCAACACCATGCTGTACCGCGGCCTG
GAGGGGTTTGTAGCAGCTGTGGCTCCTTTTAACTTCACTGCCATTGGTGGAAACCTGGCA
GGTACGCCAGCTCTCATGGGGAACGTGGTTCTGTGGAAGCCCAGCGACACCGCCATGTCT
GCCAGCTACGCTGTCTACAGAGTCCTGAGGGACTGTGGGCTCCCCCCAAACATCATCCAG
TTCCTACCAGCTGATGGTCCAGTGTTCGGAGACACTGTCACGTCCTCAGAACACCTGGCC
GGCATCAACTTCACCGGCAGCGTCCCGACGTTCAAGCGTCTCTGGAAGCAGGTGGCTCAG
AACCTGGACACCTACAGGACGTTCCCTCGACTGGCAGGAGAGTGCGGAGGGAAGAACTTC
CACTTTGTCCACAAGTCAGCAGACGTGGAGAGCGTGGTGAAGGGGACAATCCGCTCGGCC
TTCGAGTATGGAGGTCAGAAGTGTTCGGCCTGCTCCAGGATGTACGTCCCAGACAGCATG
TGGCCGCAGATCAGAGGTCAGCTGCTGGACATCCACCGCCAGCTCACAGTGGGAGACCCG
GTCGAAGACTTCAGCACGTTCTTCTCGGCTGTGATCGATGATAAGTCGTTTGCTCGGATA
AAGAAGTGGCTCGATCACGCCAAGTCTTCGTCCAGCCTGAAGGTCATCGCCGGGGGTAAC
TGTGACAACAGGAAGGGATACTTTGTGGAGCCGACCATCATTGAGACCACGGACCCTCAG
GACGCCATCATGAAGGAGGAGATCTTCGGGCCCGTCCTCACAGTTTACGTTTACCCTGAG
AACAACTACAAGGAGGTGCTGCAGCTGATCGACAACACGTCGCCGTACGCTCTGACGGGA
GCTGTGTTCGCTCAGGACAAG---------------------------------------
------------------------------------------------------------
------------------------------------------------------------
------------------------------------------------------------
---------TGA
>OF11165-RA_aka
ATGCT-----GCGC-GCGAGAGCGGCTGTGAGCCAATCATGGAGGGGGTTCAGAACGTTT
CCTCGTGCAGCTGTGGAGGTGAAGAACGAGCCGATCCTTGGCTTCACAGAGGGCAGCGCA
GAGAGG-AAAGAGCTGCTGAAGG-------------------------------------
-------------------------------------CCTTAGACAGTCTGAAGGGGAAG
ACGGAGGAGATCCCATGTGTGGTCGGAGACGAACACGTGTGGACCAAAGACATCAGATAT
CAGTTATCTCCGTTCAATCACTCGCATAAAGTGGCAAAGTTCTGTTACGCTGACAAGGCG
CTGATCAACAAGGCGATTTTGGCATCTGTGGCGGCGAGGAAAGAATGGGACCTGAAGCCC
ATCCAGGACCGAGCCCAGGTCCTCTTCAAGGCAGCCGACGTCATCAGTGGACCCAAGAGA
GCCGAGATCCTCGCCAAGACCATGATCGGACAGGGTAAGACGGTGATCCAGGCGGAGATC
GATGCCGCTGCAGAGCTGATCGACTTCTTCAGGTTTAACGCCAAACATGCCGTTGAGCTG
GAGAAACAGCAGCCGTTAGACGCTGAGGGGAGCACCAACACCATGCTGTACCGCGGCCTG
GAGGGGTTTGTAGCAGCTGTGGCTCCTTTTAACTTCACTGCCATTGGTGGAAACCTGGCA
GGTACGCCAGCTCTCATGGGGAACGTGGTTCTGTGGAAGCCCAGCGACACCGCCATGTCT
GCCAGCTACGCTGTCTACAGAGTCCTGAGGGACTGTGGGCTCCCCCCAAACATCATCCAG
TTCCTACCAGCTGATGGTCCCGTGTTCGGAGACGCTGTCACGTCCTCAGAACACCTGGCC
GGCATCAACTTCACCGGCAGCGTCCCGACGTTCAAGCGTCTCTGGAAGCAGGTGGCTCAG
AACCTGGACACCTACAGGACGTTCCCTCGACTGGCAGGAGAGTGCGGAGGGAAGAACTTC
CACTTTGTCCACAAGTCAGCAGACGTGGAGAGCGTGGTGAAGGGGACGATCCGCTCGGCC
TTCGAGTACGGAGGTCAGAAGTGTTCGGCCTGCTCCAGGATGTACGTCCCAGACAGCATG
TGGCCGCAGATCAGAGGTCAGCTGCTGGACATCCACCGCCAGCTCACAGTGGGAGACCCG
GTCGAAGACTTCAGCACGTTCTTCTCGGCTGTGATCGATGATAAGTCGTTTGCTCGGATA
AAGAAGTGGCTCGATCACGCCAAGTCTTCGTCCAGCCTGAAGGTCGTCGCCGGGGGTAAC
TGTGACAACAGGAAGGGTTACTTTGTGGAGCCGACCATCATTGAGACCACGGACCCTCAG
GATGCCATCATGAAGGAGGAGATCTTCGGGCCCGTCCTCACAGTTTACGTTTACCCTGAG
AACAACTACAAGGAGGTGCTGCAGCTGATCGACAACACGTCGCCGTACGCTCTGACGGGA
GCCGTGTTCGCTCAGGACAAGACTGTGATCGACGAGGCAGCCAAAGCGCTGAGAAACGCT
GCAGGGAACTACTACGTTAATGATAAATCCACCGGCTCCATCGTCGCTCAGCAGCCGTTT
GGTGGCGCCAGAGCTTCAGGAACCAACGACAAACCTGGAGGTCCACACTACGTCCTGAGG
TGGACGTCTCCGCAGGTGGTGAAGCAGACCCACGTCCCCCTCACAGACTGGAGGTACTCC
TACATGGGCTGA
