# Supplementary material for: Chromosome-Level Genome Assembly of the Speckled Blue Grouper (Epinephelus cyanopodus) Provides Insight into Its Adaptive Evolution
Source: Biology (Basel). 2022 Dec 13;11(12):1810. doi: 10.3390/biology11121810 (PMC9775623; doi:10.3390/biology11121810)
Supplement: Supplementary file 1 [file biology-11-01810-s001.zip › Supplemental Data/HO00025.align]

>Epmoa-GLEAN-10024163_moa
AGCATGCAGGCGGAGTTTCGGGCTCCGCGGAGACGCACGCGGGTGCAGGAGGAGTACGAG
GCTCCGCTACCGATGAGCCGCAGCCTGGAGGAGGCGAGCCACTTCCGGGCGGAGCTCATC
AACCAACACGTGCTGGTCTGTCACCCGGACCACATCCAGAAGATCCACAACCAGGGGA--
------------------------------------------------------------
------------------------------------------------------------
------------------------------------------------------------
------------------------------------------------------------
------------------------------------------------------------
--AATTCAATTTTTCACTCTGTTGCAGGTCCGAACACACACATG----------------
------------------------------------------------------------
--------CACAAACTGCACCTATACATGCACTAAGTGGAGAGATGTCAGAGTGGGCTGC
CCATGACAGGCGCTCCGAGCGGTTGGGGGGT----TCGGTGCCTTGCTCAGGGGCACCTC
GGCAGTGCCCAGG---------------AGGTGAACTGGCAC--CTCTCCAGCCACGCTC
CATATTTTGGTCCGGACAGGGACTTGAACAGGCGACTCTCCGGTTCCCAACCCAAACC--
-GTCAGTCTGTCTCCTCCGTCAGCA-------------------AGATGGGTGAAGG---
----------------------TGGGCGGAG--------------------TTTTTGCTG
CTCACAGACTTCCTGTTTCTGTTC-----------------------------TCAGGTT
GAACCCACGAGACCTGAACCTGGACCACAGTACAGATCCCAGCTCAGACCAGGACCTTGA
TACTGATCCTGACTCTGGCCCTGACTCTGACTCTGATCTTGGTCCTGGTCCTGACT----
--------------------CTGATCCTGGTCCTGACTCTGACTCTGATCCTGGTCCTGG
TCCTGGTCCTGGTCATGGTCCTGGCTCTGATCCTGGTCCTTTGGTTCCAGGTCCTGGTTT
TGTCCTGGTGGTCTCTGACAGTGAGTTTCGGTGTGAAGCTCCGACACAAACAAACAAACA
AACAAAAGTAAAAGCTTGTGTGTGCGGGGAGGTCCGACAGGTGCGGCAGTCTCCTGTCTC
CGTCTCAGAGTACCTGCAGCTCAGTCTGGAGGAGGCCTTCTTCCTGGTCTACAGTTTGGG
CTGTCTGTCTGTCTACCTGCACCAGGAGCCGCTGTCAGTCCTCCAGCTGTGGAGGAAGTT
CCGTTCCCTGCGGCCCGACTTTGTCAGCTCGTTCTCAGCCTATCAGCACTGTCGAAGCAG
GGGGTGGATCCCAAAAGGAGGGGGTGGGGCCAAGTATGGCGTCGACTTCATGTTGTACAG
GAAGGGACCGCCTTTCTACCACGCCAGTTATTCAGTGGTAGTTGAACGGGTTGATGATGC
GTTCAGAGGCTCTGCGTTGCGTCCGTTTTCGTGGCGTTCTCTAGCGGCTCTCAGCAGGAT
CACCTCCAACGTCTCCAAGGAGCTGATGTTGTGTTACATCATCTATCCAGCCGACCAATC
AGAAGCCGAGCTAGACTCACCTGTCTGTCTGAGCAGGCTGAAGGTTCAGGAAGTGATCGT
TAGCAGGTGGGTTTCCTCCAGAGAGCGAGCTGAGCAGGAAGACTTCTGA
>C.altivelis-GLEAN-10029312_alt
---ATGCAGGCGGAGTTTCGGGCTCCGCGGAGACGCACGCGGGTGCAGGAGGAGTACGAG
GCTCCGCTACCGATGATCCGCAGCCTGGAGGAGGCGAGCCACTTCCGGGCGGAGCTCATC
AACCAACACGTGCTGGTCTGTCACCCGGACCACATCCAGAAGATCCACAACC--------
------------------------------------------------------------
------------------------------------------------------------
------------------------------------------------------------
------------------------------------------------------------
------------------------------------------------------------
------------------------------------------------------------
------------------------------------------------------------
----------AGGGTTACTTCGGTAAAGGCATCCTGTCCAGA---GCCAGACCGGATC--
-----ACAGCATCTCTGACCAATGGGAGCATCATGCAGGTCTGTTTCTACCTGTCATCTC
-ACAGT--CCAGGTATGATGAGCTCCTCAGGTGGGCGGGTGCGGCTCTC-----------
----------TCTGCTCAGGGATTGGATGAAGCAGCTGTC---------AATCAAACCCT
GCTCAGCCTCTCTCAGCCAGTAGAAATAGCAGAAGTGAGGAGGGAGGTGGGGGGAGGGTT
GGAGGATGGACAGGAG------GGGGCAGAGCCAGGACCAGAGGGTGGAGCCTGTCCCCA
CACAAAGAGGCAGTGGCCGTGTTCAGAGGCGGAGCCTGAGGCGAAGAGGAGCTGCAGGTT
GAAACCACGAGACCTGAACCTGGACCACAGTACAGATCCCAGCTCAGACCAGGACCTTGA
TCCTGATCCTGATCCTGATCCTGATCCTGACTCTGATCCTGGTCCTGGTCCTGGTCCTGG
------------TCCTGGTTCTGACTCTGATCCTGGTCCTGGTCCTGACTCTGACTCTGA
CTCTGACTCTGGTCCTGGTCCTGGCTCTGATCCTGGTCCTTTGGTTCCAGGTCCTGGTTT
TGTCCTGGTGGTCTCTGACAGTGAG-----------------------------------
-------------------GTGTGCGGGGAGGTCCGACAGGTGCGGCAGTCTCCTGTCTC
CGTCTCAGAGTACCTGCAGCTCAGTCTGGAGGAGGCCTTCTTCCTGGTCTACAGTTTGGG
CTGTCTGTCTGTCTACCTGCACCAGGAGCCGCTGTCAGTCCTCCAGCTGTGGAGGAAGTT
CCGTTCCCTGCGGCCCGACTTCGTCAGCTCGTTCTCAGCCTATCAGCACTGTCGAAGCAG
GGGGTGGATCCCAAAAGGAGGGGGTGGGGCCAAGTATGGAGTCGACTTCATGTTGTACAG
GAAGGGACCGCCTTTCTACCACGCCAGTTATTCCGTGGTAGTTGAACGGGTTGATGATGC
GTTCAGGGGCTCTGCGTTGCGTCCGTTTTCGTGGCGTTCTCTAGCGGCTCTCAGCAGGAT
CACCTCCAACGTCTCCAAGGAGCTGATGTTGTGTTACATCATCTATCCAGCCGACCAATC
AGAAGCCGAGCTAGACTCACCTGTCTGTCTGAGCAGGCTGAAGGTTCAGGAAGTGATCGT
TAGCAGGTGGGTTTCCTCCAGAGAGCGAGCTGAGCAGGAAGACTTCTGA
>E.fuscoguttatus.00806_fus
---ATGCAGGCGGAGTTTCGGGCTCCGCGGAGACGCACGCGGGTGCAGGAGGAGTACGAG
GCTCCGCTACCGATGAGCCGCAGCCTGGAGGAGGCGAGCCACTTCCGGGCGGAGCTCATC
AACCAACACGTGCTGGTCTGTCACCCGGACCACATCCAGAAGATCCACAACCAGAGGAAC
AAAGAAGTCGACCCGGGGTTGCCTCAGGAGGCGAAGGAGAAGAAAATAACAACAAGAGCA
AAAGCTGAAAGTTTGTTGAACCCTCAAACACCAGTAACAAGGTTGACGCCAGCTAGCAAC
AAAATACAAGCTAACACAGAACAGGCGGTGCCAGCCGATGACGGCAACAAGTCTAGGAAG
ATGGACAAGGCCACATTCTCTGATGAAGCTACCCAACAAGAAGCATGCGCTCAACAGCAG
GATGCTGTACTTCTAGCCATCAATTCTCTCAAGGCACAAAGTCGAGGCACAAGGAAGTTA
TCAACGGCATCACACACATCAGAGCAGATTCAGACGCACTCGGGGCGGCTAACCACAGCT
GAAAGCCGCATCAGTGAAACAGATGACACTACAATACAGCTCACATGTAAGTTTACCGAC
CTGGAAGCTAAGGGTTACTTCGGTAAAGGCATCCTGTCCAGA---TCCAGACCGGACC--
-----ACAGCATCTCTGACCAATGGGAGCATCATGCAGGTCTGTTTCTGCCTGTCATCTC
-ACAGT--CCAGGTATGATGAGCTCCTCAGGTGGGCGGGTGCGGCTCTC-----------
----------TCTGCTCAGGGATTGGATGAAGCAGCTGTC---------AATCAAACCCT
GCTCAGCCTCTCTCAGCCAGTAGAAATAGCAGAAATGAGGAGGGAGGTGGGGGGAGGGTT
GGAGGATGGACAGAAG------GGGGCGGAGCCAGGACCAGAGGGTGGAGCCTGTCCCTA
CACAAAGAGGCAGCGGCCGTGTTCAGAGGTGGAGCCTGAGGCGAAGAGGAGCTGCAGGTT
GAACCCACGAGACCTGAACCTGGACCACAGTACAGATCCCAGCTCAGACCAGGACCTTGA
TCCTGATCCTGACTCTGGCCCTGACTCTGACTCTGATCCTGGTCCTGGTCCTGGTTCTGA
CTCTGATCCTGGTCCTGGTCCTGACTCTGACTCTGACTCTGATCCTGGTCCTGGTCCCGG
TCCTGGTCCCGGTCCTGGTCCTGGCTCTGATTCTGGTCCTTTGGTTCCAGGTCCTGGTTT
TGTCCTGGTGGTCTCTGACAGTGAG-----------------------------------
-------------------GTGTGCGGGGAGGTCCGACAGGTGCGGCAGTCTCCTGTCTC
CGTCTCAGAGTACCTGCAGCTCAGTCTGGAGGAGGCCTTCTTCCTGGTCTACAGTTTGGG
CTGTCTGTCTGTCTACCTGCACCAGGAGCCGCTGTCAGTCCTCCAGCTGTGGAGGAAGTT
CCGTTCCCTGAGGCCCGACTTTGTCAGCTCGTTCTCAGCCTATCAGCACTGTCGAAGCAG
GGGGTGGATCCCAAAAGGAGGGGGTGGGGCCAAGTATGGCGTCGACTTCATGTTGTACAG
GAAGGGACCGCCGTTCTACCACGCCAGTTATTCAGTGGTAGTTGAACGGGTTGATGATGC
GTTCAGGGGCTCTGCGTTGCGTCCGTTTTCGTGGCGTTCTCTAGCGGCTCTTAGCAGGAT
CACCTCCAACGTCTCCAAGGAACTGATGTTGTGTTACATCATCTATCCAGCCGACCAATC
AGAAGCCGAGCTAGACTCACCTGTCTGTCTGAGCAGGCTGAAGGTTCAGGAAGTGATCGT
TAGCAGGTGGGTTTCCTCCAGAGAGCGAGCTGAGCAGGAAGACTTCTGA
>XP-033482401.1_lan
---ATGCAGGCGGAGTTTCGGGCTCCGCGGAAACGCACGCGGGTGCAGGAGGAGTACGAG
GCTCCGCTACCGATGAGCCGCAGCCTGGAAGAGGCGAGCCACTTCCGGGCGGAGCTCATC
AACCAACACGTGCTGGTCTGTCACCCGGACCACATCCAGAAGATCCACAACC--------
------------------------------------------------------------
------------------------------------------------------------
------------------------------------------------------------
------------------------------------------------------------
------------------------------------------------------------
------------------------------------------------------------
------------------------------------------------------------
----------AGGGTTACTTCGGTAAAGGCATCCTGTCCAGA---GCCAGACCGGACC--
-----ACAGCATCTCTGACCAATGGGAGCATCATGCAGGTCTGTTTCTACCTGTCATCTC
-ACAGT--CCAGGTATGATGAGCTCCTCAGGTGGGCGGGTGCGGCTCTC-----------
----------TCTGCTCAGGGATTGGATGAAGCAGCTGTC---------AATCAAACCCT
GCTCAGCCTCTCTCAGCCAGTAGAAATAGCAGAAGTGAGGAGGGAGGTGGGGGGAGGGTT
GGAGGATGGACAGAAGGGGGCAGGGGCAGGGCCAGGACCAGAGGGTGGAGCCTGTCCCCA
CACAAAGAGGCAGCGGCCGTGTTCAGAGGCGGAGCCTGAGGCAAAGAGGAGCTGCAGGTT
GAACCCACGAGACCTGAACCTGGACCACAGTACAGATCCCAGCTCAGACCAGGACCTTGA
TCCTGAT------------CCTGACTCTGACTCTGATCCTGGTCCTGGTCCTGGTCCTGA
CT------------------CTGACTCTGACTCTGACTCTGATCTTGGTCCTGGTCCCGG
TCCCGGTCCTGGTCCTGGTCCTGGCTCTGATCCTGGTCCTTTGGTTCCAGGTCCTGGTTT
TGTCCTGGTGGTCTCTGACAGTGAG-----------------------------------
-------------------GTGTGCGGGGAGGTCCGACAGGTGCGGCAGTCTCCTGTCTC
CGTCTCAGAGTACCTGCAGCTCAGTCTGGAGGAGGCCTTCTTCCTGGTCTACAGTTTGGG
CTGTCTGTCTGTCTACCTGCACCAGGAGCCGCTGTCAGTCCTCCAGCTGTGGAGGAAGTT
CCGTTCCCTGCGGCCCGACTTCGTCAGCTCGTTCTCAGCCTATCAGCACTGTCGAAGCAG
GGGGTGGATCCCAAAAGGAGGGGGTGGGGCCAAGTATGGCGTCGACTTCATGTTGTACAG
GAAGGGACCGCCTTTCTACCACGCCAGTTATTCGGTGGTAGTTGAACGGGTTGATGATGC
GTTCAGGGGCTCTGCGTTGCGTCCATTTTCGTGGCGTTCTCTAGCGGCTCTCAGCAGGAT
CACCTCCAACGTCTCCAAGGAGCTGATGTTGTGTTACATCATCTATCCAGCCGACCAATC
AGAAGCCGAGCTAGACTCACCTGTCTGTCTGAGCAGGCTGAAGGTTCAGGAAGTGATCGT
TAGCAGGTGGGTTTCCTCCAGAGAGCGAGCTGAGCAGGAAGACTTCTGA
>OF12487-RA_aka
---ATGCAGGCGGAGTTTCGGGCTCCGCGGAGACGTACGCGGGTGCAGGAGGAGTACGAG
GCTCCGCTACCGATGAGCCGCAGCCTGGAGGAGGCGAGCCACTTCCGGGCGGAGCTCATC
AACCAACACGTGCTGGTCTGTCACCCGGACCACATCCAGAAGATCCACAACC--------
------------------------------------------------------------
------------------------------------------------------------
------------------------------------------------------------
------------------------------------------------------------
------------------------------------------------------------
------------------------------------------------------------
------------------------------------------------------------
----------AGGGTTACTTTGGTAAAGGCATCCTGTCCAGA---GCCAGACCGGACC--
-----ACAGCATTTCTGACCAATGGGAGCATCATGCAGGTTTGTTTCTACCTGTCATCTC
-ACAGT--CCAGGTATGATGAGCTCCTCAGGTGGGCGGGTGCGGCTCTC-----------
----------TCTGCTCAGGGATTGGATGAAGCTGCTGTC---------AATCAAACACT
GCTCAGCCTCTCTCAGCCAGTAGAAATAGCAGAAGTGAGGAGGGAGGTGGGGGGAGTGTT
GGAGGATGGACAGAAA------GGGGCGGAGCCAGGACCAGAGGGTGGAGCCTGTCCCCA
CACAAAGAGGCAGCGGCTGTGTTCAGAGGTGGAGCCTGAGGCGAAGAGGAGCTGCAGGTT
GAACCCACGAGACCTGAACCTGGACCACAGCACAGATCCCAGCTCAGACCAGGACCTTGA
TCCTGAT------------CCTGACTCTGACTCTGATCCTGGTCCTGGTCCTGGTCCTGA
CTCTGA------TCCTGGTCCTGGTCCTGACTCTGACTCTGATCCTGATCCTGGTCCTGG
TCCCGGTCCCGGTCCTGGTCCTGACTCTGATCCTGGTCCTTTGGTTCCAGGTCCCGGTTT
TGTCCTAGTGGTCTCTGACAGTGAG-----------------------------------
-------------------GTGTGCGGGGAGGTCCGACAGGTGCGGCAGTCTCCTGTCTC
CATCTCAGAGTACCTGCAGCTCAGTCTGGAGGAGGCCTTCTTCCTGGTCTACAGTTTGGG
CTGTCTGTCTGTCTACCTGCACCAGGAGCCGCTGTCAGTCCTCCAGCTGTGGAGGAAATT
CCGTTCCCTGCGGCCCAACTTCGTCAGCTCGTTCTCAGCCTATCAGCACTGTCGAAGCAG
GGGGTGGATCCCAAAAGGAGGGGGTGGGGCCAAGTATGGCGTCGACTTCATGTTGTACAG
GAAGGGACCGCCTTTCTACCATGCCAGTTATTCGGTGGTAGTTGAACGGGTTGATGATGC
ATTCAGGGGCTCTGCGTTGCGTCCGTTTTCGTGGCGTTCTCTAGCGGCTCTCAGCAGGAT
CACCTCCAACGTCTCCAAGGAGCTGATGTTGTGTTACATCATCTATCCAGCCGACCAATC
AGAAGCCGAGCTAGACTCACCTGTCTGTCTGAGCAGGCTGAAGGTTCAGGAAGTGATCGT
TAGCAGGTGGGTTTCCTCCAGAGAGCGAGCTGAGCAGGAAGACTTCTGA
>Ecy-GLEAN-10025314_Ecy
---ATGCAGGCGGAGTTTCGGGCTCCGCGGAGACGCACGCGGGTGCAGGAGGAGTACGAG
GCTCCGCTACCGATGAGCCGCAGCCTGGAGGAGGCGAGCCACTTCCGGGCGGAGCTCATC
AACCAACACGTGCTGGTCTGTCACCCGGACCACATCCAGAAGATCCACAACC--------
------------------------------------------------------------
------------------------------------------------------------
------------------------------------------------------------
------------------------------------------------------------
------------------------------------------------------------
------------------------------------------------------------
------------------------------------------------------------
----------AGGGTTACTTCGGTAAAGGCATCCTGTCCAGA---GCCAGACCGGACC--
-----ACAGCATTTCTGACCAATGGGAGCATCATGCAGGTTTGTTTCTACCTGTCATCTC
-ACAGT--CCAGGTATGATGAGCTCCTCAGGTGGGCAGGTACGGCTCTC-----------
----------TCTGCTCAGGGATTGGATGAAGCAGCTGTC---------AATCAAACTCT
GCTCAGCCTCTCTCAACCAGTAGAAATAGCAGAAGTGAGGAGGGAGGTGGGGGGAGGGTT
GGAGGATGGACTGAAG------GGGGCGGGGCCAGGACCAGAGGGTGGAACCTGTCCCCA
CACAAAGAGGCAGCGGCCGTGTTCAGAGGCGGAGCCTGAGGCGAAGAGGAGCTGCAGGTT
GAACCCACGAGACCTGAACCCGGACCACAGCACAGATCCCAGCTCAGACCAGGACCTTGA
TCCTGAT------------CCTGACTCTGACTCTGATCCAGGTCCTGATC----------
--------------------------------CTGACTCTGATCCCGGTCCTGACTCTGA
CCCTGATCCTGGTCCTGGTCCTGACTCTGATCCTGGTCCTTTGGTTCCAGGTCCCGGTTT
TGTCCTGGTGGTCTCTGACAGTGAG-----------------------------------
-------------------GTGTGCGGGGAGGTCCGACAGGTGCGGCAGTCTCCTGTCTC
CATCTCAGAGTACCTGCAGCTCAGTCTGGAGGAGGCCTTCTTCCTGGTCTACAGTTTGGG
CTGTCTGTCTGTCTACCTGCACCAGGAGCCGCTGTCAGTGCTCCAGCTGTGGAGGAAGTT
CTGTTCCCTGCGGCCCAACTTCGTCAGCTCGTTCTCAGCCTATCAGCACTGTCGAAGCAG
AGGGTGG-----------------------------------------------------
------------------------------------------------------------
-------GGCTCTGCGTTGCGTCCGTTTTCGTGGCGTTCTCTAGCAGCTCTCAGCAGGAT
CACCTCCAACGTCTCCAAGGAGCTGATGTTGTGTTACATCATCTATCCAGCCGACCAATC
AGAAGCCGAGCTAGACTCACCTGTCTGTCTGAGCAGGCTGAAGGTTCAGGAAGTGATCGT
TAGCAGGTGGGTTTCCTCCAGAGAGCGAGCTG---AGGAAGACTTCTGA
