# Supplementary material for: Chromosome-Level Genome Assembly of the Speckled Blue Grouper (Epinephelus cyanopodus) Provides Insight into Its Adaptive Evolution
Source: Biology (Basel). 2022 Dec 13;11(12):1810. doi: 10.3390/biology11121810 (PMC9775623; doi:10.3390/biology11121810)
Supplement: Supplementary file 1 [file biology-11-01810-s001.zip › Supplemental Data/HO00044.align]

>Ecy-GLEAN-10025178_Ecy
ATGG--------------------------------------------------------
--------ACAG------------------------------------------------
-----------------------------------------CAGCAGAACCTGTGGGACC
TGTGAGGGTCCTTTAAGGACGCCAGGGGGGACCACGTCGATCTTTGAGTCTGTGCAGCCT
TCCCCCATGAAGAACAACTTCCTGCACCGCACCAGTGAAATCTCAATGAGGGAGCTGATC
GTGAGGCGAGGCAAGCCCTTCGACGTGGACGTTAAACTGACGAAACCTTTCGACCCTAAA
CTTCACCCACTCAAAATTGTTGCAAGTACAGGAGAAAATCCAAGCGAGGACTTGGGGACA
GCATCAACGTTCGGCATCCCAGA---TGTGACCCGCTCAGCATTAGCAAAGGCAGTGTGG
AAGGTGGAGCTTCACAAAAACTCTGACTCAAAGTCAGGCAAACTGGTCCTCAGCATCACC
CCCCCAGCTGACGCCCCCATAGGGCAGTACACCCTCACGGTTTGGCACAGGGACGAGGAC
AAACTGCTGGCAAAGCCTGTGGTGCTCTTCAACCCCTGGTGTAGCGACGACCAGGTGTAC
ATGGAAAATCCAAAGGAGGTGGAGGAGTATGTGTTGAATGAACAAGGAATCTTGTACAGA
GGAAGTAAAAACTACATCATGCCTCTAGACTGGGACTACGGACAGTTTGAGGACGACATG
GTGAAACTTTCTTTAAAGATGTTGGACGTCAGCCACAAACACACTGAAAACCCAGTTCAG
GATGTTGCCTCTCGCGGTGACCCCATCTACGTCGGCCGCGTGATCAGCGCCATGATCAAC
TCTGAAGATGACCACGGTGTCTTGGAGGGAAACTGGTCAGGGTATTTTGATGACGGGCTC
TCGCCCTCTCACTGGAGCGGCAGTCATCCCATCCTTAAACGCTGGTACGACAGCGACTGC
AAACCGGTCAAGTACGGGCAGTGCTGGGTGTTCGCTGGTGTGATGTGCTCAGTGATGCGC
CTGCTGGGTATCCCCACCCGCACGATCTCCAATTTCTCGTCAGCCCACGACACCGATGGG
AATCTGACCATCGACCGGTATCGCGCCAAACAGGGAGTCACACCAAAAGAGACCCATGAC
AGTGTTTGGAACTTCCACGTGTGGACGGAGTCATACATGAAGCGCCCTGACCTGTCAGAA
ACAGGCGAATATGACGGCTGGCAAGTTCTGGATCCAACACCGCAGGAGTTGAGCGATAAT
GTTTACTGCTGCGGTCCAGCCCCGGTCAAAGCCATCCAGATCGGACAAGTAGACCTCAAA
TATGACCTCCCTTTTGTCTTTGCTGAGGTCAATGCTGACATTGTTGAATGGCTGGTCAAA
GAGGATGGCTCACAAACAGAGATTGAGTCTTACCCTGGAAAAGTTGGTTTCAATATCTCC
ACCAAGGCTGTCGGCTCCAAAAAGAGGGCGGACGTCACCGACACCTACAAACCGAAAGAG
GGGACAGAAAAGGAGAGGGCTGGCTTTAAGTATGCCACCGAGAACCTAATAGACTATTCT
CCAACTGATGACGATGAAGAGATGGAGGAGGAAGATGACGAAGAAGGGATGGAGGAGGAT
GATGGTGATGAAGAGGGGGAGGACAGTGTCGAGACAGAGGAGGGTGCTGACGGTGAAGCG
GAGGTGGAGCCAGACGATGACGAGACGGAGGAGGACTCCGACACTGAGGA----------
--------AGCTCCAGCTCCAACTCCAGTTCCACCAGTGCTCATGTCGTTTATAGAGGTG
ACTCACCCGACAAACGGGAAGGATGTGAGACTGAAGCTGAAGCTGAAGAGCACCATTGCC
AGGCAGCTGTCCATCAACATCAGCGTCCAAGCCATGCATTACAACGGCAGGCCAGCTGTC
AACATCAAGCATCAGGAGATGAAGAGGTCACTGAAACCTAAGAAAGCTCTGTTCATCCCT
ATCCGGATCCCGTTCACCATCTACCACAAACACATGATTCATGCTGACAGCATGAACGTA
TCAGCTGTGATCACGGACCTGGACCACCCAGATCACACGTACCTGGCTGACGATGAAGTT
GTGCTGCTTGACCCTCCCATTTCCCTGGAGATTTTCGGTAAGCTCAAAGTCAACCGTAGA
GCGAGAGGGGAGGTGGTTTTCATGAACCCGACCAAAGAGACGCTGACAAAATGCCATCTG
ACTCTCTCTGGAAGTGGCCTGTGGAAAGATGAGGTTGAAGTCAAGATTCGAGATCTGTTG
CCAGACAGAGGAGTTCGTTGCAAGTTCTATTTTTACCCATACAAGGCCGGTAAGAAGACC
GCCATGGCCGACTTCGACTGCAGCGGCTTCAGAGACATCAAGGTCTCCTGCCCGGTCAAG
ATCAGAAAGTAA
>OF03410-RA_aka
ATGG--------------------------------------------------------
--------ACAG------------------------------------------------
-----------------------------------------CAGTAGAACCTGTGGAACC
TGTGAGGGTCCTCTAATGATGCCAGGGGGGACTACGTCGATCTTTGAGTCTGTGCAGCCT
TCCCCCATGAAGAACAACTTCCTACACTACACCAGTGAAATCTCAATGACGGAGCTGATC
GTGAGGCGAGGCAAGCCCTTCGATGTGGCCGTTAAGCTGACGAAACCTTTCGACCCTAAA
CTTCACCCATTCAAAATTGTTGCAAGTACAGGAGAACATCCAAGCGAGGACTTGGGGACA
GCATCATCGTTCGGCATCCCAGATACTGTGAACCGGTCAGCATCAGCAAAGGCAGTGTGG
AAGGTGGAGCTTCACAAAAACTCTGACTCAAAGTCGGGCAAACTGGTCCTCAGCATCACC
CCCCCAGCTGACGCCCCCATAGGGGAGTACACCGTCATGGGTTGGCACAGGGACGAGGAA
AAACTGCTGGCAAAGCCTGTGGTGCTCTTCAACCCCTGGTGTCTCGACGACCAGGTGTAC
ATGGAAAATCCGAAGGAGGTGCAGGAGTATGTGATGAATGAACAAGGAGTCTTGTACAGA
GGAAGTAAAAACTACATCATGCCTCTAGACTGGGACTTGGGACAGTTTGAGGACGACATG
GTGAAACTTTCTTTAAAGATGTTGGACATCAGCCACAAACACATTGAAAACCCAGCTCAG
GATGTTGCCTCTCGCAGCGACCCCATCTACGTCGGCCGCGTGATCAGCGCCATGATCAAC
TCTGAAGATGACCACGGTGTCTTGGAGGGAAACTGGGGAGGCTATTATGGCGACGGGCTC
TCACCCTCTCACTGGAGTGGCAGTCACGCCATCCTTAAACGCTGGTACGACAGCGACTGC
AAACCGGTCAAGTACGGGCAGTGCTGGGTGTTCGCTGGTGTGATGTGCTCAGTGATGCGC
CTGCTGGGTGTCCCCACCCGCGCCATCTCCAATTTCGCGTCAGCCCATGACACCAATGGG
AATCTGACCATCGACCGGTTTCACGCCATAGAGGGAGTCAGACCAAAAGAGACCCATGAC
AGTGTTTGGAACTTCCACGTGTGGACGGAGTCGTACATGAAGCGCCCTGACCTGTCAGAA
ACAGGCGATTATGACGGCTGGCAAGTTCTGGATCCAACACCGCAGGAGTTGAGCGATAAT
GTTTACTGCTGCGGTCCAGCCCCGGTCAAAGCCATCCGGATCGGACAAACAGACCTCAAA
TATGACATCCCTTTTGTCTTTGCTGAGGTCAATGCTGACATTGTTGAATGGCTGGTCAAA
GAAGATGGCTCACAAACAAAGATTCAGTCTTTCCCTGGGAAAGTTGGTATCAGTACCTCC
ACCAAGGCTGTCGGCTCCAAAAAGAGGGTGGACGTCACCGACTCCTACAAACCGAAAGAG
GGGACAGCAAAGGAGAGGGCTGTCTTTAAGTATGCCACCGAAGTCACCACAGACTACTCT
GCAACTGATGACGATGAAGAGATGGAGGAGGAAGACGGCGAAGAAGGGGTGGAGGAGAAT
GATGGTGCTGAAGAGGGGGAGGACAGTGTCGAGACAGAGGAGGTTGCTGAGGGTGAAGTG
GTGGAGGAGCCAGACGATGAAGAGACGGAGGAGGACTCCGACAATGAGGA----------
--------AGCTCCAGCTCCAGCTCCAGTTCCACCAGTGCTCATGAAGTTTATAGAGGTG
ACTCACCCGACAAACGGGAGGGATGTGAGATTGAAGCTGAAGCTGAAGAGCAGTACTGCC
AGGCAGCTGTCCATCAACATCAGCGTCCAAGCCATGCATTACAACGGCAGGCCAGCTGTC
AACATCAAGCATCAGGAGATGAAGAAGTCACTGAAACCTGGGAAAGCTCTGTTAATCCCT
ATCCGGATCCCGTTCGTCATCTACCATGAACACATGATTAATGCTGACAGCATGAACGTA
TCAGCTGTGGTCACGGACATGGACAACCCAGATCACATGTACCTGACTGACGATGAAGTT
GTGCTGCTTGACCCTCCCATATCCCTGGAGATTTTCGGTAAACCCCGAGTCAACCATAGA
GCGAGAGGGGAGGTGGTTTTCAAGAACCCAGTCAAGGAGAAGCTGACAGAATGCCATCTG
ACTCTCTCTGGAAGTGGCCTGTGGCGCGATGAGGTTGAAATCAAGATTCCAGATCTGTTG
CCAGACACACAATTTCGTGCCAAGATCTATTTTCAGCCATACAAGGCTGGTAAGAAGATC
GCCATGGCCGACTTCGACTGCAAAACCTTCAAAGACATCAAGGTCTCTTTCCCGGTCAAG
GTCAGGAAGTAA
>C.altivelis-GLEAN-10029157_alt
------------------------------------------------------------
------------------------------------------------------------
---------------------------------CTTCGAATCAGTAGAACCTGTGGGACG
TGTGAGGCTCCTCTAATGATGCCAGGGGGGACTACATCGATCTTTGACTCTGTGCAGTCT
TCCCCCATGAAGAACAACTTTCTGCACCGCACCAGTGAAATCTCATTGACGGAGCTGATT
GTGAGGCGAGGCCAGCCCTTCGACGTGGACGTTAAACTGACGAAACCTTTCGACTCTAAA
CTTCACCCACTCAAAATTGTTGCAAGTACAGGAGAATATCCAAGCGAGGACTCAGGGACA
ACATCAACGTTCGGCATCCCAGATACTGCGAACCGGTCAGCATCAGCAAAGGCAGTATGG
AAGGTGGAGCTTCACAATAACTCTGACCCAAAGTCGGGCAAACTGGTCCTCAGCATCACT
CCCCCAGCTGACGCCCCCATAGGGGAGTACACCGTCATGGGTTGTCACAGGGGTGAGGAA
AAACTGCTGGCAAAGCCTGTGGTGCTCTTCAACCCCTGGTGTCGCGACGACCAGGTGTAC
ATGGAAAATGAGAACGAGGTGAAGGAGTATGTGATGAATGAACAAGGAGTCTTGTACAGA
GGAAGTAAAGACTACATCATGCCTCTAGAATGGGACTTGGGACAGTTTGAGGAAGACATG
GTGAAAATTTCTTTAAAGATGTTGGACATCAGCCACAAACACTATGAGAACCCAGCTGAG
GATGTTGCCTCTCGCAGCGACCCCGTCTACGTCAGCCGAGTGATCAGCGCCATGATCAAT
TCTGAAGATGACCACGGTGTCTTGAAGGGAAAGTGGGGAGGCGATTATGAAGGCGGGTTC
TCACCCTCTCACTGGAGTGGCAGTCACCCCATCCTTAAACGCTGGTACAGAAGTGACTGC
AAACCGGTCCAGTACGGGCAGTGCTGGGTGTTCGCTGGTGTGATGTGCTCAGTGATGCGT
CTGCTGGGTGTCCCCACCCGCACGATCACCAATTTTGCGTCAGCCCACGACACCAATGGG
AATCTGACCATCGACCGGTTTCACGCCGAAGAGGGAGTCACACCAAAACAGACCCATGAC
AGTGTTTGGAACTTCCACGTGTGGACGGAGTCGTACATGAAGCGCCCTGACCTGTCAGAA
ACAGGCAAATATGACGGCTGGCAAGTTCTGGATCCAACACCGCAGGAGATGAGCGATAAT
GTTTACTGCTGCGGTCCAGCCTCGGTCAAAGCCATCCGGGAAGGACAAGTAGACCTCAAA
TATGACTGCCCTTTTGTCTTTGCTGAGGTCAATGCTGATGTTGTTGATTGGCTGGTCAAA
GAAGATGGCTCACAAACAATGATCGAGTGTTACTCTGAGAGAGTTGGTTGCAATATCTCC
ACCAAGACTGTCGGCTTCAAAGAGAGGATGGACGTTACCGACACCTACAAATCAAAAGAG
GGGTCAGATAAGGAGAGGGCTGTCTTTAAGTATGCCGTCAACATCACCACAGACTACTCT
GCAACTGATGGCGATGAAGAGATGAAGGAGGAAGACAAAGAAGAAGAGAT---GGAGAAC
AACGGTGCTGAAGAAGGGGAGGAGAGGGTCGAGACAGAGGAGGGTGCTGAGGATGAAGTG
GTGGAGGAGTCAGACGACGA---------------------GAATGGGGA----------
--------AGCTCCAGTTCCAGTTCCAGTTCCACCAGTGGTCATGATGTTTGAAGAGGTG
ACTCACCCGACAAACGGGAAGGATGTGAGTTTGAAGCTGAAGCTGAAGAGCAGTACTGCC
AGGCAGCTGTCCATCAACATCAGCGTCCAAGCCATGTATTACAACGGCACGCCAGCTGTC
AACATCAAGCATGAGGAGATGGAGAGGTCACTGGAACCTGGGAAAGGTCTGTCAATTCCT
ATCGAGATCCCGTTCACCATCTACCATGAACACATGATTAATGCTGACAGCATGAATGTA
TCAGCTGTGGTCACAGACATGGAGAACCCAGATCACACGTACCTGGCTGATGATGACGTT
GTGCTGCTTGACCCTCCCATTTCCCTGGAGATTTTCGGTAAGCCCCGAATCCACTGTGAA
GCGGTAGGGGAGGTGGTTTTCATGAACCCGGCCAACGAGACGCTGAAAAACTGCCATCTG
ACTCTCTCTGGAAGTGGCCTGTGGCGAGATGAGGTTGAAGTCAAGATTCCAGATCTGAAG
CCAAACGTACGAGTTCGTGTCAAGTTCTTTTTTTACCCATACAAGGCCGGTGAGAAGACC
GCCATGGCCGACTTCGACTGCAACGGCTTCAAAGACGTCAAGGTCTCTTGCCTGGTCAAC
ATCGAGAAGTAA
>E.fuscoguttatus.01216_fus
ATGGCAGATGGTTACCAGGTGGAGAAGGAGTGGAGCAGGAGGCAGCAGACCTGGATAACG
CTGCAGGTACAGAGAAGCAGGTCTTTAAAATCAGCCAAAGCTGGTTCATCGGTCAGTGCG
CTGCACACAACCTGTCAGTTTGCATTGTACTGTCTTCGAATCAGTAGAACCTGTGGGACG
TGTGAGGCTCCTCTAATGATGCCAGGGGGGACTACGTCGATCTTTGACTCTGTGGAGTCT
TCCCCCATGAAGAACAACTTTCTACACCGCACCAGTGACATCTCATTTGAGGAGCTGATT
GTGAGGCGAGGCCAGTCCTTCGACGTGGAGGTTAAACTGACGAAACCTTTTGACTCTAAA
CTTCACCCACTCAAAATTGTTGCAAGTACAGGAGAATATCCAAGCGAGGACTCGGGGACA
GCATCAACGTTCGGCATCCCAGATACTGCGAACTGGTCAGCATCAGCAAAGGCAGTGTGG
AAGGTGGAGCTTCACAAAGACTCTGACCCAAAGTCGGGCAAACTGGTCCTCATCATCACC
CCCCCAGCTGACGCCCCCATAGGGGAGTACACCATCATGGGTTATCACAGGGACGAGGAA
AAACTGCTGGCAAAGCCTGTGGTGCTCTTCAACCCCTGGTGTCGCGACGACCAGGTGTAC
ATGGAAAATGAGAAGGAGGTGGAGGAGTATGTGTTGAATGAACAAGGAGTCTTGTACAGA
GGAAGTAAAAACTACATCATGCCTCTAGACTGGGACTTGGGACAGTTTGAGGAAGACATG
GTCAAAATTTCTTTAAAGATGTTGGACGTCAGCCACAAACACTATGAGAACCCAGCTGAG
GATGTTGCCTCTCGCAGCGACCCCGTCTACGTCGGCCGCGTGATCAGCGCCATGATCAAT
TCTGAAGATGACCACGGTGTCTTGGAGGGAAACTGGGGAGGCAGTTTTGAAGGCGGGTTC
TCACCCTCTCACTGGAGTGGCAGTCACCCCATCCTTAAACGCTGGTACGACAGCGACTGC
AAACCGGTCAAGTACGGGCAGTGCTGGGTGTTCGCTGGTGTGATGTGCTCAGTGATGCGT
CTGCTAGGTGTCCCCACCCGTACAATCACCAATTTTGCGTCAGCCCACGACACCAATGGA
AATCTGACCATCGACCGGTTTCACGCCGAAGAGGGAGTCACACCAAAACAGAGCCAGGAC
AGTGTTTGGAACTTCCACGTGTGGGCGGAGTCGTACATGAAGCGCCCTGACCTGTCAGAA
ACAGGCAAATATGACGGCTGGCAAGTTCTGGATCCAACACCGCAGGAGATGAGCGATAAT
GTTTACTGCTGCGGTCCAGCCTCGGTCAAAGCCATCCGGGAAGGACAAGTAGACCTCATA
TATGACTGCCCTTTTGTCTTTGCTGAGGTCAATGCTGACGTTGTTCATTGGCTGGTCAAA
GAAGATGGCTCACAAACAAAGATCGAGTCTTTCCCTGGGAGAGTTGGTATCAATACCTCC
ACCAAGGCTGTCGGCTCCAAAAAGAGGGTGGACGTCACCGACACCTACAAACCAAAAGAG
GGGTCAGATAAGGAGAGGGCTGTCTTTAAGTATGCCGTCAACATCACCAAAGACTACTCT
GCAACTGATGGCGATGAAGAGGTGGA---------------------------GGAGAAC
AACAGCGCTGAAGAGGGGGAGGACAGCGTCGAGACAGAGGAGGGTGCTGAGGGTGAAGTG
GTGGAGGAGTCAGATGATGA---------------------GAATGAGGA----------
--------AGCTCCACCTCCAGCTCCAGTTCCACCAGTGGTCATGACGTTTAAAGAGGTG
ACTCACCCGACAAACGGGAAGGATGTGAGATTGAAGCTGAAGCTGAAGAGCAGTACTGCC
AGGAAGCTGTCCATCAACATCAGCGTCCAAGCCATGCATTACAACGGCAGGCCAGCTGTC
AACATCAAGCATGAGAAGATGGAGAGGTCACTGAAACCTGGGAAAGCTCTGTCAATCCCT
ATCGAGATCCCGTTCACCATCTACCATAAACACATGATTAATGCTGACAGCATGAACGTA
TCAGCTGTGGTCACAGACATGGAGAACCCAGATCACACGTACCTGGCTGATGATGACGTT
GTGCTGCTTGACCCTCCCATTTCCCTGGAGATTTTCGGTAAGCCCCGAGTCCACCGAAGA
GCGAGAGGGGAGGTGGTTTTCATGAACCCGGCCAACGAGACGCTGACAAACTGCCATCTG
ACTCTCTCTGGAAGTGGCCTGTGGCGAGATGAGGTTGATGTCAAGATTCCAGATCTGAAG
CCAAACATACAAGCTCGTGTCACGTTCTTTTTTTACCCATACAAGGCCGGTGAGAAGACC
GCCATGGCCGACTTCGACTGCAACGGCTTCAAAGACGTCAAGGTCTCTTGCCCGGTCAAC
ATCGAGAAGTAA
>Epmoa-GLEAN-10024064_moa
ATGG--------------------------------------------------------
--------ACAA------------------------------------------------
-----------------------------------------CAGCAGAACCTGTGGGACG
TGTGAGGCTCCTCTAATGATGCCAGGGGGGACTACATCGATCTTTGAATCTGTGCAGCCT
TCCCCCATGAAGAACAACTTTCTACACTACACCAGTGAAATCTCAATGAAGGAGCTGATT
GTGAGGCGAGGCCAGCCCTTCGACATAGACGTTAAACTGACGAAACCTTTCGACCCTAAA
CTTCACCCACTCAAAATCGTTGCAAGTACAGGAGAACATCCAAGCGAGGACTTGGGGACA
GCAACAACGTTCGGTATCCCAGATACTGTGAACCGGTCAGCATCAGCAAAGGCAGTGTGG
AAGGTGGAGCTTCACAAAAACTCTGACCCAAAGTCGGGCAAACTGGTCCTCAGCATCACC
CCCCCAGCTGACGCCCCCATAGGGGAGTACACCGTCATGGGTTGGCACAGGGACGAGCAA
AAACTGCTGGCAAAGCCTGTGGTGCTCTTCAACCCCTGGTGTCGCGACGACCAGGTGTAC
ATGGAAAATGCGAAGGAAGTGGAGGAGTATGTGATGAATGAACAAGGAGTCTTGTACAGA
GGAAGTAAAAACTACATCATGCCTCTAGACTGGGACTTGGGACAGTTTGAGGAAGACATG
GTGAAACTTTCTTTAAAGATGTTGGACATCAGCCACAAACACATTGACAACCCAGCTGAG
GATGTTGCCTCTCGCAGCGACCCCGTCTACGTCGGCCGCGTGATCAGCGCCATGATCAAT
TCTGTAGATGACCACGGTGTCTTGGAGGGAAACTGGGGAGGCAATTATGGAGACGGGTTC
TCACCCTCTCACTGGAATGGCAGTCACGCCATCCTTAAACGCTGGTACGACAGCGACTGC
AAACCGGTCAAGTACGGGCAGTGCTGGGTGTTCGCTGGTGTGATGTGCTCAGTGATGCGT
CTGCTGGGTGTCCCCACCCGCACGATCTCCAATTTTGCGTCAGCCCACGACACCAATGGG
AATCTGACCATCGACCGGTTTCACGCCAAAGAGGGAGTCACACCAAGACAGACCCATGAC
AGTGTTTGGAACTTCCACGTGTGGACGGAGTCGTACATGAAGCGCCCTGACCTGTCAGAA
ACAGGCAAATATGACGGCTGGCAAGTTCTGGATCCAACACCGCAGGAGATGAGCGATAAT
GTTTACTGCTGCGGTCCAGCCTCGGTCAAAGCCATCCGGGATGGACAAGTAAACCTCAAA
TATGACTGCCCTTTTGTCTTTGCTGAGGTCAATGCTGACATTGTTGAATGGCTGGTCAAA
GAAGATGGCTCACAAACAAAGATCGAGTCTTTCCCTGGGAAAGTTGGTATCAATACCTCC
ACCAAGGCTGTCAACTCCAAAAAGAGGGTGGACGTCACCGACACCTACAAACCAAAAGAG
GGGTCAGAGAAGGAGAGGGCTGTCTTTAAGTATGCCGTCAACATCACCACAGACTACTCT
GCAACTGATGGCGATGAAGAGGTGGAGGAGGAAGAAGAAGAAGAAGAGATGGAGGAGAAT
GACGGCGCTGAAGAAGGGGAGGACAGCGTCGAGACAGAGGAGGGTGCTGAGGATGAAGTG
GTGGAGGAGCCAGACGATGAAGAGACGGAGGAGGACTCTGAGAATGAGGA----------
--------AGCTCCAGCTCCAGCTCCAGTTCCACCAGTGGTCATGACGTTTGTGGAGGTG
ACTCACCCGACAAACGGGAAGGATGTGAGATTGAAGCTGAAGCTGAAGAGCAGTACTGCC
AGGCAGCTGTCCATCAACATCAGCGTCCAAGCCATGCATTACAACGGCAGGCCAGCTGTC
AACATCAAGCATCAGGAGATGGAGAAGTCACTGGTACCTGGGAAAGCTCTGTTAATCCCT
ATCCGGATCCCGTTCATCATCTACCATGAACACATGATTAATGCTGACAGCATGAATGTA
TCAGCTGTGGTCACGGACATGGAGAACCCAGATCACACGTACCTGGCTGATGATGATGTT
GTGCTGCTTGACCCTCCCATTTCCCTGAAGATTTTCGGTAAGCCCCAAGTCCACAGTAGA
GCGAGAGGGGAGGTGGTTTTCAGGAATCCGGCCAACAAGACACTGACAAACTGCCATCTG
ACTCTCTCTGGAAGTGGCCTGTGGCGAGATGAGGTTGAAGTCAAGATTCCAGATCTGAAG
CCAAAAATACAAGTTCGTGTCAAGTTCTTTTTTTTCCCATACAAGGTCGGTAAGAAGACC
GCCATGGCCGACTTCGACTGCAGCAGCTTCAAAGACATCAAGGTCTCTTGCCCGGTCAAG
ATCAGGAAGTAA
>XP-033481668.1_lan
ATGG--------------------------------------------------------
--------ACAA------------------------------------------------
-----------------------------------------CAGTAGAATCTGTGGGACG
TGTGAGGCTCCTCTAATGTTGCCAGGGGGGACTATGTCGATCTTTGACTCTGTGCAGCCT
TCCCCCATGAAGAACAACTTTCTGCACCACACCAGTGAAATCTCATTGACGGAGCTGATT
GTGAGGCGAGGCCAGCCCTTCGACGTGGACGTTAAACTGACGAAACCTTTCGACTCTAAA
CTTCACCCACTCAAAATTGTTGCAAGTACAGGAGAACAACCAAGCGAGGACTCGGGGACA
GCATCAACGTTCGGCATCCCAGATACTGCAAACCGGTCAGCATCAGCAAAGGCAGTGTGG
AAGGTGGAGCTTCACAAAGACTCTGACCCAAAGTCGGGCAAACTGGTCCTCAGCATCACC
CCCCCAGCTGATGCCCCCATAGGGGAGTACACCGTCATGGGTTGGCACAGGGATGAGGAA
AAACTGCTGGCAAAGCCTGTGGTGCTCTTCAACCCCTGGTGTCGCGACGACCAGGTGTAC
ATGGAAAATGCGAAGGAGGTGGAGGAGTATGTGATGAATGAACAAGGAGTCTTGTACAGA
GGAAGTAAAAACTACATCATGCCTCTAGACTGGGACTTGGGACAGTTTGAGGAAGACATG
GTGAAAATTTCTTTAAAGATGTTGGACATCAGCCACAAACACTATGAGAACCCAGCTGAA
GATGTTGCCTCTCGCAGCGACCCCGTCTACGTCGGCCGCGTGATCAGCGCCATGATCAAC
TCTGAAGATGACCACGGTGTCTTGGAGGGAAACTGGGGAGGCAATTATGAAGACGGGTTC
TCACCCTCTCACTGGAGTGGCAGTCACGCCATCCTTAAACGCTGGTACGACAGTGATTGC
AAACCGGTCAAGTACGGGCAGTGCTGGGTGTTCGCTGGTGTGATGTGCTCAGTGATGCGT
CTGCTGGGTGTTCCCACCCGCACGATCACCAATTTTGCGTCAGCCCACGACACCAATGGG
AATCTGACCATCGACCGGTTTTACGCCGAAGAGGGAGTCACACTAAAACAGACCCATGAC
AGTGTTTGGAACTTCCACGTGTGGACGGAGTCGTACATGAAGCGCCCTGACCTGTCAGAA
ACAGGCAAATATGACGGCTGGCAAGTTCTGGATCCAACACCGCAGGAGATGAGCGATAAT
GTTTACTGCTGCGGTCCAGCCTCGGTCAAAGCCATCCGGATCGGACAAGTAGACCTCAAA
TATGACTGCCCTTTTGTCTTTGCTGAGGTCAATGCTGACATTGTTGAATGGCTGGTCAAA
GAAGATGGCTCACAAACAAAGATCGAGTCTTTCCCTGGGAGAGTTGGTATCAATACCTCC
ACCAAGGCTGTCGGCTCCAAAAAGAGGGTGGACGTCACCGACACCTACAAACCAAAAGAG
GGGTCAGATAAGGAGAGGGCTGTCTTTAAGTATGCCGTCAACGTCACCAAAGACTACTCT
GCAACTGATGACGATGAAGAGATGGAGGAAGAAGA---AGAAGAAGAGATGGAGGAGAAT
GACGGCGCTGAAGAAGGGGAGGACAGCGTCGAGACAGAGGAGGGTGCTGAGGATGAAGAG
GTGGAGGAGCCAGACAATGACGAGACAGAGGAGG---------ATGAGGAAGCTCCAGCT
CCAGCTCCAGCTCCAGCTCCAGCTCCAGTTCCACCAGTGGTCATGACGTTTGTAGAGGTG
ACTCACCCCACAAACGGGAAGGATGTGAGATTGAAGCTGAAGCTGAAGAGCAGTACTGCC
AGGCAGCTGTCCATCAACATCAGCGTCCAAGCCATGCATTACAACGGCAGGCCAGCTGTC
AACATCAAGCATGAGGTTATGGAGAGGTCACTGGAACCTGGGAAAGCTCTGTTAATCCCT
ATCCGGATCCCGTTCATCATCTACCATGAACACATGATTAATGCTGACAGCATGAACGTA
TCAGCTGTGGTCACAGACATGGAGAACCCAGATCACACGTACCTGGCTGATGATGAAGTT
GTGCTGCTTGACCCTCCCATTTCCCTGGAGATTTTCGGTAAGCCCCAAGTCCACCGAAGA
GCGAGAGGGGAGGTGGTTTTCAGGAACCCGGCCAACGAGACACTGACAAACTGCCATCTG
ACTCTCTCTGGAAGTGGCCTGTGGCGAGATGAGGTTGAAGTCAAGATTCCAGATCTGATG
CCAAACATACAAGTTCGTGTCAAGTTCTTTTTTTTCCCATACAAGGCCGGCAAGAAGACC
GCCATGGCCGACTTCGACTGCAACAGCTTCAGAGACGTCAAGGTCTCTTGCCCGGTCAAG
ATCAGGAAGTAA
