# Supplementary material for: Chromosome-Level Genome Assembly of the Speckled Blue Grouper (Epinephelus cyanopodus) Provides Insight into Its Adaptive Evolution
Source: Biology (Basel). 2022 Dec 13;11(12):1810. doi: 10.3390/biology11121810 (PMC9775623; doi:10.3390/biology11121810)
Supplement: Supplementary file 1 [file biology-11-01810-s001.zip › Supplemental Data/HO00072.align]

>C.altivelis-GLEAN-10029081_alt
GTAAA---CAGGGATGGCCTGCTGTTTGAGCTTGAAAATGGAAAACCAAAATTGATATTA
CTCAGTCATGGTGTTGAGAAGAATCCAGCAA---AGCTGTCCTGCAGGCCCAGAGCGGCT
AACATCCTGAGCTCCAGGCAGCCGTCCTGTGTGGAGGGGGTGCAGGGAGAGGAGCGTCCA
GCCCGGCAACTGGCAGGGAGGCACAGAGAAACCAAGAGCAAG---GCAGGAGGAGCAGCC
GTCTCCTCCACCTCTAACGCCACCACCACCGTTGGGGGGAGGAGCTCCACTCTGACATCA
TCTAAGACACATGAAAATCACAAAGGGGGCAGCGTCAAAGTTGTAGCGAAGGTGAAGTCA
GACAGACACAAACACAGCACTACTGTTGGCTCCTTGAGAGCCAATGGGAAAACAGGACAG
CCTCAGAACAGAGAGACACGAGCCAGTGGAAAAGTGGGACTAAAAGACACAGTGGCCAGT
GGGGACGCGGGACTGAAGGATGGCATGGTGTGTCTGACCAGTGAGCAACTACAGAAGCTC
CTGAGCACAGTCCACACCTCCAGCAATGGCCCACACCCACCAGAGGACCCCAGGACCCGG
GGTGCTGGTA------GAAATCAAGCAGACTCAAAATCTGGCTCCTCAATGAATAAAGGA
GGAGGAGGAGGAGGTGGGGGCGTAGGAGGAGGCGGAGAGATGAAAGAGGAAGACAGAGGG
GGAGGAGGAGCTGAAACAACTGAAAGATCACAGGATAAAGATAAAAGGTTGTCTGGATGT
CCGTTCAGCTGGCTGGAGGAGCGACAGTCAGACAGCAGAGCAGCCATCGACGCCAAGAAG
GCTCAGTGGAGGAGAGAACTAGATGAGCAAGTGGCACTGAAGCAGCAGCAGCAGCAGCAG
CGTTCGGCTCCTGGCAGACTCCAGGCTGAGGAAGACACAGAGAGCTTGTTCTCAGTGCAG
AGCTCCGTCAGCCACAGAGATCAGCCTGCAGCCATCAGATCCAGCCTCAAACTCGGGGAG
GTCACCCCGATGGAGGAGATGCTGAGTGTTGAGAGGAAAGAGGAGCAGAGGAGACGCTGG
CTGGAGGAGCTGGACCGACAGAGAGAGGAGACGACTGAGCGCAGGAGAAGAGAGAAACTG
TTGCAGAGCCAGACAGAGGACCATGAGCTCTGGGCCACACACTTTGACTCTCTGCAGAGA
CGGCCTCCAGTCCTGACTGCAGCTCCATCGGCTCCACCTCCAGCCCTGTCCAACAGCTCC
GAGCGAGGAGAGTGGGAGCCCATGTCCAGTTTGTCCCTGGTCTGGGAGGCCACCAGCAGC
TGTGGAGCAGAAAGTGTCGGGGGAGCCAGCATAGATACAACCAGCGGGTACCCAACTAGA
GCCAACTATTTGAGGACCATGACTGCCCTGCTGGACCCCGCCCAGATAGAAGAGAGGGAG
AGGAGGAGGCTCAAACAGCTGGAGCAGCAGCGAGCGATTGAGGCCCAGATGGAGGAACGG
CGGCAGCAGAGGGAGCGAGAAGAGGCGAGAAGAAAAGAGGAGGAGGAGGAGGAAGAGAGG
AGGGTGGCACTGGAGAGGGAGATGCTTGAGAGACAGTACGAGCTGGACACACTGAGGGAG
AGGCAGAAGTCGAGCCATCAAGCAGAGGATTCAAAGAAAGACAGTGATGACGGCAAACAT
CAGGAGACACTGGAGCCCAGCGCAGTTACCAAACAGAGTGAGTGCTCAGT---GGAGGAG
GAGGTCAGCAGCTCAGCCTCCTCATACAGAGACACAGGCTGTACAGACAGTGTTGAAGGT
CCTTACACATTTTTCCTTCCCTCCATAGAAGCAGCTCCGTCTCTCCCACTCAGAGTTCAG
ACTCCTGACGTCTCTGCACAGTACCAGCCGCCTCCTTCTCTGT---CTGCTGCACCTCCA
AACGGCAGGAACCGAGCGGTGAGAACAGGCAAGGAGAACATCTGTCTGCCAGGAGTAGGA
AGTGGTGGTGGAGGAGACCCGTATGAAGCGTTTGCCAGGACAGATCGGAGCAGGAGAGAC
AAGAGGAGGCCAGAGTGGAACACACAGAGGCCCAACCGTCGGTTCGTCCCAGCCTCGGAG
CGTTACCCGGCTGCTCTGCAAAAGAACAGACAGGAGAGTCGACAAAAGAGGCAGGCTGAG
CTCCTTGCTCTGCAGGAGAAGACTCGTCTCTCTAGGGCTGAG---CCTCCTCCT------
------------------------------------------------------------
---GTGGAGAGTGTTTCCAGAGGACACAGTGTCTCTGCAGCCATCAGCACTGACAGGGGG
CGCTCTCCTCCCGTCCCTGCTGTCAGACACAGACTTCAGGGTCAGCAGGCACCGCCCTCT
TCCACCCCTTCACCTCCACCTGCGGAGTTTGTTCCTTATGTTCGTACCGATGAAGTCTTT
AACCTGGACCCACTGGAGCCTGCCGACACCCCACCCCCACCACGCACACACACAGCTCCT
CCAGCATCTCCTCCTGCTCCCTCACATCGACTCCTCCAACCTGAACTGCTTCATAACACA
CAAACACACCGACAGCAGGAGATCCTGAGAGGCCTGGCACAGCTACGGCAGGGTTTATTA
CAGAAGCAGAGGGAGTTGGAGACGGATCTGAATCCTCTACTCAAGCGCCATGACAACGAG
CTCCGGGCACCCTCTGCAACACACCGCATGTGA
>Epmoa-GLEAN-10023988_moa
GTAAA---CAGGGACGGCCTGCTGTTTGAGCTTGAAAATGGAAAACCGAAGTTGATTTTA
CTCAGTCATGGTGTTGAGAAGAATCCAGCAAAGCAGCTGTCCTGCAGGCCCAGAGCGGCT
AACATCCTGAGCTCCAGGCAGCCGTCCTGTGTGGAGGGGGTGCAGGGAGAGGAGCGTCCA
GCCCGGCAGCTGGCAGGGAGGCACAGAGAAACCAAGAGCAAG---GCAGGAGGAGCAGCC
GTCTCCTCCACCTCTAACGCCACCACCACCGCTGGGGGGAGGAGCTCGACTCTGACATCA
TCTAAGACACATGAGAATCACAAAGGAGGCAGCGCCAAAGTTGTAGGGAAGGTGAAGTCA
GACAGACACAAACACAGCACTACTGTTGGCTCCTTGAGAGACAATGGGAAAACAGGACAG
CTTCAGAACAGAGAGACACGAGCCAGTGGAAAGGTGGGACTAAAAGACACAGTGGCCAGT
GGGGACGCGGGACTGAAGGATGGCATGGTGTGTCTGACCAGTGAGCAGCTACAGAAGCTC
CTGAGCACAGTCCACACCTCCAGCAATGGCCCACACCCACCAGAGGACCCCAGGACCCGG
G---------------GAAATCAAGCCGACTCAAAATCTGGCTCCTCAATGAATAAAGGA
GGAGGAGGAGGAGGCGAGGGTGAAGGAGGAGGCGGAGAGATGAAAGAGGAAGACAGAGGG
GGAGGAGGAGCTGAAACAACTGAAAGATCACAGGATAAAGATAAAAGGTTGTCTGGATGT
CCGTTCAGCTGGCTGGAGGAGCGACAGTCAGACAGCAGAGCAGCCATCGACGCCAAGAAG
GCTCAGTGGAGGAGAGAACTAGATGAACAAGTGGCACTGA---AGCAGCAGCAGCAGCAG
CGTTCGGCTCCTGGCAGACTCCAGGCTGAGGAAGACACAGAGAGCTTGTTCTCAGTGCAG
AGCTCCGTCAGCCACAGAGATCAGCCTGCAGCCATCAGATCCAGCCTCAGACTCGGGGAG
GTCACCCCGATGGAGGAGGTGCTGAGTGTGGAGCGGAAAGAGGAGCAGAGGAGACGCTGG
CTGGAGGAGCTGGACCAACAGAGAGAGGAGACGACTGAGCGCAGGAGAAGAGAGAAACTG
CTGCAGAGCCAGACGGAGGATCACGAGCTCTGGGCCACACACTTTGACTCTCTGCAGAGA
CGGCCTCCAGTCCTGACTGCAGCTCCATCAGCTCCACTTCCAGCCCTGTCCAACAGCTCC
GAGCGAGGAGAATGGGAGCCCATGTCCAGTTTGTCCCTGGTCTGGGAGGCCACCAGCAGC
TGTGGAGCAGAGAGTGTCGGGGGAGCCAGCATAGATACAACCAGCGGGTACCCAACTAGA
GCCAACTATCTGAGGACCATGACCGCCCTGCTGGACCCCGCCCAGATAGAAGAGAGGGAG
AGGAGGAGGCTCAAACAGCTGGAGCAGCAGCGAGCGATCGAGGCCCAGATGGAGGAGCGG
CGGCAGCAGAGGGAGCGAGAAGAGGCGAGAAGGAGAGAGGAGGAGGAGGAGGAAGAGAGG
AGGGTGGCGCTGGAGAGGGAGATGCTTGAGAGACAGTACGAGCTGGACACACTGAGGGAG
AGGCAGAAGTTGAGCCGTCAAGCAGAGGATTCAAAGAAAGACCGCGATGACGGGAAACAT
CAGGAGACACTGGAGCCCAGCGCAGTTACCAAACAGAGTGAGTGTTCAGT---GGAGGAG
GAGGTCAGCAGCTCAGCCTCCTCATACAGAGACAC-GGCTGTACAGAC------------
--------------------------AGAAGCAGCTCCGTCTCTCCCACTCAGAGTTCAG
ACTCCTGACGTCTCTGCACAGTACCAGCCGCCTCCTTCTCTGT---CTGCTGCACCTCCA
AACGGCAGGAACCGAGCGGTGAGAACAGGCAAGGAGAACATCTGTCTGCCAGGAGTAGGA
AGTGGTGGTGGAGGAGACCCGTATGAAGCGTTTGCCAGGACAGATCGGAGCAGGAGAGAC
AAGAGGAGGCCGGAGTGGAACACACAGAGGCCCAACCGTCGGTTCGTCCCAGCCTCAGAG
CGTTACCCGGCTGCTCTGCAAAAGAACAGACAGGAGAGTCGACAAAAGAGGCAGGCTGAG
CTCCTTGCTCTGCAGGAGAAGACCCGTCTCTCTAGGGCTGAC---CCTCCTCCTCCTCTT
CAGCAACAGGAACCTCGTCTGTGCTCCAACCCCACACAGACCAGGCCCAGTCCCACCAAG
AGGGTGGAGAGTGTTTCCAGAGGACACAGTGTCTCTGCAGCCATCAGCACTGACAGGGGG
CGCTCTCCTCCCGTCCCTGCTGTCAGACACAGACTTCAGGGTCAACAGGCACCGCCCTCT
TCCACCCCTTCACCTCCACCTGTGGAGTTTGTTCCTTATGTTCGTACTGATGAAGTCTTC
AACTTGGACCCACTGGAGCCTGCCGACACCCCACCCCCACCACGCACACACAAAGCTCCT
CCAGCGTCTCCTCCTGCTCCCTCACATCGACTCCTCCAACCTGAACTGCTTCATAACACA
CAAACACACCGACAGCAGGAGATCCTGAGAGGCCTGGCACAGCTACGGCAGGGTTTATTA
CAGAAGCAGAGGGAGTTGGAGACGGATCTGAATCCTCTACTCAAGCGCCATGACAACGAG
CTCCGGGCACCCTCTGCAACGCACCGCATGTGA
>XP-033482409.1_lan
ATGAATCTCGGGGACGGCCTGCTGTTTGAGCTTGAAAATGGAAAACCGAAGTTGATTTTA
CTCAGTCATGGTGTTGAGAAGAATCCAGCAAAGCAGCTGTCCTGCAGGCCCAGAGCGGCT
AACATCCTGAGCTCCAGGCAGCCGTCCTGTGTGGAGGGGGTGCAGGGAGAGGAGCGTCCA
GCCCGGCAGCTGGCAGGGAGGCACAGAGAAACCAAGAGCAAG---GCAGGAGGAGCAGCC
GTTTCCTCCACCTCTAACGCCACCACCACCGCTGGGGGGAGGAGCTCCACTCTGACATCA
TCTAAGACACATGAGAATCACAAAGGGGGCAGCGTCAAAGTTGTAGCAAAGGTGAAGTCA
GACAGACACAAACACAGCACTACTGTTGGCTCCTTGAGAGCCAATGGGAAAACAGGACAG
CTTCAGAACAGAGAGGCACGAGCCAGTGGAAAAGTGGGACTAAAAGACACAGTGGCCAGT
GGGGACACGGGACTGAAGGACGGCATGGTGTGTCTGACCAGTGAGCAGCTACAGAAGCTC
CTGAGCACAGTCCACACCTCCAGCAATGGCCCACACCCACCAGAGGACCCCAGGACCCGG
GGTGCTGGTAGTGATGGAAATCAAGCCGACTCAAAATCTGGCTCCTCAATGAATAA---A
GGAGGAGGAGGAGGCGAGGGCGAAGGAGGAGGTGGAGAGATGAAAGAGGAAGACAGAGGG
GGAGGAGGAGCTGAAACAACTGAAAGATCACAGGATAAAGATAAAAGGTTGTCTGGATGT
CCGTTCAGCTGGCTGGAGGAGCGACAGTCAGACAGCAGAGCAGCCATCGACGCCAAGAAG
GCTCAGTGGAGGAGAGAACTAGATGAGCAAGTGGCACTGA---AGCAGCAGCAGCAGCAG
CGTTCAGCTCCTGGCAGACTCCAGGCTGAGGAAGACACAGAGAGTTTGTTCTCAGTGCAG
AGCTCCGTCAGCCACAGAGATCAGCCTGCAGCCATCAGATCCAGGCTCAGACTCGGGGAG
GTCACCCCGACGGAGGAGATGCTGAGTGTTGAGAGGAAAGAGGAGCAGAGGAGACGCTGG
CTGGAGGAGCTGGACCGACAGAGAGAGGAGACGACTGAGCGCAGGAGAAGAGAGAAACTG
CTGCAGAGCCAGACGGAGGACCACGAGCTCTGGGCCACACACTTTGACTCTCTGCAGAGA
CGGCCTCCAGTACTGACTGCAGCTCCATCAGCTCCACCTCCAGCCCTGTCCAACAGCTCC
GAGCGAGGAGAGTGGGAGCCAATGTCCAGTTTGTCCCTGGTCTGGGAGGCTACCAGCAGC
TGTGGAGCAGAAAGTGTCGGGGGAGCCAGCATAGATACAACCAGCGGGTACCCAACTAGA
GCCAACTATCTGAGGACCATGACCGCCCTGCTGGACCCCGCCCAGATAGAAGAGAGGGAG
AGGAGGAGGCTCAAACAGCTGGAGCAGCAGCGAGCGATCGAGGCCCAGATGGAGGAACGG
CGGCAGCAGAGGGAGCGAGAAGAGGCGAGAAGGAGAGAGGAGGAGGAGGAGGAAGAGAGG
AGGGTGGCGCTGGAGAGGGAGATGCTTGAGAGACAGTACGAGCTGGACACACTGAGGGAG
AGGCAGAAGTTGAGCCGTCAAGCAGAGGATTCAAAGAAAGACCGCGATGACGGGAAACAT
CAGGAGATACTGGAGCCCAGCGCAGTTACCAAACGGAGTGAGTGTTCAGT---GGAGGAG
GAGGTCAGCAGCTCAGCCTCCTCATACAGAGACAC-GGCTGTACAGAC------------
--------------------------AGAAGCAGCTCCATCTCTCCCACTCAGAGTTCAG
ACTCCTGACGTCTCTGCACAGTACCAGCCGCCTCCTTCTCTGT---CTGCTGGACCTCCA
AACGGCAGGAACCGAGCGGTGAGAACAGGCAAGGAGAACATCTGTCTGCCAGGAGTAGGA
AGTGGTGGAGGAGGAGACCCGTATGAAGCGTTTGCCAGGACAGATCGGAGCAGGAGAGAC
AAGAGGAGGCCGGAGTGGAACACACAGAGGCCCAACCGTCGGTTCGTCCCAGCCTCGGAG
CGTTACCCGGCTGCTCTGCAAAAGAACAGACAGGAGAGTCGACAAAAGAGGCAGGCTGAG
CTCCTTGCTCTGCAGGAGAAGACTCATCTCTCTAGGGCTGAC---CCTCCTCCTCCTCTT
CAGCAACAGGAATCTCGTCTGTGCTCCAACCCCACACAGACCAGGCCCAGTCCCACCAAA
AGGGTGGAGAGTGTTTCCAGAGGACACAGTGTCTCTGCAGCCATCAGCACTGACAGGGGG
CGCTCTCCTCCCGTCCCTGCTGTCAGACACAGACTTCAGGGTCAGCAGGCACCACCCTCT
TCCACCCCTTCACCTCCACCTGCGGAGTTTGTTCCTTATGTTCGTACTGATGAAGTCTTC
AACCTGGACCCACTGGAGCCTGCCGACACCCCACCCCCACCACGCACACACACAGCTCCT
CCAGCGTCTCCTCCTGCTCCCTCACATCGACTCCTCCAACCTGAACTGCTTCATAACACA
CAAACACACCGACAGCAGGAGATCCTGAGAGGCCTGGCACAGCTACGGCAGGGTTTATTA
CAGAAGCAGAGGGAGTTGGAGACGGATCTGAATCCTCTACTCAAGCGCCATGACAACGAG
CTCCGGGCACCCTCTGCAACGCACCGCATGTGA
>E.fuscoguttatus.01863_fus
ATGAATCTCGGGGACGGCCTGCTGTTTGAGCTTGAAAATGGAAAACCGAAGTTGATTTTA
CTCAGTCATGGTGTTGAGAAGAATCCAGCAAAGCAGCTGTCCTGCAGGCCCAGAGCGGCT
AACATCCTGAGCTCCAGGCAGCCGTCCTGTGTGGAGGGGGTGCAGGGAGAGGAGCGTCCA
GCCCGGCAGCTGGCAGGGAGGCACAGAGAAACCAAGAGCAAG---GCAGGAGGAGCAGCG
GTCTCCTCCACCTCTAACGCCACCACCACTGCTGGGGGGAGGAGCTCCACTCTGACATCA
TCTAAGACACATGAGAATCACAAAGGGGGCAGCGTCAAAGTTGTAGCGAAGGTGAAGTCA
GACAGACACAAACACAGCACTACTGTTGGCTCCTTGAGAGCCAATGGGAAAACAGGACAG
CCTCAGAACAGAGAGACACGAGCCAGTGGAAAAGTGGGACTAAAAGACACAGTGGCCAGT
GGGGACGCGGGACTGAAGGATGGCATGGTGTGTCTGACCAGTGAACAGCTACAGAAGCTC
CTGAGCACAGTCCACACCTCCAGCAATGGCCCACACCCACCAGAGGACCCCAGGACCCGG
GGTGCTGGTAGTGATGGAAATCAAGCCGGCTCAAAATCTGGCTCCTCAATGAATAA---A
GGAGGAGGAGGAGGCGAGGGTGAAGGAGGAGGCGGAGAGATGAAAGAGGAAGACAGAGGG
GGAGGAGGAGCTGAAACAACTGAAAGATCACAGGATAAAGATAAAAGGTTGTCTGGATGT
CCGTTCAGCTGGCTGGAGGAGCGACAGTCAGACAGCAGAGCAGCCATCGACGCCAAGAAG
GCTCAGTGGAGGAGAGAACTAGATGAGCAAGTGGCACTGA---AGCAGCAGCAGCAGCAG
CGTTCGGCTCCTGGCAGACTCCAGGCTGAGGAGGACACAGAGAGCTTGTTCTCAGTGCAG
AGCTCCGTCAGCCACAGAGATCAGCCTGCAGCCATCAGATCCAGCCTCAGACTCGGGGAG
GTCACCCCGATGGAGGAGATGCTGAGTGTTGAGAGGAAAGAGGAGCAGAGGAGACGCTGG
CTGGAGGAGCTGGACCGACAGAGAGAGGAGACGACTGAGCGCAGGAGAAGAGAGAAACTG
CTGCAGAGCCAGACGGAGGACCACGAGCTCTGGGCCACACACTTTGACTCTCTGCAGAGA
CGGCCTCCAGTCCTGACTGCAGCTCCATCAGCTCCACCTCCAGCCCTGTCCAACAGCTCC
GAGCGAGGAGAGTGGGAGCCCATGTCCAGTTTGTCCCTGGTCTGGGAGGCTACCAGCAGC
TGTGGAGCAGAAAGTGTCGGGGGAGCCAGCATAGATACAACCAGCGGGTACCCAACTAGA
GCCAACTATCTGAGGACCATGACCGCCCTGTTGGACCCCGCCCAGATAGAAGAGAGGGAG
AGGAGGAGGCTCAAACAGCTGGAGCAGCAGCGAGCGATCGAGGCCCAGATGGAGGAACGG
CGGCAGCAGAGGGAGCGAGAAGAGGCGAGAAGGAAAGAGGAGGAGGAGGAGGAAGAGAGG
AGGGTGGCGCTGGAGAGGGAGATGCTTGAGAGACAGTACGAGCTGGACACACTGAGGGAG
AGGCAGAAGTCGAGCCGTCAAGCAGAGGATTCAAAGAAAGACCGCGATGACGGGAAACAT
CCGGAGACACTGGAGCCCAGCGCAGTTACCAAACAGAGTGAGTGTTCAGT---GGAGGAG
GAGGTCAGCAGCTCAGCCTCCTCATACAGAGACAC-GGCTGTACAGAC------------
--------------------------AGAAGCAGCTCCGTCTCTCCCACTCAGAGTTCAG
ACTCCTGACGTCTCTGCACAGTACCAGCCGCCTCCCTCTCTGT---CTGCTGCACCTCCA
AACGGCAGGAACCGAGCGGTGAGAACAGGCAAGGAGAACATCTGTCTGCCAGGAGTAGGA
AGTAGTGGAAGAGGAGACGCGTATGAAGCGTTTGCCAGGACAGATCGGAGCAGGAGAGAC
AAGAGGAGGCCGGAGTGGAACACACAGAGGCCCAACCGTCGGTTCGTCCCCGCCTCGGAG
CGTTACCCGGCTGCTCTGCAAAAGAACAGACAGGAGAGTCGACAAAAGAGGCAGGCTGAG
CTCCTTGCTCTGCAGGAGAAGACTCGTCTCTCTAGGGCTGAC------CCTCCTCCTCTT
CAGCAACAGGAACCTCGTCTGTGCTCCAACCCCACACAGACCAAGCCCAGTCCCACCAAG
AGGGTGGAGAGTGTTTCCAGAGGACACAGTGTCTCTGCAGCCATCAGCACTGACAGGGGG
CGCTCTCCTCCCGTCCCTGCTGTCAGACACAGACTTCAGGGTCAGCAGGCACTGCCCTCT
TCCACCCCTTCACCTCCACCTGTGGAGTTTGTTCCTTATGTTCGTACTGATGAAGTCTTC
AACTTGGACCCACTGGAGCCTGCTGACACCCCACCCCCACCACGCACACACACAGCTCCT
CCAGCGTCTCCTCCTGCTCCCTCACATCGACTCCTCCAACCTGAACTGCTTCATAACACA
CAAACACACCGACAGCAGGAGATCCTGAGAGGCCTGGCACAGCTACGGCAGGGTTTATTA
CAGAAGCAGAGGGAGTTGGAGACAGATCTGAATCCTCTACTCAAGCGCCATGACAACGAG
CTCCGGGCACCCTCTGCAACGCACCGCATGTGA
>OF03369-RA_aka
ATGAATCTCGGGGACGGCCTGCTGTTTGAGCTTGAAAATGGAAAACCGAAGTTGATTTTA
CTCAGTCATGATGTTGAGAAGAATCCAGCAA---AGCTGTCCTGCAGGCCCAGAGCGGCT
AACATCCTGAGCTCCAGGCAGCCGTCCTGTGTGGAGGAGGTGCAGGGAGAGGAGCGTCCA
GCCCGGCAACTGGCAGGGCGGCACAGAGAAACCAAGAGCAAG---GCAGGAGGAGCAGCC
GTCTCCTCCACCTCTAACGCCACTACCACTGCTGGGGGGAGGAGCTCCACTCTGACATCA
TCTAAGACACATGAGAATCACAAAGGGGGCAGCGTCAAAGTTGTAGCAAAGGTGAAGTCA
GACAGACACAAACACAGCACTACTGTTGGCTCCTTGAGAGCCAATGGGAAAACAGGACAG
CCTCAGAACAGAGAGACACGAGCCAGTGGAAAGGTGGGACTAAAAGACACAGTGGCCAGT
GGGGACGCAGGACTGAAGGACGGCATGGTGTGTCTGACCAGTGAGCAGCTACAGAAGCTC
CTCAGCACAGTTCACACCTCCAGCAATGGCCCACACCCAGCAGAGGATCCCAGGACCCGG
GGCACTGGTAGTGACGGAAATCAAGCAGACTCAAAATCTGGTTCCTCAATGAATAAAGGA
GGAGGAGGAGGAGGTGGGGGCGAAGGAGGAGGCGGAGAGATGAAAGAGGAAGACAGAGGG
GGAGGAGGAGCTGAAACAACTGAAAGATCACAGGATAAAGATAAAAGGTTGTCTGGATGT
CCGTTCAGCTGGCTGGAGGACCGACAGTCAGACAGCAGAGCGGCCATCGATGCCAAGAAG
GCTCAGTGGAGGAGAGAACTAGATGAGCAAGTGGCACTGA------AGCAGCAGCAGCAG
CGTTCGGCCCCTGGCAGACTCCAGGCTGAGGAAGACACAGAGAGCTTGTTCTCAGTGCAG
AGCTCCATCAGCCACAGAGATCAGCCTGCAGCCATCAGATCCAGCCTCAGACTCGGGGAG
GTCACACCGATGGAGGAGGTGCTGAGTGTGGAGCGGAAAGAGGAGCAGAGGAGACGCTGG
CTGGAGGAGCTGGACCGACAGAGAGAGGAGACGACTGAGCGCAGGAGAAGAGAGAAACTG
CTGCAGAGCCAGACGGAGGACCACGAGCTCTGGGCCACACACTTTGACTCTCTGCAGAGA
CGGCCTCCAGTCCTGACTGCAGCTCCATCAGCTCCACCTCCAGCCCTGTCCAACGGCTCC
GAGCGAGGAGAGTGGGAGCCCATGTCCAGTTTGTCCCTGGTCTGGGAGGCTACCAGCAGC
TGTGGAGCAGAAAGTGTTGGGGGAGCCAGCATAGATACAACCAGCGGGTACCCAACTAGA
GCGAACTATCTGAGGACCATGACCGCCCTGCTGGACCCCGCCCAGATAGAAGAGAGGGAG
AGGAGGAGGCTCAAACAGCTGGAGCAGCAGCGAGCGATCGAGGCCCAGATGGAGGAGCGT
CGGCAGCAGAGGGAGCGAGAAGAGGCGAGACGGAGAGAGGAGGAGGAGGAGGAAGAGAGG
AGGGTGGCGCTGGAGAGGGAGATGCTTGAGAGACAGTACGAGCTGGACACACTGAGGGAG
AGGCAGAAGTCGAGCCGTCAAGCAGAGGATTCAAAGAAAGACCGCGATGACGGGAAACAT
CAGGAGACACTGGAGCCCATTGCAGTTGCCAAACAGAGCGAGTGTTCAGTGGAGGAGGAG
GAGGTCAGCAGGTCAGCCTCCTCATACAGAGACAC-GGCTGTACAGAC------------
--------------------------AGAAGCAGCTCCGTCTCTCCCGCTCAGAGTTCAG
ACTCCTGACGTCTCTGCACAGTACCAGCCGCCTCCTTCTCTGT---CTGCTGCTCCTCCA
AACGGCAGGAACCGAGCGGTGAGAACAGGCAAGGAGAACATCTGTCTGCCAGGAGTAGGA
AGTGGTGGAGGAGGAGACCCGTATGAAGCGTTTGCCAGGACAGATCGGAGCAGGAGAGAC
AAGAGGAGGCCGGAGTGGAACACACAGAGGCCCAACCGTCGGTTCGTCCCAGCCTCGGAG
CGTTACCCGGCTGCTCTGCAAAAGAACAGACAGGAGAGTCGACAAAAGAGGCAGGCTGAG
CTCCTCGCTCTGCAGGAGAGGACCCGTCTGTCTAGGGCTGAC---CCTCCTCCCCCTCCT
CAGCAACAGGAACTTCGTCTGTGCTCCAACCCCACACAGACCAGGCCCAGTCCCACCAAG
AGGGTGGAGAGAGTTTCCAGAGGACACAGTGTGTCTGCAGCCATCAGCACTGACAGGGGG
CGCTCTCCTCCCGTCCCTGCTGTCAGACACAGACTTCAGGGTCAGCAGGCACCGCCTTCC
TCCACCCCTTCACCTCCACCTGCAGAGTTTGTTCCTTATGTTCGTACTGATGAAGTCTTC
AACTTGGACCCACTGGAGCCTGCTGACACCCCACCCCCACCATGCACACACACAGCTCCT
CCAGCGTCTCCTCCTGCTCCCTCACATCGACTCCTCCAACCTGAACTGCTTCATAACACA
CAAACACACCGACAGCAGGAGATCCTGAGAGGCCTGGAACAACTACGGCAGGGTTTATTA
CAGAAGCAGAGGGAGTTGGAGACGGATCTGAATCCTCTACTCAAGCGCCATGACAACGAG
CTCCGGGCACCCTCTGCAACGCACCGCATGTGA
>Ecy-GLEAN-10025102_Ecy
GTAAA---CAGGGACGGCCTGCTGTTTGAGCTTGAAAATGGAAAACCGAAGTTGATTTTA
CTCAGTCATGGTGTGGAGAAGAATCCAGCAAAGCAGCTGTCCTGCAGGCCCAGAACGGCT
AACATCCTGAGCTCCAGGCAGCCGTCCTGTGTGGAGGATCTGCAGGGAGAGGAGCGTCCA
GCCCGGCAACTGGCAGGGAGGCACAGAGAAACCAAGAGCAAGGCAGCAGGAGGAGCAGCC
GTCTCCTCCACCTCTAACGCCACCACCACCGCTGGGGGAAGGAGCTCCACTCTGACATCA
TCTAAGACACATGAGAATCACAAAGGCGGCAGCGTCAAAGTTGTAGCAAAGGTGAAGTCA
GACAGACACAAACACAGCACTACTGTTGGCTCCTTGAGAGCCAGTGGGAAAACAGGACAG
CCTCAGAACAGAGAGACACGAGCCAGTGGAAAGGTGGGACTAAAAGACACAGTCGCTAGT
GGGGACGCAGGACTGAAGGACGGCATGGTGTGTCTCACCAGTGAGCAGCTACAGAAGCTC
CTCAGCACAGTTCACACCTCCAGCAATGGCCCACACCCACCAGAGGATCCCAGGACCCGG
GGCACTG---------GAAATCAAGCAGACTCAAAATCTGGCTCCTCAATGAATAA---A
GGAAGAGGAGGAGGTGGAGGCGAAGGAGGAGGCGGAGAGATGAAAGAGGAAGACAGAGGG
GGAGGAGGAGCTGAAACAACTGAGAGATCACAGGATAAAGATAAAAGAATATTT------
--------------------------------------------CAT-------------
---------------------AACGTGTGTGTG---------------------------
------------------TTTCAGGCTGAGGAAGACACAGAGAGCTTGCTCTCAGTGCAG
AGCTCCATCAGCCACAGAGATCAGCCTGCAGCCATCAGATCCAGCCTCAGACTCGGGGAG
GTCACGCCGATGGAGGAGGTGCTGAGTGTGGAGCGGAAAGAGGAGCAGAGGAGACGCTGG
CTGGAGGAGCTTGACCGACAGAGAGAGGAGACGACTGAGCGCAGGAGAAGAGAGAAACTG
CTTCAGAGCCAGACGGAGGACCACGAGCTCTGGGCTACACACTTTGACTCTCTGCAGAGA
CGGCCTCCAGTCCTGACTGCAGCTCCATCAGCTCCACCTCCAGCCCTGTCCAACAGCTCC
GAGCGAGGAGAGTGGGAGCCCATGTCCAGTTTGTCCCTGGTCTGGGAGGCTACCAGCAGC
TGTGGAGCAGAAAGTGTTGGGGGAGCCAGCATAGATACAACCAGCGGGTACCCAACTAGA
GCCAACTATCTGAGGACCATGACCGCCCTGCTGGACCCCGCCCAGATAGAAGAGAGGGAG
AGGAG------------------------GCGAGCGATCGAGGCCCAGATGGAGGAGCGG
CGGCAGCAGAGGGAGCAAGAAGAGGCAAGACGGAGAGAGGAGGAGGAGGAGGAAGAGAGG
AGGGTGGCGCTGGAGAGGGAGATGCTTGAGAGACAGTACGAGCTGGACACACTGAGGGAG
AGGCAGAAGTCGAGCCGTCAAGCAGAGGATTCAAAGAAAGACCGCGATGATGGGAAACAT
CAGGAGACACTGGAGCCCAGCGCAGTTACCAAACAGAGCGAGTGTTCAGT---GGAGGAG
GAGGTCAGCAGGTCAGCCTCCTCATACAGAGACAC-GGCTGTACAGAC------------
--------------------------AGAAGCAGCTCTGTC---------------TCAG
ACTCCTGACGTCTCTGTACAGTACCAGCCGCCTCCTTCTCTGCCTGCTGCTGCTCCTCCA
AACGGCAGGAACCGAGCGGTGAGAACAGGCAAGGAGAACATCTGTCTGCCAGGAGTAGGA
AGTGGTGGAGGAGGAGACCCGTATGAAGCGTTTGCCAGGACAGATCGGAGCAGGAGAGAC
AAGAGGAGGCCGGAGTGGAACACACAAAGGCCCAACCGTCGGTTCGTCCCAGCCTCGGAG
CGTTACCCGGCTGCTTTGCAAAAGAACAGACAGGAGAGTCGACAAAAGAGGCAGGCTGAG
CTCCTCGCTCTGCAGGAGAGGACTTGTCTGTCTAGGGCTGACCCTCCTCCTCCTCCTCCT
CAGCAACAGGAACTTCGTCTGTGCTCTAACCCCACACAGACCAGGCCCAGTCCCACCAAG
AGGGTGGAGAGTGTTTCCAGAGGACACAGTGTCTCTGCAGCTATCAGCACTGACAGGGGG
CGCTCTCCTCCCGTCCCTGCTGTCAGACACAGACTTCAGGGTCAGCAGGCACCGCCTTCC
TCCACCCCTTCACCTCCACCTGCAGAGTTTGTACCTTATGTTCGTACTGATGAAGTCTTC
AACTTGGACCCACTGGAGCCTGCTGACACCCCACCCCCACCACGCACACACACAGCTCCT
CCAGCGTCTCCTCCTGCTCCCTCACATCGACTCCTCCAACCTGAACTGCTTCATAACACA
CAAACACACCGACAGCAGGAGATCCTGAGAGGCCTGGCACAACTACGGCAGGGTTTATTA
CAGAAGCAGAGGGAGTTGGAGACGGATCTGAATCCTCTACTCAAGCGCCATGACAACGAG
CTCCGGGCACCCTCTGCAACGCACCGCATGTGA
