# Supplementary material for: Chromosome-Level Genome Assembly of the Speckled Blue Grouper (Epinephelus cyanopodus) Provides Insight into Its Adaptive Evolution
Source: Biology (Basel). 2022 Dec 13;11(12):1810. doi: 10.3390/biology11121810 (PMC9775623; doi:10.3390/biology11121810)
Supplement: Supplementary file 1 [file biology-11-01810-s001.zip › Supplemental Data/HO00076.align]

>C.altivelis-GLEAN-10029075_alt
ATGTTTAACCACCTCTCCGCTGCTCTCACATTGCTCCCCCGCCGCTTCCTCACCGCCTCA
GCAAGGACTCTGACCGGAGCCTGCCGCCTCCTCGGCAGGATGGAGCCGGCTGTGGTGAGG
TGTCTCCCCGGGGAGCCCAAACTCACCATCTCCTTCTGTCTGGACGGCATCAACAAACAA
ATGCTGAGGGACCAGGACGAGGCGCTGGGCAAAGTCCTGGCCCGGATCTCCAACGGCATC
GCCAAGAGCCAAGGGAAGGC---------GAAGAAGAAGAAGGGACAGCAGCCGTGCGAG
ACCCCGGAGCCCACCGTGGTGAGGCTGTGCTATGATGGGGAAGAGGTGCTGGACACAGTG
CTGAACTCGGAGGCGTGGCAGGACGGAGCCGTGCTGCACGTGGGAGATGTCAAATACTCA
GTGCAGAGGAACGCTCCCACTTTCACCAGTGCTCAGCTCCCAGTGTCTCTACTGGCAGGG
TTCCCAGTATGTCCCAATCTGGAGATTGAGTTTGGGAACCTCCAGGACTGCGAGTACACG
TGGTATAAAGAAAGTACCCCAAACACAAGCTCTGAAGCTGCTGGAGAAGTTCCAGATCAG
GATGGCAGTTGGACAGAGGTAGGATGTGGAAGAGTCCACGTCCCGTCCAATCAGGACATC
GGCTGCAGGCTCAAACTGCACTGTACACCCAAGGATGGAGAACGCAGTGGTCTTGCCAAG
GAGCTGGTCTCTGTGGGAACTGTGGAGGCAGGACCAGGCGTGTGCACGTTCGACAACCGA
CACGCGTACACAGTGAAAGAGGCGGAGTGGCCGGCTGTGAGGGTGGTGTCGTACAACATC
CTCGCTGATATCTACGCCCAGACAGAACTGTCCAAGACGGTGCTTTACCCATACTGCCCC
CAGTATGCCCTGCAGCTGGACTACAGACAGAACCTGATCAAGAAGGAGCTGGCCGGATAC
AACGCTGACATCATCTGTCTGCAGGAGGTCGACAAAGGGGTGTTTGTGGACAGTCTGACT
CCAGCTCTGGATGCCTTCGGTCTGGATGGTGTTTTCAGGATCAAGGAGAAGCAGCATGAA
GGGCTGGCCACTTTCTACCGCAGGTCAAAGTTTCAGCTGCTGAGCTCCCATGACATTGTG
CTGAGTGAGGCATTGACCTCTGACCCGATTCATTCTACACTGCTGGAGAGAGTTTCTGCT
AACAGTGCCCTAATGGACAGGATAGTGAAGAGGTCCACCACACTGCAGGTCAGTGTGCTC
GAGGACCTGAATAAACCAGGCAGGAAGGTCTGTGTGGCCAACACTCACCTGTACTGGCAC
CCGAAAGGAGGGAACATTCGCTTGGTCCACATGGGCGTGGTTCTGCAACACCTGAGTCAT
GTGATCAGCGAAGTCGCACCTGGAGCCCCTCTGGTCTTTTGTGGGGACTTCAACTCCACC
CCTAACTCAGGTGTGTTCCAGCTGCTCAGTGAGGCGGTGGTTCCTCTGCAGCATGCAGAC
TGGAGCAGCTCAGGGCCGGAGGAGTCCTGCAGCATGGAACTGCTCTCTGCCTTCCCCCCT
CTGCTGAGCGCCTGCAGCCAGCCGGCTTACACAAACTACGTGGGAGGATTTCACGGCTGT
CTTGACTACATTTTCATACAGCCTGACAGCATGCAGGTGGAGCAGGTGATTCCTCTGCCC
AGCCACCAGGAGGTCACCACCTACGAGGCTCTGCCCAGCGTGGCTCATCCCTCTGACCAC
ATCGCCCTGATCTGTGATGTGCGCTGGAACCTCTGA
>Epmoa-GLEAN-10023983_moa
ATGTTTAACCACCTCTCCGCAGCTCTCACATTGCTCCCCCGCCGCTTGCTCACCGCCTCA
GCAAGGACTCTGACCGGAGCCTGCCGCCTCCTCGGCAGGATGGAGCCGGCTGTGGTGAGG
TGTCTCCCCGGGGAGCCCAAACTCACCATCTCCTTCTGTCTGGACGGCATCAACAAACAA
ATGCTGAGGGACCAGGACGAGGCGCTGGGCAAAGTCCTGGCCCGGATCTCCAACGGCATC
GCCAAGAGCCAAGGGAAGGCGAAGAAGTCGAAGAAGAAGAAGGGACAGCAGCCGTGCGAG
ACCCCGGAGCCCACCGTGGTGAGGCTGTGCTATGATGGGGAAGAGGTGCTGGACACGGTG
CTGAACTCGGAGGCGTGGCAGGACGGAGCCGTGCTGCACGTGGGAGATGTCAAATACTCG
GTGCGGAGGAACGCTCCCACTTTCACCAGTGCTCAGCTCCCAGTGTCTCTGCTGGCAGGA
TTCCCAGTCTGTCCCAATCTGGAGATAGAGTTTGGGAACCTCCAGGACTGCGAGTACACG
TGGTATAAAGAAAGTACCCCAAACACAAGCTCTGAAGCTGCTGGAGAAGTTCCAGATCAG
GACGGCAGTTGGACTGAGGTAGGATGTGGAAGAGTCCACATCCCGTCCAATCAGGACATC
GGCTGCAGGCTCAAACTGCGCTGTACACCCAAGGATGGAGAACGCAGTGGTCTCGCCAAG
GAGCTGGTCTCTGTGGGAACTGTGGAGGCAGGACCAGGCGTGTGCACGTTCGACAACCGA
CACGCGTACACAGTGAAAGAGGCGGAGTGGCCGGCTGTGAGGGTGGTGTCGTACAACATC
CTCGCTGATATCTACGCCCAGACAGAACTGTCCAAGACGGTGCTTTACCCATACTGCCCC
CAGTACGCCCTGCAGCTGGATTACAGACAGAACCTGATCAAGAAGGAGCTGGCCGGATAC
AACGCTGACATCATCTGTCTGCAGGAGGTCGACAAAGGGGTGTTTGTGGACAGTCTGACT
CCAGCTCTGGATGCCTTCGGTCTGGATGGTGTTTTCAGGATCAAGGAGAAGCAGCATGAA
GGGCTGGCCACTTTCTACCGCAGGTCAAAGTTTCAGCTGCTGAGCTCCCATGACATCGTG
CTGAGTGAGGCATTGACCTCTGACCCCATTCATTCTACGCTGCTGGAGAGAGTTTCTGCT
AACAGTGCCCTAATGGACTTAATAGTGAAGAGGTCCACCGCCCTGCAGGTCAGTGTGCTC
GAGGACCTGAATAAACCAGGCAGGAAGGTCTGTGTGGCCAACACTCACCTATACTGGCAC
CCGAAAGGAGGGAACATTCGCTTGGTCCACATGGGCGTGGCTCTGCAACACCTGAGTCAT
GTGATCAGCGAAGTCGCACCTGGAGCCCCTCTGGTCTTTTGTGGGGACTTCAACTCCACC
CCTAACTCAGGTGTGTTCCAGCTGCTCAGTGAGGCGGTGGTTCCTCTGCAGCATGCAGAC
TGGAGCAGCTCAGGGCCGGAGGAATCCTGCAGCATGGAGCTGCTCTCTGCCTTCCCCCCT
CTGCTGAGCGCCTGCAGCCAGCCGGCTTACACAAACTACGTGGGAGGATTTCACGGCTGT
CTGGACTACATCTTCATACAGCCTGACAGCATGCAGGTGGAGCAGGTGATTCCTCTGCCC
AGCCACCAGGAGGTCACCACCTACGAGGCTCTGCCCAGCGTGGCTCATCCCTCTGACCAC
ATCGCCCTGATCTGTGATGTGCGCTGGAACCTCTGA
>E.fuscoguttatus.01926_fus
------------------------------------------------------------
---------------------------------------ATGGAGCCGGCTGTGGTGAGG
TGTCTCCCCGGGGAGCCCAAACTCACCATCTCCTTCTGTCTGGACGGCGTCAACAAACAA
ATGCTGAGGGACCAGGACGAGGCGCTGGGCAAAGTCCTGGCCCGGATCTCCAACGGCATC
GCCAAGAGCCAAGGGAAGGCGAAGAAGTCGAAGAAGAAGAAGGGACAGCAGCCGTGCGAG
ACCCCGGAGCCCACCGTGGTGAGGCTGTGCTATGATGGGGAAGAGGTGCTGGACACAGTG
CTGAACTCGGAGGCGTGGCAGGACGGAGCCGTGCTGCACGTGGGAGATGTCAAATACTCG
GTGCAGAGGAACGCTCCCACTTTCACCAGTGCTCAGCTCCCAGTGTCTCTGCTGGCAGGG
TTCCCAGTCTGTCCCAGTCTGGAGATAGAGTTTGGGAACCTCCAGGACTGCGAGTACACG
TGGTATAAAGAAAGAACCCCAAACACAAGCTCTGAAGCTGCTGGAGAAGTTCCAGATCAG
GACAGCAGTTGGACAGAGGTAGGATGTGGAAGAGTCCACGTCCCGTCCAATCAGGACATC
GGCTGCAGGCTCAAACTGCGCTGTACACCCAAGGATGGAGAACGCAGTGGTCTCGCCAAG
GAGCTGGTCTCTGTGGGAACTGTGGAGGCAGGACCAGGCGTGTGCACGTTCGACAACCGA
CACGCGTACACAGTGAAAGAGGCGGAGTGGCCGGCTGTGAGGGTGGTGTCGTACAACATC
CTCGCTGATATCTACGCCCAGACAGAACTGTCCAAGACGGTGCTTTACCCATACTGCCCC
CAGTATGCCCTGCAGCTGGACTACAGACAGAACCTGATCAAGAAGGAGCTGGCCGGATAC
AACGCTGACATCATCTGTCTGCAGGAGGTCGACAAAGGGGTGTTTGTGGACAGTCTGACT
CCAGCTCTGGATGCCTTCGGTCTGGATGGTGTTTTCAGGATCAAGGAGAAGCAGCATGAA
GGGCTGGCCACTTTCTACCGCAGGTCAAAGTTTCAGCTGCTGAGCTCCCATGACATCGTG
CTGAGTGAGGCATTGACCTCTGACCCCATTCATTCTACGCTGCTGGAGAGAGTTTCTGCT
AACAGTGCCCTAATGGACTTGATAGTGAAGAGGTCCACCACACTGCAGGTCAGTGTGCTC
GAGGACCTGAATAAACCAGGCAGGAAGGTCTGTGTGGCCAACACTCACCTGTACTGGCAC
CCGAAAGGAGGGAACATTCGCTTGGTCCACATGGGCGTGGCTCTTCAACACCTGAGTCAT
GTGATCAGCAAAGTCGCACCTGGAGCCCCTCTGGTCTTTTGTGGGGACTTCAACTCCACC
CCTAACTCAGGTGTGTTCCAGCTGCTCAGTGAGGCGGTGGTTCCTCTGCAGCATGCAGAC
TGGAGCAGCTCAGGGCCGGAGGAGTCCTGCAGCATGGAACTGCTCTCTGCCTTCCCCCCT
CTGCTGAGCGCCTGCAGCCAGCCGGCTTACACAAACTACGTGGGAGGATTTCACGGCTGT
CTTGACTACATCTTCATACAGCCTGACAGCATGCAGGTGGAGCAGGTGATTCCTCTGCCC
AGCCACCAGGAGGTCACCACCTATGAGGCTCTGCCCAGTGTGGCTCATCCCTCTGACCAC
ATCGCCCTGATCTGTGATGTGCGCTGGAACCTCTGA
>XP-033481525.1_lan
ATGTTTAACCACCTCTCCGCAGCTCTCACATTGCTCCCCCGCCGCTTGCTCACCGCCTCA
GCAAGGACTCTGACCAGAGCCTGCCGCCTCCTCGGTAGGATGGAGCCGGCTGTGGTGAGG
TGTCTCCCCGGGGAGCCCAAACTCACCATCTCCTTCTGTCTGGACGGCATCAACAAACAA
ATGCTGAGGGACCAGGACGAGGCGCTGGGCAAAGTCCTGGCCCGGATCTCCAACGGCATC
GCCAAGAGCCAAGGGAAGGCGAAGAAGTCGAAGAAGAAGAAGGGACAGCAGCCGTGCGAG
ACCCCGGAGCCCACCGTGGTGAGGCTGTGCTATGATGGGGAAGAGGTGCTGGACACGGTG
CTGAACTCAGAGGCATGGCAGGACGGAGCCGTGCTGCACGTGGGAGATGTCAAATACTCG
GTGCAGAGGAACGCTCCCACTTTCACCAGTGCTCAGCTCCCAGTGTCTCTGCTGGCAGGG
TTCCCAGTCTGTCCCAATCTGGAGATAGAGTTTGGGAACCTCCAGGACTGCGAGTACACG
TGGTATAAAGAAAGTACCCCAAACACAAGCTCTGAAGCTGCTGGAGAAGTTCCAGATCAG
GACAGCAGTTGGACAGAGGTAGGATGTGGAAGAGTCCACGTCCCGTCCAATCAGGACATC
GGCTGCAGGCTCAAACTGCGCTGTACACCCAAGGATGGAGAACGCAGTGGTCTCACCAAG
GAGCTGGTCTCTGTGGGAACTGTGGAGGCAGGACCAGGCGTGTGCACGTTCGACAACCGA
CACGCGTACACAGTGAAAGAGGCGGAGTGGCCAGCTGTGAGGGTGGTGTCGTACAACATC
CTCGCTGATATCTACGCCCAGACAGAACTGTCCAAGACGGTGCTTTACCCATACTGCCCC
CAGTATGCCCTGCAGCTGGACTACAGACAGAACCTGATCAAGAAGGAGCTGGCCGGATAC
AACGCTGACATTATCTGTCTGCAGGAGGTCGACAAAGGGGTGTTTGTGGACAGTCTGACT
CCAGCTCTGGATGCCTTCGGTCTGGATGGTGTTTTCAGGATCAAGGAGAAGCAGCATGAA
GGGCTGGCCACTTTCTACCGCAGGTCAAAGTTTCAGCTGCTGAGCTCCCATGACATCGTG
CTGAGTGAGGCATTGACCTCTGACCCCATTCATTCTACGCTGCTGGAGAGAGTTTCTGCT
AACAGTGCCCTGATGGACTTGATAGTGAAGAGGTCCACCACACTGCAGGTCAGTGTGCTC
GAGGACCTGAATAAACCAGGCAGGAAGGTCTGTGTGGCCAACACTCACCTGTACTGGCAC
CCGAAAGGAGGGAACATTCGCTTGGTCCACATGGGCGTGGCTCTGCAACACCTGAGTCAT
GTGATCAGCAAAGTCGCACCTGGAGCCCCTCTGGTCTTTTGTGGGGACTTCAACTCCACC
CCTAACTCAGGTGTGTTCCAGCTGCTCAGTGAGGCGGTGGTTCCTCTGCAGCATGCAGAC
TGGAGCAGCTCAGGGCCGGAGGAGTCCTGCAGCATGGAACTGCTCTCTGCCTTCCCCCCT
CTGCTGAGCGCCTGCAGCCAGCCAGCTTACACAAACTACGTGGGAGGATTTCACGGCTGT
CTGGACTACATCTTCATACAGCCTGACAGCATGCAGGTGGAGCAGGTGATTCCTCTGCCC
AGCCACCAGGAGGTCACCACCTACGAGGCTCTGCCCAGCGTGGCTCATCCCTCTGACCAC
ATCGCCCTGATCTGTGATGTGCGCTGGAACCTCTGA
>OF03365-RA_aka
ATGTTTAACCACCTCTCCGCTGCTCTCACATTGCTCCCCCGCCGCTTGCTCACCGCCTCA
GCAAGGACTCTGACCGGAGCCTGCCGCCTCCTCGGCAGGATGGAGCCGGCTGTGGTGAGG
TGTGTCCCCGGGGAGCCCAAACTCACCATCTCCTTCTGTGTTGACGGCAGCAACAAACAC
ATGCTGAGGGACCAGGACGAGGCGCTGGGCAAAGTCCTGGCCCGGATATCCAACGGCATC
GCCAAGAGCCAAGTGAAGGCGAAGAAGTCGAAGAAGAAGAAGGGACAGCAGCCGTGCGAG
ACCCCGGAGCCCACCGTGGTGAGGCTGTGCTATGACGGGGAAGAGGTGCTGGACACGGTG
CTGAACTCGGAGGCGTGGCGGGACGGAGCCGTGCTGCAGGTGGGAGATGTCAAATACTCG
GTGCAGAGGAACGCTCCCACTTTCACCAGTGCTCAGCTCCCAGTGTCTCTGCTGGCAGGG
TTCCCAGTCTGTCCCAATCTGGAGATAGAGTTTGGGAACCTCCAGGACTGCGAGTATACG
TGGTATAAAGAAAGTACCCCAAACACAAGCTCTGAAGCTGCTGGAGAAGTTCCAGATCAG
GACGCCATTTGGACAGAGGTAGGATGTGGAAGAGTCCATGTCCCGTCCAATCAGGACATC
GGCTGCAGGCTCAAACTGCGCTGTACACCCAAGGATGGAGAACGCAGTGGTCTCGCCAAG
GAGCTGGTCTCTGTGGGAACTGTGGAGGCCGGACCAGGCGTGTGCACGTTCGACAACCGA
CACGCGTACACAGTGAAAGAGGCGGAGTGGCCAGCTGTGAGGGTGGTGTCATACAACATC
CTCGCTGATATCTACGCCCAGACAGAACTGTCCAAGACGGTGCTTTACCCATACTGCCCC
CAGTACGCCCTGCAGCTGGACTACAGACAGAACCTGATCAAGAAGGAGCTGGCTGGATAC
AACGCTGACATCATCTGTCTGCAGGAGGTCGACAAAGGGGTGTTTGTGGACAGTCTGACT
CCTGCTCTGGATGCCTTCGGTCTGGACGGCGTTTTCAGGATCAAGGAGAAGCAGCATGAA
GGACTGGCCACTTTCTACCGCAGGTCAAAGTTTCAGCTGCTGAGCTCCCATGACATCGTG
CTGAGTGAGGCGCTGACCTCTGACCCCATTCATTCTACGCTGCTGGAGAAGGTTTCTGCT
AACAGTGCCCTAATGGACCTGATAGTGAAGAGGTCCACCACCCTGCAGGTCAGTGTGCTC
GAGGACCTGAATAAACCAGGCAGGAAGGTCTGTGTGGCCAACACTCACCTGTACTGGCAC
CCGAAAGGAGGGAACGTTCGCTTGGTCCAGATGGGCGTGGCTCTGCAACACCTGAGTCAT
GTGATCAGTGAAGTCGCATCTGGAGCCCCTCTGGTCTTTTGTGGGGACTTCAATTCCACC
CCTAACTCAGGTGTGTTCCAGCTGCTCAGTGAGGCGGTGGTTCCTCTGCAGCATGCAGAC
TGGAGCAGCTCAGGGCCGGAGGAGTCCTGCAGCATGGAGCTGCTCTCTGCCTTCCCCCCT
CTGCTGAGCGCCTGCAGCCAGCCAGCTTACACAAACTACGTGGGAGGATTTCACGGCTGT
CTGGACTACATCTTCATACAGCCCGACAGCATGGAGGTGGAGCAGGTGATTCCTCTGCCC
AGCCACCAGGAGGTCACCACCTACGAGGCTCTGCCCAGCGTGGCTCATCCCTCTGACCAC
ATTGCCCTGATCTGTGATGTGCGCTGGAACCTCTGA
>Ecy-GLEAN-10025098_Ecy
ATGTTTAACCACCTCTCCGCTGCTCTCACATTGCTCCCCCGCCGCTTGCTCACCGCCTCT
GCAAGGACTCTGACCGGAGCCTGTCGCCTCCTCGGCAGGATGGAGCCGGCTGTGGTGAGG
TGTGTCCCCGGGGAGCCCAAACTCACCATCTCCTTCTGTCTGGACGGCAGCAACAAACAC
ATGCTGAGGGACCAGGACGAGGCGCTGGGCAAAGTCCTGGCCCGGATATCCGCCGGCATC
GCCAAGAACCAAGTGAAGGCGAA------GAAGAAGAAGAAGGGACAGCAGCCGTGCGAG
ACCCCGGAGCCCACCGCGGTGAGGCTGTGCTATGGCGGGGAAGAGGTGCTGGACACGGTG
CTGAACTCGGAGGCGTGGCGGGACGGAGCCGTGCTGCAAGTGGGAGATGTCAAATACTCT
GTGCAAAGGAACTTTCCCACTTTCACCAGTGCTCAGCTCCCAGTGTCTCTGCTGGCAGGG
TTCCCGGTCTGTCCCAATCTGGAGATAGAGTTTGGGAACCTGCAGGACTGCGAGTACACG
TGGTATAAAGAAAGTACCCCAAACACAAGCTCT------------GAAGTTCCAGATCAG
GACGCCATTTGGACAGAGGTAGGATGTGGAAGAGTCCACGTCCCGTCCAATCAGGACATC
GGCTGCAGGCTCAAACTGCGCTGTACACCCAAGGATGGAGAACGCAGTGGTCTCGCCAAG
GAGCTGGTCTCTGTGGGAACTGTGGAGGCCGGACCAGGCGTGTGCACGTTCGACAACCGA
CACGCGTACACAGTGAAAGAGGCGGAGTGGCCGGCTGTGAGGGTGGTGTCGTACAACATC
CTCGCTGATATCTACGCCCAGACAGAACTGTCCAAGACGGTGCTTTACCCATACTGCCCC
CAGTACGCCCTGCAGCTGGACTACAGACAGAACCTGATCAAGAAGGAGCTGGCTGGATAC
AACGCTGACATCATCTGTCTGCAGGAGGTCGACAAAGGGGTGTTTGTGGACAGTCTGACT
CCTGCTCTGGATGCCTTCGGTCTGGACGGTGTTTTCAGGATCAAGGACAAGCAGCATGAA
GGACTGGCCACTTTCTACCGCAGGTCAAAGTTTCAGCTGCTGAGCTCCCATGACATCGTG
CTGAGTGAGGTGCTGACCTCTGACCCCATTCATTCTACGCTGCTGGAGAGGGTTTCTGCT
AACAGTGCCCTGCTGAACTTGATAGTGAAGAGGTCCACCACCCTGCAGGTCAGTGTGCTC
GAGGACCTGAATAAACCAGGCAGGAAGGTCTGTGTGGCCAACACTCACCTGTACTGGCGC
CCGAATGGAGGGAACGTTCGCTTGGTCCAGATGGGCGTGGCTCTGCAACACCTGAGTCAT
GTGATCAGCGAAGTCGCACCTGGAGCCCCTCTGGTCTTTTGTGGGGACTTCAACTCCACC
CCTAACTCAGGTGTGTTCCAGCTGCTCAGTGAGGCGGTGGTTCCTCTGCAGCATGCAGAC
TGGAGCAGCTCAGGGCCGGAGGAGTCCTGCAGCATGGAGCTGCTCTCTGCCTTCCCCCCT
CTGCTGAGCGCCTGCAGCCAGCCGGCTTACACAAACTACGTGGGAGGATTTCACGGCTGT
CTGGACTACATCTTTATACAGCCTGACAGCATGCAGGTGGAGCAAGTGATTCCTCTGCCC
AGCCACCAGGAGGTCACCACCTACGAGGCTCTGCCCAGCGTGGCTCATCCATCTGACCAC
ATCGCCCTGATCTGTGATGTGCGCTGGAACCTCTGA
