# Supplementary material for: Chromosome-Level Genome Assembly of the Speckled Blue Grouper (Epinephelus cyanopodus) Provides Insight into Its Adaptive Evolution
Source: Biology (Basel). 2022 Dec 13;11(12):1810. doi: 10.3390/biology11121810 (PMC9775623; doi:10.3390/biology11121810)
Supplement: Supplementary file 1 [file biology-11-01810-s001.zip › Supplemental Data/HO00079.align]

>C.altivelis-GLEAN-10029070_alt
----ATGGGCCTGTTTTACTCCCAGCAGGCTCTGTGCACTGGTTGCCAAGGTGAGCTTGC
CAAGGAGAGTCCAGCTGTTTACGCTGAGCGTGCAGGTTACCATAGCGCTCTGTGGCATCC
CACCTGCTTCGTATGTTCAGAGTGTGGCCAGGGTCTGGTGGACCTGGTCTACTTCTGGTC
CAATAAGAAGCTGTTCTGTGGACGACACTACTGTCAGACGGTCCGGCCGCGATGCTCAGG
CTGCGATGAGGCATTTGCAGCAATGGAGCTGATTATGCTATCAGGAGGTATTCTGGTTCT
CCCTGTCCTCGCCTTCATCACCTCCTTCCTGTTCTGGCCTGGAGTTCTCGTCAACGTCTA
CAACTGGTACTGGCGCCGCAGTCTGGGCCTGGTGGTCCGCTACTCCCAGAGTGGAAGTTA
CCGCTTCTGTTATTGTAGCCGCGGGACGCCAAATGGCACCACACCACCACTGCTGCTGCT
GCACGGCTTCTCCGCCACCAAGGACATGTGGCTGCCTGTCATCAAGCATCTCCCCAAAAG
CCTGCACGTGGTGTGTGTGGACATGCCGGGACACGGGGGGACGAGTCGCACCTGTGCAGA
TGACTACAGCATTCAGGGCCAGGTCACCCGAATCCACCAGTTTGTGCAGAGCATCGGTCT
GGACAAAAGACCCTTCCACCTGGTCGGGACATCAATGGGTGGGAATGTCGCTGGAGTGTA
CGCCGCCCGTTACCCGACATATCTGTCCAGCGTCACCTTGGTTTGTCCAGCAGGACTGGT
TTATCCCACAGACTCTGAGTTCATCAGTCGCCTGAGGGAGATTGAGAAGACTCAGCAGGA
CGACTCGATCCCTCTGATCCCCTCAACTCCTCAGGAGCTGGAGGACATGTTGAGACTCTG
CTGCTACACCCCCCTCAACCTCCCCCGACAGGTCCTGCGGGGTCTTCTTGCCAACAGGAT
CCCCAATAATGGTTTCTATAAAGAACTGTTTATGGAGATTATCGGGGAAAAGTCTCGTCA
CTCGCTGCAGGAAAACTTGCATCTGATCAAATCACCCGTCCAAGTCATCTGGGGGAAGGA
GGACCAGGTGGTGGATGTGTCGGGGGCAACAGTGGTGCAGGCAGCGCTGCCAAAGTGTCA
GGTGGCCGTGTTGGAAAACTGTGGTCACTCTGTGGCGTTGGAGCGGCCGAGGAAGGCTGC
CTCGCTCATCATGAACTTCATGTCTGCACAGGCAGTCAGTGGTGATAGCTCTAAGAAACA
CTCATGA
>OF03361-RA_aka
------------------------------------------------------------
------------------------------------------------------------
------------------------------------------------------------
------------------------------------------------------------
----------------------ATGGAGCTGATTATGCTATCAGGAGGTATTCTGGTTCT
CCCTGTCCTCGCCTTCATCACCTCCTTCCTGTTCTGGCCTGGAGTGCTCGTCAACGTCTA
CAACTGGTACTGGCGGCGCAGTCTGGGCCTGGTGGTCCGCTACTCCCAGAATGGAAGTTA
CCGCTTCTGTTATTGTAGCCGCGGGACGCCAAATGGCACCACGCCATCACTGCTGCTGCT
GCACGGCTTCTCCGCCACCAAGGACATGTGGCTGCCTCTCATGAAGTATCTCCCCAAAAG
CCAGCATGTGGTGTGTGTGGACATGCCGGGACACGAGGGGACGAGTCGCACCTGTGCAGA
TGACTACAGCATTCAGGGCCAGGTCACCCGAATCCACCAGTTTGTGCAGAGCATCGGTCT
GGACAAAAGACCCTTCCACCTGGTCGGGACATCGATGGGTGGGAATGTCGCTGGAGTGTA
CGCCGCCTGTTACCCAGCATACCTGTCCAGCGTCACCTTGGTCTGTCCGGCAGGTCTGGT
TTATCCCACAGACTCTGAGTTCATCATTCGCCTGAGGGAGATTGAGAAGACTCAGCAGGA
CGACTCGATCCCTCTGATCCCCTCAACTCCTCAGGAGCTGGAGGACATGTTGAGACTCTG
CTGCTACACCCCCCTCAAACTCCCCCGACAGGTCCTGCGGGGTCTTCTTGCCAACAGGAT
CCCCAATAATGGTTTCTATAAAGAACTGTTCATGGAGATTATCGGGGAAAAGTCTCGTCA
CTCGCTGCAGGAAAACTTGCATCTGATCAAATCACCCGTCCAAGTCATCTGGGGGAAGGA
GGACCAGGTGGTGGATGTGTCGGGGGCAGCAGTGGTGCAGG--ACGCTGCCGAACTGTCA
GGTGGCAGTGTTGGAAAACTGTGGTCACTCTGTGACGTTGGAGCGGCCGAGGAAGACTGC
CTCGCTCATCATGAACTTCATTTCTGCACAGGCAGTTAA---------------------
-------
>Ecy-GLEAN-10025086_Ecy
------------------------------------------------------------
------------------------------------------------------------
------------------------------------------------------------
------------------------------------------------------------
----------------------ATGGAGCTGATTATGCTATCAGGAGGTATTCTGGTTCT
CCCTGTCCTCGTCTTCATCACCTCCTTCCTGTTCTGGCCTGGAGTGCTCATCAAAGCCTA
CAACTGGTACTGGCGGCGCAGTCTGGGCCTGGTGGTCCGCTACTCCCAGAATGGAAGTTA
CCGCTTCTGTTATTGTAGCCGCGGGACGCCAAATGGCACCACGCCATCACTGCTGCTGCT
GCACGGCTTCTCCGCCACCAAGGACATGTGGCTGCCTATCATCAAGTATCTCCCCCAAAA
CCAGCATGTGGTGTGTGTGGACATGCCGGGACACGAGGGGACGAGTCGCACCTGTGCAGA
TGACTACAGCATTCAGGGCCAGGTCACCCGAATCCACCAGTTTGTGCAGAGCATCGGTCT
GGACAAAAGACCCTTCCACCTGGTCGGGACATCGATGGGTGGGAATGTCGCTGGAGTGTA
CGCCGCCTGTTACCCAGCATACCTGTCCAGCGTCACCTTGGTCTGTCCGGCAGGTCTGGT
TTATCCCACAGACTCTGAGTTCATCATTCGCCTGAGGGAAATTGAGAAGACTCAGCAGGA
CGACTCGATCCCTCTGATCCCCTCAACTCCTCAGGAGCTGGACTACATGTTGAGACTCTG
CTGCTACACCCCCCTCAACCTCCCCCGACAGGTCATGCGGGGTCTTCTTGCCAACAGGAT
CCCCAATAATGGTTTCTATAAAGAACTGTTCATGGAGCTTGTTGGGGAAAAGTCTCGTCA
CTCGCTGCAGGAAAAGTTGCATCTGATCAAATCACCCGTCCAAGTCATCTGGGGGAAGGA
GGACCAGGTGGTGGATGTGTCGGGGGCAGCAGTGGTGCAGGACGCGCTGCCGAACTGTCA
GGTGGCAGTGTTGGAAAACTGTGGTCACTCTGTGCCGTTGGAGCGGCCGAGGAAGACTGC
CTCGCTCATCATGAAGTTCATGTCTGCACAGGCAGTTAATGGTGAAAACTCTAAGAAACT
TTCATGA
>E.fuscoguttatus.01958_fus
----------ATGGTGTTCAGTTTAAAGAAGTTTAGCACTGCTAG---------------
------------------------------------------------------------
------------------AAAACAGAATAACAAGAGG---------AGGAGGAAGAGGAG
AAGGAGGAGGAGGAGGAGTGGATTGAATGGTGGACACCTTGCGGTGACAGATCGAAGAGG
ACCCGGACAGGCATTCGCAGCGATGGAGCTGATTATGCTATCAGGAGGTATTCTGGTTCT
CCCTGTCCTCGCCTTCATCACCTCCTTTCTGTTCTGGCCTGGAGTACTCGTCAACGTCTA
CAACTGGTACTGGCGGCGCAGTCTGGGCCTGGTGGTCCGCTACTCCCAGAGTGGAAGTTA
CCGCTTCTGTTATTGTAGCCGCGGGACGCCAAATGGCACCACGCCATCACTGCTACTGCT
GCACGGCTTCTCCGCCACCAAGGACATGTGGCTGCCTGTCATCAAGTATCTCCCCAAAAG
CCTGCATGTGGTGTGTGTGGACATGCCGGGACATGAGGGGACGAGTCGCACCTGTGCAGA
TGACTACAGCATTCAGGGCCAGGTCACCCGAATCCACCAGTTTGTGCAGAGCATCGGTCT
GGACAAAAGACCCTTCCACCTGGTCGGGACATCGATGGGTGGGAATGTCGCTGGAGTGTA
CGCTGCCCGTTACCCGACATATCTGTCCAGCGTCACCTTGGTCTGTCCGGCAGGTCTGGT
TTATCCCACAGACTCTGAGTTCATCAGTCGCCTGAGGGAGATTGAGAAGACTCAGCAGGA
CGACTCGATCCCTCTGATCCCCTCAACTCCTCAGGAGCTGGAGGACATGTTGAGACTCTG
CTGCTACACCCCCCTCAAACTCCCCCGACAGGTCCTGCGAGGTCTTCTTGCCAACAGGAT
CCCCAATAATGGTTTCTATAAAGAACTGTTCATGGAGATTATCGGGGAGAAGTCTCGTCA
CTCGCTGCAGGAAAACTTGCATCTGATCAAATCACCCGTCCAAGTCATCTGGGGGAAGGA
GGACCAGGTGGTGGATGTGTCGGGGGCAACAGTGGTGCAGGCAGCGCTGCCAAACTGTGA
GGTGGCCGTGTTGGAAAACTGTGGTCACTCTGTGGCATTGGAGCGGCCGAGGAAGGCTGC
CTCGCTCATCATGAACTTCATGTCTGCACAGGCAGTCAGTGGTGAAAGCTCTAAGAAACT
TTCATGA
>Epmoa-GLEAN-10023978_moa
ATGGAGGGACATGGCATCCTCATCA-------TTACTGCTGCTGG---------------
------------------------------------------------------------
------------------AAGTGCGGGCAAAACCTGGATACACCCTAGGAGGAGGAAGAG
GAGAAGAAGGAGGAGGAGTGGATTGAATGGTGGACACCTTGCGGTGACAGATCGAAGAGG
ACCCGGACAGGCATTCGCAGCAATGGAGCTGATTATGCTATCAGGAGGTATTCTGGTTCT
CCCTGTCCTCGCCTTCATCACCTCCTTCCTGTTCTGGCCTGGAGTGCTCGTCAACGTCTA
CAACTGGTACTGGCGGCGCAGTCTGGGCCTGGTGGTCCGCTACTCCCAGAGTGGAAGTTA
CCGCTTCTGTTATTGTAGCCGCGGGACGCCAAATGGCACCACGCCATCACTGCTGCTGCT
GCACGGCTTCTCCGCCACCAAGGACATGTGGCTGCCTGTCATCAAGTATCTCCCCAAAAG
CCTGCATGTGGTGTGTGTGGACATGCCGGGACACGGGGGGACGAGTCGCACCTGTGCAGA
TGACTACAGCATTCAGGGCCAGGTCACCCGAATCCACCAGTTTGTGCAGAGCATCGGTCT
GGACAAAAGACCCTTCCACCTGGTCGGGACATCAATGGGTGGGAATGTCGCTGGAGTGTA
CGCCGCCGGTTACCCGACATATCTGTCCAGCGTCACCTTGGTCTGTCCGGCAGGTCTGGT
TTATCCCACAGACTCTGAGTTCATCAGTCGCATGAGGGAGATTGAGAAGACTCAGCAGGA
CGACTCGATCCCTCTGATCCCCTCAACTCCTCAGGAGCTGGAGGACATGTTGAGACTCTG
CTGCTACACCCCCCTCAACCTCCCCCGACAGGTCCTGCGAGGTCTTCTTGCCAACAGGAT
CCCCAATAATGGTTTCTATAAAGAACTGTTCATGGAGATTATCGGGGAAAAGTCTCGTTA
CTCGCTGCAGGAAAACTTGCATCTGATCAAATCACCCGTCCAAGTCATCTGGGGGAAGGA
GGACCAGGTGGTGGATGTGTCGGGGGCAACAGTGGTCGAGGCAGCGCTGCCAAACTGTCA
GGTGGCAGTGTTGGAAAACTGTGGTCACTCTGTGGCGTTGGAGCGGCCGAGGAAGGCTGC
CTCGCTCATCATAAACTTCATGTCTGCACAGGCAGTCAATGGTGATAGCTCTAAGAAACA
CTCATGA
>XP-033481420.1_lan
------------------------------------------------------------
------------------------------------------------------------
------------------------------------------------------------
------------------------------------------------------------
----------------------ATGGAGCTGATTATGCTATCAGGAGGTATTCTGGTTCT
CCCTGTCCTCGCCTTCATCACCTCCTTCCTGTTCTGGCCTGGAGTGCTCGTCAACGTCTA
CAACTGGTACTGGCGGCGCAGTCTGGGCCTGGTGGTCCGCTACTCCCAGAGTGGATGTTA
CCGCTTCTGTTATTGTAGCCGCGGGACGCCAAATGGCACCACGCCATCACTGCTGCTGCT
GCACGGCTTCTCCGCCACCAAGGACATGTGGCTGCCTGTCATTAAGTATCTCCCCAAAAG
CCTGCATGTGGTGTGTGTGGACATGCCGGGACACGGGGGGACGAGTCGCACCTGTGCAGA
TGACTACAGCATTCAGGGACAGGTCACCCGAATCCACCAGTTTGTGCAGAGCATCGGTCT
GGACAAAAGACCCTTCCACCTGGTCGGGACATCGATGGGTGGGAATGTCGCTGGAGTGTA
CGCCGCCCATTACCCGACAAATCTGTCCAGCGTCACCTTGGTCTGTCCGGCAGGTCTGGT
TTATCCCACAGACTCTGAGTTCATCAGTCGCCTGAGGGAGATTGAGAAGACTCAGCAGGA
TGACTCGATCCCTCTGATCCCCTCAACTCCTCAGGAGCTGGAGGACATGTTGAGACTCTG
CTGCTACACCCCCCTCAACCTCCCCCGACAGGTCCTGCGAGGTCTTCTTGCCAACAGGAT
CCCCAATAATGGTTTCTATAAAGAACTGTTCATGGAGATTATCGGGGAAAAGTCTCGTCA
CTCGCTGCAGGAAAACTTACATCTGATCAAATCACCCATCCAAGTCATCTGGGGGAAGGA
GGACCAGGTAGTGGATGTGTCGGGGGCAACAGTGGTGCAGGCAGCGCTGCCAAACTGTCA
GGTGGCAGTGTTGGAAAACTGTGGTCACTCTGTGGCGTTGGAGCGGCCGAGGAAGGCTGC
CTCGCTCATCATGAACTTCATGTCTGCACAGGCAGTCAATGGTGAAAGCTCTAAGAAACT
TTCATGA
