# Supplementary material for: Chromosome-Level Genome Assembly of the Speckled Blue Grouper (Epinephelus cyanopodus) Provides Insight into Its Adaptive Evolution
Source: Biology (Basel). 2022 Dec 13;11(12):1810. doi: 10.3390/biology11121810 (PMC9775623; doi:10.3390/biology11121810)
Supplement: Supplementary file 1 [file biology-11-01810-s001.zip › Supplemental Data/HO00082.align]

>Ecy-GLEAN-10025082_Ecy
ATGTCTTTCCTGGAGAAACCGGCCCCCGGCAGGCTGCTGCTGGACGACACCGTGCCCCTG
ACGGCGGTGATCGAAGCCAGCCAGAACCTTCAGTCCCACACGGAGTACATCATCCGAGTC
CAGAGGGGCGTGTCCTCAGAGAATAGCTGGCAGGTGATTCGGCGCTACAGTGACTTTGAT
GTTCTCAACAGCAGCCTGATGGTTTGTGGCATCAGCCTCCCTCTTCCTCCAAAGAAGCTA
ATAGGGAACATGGACAGGGAGTTTATAGCAGAGAGGCAGAGAGGACTGCAGGCCTATCTG
GACTCTATTACCCAGCATCCCCTGATTTCCAGCTCCCTGACTGTCAAGAAGTTCCTGGAC
CCCAACAATTACTCTGCCAACTACACAGAGATCGCTCTGCAGCAGGTCTCCATGTTCTTC
AGGTCGGACCTGAAGTGGGAGGTCCTGGAGCCTCTCAAAGACATCGGCTGGAGGATCAGG
AAGAAATACTTCTTAATCAAAAACAAAGAGCAGCCCAAAGAGAGGTATCTGCTGAGCTG-
------------------------------------------------------------
------------------------------------------------------------
-----------------------------------------------------------G
GTGAAGCCCAGAGAGAGTTACCTGAAGAAGTACTGTAACCCGAAGAAGAGTCAGGGTCTC
GAACTGCAGCATATCAAAACTGTACGGCCGTCAGATCCTGGAGGTGTGTATGCACTCACA
CACACACACACAAACACACACACACACACACACACACACACACACACACACACACCACAC
ATACACACACACACATACACACAGACACACAGACACAGACACAGACACAGGAAACACATG
CAAAGAACTAAACCACACACACCACCACCAAGTGTTATTGTCCTCAGAAGTCTGAGTGTT
TGTGTCTGTGTGTGTTCAGGGCCTGAAGCTCCTCC-TGATGGCGGTATGTTTTTCGGTCA
CCTGCACACGTCCAATGTAATTGTGGATGAAGGCGTGTGTCGACTGATGGACGTAGAGAA
CGGCATGCTGGGAGTTCCGTCAGCGCTGCGACCTGCCTTCACTCAACTCAGGAAGATCAA
TACCACAGAGAGCATCGACGTATTCTGTTTTGGACATTTACTGTACGAGATGACGTATGG
CCGACCGCCAGACAGTGTCCCTGTCGATCAATACCCCGCTGTCCCCTACACCGCTGTAGT
GTCGGTGCTGCAGTCCATCCTGTCCACAGAAGCCTGTAAGAGTGGGATGCCAACAGTCTT
GGCGCTCATGCAGACACCGCTGTTCAGTGACGTCCTGCTCCAGCACTCAGAAAAACTCCA
GATCAAGGTTCCCAGCAGGCTAAAAGAGGCACTGAAGACGGCGAAGGAGAGTCTGGAGAA
GAGGCTGCAGGAGGAGCAGAGAGTGCTCCACCAGCACAGGAGGCTGACCAGAGCTCAGTC
TCACCAC-GGCTCAGAGGAGGAGAGGAAGAGGAGGAAGATTCTGGCGAGGAAGAAGTCCA
GACAGTCGGCTTATGAGAATGAAGAAGACGTCTCTGTAAGAAACAACAATAACTCTGGTT
CTGGAGCCAGCTCCCCTCCCACATGCCCCTCCTCCCCCACCCCCCCATCCACCACA----
------------------------------------------------------------
-----------GGAGCCCAGTCTGCTTGTCCC---------CCACCTCCTCCTCCTCCTC
CTCCCCCTCCTATGCTGGACTCGTCCAATGCCTTGTCGGCTCTGGGGCAGCGGGGGTTTC
ATAAGAGCGCTCCGGCCGCTGTCCAGGTGACGGTCCGTGATGCTCTGAACCAGGCAATGG
ACGAGGTGAGCAGGGGTCTGTGGAAGAAGTATGGAGACAAACGCATCATCGACACTCCGA
TCACAGAGATGGGCTTTGCTGGCATCGCAGTGGGAGCCGCCATGGCTGGCCTGAGACCCA
TCTGTGAGTTCATGACCTTTAACTTCTCCATGCAAGCCATCGACCAGGTCATCAACTCTG
CTGCTAAGACCTACTACATGTCCGCTGGTCTGCAGGTTGTGAGTCCCTGGAACTCAGAAG
ATGCCAAAGGTCTCCTGAAATCAGCCATCAGAGACGACAACCCCGTGGTGTTCCTGGAGA
ACGAGCTGATGTACGGCGTTCCCTTCGAGATGTCGGAGGAGTCACAGTCCAAAGACTTCA
CCATTCCCATCGGCAAGGCCAAGATCGAGAGACCAGGGACGAGTGTCACTATGGTCAGTC
ACTCTCGGTATGTTGGTCACTGCCTGGATGCTGCCGTCCTCGCCAAGGAGGGAATCGAGT
GCGAGGTGATCAACCTGCGGACCATCCGTCCTATGGATGTGGAGTCTATTGAGACGAGCG
TGATGAAGACCAACCACCTGGTGACAGTGGAGGGCGGCTGGCCTCAGTTTGGGGTTGGAG
CTGAGATCTGCGCCAGGATCATGGAAGGTCCTGCCTTCAACTACCTGGATGCTCCAGTCA
CCAGGGACGGGCGTCGACATCCCCATGCCATACGCCAAAATCCTGGAGGACAACAGCGTG
CCGCAGATCAAAGACATCATCTTCTCTGTAAAAAAGACCCTTAA
>OF03358-RA_aka
ATGTCTTTCCTGGAGAAACCGGCCCCCGGCAGGCTGCTGCTGGACGACACCGTGCCCCTG
ACGGCGGTGATCGAAGCCAGCCAGAACCTGCAGTCCCACACGGAGTACATCATCCGAGTC
CAGAGGGGCGTGTCCTCAGAGAACAGCTGGCAGGTGATTCGGCGCTACAGTGACTTTGAT
GTTCTCAACAGCAGCCTGATGGTTTGTGGCATCAGCCTCCCTCTTCCTCCAAAGAAGCTA
ATAGGAAACATGGACAGGGAGTTTATAGCAGAGAGGCAGAGAGGACTGCAGGCCTATCTG
GACTCTATTACCCAGCATCCCCTGATTTCCAGCTCCCTGACTGTCAAGAAGTTCCTGGAC
CCCAACAACTACTCTGCCAACTACACAGAGATCGCTCTGCAGCAGGTCTCCATGTTCTTC
AGGTCGGACCTGAAGTGGGAGGTCCTGGAGCCTCTCAAAGACATCGGCTGGAGGATCAGG
AAGAAATACTTCTTAATCAAAAACAAAGAGCAGCCCAAAGAGAGGTATCTGCTGAGCTGG
GTGGACCTGGGGCCTGACAAGTTCCTGTCGGACAAAGACCTGCAGTCAGCTATGAAGCTG
CTAACCAGCCTCTCTACTCCATATCTGTGTCCGCTGTTGTTCTCCAGCACCAGCGAGTCC
TCAGCTCTGCTCATCCGGCCATTCAGTGAGAGAGGCTCTCTAAGGGACCACATCTGTAAG
GTGAAGCCCAGAGAGAGTTACCTGAAGAAGTACTGTAACCCGAAGAAGAGCCAGGGTCTC
GAACTGCAGCACATC-AAACTGTACGGCCGTCAGATCCTGG-------------------
------------------------------------------------------------
------------------------------------------------------------
------------------------------------------------------------
-----------------AGGGCCTGAAGCTCCTCCATGATGGCGGTATGTTTTTCGGTCA
CCTCCACACGTCCAATGTAATTGTGGATGAGGGCGTGTGTCGACTGATGGACGTAGAAAA
CGGCATGCTGGGAGTTCCGTCAACGCTGCGACCTGCCTTCACTCAACTCAGGAAGATCAA
TACCACAGAGAGCATCGACGTGTTCTGTTTTGGACATTTACTGTACGAGATGACGTATGG
CCGACCGCCAGACAGTGTCCCCGTCGATCAATACCCCGCTGTCCCCTACACCGCTGTAGT
GTCAGTGCTGCAGTCCATCCTGTCCACAGAAGCCTGTAAGAGTGGGATGCCAACAGTGTC
GGCGCTCATGCAGACACCGCTGTTCAGTGACGTCCTGCTCCAGCACTCAGAAAAACTCCA
GATCAAGGTTCCCAGCAGGCTAAGAGAGGCACTGAAGACGGCGAAGGAGAGTCTGGAGAA
GAGGCTGCAGGAGGAGCAGAGAGTGCTCCACCAGCACAGGAGGCTGACCAGAGCTCAGTC
TCACCAC-GGCTCAGAGGAGGAGAAGAAGAGGAGAAAGATTCTGGCGAGGAAGAAGTCCA
GACAGTCGGCTTATGAGAATGAAGAAGACGTCTCTGTAAGAAACAACAATAACTCTGGTT
CTGGAGCCAGCTCCCCTCCCACATGCCCCTCCTCCCCCACCCCCCCATCCACCACA----
------------------------------------------------------------
------------------------------------------------------------
-----------------GACTTATCG----------------------------------
------------------------------------------------------------
------------------------------------------------------------
------------------------------------------------------------
---------TC-------------------------------------------------
---------------------------------AGGA------------------AGAAA
AATGCAAAATATCAGCAGACTCGACCGTTACG----------------------------
------------------------------------------------------------
------TTGTTACAACATGCAAAC--ACCAATGTGGCTTC--------------------
----------CGTTTCCTAC----------------------------------------
------------------------------------------------------------
---------CCTGGTATTAG----------------------------------------
------------------------------------------------------------
------------------------------------------------------------
--------------------------------------------
>C.altivelis-GLEAN-10029067_alt
ATGTCTTTCCTGGATAAACCGGCCCCCGGCAGGCTGCTGCTGGACGACACCGTGCCTCTG
ACGGCGGTGATCGAAGCCAGCCAGAACCTGCAGTCCCACACGGAGTACATCATTCGAGTC
CAGAGGGGCGTGTCCTCAGAGCATAGCTGGCAGGTGATTCGGCGCTACAGTGACTTTGAT
GTTCTCAACAGCAGCCTGATGGTTTGTGGCATCAGTCTCCCTCTTCCTCCAAAGAAGCTA
ATAGGAAACATGGACAGGGAGTTTATAGCAGAGAGGCAGAGAGGATTGCAGGCCTATCTG
GACTCTATTACCCAGCATCCCCTGATTTCCAGCTCCCTGACTGTGAAGAAGTTCCTGGAC
CCCAACAACTACTCTGCCAACTACACAGAGATCGCTCTGCAGCAGGTCTCCATGTTCTTC
AGGTCGGACCTGAAGTGGGAGGTCCTGGAGCCTCTCAAAGACATCGGCTGGAGGATCAGG
AAGAAATACTTCTTAATCAAAAACAAAGAGCAGCCCAAAGAGAGGTATCTGCTGAGCTGG
GTGGACCTGGGGCCTGATAAGTTCCTGTCGGACAAAGACCTGCAGTCAGCCATGAAGCTG
CTAACCAGCCTTTCTACTCCATATCTGTGTCCGCTGTTGTTCTCCAGCACCAGTGAGTCC
TCAGCTCTGCTCATCCGGCCATTCAGTGAGAGAGGCTCTCTAAGGGACCACATCTGTAAG
GTGAAGCCCAGAGAGAGTTACCTGAAGAAGTACTGTAACCCGAAGAAGAGTCAGGGTCTC
GAACTGCAGCACATC-AAACTGTACGGCCGTCAGATCCTGG-------------------
------------------------------------------------------------
------------------------------------------------------------
------------------------------------------------------------
-----------------AGGGCCTGAAGCTCCTCCATGATGGCGGTATGTTTTTCGGTCA
CCTGCACACATCCAATGTAATTGTGGATGAGGGTGTGTGTCGACTGATTGACGTAGAGAA
CGGCATGCTGGGAGTTCCGTCAGCGCTGCGACCTGCCTTCACTCAACTCAGGAAGATCAA
TACCACAGAGAGCATTGACGTGTTCTGTTTTGGACATTTACTGTACGAGATGACGTACGG
CCGACCGCCAGACAGCGTCCCCGTCGATCAATACCCCGCTGTCCCCTACACCGCTGTAGT
GTCAGTGCTGCAGTCCATCCTGTCCACAGAAGCCTGTAAGAGCGGGATGCCAACAGTGTC
GGCGCTCATGCAGACACCGCTGTTCAGTGACGTCCTGCTCCAGCATTCAGAAAAACTCCA
GATCAAGGTTCCCAGCAGGCTAAAAGAGGCACTGAAGACGGCGAAGGAGAGTCTGGAGAA
GAGGCTGCAGGAGGAGCAGAGAGTGCTCCACCAGCACAGGAGGCTGACCAGAGCTCAGTC
TCACCACTGGCTCAGAGGAGGAGAGGAAGAGGAGGAAGATTTTGGCGAGGAA--------
--------------------------------------------------------GGTT
CTGGAGCCAGCTCCCCTCCCACATGCCCCTCCTCCCCCACCCCCCCATCCACCACA----
------------------------------------------------------------
-----------------------GCTTGTCCCCCTCCTCCTCCTCCTCCTCCTCCTCCTC
CTCCCCCTCCTACGCTGGACTCATCC----------------------------------
------------------------------------------------------------
------------------------------------------------------------
------------------------------------------------------------
---------TCCTATCCTTCTCCTCCTCC-------------------------------
----------------TCTGTCCTCTGATGGAGCGGG------------------AGGAG
GTCGCACTGCCTTGCTGAGCTCCATC--CAGG----------------------------
------------------------------------------------------------
------CCTTCAGTAAGGGCAAACTGAAGAAGGCAGAGAC--------------------
----------CGTTGACCGCAGC-------------------------------------
------------------------------------------------------------
------AAACCCATCATCTGA---------------------------------------
------------------------------------------------------------
------------------------------------------------------------
--------------------------------------------
>E.fuscoguttatus.01977_fus
ATGTCTTTCCTGGAGAAACCGGCCCCCGGCAGGCTGCTGCTGGACGACACCGTGCCTCTG
ACGGCGGTGATCGAAGCCAGCCAGAACCTGCAGTCCCACACGGAGTACATCATCCGAGTC
CAGAGGGGCGTGTCCTCAGAGAATAGCTGGCAGGTGATTCGGCGCTACAGTGACTTTGAT
GTTCTCAACAGCAGCCTGATGGTATGTGGCATCAGCCTCCCTCTTCCTCCAAAGAAGCTA
ATAGGAAACATGGACAGGGAGTTTATAGCAGAGAGGCAGAGAGGATTGCAAGCCTATCTG
GACTCTATTACCCAGCATCCCCTGATTTCCAGCTCCCTGACTGTCAAGAAGTTCCTGGAC
CCCAACAACTACTCTGCCAACTACACAGAGATCGCTCTGCAGCAGGTCTCCATGTTCTTC
AGGTCGGACCTGAAGTGGGAGGTCCTGGAGCCTCTCAAAGACATCGGCTGGAGGATCAGG
AAGAAATACTTCTTAATCAAAAACAAAGAGCAGCCCAAAGAGAGGTATCTGCTGAGCTGG
GTGGACCTGGGGCCTGATAAGTTCCTGTCGGACAAAGACCTGCAGTCAGCCATGAAGCTG
CTAACCAGCCTTTCTACTCCATACCTGTGTCCGCTGTTGTTCTCCAGCACCAGTGAGTCC
TCAGCTCTGCTCATCCGGCCATTCAGTGAGAGCGGCTCTCTAAGGGACCACATCTGTAAG
GTGAAGCCCAGAGAGAGTTACCTGAAGAAGTACTGTAACCCGAAGAAGAGTCAGGGTCTC
GAACTGCAGCACATC-AAACTGTACGGCCGTCAGATCCTGG-------------------
------------------------------------------------------------
------------------------------------------------------------
------------------------------------------------------------
-----------------AGGGCCTGAAGCTCCTCCATGATGGCGGTATGTTTTTCGGTCA
CCTGCACACGTCCAATGTAATTGTGGATGAGGGTGTGTGTCGACTGATGGACGTAGAGAA
CGGCATGCTGGGAGTTCCGTCAGCGCTGCGACCCGCCTTCACTCAACTCAGGAAGATCAA
TACCACAGAGAGCATCGACGTGTTCTGTTTTGGACATTTACTGTACGAGATGACGTACGG
CCGACCGCCAGACAGCGTCCCCGTCGATCAATACCCCGCTGTCCCCTACACCGCTGTAGT
ATCAGTGCTGCAGTCCATCCTGTCCACAGAAGCCTGTAAGAGCGGGATGCCAACAGTGTC
GGCACTCATGCAGACACCGCTGTTTAGTGATGTCCTGCTCCAGCATTCAGAAAAACTCCA
GATCAAGGTTCCCAGCAGGCTAAAAGAGGCACTGAAGACGGCGAAGGAGAGTCTGGAGAA
GAGGCTGCAGGAGGAGCAGAGAGTGCTCCACCAGCACAGGAGGCTGACCAGAGCTCAGTC
TCACCAC-GGCTCAGAGGAGGAGAGGAAGAGGAGGAAGATTCTGGCGAGGAAGAAGTCCA
GGCAGTCGGCTTATGAGAATGAAGAAGACGTCTCTGTAAGAAACAACAATAACTCTGGTT
CTGGCGCCAGCTCCCCTCCCACATGCCCCTCCTCCCCCACCCCCCCATCCACCACAGTGT
CTCCTCTCCTTATCTCCTCTCTCCTCCTCTCCTCTTTGTCCCGAGCATGCTCCATTCTGA
CCGTGTCGTTGGGAGCCCAGTCTGCTTGTCCC---------CCTCCTCCTCCTCCTCCTC
CTCCCCCTCCTACGCTGGACTCGTCC----------------------------------
------------------------------------------------------------
------------------------------------------------------------
------------------------------------------------------------
---------TCCTGTCCTCCTCCTCCTCC-------------------------------
----------------TCTGTCCTCTGATGGAGCGGG------------------AGGAG
GTCGCACCGCCTTGCTGAGCTCCATC--CAGG----------------------------
------------------------------------------------------------
------CCTTCAGTAAGGGCAAACTTAAGAAGGCAGAGAC--------------------
----------CGTCGACCGCAGC-------------------------------------
------------------------------------------------------------
------AAACCCATCATCTGA---------------------------------------
------------------------------------------------------------
------------------------------------------------------------
--------------------------------------------
>Epmoa-GLEAN-10023975_moa
ATGTCTTTCTTGGAGAAACCGGCCCCCGGCAGGCTGCTGCTGGACGACACCGTGCCTCTG
ACGGCGGTGATCGAAGCCAGCCAGAACCTGCAGTCCCACACGGAGTACATCATCCGAGTC
CAGAGGGGCGTGTCCTCAGAGAATAGCTGGCAGGTGATTCGGCGCTACAGTGACTTTGAT
GTTCTCAACAGCAGCCTGATGGTATGTGGCATCAGTCTCCCTCTTCCTCCAAAGAAGCTA
ATAGGAAACATGGACAGGGAGTTTATAGCAGAGAGGCAGAGAGGATTGCAGGCCTATCTG
GACTCTATTACCCAGCATCCCCTGATTTCCAGCTCCCTGACTGTGAAGAAGTTCCTGGAC
CCCAACAACTACTCTGCCAACTACACAGAGATCGCTCTGCAGCAGGTCTCCATGTTCTTC
AGGTCGGACCTGAAGTGGGAGGTGCTGGAGCCTCTCAAAGACATCGGCTGGAGGATCAGG
AAGAAATACTTCTTAATCAAAAACAAAGAGCAGCCCAAAGAGAGGTATCTGCTGAGCTGG
GTGGACCTGGGGCCTGATAAGTTCCTGTCGGACAAAGACCTGCAGTCAGCCATGAAGCTG
CTAACCAGCCTCTCTACTCCATATCTGTGTCCGCTGTTGTTCTCCAGCACCAGTGAGTCC
TCAGCTCTGCTCATCAGGCCATTCAGTGAGAGAGGCTCTCTAAGGGACCACATCTGTAAG
GTGAAGCCCAGAGAGAGTTACCTGAAGAAGTACTGTAACCCGAAGAAGAGTCAGGGTCTC
GAACTGCAGCACATC-AAACTGTACGGCCGTCAGATCCTGG-------------------
------------------------------------------------------------
------------------------------------------------------------
------------------------------------------------------------
-----------------AGGGCCTGAAGCTCCTCCATGATGGCGGTATGTTTTTCGGTCA
CCTGCACACATCCAATGTAATTGTGGATGAGGGTGTGTGTCGACTGATGGACGTAGAGAA
CGGCATGCTGGGAGTTCCGTCAGCGCTGCGACCCGCCTTCACTCAACTCAGGAAGATCAA
TACCACAGAGAGCATCGACGTGTTCTGTTTTGGACATTTACTGTACGAGATGACGTACGG
CCGACCGCCAGACAGCGTCCCCGTTGATCAATACCCCGCTGTCCCCTACACCGCTGTAGT
GTCAGTGCTGCAGTCCATCCTGTCCACAGAAGCCTGTAAGAGCGGGATGCCAACAGTGTC
GGCGCTCATGCAGACACCGCTGTTCAGTGACGTCCTGCTCCAGCACTCAGAAAAACTCCA
GATCAAGGTTCCCAGCAGGCTAAAAGAGGCACTGAAGACAGCGAAGGAGAGTCTGGAGAA
GAGGCTGCAGGAGGAGCAGAGAGTGCTCCACCAGCACAGGAGGCTGACCAGAGCTCAGTC
TCACCAC-GGCTCAGAGGAGGAGAGGAAGAGGAGGAAGATTCTGGCAAGGAAGAAGTCCA
GACAGTCGGCTTATGAGAATGAAGAAGACGTCTCTGTAAGAAACAACAATAACTCTGGTT
CTGGAGCCAGCTCCCCTCCCACATGCCCCTCCTCCCCCACCCCCCCATCCACCACA----
------------------------------------------------------------
-----------GGAGCCCAGTCTGCTTGTCCC---CCTCCTCCTCCTCCTCCTCCTCCTC
CTCCCCCTCCTACGCTGGACTCGTCC----------------------------------
------------------------------------------------------------
------------------------------------------------------------
------------------------------------------------------------
---------TCCTGTCCTCCTCCTCCTCC-------------------------------
-------------TCCTCTGTCCTCTGATGGAGCGGG------------------AGGAG
GTCGCACCGCCTTGCTGAGCTCCATC--CAGG----------------------------
------------------------------------------------------------
------CCTTCAGTAAGGGCAAACTGAAGAAGGCAGAGAC--------------------
----------CGTCGACCGCAGC-------------------------------------
------------------------------------------------------------
------AAACCCATCATCTGA---------------------------------------
------------------------------------------------------------
------------------------------------------------------------
--------------------------------------------
>XP-033483667.1_lan
ATGTCTTTCCTGGAGAAACCGGCCCCCGGCAGGCTGCTGCTGGACGACACCGTGCCTCTG
ACGGCGGTGATCGAAGCCAGCCAGAACCTGCAGTCCCACACGGAGTACATCATTCGAGTC
CAGAGGGGCGTGTCCTCAGAGAATAGCTGGCAGGTGATTCGGCGCTACAGTGACTTTGAT
GTTCTCAACAGCAGCCTGATGGTATGTGGCATCAGTCTCCCTCTTCCTCCAAAGAAGCTA
ATAGGTAACATGGACAGGGAGTTTATAGCAGAGAGGCAGAGAGGATTGCAGGCCTATCTG
GACTCTATTACCCAGCATCCCCTGATTTCCAGCTCCCTGACTGTCAAGAAATTCCTGGAC
CCCAACAACTACTCTGCCAACTACACAGAGATCGCTCTGCAGCAGGTCTCCATGTTCTTC
AGGTCGGACCTGAAGTGGGAAGTCCTGGAGCCTCTCAAAGACATCGGCTGGAGGATCAGG
AAGAAATACTTCTTAATCAAAAACAAAGAGCAGCCCAAAGAGAGGTATCTGCTGAGCTGG
GTGGACCTGGGGCCTGATAAGTTCCTGTCGGACAAAGACCTGCAGTCAGCCATGAAGCTG
CTAACCAGCCTCTCTACTCCATATCTGTGTCCGCTGTTGTTCTCCAGCACCAGTGAGTCC
TCAGCTCTGCTCATCCGGCCATTCAGTGAGAGAGGCTCTCTAAGGGACCACATCTGTAAG
GTGAAGCCCAGAGAGAGTTACCTGAAGAAGTACTGTAACCCTAAGAAGAGTCAGGGTCTC
GAACTGCAGCACATC-AAACTGTACGGCCGTCAGATCCTGG-------------------
------------------------------------------------------------
------------------------------------------------------------
------------------------------------------------------------
-----------------AGGGCCTGAAGCTCCTCCATGATGGCGGTATGTTTTTCGGTCA
CCTGCACACGTCCAATGTAATTGTGGATGAGGGTGTGTGTCGACTGATGGACGTAGAGAA
CGGCATGCTGGGAGTTCCGTCAGCGCTGCGACCCGCCTTCACTCAACTCAGGAAGATCAA
TACCACAGAGAGCATCGACGTGTTCTGTTTTGGACATTTACTGTACGAGATGACGTACGG
CCGACCGCCAGACAGCGTCCCCGTCGATCAATACCCCACTGTCCCCTACACCGCTGTAGT
GTCAGTGCTGCAGTCCATCCTGTCCACAGAAGCCTGTAAGAGCGGGATGCCAACAGTGTC
GGCGCTCATGCAGACACCGCTGTTCAGTGACGTCCTGCTCCAGCACTCAGAAAAACTCCA
GATCAAGGTTCCCAGCAGGCTAAAAGAGGCACTGAAGACGGCGAAGGAGAGTCTGGAGAA
GAGGCTGCAGGAGGAGCAGAGAGTGCTCCACCAGCACAGGAGGCTGACCAGAGCTCAGTC
TCACCAC-GGCTCAGAGGAGGAGAGGAAGAGGAGGAAGATTCTGGCGAGGAAGAAGTCCA
GGCAGTCGGCTTATGAGAATGAAGAAGACGTCTCTGTAAGAAACAACAACAACTCTGGTT
CTGGAGCCAGCTCCCCTCCCACATGCCCCTCCTCCCCCACCCCCCCATCCACCACA----
------------------------------------------------------------
-----------GGAGCCCAGTCTGCTTGTCCC---------CCTCCTCCTCCTCCTCCTC
CTCCCCCTCCTACGCTGGACTCGTCC----------------------------------
------------------------------------------------------------
------------------------------------------------------------
------------------------------------------------------------
---------TCCTATCCTCCTCCTCCTCC-------------------------------
----------------TCTGTCCTCTGATGGAGCGGG------------------AGGAG
GTCGCACCGCCTTGCTGAGCTCCATC--CAGG----------------------------
------------------------------------------------------------
------CCTTCAGTAAGGGCAAACTGAAGAAGGCAGAGAC--------------------
----------CGTCGACCGCAGC-------------------------------------
------------------------------------------------------------
------AAACCCATCATCTGA---------------------------------------
------------------------------------------------------------
------------------------------------------------------------
--------------------------------------------
