# Supplementary material for: Chromosome-Level Genome Assembly of the Speckled Blue Grouper (Epinephelus cyanopodus) Provides Insight into Its Adaptive Evolution
Source: Biology (Basel). 2022 Dec 13;11(12):1810. doi: 10.3390/biology11121810 (PMC9775623; doi:10.3390/biology11121810)
Supplement: Supplementary file 1 [file biology-11-01810-s001.zip › Supplemental Data/HO00083.align]

>Epmoa-GLEAN-10023974_moa
-----------------TTTTCTCATGCGGATGATATTATTT-TGTTCTTGTATTTGTCC
CTCCTCATCTCCACCAG-----------GTGCGCCCTGTGCACTGTGACCGGCCCCACCG
TCATCACTGTCCAAGGCCAGGCTCACTCTGTCCAAGATCGCTGTGTGTACACTCTGATAA
AGACCTCATCAATCCCAGATGTCAAGGTTAAGGCGACATTCAAGGAACGACGGCGTCAAG
ATCACCACTTTTTGGACAGTGTGATCCTGTCTCTGGAGGGGGAATCAAGTGGTACAATCA
GCCTGGAACAAGGCGGGAGAGTTAAGGTGGACGACACAGAAGAGACACTCACCTCCACGG
AGAAGGATTTTCACGGTGTGACTCTCTTCAAGACCGAGGCTGGAGTGACGGCAAAGATAA
TCAAAACTACCTACTCCATGATCGTCTTCTTTGATGGCTACACTGCACAGATATACATTA
AAGG---------------TACATCGCAGATGGATAAATGTAGGAACAGCGTTGGAGAG-
-----------ATGTTTGTTACAGAGTATTCAGAGACCTGTGAGACGCCACACACTGACA
CCACTGCCAAACCAGACAACTGCGACGAAATGACTACACACTGTAACCTCCTGACGCAGG
AATCCTTCACAGCTTGTCATGACAACGTCGCAACAGGGCCCTACGTAACTGCCTGCACAA
ACACTTTGTGCCATTATCCTGCTGGGGACGGACTCAAGTGTCAGTTCCTGGAGGCCTATG
CCAGAGCCTGCAGCCTGTACACCGATGACAACATTGAAAGCTGGAGGTCAAACGCCGCCT
GCTCTCAAGGACCTCAGGCCTACTGTCAGGACCAGTACTGCAGTCCTGATGAATTCTGCG
GCGATAAGAGCAGTGGTGATGGAACCCGGTGCCACTGTCGGGCCATATTTGCCTCCCCAT
ACAGAACTGAAGACACTTTGGGTGACCCAGCAGTCTGTGATGGGAGCTCTCAGTCAATTA
CTCTGGTTGGTTGTCTCCTGGAGGACAAAGACATCAGCTACACTGACTTACACCTCTATG
ACAAAACCTGCAGAGCTGAAAAGGACGACACGACCCACCTGGTGACTATAAGCTTCGACT
CTAGCACCAACCCCTGTGGGACGATGATCAGGATGAACAGTGACGACGAAGTTATCAACA
AGAACGCCGTCAAGCTGGAGACCACTAACAAGGAATTGGTTGACTTCACCTGCCCCTTTG
TTATTCCAGATATTAACATCGATTTCTCAGTCAACATCAAAGTCAAAAGTGGTACCAGCG
GCAGCCCTTCAGTGGCGTATGTTACAACTGGAATTTGGCACTACATTCTGACCATGAAGG
CCTACACCGATGCCCAACGCACACAGGAAGTGACTGGGGACACCAAGCTCAAACTGAACC
AGAGGGTCTGGTTCGCGCTGGTGGCAAACGGCCTGGATGATAAAGTTGCTTTGGTGATAC
AGTCCTGCTTTGCAACCCACGAAGATTCAGCTGATGCAGATCAGAAATATCACCTCATCT
CGGATCGCTGTCCGAATACTGATGACAAAACTGTGGAAGTGGAGAGTAACGGACAGGGAA
CATCCGACTTCTTCTCCTTCAGCATGTTCCAGTTTTTTGGGGAAAAAAGAGACGTCTACC
TGCACTGCAGAACAAACCTGTGTATCAAAAGCAAGGAGGTCTGCGTCTTGAACTGCAACC
AGACCAATAGGAGACGCAGATCTGCCAAGTCTAAACTCAAAAATCATACCTCAACCATCG
TCACCATGGCCTGGGGTTCTTAG
>C.altivelis-GLEAN-10029066_alt
-----ATGCTTCGTCTACTGCTCTACGTGACTGCGGTCCTCCATTTTAGTACATTTGGCT
CCACCCAGGTTTGCCTAGGAGAATCTGAGTGCGCCCTGTGCACTGTGACCGGCCCCACCG
TCATCACTGTCCAAAGCCAGGCTCACTCTGTCCAAGATCGCTGTGTGTACACTCTGATAA
AGACCTCATCAATCCCAGATGTCAAGGTTAAGGCGACATTCAAGGAACGACGGCGTCAAG
ATCACTACTTTTTGGACAGTGTGATCCTGTCTCTGGAGGGGGAGTCAAGTGGTACAATCA
GCCTGGAACAAGGCGGGAGAGTTAAGGTGGACAACACAGAAGAGACAGTCACCTCCACAG
AGAAGGATTTTCACGGTGTGACTCTCTTCAAGACCGAGGCTGGAGTGACGGCAAAGATAA
TCGAAACTACCTACTCCATGATCATCTTCTTTGATGGCTACTCTGCACAGATATACATTA
AAGGACCGACTGGACAAGCTCCAGCTGTGGAGGGTTTATGTGGCAACTCCGATGGGGAGT
TAAGTAACGAGAAGCTTGATGATGACAGTGAGGATGGCTGTGAGACACCGCACACTGACA
CCACTGCCAAACCAGACAACTGCGACGAAATGACTGCACACTGTAACCTCCTGACGCAGG
AATCCTTCACAGCTTGTCATGACAACGTCGCAACTGGGCCCTACATAACTGCCTGCACAA
ACACTTTGTGCCATTATCCTGCTGGGGACGGACTCAAGTGTCAGTTCCTGGAGGCCTACG
CCAGAGCCTGCAGCCTGTACACAGATGACAACATTGAAAGCTGGAGGTCAAACGCCGCCT
GCTCTCAAGGACCTCAGGCCTACTGTCAGGACCAGTACTGCAGTCCTGATGAATTCTGCG
GCGATAAGAGCAGTGGAGATGGAACCCGGTGCCACTGTCGGGCCATATTTGCCTCCCCAT
ACAGAACTGAGGACACTTTGGGTGACCCAGCGGTCTGTGATGGGAGCTCTCAGTCAATTA
CTCTGGTTGGTTGTCTCCTGGAGGACAAAGACATCAGCTACACTGACTTACACCTCTACG
ACAAAACCTGCAGAGCTGAAAAGGACGACACGACCCACCTGGTGACTATAAGCTTCGACT
CTAGCACCAACCCCTGTGGGACGATGATCAAGATGAACAGTGACGACGAAGTTATCAACA
AGAACGCCGTCAAGCTGGAGACCACTAACAAGGAATTGGTTGACTTCACCTGCCCCTTTG
TTATTCCAGATATTAACATCGATTTCTCAGTCAACATCAAAGTCAAAAGTGGTACCAGCA
GCAGCCCTTCAGTGGCGTATGTTACAACTGGAATTTGGAACTACGTTCTGACCATGAAGG
CCTACACCAATGCCCAACGCACACAGGAAGTGACTGGGAACACCAAGCTCAAACTGAGCC
AGAGGGTCTGGTTCGCGCTGGTGGCAAACGGCCTGGATGATAAAGTTGCTTTGGTGATAG
AGTCCTGCTTTGCAACCCATGAAGATTCAGCTGATGCAGATCAGAAATATCACCTCATCT
CGGATCGCTGTCCGAATACTGATGACAAAACTGTGGAAGTGGAGAGTAACGGACAGGGAA
CATCCGACTTCTTCTCCTTCAGCATGTTCCAGTTTTTTGGGGAAACCAGAGACGTCTACC
TGCACTGCAGAACAAAACTGTGTATCAAAAGCAAGGAGGTCTGCGTCTTGAACTGCGACC
AGACCAATAGGAGACGCAGATCTGCCAAGTCTAAACTCAAAAATCATACCTCAACCATCG
TCACCATGGCCTGGGGTTCTTAG
>E.fuscoguttatus.01998_fus
-----ATGCTTCGTCTGCTGTTCTACGTGACTGCGGTCCTCCATTTTAGTACATTTGGCT
CCACGCAGGTTTGCCTGGGAGAATCTGAGTGCGCCCTGTGCACTGTGACCGGCCCCACCG
TCATCACTGTCCAAGGCCAGGCTCACTCTGTCCAAGATCGCTGTGTGTACACTCTGATAA
AGACCTCATCAATCCCAGATGTCAAGGTTAAGGCGACATTCAAGGAACGACGGCGTCAAG
ATCACCACTTTTTGGACAGTGTGATCCTGTCTCTGGAGGGGGAATCAAGTGGTACAATCA
GCCTAGAACAAGGCGGGAGAGTTAAGGTGGACGACACAGAAGAGACACTCACCTCCACGG
AGAAGGATTTTCACGGTGTGACTCTCTTCAAGACCGAGGCTGGAGTGACGGCAAAGATAA
TCGAAACTACCTACTCCATGATCGTCTTCTTTGATGGCTACACTGCACAGATATACATTA
AAGGACCGACTGGACAAGCTCCAGCTGTGGAGGGTTTATGTGGCAACTCCGATGGGGAGT
TAAGTAACGACAAACTCGATGATGACAGTGAGGATGGCTGCGAGACACCGCACACTGACA
CCACTGCCAAACCAGACAACTGCGATGAAATGACTACACACTGTAACCTCCTGACGCAGG
AATCCTTCACAGCTTGTCATGACAACGTCGCAACAGGGCCCTACGTAACTGCCTGCACAA
ACACTTTGTGCCATTATCCTGCTGGGGACGGACTCAAGTGTCAGTTCCTGGAGGCCTACG
CCAGAGCCTGCAGCCTGTACACCGATGACAACATTGAAAGCTGGAGGTCAAACGCCGCCT
GCTCTCAAGGACCTCAGGCCTACTGTCAGGACCAGTACTGCAGTCCTGATGAATTCTGCG
GCGATAAGAGCAGTGGTGATGGAACCCGGTGCCACTGTCGGGCCATATTTGCCTCCCCAT
ACAGAACTGAAGACACTTTGGGTGACCCAGCGGTCTGTGATGGGAGCTCTCAGTCAATTA
CTCTGGTTGGTTGTCTCCTGGAGGACAAAGACATCAGCTACACTGACTTACACCTCTACG
ACAAAACCTGCAGAGCTGAAAAGGACGACACGACCCACCTGGTGACTATAAGCTTCGACT
CTAGCACCAACCCCTGTGGGACGATGATCAAGATGAACAGTGACGACGAAGTTATCAACA
AGAACGCCGTCAAGCTGGAGACCACTAACAAGGAATTGGTTGACTTCACCTGCCCCTTTG
TTATTCCAGATATTAACATCGATTTCTCAGTCAACATCAAAGTCAAAAGTGGTACCAGCG
GCAGCCCTTCAGTGGCGTATGTTACAACTGGAATTTGGGACTACGTTCTGACCATGAAGG
CCTACACCGATGCCCAACGCACACAGGAAGTGACTGGGGACACCAAGCTCAAACTGAGCC
AGAGGGTCTGGTTCGCGCTGGTGGCAAACGGCCTGAATGATAAAGTTGCTTTGGTGATAC
AGTCCTGCTTTGCAACCCACGAAGATTCAGCTGATGCAGATCAGAAATATTACCTCATCT
CGGATCGCTGTCCGAATACTGATGACAAAACTGTGGAAGTGGAGAGTAACGGACAGGGAA
CATCCGACTTCTTCTCCTTCAAAATGTTCCAGTTTTTTGGGGAAACCAGAGATGTCTACC
TGCACTGCAGAACAAACCTGTGTATCAAAAGCAAGGAGGTCTGCGTCTCGAACTGTGACC
AGACCAATAGGAGACGCAGATCTGCCAAGTCTAAACTCAAAAATCATTCCTCAACCATCG
TCACCATGGCCTGGGGTTCTTAG
>XP-033482993.1_lan
-----ATGCTTCGTCTACTGCTCTATGTGACTGTGGTCCTCCATTTTATTACATTTGGCT
CCACGCAGGTTTGCCTGGGAGAATCTGAGTGCGCCCTGTGCACTGTGACCGGCCCCACCG
TCATCACTGTCCAAGGCCAGGCTCACTCTGTCCAAGATCGCTGTGTGTACACTCTGATAA
AGACCTCATCAATCCCAGATGTCAAGGTTAAGGCAACATTCAAGGAACGACGGCGTCAAG
ATCACCACTTCTTGGACAGTGTGATCCTGTCTCTGGAGGGGGAATCAAGTGGTACAATCA
GCCTGGAACAAGGCGGGAGAGTTAAGGTGGACGACACAGAAGAGACACTCACCTCCACGG
AGAAGGATTTTCACGGTGTGACTCTCTTCAAGACCGAGGCTGGAGTGACGGCAAAGATAA
TCGAAACTACCTACTCCATGATCGTCTTCTTTGATGGCTACACTGCACAGATATACATTA
AAGGACCGACTGGACAAGCTCCAGTTGTGGAGGGTTTATGTGGCAACTCCGATGGGGAGT
TAAGTAACGAGAAGCTTGATGATGACAGTGAGGATGGCTGTGAGACACCACACACTGACA
CCACTGCCAAACCAGACAACTGCGACGAAATGACTACACACTGTAACCTCCTGACGCAGG
AATCCTTCACAGCTTGTCATGACAACGTCGCAACAGGGCCCTACGTAACTGCCTGCACAA
ACACTTTGTGCCATTATCCTGCTGGGGACGGACTCAAGTGTCAGTTCCTGGAGGCCTACG
CCAGAGCCTGCAGCCTGTACACCGATGACAACATTGAAAGCTGGAGGTCAAACGCCGCCT
GCTCTCAAGGACCTCAGGCCTACTGTCAGGACCAGTACTGCAGTCCTGATGAATTCTGCG
GCGATAAGAGCAGTGGTGATGGAACCCGGTGCCACTGTCGGGCCATATTTGCCTCCCCAT
ACAGAACTGAAGACACTTTGGGTGACCCAGCGGTCTGTGATGGGAGCTCTCAGTCAATTA
CTCTGGTTGGTTGTCTCCTGGAGGACAAAGACATCAGCTACACTGACTTACACCTCTACG
ACAAAACCTGCAGAGCTGAAAAGGACGACACGACCCACCTGGTGACTATAAGCTTCGACT
CTAGCACCAACCCCTGTGGGACGATGATCAGGATGAACAGTGATGACGAAATTATCAACA
AGAACGCCATCAAGCTGGAGACCACTAACAAGGAATTGGTTGACTTCACCTGCCCCTTTG
TTATTCCAGATATTAACATCGATTTCTCAGTCAACATCAAAGTCAAAAGTGGTACCAGTG
GCAGCCCTTCAGTGGCCTATGTTACAACTGGAATTTGGAACTACGTTCTGACCATGAAGG
CCTACACTGATGCTCAACGCACACAGGAAGTGACCGGGGACACCAAGCTCAAACTGAGCC
AGAGGGTCTGGTTCGCGCTGGTGGCAAACGGCCTGGATGATAAAGTTGCTTTGGTGATAC
AGTCCTGCTTTGCAACCCACGAAGATTCAGCTGATGCAGATCAGAAATATCACCTCATCT
CGGATCGCTGTCCGAATACTGATGACAAAACTGTGGAAGTGGAGAGTAACGGACAGGGAA
CATCCGACTTCTTCTCCTTCAGCATGTTCCAGTTTTTTGGGGAAACCAGAGCCGTCTACC
TGCACTGCAGAACAAACCTCTGTATCAAAAGCAAGGAGGTCTGCGTCTCGAACTGCGACC
AGACCAATAGGAGACGCAGATCTGCCAAGTCTAAACTCAAAAATCATACCTCAACCATCG
TCACCATGGCCTGGGGTTCTTAG
>Ecy-GLEAN-10025083_Ecy
------------------------------------------------------------
-----------------------------TGCGCCCTGTGCACTGTGACCGGCCCCACCG
TCATCACTGTCCAAGGCCAGGCTCACTCTGTCAAAGATCGCTGTGTGTACACTCTGATAG
AGACCTCATCAATCCCAGATGTCAACGTTAAGGCAACATTCATGGAACGACGGCGTCAAG
ATCACATCTTTTTGGACAGTGTGATCCT--------------------------------
-------------------------GGTGGACAACGAAGTAGAGACACTCACCTCCACAG
AGAAGGATTTTCACGGTGTGACTCTCTTCAAGACCGAGGCCGGAGTGACAGCAAAGATAA
TCAAAACTACCTACTCCATGATCATCTTCTTTGATGGCTACACTGCACAGATATACATTA
AAGGACCGACTGGACAAGCTCCAGCTGTGGAGGGTTTATGTGGCAACTCCAACGGGGAGT
TAAGTAACGAGAAGCTCGATGATGACAGTGAGGATGGCTGTGAGAAGGCGCACGCTGAGG
CCACTGCCAAACCAGACAACTGCGACGAAATGACTACACACTGTAACCTCCTGACGCAGG
AACACTTCACAGTTTGTCATGACAACGTCGCAACAGGGCCCTACGTAACTGCCTGCACAA
ACACTTTGTGCCATTATCCTGCTGGGGATGGACTCAAGTGTCAGTTCCTGGAGGCCTACG
CCAGAGCCTGCAGCCTGTACACCGACGACAGCATTGACAGCTGGAGGTCAAACGCCGCCT
GCTCTCAACAACCTAAGGCCTACTGTCAGGACCAGTACTGCAGTTCTGATGAATTCTGCG
GCGATAAGAGCAGTGGTGATGGAACCCGGTGCCACTGTCGGGCCATATTTGCCTCCCCAT
ACAGAACTGACGACAGTTTGGGTGACTCGCCGGTCTGTGATGGGAGCTCTCAGTCAATTA
CTCTGGTTGGCTGTCTCCTGGAGGACAAAGACATCAGCCACACTAACTTACACCTCTACG
ACAAGACCTGCAAAGCTGAAAAGGACGACACGACCCACCTGGTGACTATAAGCTTCGACT
CCAGCACCAACCCCTGTGGGACGATGATCAAGATGAACACTGACGGCGACGTTGTCAACA
AGAACGGCGTCAAGCTGAAGACCACTAACAAGGAATTGGTTGACTTCACCTGCCCCTTTG
TTATTCCAGATATTAACATCGATTACTCAGTGAACATCAAAGTCAAAAGTGGTACCAGCA
G---CTCTTCAGTGACGCATGTTACATCTGGAATTTGGGAATACGTTCTGACCATGAAAG
CCTACACCGACGCCACACGCACACACGAAGTGACCGAGAACACTAAGCTCAAACTGAGCC
AGACGGTCTGGTTCTCAGTGGTGGCAACCGGCCTGGATGATGAAGTTGCTTTGGTGATAC
ATTCCTGCTTTGCAACCCACGAAGCATCAGCTGATGCAGATCAGAAATATAACCTCATCT
CAGAAAGCTGTCCGAATACTGATGACATAAGTGTGGAAGTGGAGAGTAACGGAGAGGGAG
CAGCCAACTTCTTCTCCTTCAGCATGTTCCAGTTTGTTGGGAAAACCAGAGACGTCTACC
TGCACTGCAGAACAAACCTGTGTATCAAAAGCAAGGAGGTTTGCGTCCCGAACTGCAACC
AGACCAATAGGAGACGCAGATCTGCCAGGTCTAAACTCAAAAATCGTACCTCAGCCATCG
TCAGCATGGCCTGGGGTCCTTAG
>OF01448-RA_aka
ATGGGAGGCGGGAGATACGTCATGAGAGGAGAGAAAAAATCCAAG-----------GACA
CTGTGGCTGTCATCCT------------GTGCGCCCTGTGCACTGTGACCGGCCCCACCG
TCATCACTGTCCAAGGCCAGGCTCACTCTGTCAAAGATCGCTGTGTGTACACTCTGATAA
AGACCTCATCAATCCCAGATGTCAAGGTTAAGGCGACATTCAAGGATCGACGGCGTCAAG
ATCACAGCTTTTTGGACAGTGTGATCCTGTCTCTGGAGGGGGAATCAAGTGGTACAATCA
GCCTGGAACAAGGCGGGAGAGTTAAGGTGGACGACAACAAAGAGACACTCACCTCCACGG
AGAAGGATTTTCACGGTGTGACTCTCTTCAAGACCGAGGCCGGAGTGACGGCAAAGATAA
TCAAAACTACCTACTCGATGATCGTCTTCTTTGATGGCTACACTGCACAGATATACATTA
AAGGACCGACTGGACAAGCTCCAGCTGTGGAGGGTTTATGTGGCAACTCCGACGGGGAGT
TAAGTAACGAGAAGCTCGATGATGACAGTGAGGATGGCTGTGAGACACCGCACGCTGAGA
CCACTGCCAAACCAGACAACTGCGACGAAATGACTACACACTGTAACCTCCTGACGCAGG
GATTCTTCACAGTTTGTCATGACAACGTCGCAACAGGGCCCTACGTAACTGCCTGCACAA
ACACTTTGTGCCATTATCCTGCTGGGGACGGACTCAAGTGTCAGTTCCTGGAAGCCCACG
CCAGAGCCTGCAGCCTGTACACCGATGACAACATTGACAGCTGGAGGTCAAA---CGCCT
GCTCTCAAGAACCTCAGGCCTACTGTCAGGACCAGTACTGCAGTCCTGATGAATTCTGC-
GCGATAAGAGCAGTGGTGATGGAACCC---------------------------------
--------------------GGTGACCCACCGGTCTGTGATGGGAGCTCTCAGTCAATTA
CTCTGGTTGGCTGTCTCCTGGAGGACAAAGGCATCAGCTACACTAACTTACACCTCTACG
ACAAAACCTGCAAAGCTGAAAAGGACGACACGACCCACCTGGTGACTATAAGCTTCGACT
CCAGCACAAACCCCTGTGGGACGATGATCAGGATGAACAGTGACGACAAAGTTATCAACA
AGAACGCCGTCAAGCTGGAGACCACTAACAAGGAATTGGTTGATTTCACCTGCCCCTTTG
TTATTCCAGATATTAACATCGATTTCTCAGTGAACATCAAAGTCAAAAGTGGTACCAGCA
G---------------GTGTGT--------------------------------------
------------------------------------------------------------
------CCTGGTTAGGGGT-----------------------------------------
----------------------------------------TCAACAATA-----------
------------------------------------------------------------
--------------------------------TTTCATGGCGAGA---------------
-------CAAAATAA---------------------------------------------
------------------------------------------------------------
-----------------------
