# Supplementary material for: Chromosome-Level Genome Assembly of the Speckled Blue Grouper (Epinephelus cyanopodus) Provides Insight into Its Adaptive Evolution
Source: Biology (Basel). 2022 Dec 13;11(12):1810. doi: 10.3390/biology11121810 (PMC9775623; doi:10.3390/biology11121810)
Supplement: Supplementary file 1 [file biology-11-01810-s001.zip › Supplemental Data/HO00087.align]

>OF03351-RA_aka
ATGCATCACTTAAATGAGATCCAGCTGTGGATGAAACACCACATGTGGCGAACACTAGAG
GGCAGCGGTGTCCACGCAGCGCTGTATGAGCTGCCGGAAAAGAAGGAAGGGAAGAAGAAA
ACCCGGAAGAAAAGTGTCCACATGTACC-------------ACAGTCAGTCAGCGAGGCT
TGTTTTACATATATCAGACACTGATGTGAAGATGTTGAGTGATTCAGAGGCTGCAGAGCT
GCTCTCCTTCCTGACTCCCAGTGCACGTCCTGATGTCAAAGGTCACACCACAGGGTACAT
CCTGGGACTGTCTGGACACAGGGATGGCTGCCGCTTCCTCTGCACAAAACCTGACATACT
TGTTGCCCTGTTTGCTCTGACGTCTGACCCCTCTATTGCCATCGTGAAGGACTGTTACCA
CATCTTCATCAACCTGTCCGCAGACGAGACTCTGCACCAGGTTTTGGTGGCAGACGTCAA
AGTTCTCCCAGTGTTGTTAAAGAGGCTTCTGGATCCAGAGTTCCCCTTCTCTGACCAGAT
CGCCTCCATTCTGTCCAACCTCAGCCGCCATGTGAAGACCTGCAAGACTGTGTTCAAGGT
CCTGCAGGAGGAAGTTGGCCTCACTCAGCTGGTGGAGATCTTCTGCACTGAAGGTTTCAA
CAAGAAGGCGAAGCTTCACTACCTGAGTCCTCTGCTGTCCAACCTGACGCAGCTGCCCGA
GGCCAGAAACTACATCATGGACAAGGACAGGTGTGTAATCCAGAGGCTACTTCCCTTCAC
TCAGTACCAGGGATCAGCGGTGAGGCGAGGTGGAGTCGTAGGGACCCTGCGCAACTGTTG
CTTTGACCACGCCCATCACGAGTGGTTGCTAAGCGACGCTGTGGACATCCTGCCCTTCCT
CTTGCTGCCGCTGGCCGGTCCAGAGGAGCTGACAGACGAAGAAAATGAAGGTCTTCCTGT
GGACCTGCAGTACCTCCCTGAGGACAAGAAGAGAGAAGAAGACCCCGACATCAGAAAGAT
GCTGCTGGAAACACTTCTGCTGCTGACTGCAACTAAAGCCGGTCGTAACATAATGAAAGA
GAAGAGCGTTTATCCGATCATGAGAGAGTTCCACAGATGGGAGAAGGACGTCAGCGTGGC
GGCAGCCTGTGAGAAACTGGTCCAGGTGCTGATAGGAGACGAGCCGGAGCAGGGCATGGA
GAACCTGATGGAGGTGGAGATTCCCGATGACGTGGAGGAGAAACTGAAGGAGGCCGATGC
CAAAGAACAGCAGGAGCT------------GGAGAAGATGAGGCAGGAAAAAGAGGAGGA
GGAGGAGAAGAAGAAGAGAGAAGCAGAAAGGACGGACAAAGAGGAGGAGAGTGGACTGAT
ACGATAA
>Ecy-GLEAN-10025074_Ecy
------------------------------------------------------------
------------------------------------------------------------
------------------------------------------------------------
-------------------------------ATGTTGAGTGATTCAGAGGCTGCAGAGCT
GCTCTCCTTCCTGACTCCCAGTGCACGTCCTGATGTCAAAGGTCACACCACAGGGTACAT
CCTGGGACTGTCTGGACACAGGGATGGCTGCCGCTTCCTCCGCACAAAACCTGACATACT
TGTTGCCCTGTTTGCTCTGACGTCTGACCCCTCTATTGCCATCGTGAAGGACTGTCACCA
CATCTTCATCAACCTGTCCGCTGACGAGACTCTGCACCAGGTTTTGGTGGCAGACATCAA
AGTTCTCCCAGTGTTGTTAAAGAGGCTTCTGGATCCAGAGTTCCCGTTCTCTGACCAGAT
CGCCTCCATTCTGTCCAACCTCAGCCGCCATGCGAAGACCTGCAAGACTGTGTTCAAGGT
CCTGCAGGAGGAGGTTGGCCTCTCTCAGCTGGTGGAGATCTTCTGCACTGAAGGTTTCAA
CAAGAAGGCGAAGCTTCACTACCTGAGCACTCTGCTGTCCAACCTGACGCAGCTGCCTGA
GGCCAGAAACTACATTATGGACAAGGACAGGTGTGTAATCCAGAGACTACTTCCCTTCAC
TCAGTACCAGGGATCAGCGGTGAGGCGAGGTGGAGTCGTGGGGACCCTGCGCAACTGTTG
CTTTGACCACGTCCATCACGAGTGGTTGCTAAGCGACGCTGTGGACATCCTGCCCTTCCT
CTTGCTGCCGCTGGCCGGTCCAGAGGAGCTGACAGACGAAGAAAATGAAGGTCTTCCTGT
GGACCTGCAGTACCTCCCTGAGGACAAGAAGAGAGAAGAAGACCCCGACATCAGAAAGAT
GCTGCTGGAAACACTTTTGCTGCTGACTGCAACTAAAGCCGGTCGTAAAATAATGAAAGA
GAAGAACGTTTATCCGATCATGAGAGAGTTCCACAGCTGGGAGAAGGACGTCAGAGTGGC
GGCAGCCTGTGAGAAACTGATCCAGGTGCTGATAGGAGACGAGCCGGAGCAGGGGATGGA
GAACCTGATGGAGGTGGAGATTCCCGATGACGTGGAGGAGAAACTGAAGGAGGCCGATGC
TAAAGAACAGCAGGAGCTGGAGAAAGAGCAGGAGAAGATGAGGCAGG---AGGAAGAGGA
GGAGGAGAAGAAGAAGAGAGAAGCAGAGGGGACGGACAAAGACGAGGAGAGTGGACTGAT
ACGATAA
>C.altivelis-GLEAN-10029057_alt
------------------------------------------------------------
------------------------------------------------------------
------------------------------------------------------------
----------------------------ATGATGTTGAGTGATTCAGAGGCTGCAGAGCT
GCTCTCCTTCCTGACTCCCAGTGCACGTCCTGATGTCAAAGGTCACACCACAGGGTACAT
CCTGGGACTGTCTGGACACAGGGATGGCTGCCGCTTCCTCCGCACTAAACCTGACATACT
TGTTGCCCTGTTTGCTCTGACGTCTGACCCCTCTATTGCCATCATGAAGGACTGTTACCA
CATCTTCATCAACCTGTCCGCTGACGAGACTCTGCACCAGGTTTTGGTGGCAGACGTCAG
AGTTCTCCCAGTGTTGTTAAAGAGGCTTCTGGATCCAGAGTTCCCGTTCTCTGACCAGAT
CGCCTCCATTCTGTCCAACCTCAGCCGCCATGCGAAGACCTGCAAGACTGTGTTCAAGGT
CCTGCAGGAGGAGGTCGGCCTCACTCAGCTGGTGGAGATCTTCTGCACTGAAGGTTTCAA
CAAGAAGGCGAAGCTTCACTACCTGAGTCCTCTGCTGTCCAACCTGACGCAGCTGCCTGA
GGCCAGAAACTACATCATGGACAAGGACAGGTGTGTAATCCAGAGGCTGCTTCCCTTCAC
TCAGTACCAGGGATCAGCGGTGAGGCGAGGTGGAGTCGTAGGGACCCTGCGCAACTGTTG
CTTTGACCACACTCATCATGAGTGGTTGCTAAGCGACGCTGTGGACATCCTGCCCTTCCT
CTTGCTGCCGTTGGCCGGTCCAGAGGAGCTGACAGACGAAGAAAATGAAGGTCTGCCTGT
GGACCTGCAGTACCTCCCCGAGGACAAGAAGAGAGAAGAAGACCCCGACATCAGAAAGAT
GCTGCTGGAAACACTTTTACTGCTGACAGCAACTAAAGCTGGTCGGAAAATAATGAAA--
------------------------------------------------------------
-------------------------GTGCTGATAGGAGACGAGCCGGAGCAGGGGATGGA
GAACCTGATGGAGGTGGAGATTCCCGATGACGTGGAGGAGAAACTGAAGGAGGCCGATGC
CAAAGAACAGCAGGAGCTGGAGAAAGAGCAGGAGAAAATGAGGCAGG---AGG---AAGA
GGAGGAGAAGAAGAAGAGAGAAGCAGAGGGGACGGACAAAGACGAGGAGAGTGGACTGAT
ACGATAA
>XP-033481367.1_lan
------------------------------------------------------------
------------------------------------------------------------
------------------------------------------------------------
-------------------------------ATGTTGAGTGATTCAGAGGCTGCAGAGCT
GCTCTCCTTCCTCACTCCCAGTGCACGTCCTGATGTCAAAGGTCACACCACAGGGTACAT
CCTGGGACTGTCTGGACACAGGGATGGCTGCCGCTTCCTCCGCACTAAACCTGACATACT
TGTTGCCCTGTTTGCTCTGACGTCTGACCCCTCTATTGCCATCGTGAAGGACTGTTACCA
CATCTTCATCAACCTGTCCGCTGACGAGACTCTGCACCAGGTTTTGGTGGCAGACGTCAA
AGTTCTCCCAGTGTTGTTAAAGAGGCTTCTGGATCCAGAGTTCCCGTTCTCTGACCAGAT
CGCCTCCATTCTGTCCAACCTCAGCCGCCATGCGAAGACCTGCAAGACTGTGTTCAAGGT
CCTGCAGGAGGAGGTCGGCCTCACTCAGCTGGTGGAGATCTTCTGCACTGAAGGTTTCAA
CAAGAAGGCCAAGCTTCACTACCTGAGTCCTCTGCTGTCCAACCTGACGCAGCTGCCTGA
GGCCAGGAACTACGTCATGGACAAGGACAGGTGTGTAATCCAGAGGCTGCTTCCCTTCAC
TCAGTACCAGGGATCAGCGGTGAGGCGAGGTGGAGTCGTAGGGACCCTGCGCAACTGTTG
CTTTGACCACGCCCATCACGAGTGGTTGCTAAGCGACGCTGTGGACATCCTGCCCTTCCT
CTTGCTGCCGCTGGCCGGTCCAGAGGAGCTGACAGACGAAGAAAATGAAGGTCTGCCTGT
GGACCTGCAGTACCTCCCCGAGGACAAGAAGAGAGAAGAAGACCCCGACATCAGAAAGAT
GCTGCTGGAAACACTTTTACTGCTGACAGCAACTAAAGCCGGTCGGAAAATAATGAAAGA
GAAGAACGTTTATCCGATCATGAGAGAGTTCCACAGCTGGGAGAAGGAAGTCAGCGTGAC
GGCAGCCTGTGAGAAACTGGTCCAGGTGCTGATAGGAGACGAGCCGGAGCAGGGGATGGA
GAACCTGATGGAGGTGGAGATTCCCGATGACGTGGAGGAGAAACTGAAGGAGGCCGATGC
CAAAGAACAGCAGGAGCTGGAGAAAGAACAGGAGAAGATGAGGCAGG---AGGAGAAAGA
GGAGGAGAAGAAGAAGAGAGAAGCAGAGGGGACGGACAAAGACGAGGAGAGTGGACTGAT
ACGATAA
>E.fuscoguttatus.02138_fus
------------------------------------------------------------
-------------------------ATGAGCTACCGGAAAAGAAGTAAGAGAAGAAGAAA
ACCCGGAAGAAAAGTGTCCACATGTATCTACAGTCTCGTTAAAGGTCTGTCAGCGAGGTT
CGTTTTACATATATCAGACACTGATGTGAAGATGTTGAGTGATTCAGAGGCTGCAGAGCT
GCTCTCCTTCCTGACTCCCAGTGCACGTCCTGATGTCAAAGGTCACACCACAGGGTACAT
CCTGGGACTGTCTGGACACAGGGATGGCTGCCGCTTCCTCCGCACTAAACCTGACATACT
TGTTGCCCTGTTTGCTCTGACGTCTGACCCCTCTATTGCCATCATGAAGGACTGTTACCA
CATCTTCATCAACCTGTCCGCTGACGAGACTCTGCACCAGGTTTTGCTGGCAGACGTCAA
AGTTCTCCCAGTGTTGTTAAAGAGGCTTCTGGATCCAGAGTTCCCGTTCTCTGACCAGAT
CGCCTCCATTCTGTCCAACCTCAGCCGCCATGCGAAGACCTGCAAGACTGTGTTCAAGGT
CCTGCAGGAGGAGGTCGGCCTCACTCAGCTGGTGGAGATCTTCTGCACTGAAGGTTTCAA
CAAGAAGGCGAAGCTTCACTACCTGAGTCCTCTGCTGTCCAACCTGACGCAGCTGCCTGA
GGCCAGAAACTACATCATGGACAAGGACAGGTGTGTAATCCAGAGGCTGCTTCCCTTCAC
TCAGTACCAGGGATCAGCGGTGAGGCGAGGTGGAGTCGTAGGGACCCTGCGCAACTGTTG
CTTTGACCACACCCATCACGAGTGGTTGCTAAGCGACGCTGTGGACATCCTGCCCTTCCT
CTTGCTGCCGCTGGCCGGTCCAGAGGAGCTGACAGACGAAGAAAATGAAGGTCTGCCTGT
GGACCTGCAGTACCTCCCCGAGGACAAGAAGAGAGAAGAAGACCCCGACATCAGAAAGAT
GCTGCTGGAAACACTTTTACTGCTGACAGCAACTAAAGCCGGTCGGAAAATAATGAAAGA
GAAGAACGTTTATCCGATCATGAGAGAGTTCCACAGCTGGGAGAAGGAAGTCAGCGTGAC
GGCAGCCTGTGAGAAACTGGTCCAGGTGCTGATAGGAGACGAGCCAGAGCAGGGGATGGA
GAACCTGATGGAGGTGGAGATTCCCGATGACGTGGAGGAGAAACTGAAGGAGGCCGATGC
CAAAGAACAGCAGGAGCTGGAGAAAGAACAGGAGAAGATGAGGCAGG---AGG---AAGA
GGAGGAGAAGAAGAAGAGAGAAGCAGAGGGGACGGACAAAGACGAGGAGAGTGGACTGAT
ACGATAA
>Epmoa-GLEAN-10023965_moa
------------------------------------------------------------
------------------------------------------------------------
------------------------------------------------------------
-------------------------------ATGTTGAGTGATTCAGAGGCTGCAGAGCT
GCTCTCCTTCCTGACTCCCAGTGCACGTCCTGATGTCAAAAGTCACACCACAGGGTACAT
CCTGGGACTGTCTGGACACAGGGATGGCTGCCGCTTCCTCCGCACTAAACCTGACATACT
TGTTGCCCTGTTTGCTCTGACGTCTGACCCCTCTAGTGCCATCGTGAAGGACTGTTACCA
CATCTTCATCAACCTGTCCGCTGACGAGACTCTGCACCAGGTTTTGGTGGCAGACGTCAA
AGTTCTCCCAGTGTTGTTGAAGAGGCTTCTGGATCCAGAGTTCTCGTTCTCTGACCAGAT
CGCCTCCATTCTGTCCAACCTCAGCCGCCATGCGAAGACCTGCAAGACTGTGTTCAAGGT
CCTGCAGGAGGAGGTCGGCCTCACTCAGCTGGTGGAGATCTTCTGCACTGAAGGTTTCAA
CAAGAAGGCGAAGCTTCACTACCTGAGTCCTCTGCTGTCCAACCTGACGCAGCTGCCTGA
GGCCAGAAACTACATCATGGACAAGGACAGGTGTGTAATCCAGAGGCTGCTTCCCTTCAC
TCAGTACCAGGGATCAGCGGTGAGGCGAGGTGGAGTCGTAGGGACCCTGCGCAACTGTTG
CTTTGACCACGCCCATCACGAGTGGTTGCTAAGCGACGCTGTGGACATCCTGCCCTTCCT
CTTGCTGCCGCTGGCCGGTCCAGAGGAGCTGACAGACGAAGAAAATGAAGGTCTGCCTGT
GGACCTGCAGTACCTCCCCGAGGACAAGAAGAGAGAAGAAGACCCCGACATCAGAAAGAT
GCTGCTGGAAACACTTTTACTGCTGACAGCAACTAAAGCCGGTCGGAAAATAATGAAAGA
GAAGAACGTTTATCCGATCATGAGAGAGTTCCACAGCTGGGAGAAGGAAGTCAGCGTGAC
GGCAGCCTGTGAGAAACTGGTCCAGGTGCTGATAGGAGACGAGCCGGAGCAGGGGATGGA
GAACCTGATGGAGGTGGAGATTCCCGATGATGTGGAGGAGAAACTGAAGGAGGCCGATGC
CAAAGAACAGCAGGAGCTGGAGAAAGAACAGGAGAAGATGAGGCAGG---AGG---AAGA
GGAGGAGAAGAAGAAGAGAGAAGCAGAGGGGACGGACAAAGACGAGGAGAGTGGACTGAT
ACGATAA
