# Supplementary material for: Chromosome-Level Genome Assembly of the Speckled Blue Grouper (Epinephelus cyanopodus) Provides Insight into Its Adaptive Evolution
Source: Biology (Basel). 2022 Dec 13;11(12):1810. doi: 10.3390/biology11121810 (PMC9775623; doi:10.3390/biology11121810)
Supplement: Supplementary file 1 [file biology-11-01810-s001.zip › Supplemental Data/HO00101.align]

>OF03331-RA_aka
ATGCACAGCAAAGAACAAAT-------------CAGTCATGACGAATATCAGAAGACAGC
TGACTGGCTGATGTCTCATACGAAGCACCGCCCCCAGGTGGCGATCATCTGCGGGTCTGG
GCTGGGCATGCTCGCTGACACCCTCAAGTGTGAGGACTCCTTCGCTTATTCAGACATACC
GGGCTTCCCACAGAGCACAGTGCAGGGTCATGCAGGTCGGCTGGTGTTCGGGGAGCTGAA
GGGGAAGACTTGTGTGTGCATGCAGGGTCGCTTCCACATGTATGAAGGACACTCACTCTG
CAAGACGACGTTTCCAGTGCGAGTCTTCAAGCTGTTGGGGGTGGAGACTCTGATCGTGAC
GAACGCTGCCGGCTCATTGGCCGACGGACTCCAGCCTGGTGACATCATGATCATCAAAGA
CCACGTCAACTTCCCCGGATTGGTCGGTCTGAACCCGCTGAGCGGACCCAACGACGACAA
GTTCGGGCCTCGTTTCCCGGCCATGTCAGGTTGCTATGACAAAGGCCTGCGTTGCTTAGC
AATGGAGATCGCTAAGCAGCTGGGCGTGGCTGGCCTCATGCAGGAGGGCGTGTACGCCAT
GGTGGGGGGGCCAAACTTTGAAACTATCGCTGAGGCCAGACTGTTGCATCGACTCGGGGT
GGACGCTGTTGGTATGAGTACGGCTCCTGAGGTCGTCGTGGCGACTCACTGTGGTCTGAG
AGTCTTTGGCCTCTCTCTGATCACCAACAAGGTGGTGAAGAGTTACGAGGACACAGACAG
TGTGAACCATGAAGGCGTCCTGGAGGTCGGTCGGCTGCGCTCTCAAACCGTGCAGCAGCT
AGTGACTGAACTGATCAGCAGGATGGAAATCAAT---AACAACAACAATGCTGTCTGA
>Ecy-GLEAN-10025047_Ecy
ATGCACAGCAAAGAACAAAT-------------CAGTCATGACGAATATCAGAAGACAGC
TGACTGGCTGATGTCTCATACGAAGCACCGCCCCCAGGTGGCGATCATCTGCGGGTCTGG
ACTGGGCATGCTCGCTGACACCCTCAAGTGTCAGGACTCCTTCGCTTACTCAGACATACC
GGGCTTCCCACAGAGCACAGTGCAGGGTCATGCAGGTCGGCTGGTGTTCGGGGAGCTGAA
GGGGAAGACTTGTGTGTGCATGCAGGGTCGCTTCCACATGTATGAAGGACACTCACTCTG
CAAGACGACGTTTCCAGTGCGAGTCTTCAAGCTGCTGGGGGTGGAGACTCTGATCGTGAC
GAACGCTGCCGGCTCATTGGCCGACGGTCTCCAGCCTGGTGACATCATGATCATCAAAGA
CCACGTCAACTTCCCCGGATTGGTCGGTCTGAACCCGCTGAGCGGACCCAACGACGACAA
GTTCGGGCCTCGTTTCCCAGCCATGTCAGGTTGCTACGACAAAGGCCTGCGTTGCTTAGC
AATGGAGATCGCTAAGCAGCTGGGCGTGGCCGGCCTCATGCAGGAGGGCGTGTACGCCAT
GGTGGGGGGGCCAAACTTTGAAACTATCGCTGAGGCCAGACTGCTGCATCGACTCGGGGT
GGACGCCGTCGGTATGAGTACGGCTCCTGAGGTCGTCGTGGCGACTCACTGCGGTCTGAG
AGTCTTTGGCCTCTCTCTGATCACCAACAAGGTGGTGAAGAGTTATGAGGACACGGACAG
TGTGAACCACGAGGGCGTCCTGGAGGTCGGTCGGCTGCGCTCTCAAACCGTGCAGCAGCT
GGTGACCGAACTGATCAGCAGGATGGAAATCAATAACAACAACAACAATGCTGTCTGA
>E.fuscoguttatus.02417_fus
ATGCACAGCAAAGAGCAAAT-------------CAGTCATGACGAATATCAGAAGACAGC
TGATTGGCTGATGTCTCATACGAAGCACCGCCCCCAGGTGGCGATCATCTGCGGGTCTGG
ACTGGGCATGCTCGCTGACACCCTCAAGTGTCAGGACTCCTTCGCTTATTCAGACATACC
GGGCTTCCCACAGAGCACAGTGCAGGGTCATGCAGGTCGGCTGGTGTTCGGGGAGCTGAA
GGGGAAGACTTGTGTGTGCATGCAGGGTCGCTTCCACATGTATGAAGGACACTCACTCTG
CAAGACAACATTTCCAGTGCGAGTGTTCAAGCTGTTGGGGGTGGAGACTCTGATCGTGAC
GAACGCTGCCGGCTCATTGGCCGACGGTCTCCAGCCTGGTGACATCATGATCATCAAAGA
CCACGTCAACTTCCCTGGATTGGTCGGTCTGAACCCGCTGAGCGGACCCAACGACGACAA
GTTCGGGCCTCGTTTCCCGGCCATGTCAGGTTGCTATGACAAGGGCCTGCGTTGCTTAGC
AATGGAGATCGCCAAGCAGCTGGGCGTGGCCAGCCTCATGCAGGAGGGCGTGTACGCCAT
GGTGGGGGGGCCAAACTTTGAAACTATCGCTGAGGCCCGACTGCTGCATCGACTTGGGGT
GGACGCCGTTGGTATGAGTACGGCTCCTGAGGTCGTCGTGGCGACTCACTGCGGTCTGAG
AGTCTTTGGCCTCTCTCTGATCACCAACAAGGTGGTGAAGAGTTACGAGGACACGGACAG
CGTGAACCATGAAGGCGTCCTGGAGGTCGGTCGGCTGCGCTCTCAAACCGTGCAGCAGCT
GGTGACCGAACTGATCAGCAGGATGGAAATCAATAACAACAACAACAATGCTGTCTGA
>Epmoa-GLEAN-10023940_moa
-------------AATGAATTCCTTCCTCTCTGCAGTCATGACGAATATCAGAAGACAGC
TGATTGGCTGATGTCTCATACGAAGCACCGCCCCCAGGTGGCGATCATCTGCGGGTCTGG
ACTGGGCATGCTCGCTGACACCCTCAAGTGTCAGGACTCCTTCGCTTATTCAGATATACC
GGGCTTCCCACAGAGCACAGTGCAGGGTCATGCAGGTCGGCTGGTGTTCGGTGAGCTGAA
GGGGAAGACTTGTGTGTGCATGCAGGGTCGCTTCCACATGTATGAAGGACACTCACTCTG
CAAGACGACATTTCCAGTGCGAGTATTCAAGCTGTTGGGGGTGGAGACTCTGATCGTGAC
GAACGCTGCCGGCTCATTGGCCGACGGTCTCCAGCCTGGTGACATCATGATCATCAAAGA
CCACGTAAACTTCCCTGGATTGGTCGGTCTGAACCCACTGAGCGGACCCAACGACGACAA
GTTCGGGCCTCGTTTCCCGGCCATGTCAGGTTGCTATGACAAAGGCCTGTGTTGCTTAGC
AATGGAGATCGCCAAGCAGCTGGGCGTGGCCGGCCTCATGCAGGAGGGCGTGTACGCCAT
GGTGGGGGGGCCAAACTTTGAAACTATCGCTGAGGCCCGACTGCTGCATCGACTCGGGGT
GGACGCTGTCGGTATGAGTACGGCTCCTGAGGTCGTCGTGGCGACTCACTGCGGTCTGAG
AGTCTTTGGCCTCTCTCTGATCACCAACAAGGTGGTGAAGAGTTACGAGGACACGGACAG
TGTGAACCATGAAGGCGTCCTGGAGGTCGGTCGGCTGCGCTCTCAAACCGTGCAGCAGCT
GGTGACCGAACTGATCAGCAGGATGGAAATCAATAACAACAACAACAATGCTGTCTGA
>XP-033482039.1_lan
ATGCACAGCAAAGAACAAAT-------------CAGTCATGACGAATATCAGAAGACAGC
TGATTGGCTGATGTCTCATACGAAGCACCGCCCCCAGGTGGCGATCATCTGCGGGTCTGG
ACTGGGCATGCTCGCTGACACCCTCAAGTGTCAGGACTCCTTCGCTTATTCAGATATACC
GGGCTTCCCACAGAGCACAGTGCAGGGTCATGCAGGTCGGCTGGTGTTCGGGGAGCTGAA
GGGGAAGACTTGTGTGTGCATGCAGGGTCGCTTCCACATGTATGAAGGACACTCACTCTG
CAAGACGACATTTCCAGTGCGAGTCTTCAAGCTGTTGGGGGTGGAGACTCTGATCGTGAC
GAACGCTGCTGGCTCATTGGCCGACGGTCTCCAGCCTGGTGACATCATGATCATCAAAGA
CCACGTAAACTTCCCTGGATTGGTCGGTCTGAACCCGCTGAGCGGACCCAACGACGACAA
GTTCGGGCCTCGTTTCCCGGCCATGTCAGGTTGCTATGACAAAGGCCTGCGTTGCTTAGC
AATGGAGATCGCCAAGCAGCTGGGCGTGGCCGGCCTCATGCAGGAGGGCGTGTACGCCAT
GGTGGGGGGGCCAAACTTTGAAACTATCGCTGAGGCCAGACTGCTGCATCGACTCGGGGT
GGATGCTGTCGGTATGAGTACGGCTCCTGAGGTCGTTGTGGCGACTCACTGCGGTCTGAG
AGTCTTTGGCCTCTCTCTGATCACCAACAAGGTGGTGAAGAGTTACGAGGACACGGACAG
TGTGAACCATGAAGGCGTCCTGGAGGTCGGTCGGCTGCGCTCTCAAACCGTGCAGCAGCT
GGTGACCGAACTGATCAGCAGGATGGAAATCAATAACAACAACAACAATGCTGTCTGA
>C.altivelis-GLEAN-10029032_alt
ATGCACAGCAAAGAACAAAT-------------CAGTCATGACGAATATCAGAAGACAGC
TGATTGGCTGATGTCTCATACGAAGCACCGCCCCCAGGTGGCGATCATCTGCGGGTCTGG
ACTGGGCATGCTCGCTGACACCCTCAAGTGTCAGGACTCCTTCGCTTATTCAGACATACC
GGGCTTCCCACAGAGCACAGTGCAGGGTCATGCAGGTCGGCTGGTGTTCGGGGAGCTGAA
GGGGAAGACTTGTGTGTGCATGCAGGGTCGCTTCCACATGTATGAAGGACACTCACTCTG
CAAGACGACATTTCCAGTGCGAGTCTTCAAGCTGTTGGGGGTGGAGACTCTGATTGTGAC
GAACGCTGCCGGCTCATTGGCCGACGGTCTCCAGCCTGGTGACATCATGATCATCAAAGA
CCACATCAACTTCCCTGGATTGGTCGGTCTGAACCCGCTGAGCGGACCCAACGACGACAA
GTTCGGGCCTCGTTTCCCGGCCATGTCAGGTTGCTATGACAAAGGCCTGCGTTGCTTAGC
AATGGAGATCGCCAAGCAGCTGGGCGTGGCCGGCCTCATGCAGGAGGGCGTGTACGCCAT
GGTGGGGGGGCCAAACTTTGAAACTATCGCTGAGGCCAGACTGCTGCATCGACTCGGGGT
GGACGCTGTCGGTATGAGTACGGCTCCTGAGGTCGTCGTGGCAACTCACTGCGGTCTGAG
AGTCTTTGGCCTCTCTCTGATCACCAACAAGGTGGTGAAGAGTTACGAGGACACGGACAG
TGTGAACCATGAAGGCGTCCTGGAGGTCGGTCGGCTGCGCTCTCAAACCGTGCAGCAGCT
GGTGACCGAACTGATCAGCAGGATGGAAATCAATAACAACAACAACAATGCTGTCTGA
