# Supplementary material for: Chromosome-Level Genome Assembly of the Speckled Blue Grouper (Epinephelus cyanopodus) Provides Insight into Its Adaptive Evolution
Source: Biology (Basel). 2022 Dec 13;11(12):1810. doi: 10.3390/biology11121810 (PMC9775623; doi:10.3390/biology11121810)
Supplement: Supplementary file 1 [file biology-11-01810-s001.zip › Supplemental Data/HO00112.align]

>Ecy-GLEAN-10025019_Ecy
ATGGACATCGGCACGGCAATTTTAATAATTGGCTTCGCTGCTCTTGTTGCAGCCTTTCTC
CTTCTGGTAATTGGACTTGTGTACTCTGAGCTGATGAATTCAGACATTCCTCGTGGGGTT
GCAAATAGTGGGAAACTGCACATAGTTCATGGCTTGTTTGTTGGCATAGCAATTGTGGGC
CGGATCCTACATCGGCTGGGTATTTGTCATCAGGTCAGCTTTATCCGATGGTTCGTGGCC
TGTTTTCTGACTCGCTTAAATCCGGTTCCAGCGGGCCTGCGAGTGAAGGACCTGAAGTTT
TCGGAGGTGCCAGTGCGAGTCTACGAACCCACCGCTGTGTGTGATGGCTTGAGAAGAGGC
CTTGTGTATTTCCATGGAGGGGGATGGGTGTTGGGGAATATAGATTCTGTTGATGAAGTC
TGTCGGCACATCGCCAAGGAGTCGGACACCACGG--------------------------
----------TGGTTTCTGTTGGGTACCGATTAGCCCCCGAGCACAGGTACCCTGCCCAG
CTGGACGACTGTGAGACAGCGACGTGTCACTTCCTGTCTGTGGCTGAGGCAGAGTTTAGC
GTGGACTCTCGCAGAGTGGCAGTCGGAGGGGACAGCACTGGGGCTAACCTGGCAGCAGCG
CTGTGCCAAAGGCTGGCGAGGAGAGAGGTCGGACATCTGCCGTTCCCCTGCGCTCAGGTC
CTCATCTACCCAGCCCTGCAGATGGCAGATTTCAACCTGCCCTCATACCAGCAAAATCAT
GCTGTGCCCATATTGTTTCGTGGCCGTATGGCGTTCTACTTCCTGCAGTACCTCAATGGG
GACATGTCTCTGTGCCAGGACGTGTTGGAAGGCATCCATGTCCCCACTGAGCTCAGGCCA
CGCTATGAGGAGTGGCTCTCGTCTTCCAACCTTCCTCCTGAGTTCCTCAAGCGGGGTTTC
AGTGAGCCACCTACCCCAGACTATGATGGGGAGGTGTATCACGACATCAAGGCAGGTTTG
GAACACGAGGTGTCGCCTTTACTGGCAGACGACGCTGACATTCAGAAAACCCCTCCCACC
TTCCTCCTCACCTGTGAGTATGATGTCCTGAGGGACGATGGGATTCTTTACAGGAAGCGG
CTGCTGGACTTGGACAGAGATGTCACCTGGCAACATGTGACAGAAGGTTTTCATGGCATG
ATTAACTTTTTCAACCAAGGCTGGCTCACGTTTCCCTCTGCAGTGCAGTTCACCCGGGAG
CCGCAGACAACCAGCAGCACCAATCGTGTAGACCACCGGCCCCACTGGGACTCCAAGCCA
GACGTCTCCGAGAGAAGATCCGCCCTGCTGAGAGCTGAGGGGCTGCCATCCAAGCTGCTA
TTTGCCCACGATGGCCCACCATCCTCTCATTACTTGGTCACGCAGTATGAGGAAAGCTAC
CAGCGTAAGCACACCAATGCTTTGCCCACTGTGCGACCCTGGCATCCAGACAGCTTGACA
TGGCAGCTTGAGAGGTCCCACCAGCCAATTTCGGCCCTTCCAACCAACTCTGGCCCGCTG
CAGTCCACAAAGCACCGTTTGGAAAAGCAGCGGTCCCACCTCCCGTCACTGACTGTGTAC
AGGTCAGCATACCAGAGGCACCCACTCAGTGCCTTCTGCCAGAGCCGCTTTGCCAGGGCT
CCACGCGCCCTCTCCAGCCACCTCCATGCAGCCAATCGCAACAACAAGGACCTGGACCTG
AGGCGGCGCCCGCTACTACAAATCCCAGACCGTTGTTTGAGTCGACTTCCACAATCACAA
CAGGCTTAG
>OF13596-RA_aka
ATGGACATCGGCACGGCAATTTTAATAATTGGCTTCGCTGCTCTTGTTGCAGCCTTTCTC
CTTCTGGTAATTGGACTTGTGTACTCTGAGCTGATGAATTCAGACATTCCTCGTGGGGTT
GCAAATAGTGGGAAACTGCACATAGTTCATGGCTTGTTTGTTGGCATAGCAATTGTGGGC
CGGATCCTACATCGGCTGGGTATTTGTCATCAGGTCAGCTTTATCCGATGGTTCGTGGCC
TGTTTTCTGACTCGCTTAAATCCAGTTCCAGCGGGCCTGCGAGTGAAGGACCTGAAGTTT
TCGGAGGTGCCAGTGCGAGTCTACGAACCCACCACTGTGTGTGACGGCTTGAGAAGAGGC
CTTGTGTATTTCCATGGAGGGGGATGGGTGTTGGGGAATATAGATTCTGTTGATGAAGTC
TGTCGGCACATCGCCAAGGAGTCGGACACCACGAGCCAGAATTCAACACGTTGTCCCTCC
GCCCTCCCTCTCACCCCTCTCAGGTACCGATTAGCCCCCGAGCACAGGTACCCTGCCCAG
CTGGACGATTGTGAGACAGCGACGTGTCACTTCCTGTCTGTGGCTGAGGCAGAGTTTAGC
GTGGACTCTCGCAGAGTGGCAGTCGGAGGGGACAGCACTGGGGCTAACCTGGCAGCAGCG
CTGTGCCAAAGGCTGGCGAGGAGAGAGGTCGGACATCTGCCGTTCCCCTGCGCTCAGGTC
CTCATCTACCCAGCCCTGCAGATGGCAGATTTCAACCTGCCCTCATACCAGCAAAATCAT
GCTGTGCCCATATTGTTTCGTGGCCGTATGGCGTTCTACTTCCTGCAGTACCTCAATGGG
GACATGTCTCTGTGCCAGGACGTGTTGGAAGGCATCCATGTCCCCACTGAGCTCAGGCCA
CGCTATGAGGAGTGGCTCTCCCCTTCCAACCTTCCTCCTGAGTTCCTCAAGCGGGGTTTC
AGTGAGCCACCTACCCCAGAATATGATGGGGAGGTGTATCACGACATCAAGGCAGGTTTG
GAACACGAGGTGTCGCCTTTACTGGCAGACGACGCTGACATTCAGAAAACCCCTCCCACC
TTCCTCCTCACCTGTGAGTATGATGTCCTGAGGGACGATGGGATTCTTTACAGGAAACGA
CTGCTGGACTTGGACAGAGATGTCACCTGGCAACATGTGACAGAAGGTTTTCATGGCATG
ATTAACTTTTTCAACCAAGGCTGGCTCACGTTTCCCTCTGCAGTGCAG-----------G
TTGTGGATA----------------GTGT-------------------------------
-------------------------TGTTGAA----------------------------
------------------------------------------------------------
-TACATAAGAACAC-----------------TGTGA------------------------
------------------------------------------------------------
------------------------------------------------------------
------------------------------------------------------------
------------------------------------------------------------
------------------------------------------------------------
---------
>C.altivelis-GLEAN-10028998_alt
ATGGACATTGGCACGGCAATTTTAATAATTGGCTTCGCTGCTCTTGTTGCAGCCTTCCTC
CTTCTGGTAATTGGACTTGTGTACTCTGAGCTGATGAATTCAGACATTCCTCGTGGGGTT
GCAAATAGTGGGAAACTGCACATAGTTCATGGCTTGTTTGTTGGCATAGCAATTGTGGGC
CGGATCCTACATCGGCTGGGTATTTGTCAGCAGGTCAGCTTTATCCGATGGTTCGTGGCC
TGTTTTCTGACTCGCCTAAATCCAGTTCCAGCGGGCCTGCGAGTGAAGGACCTGAAGTTT
TCGGAGGTGCCAGTGCGAGTCTACGAACCCACAGCTGTGTGTGACAGCTTGAGAAGAGGC
CTTGTGTATTTACATGGAGGGGGATGGGTGTTGGGGAATATAGATTCTGTTGATGAAGTC
TGTCGGCACATCGCCAAGGAGTCGGACACCACGG--------------------------
----------TGGTTTCTGTTGGGTACCGATTAGCCCCCGAGCACAGGTACCCTGCCCAG
CTGGACGACTGTGAGACAGCGACGTGTCACTTCCTGTCTGTGGCTGAGGCAGAGTTTAGC
GTTGACTCTCACAGAGTGGCAGTCGGAGGGGACAGCACTGGGGCTAACCTGGCAGCAGCA
CTGTGCCAAAGGCTGGCGAGGAGAGAGGTCGGACATCTGCCGTTCCCCTGCGCTCAGGTC
CTCATCTACCCAGCCCTGCAGATGGCAGATTTCAACCTGCCCTCATACCAGCAAAATCAT
GCTGTGCCCATATTGTTTCGTGGCCGTATGGCGTTCTACTTCCTGCAGTACCTCAATGGG
GACATGTCTCTGTGCCAGGACGTGTTGGAAGGCATCCATGTCCCCACTGAGCTCAGGCCA
CGCTATGAGGAGTGGCTCTCCCCTTCCAACCTTCCTCCTGAGTTCCTCAAGCGGGGTTTC
AGTGAGCCACCTACCCCAGAATATGATGGGGAGGTGTATCACGACATCAAGGCAGGTTTG
GAACACGAGGTGTCGCCGTTACTGGCAGACGACGCTGACATTCAGAAAACCCCTCCCACT
TTCCTCCTCACCTGTGAGTATGATGTCCTGAGGGACGATGGGATTCTTTACAGGAAACGA
CTGCTGGACTTGGACAGAGATGTCACCTGGCAACATGTGACAGAAGGTTTTCATGGCATG
ATTAACTTTTTCAACCAAGGCTGGCTCACGTTTCCCTCTGCAGTGCAG-----------G
TTGTGGATA----------------GTGT-------------------------------
-------------------------TGTTGAA----------------------------
------------------------------------------------------------
-TACGTAAGAACAC-----------------TGTGA------------------------
------------------------------------------------------------
------------------------------------------------------------
------------------------------------------------------------
------------------------------------------------------------
------------------------------------------------------------
---------
>E.fuscoguttatus.02646_fus
ATGGACATCGGCACGGCAATTTTAATAATTGGCTTTGCTGCTCTTGTTGCAGCCTTCCTC
CTTCTGGTAATTGGACTTGTGTACTCTGAGCTGATGAATTCAGACATTCCTCGTGGGGTT
GCAAATAGTGGGAAACTGCACATAGTTCATGGCTTGTTTGTTGGCATAGCAATTGTGGGC
CGGATCCTACACCGGCTGGGTATTTGTCATCAGGTCAGCTTTATCCGATGGTTCGTGGCC
TGTTTTCTGACTCGCCTAAATCCGGTTCCAGCGGGCCTGCGAGTGAAGGACCTGAAGTTT
TCCGAGGTGCCAGTGCGAGTCTATGAACCCACAACTGTGTGTGACGGCTTGAGAAGAGGC
CTTGTGTATTTCCATGGAGGGGGATGGGTGTTGGGGAATATAGATTCTGTTGATGAAGTT
TGTCGGCACATCGCCAAGGAATCGGACACCACAG--------------------------
----------TGGTTTCTGTTAGGTACCGATTAGCCCCCGAGCACAGGTACCCTGCCCAG
CTGGACGATTGTGAGACAGCGACGTGTCACTTCCTGTCTGTGGCTGAGGCAGAGTTTAGT
GTGGACTCTCGCAGAGTGGCAGTCGGAGGGGACAGCACTGGGGCTAACCTGGCAGCAGCG
CTGTGCCAAAGGCTGGCGAGGAGAGAGGTCGGACATCTGCCGTTCCCCTGCGCTCAGGTC
CTCATCTACCCAGCCCTGCAGATGGCAGATTTCAACCTGCCCTCATACCAGCAAAATCAT
GCTGTGCCCATATTGTTTCGTGGCCGTATGGCGTTCTACTTCCTGCAGTACCTCAATGGG
GACATGTCTCTGTGCCAGGACGTGTTGGAAGGCATCCATGTCCCCACTGAGCTCAGGCCA
CGCTATGAGGAGTGGCTCTCCCCTTCTAACCTTCCTCCTGAGTTCCTCAAGCGAGGTTTC
AGTGAGCCACCTACCCCAGAATATGATGGGGAGGTGTATCACGACATCAAGGCAGGTTTG
GAACACGAGGTGTCGCCTTTACTGGCAGACGACGCTGACATTCAGAAAACCCCTCCCACC
TTCCTCCTCACCTGTGAGTATGATGTCCTGAGGGACGATGGGATTCTTTACAGGAAACGA
CTGCTGGACTTGGACAGAGATGTCACCTGGCAACATGTGACAGAAGGTTTTCATGGCATG
ATTAACTTTTTCAACCAAGGCTGGCTCACGTTTCCCTCTGCAGTGCAG-----------G
TTGTGGATA----------------GTGT-------------------------------
-------------------------TGTTGAA----------------------------
------------------------------------------------------------
-TACATAAGAACAC-----------------TGTGA------------------------
------------------------------------------------------------
------------------------------------------------------------
------------------------------------------------------------
------------------------------------------------------------
------------------------------------------------------------
---------
>XP-033481503.1_lan
ATGGACATCGGCACGGCAATTTTAATAATTGGCTTCGCTGCTCTTGTTGCAGCCTTCCTC
CTTCTGGTAATTGGACTTGTGTACTCTGAGCTGATGAATTCAGACATTCCTCGTGGGGTT
GCAAATAGTGGGAAACTGCACATAGTTCATGGCTTGTTTGTTGGCATAGCAATTGTGGGC
CGGATCCTACACCGGCTGGGTATTTGTCATCAGGTCAGCTTTATCCGATGGTTCGTGGCC
TGTTTTCTGACTCGCCTAAATCCAGTTCCAGCGGGCCTGCGAGTGAAGGACCTGAAGTTT
TCGGAGGTGCCAGTGCGAGTCTACGAACCCACAACTGTGTGTGACGGCTTGAGAAGAGGC
CTTGTGTATTTCCATGGAGGGGGATGGGTGTTGGGGAATATAGATTCTGTTGATGAAGTC
TGTCGGCACATCGCCAAGGAGTCGGACACCACAG--------------------------
----------TGGTTTCTGTTGGGTACCGATTAGCCCCCGAGCACAGGTACCCTGCCCAG
CTGGACGACTGTGAGACAGCGACGTGTCACTTCCTGTCTGTGGCTGAGGCAGAGTTTAGC
GTGGACTCTCGCAGAGTGGCAGTCGGAGGGGACAGCACTGGGGCTAACCTGGCAGCAGCG
TTGTGCCAAAGGCTGGCGAGGAGAGAGGTCGGACATCTGCCGTTCCCCTGTGCTCAGGTC
CTCATCTACCCAGCCCTGCAGATGGCAGATTTCAACCTGCCCTCATACCAGCAAAATCAT
GCTGTGCCCATATTGTTTCGTGGCCGTATGGCGTTCTACTTCCTGCAGTACCTCAATGGG
GACATGTCTCTGTGCCAGGACGTGTTGGAAGGCATCCATGTCCCCACTGAGCTCAGGCCA
CGCTATGAGGAGTGGCTCTCCCCTTGCAACCTTCCTCCTGAGTTCCTCAAGCGAGGTTTC
AGTGAGCCACCTACCCCAGAATATGATGGGGAGGTGTATCACGACATCAAGGCAGGTTTG
GAACACGAGGTGTCGCCTTTACTGGCAGACGACGCTGACATTCAGAAAACCCCTCCCACC
TTCCTCCTCACCTGTGAGTATGATGTCCTGAGGGACGATGGGATTCTTTACAGGAAACGA
CTGCTGGACTTGGACAGAGATGTCACCTGGCAACATGTGACAGAAGGTTTTCATGGCATG
ATTAACTTTTTCAACCAAGGCTGGCTCACGTTTCCCTCTGCAGTGCAG-----------G
TTGTGGATA----------------GTGT-------------------------------
-------------------------TGTTGAA----------------------------
------------------------------------------------------------
-TACATAAGAACAC-----------------TGTGA------------------------
------------------------------------------------------------
------------------------------------------------------------
------------------------------------------------------------
------------------------------------------------------------
------------------------------------------------------------
---------
>Epmoa-GLEAN-10023912_moa
ATGGACATCGGCACGGCAATTTTAATAATTGGCTTCGCTGCTCTTGTTGCAGCCTTCCTC
CTTCTGGTAATTGGACTTGTGTACTCTGAGCTGATGAATTCAGACATTCCTCGTGGGGTT
GCAAATAGTGGGAAACTGCACATAGTTCATGGCTTGTTTGTTGGCATAGCAATTGTGGGC
CGGATCCTACATCGGCTGGGTATTTGTCATCAGGTCAGCTTTATCCGATGGTTCGTGGCC
TGTTTTCTGACTCGCCTAAATCCAGTTCCAGCGGGCCTGCGAGTGAAGGACCTGAAGTTT
TCGGAGGTGCCAGTGCGAGTCTACGAACCCACAACTGTGTGTGACGGCTTGAGAAGAGGC
CTTGTGTATTTCCATGGAGGGGGATGGGTGTTGGGGAATATAGATTCTGTTGATGAAGTC
TGTCGGCACATCGCCAAGGAGTCGGACACCACGG--------------------------
----------TGGTTTCTGTTGGGTACCGATTAGCCCCCGAGCACAGGTACCCTGCCCAG
CTGGACGATTGTGAGACAGCGACGTGTCACTTCCTGTCTGTGGCTGAGGCAGAGTTTAGC
GTGGACTCTTGCAGAGTGGCAGTCGGAGGGGACAGCACTGGGGCTAACCTGGCAGCAGCG
CTGTGCCAAAGGCTGGCGAGGAGAGAGGTCGGACATCTGCCGTTCCCCTGCGCTCAGGTC
CTCATCTACCCAGCCCTGCAGATGGCAGATTTCAACCTGCCCTCATACCAGCAAAATCAT
GCTGTGCCCATATTGTTTCGTGGCCGTATGGCGTTCTACTTCCTGCAGTACCTCAGTGGG
GACATGTCTCTGTGCCAGGACGTGTTGGAAGGCATCCATGTCCCCACTGAGCTCAGGCCA
CGCTATGAGGAGTGGCTCTCCCCTTCCAACCTTCCTCCTGAGTTCCTCAAGCGGGGTTTC
AGTGAGCCACCTACCCCAGAATATGATGGGGAGGTGTATCACGACATCAAGGCAGGTTTG
GAACACGAGGTGTCGCCTTTACTGGCAGACGACGCTGACATTCAGAAAACCCCTCCCACC
TTCCTCCTCACCTGTGAGTATGATGTCCTGAGGGACGATGGGATTCTTTACAGGAAACGA
CTGCTGGACTTGGACAGAGATGTCACCTGGCAACATGTGACAGAAGGTTTTCATGGCATG
ATTAACTTTTTCAACCAAGGCTGGCTCACGTTTCCCTCTGCAGTGCAG-----------G
TTGTGGATA----------------GTGT-------------------------------
-------------------------TGTTGAA----------------------------
------------------------------------------------------------
-TACATAAGAACAC-----------------TGTGA------------------------
------------------------------------------------------------
------------------------------------------------------------
------------------------------------------------------------
------------------------------------------------------------
------------------------------------------------------------
---------
