# Supplementary material for: Chromosome-Level Genome Assembly of the Speckled Blue Grouper (Epinephelus cyanopodus) Provides Insight into Its Adaptive Evolution
Source: Biology (Basel). 2022 Dec 13;11(12):1810. doi: 10.3390/biology11121810 (PMC9775623; doi:10.3390/biology11121810)
Supplement: Supplementary file 1 [file biology-11-01810-s001.zip › Supplemental Data/HO00119.align]

>XP-033483675.1_lan
AGTTGTTTGGTGTTAAGCCAGCGTCAGTCGCATGAAACAAGACATAAAAAGACACAACTT
TTGGCTGTCAAGAATTTTTCATTTTCTGATTTCCTATCCAAAGCTAACAAGACTTGTTTA
TTT-CTACACACAGAACAAGAGAAGGATCCCAAATTTTGGAATGTGTGGGCACAGCAGAC
CCTGAAGAACGCTCTCACGCTCCAAGCTCTCAACACCAACAAAGCAAAGAATATCATCCT
CTTCCTTGGAGATGGGATGGGCGTTCCCACGGTGACAGCTGCTCGAATACTGAAGGGTCA
GCTGAACGGACAGAGCGGTGAGGAGACGCAGCTGGAGATGGACAAGTTCCCTTTTGTGTC
TTTGGCCAAGACATACAACACCAACGCTCAGGTGCCAGACAGTGCCGGCACTGCCACAGC
ATACCTCTGCGGGGTCAAGGCCAACGAGGGCACGGTGGGTGTGAGTGCAGCTGCTGTCCG
ATCCCAGTGTAACACCACAATGGGCAATGAGGTCACCTCCATCCTCAGATGGGCTAAAGA
CGCAGGCAAGTCAGTGGGAATAGTGACGACGACCCGTGTTAACCATGCAACTCCCAGTGC
TGCTTATGCCCACAGCGTGGACAGAGACTGGTACTCCGATAATGAGATGCCAGCTGAGGC
TCTGAGGGACGGCTGCAAGGATATCGCCAGACAGCTCTTTGAAAACATTCCCAACATTGA
TGTGATCCTTGGCGGAGGGAGGAAATATATGTTCCCCAAAAACACGTCGGATGTAGAGTA
CCCCAGCATCGCGAAGCACAGCGGCACAAGAAAAGACGGGAGAAACCTGGTGCAGGAGTG
GACTGACAAAATGAAGGATAAAAAAGGCCATTATGTATGGAACAAGAAGCAGCTCTTATC
ACTGAACCCTAACAACGTGGATTACGTATTGGGTCTGTTTGAACCTGCTGACCTGACATA
TGACTTGGAGAGGAACACTGAGACTGATCCCTCGCTGACAGAGATGGTGGATGTGGCCAT
CAAGATCCTACAGAAGAACCCCAGTGGATTTTACCTGCTTGTAGAGGGAGGACGTATTGA
TCACGGACACCATGAAGGCAAGGCCAAGCAGGCTCTGCATGAAGCTGTCGAAATGGACAG
AGCCATCGGCCGGGCAGGTCTTCTGACCAGCGCCCACGATACAATGACTGTAGTCACTGC
TGATCATTCTCACGTGTTCAACTTCGGAGGCTACACAGGCAGAGGAAACACAATATTTGG
TCTGGCTCCAATGCTGAGTGATGTTGACCAGAAACCTTTCACCTCCATCATATATGGGAA
CGGACCAGGTTACAAAGTCATTAACGGCGAGAGAGAGAATATCACCACTGTTAACTACCA
GGAAAACAACTACCAGGCCCAGTCAGCTGTACCTCTGACCATGGAGACTCATGGAGGAGA
GGATGTGGCTGTGTTTGCTAAAGGTCCCCTGGCTCACCTGCTACACGGGGTCCATGAGCA
GAACTATATCCCCCATGTGATGGCGTATGCGGCCTGCATCGGCCAGAACAGAGAACACTG
TAGGACACGCAGCGGGTCCACCGACTTGCGTCCCGTCCTCTCGAGCATCGCAGCCCTTTT
CACAGTCACTCAGCTCCTGTGCTGA
>Ecy-GLEAN-10025012_Ecy
-----------ATGAAG---GTGACAGCC-------------------------------
--------------CTGCTCATCGTTTG--CTCCTGTCTGATGTCGGGGAGTTTGGGGAA
GCCACTATTCCCTGAACAAGAGAAGGATCCCAAATTTTGGAATATGTGGGCACAACAGAC
CCTGAAGGACGCTCTGACGCTCCAAGCTCTCAACACCAATGAAGCAAAGAATATCATCCT
CTTCCTTGGAGATGGGATGGGTGTTCCCACAGTGACAGCTGCTCGAATACTGAAGGGTCA
GCTGAACGGACAGAGCGGCGAGGAGACGCAGCTGGAGATGGACAAGTTCCCTTTTGTGTC
TTTGGCCAAGACATACAACACCAACGCCCAGGTGCCAGACAGTGCCGGCACTGCCACAGC
ATACCTCTGCGGGGTCAAGGCCAACGAGGGCACGGTGGGTGTGAGTGCAGCTGCTGTCCG
ATCCCAGTGTAACACCACAATGGGCAATGAGGTCACCTCCATCCTCAGATGGGCTAAAGA
CGCAGGCAAGTCAGTGGGAATAGTGACGACGACCCGTGTTAACCATGCAACTCCCAGTGC
TGCTTATGCCCACAGCGTGGACAGAGACTGGTACTCCGATAATGAGATGCCAGCTGAGGC
TCTGAGGGACGGCTGCAAGGATATCGCCAGACAACTCTTTGAAAACATTCCCAACATTGA
TGTGATCCTTGGTGGAGGGAGGAAGTATATGTTCCCCAAAAACACGTCTGATGTAGAGTA
CCCC--------------------------------------------------------
----------------------AAAGGCCATTATGTATGGAACAAGAAGCAGCTCTTATC
ACTGAACCCTAACAACGTGGATTACTTATTGGGTCTGTTTGAACCTGCTGACCTGACGTA
TGACTTGGAGAGGAACACTGAGACTGATCCCTCGCTGACAGAGATGGTGGATGTGGCCAT
CAAGATCCTAAACAAGAACCCCAGTGGATTTTACCTGCTTGTAGAGGGAGGACGAATTGA
TCACGGACACCATGAAGGCAAGGCCAAACAGGCTCTGCATGAAGCTGTAGAAATGGACAG
AGCCATCGGCCGGGCGGGTCTTCTGACCAGCCCCCACAATACAATGACTGTAGTCACTGC
TGATCATTCTCACGTGTTCAACTTCGGAGGCTACACGGGCAGAGGAAATACAATATTTGG
TCTGGCTCCAATGCTGAGTGATGTCGACCAGAAACCTTTCACCTCCATCATATATGGGAA
CGGACCAGGTTACAAAGTCATTAACGGCGAGAGAGAGAATATCACCACTGTTAACTACCA
GGAAAACAACTACCAGGCCCAGTCAGCTGTACCTCTGACCATGGAGACTCATGGAGGAGA
AGATGTGGCTGTGTTTGCTAAAGGTCCCCTGGCTCACCTGCTACACGGGGTCCATGAGCA
GAACTATATCCCCCATGTGATGGCGTATGCGGCCTGCATCGGCCAGAACAGAGAACACTG
TAAGACACTCAGCGGGTCCACCGACTTGCGTCCCGTCCTCTCGAGCATCGCAGCCCTTTT
CACAGTCACTCAGCTCCTGTGCTGA
>OF13603-RA_aka
-----------ATGAAG---GTGACAGCC-------------------------------
--------------CTGCTCATCGTTTG--CTCCTGTCTGATGTCGGGGAGTTTGGGGAA
GCCACTATTCCCTGAACAAGAGAAGGATCCCAAATTTTGGAATGTGTGGGCACAGCAGAC
CCTGAAGAACGCTCTGACGCGCCAAGCTCTCAACACCAACAAAGCAAAGAATATCATCCT
CTTCCTTGGAGATGGGATGGGCGTTCCCACGGTGACGGCTGCTCGAATACTGAAGGGTCA
GCTGAGCGGACAGAGCGGCGAGGAGACGCAGCTGGAGATGGACAAGTTCCCTTTTGTGTC
TTTGGCCAAGACATACAACACCAACGCCCAGGTGCCAGACAGTGCCGGCACTGCCACAGC
ATACCTCTGCGGGGTCAAGGCCAACGAGGGCACGGTGGGTGTGAGTGCAGCTGCTGTCCG
ATCCCAGTGTAACACCACAATGGGCAATGAGGTCACCTCCATCCTCAGATGGGCTAAAGA
CGCAGGCAAGTCAGTGGGAATAGTGACGACGACCCGTGTTAACCATGCAACTCCCAGTGC
TGCTTATGCCCACAGCGTGGACAGAGACTGGTACTCCGATAATGAGATGCCAGCTGAGGC
TCTGAAGGACGGCTGCAAGGATATCGCCAGACAACTCTTTGAAAACATTCCCAACATTGA
TGTGATCCTTGGTGGAGGGAGGAAGTACATGTTCCCCAAAAACACATCTGATGTAGAGTA
CCCCAGCAATGCGAAGCACAGCGGCACAAGAAAAGATGGGAGAAACCTGGTGCAGGAGTG
GACTGACAAAATGAAGGAGAAAAAAGGCCATTATGTATGGAACAAGAAGCAGCTCTTATC
ACTGAACCCGAACAACGTGGATTACTTATTGGGTCTGTTTGAACCTGCTGACCTGACGTA
TGACTTGGAGAGGAACACTGAGACTGATCCCTCGCTGACAGAGATGGTGGATGTGGCCAT
CAAGATCCTAAAGAAGAACCCCAGTGGATTTTACCTGCTTGTAGAGGGAGGACGTATTGA
TCACGGACACCATGAAGGCAAGGCCAAGCAGGCTCTGCATGAAGCTGTGGAAATGGACAG
AGCCATCGGCCGGGCAGGTCTTCTGACCAGCACCCACGACACAATGACTGTAGTCACTGC
TGATCATTCTCACGTGTTCAACTTCGGAGGCTACACAGTTAGAGGAAACACAATATTTGG
TCTGGCTCCAATGCTGAGTGATGTTGACCAGAAACCTTTCACCTCCATCATATATGGGAA
CGGACCAGGTTACAAAGTCATTAACGGCGAGAGAGAGAATATCACCACTGTTAACTACCA
GGAAAACAACTACCAGGCCCAGTCAGCTGTACCTCTGACCATGGAGACTCATGGAGGAGA
AGATGTGGCTGTGTTTGCTAAAGGTCCCCTGGCTCACCTGCTACACGGGGTCAATGAGCA
GAACTATATCCCCCATGTGATGGCGTATGCGGCCTGCATCGGCCAGAACAGAGAACACTG
TAGGACACGCAGCGGGTCCACCGACTTGCGTCCCGTCCTCTCGAGCATCGCAGCCCTTTT
CACAGTCACTCAGCTCCTGTGCTGA
>C.altivelis-GLEAN-10028991_alt
-----------ATGAAG---GTGACAGCC-------------------------------
--------------CTGCTCATCGTTTG--CTCCTGTCTGATGTCGGGGAGTTTGGGGAA
GCCACTATTCCCTGAACAAGAGAAGGATCCCAAATTTTGGAATGCATGGGCACAGCAGAC
CCTGAAGAACGCTCTCACGCTTCAAGCTCTCAACACCAACAAAGCAAAGAATATCATCCT
CTTCCTTGGAGATGGGATGGGCGTTCCCACGGTGACAGCTGCTCGAATACTGAAGGGTCA
GCTGAACGGACAGAGCGGCGAGGAGACGCAGCTGGAGATGGACAAGTTCCCTTTTGTGTC
TTTGGCCAAGACATACAACACCAACGCTCAGGTGCCAGACAGTGCCGGCACTGCCACAGC
ATACCTCTGCGGGGTCAAGGCCAACGAGGGCACAGTGGGTGTGAGTGCAGCTGCTGTCCG
ATCCCAGTGTAACACCACAATGGGCAATGAGGTCACCTCCATCCTCAGATGGGCTAAAGA
CGCAGGCAAGTCAGTGGGAATAGTGACGACGACCCGTGTTAACCATGCAACTCCCAGTGC
TGCTTATGCCCACAGTGTGGACAGAGACTGGTACTCCGATAATGAGATGCCAGCTGAGGC
TCTGAGGGACGGCTGCAAGGATATCGCCAGACAGCTCTTTGAAAACATTGCCAACATTGA
TGTGATCCTTGGCGGAGGGAGGAAATATATGTTCCCCAAAAACACGTCGGATATAGAGTA
CCCCAGCATTGCGAAGCACAGCGGCACAAGAAAAGATGGGAGAAACCTGGTGCAGGAGTG
GACTGACAAAATGAAGGATAAAAAAGGCCATTATGTATGGAACAAGAAGCAGCTCTTATC
ACTGAACCCTAACAACGTGGATTACTTATTGGGTCTGTTTGAACCTGCTGACCTGACGTA
CGACTTGGAGAGGAACACTGAGACTGATCCCTCGCTGACAGAGATGGTGGATGTGGCCAT
CAAGATCCTACAGAAGAACCCCAGTGGATTTTACCTGCTTGTAGAGGGAGGACGTATTGA
TCACGGACACCATGAAGGCAAGGCCAAGCAGGCTCTGCATGAAGCTGTGGAAATGGACAG
AGCCATTGGCCGAGCAGGTCTTCTGACCAGTGCCCACGATACAATGACTGTAGTCACTGC
TGATCATTCTCACGTGTTCAACTTTGGAGGCTACACAGGCAGAGGAAACACAATATTTGG
TCTGGCTCCAATGCTGAGTGATGTTGACCAGAAACCTTTCACCTCCATCATATATGGGAA
CGGACCAGGTTACAAAGTCATCAACGGCGAGAGAGAGAATATCACCACTGTTAACTACCA
GGAAAACAACTACCAGGCCCAGTCAGCTGTACCTCTGACCATGGAGACTCATGGAGGAGA
GGATGTGGCTGTGTTTGCTAAAGGTCCCCTGGCTCACCTGCTACACGGGGTCCATGAGCA
GAACTATATCCCCCATGTGATGGCGTATGCGGCCTGCATCGGCCAGAACAGAGAACACTG
TAGGACACGCAGCGGGTCCACCGATTTGCGTCCCGTCCTCTCGAGCATTGCAGCCCTTTT
CACAGTCACTCAGCTCCTGTGCTGA
>Epmoa-GLEAN-10023883_moa
-----------ATGAAG---GTGACAGCC-------------------------------
--------------CTGCTCATCGTTTG--CTCCTGTCTGATGTCGGGGAGTTTGGGGAA
GCCACTATTCCCTGAACAAGAGAAGGATCCCAAATTTTGGAATGTGTGGGCACAGCAGAC
CCTGAAGAATGCTCTGACGCTCCAAGCTCTCAACACCAACAAAGCAAAGAATATCATCCT
CTTCCTTGGAGATGGGATGGGCGTTCCCACGGTGACGGCTGCTCGAATACTGAAGGGTCA
GCTGAACGGACAGAGCGGCGAGGAGACGCAGCTGGAGATGGACAAGTTCCCTTTTGTGTC
TTTGGCCAAGACATACAACACCAATGCTCAGGTGCCAGACAGTGCCGGCACTGCCACAGC
ATACCTCTGCGGGGTCAAGGCCAACGAGGGCACGGTGGGTGTGAGTGCAGCTGCTGTCCG
ATCCCAGTGTAACACCACAATGGGCAATGAGGTCACCTCCATCCTCAGATGGGCTAAAGA
CGCAGGCAAGTCAGTGGGAATAGTGACGACGACCCGTGTTAACCATGCAACTCCCAGTGC
TGCTTATGCCCACAGCGTGGACAGAGACTGGTACTCCGATAATGAGATGCCAGCTGAGGC
TCTGAGGGACGGCTGCAAGGATATCGCCAGACAGCTCTTTGAAAACATTCCCAACATTGA
TGTGATTCTTGGTGGAGGAAGGAAGTATATGTTCCCCAAAAACACGTCGGATGTAGAGTA
CCCCAGCATTGCGAAGCACAGCGGCACAAGAAAAGACGGGAGAAACCTGGTGCAGGAGTG
GACTGACAAAATGAAGGATAAAAAAGGCCATTATGTATGGAACAAGAAGCAGCTCTTATC
ACTGAACCCTAACAACGTGGATTACTTATTGGGTCTATTTGAACCTGCTGACCTGACGTA
TGACTTGGAGAGGAACACTGAGACTGATCCCTCGCTGACAGAGATGGTGGATGTGGCCAT
CAAGATCCTACAGAAGAACCCCAGTGGATTTTACCTGCTTGTAGAGGGAGGACGTATTGA
TCACGGACACCATGAAGGCAAGGCCAAGCAGGCTCTGCATGAAGCTGTGGAAATGGACAG
AGCCATTGGCCGGGCAGGTCTTCTGACCAGTGCCCACGATACAATGACTGTAGTCACGGC
TGATCATTCTCACGTGTTCAACTTTGGAGGCTACACAGGCAGAGGAAACACAATATTTGG
TCTGGCTCCAATGCTGAGTGATGTTGACCAGAAACCTTTCACCTCCATCATATATGGGAA
CGGACCAGGTTACAAAGTCATTAACGGCGAGAGAGAGAATATCACCACTGTTAACTACCA
GGAAAACAACTACCAGGCCCAGTCAGCTGTACCTCTGACCATGGAGACTCATGGAGGAGA
GGATGTGGCTGTGTTTGCTAAAGGTCCCCTGGCTCACCTGCTACACGGGGTCCATGAGCA
GAACTATATCCCCCATGTGATGGCGTATGCGGCCTGCATCGGCCAGAACAGAGAACACTG
TAAGACACACAGCGGGTCCACCGACTTGCGTCCCGTCCTCTCAAGCATCGCAGCCCTTTT
CACAGTCACTCAGCTCCTGTGCTGA
>E.fuscoguttatus.02699_fus
-----------ATGAAG---GTGACAGCC-------------------------------
--------------CTGCTCATCGTTTG--CTCCTGTCTGATGTCGGGGAGTTTGGGGAA
GCCACTATTCCCTGAACAAGAGAAGGATCCCAAATTTTGGAATGCATGGGCACAGCAGAC
CCTGAAGAACGCTCTCACGCTCCAAGCTCTCAACACCAACAAAGCAAAGAATATCATCCT
CTTCCTTGGAGATGGGATGGGCGTTCCCACGGTGACAGCTGCTCGAATACTGAAGGGTCA
GCTGAACGGACAGAGCGGCGAGGAGACGCAGCTGGAGATGGACAAGTTCCCTTTTGTGTC
TTTGGCCAAGACATACAACACCAACGCTCAGGTGCCAGACAGTGCCGGCACTGCCACAGC
ATACCTCTGCGGGGTCAAGGCCAACGAGGGCACGGTGGGTGTGAGTGCAGCTGCTGTCCG
ATCCCAGTGTAACACCACAATGGGCAATGAGGTCACCTCCATCCTCAGATGGGCTAAAGA
CGCAGGCAAGTCAGTGGGAATAGTGACGACGACCCGTGTTAACCATGCAACTCCCAGTGC
TGCTTACGCCCACAGCGTGGACAGAGACTGGTACTCCGATAATGAGATGCCAGCTGAGGC
TCTGAGGGACGGCTGCAAGGATATCGCCAGACAGCTCTTTGAAAACATTCCCAACATTGA
TGTGATCCTTGGCGGAGGGAGGAAATATATGTTCCCCAAAAACACGTCGGATGTAGAGTA
CCCCAGCATTGCGAAGCACAGCGGCACAAGAAAAGACGGAAGAAACCTGGTGCAGGAGTG
GACTGACAAAATGAAGGATAAAAAAGGCCATTATGTATGGAACAAGAAGCAGCTCTTATC
ACTGAACCCTAACAACGTGGATTACTTATTGGGTCTGTTTGAACCTGCTGACCTGACGTA
TGACTTGGAGAGGAACACTGAGACTGATCCCTCGCTGACAGAGATGGTGGATGTGGCCAT
CAAGATCCTACAGAAGAACCCCAGTGGATTTTACCTGCTTGTAGAGGGAGGACGTATTGA
TCACGGACACCATGAAGGCAAGGCCAAACAGGCTCTACATGAAGCTGTGGAAATGGACAG
AGCCATTGGCCGGGCAGGTCTTCTGACCAGTGCCCACGATACAATGACGGTAGTCACTGC
TGATCATTCTCACGTGTTCAACTTCGGAGGCTACACAGGCAGAGGAAACACAATATTTGG
TCTGGCTCCAATGCTGAGTGATGTTGACCAGAAACCTTTCACCTCCATCATATATGGGAA
CGGACCAGGTTACAAAGTCATTAACGGCGAGAGAGAGAATATCACCACTGTTAACTACCA
GGAAAACAACTACCAGGCCCAGTCAGCTGTACCTCTGACCATGGAGACTCATGGAGGAGA
GGATGTGGCTGTGTTTGCTAAAGGTCCCCTGGCTCACCTGCTTCACGGGGTCCATGAGCA
GAACTATATCCCCCATGTGATGGCGTATGCGGCCTGCATCGGCCAGAACAGAGAACACTG
TAGGACAAACAGCGGGTCCACCGACTTGCGTCCCGTCCTCTCAAGCATCGCAGCCCTTTT
CACAGTCACTCAGCTCCTGTGCTGA
