# Supplementary material for: Chromosome-Level Genome Assembly of the Speckled Blue Grouper (Epinephelus cyanopodus) Provides Insight into Its Adaptive Evolution
Source: Biology (Basel). 2022 Dec 13;11(12):1810. doi: 10.3390/biology11121810 (PMC9775623; doi:10.3390/biology11121810)
Supplement: Supplementary file 1 [file biology-11-01810-s001.zip › Supplemental Data/HO00120.align]

>OF13604-RA_aka
ATG------------GTCTTCCTGCCTGGAAAATCAATATTTACAGCTGGCAGAAGCAGA
TCCAGTAAAGCCTGGAGGGAGCTTTCACTAAGCACAGTGGAGCTTCTGCTTTCCGCCCTG
TACAGGCCATATTATTCTGCTGGGAGGTTCGAAACCCTCAGGCGGGTGCGAGCTGATTTC
CGGGGTAGCGGAGCTGCGGACAAACTTTCAGAGGGA----TCTGAGGCTCCCTCACTGTC
CCCGGTCAGACAGCACACCGGAGTCACGGAGAGTGGCGGCCGGATCATCCGACAGCAGGG
CACATACTGGACATTGCACAGGGTCAAGACCTCACATGCAGGTCAAGGACACTACACGGC
AGCTCGTGCCACTGCAGTAAACAACCTCATAACACAGCTGCAGTGTGCGCAGCCAGTTTA
CCTTCAGATGTCAACGTATAAGAGAGCCACGCTGGATGAGGAGGACCTGGTGGACTCCAC
CGGTGACGACATCTACCCATCATCGCCCATGCAGGTGACTCTACTGCACGGCCGAGGTCC
CACATGTTGGCCAGACAGGACGCAGAGAGAGAAGAGGCTGCTGTTTTTGTTGTGTGTCGT
GTCTGTGGGCCTGTTCATATCTCTCATCACGACTGGGGTCTTCTACAAACAGACTCACCC
GGGCCAGTGCCTAACAGAGCCGTGCATTACTGTGGCCAGCGCGGTCATGGGAGCCCTGGA
CCGATCCGTCGACCCCTGCCATGACTTCTACAATTTTTCCTGTGGGGGCTGGGTGAAGAA
CAACCCCCTCCCTGAAGGCAAGTCCCGCTGGGGACCTTTCAGCAACCTCTGGGAGCACAA
CATGCTTGTAATGAAGCATTTATTAGAAAACACAACGATGAAAGGTCTGAGTAAGGCCGA
GGAAAAAGCCCAGCGATATTATCATGCCTGTATGAATGAGGCCAAGATTGAAGAATTAGG
AGCTAAGCCCCTACAAGAGCTTATCAGACAGATAGGAGGATGGGCCCTGACTGAACCCTG
GAATAAAGACAACTTCCAGGAAGTTTTGCGCATGGTGTCGGCCAACTATCGCACCTCGCC
TTTCTTCACAGTGTTTGTTAGCACCGATTCCAAAAACTCCAGCAGTAACATCATCCAGGT
GGATCAGTCCAGCCTGGGGCTACCATCACGGGATTACTACCTCAACAAAACAGCAAATGA
AAAGTATTTGACGGCATACCTAAACTTCCTGACGGAGTTAGGGGTTCTCCTGGGCGGCTC
CGAGGAAACGTCTCGGGCGCTGATGCAGGAGATTGTGGACTTTGAAACCACCCTGGCCAA
CATCACAGTCCCTCAGGAGGAGAGGAGAGACGAGGAGCTCATCTACCATAAGATGGAGGC
CAAAGATCTGACAACTCTGGTTCCTGCAGTGGACTGGATGCCATACCTCACAGAAGTGTT
TGCTCCTGTGCAGCTCAGCGAGTCAGAGCCGGTG---GTTTATGCCAAAGAATACCTCCA
GCAAGTTTCTGACCTCATAACTAAAACAAATAAAAGCCTCCTCAACAACTACATGATAAT
GAAGGTGGTGAGGAAGATGGTGTCCATTTTGGACGAGAGATTCCAGGACGCAGAGCAGCG
CTTCCTCGAGGTCATGTACGGGACCAAGAAGAGCTGCACTCCACGCTGGAAGGTGTGCGT
CAGCGACACAGACAGCGCCCTGGGCTTCGCACTGGGAGCCATGTTTGTCAAAGCCACCTT
TGCCGAGGACAGCAAGGCCATTGCTGAGGATATGGTTGCAGAGATTAAACGGGCGTTTGA
GGACAGCCTGAAGTATGTGAGCTGGATGGACTGGGAGACAAAAAAAGCAGCGAAAGAAAA
GGCGGATGCAATATACAACATGGTTGGATACCCAGAGTTCATCATGAATGCCACAAAGCT
GGACAAAGTGTTCAATGATTTTGAGGTGGTGTCGGATCTCTACTTCCAAAATGTCATGCA
GTACTACAACTTCTCAGCCAGAGTGACTGCCGACCAGCTGAGGAAAACTCCCAACAGAAA
CCAGTGGAGCATGACCCCTCCGACCGTGAATGCATACTACAACCCGACCAAGAACGAGAT
GGTGCTGCCTGCAGGAATTCTTCAGGCTCCGTTTTACAGCCGCTCGTGGCCTAAAGCTCT
TAACTTCGGTGGGATCGGAGTTGTCATGGGACATGAACTGACTCATGCTTTTGACGACCA
AGGGAGAGAATACGACAAGGATGGAAATCTGCGTCCCTGGTGGAAGAACTCTTCTGTGGA
GGCGTTCAAGAAGCAGGCGCAGTGCATGGTGGAGCAGTACGGAAATTACAGCATCAACAA
GGAGCCTCTGAATGGACGACACACCCTGGGAGAAAACATCGCCGACAACGGTGGACTCAA
GGCCGCCTACAAGGCTTACGTGAACTGGATTGAAAAGAACGGCGACGAGGCCACGCTGCC
TGCCCTGGGATTGACGAACCATCAGCTGTTTTTTGTCGGGTTTGCCCAGGTATGGTGCTC
TGTCAGGACACCTGAAAGCTCACACGAGGGCGTCATCACAGATCCTCACAGTCCGTCAAG
ATTCAGAGTCATCGGCACCATCTCCAACTCACAGGAATTCTCAAAGCACTTTGGCTGCAA
AGCAGATGCTCCCATGAACCCTAAACACAAGTGTGAGCTGTGGTGA
>Ecy-GLEAN-10025011_Ecy
ATGAGAGCAATCAGTGTTTTCCTGG----------------TTTTGGTGGTGTGTGTGTG
CGGAGGAGCTCTAGGTGTGCAGGTTAAGGTTGGAGACAGGAGCTTCCCCCTGGAG-----
---------------GCGGTCAAGCAGCTGAAGGAGCTGCTGGATTTAGACGACAACGTC
AGCCCTCACCTCTCTGAGACAAGCATCGCAGCTGTG----TGTGCCAGCCCCGTCCTGCC
ACAGGTCTTTCAGCCAGTGTGTCAAGAGAGGGCGGCAGGCATGGTTTTCTCCCAGCTTGG
CACATACTGGACATTGCACAGGGTCAAGACCTCACATGCAGGTCAAGGACACTACACGGC
AGCTCGTGCCACTGCAGTAAACAACCTGATAACACAGCTGCAGTGTGCGCAGCCAGTTTA
CCTTCAGATGTCAACGTATAAGAGAGCCACGCTGGATGAGGAGGACCTGGTGGACTCCAC
CGGTGACGACATCTACCCATCATCGCCCATGCAGGTGACTCTACTGCACGGCCGAGGTCC
CACATGTTGGCCAGACAGGACGCAGAGAGAGAAGAGGCTGCTGTTTTTATTGTGTGTCGT
GTCTGTGGGCCTGTTCATATCTCTCATCACGACTGGGGTCTTCTACAAACAGACTCACCC
GGGCCAGTGTCTAACAGAGCCGTGCATTACTGTGGCCAGCGCGGTCATGGGAGCCCTGGA
CCGATCCGTTGACCCCTGCCATGACTTCTACAATTTTTCCTGTGGGGGCTGGGTGAAGAA
CAATCCCCTCCCTGAAGGCAAGTCCCGCTGGGGACCTTTCAGCAACCTCTGGGAGCACAA
CATGCTTGTAATGAAGCATTTATTAGAAAACACAACAATGAAAGGTCTGAGTAAGGCCGA
GGAAAAAGCCCAGCGATATTATCATGCCTGTATGAATGAGGCCAAGATTGAAGAATTAGG
AGCTAAGCCCCTACAAGAGCTTATCAGACAGATGGGAGGATGGGCCCTGACTGAACCCTG
GAACAAAGACAACTTCCAGGAAGTTTTGCGCGTGGTGTCGGCCAACTATCGCACCTCGCC
TTTCTTCACAGTGTTTGTTAGCACCGATTCCAAAAACTCCAGCAGTAACATCATCCAGGT
GGATCAGTCCAGCCTGGGGCTACCGTCACGGGATTACTACCTCAACAAAACAGCAAATGA
AAAGTATTTGACGGCATACCTAAACTTCCTGACGGAGTTAGGGGTTCTCCTGGGCGGCTC
CGAGGAAACGTCTCGGGCGCTGATGCAGGAGATCGTGGACTTTGAAACCACCCTGGCCAA
CATCACAGTCCCTCAGGAGGAGAGGAGAGACGAGGAGCTCATCTACCATAAGATGAAGGC
CAAAGATCTGACAACTCTGGTTCCTGCAGTGGACTGGATGCCGTACCTCACAGAAGTGTT
TGCTCCTGTGCAGCTCAACGAGTCAGAGCCGGTGGTTGTTTATGCCAAAGAATACCTCCA
GCAAGTTTCTGACCTCATAACTAAAACAAATAAAAGCCTCCTCAACAACTACATGATAAT
GAAGGTGGTGAGGAAGATGGTGTCCATTTTGGACGAGAGGTTCCAGGACACAGAGCAGCG
CTTCCTCGAGGTCATGTACGGGACCAAGAAGAGCTGCACTCCACGCTGGAAGGTGTGCGT
CAGCGACACAGACAGCGCCCTGGGCTTCGCTCTGGGAGCCATGTTTGTCAAAGCCACCTT
TGCCGAGGACAGCAAGGCCATTGCTGAGGATATGGTTGCAGAGATTAAACGGGCGTTCGA
GGACGGCCTGAAGTATGTGAGCTGGATGGACTGGGAGACAAAAAAAGCAGCGAAAGAAAA
GGCGGATGCAATATACAACATGGTTGGATACCCAGAGTTCATCATGAATGCCACAAAGCT
GGACAAAGTGTTCAATGATTTCGAGGTGGTGTCGGATCTCTACTTCCAAAATGTGATGCA
GTACTACAACTTCTCAGCCAGAGTGACTGCCGACCAGCTGAGGAAAACTCCCAACAGAAA
CCAGTGGAGCATGACCCCTCCGACCGTGAATGCATACTACAACCCGACCAAGAACGAGAT
GGTGCTGCCTGCAGGAATTCTCCAGGCTCCGTTTTACAGCCGCTCGTGGCCTAAAGCTCT
TAACTTCGGTGGGATCGGAGTCGTCATGGGACATGAACTGACTCATGCTTTTGATGACCA
AGGGAGAGAATACGACAAGGATGGAAATCTGCGTCCCTGGTGGAAGAACTCTTCTGTGGA
GGCGTTCAAGAAGCAGACGCAGTGCATGGTGGAGCAGTACGGAAATTACAGCATCAACAA
GGAGCCTCTGAATGGACGACACACCCTGGGAGAAAACATCGCAGACAACGGTGGACTCAA
GGCCGCCTACAAGGCTTACGTGAACTGGATTGAAAAGAACGGCGACGAGGCCACGCTGCC
CGCCCTGGGATTGACGAACCATCAGCTGTTTTTTGTCGGGTTTGCCCAGGTATGGTGCTC
TGTCAGGACACCTGAAAGCTCACACGAGGGCGTCATCACAGACCCTCACAGTCCGTCAAG
ATTCAGAGTCATCGGCACCATCTCCAATTCACAGGAATTCTCAAAGCACTTTGGCTGCAA
AGCAGATGCTCCCATGAACCCTAAACACAAGTGTGAGCTGTGGTGA
>C.altivelis-GLEAN-10028990_alt
ATGAGAGCGATCAGTGTTTTCCTGG----------------TTTTGGTGGTGTGTGTGTG
CGGAGGAGCTCTAGGTGTGCAGGTTAAGGTTGGAGACAAGAGCTTCCCCTTTGAG-----
---------------GCAGTCAAGCAGCTGAAGGAGCTGTTGGATTTAGACAACAATGTC
AGCCCTCACCTTTCTGAGACAAGCATCGCTGCTGTA----TGTGCCAACCCCATCCTGCC
ACAGGTCTTTCAGCCAGTGTGTCAAGAGAAGGCAGCAGGCATGGTTTTCTCCCAGCTTGC
TGAGGCTCCCTCACTGTCCCCGGTC-AGACAGCACACCGGAGTCACGGAGAGTG-GCGGC
GGACCATCCGACAGCAG-------------------------------------------
------GATGTCAACGTATAAGAGAGCCACGCTGGATGAGGAGGACCTGGTGGACTCCAC
CGGTGACGACATCTACCCATCATCTCCCATGCAGGTGACTCTACTGCACGGCCGAGGTCC
CACATGTTGGCCAGACAGGACGCAGAGAGAGAAGAGGTTGCTGTTTTTGTTGTGTGTCGT
GTCTGTGGGCCTGTTCATATCTCTCATCACGACTGGGGTCTTCTACAAACAGACTCACCC
AGGCCTGTGTCTGACAGAGCCGTGCATTACTGTGGCCAGTGCAGTCATGGGAGCCCTGGA
CCGATCTGTCGACCCCTGCCATGACTTCTACAATTTTTCCTGTGGGGGCTGGGTGAAGAA
CAACCCTCTCCCTGAAGGCAAGTCCCGCTGGGGACCTTTCAGCAACCTCTGGGAGCACAA
CATGCTTGTAATGAAGCATTTATTAGAAAACACAACGATGAAAGGTCTGAGTAAGGCTGA
GGAAAAAGCCCAGCGATATTATCATGCCTGTATGAATGAGGCCAAGATTGAAGAATTGGG
AGCTAAGCCCCTACAAGAGCTTATCAGACAGATAGGAGGATGGGCCCTGAGTGAACCCTG
GAACAAAGACAACTTCCAGGAAGTTTTGCGTATGGTGTCGGCCAACTATCGCACCTCACC
TTTCTTCACAGTGTTTGTCAGCACCGATTCCAAAAACTCCAGCAGTAACATCATCCAGGT
GGATCAGTCCAGCCTGGGGCTACCGTCACGGGATTACTACCTCAACAAAACAGCAAATGA
AAAGTATTTGACGGCATACCTAAACTTCCTGACGGAGTTAGGGGTTCTCCTGGGCAGCTC
CGAGGAAACGTCTCGGGCGCTGATGCAGGACATCGTGGACTTTGAAACCACCCTGGCCAA
CATCACAGTCCCTCAGGAGGAGAGGAGAGATGAGGAGCTCATCTACCATAAGATGAAGGC
CAAAGATCTGACAACTCTGGTTCCTGCAGTGGACTGGATGCCATACCTCACAGAAGTGTT
TGCTCCTGTGCAGCTCAACGAGTCAGAGCCGGTGGTTGTTTATGCCAAAGAATACCTCCA
GCAAGTTTCTGACCTCATAACTAAAACAAATAAAAGCCTCCTCAACAACTACATGATAAT
GAAAGTGGTGAGGAAGATGGTGTCCATTTTGGACGAGAGGTTCCAGGACGCAGAGCAGCG
CTTCCTTGAGGTCATGTATGGGACTAAGAAGAGCTGCACTCCACGCTGGCAGGTGTGCGT
CAGCGACACAGACAGCGCCCTGGGCTTCGCTCTGGGAGCCATGTTTGTCAAAGCCACCTT
TGCTGAGGACAGCAAGGCCATTGCTGAGGATATGGTTGCAGAGATTAAACGGGCGTTTGA
GGACAGCCTCAAGTATGTGAGCTGGATGGACTCGGAGACAAAAAAAGCAGCGAAAGAAAA
GGCAGATGCAATATACAACATGGTTGGATACCCAGAGTTCATCATGAACGCCACAAAGCT
GGACAAAGTGTTCAATGATTTCGAGGTGGTGTCGGAGCTCTACTTCCAAAATGTTATGCA
GTACTACAACTTCTCAGCCAGAGTGACTGCCGACCAGCTGAGGAAAACTCCCAACAGAAA
CCAGTGGAGCATGACCCCTCCGACCGTGAATGCATACTACAACCCAACCAAGAACGAGAT
GGTGCTGCCTGCAGGAATTCTCCAGGCTCCGTTTTACAGCCGCTCGTGGCCTAAAGCTCT
TAACTTCGGTGGGATCGGAGTCGTCATGGGACATGAACTGACTCATGCTTTTGACGACCA
AGGGAGAGAATACGACAAGGATGGAAATCTGCGTCCCTGGTGGAAGAACTCTTCTGTGGA
GGCGTTCAAGAGGCAGACGCAGTGCATGGTGGAGCAGTACGGAAATTACAGCATCAACAA
GGAACCTCTGAATGGACGACACACCCTGGGAGAAAACATCGCTGACAACGGTGGACTCAA
GGCCGCCTACAAGGCTTACGTGAACTGGATTGAAAAGAACGGCGACGAGGCCACGCTGCC
TGCACTGGGATTGACGAACCATCAGCTGTTCTTTGTCGGGTTTGCCCAGGTATGGTGCTC
TGTCAGGACACCTGAAAGCTCACACGAGGGCGTCATCACAGACCCTCACAGTCCGTCAAG
ATTCAGAGTCATCGGCACCATCTCCAATTCACAGGAATTCTCAAAGCACTTTGGCTGCAA
AGCAGATGCTCCCATGAACCCTAAACACAAGTGTGAGCTCTGGTGA
>XP-033482299.1_lan
ATGGAAG----------------------------------CACTGAGGGAG--------
------------------------------------------------------------
------------------------------------------------------------
-------------------------------------------------TCTTTTCTGCA
TTTGACTTTTCA------------------------------------------------
------------------------------------------------------------
------------------------------------------------------------
------GATGTCAACGTATAAGAGAGCCACGCTGGATGAGGAGGACCTGGTGGACTCCAC
CGGTGACGACATCTACCCATCATCGCCCATGCAGGTGACTCTACTGCACGGCCGTGGTCC
CACATGTTGGCCAGACAGGACGCAGAGAGAGAAGAGGCTGCTGTTTTTGTTGTGTGTTGT
GTCTGTGGGCCTGTTCATATCTCTCATCACGACTGGGGTCTTCTACAAACAGACTCACCC
GGGCCTGTGTCTAACAGAGCCGTGCATTACTGTGGCCAGTGCGGTCATGGGAGCCCTGGA
CCGATCTGTCGACCCCTGCCATGACTTCTACAATTTTTCCTGTGGAGGCTGGATGAAGAA
CAACCCCCTCCCTGAAGGCAAGTCCCGCTGGGGACCTTTCAGCAACCTCTGGGAGCACAA
CATGCTTGTAATGAAGCATTTATTAGAAAACACAACGATGAAAGGTCTGAGTAAGGCCGA
GGAAAAAGCCCAGCGATATTATCATGCCTGTATGAATGAGGCCAAGATTGAAGAATTAGG
AGCTAAGCCCCTACAAGAGCTTATCAGACAGATAGGAGGATGGGCCCTGACTGAACCCTG
GAACAAGGACAACTTCCAGGAAGTTTTGCGTATGGTGTCGGCCAACTATCGCACCTCGCC
TTTCTTCACAGTGTTTGTCAGCACCGATTCCAAAAACTCCAGCAGTAACATCATCCAGGT
GGATCAGTCCAGCCTGGGGCTACCGTCACGGGATTACTACCTCAACAAAACAGCAAATGA
AAAGTATTTGACGGCATACCTAAACTTCCTGACGGAGTTAGGGGTTCTCCTGGGCGGCTC
CGAGGAAACGTCTCGGGCGCTGATGCAGGAGATCGTGGACTTTGAAACCACCCTTGCTAA
CATCACAGTCCCTCAGGAAGAGAGGAGAGATGAGGAGCTCATCTACCATAAGATGAAGGC
CAAAGATCTGACAACTCTGGTTCCTGCAGTGGACTGGATGCCATACCTCACAGAAGTGTT
TGCTCCTGTGCAGCTCAACGAGTCAGAGCCGGTGGTTGTTTATGCCAAAGAATACCTCCA
GCAAGTTTCTGACCTCATAACTAAAACAAATAAAAGCCTCCTTAACAACTACATGATAAT
GAAAGTGGTGAGGAAGATGGTGTCCATTTTGGACGAGAGGTTCCAGGACGCAGAGCAGCG
GTTCCTTGAGGTCATGTATGGGACCAAGAAGAGCTGCACTCCACGCTGGAAGGTGTGCGT
CAGCGACACAGACAGCGCCCTGGGCTTCGCTCTGGGAGCCATGTTTGTCAAAGCCACCTT
TGCCGAGGACAGCAAGGCCATTGCTGAGGATATGGTTGCAGAGATTAAACGGGCGTTTGA
GGACAGCCTGAAGTATGTGAGGTGGATGGACTGGGAGACAAAAAAAGCAGCAAAAGAAAA
GGCGGATGCAATATACAACATGGTTGGATACCCAGAGTTCATCATGAACGCCACAAAGCT
GGACAAAGTGTTCAATGATTTCGAGGTGGTGTCGGAGCTCTACTTCCAAAATGTCATGCA
GTACTACAACTTCTCAGCTAGAGTGACTGCCGACCAGCTAAGGAAAACTCCCAACAGAAA
CCAGTGGAGCATGACCCCTCCGACCGTGAATGCATACTACAACCCGACCAAGAACGAGAT
GGTGCTGCCTGCAGGAATTCTCCAGGCTCCGTTTTACAGCCGCTCGTGGCCTAAAGCTCT
TAACTTCGGTGGGATCGGAGTCGTCATGGGACACGAACTGACTCATGCTTTTGACGACCA
AGGAAGAGAATACGACAAGGATGGAAATCTGCGTCCCTGGTGGAAGAACTCTTCTGTGGA
GGCGTTCAAGAAGCAGACGCAGTGCATGGTGGAGCAGTATGGAAATTACAGCATCAACAA
GGAGCCTCTGAATGGACGACACACCCTGGGAGAAAACATCGCTGACAACGGTGGACTCAA
GGCCGCCTACAAGGCTTACGTGAACTGGATTGAAAAGAACGGCAACGAGGCCACGCTGCC
TGCACTGGGATTGACAAACCATCAGCTGTTTTTTGTCGGGTTTGCCCAGGTATGGTGCTC
TGTCAGGACACCTGAAAGCTCACACGAGGGCGTCATCACAGACCCTCACAGTCCGTCAAG
ATTCAGAGTCATCGGCACCATCTCCAATTCACAGGAATTCTCAAAGCACTTTGGCTGCAA
AGCAGATGCTCCCATGAACCCTAAACACAAGTGTGAGCTCTGGTGA
>E.fuscoguttatus.02711_fus
ATG---------------CTGCTGC----------------TGCTGAGGGGGGATATGGA
CCGAGGGCGCCG------------------------------------------------
---------------CCTGTCGGACGACCGAGG---------------------------
------CATCGCTTCAAGGACAGAGCTCCATAATTATAACTCTGAGGCTCCCTCACTGTC
CCCGGTC-----------------------------------------------------
--------------------------AGACAACACACCGGAGTCACGGAGAGTG-GCGGC
GGACCATTCGACAGCAG-------------------------------------------
------GATGTCAACATATAAGAGAGCCACGCTGGATGAGGAGGACCTGGTGGACTCCAC
CGGTGACGACATCTACCCATCATCTCCCATGCAGGTGACTCTACTGCACGGCCGTGGTCC
CACATGTTGGCCAGACAGGACGCAGAGAGAGAAGAGGCTGCTGTTTTTGTTGTGTGTCGT
GTCTGTGGGCCTGTTCATATCTCTCATCACGACTGGGGTCTTCTACAAACAGACTCACCC
GGGCCTGTGTCTAACAGAGCCGTGCATTACTGTGGCCAGTGCGGTCATGGGAGCCCTGGA
CCGATCCATCGACCCCTGCCATGACTTCTACAATTTTTCCTGTGGGGGCTGGGTGAAGAA
CAACCCCCTCCCTGAAGGCAAGTCCCGCTGGGGACCTTTCAGCAACCTCTGGGAGCACAA
CATGCTTGTAATGAAGCATTTATTAGAAAACACAACGATGAAAGGTCTGAGTAAGGCCGA
GGAAAAAGCCCAGCGATATTATCATGCCTGTATGAATGAGGCCAAGATTGAAGAATTAGG
AGCTAAGCCCCTACAAGAGCTTATCAGACAGATAGGAGGGTGGGCCCTGACTGAACCGTG
GAACAAAGACAACTTCCAGGAAGTTTTGCGTATGGTGTCGGCCAACTATCGCACCTCGCC
TTTCTTCACAGTGTTTGTCAGCACTGATTCCAAAAACTCCAGCAGTAACATCATCCAGGT
GGATCAGTCCAGCCTGGGACTACCGTCACGGGATTACTACCTCAACAAAACAGCAAATGA
AAAGTATTTGACGGCATACCTAAACTTCCTGACGGAGTTAGGGGTTCTCCTGGGCGGCTC
CGAGGAAACGTCTCGGGCGCTGATGCAGGAGATCGTGGACTTTGAAACCACCCTGGCCAA
CATCACAGTCCCTCAGGAGGAGAGGAGAGATGAGGAGCTCATCTACCATAAGATGAAGGC
CAAAGATCTGACAACTCTGGTTCCTGCAGTGGACTGGATGCCATACCTCACAGAAGTGTT
TGCTCCTGTGCAGCTCAACGAGTCAGAGCCGGTGGTTGTTTATGCCAAAGAATACCTCCA
GCAAGTTTCTGACCTCATAACTAAAACAAATAAAAGCCTCCTCAACAACTACATGATAAT
GAAAGTGGTGAGGAAGATGGTGTCCATTTTGGATGAGAGGTTCCAGGACGCAGAGCAGCG
CTTCCTTGAGGTCATGTACGGGACCAAGAAGAGCTGCACTCCACGCTGGAAGGTGTGTGT
CAGCGACACAGACAGCGCCCTGGGCTTCGCTCTGGGAGCCATGTTTGTCAAAGCCACCTT
TGCCGAGGACAGCAAGGCCATTGCTGAGGATATGGTTGCAGAGATTAAACGGGCGTTTGA
GGACAGCCTGAAGTATGTGAGCTGGATGGACTCGGAGACAAAAAAAGCAGCGAAAGAAAA
GGCGGATGCAATATACAACATGGTTGGATATCCAGAATTCATCATGAACGCCACAAAGCT
GGACAAAGTGTTCAATGATTTCGAGGTGGTGTCGGAGCTCTACTTCCAAAATGTCATGCA
GTACTACAACTTCTCAGCCAGAGTGACTGCCGACCAGCTGAGGAAAACTCCCAACAGAAA
CCAGTGGAGCATGACCCCTCCGACTGTGAATGCATACTACAACCCGACCAAGAATGAGAT
GGTGCTGCCTGCAGGAATTCTCCAGGCTCCGTTTTACAGCCGCTCGTGGCCTAAAGCTCT
TAACTTCGGTGGGATCGGAGTCGTCATGGGACACGAACTGACTCATGCTTTTGATGACCA
AGGGAGAGAATACGACAAGGATGGAAATCTGCGTCCCTGGTGGAAGAACTCTTCTGTGGA
GGCGTTCAAGAAGCAGGCGCAGTGCATGGTGGAGCAGTACGGAAATTACAGCATCAACAA
GGAGCCTCTGAATGGACGACACACCCTGGGAGAAAACATCGCTGACAACGGTGGACTCAA
GGCCGCCTACAAGGCTTACATGAACTGGATTGAAAAGAACGGCGACGAGGCCAAGCTGCC
TGCGCTGGGATTGACGAACCATCAGCTGTTCTTTGTCGGGTTTGCCCAGGTATGGTGCTC
TGTCAGGACACCTGAAAGCTCACACGAGGGCGTCATCACAGACCCTCACAGTCCGTCAAG
ATTCAGAGTCATCGGCACCATCTCCAATTCACAGGAATTCTCAAAGCACTTTGGCTGCAA
AGCAGATGCTCCCATGAACCCTAAACACAAGTGTGAGCTCTGGTGA
>Epmoa-GLEAN-10023884_moa
------------------------------------------------------------
------------------------------------------------------------
------------------------------------------------------------
------------------------------------------------------------
------------------------------------------------------------
------------------------------------------------------------
------------------------------------------------------------
-------ATGTCAACGTATAAGAGAGCCACGCTGGATGAGGAGGACCTGGTGGACTCCAC
CGGTGAAGACATCTACCCATCATCGCCCATGCAGGTGACTCTACTGCACGGCCGTGGTCC
CACATGTTGGCCAGACAGGACGCAGAGAGAGAAGAGGCTGCTGTTTTTGTTGTGTGTCGT
GTCTGTGGGCCTGTTCATATCTCTCATCACGACTGGGGTCTTCTACAAACAGACTCACCC
GGGCCTGTGTCTAACAGAGCCGTGCATTACTGTGGCCAGTGCGGTCATGGGAGCCCTGGA
CCGATCCATCGACCCCTGCCATGACTTCTACAATTTTTCCTGTGGGGGCTGGGTGAAGAA
CAACCCCCTCCCCGAAGGCAAGTCCCGCTGGGGACCTTTCAGCAACCTCTGGGAGCACAA
CATGCTTGTAATGAAGCATTTATTAGAAAACACAACGATGAAAGGTCTGAGTAAGGCCGA
GGAAAAAGCCCAGCGATATTATCATGCCTGTATGAATGAGGCCAAGATTGAAGAATTAGG
AGCTAAGCCCCTACAAGAGCTTATCAGACAGATAGGAGGATGGGCCCTGACTGAACCCTG
GAACAAAGACAACTTCCAGGAAGTTTTGCGTATGGTGTCGGCCAACTATCGCACCTCGCC
TTTCTTCACAGTGTTTGTCAGCACCGATTCCAAAAACTCCAGCAGTAACATCATCCAGGT
GGATCAGTCCAGCCTGGGGCTACCGTCACGGGATTACTACCTCAACAAAACAGCAAATGA
AAAGTATTTGACGGCATACCTAAACTTCCTGACGGAGTTAGGGGTTCTCCTGGGCGGCTC
CGAGGAAACGTCTCGGGCGCTGATGCAGGAGATCGTGGACTTTGAAACCACCCTGGCCAA
CATCACAGTCCCTCAGGAGGAGAGGAGAGATGAGGAGCTCATCTACCATAAGATGAAGGC
CAAAGATCTGACAACTCTGGTTCCTGCAGTGGACTGGATGCCATACCTCACAGAAGTGTT
TGCTCCTGTGCAGCTCAACGAGTCAGAGCCGGTGGTTGTTTATGCCAAAGAATACCTCCA
GCAAGTTTCTGACCTCATAACTAAAACAAATAAAAGCCTCCTCAACAACTACATGATAAT
GAAAGTGGTGAGGAAGATGGTGTCCATTTTGGACGAGAGGTTCCAGGACGCAGAGCAGCG
CTTCCTTGAGGTCATGTACGGGACCAAGAAGAGCTGCACTCCACGCTGGAAGGTGTGTGT
CAGTGACACAGACAGCGCCCTGGGCTTCGCTCTGGGAGCCATGTTTGTCAAAGCCACCTT
TGCCGAGGACAGCAAGGCCATTGCTGAGGATATGGTTGCAGAGATTAAACGGGCGTTTGA
GGACAGCCTGAAGTATGTGAGCTGGATGGACTCGGAGACAAAAAAAGCAGCGAAAGAAAA
GGCGGATGCAATATACAACATGGTTGGATATCCAGAATTCATCATGAACGGCACAAAGCT
GGACAAAGTGTTCAATGATTTCGAGGTGGTGTCGGAGCTCTACTTCCAAAATGTCATGCA
GTACTACAACTTCTCAGCCAGAGTGACTGCCGACCAGCTGAGGAAAACTCCCAACAGAAA
CCAGTGGAGCATGACCCCTCCGACTGTGAATGCATACTACAACCCAACCAAGAACGAGAT
GGTGCTGCCTGCAGGAATTCTCCAGGCTCCGTTTTACAGCCGCTCGTGGCCTAAAGCTCT
TAACTTCGGTGGGATCGGAGTCGTCATGGGACACGAACTGACTCATGCTTTTGACGACCA
AGGGAGAGAATACGACAAGGATGGAAATCTGCGTCCCTGGTGGAAGAACTCTTCTGTGGA
GGCGTTCAAGAAGCAGACGCAGTGCATGGTTGAGCAGTACGGAAACTACAGCATCAACAA
GGAGCCTCTGAATGGACGACACACCCTGGGAGAAAACATCGCTGACAACGGTGGACTCAA
GGCCGCCTACAAGGCTTACGTGAACTGGATTGAAAAGAACGGCGACGAGGCCACGCTGCC
TGCACTGGGATTGACGAACCATCAGCTGTTCTTTGTCGGGTTTGCCCAGGTATGGTGCTC
TGTCAGGACACCTGAAAGCTCACACGAGGGCGTCATCACAGACCCTCACAGTCCGTCAAG
ATTCAGAGTCATCGGCACCATCTCCAATTCACAGGAATTCTCAAAGCACTTTGGCTGCAA
AGCAGATGCTCCCATGAACCCTAAACACAAGTGTGAGCTCTGGTGA
