# Supplementary material for: Chromosome-Level Genome Assembly of the Speckled Blue Grouper (Epinephelus cyanopodus) Provides Insight into Its Adaptive Evolution
Source: Biology (Basel). 2022 Dec 13;11(12):1810. doi: 10.3390/biology11121810 (PMC9775623; doi:10.3390/biology11121810)
Supplement: Supplementary file 1 [file biology-11-01810-s001.zip › Supplemental Data/HO00127.align]

>XP-033481841.1_lan
ATGGGAACGTGCTTGGATAATGGATGGACTTACTGCGGCCTCACTAAAGGTCACCGCCGT
CTAAAGGTCATGTCATGGCCTCTGGCACTGTGGCTATTGACTCTAATCTCTGTGAATCAA
AAGATGATTGTTGGACAGACTGTGAACACCTTCCAATCAGAGAGGAGGGAATGGTCTCTG
AACCACCTGACTGTGCATCAGTCCACTGGGGCTCTGTACATCGGAGCCGTCAACCGAATC
TACAAGTTGTCGGCTAATCTCACCCTCCTGGTGTCCCATGATACGGGGCCAGAGTATGAC
AACAAAGCTTGTTACCCTCCGCTGATTGTCCAGCCCTGCTCTGAGCCGCTTGCCTCTACT
GACAACGTTAACAAACTGTTGCTCATCGACTACTCTCACAACCGGCTGCTGGCCTGCGGC
AGTCTCTACCAGGGCGTCTGCAAGCTGATGAGGCTGGACGACTTGTTCATCCTCGTGGAG
CCCACACACAAGAAAGAACACTACCTGTCCAGTGACAACCAGACAGGGACGATGTACGGG
GTCGTTGTGCCCTCGCAGGGTCAGGATGCCACTCTGTATATCGGCACTGCTGTCGGCGGC
AAACAGGACTACTTCCCAACTATCTCTAGCCGCAAGCTGCCTCGCGACCCAGAATCCTCT
GCCATGCTGGACTACGAGCTCCACACTGACTTTGTCTCCTCTCTGATTAAAATCCCCTCA
GACACGCTGGCTCTTGTCCCACACTTTGACATCTACTACATCTACGGCTTTGCCAGCGGC
AGCTTTGTCTACTTCATGACCGTGCAGCCAGAGACGCCAGAAAACGGGATGCCTGCTGGT
GGCTCCCCTGGCGACCTGTTTTACACCTCTCGCATCATCCGCCTCTGCAAAGGTGACAAG
AAGTTCCACTCATATGTGTCGCTTCCTGTGGGGTGCGTACACAAAGGCGAGGAGTACCGC
CTGCTGCAGGCAGCTTACCTGTCCAAGGCC-GGCAGGGTTCTGGAAAAGTCGCTCAACAT
CAGCGCTCAGGAGGATGTGCTCTTTGCCGTGTTCTCCAAGGGACAGAAGCAGTGCCACGA
CCCTCCAGATCACTCTGCTCTGTGCGTCTTCACCATCCAAGACATAAACACACGCATCAA
GGAGCGGCTGCAGTCCTGCTACCAAGGAGAGGGAAACCTAGAGCTGCACTGGCTCCTGGG
AAAGGACGTGCAGTGCACCAAGGCGCCTGTTCCTATTGATGATCACTTCTGTGGCCTGGA
TATAAACCAGCCCCTGGGGGGTTCCCAGCTGGTGTCAGGTCGGACGCTGTACACTGAGAG
CAGGGACAGGCTGACCTCTGTCACCTCCTACGTCTACAATGGACACAGTGTGATCTTCCT
GGGGACCAGGAGTGGACGGCTGAAAAAGATCAGAGTGGACGGTCCTCTGGAGGGAGGAGT
GCTCTACGAGACAGTGACCGTGATGAAGGATAGCAGCCCCATCCTCCGGGACATGGCCTT
CTCCCTGGACAGGAACTCTCTCTATGTCATGTCTGACAATCAGGTGGCTCAGGTCCCGGT
GGAGGCCTGTGAGCAGTACGGTACATGTGCCGAGTGTCTGAGCTCCGGTGACCCCCACTG
TGGCTGGTGTGTCCTCTACAACATGTGCTCGAGGAGGGACCGGTGTCTGAGGGCGGAGGA
GACCTTCCGTTTCGCCACTGACATTGAGCGCTGTGTGAAGGTTATCGCTCACCCGGACAG
CATTGCTGTATCAGCACATAGTGTCCCTCTTCTACTGGAGGTGCATAACGTTCCAGACCT
TTCTGCTGGTATCACCTGTTCATTTGGCCAGCAGGCCGAGGTGGAGGGTCACGTCAACGG
GAACAGGGTCATGTGTCTGTCCCCAGCTGGGAAGGAGGTCCCTCAGATACCAGAAGGACA
AGACTGGGCCGGCGTCGAGCTTCGTCTGAACTCAAAGGAGACGGGTCAAATGGTCGCCAG
CACCGAGGTGAAGTTCTACAACTGCAGCACCCATCAAACGTGTCTGTCCTGTGTAAACAG
CACTTTTCGCTGCCACTGGTGTAAATACCGCAACCTGTGCACCCACGACCCCAGCAGCTG
TTCCTTCCAGGAGGGCAGAGTCAACGCCTCAGAGGACTGCCCTCAGCTCCTACACTCTGG
GGAAATCCTCCTTCCGGCCGGCGAGGTCCGACCCATCACGCTGAGGGCCCGAAACCTCCC
CCAGCCGCAGTCGGGCCAGCGAGGCTACGAGTGCGTGGTGCACGTGCAGGGTGTCAGCCA
CCGTGTCACGGCGCTGCGCTTCAACAGCACCAGCGTGCAGTGCCAGAACAGCTCGTACAT
GTACGAGGGTGTGAAGATCAGTGACCTGGCAGTGGACCTCTCCATCGTATGGAACGGCAA
TTTCATCATCGACAATCCCGAGAAGATTAAAGTGCACCTCTACAAGTGCAGCGCCCAGCG
GGACAGCTGTGGCATGTGTCTGCGGGCGGAGAGGAAGTTCCAGTGTGGCTGGTGTAGCGG
CGAGGGCCGATGCACCATGAAGCGGCACTGTCCTCCCATCTCCCCCTATGCCAGCCGCTG
GCTGGACCTTTCTGCCAGGAATGTCAAGTGCACCAACCCACGCATCACTGAGGTGAGTCC
AGTGGCTGGACCTATAGAGGGGGGCACACTGGTCACCATCCAGGGCCTGAACCTGGGTCT
GTCCTTCTCTGAGCTGGAGGGCAATGTGGAGGTGGCGGGTGTGCAGTGCACCCCACAGAA
GGAGGGATACATCACTGCAGAACAGATTGTGTGTGAGATGGCTGCGACTCCTAAAGGAAG
TGCTCCAGGTCCAGTTAAGCTGTGTGTTGGCGAATGCAGACCAGAACTGCGCGCACAGTC
CTCCCAGCTCTACTCCTTTGTGACTCCTTCGATGCTGGCGCTGACCCCAGGCAGAGGACC
TGAATCTGGGGGCACCAAGGTCACCATTGTCGGGGAGAACCTTGGCGCAGGCAGCACTGT
TAATGTGTACTTTGGTAATCAGACCTGCGAGCTGTACAGGAGGACCATGTCAGAGATTGT
GTGCTTCTCTGCGCCGTCTGTGACGAAAGCCGGACCGGTGCAAGTCAGTCTGAGTGTCGA
CCGGGCCAGGGTTCCTGGGAGTCTGGCCTTTGAGTACATAGAAGACCCCACAGTCCAGCG
TATTGAGCCCCTGTGGAGCATCACAAGTGGACACACCACCCTGACAGTGACTGGAACCAA
CCTGGACGTAGTTCAGGAGCCGCGCGTCAGAGTCAAATATGCCGGCCATGAATCTGTCAA
CGTGTGCAAAGTGCTGAACACAACCACCATCAGCTGCTTCGCCCCCTCTCTGAAGGCGGA
GTACACTGCAGATCAGGAGACGATCAAACATGTGGACGAGTTCGGCTTCGTCTTCAACAA
CGTCCAAGCTCTGCTCACTTACAACAACACAAGCTTTGTGTACTACCCCAACCCTTACCT
GGAACCCCTCAGTCTGTCAGGTGTTCTGGAGCAGAAACCTGGAGCTCCAATCATACTCAA
AGGACGTAACCTGGTGCCATCAGCGTCTGGTGGAGCCCGGCTGAATTACACGGTGCTGAT
TGGAGATACGCCCTGCTCCCTCACTGTGTCCGACACTCAGTTACTCTGTGAGCCGCCGAA
CCTCACCGGGCAGCACAAAGTCCTGGTCCAAGTAGGAGGACTACACATCTCTCCAGGAGA
AGTTCACATCCGGTCCGACAGCCTGCTCACCCTTCCTGCTATCTTCAGCATCACAGCTGG
AGGAGGGCTGCTACTCATCATAGTCATTATAGTCTTGCTGGCCTACAGACGGAAGTCACA
TGAGAACGACCTCACTCTGAAACGCCTACAGATGCAGATGGACAATCTGGAGTCCAGAGT
GGCTCTGGAGTGCAAGGAGGCCTTTGCAGAGCTCCAGACAGACATCAACGAGTTAACGAG
TGATCTGGACAGAGCTGGCATCCCCTACCTGGATTATCGCACTTACGCCATGAGGGTTCT
CTTCCCCGGCATCGACGATCATCCTGTACTCAGAGAGCTGGAGGTGCCGGGGAGCGGACA
GGCAAATGTGGAGAAAGCCTTGAAGCAGTTTGCTCAGCTGGTGAATAACAAGGTTTTCCT
GCTGACATTCATCCGCACACTGGAGCTGCAGCGCTCCTTCTCCATGCGTGACCGCGGCTA
CGTTGCCTCGCTCATCATGACCGCTCTGCAGGGGCGGCTGGAGTACGCCACAGACATCCT
CAAACACCTGCTTTCAGATCTTATAGAACGCAACCTGGAGAGCAAGAACCACCCCAAACT
ACTCCTACGCAGAACAGAGTCGGTGGCGGAGAAGATGCTGACAAATTGGTTTGCCTTCTT
GCTACACAAGTTTCTCAAGGAGTGTGCTGGCGAGCCTCTCTTCATGCTGTTCTGTGCCAT
CAAACAGCAAATGGAGAAGGGACCCATAGACTCCATCACTGGAGAGGCACGCTATTCCCT
CAGTGAGGACAAGCTCATCCGACAGCAGATTGAATACAAGACGCTGACGCTGAGCTGTGT
GAACCCAGACAATGAGAACAGTCCAGAAATCCCTGTCAAGGTGCTCAACTGTGACACCAT
TACCCAGGTAAAGGAGAAGATCCTGGATGCGGTGTACAAGAACATGCCCTACTCACAGCG
ACCACGGGCTGCAGACATGGATCTCGAGTGGCGGCAGGGCAGAACAGCTCGTGTGGTCCT
GCAGGATGAGGACATCACCACCAAGATAGAGAGCGACTGGAAGAGGCTCAACACGCTCAT
GCACTACCAGGTGTCTGAGCGCTGCGTGGTGGCCTTGGTGCCCAAACAGATGTCCTCTTT
CAATATTCCATCCTCGGCCAGCTTCCCACGCAGTATCAGCAGATACGGTGTGGACGTTCC
CTTCCGTTCCACGCCCACCAGCCCAGACAGCCCCCACTCCCGTGTGCCCATGCTGACCCC
TGACCTGGAGAGTGGCGTCAAAGTTTGGCACTTAGTCAAGAACCACGACCATGGGGACCA
GAAAGAGGGCGAGCGTGGCAGCAAGATGGTGTCTGAGATCTACCTGACGAGGCTACTAGC
AACAAAGGGCACACTGCAGAAGTTTGTGGACGACCTGTTTGAGACCCTGTTCAGCACTGT
GTGTCGGGGCACTGCCCTGCCTCTCGCAATCAAATACATGTTTGACTTCCTGGACGAGCA
GGCTGACAGGCACGGCATCCATGACATGGACGTTCGTCACACCTGGAAGAGCAACTGCCT
GCCCCTGCGTTTCTGGGTAAATGTGATCAAGAACCCCCAGTTTGTGTTCGACATCCATAA
AAGCAGCATCACAGACGCCTGTCTGTCTGTGGTGGCCCAAACCTTTATGGACTCCTGCTC
AACTTCCGAACACCGCCTGGGCAAAGACTCACCATCCACCAAACTACTCTATGCCAAGGA
CATACCGCACTACAAAAGCTGGGTAGAAAGGTACTACGCTGACATAAACCGCCTGCCTGC
CATCAGTGATCAGGATATGAATGCCTATCTGGCTGAACAGGCCCGTCTTCACTCCAGTGA
GTTCAACATGCTCAGCGCCCTCCATGAGATCTACGCTTACGTCAGCAAGTACAGCCAAGA
GATCATCGAGGCGCTGGAGCAGGATGAACAGGCCCAGAAGCAGAAGTTGGCTTATAAAGT
GGAGCAGATCATCTCAGCCATGTCTATGGAGAGCTGA
>E.fuscoguttatus.02854_fus
ATGGGAACGTGCTTGGATAAAGGATGGACTTACTGCGGCCTCACTAAAGGTCACCGCCGT
CTAAAGGTCATGTCATGGCCTCTGGCACTGTGGCTATTGACTCTAATCTCTGTGAATCAA
AAGATGATTGTCGGACAGACTGTGAACATCTTCCAATCAGAGAGGAGGGAATGGTCTCTG
AACCACCTGACTGTGCATCAGTCCACTGGGGCTCTGTACATCGGAGCCATCAACCGAATC
TACAAGTTGTCGGCTAATCTCACCCTCCTGGTGTCCCATGATACGGGGCCAGAGTATGAC
AACAAAGCTTGTTACCCTCCGCTGATTGTCCAGCCCTGCTCTGAGCCGCTTGCCTCTACT
GACAACGTTAACAAACTGTTGCTCATCGACTACTCTCACAACCGGCTGCTGGCCTGCGGC
AGTCTCTACCAGGGCGTCTGCAAGCTGATGAGGCTGGATGACTTGTTCATCCTCGTGGAG
CCCACACACAAGAAAGAACACTACCTGTCCAGTGACAACCAGACAGGGACGATGTATGGG
GTCGTTGTGCCCTCGCAGGGTCAGGATGCCACTCTGTACATCGGCACTGCTGTCGGCGGC
AAACAGGACTACTTCCCAACTATCTCCAGCCGCAAGCTGCCTCGCGACCCAGAATCCTCT
GCCATGCTGGACTACGAGCTCCACACTGACTTTGTCTCCTCTCTCATTAAAATCCCCTCA
GACACGCTGGCTCTTGTCCCACACTTTGACATCTACTACATCTACGGCTTTGCCAGCGGC
AGCTTCGTCTACTTCATGACCGTGCAGCCGGAGACGCCAGAAAACGGGATGCCTGCTGGC
GGCTCCCCTGGCGACCTGTTTTACACCTCTCGCATCATCCGCCTCTGCAAAGGTGACAAG
AAGTTCCACTCGTATGTGTCGCTTCCTGTGGGGTGCGTACACAAAGGCGAGGAGTACCGC
CTGCTGCAGGCAGCTTACCTGTCCAAGGCC-GGCAGGGTTCTGGCAAAGTCGCTTAACAT
CAGCGCTCAGGAGGATGTGCTCTTTGCCGTGTTCTCCAAGGGACAGAAGCAGTGCCACGA
CCCTCCAGATCACTCCGCTCTCTGCGTCTTCACCATCCAAGACATCAACACACGCATCAA
GGAGCGGCTGCAGTCCTGCTACCAGGGAGAGGGAAACCTAGAGCTGCACTGGCTCCTGGG
AAAGGACGTGCAGTGCACCAAGGCGCCTGTTCCTATTGATGATCACTTCTGTGGCCTGGA
TATAAACCAGCCCCTGGGGGGTTCCCAGCTGGTGTCAGGTCGGACGCTGTACACTGAGAG
CAGGGACAGGCTGACCTCTGTCACCTCCTACGTCTACAATGGACACAGTGTGATCTTCTT
GGGTACCAGGAGTGGACGGCTGAAAAAGATCAGAGTGGACGGTCCTCTGGAGGGAGGAGT
GCTGTACGAGACAGTGACCGTGATGAAGGATAGCAGCCCCATCCTCCGGGACATGGCCTT
CTCCCTGGACAGGAACTCTCTCTATGTCATGTCTGACAATCAGGTGGCTCAGGTCCCGGT
GGAGGCCTGCGAGCAGTACGGTACATGTGCCGAGTGTCTGAGCTCCGGTGACCCCCACTG
TGGCTGGTGTGTCCTCTACAACATGTGCTCGAGGAGGGACCGGTGTCTGAGGGCGGAGGA
GACCTTCCGTTTCGCCACTGACATTGAGCGCTGTGTGAAGGTTATCGCTCACCCGGACAG
CATTGCTGTATCAGCACATAGTGTCCCTCTTCTACTGGAGGTGCATAACGTTCCAGACCT
TTCTGCTGGTATCACCTGTTCATTTGGCCAGCAGGCCGAGGTGGAGGGTCACGTCAACGG
GAACAGGGTCATGTGTCTGTCCCCAGCTGGGAAGGAGGTCCCTCAGATACCAGAAGGACA
AGACTGGGCCGGCGTCGAGCTTCGTCTGAACTCAAAGGAGACGGGTCAAATGGTCGCCAG
CACCGAGGTGAAGTTCTACAACTGCAGCACCCATCAAACGTGTCTGTCCTGTGTAAACAG
CACTTTTCGCTGCCACTGGTGTAAATACCGCAACCTGTGCACCCACGACCCCAGCAGCTG
TTCCTTCCAGGAGGGCAGAGTCAACGCCTCAGAGGACTGCCCTCAGCTCCTACACTCTGG
GGAAATCCTCCTTCCGGCCGGCGAGGTCCGACCCATCACGCTGAGGGCCCGAAACCTTCC
CCAGCCGCAGTCGGGCCAGCGAGGCTACGAGTGCGTGGTGCACGTGCAGGGTGTCAGCCA
CCGTGTCACGGCGCTGCGCTTCAACAGCACCAGCGTGCAGTGCCAGAACAGCTCGTACAT
GTACGAGGGTGTGAAGATCAGTGACCTGGCAGTGGACCTCTCCATCGTATGGAACGGCAA
TTTCATCATCGACAATCCCGAGAAGATTAAAGTGCACCTCTACAAGTGCAGTGCCCAGCG
GGACAGCTGTGGCATGTGTCTGCGGGCGGAGAGGAAGTTCCAGTGTGGCTGGTGTAGCGG
CGAGGGCCGATGCACCATGAAGCAGCACTGTCCTCCCATCTCCCCCTATGCCAGCCGCTG
GCTGGACCTTTCTGCCAGGAATGTCAAGTGCACCAACCCACGCATCACTGAGGTGAGTCC
AGTGGCTGGACCTATAGAAGGGGGCACACTGGTCACCATCCAGGGCCTGAACCTGGGTCT
GTCCTTCTCTGAGCTGGAGGGCAATGTGGAAGTGGCGGGTGTGCAGTGCACCCCACAGGA
GGAGGGATACATCACTGCAGAACAGATTGTGTGTGAGATGGCTGCGGCTCCTAAAGGAAG
TGCTCCAGGTCCAGTTAAGCTGTGTGTTGGCGAATGCAGACCAGAACTGCGCGCACAGTC
CTCCCAGCTCTACTCCTTTGTGACTCCTTCGATGCTGGCGCTGACCCCAGGCAGAGGACC
TGAATCTGGGGGCACCAAGGTCACCATTGTCGGGGAGAACCTTGGCGCTGGCAGCACTGT
TAATGTGTACTTTGGTAATCAGACCTGCGAGCTGTACAGGAGGACCATGTCAGAGATTGT
GTGCTTCTCTGCGCCGTCTGTGACGAAAGCTGGACCAGTGCAAGTCAGTCTGAGTGTCGA
CCGGGCCAGGGTTCCTGGGAGTCTGGCCTTTGAGTACATAGAAGACCCCACAGTCCAGCG
CATTGAGCCCCTGTGGAGCATCACAAGTGGACACACCACCCTGACAGTGACTGGAACCAA
CCTGGACGTAGTTCAGGAGCCGCGCGTCAGAGTCAAATATGCTGGCCATGAATCTGTCAA
TGTGTGCAAAGTGCTGAACACAACCACCATCAGCTGCTTCGCCCCCTCTCTGAAGGCGGA
GTACACTGCAGACCAGGAGACGATCAAACACGTGGACGAGTTCGGTTTCGTCTTCAACAA
CGTCCAAGCTCTGCTCACTTACAACAACACAAGCTTTGTGTACTACCCCAACCCTTACCT
GGAACCCCTCAGTCTGTCAGGTGTTCTGGAGCAGAAACCTGGAGCTCCAATCATACTCAA
AGGACGTAACCTGGTGCCATCAGCGTCTGGTGGAGCCCGGCTGAATTACACGGTGCTGAT
TGGAGATACGCCCTGCTCCCTCACTGTGTCCGACACTCAGTTACTCTGTGAGCCGCCGAA
CCTCACCGGGCAGCACAAAGTCCTGGTCCAAGTAGGAGGACTCCACATCTCTCCAGGAGA
AGTTCACATCCGGTCCGACAGCCTGCTCACCCTTCCTGCTATCTTCAGCATCACAGCTGG
AGGAGGGCTGCTACTCATCATAGTCATTATAGTCTTGCTGGCCTACAGACGGAAGTCGCA
TGAGAACGACCTCACTCTGAAACGCCTACAGATGCAGATGGACAATCTGGAGTCCAGAGT
GGCTCTGGAGTGCAAGGAGGCCTTTGCAGAGCTCCAGACAGACATCAACGAGTTAACGAG
TGATCTGGACAGAGCTGGCATCCCCTACCTGGATTATCGCACTTACGCCATGAGGGTTCT
CTTCCCCGGCATCGATGATCATCCTGTACTCAGAGAGCTGGAGGTGCTGGGGAGCGGACA
GGCGAATGTGGAGAAAGCCTTGAAGCAGTTTGCTCAGCTGGTGAATAACAAGGTTTTCCT
GCTGACATTCATCCGCACACTGGAGCTGCAGCGCTCCTTCTCCATGCGTGACCGCGGCTA
CGTTGCCTCGCTCATCATGACCGCTCTGCAGGGGCGGCTGGAGTACGCCACAGACATCCT
CAAACACCTGCTTTCAGATCTTATAGAACGCAACCTGGAGAGCAAGAACCACCCCAAACT
CCTCCTACGCAGAACAGAGTCGGTGGCGGAGAAGATGCTGACAAATTGGTTTGCCTTCTT
GCTACACAAGTTTCTCAAGGAGTGTGCTGGCGAGCCTCTCTTCATGCTGTTCTGTGCCAT
CAAACAGCAAATGGAGAAGGGACCCATAGACTCCATCACTGGAGAGGCACGCTATTCCCT
CAGTGAGGACAAGCTCATCCGACAGCAGATTGAATACAAGACGCTGACGCTGAGCTGTGT
GAACCCAGACAATGAGAACAGTCCAGAAATCCCTGTCAAGGTGCTCAACTGTGACACCAT
TACCCAGGTAAAGGAGAAGATCCTGGATGCGGTGTACAAGAACATGCCCTACTCACAGCG
ACCACGGGCTGCAGACATGGATCTCGAGTGGCGGCAGGGCAGAACAGCTCGTGTGGTCCT
GCAGGATGAGGACATCACCACCAAGATAGAGAGCGACTGGAAGAGGCTCAACACGCTCAT
GCACTACCAGGTGTCTGAGCGCTGCGTGGTGGCCTTGGTGCCCAAACAGATGTCCTCTTT
CAATATTCCATCCTCGGCCAGCTTCCCACGCAGTATCAGCAGATACGGTGTGGACGTTCC
CTTCCGTTCCACGCCCACCAGCCCAGACAGCCCCCACTCCCGTGTGCCCATGCTGACCCC
TGACCTGGAGAGCGGCGTCAAAGTTTGGCACTTAGTCAAGAACCACGACCATGGGGACCA
GAAAGAGGGCGAGCGTGGCAGCAAGATGGTGTCTGAGATCTACCTGACGAGGCTACTAGC
AACAAAGGGCACACTGCAGAAGTTTGTGGACGACCTGTTTGAGACCCTGTTCAGCACTGT
GTGTCGGGGCACCGCCCTGCCTCTCGCAATCAAATACATGTTTGACTTCCTGGACGAGCA
GGCCGACAGGCACGGTATCCATGACACGGATGTTCGTCACACCTGGAAGAGCAACTGCCT
GCCCCTGCGTTTCTGGGTAAATGTGATCAAGAACCCCCAGTTTGTGTTCGACATCCATAA
AAGCAGCATCACAGACGCCTGTCTGTCTGTGGTGGCCCAAACCTTTATGGACTCCTGCTC
AACTTCCGAACACCGCCTGGGCAAAGACTCACCATCCACCAAACTACTCTATGCCAAGGA
CATACCACACTACAAAAGCTGGGTAGAAAGGTACTACGCTGACATCAACCGCCTGCCTGC
CATCAGTGATCAGGATATGAATGCCTATCTGGCTGAACAGGCCCGCCTTCACTCCAGTGA
GTTCAACATGCTCAGCGCCCTCCATGAGATCTACGCTTACGTCAGCAAGTACAGCCAAGA
GATCATCGAGGCGCTGGAGCAGGATGAACAGGCCCAGAAGCAGAAGTTGGCTTATAAAGT
GGAGCAGATCATCTCAGCCATGTCTATGGAGAGCTGA
>Epmoa-GLEAN-10023895_moa
------------------------------------------------------------
------------------------------------------------------------
---ATGATTGTCGGACAGACTGTGAACACCTTCCAATCAGAGAGGAGGGAATGGTCTCTG
AACCACCTGACTGTGCATCAGTCCACTGGGGCTCTGTACATCGGAGCCGTCAACCGAATC
TACAAGTTGTCGGCTAATCTCACCCTCCTGGTGTCCCATGATACGGGGCCAGAGTATGAC
AACAAAGCTTGTTACCCTCCGCTGATTGTCCAGCCCTGCTCTGAGCCTCTTGCCTCTACT
GACAACGTTAACAAACTGTTGCTCATCGACTACTCTCACAACCGGCTGCTGGCCTGCGGC
AGTCTCTACCAGGGCGTCTGCAAGCTGATGAGGCTGGACGACTTGTTCATCCTCGTGGAG
CCCACACACAAGAAAGAACACTACCTGTCCAGTGACAACCAGACAGGGACGATGTACGGG
GTCGTTGTGCCCTCGCAGGGTCAGGATGCCACTCTGTACATCGGCACTGCTGTCGGCGGC
AAACAGGACTACTTCCCAACTATCTCCAGCCGCAAGCTGCCTCGCGACCCAGAATCCTCT
GCCATGCTGGACTACGAGCTCCACACTGACTTTGTCTCCTCTCTCATTAAAATCCCCTCA
GACACACTGGCTCTTGTCCCACACTTTGACATCTACTACATCTACGGCTTTGCCAGCGGC
AGCTTCGTCTACTTCATGACCGTGCAGCCGGAGACGCCAGAAAATGGGATGCCTGCTGGC
GGCTCCCCTGGCGACCTGTTTTACACCTCTCGCATCATCCGCCTCTGCAAAGGTGACAAG
AAGTTCCACTCGTATGTGTCGCTTCCTGTGGGGTGCGTACACAAAGGCGAGGAGTACCGC
CTGCTGCAGGCAGCTTACCTGTCCAAGGCC-GGCAGGGTTCTGGCAAAGTCGCTTAACAT
CAGTGCTCAGGAGGATGTGCTCTTTGCCGTGTTCTCCAAGGGACAGAAGCAGTGCCACGA
CCCTCCAGATCACTCCGCTCTCTGCGTCTTCACCATCCAAGACATCAACACACGCATCAA
GGAGCGGCTGCAGTCCTGCTACCAGGGAGAGGGAAACCTAGAGCTGCACTGGCTCCTGGG
AAAGGACGTGCAGTGCACCAAGGCGCCTGTTCCTATTGATGATCACTTCTGTGGCCTGGA
TATAAACCAGCCCCTGGGGGGTTCCCAGCTGGTGTCAGGTCGGACGCTGTACACTGAGAG
CAGGGACAGGCTGACCTCTGTCACCTCCTACGTCTACAATGGACACAGTGTGATCTTCCT
GGGGACCAGGAGTGGACGGCTGAAAAAGATCAGAGTGGACGGTCCTCTGGAGGGAGGAGT
GCTGTACGAGACAGTGACCGTGATGAAGGATAGCAGCCCCATCCTCCGGGACATGGCCTT
CTCCCTGGACAGGAACTCTCTCTATGTCATGTCTGACAATCAGGTGGCTCAGGTCCCGGT
GGAGGCCTGTGAGCAGTATGGTACATGTGCCGAGTGTCTGAGCTCCGGTGACCCCCACTG
TGGCTGGTGTGTCCTCTACAACATGTGCTCGAGGAGGGACCGGTGTCTGAGGGCGGAGGA
GACCTTCCGTTTCGCCACTGACATTGAGCGCTGTGTGAAGGTTATCGCTCACCCGGACAG
CATTGCTGTATCAGCACATAGTGTCCCTCTTCTACTGGAGGTGCATAACGTTCCAGACCT
TTCTGCTGGTATCACCTGTTCATTTGGCCAGCAGGCCGAGGTGGAGGGTCACGTCAATGG
GAACAGGGTCATGTGTCTGTCCCCAGCAGGGAAGGAGGTCCCTCAGATACCAGAAGGACA
AGACTGGGCCGGCGTCGAGCTTCGTCTGAACTCAAAGGAGACGGGTCAAATGGTCGCCAG
CACCGAGGTGAAGTTCTACAACTGCAGCACCCATCAAACGTGTCTGTCCTGTGTAAACAG
CACTTTTCGCTGCCACTGGTGTAAATACCGCAACCTGTGCACCCACGACCCCAGCAGCTG
TTCCTTCCAGGAGGGCAGAGTCAACGCCTCAGAGGACTGCCCTCAGCTTCTGCATTCTGG
GGAAATCCTCCTTCCGGCCGGCGAGGTCCGACCCATCACGCTGAGGGCCCGAAACCTCCC
CCAGCCGCAGTCGGGCCAGCGAGGCTACGAGTGCGCGGTGCACGTGCAGGGTGTCAGCCA
CCGTGTCACGGCGCTGCGCTTCAACAGCACCAGCGTGCAGTGCCAGAACAGCTCGTACAT
GTACGAGGGTGTGAAGATCAGTGACCTGGCAGTGGACCTCTCCATCGTATGGAACGGCAA
TTTCATCATCGACAATCCCGAGAAGATTAAAGTGCACCTCTACAAGTGCAGCGCCCAGCG
GGACAGCTGTGGCATGTGTCTGCGGGCGGAGAGGAAGTTCCAGTGTGGCTGGTGTAGCGG
CGAGGGCCGATGCACCATGAAGCAGCACTGTCCTCCCATCTCCCCCTATGCCAGCCGCTG
GCTGGACCTTTCTGCCAGGAATGTCAAGTGCACCAACCCACGCATCACTGAGGTGAGTCC
AGTGGCTGGACCTATAGAGGGGGGCACACTGGTCACCATCCAGGGCCTGAACCTGGGTCT
GTCCTTCTCTGAGCTGGAGGGCAATGTGGAGGTGGCGGGTGTGCAGTGCACCCCACAGGA
GGAGGGATACATCACTGCAGAACAGATTGTGTGTGAGATGGCTGCGGCTCCTAAAGGAAG
TGCTCCAGGTCCAGTTAAGCTGTGTGTTGGCGAATGCAGACCAGAACTGCGCGCACAGTC
CTCCCAGCTCTACTCCTTTGTGACTCCTTCGATGCTGGCGCTGACCCCAGGCAGAGGACC
TGAATCTGGGGGCACCAAGGTCACCATTGTCGGGGAGAACCTTGGCGCTGGCAGCACTGT
TAATGTGTACTTTGGTAATCAGACCTGCGAGCTGTACAGGAGGACCATGTCAGAGATTGT
GTGCTTCTCTGCGCCGTCTGTGACGAAAGCCGGACCGGTGCAAGTCAGTCTGAGTGTCGA
CCGGGCCAGGGTTCCTGGGAGTCTGGCCTTTGAGTACATAGAGGACCCCACAGTCCAGCG
CATTGAGCCCCTGTGGAGCATCACAAGTGGACACACCACCCTGACAGTGACTGGAACCAA
CCTGGATGTAGTTCAGGAGCCGCGCGTCAGAGTCAAATATGCCGGCCATGAATCTGTCAA
CGTGTGCAAAGTGCTGAACACAACCACCATCAGCTGCTTTGCCCCCTCTCTGAAGGCGGA
GTACACTGCAGACCAGGAGACGATCAAACACGTGGACGAGTTCGGCTTCGTCTTCAACAA
CGTCCAAGCTCTGCTCACTTACAACAACACAAGCTTTGTGTACTACCCCAACCCTTACCT
GGAACCCCTCAGTCTGTCAGGTGTTCTGGAGCAGAAACCTGGAGCTCCAATCATACTCAA
AGGACGTAACCTGGTGCCATCAGCGTCTGGTGGAGCCCGGCTGAATTACACGGTGCTGAT
TGGAGATACGCCCTGCTCCCTCACTGTGTCCGACACTCAGTTACTCTGTGAGCCGCCGAA
CCTCACCGGGCAGCACAAAGTCCTGGTCCAAGTAGGAGGACTCCACATCTCTCCAGGAGA
AGTTCACATCCGGTCCGACAGCCTGCTCACCCTTCCTGCTATCTTCAGCATCACAGCTGG
AGGAGGGCTGCTACTCATCATAGTCATTATAGTCTTGCTGGCCTACAGACGGAAGTCGCA
TGAGAACGACCTCACTCTGAAACGCCTACAGATGCAGATGGACAATCTGGAGTCCAGAGT
GGCTCTGGAGTGCAAGGAGGCCTTTGCAGAGCTCCAGACAGACATCAACGAGTTAACGAG
TGATCTGGACAGAGCTGGCATCCCCTACCTGGATTATCGCACTTACGCCATGAGGGTTCT
CTTCCCTGGCATCGACGATCATCCTGTACTCAGAGAGCTGGAGGTGCCGGGGAGCGGACA
GGCAAATGTGGAGAAAGCCTTGAAGCAGTTTGCTCAGCTGGTGAATAACAAGGTTTTCCT
GCTGACATTCATCCGCACACTGGAGCTGCAGCGCTCCTTCTCCATGCGTGACCGCGGCTA
CGTTGCCTCGCTCATCATGACCGCTCTGCAGGGGCGGCTGGAGTACGCCACAGACATCCT
CAAACACCTGCTTTCAGATCTTATAGAACGCAACCTGGAGAGCAAGAACCACCCCAAACT
ACTCCTACGCAGAACAGAGTCGGTGGCGGAGAAGATGCTGACAAATTGGTTTGCCTTCTT
GCTACACAAGTTTCTCAAGGAGTGTGCTGGCGAGCCTCTCTTCATGCTGTTCTGTGCCAT
CAAACAGCAAATGGAGAAGGGACCCATAGACTCCATCACTGGAGAGGCACGCTATTCCCT
CAGTGAGGACAAGCTCATCCGACAGCAGATTGAATACAAGACGCTGACGCTGAGCTGTGT
GAACCCAGACAATGAGAACAGTCCAGAAATCCCTGTCAAGGTGCTCAACTGTGACACCAT
TACCCAGGTAAAGGAGAAGATCCTGGATGCGGTGTACAAGAACATGCCCTACTCACAGCG
ACCACGGGCTGCAGACATGGATCTCGAGTGGCGGCAGGGCAGAACAGCTCGTGTGGTCCT
GCAGGATGAGGACATCACCACCAAGATAGAGAGCGACTGGAAGAGGCTCAACACACTCAT
GCACTACCAGGTGTCTGAGCGCTGCGTGGTGGCCTTGGTGCCCAAACAGATGTCCTCTTT
CAATATTCCATCCTCGGCCAGCTTCCCACGCAGTATCAGCAGATACGGTGTGGACGTTCC
CTTCCGTTCCACGCCCACCAGCCCAGACAGCCCCCACTCCCGTGTGCCCATGCTGACCCC
TGACCTGGAGAGCGGCGTCAAAGTTTGGCACTTAGTCAAGAACCACGACCATGGGGACCA
GAAAGAGGGCGAGCGTGGCAGCAAGATGGTGTCTGAGATCTACCTGACGAGGCTACTAGC
AACAAAGGGCACACTGCAGAAGTTTGTGGACGACCTGTTTGAGACCCTGTTCAGCACTGT
GTGTCGGGGCACCGCCCTGCCTCTCGCAATCAAATACATGTTTGACTTCCTGGACGAGCA
GGCCGACAGGCACGGCATCCATGACATGGACGTTCGTCACACCTGGAAGAGCAACTGCCT
GCCCCTGCGTTTCTGGGTAAATGTGATCAAGAACCCCCAGTTTGTGTTCGACATCCATAA
AAGCAGCATCACAGACGCCTGTCTGTCTGTGGTGGCCCAAACCTTTATGGACTCCTGCTC
AACTTCCGAACACCGCCTGGGCAAAGACTCACCATCCACCAAACTACTCTATGCCAAGGA
CATACCACACTACAAAAGCTGGGTAGAAAGGTACTACGCTGACATCAACCGCCTGCCTGC
CATCAGTGATCAGGATATGAATGCCTATCTGGCTGAACAGGCCCGTCTTCACTCCAGTGA
GTTCAACATGCTCAGCGCCCTCCATGAGATCTACGCTTACGTCAGCAAGTACAGCCAAGA
GATCATCGAGGCGCTGGAGCAGGATGAACAGGCCCAGAAGCAGAAGTTGGCTTATAAAGT
GGAGCAGATCATCTCAGCCATGTCTATGGAGAGCTGA
>C.altivelis-GLEAN-10028979_alt
------------------------------------------------------------
------------------------------------------------------------
------------------------------------------------------------
------------------------------------------------------------
------------------------------------------------------------
------------------------------------------------------------
------------------------------------------------------------
------------------------------------------------------------
------------------------------------------------------------
------------------------------------------------------------
------------------------------------------------------------
------------------------------------------------------------
------------------------------------------------------------
------------------------------------------------------------
------------------------------------------------------------
-------------ATGTGTCGCTTCCTGTGGGGTGCGTACACAAAGGCGAGGAGTACCGC
CTGCTGCAGGCAGCTTACCTGTCCAAGGCCTGGCCGGGTTCTGGCAAAGTCGCTTAACAT
CAGCGCTCAGGAGGATGTGCTCTTTGCCGTGTTCTCCAAGGGACAGAAGCAGTGCCACGA
CCCTCCAGATCACTCCGCTCTCTGCGTCTTCACCATCCAAGACATCAACACACGCATCAA
GGAGCGGCTGCAGTCCTGCTACCAGGGAGAGGGAAACCTAGAGCTGCACTGGCTCCTGGG
AAAGGATGTGCAGTGCACCAAGGCGCCTGTTCCTATTGATGATCACTTCTGTGGCCTGGA
TATAAACCAGCCCCTGGGGGGTTCCCAGCTGGTGTCAGGTCGGACGCTGTATACTGAGAG
CAGGGACAGGCTGACCTCTGTCACCTCCTACGTCTACAATGGACACAGTGTGATCTTCCT
GGGGACCAGGAGTGGACGGCTGAAAAAGATCAGAGTGGACGGTCCTCTGGAGGGAGGAGT
GCTGTACGAGACAGTGACCGTGATGAAGGATAGCAGCCCCATCCTCCGGGACATGGCCTT
CTCCCTGGACAGGAACTCTCTCTATGTCATGTCTGACAATCAGGTGGCTCAGGTCCCGGT
GGAGGCCTGTGAGCAGTACGGTACATGTGCCGAGTGTCTGAGCTCCGGTGACCCCCACTG
TGGCTGGTGTGTCCTCTACAACATGTGCTCGAGGAGGGACCGGTGTCTGAGGGCGGAGGA
GACCTTCCGTTTTGCCACTGACATTGAGCGCTGTGTGAAGGTTATCGCTCACCCAGACAG
CATTGCTGTATCAGCACATAGTGTCCCTCTTCTACTGGAGGTGCATAACGTTCCAGACCT
TTCTGCTGGTATCACCTGTTCATTTGGCCAGCAGGCCGAGGTGGAGGGTCACGTCAACGG
GAACAGGGTCATGTGTCTGTCCCCAGCTGGAAAGGAGGTCCCTCAGATACCAGAAGGACA
AGACTGGGCCGGCGTCGAGCTTCGTCTGAACTCAAAGGAGACGGGTCAAATGGTCGCCAG
CACCGAGGTGAAGTTCTACAACTGCAGCACCCATCAAACGTGTCTGTCCTGTGTAAACAG
CACTTTTCGCTGCCACTGGTGTAAATACCGCAACCTGTGCACCCACGACCCCAGCAGCTG
TTCCTTCCAGGAGGGCAGAGTCAACGCCTCAGAGGACTGCCCTCAGCTCCTACACTCTGG
AGAAATC-----------------------------------------------------
------------------------------------------------------------
-------------------------------------------------------TACAT
GTACGAGGGTGTGAAGATCAGTGACCTGGCAGTGGACCTCTCCATCGTATGGAACGGCAA
TTTCATCATCGACAATCCCGAGAAGATTAAAGTGCACCTCTACAAGTGCAGTGCCCAGCG
GGACAGCTGTGGCATGTGTCTGCGGGCGGAGAGGAAGTTCCAGTGTGGCTGGTGTAGCGG
CGAGGGCCGATGCACCATGAAGCAGCACTGTCCTCCCATCTCCCCCTATGCCAGCCGCTG
GCTGGACCTTTCTGCCAGGAATGTCAAGTGCACCAACCCACGCATCACTGAGGTGAGTCC
AGTGGCTGGACCTATAGAGGGGGGCACACTGGTCACCATCCAGGGCCTGAACCTGGGTCT
GTCCTTCTCTGAGCTGGAGGGCAATGTGGAGGTGGCGGGTGTGCAGTGCACCCCACAGGA
GGAGGGATACATCACTGCAGAACAGATTGTGTGCGAGATGGCTGCGGCTCCTAAAGGAAG
TGCTCCAGGTCCAGTTAAGCTGTGTGTTGGCGAATGCAGACCAGAACTGCGCGCACAGTC
CTCCCAGCTCTACTCCTTTGTGACTCCTTCGATGCTGGCGCTGACCCCAGGCAGAGGACC
TGAATCTGGGGGCACCAAGGTCACCATTGTCGGGGAGAACCTTGGCGCTGGCAGCACTGT
TAATGTGTACTTTGGTAATCAGACCTGCGAGCTGTACAGGAGGACCATGTCGGAGATTGT
GTGCTTCTCTGCGCCGTCTGTGACGAAAGCCGGACCGGTGCAAGTCAGTCTGAGTGTCGA
CCGGGCCAGGGTTCCTGGGAGTCTGGCCTTTGAGTACATAGAAGACCCCACAGTCCAACG
CATTGAGCCCCTGTGGAGCATCACAAGTGGACACACCACCCTGACAGTGACTGGAACCAA
CCTGGACGTAGTTCAGGAGCCGCGCGTCAGAGTCAAATATGCCGGCCATGAATCTGTCAA
CGTGTGCAAAGTGCTGAACACAACCACCATCAGCTGCTTCGCCCCCTCTCTGAAGGCGGA
GTACACTGCAGACCAGGAGACGATCAAACACGTGGACGAGTTCGGTTTCGTCTTCAACAA
CGTCCAAGCTCTGCTCACTTACAACAACACAAGCTTTGTGTACTACCCCAACCCTTACCT
GGAACCCCTCAGTCTGTCAGGTGTTCTGGAGCAGAAACCTGGAGCTCCAATCATACTCAA
AGGACGTAACCTGGTGCCATCAGCGTCTGGTGGAGCCCGGCTGAATTACACGGTGCTGAT
TGGAGATACGCCCTGCTCCCTCACTGTGTCCGACACTCAGTTACTCTGTGAGCCGCCGAA
CCTCACCGGGCAGCACAAAGTCCTGGTCCAAGTAGGAGGACTCCACATCTCTCCAGGAGA
AGTTCACATCCGGTCTGACAGCCTGCTCACCCTTCCTGCTATCTTCAGCATCACAGCTGG
AGGAGGGCTGCTACTCATCATAGTCATTATAGTCTTGCTGGCCTACAGACGGAAGTCGCA
TGAGAACGACCTCACTCTGAAACGCCTACAGATGCAGATGGACAATCTGGAGTCCAGAGT
GGCTCTGGAGTGCAAGGAGGCCTTTGCAGAGCTCCAGACAGACATCAACGAGTTAACAAG
TGATCTGGACAGAGCTGGCATCCCCTACCTGGATTATCGCACTTACGCCATGAGGGTTCT
CTTTCCTGGCATCGACGATCATCCTGTGCTCAGAGAGCTGGAGGTGCCGGGGAGCGGACA
GGCGAATGTGGAGAAAGCCTTGAAGCAGTTTGCTCAGCTGGTGAATAACAAGGTTTTCCT
GCTGACATTCATCCGCACACTGGAGCTGCAGCGGTCCTTCTCCATGCGTGACCGCGGCTA
CGTTGCCTCGCTCATCATGACCGCTCTGCAGGGGCGGCTGGAGTACGCCACAGACATCCT
CAAACACCTGCTTTCAGATCTTATAGAACGCAACCTGGAGAGCAAGAACCACCCCAAACT
ACTCCTACGCAGAACAGAGTCGGTGGCGGAGAAGATGCTGACAAATTGGTTTGCCTTCTT
GCTACACAAGTTTCTCAAGGAGTGTGCTGGCGAGCCTCTCTTCATGCTGTTCTGTGCCAT
CAAACAGCAAATGGAGAAGGGACCCATAGACTCCATCACTGGAGAGGCACGCTATTCCCT
CAGTGAGGACAAGCTCATCCGACAGCAGATTGAATACAAGACACTGACGCTGAGCTGTGT
GAACCCAGACAATGAGAACAGTCCAGAAATCCCTGTCAAGGTGCTCAACTGTGACACCAT
TACCCAGGTAAAGGAGAAGATCCTGGATGCGGTGTACAAGAACATGCCCTACTCACAGCG
ACCACGGGCTGCAGACATGGATCTCGAGTGGCGGCAGGGCAGAACAGCTCGTGTGGTCCT
GCAGGATGAGGACATCACCACCAAGATAGAGAGTGACTGGAAGAGGCTCAACACGCTCAT
GCACTACCAGGTGTCTGAGCGCTGCGTGGTGGCCTTGGTGCCCAAACAGATGTCCTCTTT
CAATATTCCATCCTCGGCCAGCTTCCCACGCAGTATCAGCAGATACGGTGTGGACGTTCC
CTTCCGTTCCACGCCCACCAGCCCAGACAGCCCCCACTCCCGTGTGCCCATGCTGACCCC
TGACCTGGAGAGCGGCGTCAAAGTTTGGCACTTAGTCAAGAACCACGACCATGGGGACCA
GAAAGAGGGCGAGCGTGGCAGCAAGATGGTGTCTGAGATCTACCTGACGAGGCTACTAGC
AACAAAGGGCACACTGCAGAAGTTTGTGGACGACCTGTTTGAGACCCTGTTCAGCACTGT
GTGTCGGGGCACCGCCCTGCCTCTCGCAATCAAATACATGTTTGACTTCCTGGACGAGCA
GGCCGACAGGCACGGCATCCATGACATGGACGTTCGTCACACCTGGAAGAGCAACTGCCT
GCCCCTGCGTTTCTGGGTAAATGTGATCAAGAACCCCCAGTTTGTGTTCGACATCCATAA
AAGCAGCATCACAGACGCCTGTCTGTCTGTGGTGGCCCAAACCTTTATGGACTCCTGCTC
AACTTCTGAACACCGCCTGGGCAAAGACTCACCATCCACCAAACTACTCTATGCCAAGGA
CATACCGCACTACAAAAGCTGGGTAGAAAGGTACTACGCTGACATCAACCGCCTGCCTGC
CATCAGTGATCAGGATATGAATGCCTATCTGGCTGAACAGGCCCGTCTTCACTCCAGTGA
GTTCAACATGCTCAGCGCCCTCCATGAGATCTACGCTTACGTCAGCAAGTACAGCCAAGA
GATCATCGAGGCGCTGGAGCAGGATGAACAGGCCCAGAAGCAGAAGTTGGCTTATAAAGT
GGAGCAGATCATCTCAGCCATGTCTATGGAGAGCTGA
>OF13614-RA_aka
ATGGGAACGTGCTTGGATAAAGGATGGACTTACTGCGGCCTCACTAAAGGTCACCGCCGT
CTAAAGGTCATGTCATGGCCTCTGGCACTGTGGCTATTGACTCTAATCTCTGTGAATCAA
AAGATGATTGTCGGACAGACTGTGAACACCTTCCAATCAGAGAGGAGGGAATGGTCACTG
AACCACCTGACTGTGCATCAGTCCACTGGGGCTCTGTACATCGGAGCCGTCAACAGAATC
TACAAGTTGTCGGCTAATCTCACCCTCCTGGTGTCCCATGATACGGGGCCAGAGTATGAC
AACAAAGCTTGTTACCCTCCGCTGATTGTCCAGCCCTGCTCTGAGCCTCTTGCCTCTACT
GACAACGTTAACAAACTGTTGCTCATCGACTACTCTCACAACCGGCTGCTGGCCTGCGGC
AGTCTCTACCAGGGCGTATGCAAGCTGATGAGGCTGGACGACTTGTTCATCCTCGTGGAG
CCCACACACAAGAAAGAACACTACCTGTCCAGTGACAACCAGACAGGGACGATGTACGGG
GTCGTTGTGCCCTCGCAGGGTCAGGATGCCACTCTGTATATCGGCACTGCTGTCGGCGGC
AAACAGGACTACTTCCCAACTATCTCCAGCCGCAAGCTGCCTCGCGACCCAGAATCCTCT
GCCATGCTGGACTACGAGCTCCACACTGACTTTGTCTCCTCTCTAATTAAAATCCCCTCA
GACACGCTGGCTCTTGTCCCACACTTTGACATCTACTACATCTACGGCTTTGCCAGCGGC
AGCTTCGTCTACTTCATGACCGTGCAGCCGGAGACGCCAGAAAACGGGATGCCTGCTGGC
GGCTCCCCTGGCGACCTGTTTTACACCTCTCGCATCATCCGCCTCTGCAAAGGTGACAAG
AAGTTCCACTCATATGTGTCGCTTCCTGTGGGGTGTGTACACAAAGGCGAGGAGTACCGC
CTGCTGCAGGCAGCTTACCTGTCCAAGGCC-GGCAGGGTTCTGGCAAAGTCGCTCAACAT
CAGCGCTCAGGAGGATGTGCTCTTTGCCGTGTTCTCCAAGGGACAGAAGCAGTGCCACGA
CCCTCCAGATCACTCCGCTCTCTGCGTCTTCACCATCCAAGACATAAACACACGCATCAA
GGAGCGGCTGCAGTCCTGCTACCAGGGAGAGGGAAACCTAGAGCTGCACTGGCTCCTGGG
AAAGGACGTGCAGTGCACCAAGGCGCCTGTTCCCATTGATGATCACTTCTGTGGCCTGGA
TATAAACCAGCCCCTGGGGGGTTCCCAGCTGGTGTCAGGTCGGACGCTGTACACTGAAAG
CAGGGACAGGCTGACCTCTGTCACCTCCTACGTCTACAATGGACACAGTGTGATCTTCCT
GGGGACCAGGAGTGGACGGCTGAAAAAGATCAGAGTGGACGGTCCTCTGGAGGGAGGAGT
GCTGTACGAGACAGTGACCGTGATGAAGGATAGCAGCCCCATCCTCCGGGACATGGCCTT
CTCCCTGGACAGGAACTCTCTCTATGTCATGTCTGACAATCAGGTGGCTCAGGTCCCGGT
GGAGGCCTGTGAGCAGTACGGTACATGTGCCGAGTGTCTGAGCTCCGGTGACCCCCACTG
TGGCTGGTGTGTCCTCTACAACATGTGCTCGAGGAGGGACCGGTGTCTGAGGGCGGAGGA
GACCTTCCGTTTCGCCACTGACATTGAGCGCTGTGTGAAGGTTATCGCTCACCCGGACAG
CATTGCTGTATCAGCACATAGTGTCCCTCTTCTGCTGGAGGTACATAACGTTCCAGACCT
TTCTGCTGGTATCACTTGTTCATTTGGCCAGCAGGCCGAGGTGGAGGGTCACGTCAACGG
GAACAGGGTCATGTGTCTGTCCCCAGCTGGGAAGGAGGTCCCTCAGATACCAGAAGGACA
AGACTGGGCCGGCGTCGAGCTTCGCCTGAACTCAAAGGAGACGGGTCAAATGGTCGCCAG
CACCGAGGTGAAGTTCTACAACTGCAGCACCCATCAAACGTGTCTGTCCTGTGTAAACAG
CACTTTTCGCTGCCACTGGTGTAAATACCGAAACCTGTGCACCCACGACCCCAGCAGCTG
TTCCTTCCAGGAGGGCAGAGTCAACGCCTCAGAGAACTGCCCTCAGCTTCTTCACTCTGG
GGAAATCCTCCTTCCGGCCGGCGAGGTCCGACCCATCACGCTGAGGGCCCGAAACCTCCC
CCAGCCGCAGTCGGGCCAGCGAGGCTACGAGTGCGTGGTGCACGTGCAGGGTGTCAGCCA
CCGTGTCACGGCGCTGCGCTTCAACAGCACCAGCGTGCAGTGCCAGAACAGCTCGTACAT
GTACGAGGGTGTGAAGATCAGTGACCTGGCAGTGGACCTCTCCATCGTATGGAACGGCAA
TTTCATCATCGACAATCCCGAGAAGATTAAAGTGCATCTCTACAAGTGCAGCGCCCAGCG
GGACAGCTGTGGCATGTGTCTGCGAGCGGAGAGGAAGTTCCAGTGTGGCTGGTGTAGCGG
CGAGGGCCGATGCACCATGAAGCAGCACTGTCCTCCCATCTCCCCCTATGCCAGCCGCTG
GCTGGACCTTTCTGCCAGGAATGTCAAGTGCACCAACCCACGCATCACTGAGGTGAGTCC
AGTGGCTGGACCTATAGAGGGGGGCACACTGGTCACCATCCAGGGCCTGAACCTGGGTCT
GTCCTTCTCTGAGCTGGAGGGCAACGTGGACGTGGCGGGTGTGCAGTGCACCCCACAGGA
GGAGGGATACATCACTGCAGAACAGATTGTGTGCGAGATGGCTGCGGCTCCTAAAGGAAG
TGCTCCAGGTCCAGTTAAGCTGTGTGTTGGCGAATGCAGACCAGAACTGCGCGCACAGTC
CTCCCAGCTCTACTCCTTTGTGACTCCTTCGATGCTGGCGCTGACCCCAGGCAGAGGACC
TGAATCTGGGGGCACCAAGGTCACCATTGTCGGGGAGAACCTTGGCGCTGGCAGCACTGT
TAATGTGTATTTTGGTAATCAGACCTGCGAGCTGTACAGGAGGACCATGTCGGAGATTGT
GTGCTTCTCTGCGCCGTCTGTGACGAAAGCTGGACCGGTGCAGGTCAGTCTGAGTGTCGA
CCGGGCCAGGGTTCCTGGGAGTCTGGCCTTTGAGTACATAGAGGATCCCACAGTCCAGCG
CATTGAGCCCCTGTGGAGCATCACCAGTGGACACACCACCCTGACAGTGACTGGAACCAA
CCTGGACGTAGTTCAGGAGCCGCGCGTCAGAGTCAAATATGCCGGCCATGAATCTGTCAA
CGTGTGCAAAGTGCTGAACACAACCACCATCAGCTGCTTCGCCCCATCTCTGAAGGCGGA
GTACACTGCAGACCAGGAGACGATCAAACACGTGGACGAGTTCGGCTTCGTCTTCAACAA
CGTCCAAGCTCTGCTCACTTACAACAACACAAGCTTTGTGTACTACCCCAACCCTTACCT
GGAACCCCTCAGTCTGTCAGGTGTTCTGGAGCAGAAACCTGGAGCTCCAATCATACTCAA
AGGACGTAACCTGGTGCCTTCAGCGTCTGGTGGAGCCCGGCTGAATTACACGGTGCTGAT
TGGAGATACGCCCTGCTCCCTCACTGTGTCCGACACTCAGTTACTCTGTGAGCCGCCGAA
CCTCACCGGGCAGCACAAAGTCCTGGTCCAAGTAGGAGGACTCCACATCTCTCCAGGAGA
AGTTCACATCCGGTCCGACAGCCTGCTCACCCTTCCTGCTATCTTCAGCATCACAGCTGG
AGGAGGGCTGCTCCTCATCATAGTCATTATAGTCCTGCTGGCCTACAGACGGAAGTCGCA
TGAGAACGACCTCACTCTGAAACGCCTACAGATGCAGATGGACAATCTGGAGTCCAGAGT
GGCTCTGGAGTGCAAGGAGGCCTTTGCAGAGCTCCAGACAGACATCAACGAGTTAACGAG
TGATCTGGACAGAGCTGGCATCCCCTACCTGGACTATCGCACTTACGCCATGAGGGTTCT
CTTCCCCGGCATCGACGATCATCCTGTGCTCAGAGAGCTGGAGGTGCCGGGGAGCGGACA
GGCGAATGTGGAGAAAGCCTTGAAGCAGTTTGCTCAGCTGGTGAATAACAAGGTTTTCCT
GCTGACATTCATCCGCACACTGGAGCTGCAGCGCTCCTTCTCCATGCGTGACCGCGGCTA
CGTTGCCTCGCTCATCATGACCGCTCTGCAGGGGCGGCTGGAGTACGCCACAGACATCCT
CAAACACCTGCTCTCAGATCTTATAGAACGCAACCTGGAGAGCAAGAACCACCCCAAACT
ACTCCTACGCAGAACAGAGTCGGTGGCGGAGAAGATGCTGACAAATTGGTTTGCCTTCTT
GCTACACAAGTTTCTCAAGGAGTGTGCTGGCGAGCCTCTCTTCATGCTGTTCTGTGCCAT
CAAACAGCAAATGGAGAAGGGACCCATAGACTCCATCACTGGAGAGGCACGCTATTCCCT
CAGTGAGGACAAGCTCATCCGACAGCAGATTGAATACAAGACGCTGACGCTGAGCTGTGT
GAACCCAGACAATGAGAACAGTCCAGAAATCCCTGTCAAGGTGCTCAACTGTGACACCAT
TACCCAGGTAAAGGAGAAGATCCTGGATGCGGTGTACAAGAACATGCCCTACTCACAGCG
ACCACGGGCTGCAGACATGGATCTCGAGTGGCGGCAGGGCAGAACAGCTCGTGTGGTCCT
GCAGGATGAGGACATCACCACCAAGATAGAGAGTGACTGGAAGAGGCTCAACACGCTCAT
GCACTACCAGGTGTCTGAGCGCTGCGTGGTGGCCTTGGTGCCCAAACAGATGTCCTCTTT
CAATATTCCATCCTCAGCCAGCTTCCCACGCAGTATCAGCAGATACGGTGTGGACGTTCC
CTTCCGTTCTACGCCCACCAGCCCGGACAGCCCCCACTCCCGTGTGCCCATGCTGACCCC
TGACCTGGAGAGCGGCGTCAAAGTTTGGCACTTAGTCAAGAACCACGACCATGGGGACCA
GAAAGAGGGCGAGCGTGGCAGCAAGATGGTGTCTGAGATCTACCTGACGAGGCTACTAGC
AACAAAGGGCACACTGCAGAAGTTTGTGGACGACCTGTTTGAGACCCTGTTCAGCACT--
------------------------------------------------------------
-GCCGACAGGCACGGCATCCATGACATGGACGTTCGTCACACCTGGAAGAGCAACTGCCT
GCCCCTGCGTTTCTGGGTAAATGTGATCAAGAACCCCCAGTTTGTGTTCGACATCCATAA
AAGCAGCATCACAGACGCCTGTCTGTCTGTGGTGGCCCAAACCTTTATGGACTCCTGCTC
AACTTCCGAACACCGCCTGGGCAAAGACTCACCATCCACCAAACTACTCTATGCCAAGGA
CATACCGCACTACAAAAGCTGGGTAGAAAGGTACTACGCTGACATCAACCGCCTGCCTGC
CATCAGTGATCAGGATATGAATGCCTATCTGGCTGAACAGGCCCGCCTTCACTCCAGTGA
GTTCAACATGCTCAGCGCCCTCCATGAGATCTACGCCTACGTCAGCAAGTACAGCCAAGA
GATCATCGAGGCGCTGGAGCAGGATGAACAGGCCCAGAAGCAGAAGTTGGCGTATAAAGT
GGAGCAGATCATCTCAGCCATGTCTATGGAGAGCTGA
>Ecy-GLEAN-10025000_Ecy
------------------------------------------------------------
------------------------------------------------------------
---ATGATTGTCGGACAGACTGTGAACACCTTCCAATCAGAGAGGAGGGAATGGTCACTG
AACCACCTGACTGTGCATCAGTCCACTGGGGCTCTGTACATCGGAGCCATCAACAGAATC
TACAAGTTGTCGGCTAATCTCACCCTCCTGGTGTCCCATGATACGGGCCCAGAGTATGAC
AACAAAGCTTGTTACCCTCCGCTGATTGTCCAGCCCTGCTCTGAGCCTCTTGCCTCTACT
GACAACGTTAACAAACTGTTGCTCATCGACTACTCTCACAACCGGCTGCTGGCCTGCGGC
AGTCTCTACCAGGGCGTATGCAAGCTGATGAGGCTGGACGACTTGTTCATCCTCGTGGAG
CCCACACACAAGAAAGAACACTACCTGTCCAGTGACAACCAGACAGGGACGATGTACGGG
GTCGTTGTGCCCTCGCAGGGTCAGGATGCCACTCTGTACATCGGCACTGCTGTCGGCGGC
AAACAGGACTACTTCCCAACTATCTCCAGCCGCAAGCTGCCTCGCGACCCAGAATCCTCT
GCCATGCTGGACTACGAGCTCCACACTGACTTTGTCTCCTCTCTAATTAAAATCCCCTCA
GACACGCTGGCTCTTGTCCCACACTTTGACATCTACTACATCTACGGCTTTGCCAGCGGC
AGCTTCGTCTACTTCATGACCGTGCAGCCGGAGACGCCAGAAAACGGGATGCCTGCTGGC
GGCTCCCCTGGCGACCTGTTTTACACCTCCCGCATCATCCGCCTCTGCAAAGGTGACAAG
AAGTTCCACTCATATGTGTCGCTTCCTGTGGGGTGCGTACACAAAGGCGAGGAGTACCGC
CTGCTGCAGGCAGCTTACCTGTCCAAGGCC-GGCAGGGTTCTGGCAAAGTCGCTCAACAT
CAGCGCTCAGGAGGATGTGCTCTTCGCCGTGTTCTCCAAGGGACAGAAGCAGTGCCACGA
CCCTCCGGATCACTCCGCTCTCTGCGTCTTCACCATCCAAGACATAAACACACGCATCAA
GGAGCGGCTGCAGTCCTGCTACCAGGGAGAGGGAAACCTAGAGCTGCACTGGCTCCTGGG
AAAGGACGTGCAGTGCACCAAGGCGCCTGTTCCCATTGATGATCACTTCTGTGGCCTGGA
TATAAACCAGCCCCTGGGGGGTTCCCAGCTGGTGTCAGGTCGGACGCTGTACACTGAAAG
CAGGGACAGGCTGACCTCTGTCACCTCCTACGTCTACAATGGACACAGTGTGATCTTCCT
GGGGACCAGGAGTGGACGGCTGAAAAAGATCAGAGTGGACGGTCCTCTGGAGGGAGGAGT
GCTGTACGAGACAGTGACCGTGATGAAGGATAGCAGCCCCATCCTCCGGGACATGGCCTT
CTCCCTGGACAGGAACTCTCTCTATGTCATGTCTGACAATCAGGTGGCTCAGGTCCCGGT
GGAGGCCTGTGAGCAGTACGGTACATGTGCCGAGTGTCTGAGCTCCGGTGACCCCCACTG
TGGCTGGTGTGTCCTCTACAACATGTGTTCGAGGAGGGACCGGTGTCTGAGGGCGGAGGA
GACCTTCCGTTTCGCCACTGACATTGAGCGCTGTGTGAAGGTTGTCGCTCACCCGGACAG
CATTGCTGTATCAGCACATAGTGTCCCTCTTCTACTGGAGGTGCATAACGTTCCAGACCT
TTCTGCTGGTATCACCTGTTCATTTGGCCAGCAGGCCGAGGTGGAAGGTCACGTCAACGG
GAACAGGGTCATGTGTCTGTCCCCAGCTGGGAAGGAGGTCCCTCAAATACCAGAAGGACA
AGACTGGGCCGGCGTCGAGCTTCGCCTGAACTCAAAGGAGACGGGTCAAATGGTCGCCAG
CACCGAGGTGAAGTTCTACAACTGCAGCACCCATCAAACGTGTCTGTCCTGTGTAAACAG
CACTTTTCGCTGCCACTGGTGTAAATACCGCAACCTGTGCACCCACGACCCCAGCAGCTG
TTCCTTCCAGGAGGGCAGAGTCAACGCCTCAGAGAACTGCCCTCAGCTTCTTCACTCTGG
GGAAATCCTCCTTCCGGCCGGCGAGGTCCGACCCATCACGCTGAGGGCCCGAAACCTCCC
CCAGCCGCAGTCGGGCCAGCGAGGCTACGAGTGCGTGGTGCACGTGCAGGGTGTCAGCCA
CCGTGTCACGGCGCTGCGCTTCAACAGCACCAGCGTGCAGTGCCAGAACAGCTCGTACAT
GTACGAGGGTGTGAAGATCAGTGACCTGGCAGTGGACCTCTCCATCGTATGGAACGGCAA
TTTCATCATCGACAATCCCGAGAAGATTAAAGTGCACCTCTACAAGTGCAGCGCCCAGCG
GGACAGCTGTGGCATGTGTCTGCGGGCGGAGAGGAAGTTCCAGTGTGGCTGGTGTAGCGG
CGAGGGCCGATGCACCATGAAGCAGCACTGTCCTCCCATTTCCCCCTATGCCAGCCGCTG
GCTAGACCTATCTGCCAGGAATGTCAAGTGCACCAACCCACGCATCACTGAGGTGAGTCC
AGTGGCTGGACCTATAGAGGGAGGCACACTGGTCACCATCCAGGGCCTGAACCTGGGTCT
GTCCTTCTCTGAGCTGGAGGGCAACGTGGACGTGGCGGGTGTGCAGTGCACCCCACAGGA
GGAGGGATACATCACTGCAGAACAGATTGTGTGC--------------------------
------------------------------------------------------------
----------------------ACTCCTTCGATGCTGGCGCTGACCCCAGGCAGAGGACC
TGAATCTGGGGGCACCAAGGTCACCATTGTCGGGGAGAACCTTGGCGCTGGCAGCTCTGT
TAATGTGTACTTTGGTAATCAGACCTGCGAGCTGTACAGGAGGACCATGTCGGAGATTGT
GTGCTTCTCTGCGCCGTCTGTGACGAAAGCCGGACCGGTGCAAGTCAGTCTGAGTGTCGA
CCGGGCCAGGGTTCCTGGGAGTCTGGCCTTTGAGTACATAGAGGATCCCACAGTCCAGCG
CATTGAGCCCCTGTGGAGCATCACCAGTGGACACACCACCCTGACAGTGACTGGAACCAA
CCTGGACGTCGTTCAGGAGCCGCGCGTCAGAGTCAAATATGCCGGCCATGAATCTGTCAA
CGTGTGCAAAGTGCTGAACACAACCACCATCAGCTGCTTCGCCCCGTCTCTGAAGGCGGA
GTACACTGCAGACCAGGAGACGATCAAACACGTGGACGAGTTCGGCTTCGTCTTCAACAA
CGTCCAAGCTCTGCTCACTTACAACAACACAAGCTTTGTGTACTACCCCAACCCTTACCT
GGAACCCCTCAGTCTGTCAGGTGTTCTGGAGCAGAAACCTGGAGCTCCAATCATACTCAA
AGGGCGTAATCTGGTGCCATCAGCGTCTGGTGGAGCCCGGCTGAATTACACGGTGCTGAT
TGGAGATACGCCCTGCTCCCTCACTGTGTCCGACACTCAGTTACTCTGTGAGCCGCCGAA
CCTCACCGGGCAGCACAAAGTCCTGGTCCAAGTAGGAGGACTCCACATCTCTCCAGGAGA
AGTTCACATCCGGTCCGACAGCCTGCTCACCCTTCCTGCTATCTTCAGCATCACAGCTGG
AGGAGGGCTGCTCCTCATCATAGTCATTATAGTCCTGCTGGCCTACAGACGGAAGTCGCA
TGAGAACGACCTCACTCTGAAACGCCTACAGATGCAGATGGACAATCTGGAGTCCAGAGT
GGCTCTGGAGTGCAAGGAGGCCTTTGCAGAGCTCCAGACAGACATCAACGAGTTAACGAG
TGATCTGGACAGAGCTGGCATCCCCTACCTGGACTATCGCACTTACGCCATGAGGGTTCT
CTTCCCCGGCATCGACGATCATCCTGTGCTCAGAGAGCTGGAGGTGCCGGGGAGCGGACA
GGCGAATGTGGAGAAAGCCTTGAAGCAGTTTGCTCAGCTGGTGAATAACAAGGTTTTCCT
GCTGACATTCATCCGCACACTGGAGCTGCAGCGCTCCTTCTCCATGCGTGACCGCGGCTA
CGTTGCCTCGCTCATCATGACCGCTCTGCAGGGGCGGCTGGAGTACGCCACAGACATCCT
CAAACACCTGCTCTCAGATCTTATAGAACGCAACCTGGAGAGCAAGAACCACCCCAAACT
ACTCCTACGCAGAACAGAGTCGGTGGCGGAGAAGATGCTGACAAATTGGTTTGCCTTCTT
GCTACACAAGTTTCTCAAGGAGTGTGCTGGCGAGCCTCTCTTCATGCTGTTCTGTGCCAT
CAAACAGCAAATGGAGAAGGGACCCATAGACTCCATCACTGGAGAGGCACGCTATTCCCT
CAGTGAGGACAAGCTCATCCGACAGCAGATTGAATACAAGACGCTGACGCTGAGCTGTGT
GAACCCAGACAATGAGAACAGCCCAGAAATCCCTGTCAAGGTGCTCAACTGTGACACCAT
TACCCAGGTAAAGGAGAAGATCCTGGATGCGGTGTACAAGAACATGCCCTACTCACAGCG
ACCACGGGCTGCAGACATGGATCTCGAGTGGCGGCAGGGCAGAACAGCTCGTGTGGTCCT
GCAGGATGAGGACATCACCACCAAGATAGAGAGCGACTGGAAGAGGCTCAACACGCTCAT
GCACTACCAGGTGTCTGAGCGCTGCGTGGTGGCCTTGGTGCCCAAACAGATGTCCTCTTT
CAATATTCCATCCTCAGCCAGCTTCCCACGCAGTATCAGCAGATACGGTGTGGACGTTCC
CTTCCGTTCTACGCCCACCAGCCCAGACAGCCCCCACTCCCGTGTGCCCATGCTGACTCC
TGACCTGGAGAGCGGCGTCAAAGTTTGGCACTTAGTCAAGAACCACGACCACGGGGACCA
GAAAGAGGGCGAGCGTGGCAGCAAGATGGTGTCTGAGATCTACCTGACGAGGCTACTAGC
AACAAAGGGCACACTGCAGAAGTTTGTGGATGACCTGTTTGAGACCCTGTTCAGCACTGT
GTGTCGGGGCACCGCCCTGCCTCTCGCAATCAAATACATGTTTGACTTCCTGGACGAGCA
GGCCGACAGGCACGGCATCCATGACATGGACGTTCGTCACACCTGGAAGAGCAACTGCCT
GCCCCTGCGTTTCTGGGTAAATGTGATCAAGAATCCCCAGTTTGTGTTCGACATCCATAA
AAGCAGCATCACAGACGCCTGTCTGTCTGTGGTGGCCCAAACCTTTATGGACTCCTGCTC
AACTTCCGAACACCGCCTGGGCAAAGACTCACCATCCACCAAACTACTCTATGCCAAGGA
CATACCGCACTACAAAAGCTGGGTAGAAAGGTACTACGCTGACATCAACCGCCTGCCTGC
CATCAGTGATCAGGATATGAATGCCTATCTGGCTGAACAGGCCCGCCTTCACTCCAGTGA
GTTCAACATGCTCAGCGCCCTCCATGAGATCTACGCCTACGTCAGCAAGTACAGCCAAGA
GATCATCGAGGCGCTGGAGCAAGATGAACAGGCCCAGAAGCAGAAGTTGGCGTATAAAGT
GGAGCAGATCATCTCAGCCATGTCTATGGAGAGCTGA
