# Supplementary material for: Chromosome-Level Genome Assembly of the Speckled Blue Grouper (Epinephelus cyanopodus) Provides Insight into Its Adaptive Evolution
Source: Biology (Basel). 2022 Dec 13;11(12):1810. doi: 10.3390/biology11121810 (PMC9775623; doi:10.3390/biology11121810)
Supplement: Supplementary file 1 [file biology-11-01810-s001.zip › Supplemental Data/HO00129.align]

>OF13618-RA_aka
ATGAGACGTGAGGAGAAGCAGATGCATTCTTCTCGGATGGCTGTTGAGAGGGGTAGTGTC
TCAACAGACTGCGTGTTTGGAGAGATAAGAACAGCAGGCTACGTCACAGCCCTTGGAGGC
TTGCTCGGCATGGAAGTGTTCCTGGACACCTGTGGACCGCGGAGAGTCATGTCCCTGCTG
TTACTGTACCTCTTTGTGGTGAAGGCAGCAGCTGACTGCTCTAAACCTAAGGGAAAGGAA
AACACTGTCTTAAACACCAAATCGAATCTACTGAATCGGTTTCCAGAGGGTTCTGAGGTC
CACTGGGAGTGTGCCCCTGGATATGTTAGAGACAGTGGCTCTGGGAGTATGACCTGCATT
GATAGCAATTGGACTGAAGCAGATCTCATCTGCAAAAAGAAAGACTGTGGTCCCCCTAAA
CCTCAGCCGAATATGAGCTTTGATATGAGCGCTGGAACCCTGTTTAGTGCTTCAATAAAA
GTAATATGTGATAAAGGTTTCCGGGTCGTTGGATCGAGCTACAAACTGTGCTATGCGACA
GGGTGGAGCGGAAGAGCCAAGTGTGAAATTGTAACATGTGGCAAACCTGTTGAAGTGACC
AACGGCAGACACTCATGGGATTCTCAAGATTCCCCAAAATATGGGGAAACCATATCGTAC
ATCTGCAATGAAGGCTACACCCTCGTTGGGAAAGAGAGTATCATGTGCAGTGAAACTGGT
CAATATGACTCTCAGGCTCCTGCGTGCAAAGGTGGGACAACAGAAGTCAGAGTTACAACA
AAAATGCCAACACCAACACCAA------------------------CACCAACACCTACA
CCTCCACCTCCAGCACAAGAAGTGTCCACTTCCACAGATTCATCTGCCACACCCACAGCT
CACAGAGATATAACTGTCACAGCCAGTGCAACACCAACTGTCTCACCTTCAGTACAAGGT
GGCAGAGACATTTTGACTGCTGAGGGTAAAGCTAGCACAGCCAGTGTAGCATCAATGACG
TCGTCTTCATTTCAAGACAAGCGTGATGCTGCTATAGATACCAGTGAGGATGTTGGAAAT
ATGCCCGTTATAGTCAGTGTGATCAGTGTTGTATTAGCTGTGGGTATATTTGTACTATTT
CTACACAAGTTTCTTCTGAAGAGAAAAGGCTCTT-------CAAA-------TGGAACCG
-------CGCCGATCTA------TTAA
>Ecy-GLEAN-10024996_Ecy
------------------------------------------------------------
------------------------------------------------------------
---------ATGGAAATGTTCCTGGACACCTGTGGACGGCGGAGAGTCAAGTCCCTGCTG
TTGCTGTACCTCTTTGTGGTGAAGGCAGCAGCTGACTGCTCTAAACCTAAGAGAATGGAA
AACGCTACCTTAACCACCAAATCACTTCTACTGAATGACTTTCCAGAGGGTTCTGAGGTC
CAATGGGAGTGTACCCGTGGATATGTTAGAGACAGTGGCTCTGGGAGAATGACCTGCGTT
GATAACAATTGGACTGAAGCAGATCTCATCTGCAAAAAGAATGACTGTGGTCTCCCTAAA
CCTCAGCCGAATATGAACTTTAATATGAGCGCTGGAACCCTGTTTGGTGCTACAATAAAA
GTAACATGTGATAAAGGTTTCCGGGTCGTTGGATCGAGCTACAAAGAGTGCTATGCTACA
GGGTGGAGCGGAAGAGCCAAGTGTCAAATTGTAACATGTGGCAAACCTGTTGAAGTGACC
AACGGCAGACACTCATGGGATTCTCAAGATGCCCCAAAATATGGAGAAACCATATCATAC
ATCTGCAATGAAGGCTACGCCCTCGTTGGGAAAGAGAGTATCATGTGCAGTGAAACTGGT
CAATATGACTCTCAGGCTCCTGCGTGCGAAAGTGGGACAACAGAAGTCAGAGTTACAACA
GAAATGCCAACACCAACACCAA------------------------CACCAATACCTACA
CCTACACCGCCAGCACAAGAAGTGTCCACTTCCACAGATTCATCTGCCACACCCACAGCT
CACAGAGATAAAACTGTCACAGCCAGTGCAACACCAACTGTCTCACCTTCACTACAAGGT
GGCAGAGACATTTTGACAACTGAGGGTAAAGCTAGCACAGCCAGTGTAGCATCAATGACG
TCGTCTTCATTTCAAGACAAGCATGATACTGCTGTAGATACCAGTAAGGATGTTGGAAAT
ATGCCCGTTATAGTCAGTGTGGTCTGCGTTGTGTTAGTTGTGGGTATATCTGCACTATTT
TTACACAAGTTTCTTCTGAAGAGAAAAGGCTCGTATGACACCAGAGAAGACCTGAAGCCG
GAGTTATTACAGTTCCAAAATCTTTAA
>Epmoa-GLEAN-10023899_moa
------------------------------------------------------------
------------------------------------------------------------
---------ATGGGAGTGTTCCTGGACACCTGTGGACGGCGGAGAGTCAAGTCCCTGCTG
TTACTGTACCTCTTTGTGGTGAAGGCAGCAGCTGCTTGCTCTAAACCTAAGGGAATGGAA
AATACTGTCTTAACCGACAAATCGCTTCTAATGAATGAGTTTCCAGAGGGTTCTGAGGTC
CACTGGGAGTGTGCCCATGGATATGTTAGAGACAGTGGCTCTGGGAGTATGACCTGCGTT
GATAACAATTGGACTGAACCAGATCTCATCTGCAAAAAGAAAGACTGTGGTCTCCCTAAA
CCTCAGCCAAATATGAACTTTAATATGAGCGCTGGAACCCTGTTTGGTGCTTCAATAAAA
GTAATATGTGATAAAGGTTTCCGGGTCGTTGGATTGAGCTACAAACAGTGCTATGAGGCA
GGGTGGAGCGGAAGAGCCAAGTGTCAAATTGTAACATGTGGCAAACCTGTTGAAGTGACC
AACGGCAGACACTCATGGGATTCTCAAGATGCCCCAAAATATGGAGAAACCATATCATAC
ATCTGCAACGAAGGCTACACCCTCACTGGGAAAGAGAGTATCATGTGCAGGGAAACTGGT
CAATATGACTCTCAGGCTCCTGCGTGCAAAGGTGGGACAACAGAAGTCAGAGTTACAACA
AAAATGGCAACACCAACACCAACACCAA------------------CACCAACACCTACA
CCTACACCTCCAGGACAAGAAGTGTCCACTTCCACAGATTCATCTGCCACACCCACAGCT
CACAGAGATAAAACTGTCACAGCCAGTGCAACACCAACTGTCTCACCTTCATTACAAGGC
GGCAGAGGCATTTTGACAGCTGAGGGTAAAGCTAGCACAGCCAGTGTAGCATCAATGACG
TCGTCTCCATTTCAAGACAAGCATGATGGTGCTATAGATACCAGTGAGGATGTTGGTAAG
TCATTGAGCCCCAGCACTGTTAGAGATGTTAACATGGTTGTGGGTATACTTGTACTATCT
TTACACAAGTTTCTTCTGAAGAGAAAAGGCTCGTATGACACCAGAGAAGACCTGAAGCCG
GAGTTATTACAGTTCCAAAATCTTTAG
>E.fuscoguttatus.02898_fus
------------------------------------------------------------
------------------------------------------------------------
---------ATGGAAGTGTTCCTGGACACCTGTGGACGGCGGAGAGTCAAGTCCCTGCTG
TTACTCTACTTCTTTGTGGTGAAGGCAGCAGCTGCTTGCTCTAAACCTAAGGGAATGGAA
AATACTGTCTTATCCGACAAATCGCTTCTAATGAATGAGTTTCCAGAGGGTTCTGAGGTC
CACTGGGAGTGTGCCCATGGATATGTTAGAGACAGTGGCTCTGGGAGTATGACCTGCGTT
GATAACAATTGGACTGAACCAGATCTCATCTGCAAAAAGAAAGACTGTGGTCCCCCTAAA
CCTCAGCCAAATATGAACTTTAATATGAGCGCTGGAACCCTGTTTGGTGCTTCAATAAAA
GTAACATGTGATAAAGGTTTCCGGGTCGTTGGATTGAGCTACAAACAGTGCTATGCGACA
GGGTGGAGCGGAAGAGCCAAGTGTCAAATTGTAACATGTGGCAAACCTGTTGAAGTGACC
AACGGCAGACACTCATGGGATTCTCAAGATGCCCCAAAATATGGAGAAACCATATCATAC
ATCTGCAAGGAAGGCTACACCCTCGTTGGGAAAGAGAGTATCATGTGCAGTGAAACTGGT
CAATATAACCCTCAGGCTCCTGCGTGCAAAGGTGGGACAACAGAAGTCAGAGTTACAACA
AAAATGGCAATACCAA------------------------------CACCAACACCTACA
CCAACACCTCCAGGACAAGAAGTGTCCACTTCCACAGATTCATCTGCCACACCCACAGCT
CACAGAGATAAAACTGTCACAGCCAGTGCAACACCAACTGTCTCACCTTCACTACAAGGT
GGCAGAGGCATTTTGACAGCTGAGGGTAAAGCTAGCACAGCCAGTGTAGCATCAATGACG
TCGTCTCCGTTTCAAGACAAGCATGATGGTGCTATAGATACCAGTGAGGATGTTGGAAAT
ATGCCCGTTATAATCAGTGTGATCAGCGTTGTATTAGTTGTGGGTATACTTGTACTATTT
TTACACAAGTTTCTTCTGAAGAGAAAAGGCTCGTATGACACCAGAGAAGACCTGAAGCCG
GAGTTATTACAGTTCCAAAATCTTTAG
>C.altivelis-GLEAN-10028975_alt
------------------------------------------------------------
------------------------------------------------------------
---------ATGGAAGTGTTCCTGGACACCTGTGGACGGCGGAGAGTCAAGTCCCTGCTG
TTACTGTACCTCTTTGTGGTGAAGGCAGCAGCTGCTTGCTCTAAACCTAAGGAAATGGAA
AATACTGTCTTAACCGACGAATCGAGTCTAATGAATGAGTTTCCAGAGGGTTCTGAAGTC
CACTGGGAGTGTGCCCATGGATATGTTAGAGACAGTGGCTCTGGGAGTATGACCTGCGTT
GACAACAATTGGACTGAACCAGATCTCATCTGCAAAAAGAAAGACTGTGGTCCCCCTAAA
CCTCAGCCAAATATGAACTTTAATATCAGCGCTGGAACCCTGTTTGGTGCTTCAATAAAA
GTAACATGTGATAAAGGTTTCCGGGTCATTGGATCGAGCTACAAACAGTGCTATGCGACA
GGGTGGAGCGGAAGAGCCAAGTGTGAAATTGTGACATGTGGCAAACCTGTTGAAGTGACC
AACGGCAGACACTCATGGGATTCTCAAGATGCCCCAAAATATGGAGAAACCATATCATAC
ATCTGCAACGAAGGCTACACCCTCGTTGGGAAAGAGAGTATCATGTGCAGTGAAACTGGT
CAATATGACTCTCGGGCTCCTGCGTGCGAAAGTGGGACAACAGAAGTCAGAGTTACAACA
AAAATGGCAACACCAACACCAACACCAACACCGACACCGACACCACCACCAACACCTACA
CCTACACCTCCAGGACAAGAAGTGTCCACTTCCACAGATTCATCTGCCACACCCACAGTT
CACAGAGATAAAACTGTCACAGCCAGTGCAACACCAACTGTCTCACCTTCACTACAAGGT
GGCAGAGGCATTTTGACAGCTGAGGGTAAAGCTAGCACAGCCAGTGTAGCATCAACGACG
TCGTCTCCATTTCAAGACAAGCCTGATGGTGCTATAGATACCAGTGAGGATGTT------
------------------------------------GTTGTGGGTATACTTGTACTATTT
TTACACAAGTTTCTTCTGAAGAGAAAAGGCTCGTATGACACCAGAGAAGACCTGAAGCCG
GAGTTATTACAGTTCCAAAATCTTTAG
>XP-033483710.1_lan
------------------------------------------------------------
------------------------------------------------------------
---------ATGGAAGTGTTCCTGGACACCTGTGGACGGCGGAGAGTCAAGTTCCTGCTG
TTACTGTACCTCTTTGTGGTTAAGGCAGCAGCTGCTTGCTCTAAACCTAAGGGAATGGAA
AATACTGTCTTAACCGACAAATCGCTTCTAATGAATGAGTTTCCAGAGGGTTCTGAGGTC
CACTGGGAGTGTGCCCATGGATATGTTAGAGACGGTGGCTCTGGGAGTATGACCTGCGTT
GATGACAATTGGACTGAACCAGATCTCATCTGCAAAAAGAACGACTGTGGTCCCCCTAAA
CCTCAGCCAAATATGAACTTTAATATGAGCGCTGGAACCCTGTTTGGTGCTTCAATAAAA
GTAACATGTGATAAAGGTTTCCGGGTCGTTGGATCGAGCTACAAACAGTGCTATGCGACA
GGGTGGAGCGGAAGAGCCAAGTGTGAAATTGTAACATGTGGCAAACCTTTTGAAGTGACC
AACGGCAGACACTCATGGGATTCTCAAGATGCCCCAAAATATGGAGAAACCATATCATAC
ATCTGCAACGAAGGCTACACCCTCATTGGGAAAGAGAGTATCATGTGCAGTGAAACTGGT
CAATATGACTCTTGGGCTCCTGTGTGCGGAGGTGGGACAACAGAAGTCAGAGTTACAACA
AAAATGGCAACACCAA------------------------------CACCAACACCTACA
CCTACACCTCCAGGACAAGAAGTGTCCACTTCCACAGATTCATCTGCCACACTCACAGCT
CACAGAGCTAAAACTGTCACAGCCAGTGCAACACCAACTGTCTCACCTTCACTACAAGGT
GGCAGAGGCATTTTGACAGCTGAGGGTAAAGCTAGCACAGCCAGTGTAGCATCAATGACG
TCATCTCCATTTCAAGACAAGCATGATGGTGCTATAGATACCAGTGAGGATGTTGGAAAT
GTGCCCGTTATAGTCAGTGTGATCAGCGTTGTATTAGTTGTGGGTATACTTGTACTATTT
TTACACAAGTTTCTTCTGAAGAGAAAAGGCTCGTATGACACCAGAGAAGACCTGAAGCCG
GAGTTATTACAGTTCCAAAATCTTTAG
