# Supplementary material for: Chromosome-Level Genome Assembly of the Speckled Blue Grouper (Epinephelus cyanopodus) Provides Insight into Its Adaptive Evolution
Source: Biology (Basel). 2022 Dec 13;11(12):1810. doi: 10.3390/biology11121810 (PMC9775623; doi:10.3390/biology11121810)
Supplement: Supplementary file 1 [file biology-11-01810-s001.zip › Supplemental Data/HO00131.align]

>Ecy-GLEAN-10024989_Ecy
ATGGCTTCAAGTGCTGACGGCAGGGATTCCTCTGATGCTCAGGCACCTCGGAGGATGAAG
TTTAGCTCAGGACTTTGTCGCACATGTCGTCTGGAGGTCACAAGT---ACCATAAACGTC
GTCCATGTGGTCGGCACCTCTCTGAAGGCGGACCTGAGCAGGAGTGCCCCTCCCAGCTCC
AAGTTCTTCTCTGTGAAGTGCACTGCCGATGTTCAGTACAGGATCAACCCCCCACCCC--
-AGTCATCCGACCTCTCTCATGTCCCTCTCGATGGAAACTCAGTGCTGCTCATCAGCATG
GGCTCTGCCAGTCAACATGAAAATGATAACAAGCTCTCTGTCCAGTACTATGGGGAGAAT
AAAGAGGTCTTGGGGAAGGCAATTTTGCACCTGACAGCTGTTGAGATCTCTCTTGATGTG
GATGCTGACAGAGATGGTGTTGTGGAGAAAAACAACACTAACAAGGGATCTTGGAAATGG
GGTCCTAATGGGCACGGAGCCATCCTACTGGTCAACTGTGACTCAGAGAGGACCTACTGG
AAGAAACCAGACAGCGAGCAGAACCACGTCTCCAAAGTGTCAGATTTGAAAGACATGTCT
TTAATGGTGCTGCGGACCAGAGGCCCTGCCAAGCTCCCAGATGGCTACAAGCTCACCATG
CACATCTCTCAGGGGCACGCAGAGAGTGTGAGAGTCTTCAGGTCCAAGGGCGTGACATCT
AATGCCTCGTCGGGGAGACTCTATGACTACTTTGTGAGGGACTATCCACTGGTGCTGAGC
GATAAGTTCCTGTCCAGGGAAGTGCCTTACCTTGGAGGAGAAGCAGAGATGAACTTTTAT
GTGGAGGGCCTCAGGTTTACCGACAAGGACTTTGACGGGTTCATCAGCATCAACCTTAGT
CTGTTAGAGCCCATCAGTCACGGTGTTCCTGAGACGCCTATTTTCACCGACACAGCTGTG
TTCAGAGTGGCACCCTGGATCATGACACCCAACACCCTGGAGCCTGAGGAGGTATTTGTC
TGCAGTACTAAAGACAACTTCCAATTCCTCAAAGGAATGAGGAACCTTGTTTCAAGATGC
GGGTGCAAGCTCAGGATTTGCCACGAGTATGTGAACCGAGGAGATCGCTGGATGCAGGAC
GAGCTGGAGTTTGGATACATCGACTCACCTCATCACATCTTTCCTGTTGTTCTGGATTCC
CCTCGAGATGGAAAGTTGCAGGATTTTCCGTATCATGAGCTACTGGGCCCGGACTTTGGC
TACGTGACAAGGGTGGCTCACAGAAGAGATGTGAGCAGTCTGGACTCGTTTGGTAATTTG
GAGGTCAGTCCTCCTGTCACTGTAAATGGAAAACACTATCCCCTGGGCAGAATCATTATT
GGCGTGGCCTTCCCTACAGCAACTAAAGGACGGAACATGACCCAGGTAGTTCAAGACTTC
CTGTGGGCGCAGAAGGTTCAGGAGCCTGTTGCTCTGTTCTCTGATTGGCTTCTCGTCGGC
CACGTAGATGAATTCATGACTTTTGTTCCTGCACCTGACAGAAAGGGCTTCCGGCTGCTG
CTGGCCAGCCCAGACGCAGGCTACAAGCTATTCAGAGGCCTAAAGAACAATGGACATGGA
CAAGCCAAACTGTTTGAGGGTCTGAAAGATGAAATACCAAAAACAGTGGATGAGATACTG
AGTGACACGGATCTTGAAGCTGAAAATAACTACGCACAGAGCTGCATCGACTGGAACAGA
GATGTGCTGAAGAGAGAGTTGGGCCTGGACGATGAGGACATCATCGACTTGCCGATCCTC
TTCAAATTAGTGATGGAGAAACATGATAGAACACAGCACAGAGCGGTGGCTTACTACCCT
GACATGGTTAACATGATCGTCTTGGGGAAAAACCTCGGCATCCCGAAGCCCTTTGGTCCC
AAGGTGGATGGTCGCTGTGCCCTGGAGGCTGAGATGACCTCCCTGATGGAGGGCTTGGGC
CTCAACTGCATGTTCATCGACGACTTTGCCTCCTACCACAAGAATCTGGGAGAGGTGCAC
TGCGGCTCCAACGTCCGCAGGAAACCGTTTGACTTCAAGTGGTGGAACCTGGAGATGTGA
>XP-033482027.1_lan
ATGGCTTCAAGTGCTGACGGCAGGGATTCTTCTGATGCTGTGGAACCTGGGAGGATGAAG
TTTAGCTCAGGATATTGCCGCACATGTCGTCTGGAGGTCGAAAGTACTACTATAAGCGTC
GTCCATGTGGTCGGCACCTCTCTGAAGGCAGACCTGAACAGGAGTGCCCCTCCCAGCTCC
AAGTTCTTCTCTGTGAAGTGCACTGCCGGTGTTCAGTACAGGATCAACCCCCCACCCCAG
GAGACAACCGATCTCTCTCACATCCCTCTCAATGGAAACTCAGTGCTGCTCATCAGCATG
GGCTCTGCCAGTCAACATGAAAATGATAACAAGCTCTCTGTTCAGTACTATGGGGAGAAT
AAAGAGGTCTTGGGGAAAGCAGTTCTGCACCTGACAGCTGTTGAGATCTCTCTTGATGTG
GATGCTGACAGAGACGGTGTTGTGGAGAAAAACAACACTAACAAGGGATCTTGGAAATGG
GGTCCTAATGGGCACGGAGCCATCCTATTGGTCAACTGTGACTCAGAGAGGACCTACTGG
AAGAAACCAGACAGCGAGCAGAACCACATCTCCAAAGTGTCAGATTTGAAAGACATGTCT
TTAATGGTGCTGCGGACCAGAGGCCCTCCCAAGCTCCCAGAGGGCTATAAGCTCACCATG
CACATCTCTCAGGGGCATGCAGAGAGTGTGAGAGTCTTCAGGTCCAAGGGCAAGACAACT
AATGCCGTGTCGGAGAGAGTCTATGACTACTTTGTGAGGGACTATCCACTGGTGCTGAGC
GCTAAGTTCCTGTCCAGGGAAGTGCCTTACCTTGGAGGAGAAGCAGAGATGAACTTTTAT
GTGGAGGGCCTCAGGTTTTCCGACAAGGACTTCGACGGGCTCATCAGCATCAACCTCAGT
CTGTTAGAGCCCATCAGTCCCGGTCTCCCTGAGACGCCTATTTTCACTGACACAGCTGTG
TTCAGAGTGGCACCCTGGATCATGACACCCAACACCCTGGAGCCTGAGGAGGTATTTGTC
TGCAGCACTAAAGACAACTACCAGTTCCTCAAAGGTATGAAGAACCTTGTTGCAAGAAGC
GGGTACAAGCTCAAGATTTGCCACGAGTATGTGAACCGAGGAGATCGCTGGATGCAGGAT
GAGCTGGAGTTTGGATACATCGACTCACCTCATCACATCTTTCCTGTTGTTCTGGATTCC
CCTCGAGATGGAAAGATGCAGGATTTTCCATATCATGAGCTACTGGGCCCAGACTTTGGC
TACGTGACAAGGGTGGCTCACAGAAGAGATGTGAGCAGTCTGGACTCGTTTGGTAATCTG
GAGGTCAGTCCTCCTGTCACTGTAAATGGAAAAAACTATCCCCTGGGCAGAATCATTATT
GGCGTGGCCTTCCCTACAGCAACTAAAGGACGGAACATGACCCAAGTAGTTCAAGACTTC
CTGTGGGCGCAGAAGGTTCAGGAGCCTGTTGCTCTGTTCTCTGACTGGCTCCTCGTCGGC
CACGTAGATGAATTCATGACTTTTGTTCCTGCAGCTGACAGAAAGGGCTTCCGGCTGCTG
CTGGCCAGCCCAGACGCAGGCTACAAGCTATTCAGAGGCCTAAAGAACAATGGACACGGA
CAAGCCAAACTGTTTGAGGGTCTGAAAGATGAAAAACCAAAAACAGTGGATGAGTTACTG
AGTGACACGAGTCTTGAAGCTGAAAATAACTACGTACAGAGCTGCATCGACTGGAACAGA
GATGTGCTGAAGAGAGAGTTGGGCCTGGATGATGAGGACATCATCGACTTGCCGATCCTC
TTCAAGTTAGTGGTGGAAAAACAGGATAGAACACAGTTCAGAGCGGTGGCTTACTACCCT
GACATGGTTAACATGATCGTCTTGGGGAAAAACCTCGGCATCCCGAAGCCCTTTGGTCCC
AAGGTGAATGGTCGCTGTGCCCTGGAGGCTGAGATGTGCTCCCTGATGGAGGGCTTGGGC
CTCAACTGCACGTTCATCGACGACTTCGCCGCCTACCACAAGCTGCTGGGAGAGGTGCAC
TGCGGCTCCAACGTCCGCAGGAAACCGTTTGACTTCAAGTGGTGGAACCTGGAGATGTGA
>OF13621-RA_aka
ATGA-TTCA------------------CCCTCGGACTCTC-----------AGAGTCGAT
TATGGCCAA---------------------------------------ACTATATGCGTT
TTATGCGTGGTGGGCTCGGAACTTAATGTGAACCTGAACAGGAGTGCCCCTCCCAGCTCC
AAGTTCTTCTCTGTGAAGTGCACTGCCGATGTTCAGTACAGGATCAACCCCCCACCCCAG
GAGACATCCGACCTCTCTCACATCCCTCTCGATGGAAACTCAGTGCTGCTCATCAGCATG
GGCTCTGCCAGTCAACATGAAAATGATAACAAGCTCTCTGTTCAGTACTATGGGGAGAAT
AAAGAGGTCTTGGGGAAGGCAGTTCTGCACCTGACAGCTGTTGAGATCTCTCTTGATGTG
GATGCTGACAGAGATGGTGTTGTGGAGAAAAACAACGCTAACAAGGGATCTTGGAAATGG
GGTCCTGATGGGCACGGAGCCATCCTATTGGTCAACTGTGACTCAGAGAGGACCTACTGG
AAGAAACCAGACAGCGAGCAGAACCAGGTCTCCAAAGTGTCAGATTTGAAAGACATGTCT
TTAATGGTGCTGCGGACCAGAGGCCCTGCCAAGCTCCCAGACGGCTACAAGCTCACCATG
CACATCTCTCAGGGGCACGCAGAGAGTGTGAGAGTCTTCAGGTCCAAGGGCGTGACATCT
AATGCCTCCTCGAAGAAAGTCTATGACTACTTTGTGAGGGACTATCCACTGGTGCTGAGC
GCTAAGTTCCTGTCCAGGGAAGTGCCTTACCTTGGAGGAGAAGCAGAGATGAAGTTTTAT
GTGGAGGGCCTCAGGTTTTCCGACAAGGACTTCGACGGGCTCATCAGCATCAACCTTAGT
CTGTTAGAGCCCATCAGTCGCGGTGTCCCTGAGACGCCCATTTTCACCGACACAGCTGTG
TTCAGAGTGGCACCCTGGATCATGACACCCAACACCCTGGAGCCTGAGGAGGTATTTGTC
TGCAGCACTAAAGACAACTTCCAGTTCCTCAAAGGAATGAGGAACCTTGTTTCAAGATGC
GGGTACAAGCTCAGGATTTGCCACGAGTATGTGAACCGAGGAGATCGCTGGATGCAGGAT
GAGCTGGAGTTTGGATACATCGACTCACCTCATCACATCTTTCCTGTTGTTCTGGATTCC
CCTCGAGATGGAAAGTTGCAGGATTTTCCGTATCATGAGCTACTGGGCCCGGACTTTGGC
TACGTGACCAGGGTGGCTCACAGAAGAGATGTGAGCAGTCTGGACTCGTTTGGTAATTTG
GAGGTCAGTCCTCCTGTTACTGTAAATGGAAAAAACTATCCCCTGGGCAGAATCATTATT
GGCGTGGCCTTCCCTACAGCAACTAAAGGACGGAACATGACCCAAGTAGTTCAAGACTTC
CTGTGGGCGCAGAAGGTTCAGGAGCCTGTTGCTCTGTTCTCTGACTGGCTCCTCGTTGGC
CACGTAGATGAATTCATGACTTTTGTTCCTGCACCTGACAGAAAGGGCTTCCGGCTGCTG
CTGGCCAGCCCAGACGCAGGCTACAAGCTATTCAGAGGCCTAAAGAACAATGGACATGGA
CAAGCCAAACTGTTTGAAGGTCTGAAAGATGAAATACCAAAAACAGTGGATGAGCTACTG
AGTGACACGAGTCTTGAAGCTGAAAATAACTACGCACAGAGCTGCATCGACTGGAACAGA
GATGTGCTGAAGAGAGAGTTGGGCCTGGACGATGAGGACATCATCGACTTGCCGATCCTC
TTCAAGTTAGTGATGGAGGAACATGATAGAACACAGTTCAGAGCGGTGGCTTACTACCCT
GACATGGTTAACATGATCGTCTTGGGGAAAAACCTCGGCATCCCGAAGCCCTTTGGTCCC
ATTGTGAATGGTCGCTGTGCCCTGGAGGCTGAGATGTGCTCCCTGATGGAGGGCTTGGGC
CTCAACTGCACGTTCATCGACGACTTTGCCTCCTACCACAAGAATCTGGGAGAGGTGCAC
TGCGGCTCCAACGTCCGCAGGAAACCGTTTGACTTCAAGTGGTGGAACCTGGAGATGTGA
>Epmoa-GLEAN-10023903_moa
ATGA-TTCA------------------CCCTCGGACTCTC-----------AGAGTAGAT
TATGGCCAA---------------------------------------ACTACAAGCGTT
TTATGCGTGGTGGGATCGGAACTTAATGTGAACCTGAACAGGAGTGCCCCTCCCAGCTCC
AAGTTCTTCTCTGTGAAGTGCACTGCCGGTGTTCAGTACAGGATCAACCCCCCACCCCTG
GAGACAACCGACCTCTCTCACATCCCTCTCGATGGAAACTCAGTGCTGCTCATCAGCATG
GGCTCTGCCAGTCAACATGAAAATGATAACAAGCTCTCTGTTCAGTACTATGGGGAAAAT
AAAGAGGTCTTGGGGAAAGCAGTTCTGCACCTGACAGCTGTTGAGATCTCTCTTGATGTG
GATGCTGACAGAGACGGTGTTGTGGAGAAAAACAACGCTAACAAGGGATCTTGGAAATGG
GGTCCTAATGGGCACGGAGCCATCCTGTTGGTCAACTGTGACTCAGAGAAGACCTACTGG
AAGAAACCAGACAGCGAGCAGAACCACGTCTCCAAAGTGTCAGATTTGAAAGACATGTCT
TTAATGGTGCTGCGGACCAGAGGCCCTGCCAAGCTCCCAGAGGGCTACAAGCTCACCATG
CACATCTCTCAGGGGCACGCAGAGAGTGTGAGAGTCTTCAGGTCCAAGGGCGTGACAACT
AATCCCGTGTCACAGAGAGTCTATGACTACTTTGTGAGGGACTATCCACTGGTGCTGAGC
GCTAAGTTCCTGTCCAGGGAAGTGCCTTACCTTGGAGGAGAAGCAGAGATGAACTTTTAT
GTGGAGGGCCTCAGGTTTTCCGACAAGGACTTCGACGGGCTCATCAGCATCAACCTCAGT
CTGTTAGAGCCCATCAGTCCCGGTCTCCCTGAGACGCCTATTTTCACCGACACAGCTGTG
TTCAGAGTGGCACCCTGGATCATGACACCCAACACCCTGGAGCCTGAGGAGGTATTTGTC
TGCAGCACTAAAGACAACTACCAGTTCCTCAAAGGAATGAAGAACCTTGTTGCAAGATGC
GGTTACAAGCTCAGGATTTGTCACGAGTATGTGAACCGAGGAGATCGCTGGATGCAGGAT
GAGCTGGAGTTTGGATACATCGACTCACCTCATCACATCTTTCCTGTTGTTCTGGATTCA
CCTCGAGATGGAAAGATGCAGGATTTTCCGTATCATGAGCTACTGGGCCCGGACTTTGGC
TACGTGACAAGGGTGGCTCACAGAAGAGATGTGAGCAGTCTGGACTCGTTTGGTAATTTG
GAGGTCAGTCCTCCTGTCACTGTAAATGGAAAAAACTATCCCCTGGGCAGAATCATTATT
GGCGTGGCCTTCCCTACAGCAACTAAAGGACGGAACATGACCCAAGTAGTTCAAGACTTC
CTGTGGGCGCAGAAGGTTCAGGAGCCTGTTGCTCTGTTCTCTGACTGGCTCCTCGTCGGC
CACGTAGATGAATTCATGACTTTTGTTCCTGCAGCTGACAGAAAGGGCTTCCGGCTGCTG
CTGGCCAGCCCAGACGCAGGCTACAAGCTATTCAGAGGCCTAAAGAACAATGGACACGGA
CAAGCCAAACTGTTTGAGGGTCTGAAAGATGAAAAACCAAAAACAGTGGATGAGGTACTG
AGTGACACGAGTCTTGAAGCTGAAAATAACTACGTACAGAGCTGCATCGACTGGAACAGA
GATGTGTTGAAGAGAGAGTTGGGCCTGGACGATGAGGACATCATCGACTTGCCGATCCTC
TTCAAGTTAGTGGTGGAGAAACAGGATAGAACACAGTTCAGAGCGGTGGCTTACTACCCT
GACATGGTTAACATGATCGTCTTGGGGAAAAACCTCGGCATCCCGAAGCCCTTTGGTCCC
AAGGTGAATGGTTGCTGTGCCCTGGAGGCTGAGATGTGCTCCCTGATGGAGGGCTTGGGC
CTCAACTGCACGTTCATCGACGACTTTGCCTCCTACCACAAGCTGCTGGGAGAGGTGCAC
TGCGGCTCCAACGTCCTCAGGAAACCGTTTGACTTCAAGTGGTGGAACCTGGAGATGTGA
>E.fuscoguttatus.02953_fus
ATGA-TTCA------------------CCCTCGGACTCTC-----------AGAGTAGAT
TATGGCCAA---------------------------------------ACTACAAGCGTT
TTATGCGTGGTGGGATCGGAACTTAATGTGAACCTGAACAGGAGTGCCCCTCCCAGCTCC
GAGTTCTTCTCTGTGAAGTGCACTGCCGGTGTTCAGTACAGGATCAACCCCCCACCCCTG
GAGACAACCGACCTCTCTCAAATCCCTCTCGATGGAAACTCAGTGCTGCTCATCAGCATG
GGCTCTGCCAGTCAACATGAAAATGATAACAAGCTCTCTGTTCAGTACTATGGGGAGAAT
AAAGAGGTCTTGGGGAAAGCAGTTCTGCACCTGACAGCTGTTGAGATCTCTCTTGATGTG
GATGCTGACAGAGACGGTGTTGTGGAGAAAAACAATGCTAACAAGGGATCTTGGAAATGG
GGCCCTAATGGGCACGGAGCCATCCTATTGGTCAACTGTGACTCAGAGAGGACCTACTGG
AAGAAACCAGACAGTGAGCAGAACCACATCTCCAAAGTGTCAGATTTGAAAGACATGTCT
TTAATGGTGCTGCGGACCAGAGGCCCTGCCAAGCTCCCAGAGGGCTACAAGCTCACCATG
CACATCTCTCAGGGGCATGCAGAGAGTGTGAGAGTCTTCAGGTCCAAGGGCGTGACATCT
AATGCCGTGTCGGAGAGAGTCTATGACTACTTTGTGAGGGACTATCCACTGGTGCTGAGC
GCTAAGTTCCTGTCCAGGGAAGTGCCTTACCTTGGAGGAGAAGCAGAGATGAACTTTTAT
GTGGAGGGCCTCAGGTTTTCCGACAAGGACTTCGACGGGCTCATCAGCATCAACCTCAGT
CTGTTAGAGCCCGTCAGTCCCGGTCTCCCTGAGACGCCTATTTTCACCGACACAGCTGTG
TTCAGAGTGGCACCCTGGATCATGACACCCAACACCCTGGAGCCTGAGGAGGTATTTGTC
TGCAGCACTAAAGACAACTACCAGTTCCTCAAAGGAATGAAGAACCTTGTTACAACATGC
GGGTACAAGCTCAGGATTTGCCACGAGTATGTGAACCGAGGAGATCGCTGGATGCAGGAT
GAGCTGGAGTTTGGATACATCGACTCACCTCATCACATATTTCCTGTTGTTCTGGATTCC
CCCCGAGATGGAAAGATGCAGGATTTTCCGTATCATGAGCTACTGGGCCCGGACTTTGGC
TACGTGACAAGGGTGGCTCACAGAAGAGATGTGAGCAGTCTGGACTCGTTTGGTAATCTC
GAGGTCAGTCCTCCTGTCACTGTAAATGGAAAAAACTATCCCCTGGGCAGAATCATTATT
GGCGTGGCCTTCCCTACAGCAACTAAAGGACGGAACATGACCCAAGTAGTTCAAGACTTC
CTGTGGGCGCAGAAGGTTCAGGAGCCTGTTGCTCTGTTCTCTGACTGGCTCCTTGTCGGC
CACGTAGATGAATTCATGACTTTTGTTCCTGCAGCTGACAGAAAGGGCTTCCGGCTGCTG
CTGGCCAGCCCAGACGCAGGCTACAAGCTATTCAGAGGCCTAAAGAACAATGGACACGGA
CAAGCCAAACTGTTTGAGGGTCTGAAAGATGAAAAACCAAAAACAGTGGATGAGTTACTG
AGTGACACGAGTCTTGAAGCCGAAAATAACTACGTACAGAGCTGCATCGACTGGAACAGA
GATGTGTTGAAGAGAGAGTTGGGCTTGGACGATGAGGACATCATCGACTTGCCGATCCTC
TTCAAGTTAGTGGTGGAGAAACAGGATAGAACACAGTTCAGAGCGGTGGCTTACTACCCT
GACATGGTTAACATGATCGTCTTGGGGAAAAACCTCGGCATCCCGAAGCCCTTTGGTCCC
AAGGTGAATGGTCGCTGTGCCCTGGAGGCTGAGATGTGCTCCCTGATGGAGGGCTTGGGC
CTCAACTGCACGTTCATCGACGACTTCGCCTCCTACCACAAGCTGCTGGGAGAGGTGCAC
TGCGGCTCCAACGTCCGCAGGAAACCATTTGACTTCAAGTGGTGGAACCTGGAGATGTGA
>C.altivelis-GLEAN-10028970_alt
ATGA-TTCA------------------CCCTCGGACTCTC-----------AGAGTAGAT
TATGGCCAA---------------------------------------ACTACAAGCGTT
TTATGCGTGGTGGGATCGGAACTTAATGTGAACCTGAACAGGAGTGCTCCTCCCAGCTCC
AAGTTCTTCTCTGTGAAGTGCACTGCCGGTGTTCAGTACAGGATCAACCCCCCACCCCTG
GAGACAACCGACCTCTCTCACATCCCTCTCGATGGAAACTCAGTGCTGTTCATCAGCATG
GGCTCTGCCAGTCAACACGAAAATGATAACAAGCTCTCTGTTCAGTACTATGGGGAGAAT
AAAGAGGTCTTGGGGAAAGCAGTTCTGCACCTGACAGCTGTTGAGATCTCTCTTGATGTG
GATGCTGACAGAGACGGTGTTGTGGAGAAAAACAACGCTAACAAGGGATCCTGGAAATGG
GGTCCTAATGGGCACGGAGCCATCCTATTGGTCAACTGTGACTCAGAGAGGACCTACTGG
AAGAAACCAGACAGCGAGCAGAACCACATCTCCAAAGTGTCAGATCTGAAAGACATGTCT
TTAATGGTGCTGCGGACCAGAGGCCCTGCCAAGCTCCCAGAGGGCTACAAGCTCACCATG
CACATCTCTCAGGGGCACGCAGAGAGTGTGAGAGTCTTCAGGTCCAAGGGCGTGACAACT
AATGCCGTGTCGGAGAGAGTCTATGACTACTTTGTGAGGGACTATCCACTGGTGCTGAGC
GCTAAGTTCCTGTCCAGGGAAGTGCCTTACCTTGGAGGAGAAGCAGAGATGAACTTTTAT
GTGGAGGGCCTCAGGTTTTCCGACAAGGACTTCGACGGGCTCATCAGCATCAACCTCAGT
CTGTTAGAGCCCATCAGTCCGGGTCTCCCTGAGACGCCTATTTTCACCGACACAGCTGTG
TTCAGAGTGGCACCCTGGATCATGACACCCAACACCCTGGATCCTGAGGAGGTATTTGTC
TGCAGCACTAAAGACAACTACCAGTTCCTCAAAGGAATGAAGAACCTTGTTGCAAGATGC
GGGTACAAGCTCAGGATTTGCCACGAGTATGTGAACCGAGGAGATCGCTGGATGCAGGAT
GAGCTGGAGTTTGGATACATCGACTCACCTCATCACATCTTTCCTGTTGTTCTGGATTCC
CCTCGAGATGGAAAGATGCAGGATTTTCCGTATCATGAGCTACTGGGCCCGGACTTTGGC
TACGTGACAAGGGTGGCTCACAGAAGAGATGTGAGCAGTCTGGACTCGTTTGGTAATCTG
GAGGTCAGTCCTCCTGTCACTGTAAATGGAAAAAACTATCCCCTGGGCAGAATCATTATT
GGTGTGGCCTTCCCTACAGCAACTAAAGGACGGAACATGACCCAAGTAGTTCAAGACTTC
CTGTGGGCGCAGAAGGTTCAGGAGCCTGTTGCTCTGTTCTCTGACTGGCTCCTCGTCGGC
CACGTAGATGAATTCATGACTTTTGTTCCTGCAGCTGACAGAAAGGGCTTCCGGCTGCTG
CTGGCCAGCCCAGACGCAGGCTACAAGCTATTCAGAGGCCTAAAGAACAATGGACATGGA
CAAGCCAAACTGTTTGAGGGTCTGAAAGATGAAGAACCAAAAACAGTGGATGAGTTACTG
AGTGACACGAGACTTGAAGCTGAAAATAACTACGTACAGAGCTGCATCGACTGGAACAGA
GATGTGTTGAAGAGAGAGTTGGGCCTGGACGATGAGGACATCATCGACTTGCCGATCCTC
TTCAAGTTAGTGGTGGAGAAACAGGATAGAACACAGTTCAGAGCGGTGGCTTACTACCCT
GACATGGTTAACATGATCGTCTTGGGGAAAAACCTCGGCATCCCGAAGCCCTTTGGTCCC
AAGGTGAATGGTCGCTGTGCCCTGGAGGCTGAGATGTGCTCCCTGATGGAGGGCTTGGGC
CTCAACTGCACGTTCATCGACGACTTCGCCTCCTACCACAAGCTGCTGGGAGAGGTGCAC
TGCGGCTCCAACGTCCGCAGGAAACCATTTGACTTCAAGTGGTGGAACCTGGAGATGTGA
