# Supplementary material for: Chromosome-Level Genome Assembly of the Speckled Blue Grouper (Epinephelus cyanopodus) Provides Insight into Its Adaptive Evolution
Source: Biology (Basel). 2022 Dec 13;11(12):1810. doi: 10.3390/biology11121810 (PMC9775623; doi:10.3390/biology11121810)
Supplement: Supplementary file 1 [file biology-11-01810-s001.zip › Supplemental Data/HO00133.align]

>E.fuscoguttatus.02994_fus
ATGGACTCAGG--------------------------------------------AAAGC
AAGTAACGTTTCCGTTGATGCTGTGTGTGGGGGCGGCTGTGATTGGCTCCCTGCAGTTTG
GCTACAACACCGGTGTCATCAATGCCCCTCAGAACGTCATTGAGAAATTCATCAATGAGA
CGTGGTATGATCGCTACCATGAGCCCATCACAAAGGGCACCCGCACGGCCATCTGGTCCA
TCGCCGTGGCCATCTTCTCTGTTGGTGGCATCTTTGGCTCCTTCTCCGTCGGACTCTTTG
TCAACCGCTTTGGAAGGAGAAACTCTATGCTCATGGCCAACATCCTGGCCTTCCTCGCAG
CGACTCTGATGGGCTTTTCGAAGATGGCAAAATCCTGGGAAATGCTGATCGCTGGTCGTT
TTGTGGTGGGCCTCTACTCTGGCCTCTCCACAGGCTTCGTGCCCATGTATGTGGGTGAGG
TTGCCCCTACAGCCCTGCGAGGAGCCCTGGGAACCCTCCACCAGCTGGGCATCGTCATCG
GCATCCTCATCGCACAGGTGTTCGGATTGGAGGTAATCATGGGCAGTGACAGCTTGTGGC
CACTCCTTTTGGGCTTCACCTTCATCCCTGCTGTGGTGCAGTGCATCCTGCTGCCCCTCT
GCCCCGAGAGCCCCCGCTTCCTGCTCATCAACAGGAACGAAGAGAACAAGGCCAAGAATG
TGTTGAAGAAGCTCAGAGGCACCACAGACGTCAGCTCTGACATGCAGGAGATGAAGGAGG
AGAGCAGGCAGATGATGAGAGAGAAGAAGGTGACCATCCCAGAGCTCTTCCGCTCGCCCC
TCTACCGCCAGCCCCTCCTGATTGCCGTCATCCTGCAACTCTCCCAGCAGCTGTCTGGCA
TCAATGCTGTGTTTTACTACTCCACTCGTATCTTTGAGAAAGCTGGAGTGGAGCAGCCTG
TCTATGCAACCATTGGAGCCGGTGTGGTTAACACAGCTTTCACTGTGGTGTCGCTGTTTG
TCGTAGAGCGTGCCGGACGTCGGTCTCTGCACCTGGTGGGGCTGCTGGGAATGGCCGGAT
CTGCCGTCTTAATGACTATCGCTCTGGCTCTGCTGGACAAGCTCAAATGGATGTCATATT
TGAGCATTGTAGCCATTTTCTCCTTTGTTGCATTCTTTGAGATTGGACCGGGTCCCATCC
CCTGGTTCATCGTGGCAGAGCTGTTCTCGCAGGGACCCAGGCCGTCAGCCTTTGCTGTGG
CTGGATTCTCCAACTGGACTGCAAACTTCATAGTGGGAATGTGCTTCCAGTATGTAGAGG
AGCTGTGCGGCCCCTACGTGTTCATCATCTTCACCGTGCTCCTGCTCGTGTTCTTTGTCT
TCACCTACTTCAGAGTGCCGGAGACCAAGGGCCGGACATTCGACGAGATCGCGTCCGGCT
TCCGCCAGACGGCCGCCACCGGAGGAGAAAAGCACTCGCCGGAGGAGCTGAACAGCCTGG
GAGCGGATTCTCAGCTCTGA
>C.altivelis-GLEAN-10028968_alt
ATGGACTCAGG--------------------------------------------AAAGC
AAGTAACGTTTCCGTTGATGCTGTGTGTGGGGGCGGCTGTGATTGGCTCCCTGCAGTTCG
GCTACAACACCGGTGTCATCAATGCCCCTCAGAATGTCATTGAGAAATTCATCAATGAGA
CGTGGTATGATCGCTACCAGGAGCCCATCACAAAGGGCACTCGCACGGCCATCTGGTCCA
TCGCCGTGGCCATCTTCTCTGTTGGTGGCATCTTTGGCTCCTTCTCCGTCGGACTCTTTG
TCAACCGCTTTGGAAGGAGAAACTCTATGCTCATGGCCAACATCCTGGCCTTCATCGCAG
CGACTCTGATGGGCTTTTCGAAGATGGCAAAATCCTGGGAAATGCTGATCGCTGGTCGTT
TTGTGGTGGGCCTCTACTCTGGCCTCTCCACAGGCTTCGTGCCCATGTATGTGGGTGAGG
TTGCCCCTACAGCCCTACGAGGAGCCCTGGGAACCCTCCACCAGCTGGGCATCGTCATTG
GCATCCTCATCGCACAGGTGTTTGGATTAGAGGTAATCATGGGCAGCGACAGCTTGTGGC
CACTCCTTTTGGGCTTCACCTTCATCCCTGCTGTGGTGCAGTGCATCCTGCTGCCCCTCT
GCCCCGAGAGCCCCCGCTTCCTGCTCATTAACAGGAATGAAGAGAACAAGGCCAAGAACG
TGTTGAAGAAGCTCAGAGGCACCACAGATGTCAGCTCTGACATGCAGGAGATGAAGGAGG
AGAGCAGGCAGATGATGAGAGAGAAGAAGGTGACCATCCCAGAGCTCTTCCGCTCGCCCC
TCTACCGCCAGCCCCTCCTGATTGCCGTCATCCTGCAGCTCTCCCAGCAGCTGTCTGGCA
TCAATGCTGTGTTTTACTACTCCACTCGTATCTTTGAGAAAGCTGGAGTGGAGCAGCCTG
TCTATGCAACCATTGGAGCCGGTGTGGTTAACACAGCTTTCACTGTGGTGTCGCTGTTTG
TCGTAGAGCGTGCCGGACGTCGGTCTCTGCACCTGCTGGGGCTGCTGGGAATGGCCGGAT
CTGCCGTCTTAATGACTATCGCTCTGGCTCTGCTGGACAAGCTCAAATGGATGTCATATT
TGAGCATCGTAGCCATTTTCTCCTTTGTCGCATTCTTTGAGATTGGACCGGGTCCCATCC
CCTGGTTCATCGTGGCAGAGCTGTTCTCGCAGGGACCCAGGCCGTCAGCCTTTGCTGTGG
CTGGCTTCTCCAACTGGACTGCAAACTTCATAGTGGGAATGTGCTTCCAGTATGTAGAGG
AGCTGTGCGGCCCCTATGTGTTCATCATCTTCACCGTGCTGCTGCTCGTGTTCTTCGTTT
TCACCTACTTCAGAGTGCCAGAGACCAAGGGCCGGACATTCGATGAGATTGCGTCCGGCT
TCCGCCAGACGGCCGCTACCGGAGGAGAAAAGCACTCGCCGGAGGAGCTGAACAGCCTGG
GAGCGGATTCTCAGCTCTGA
>Epmoa-GLEAN-10023881_moa
CTGG--TCAGACTGGTCTCTTTACTGACACGACTTTCTTTGCTCTCTGTTGTCTTACAGC
AAGTAACGTTTCCGTTGATGCTGTGTGTGGGGGCGGCTGTGATTGGCTCCCTGCAGTTCG
GCTACAACACTGGTGTCATCAATGCCCCTCAGAACGTCATTGAGAAATTCATCAATGAGA
CGTGGTATGATCGCTACCAGGAGCCCATCACAAAGGGCACCCGCACGGCCATCTGGTCCA
TCGCCGTGGCCATCTTCTCTGTTGGTGGCATCTTTGGCTCCTTCTCCGTCGGACTCTTTG
TCAACCGCTTTGGAAGGAGAAACTCTATGCTCATGGCCAACGTCCTGGCCTTCATCGCAG
CGACTCTGATGGGCTTTTCGAAGATGGCAAAATCCTGGGAAATGCTGATCGCTGGTCGTT
TTGTGGTGGGCCTCTACTCTGGCCTCTCCACAGGCTTCGTGCCCATGTATGTGGGTGAGG
TTGCCCCAACAGCCCTACGAGGAGCCCTGGGAACCCTCCACCAGCTGGGCATTGTCATCG
GCATCCTCATCGCACAGGTGTTTGGATTGGAGGTAATCATGGGCAGCGACAGCTTGTGGC
CACTCCTTTTGGGCTTCACCTTCATCCCTGCTGTGGTGCAGTGCATCCTGCTGCCCCTCT
GCCCCGAGAGCCCCCGCTTCCTGCTCATCAACAGGAACGAAGAGAACAAGGCCAAGAACG
TGTTGAAGAAGCTCAGAGGCACCACAGATGTCAGCTCTGACATGCAGGAGATGAAGGAGG
AGAGCAGGCAGATGATGAGAGAGAAGAAGGTGACCATCCCAGAGCTCTTCCGCTCGCCCC
TCTACCGCCAGCCCCTCCTGATTGCTGTCATCCTGCAGCTCTCCCAGCAGCTGTCTGGCA
TCAATGCTGTGTTTTACTACTCCACTCGTATCTTTGAGAAAGCTGGAGTGGAGCAGCCTG
TCTATGCAACCATTGGAGCCGGTGTGGTTAACACAGCTTTCACTGTGGTGTCGCTGTTTG
TCGTAGAGCGTGCCGGACGTCGGTCTCTGCACCTGCTGGGGCTGCTGGGAATGGCCGGAT
CTGCCGTCTTAATGACTATCGCTCTGGCTCTGCTGGACAAGCTCAAATGGATGTCATATT
TGAGCATCGTAGCCATTTTCTCCTTTGTCGCATTCTTTGAGATCGGACCGGGTCCCATCC
CCTGGTTCATCGTGGCAGAGCTGTTCTCGCAGGGACCCAGGCCGTCAGCCTTTGCTGTGT
CTGGCTTCTCCAACTGGACTGCAAACTTCATAGTGGGAATGTGCTTCCAGTATGTAGAGG
AGCTGTGCGGCCCCTACGTGTTCATCATCTTCACCGTGCTGCTGCTCGTGTTCTTTGTCT
TCACCTACTTCAAAGTGCCGGAGACCAGGGGCCGGACATTCGACGAGATCGCGTCCGGCT
TCCGCCAGACGGCCGCCACCGGAGGAGAAAAGCACTCGCCGGAGGAGCTGAACAGCCTGG
GAGCGGATTCTCAGCTCTGA
>XP-033482297.1_lan
ATGGACTCAGG--------------------------------------------AAAGC
AAGTAACGTTTCCGTTGATGCTGTGTGTGGGGGCGGCTGTGATTGGCTCCCTGCAGTTCG
GCTACAACACCGGTGTCATCAATGCCCCTCAGAACGTCATTGAGAAATTCATCAATGAGA
CGTGGTATGATCGCTACCAGGAGCCCATCACAAAGGGCACCCGCACGGCCATCTGGTCCA
TCGCCGTGGCCATCTTCTCTGTTGGTGGCATCTTTGGCTCCTTCTCCGTCGGACTCTTTG
TCAACCGCTTTGGAAGGAGAAACTCTATGCTCATGGCCAACATCCTGGCCTTCATCGCAG
CGACTCTGATGGGCTTTTCGAAGATGGCAAAATCCTGGGAAATGCTGATCGCTGGTCGTT
TTGTGGTGGGCCTCTACTCTGGCCTCTCCACAGGCTTTGTGCCCATGTATGTGGGTGAGG
TTGCCCCTACAGCCCTACGAGGAGCCCTGGGAACCCTCCACCAGCTGGGCATCGTCATCG
GCATCCTCATCGCACAGGTGTTTGGATTGGAAGTAATCATGGGCAGCGACAGCTTGTGGC
CACTCCTTTTGGGCTTCACCTTCATCCCTGCTGTGGTGCAGTGCATCCTGCTGCCCCTCT
GCCCCGAGAGCCCCCGCTTCCTGCTCATCAACAGGAACGAAGAGAACAAGGCCAAGAACG
TGTTGAAGAAGCTCAGAGGCACCACAGATGTCAGCTCTGACATGCAGGAGATGAAGGAGG
AGAGCAGGCAGATGATGAGAGAGAAGAAGGTGACCATCCCAGAGCTCTTCCGCTCGCCCC
TCTACCGCCAGCCCCTCCTGGTTGCCGTCATCCTGCAGCTCTCCCAGCAACTGTCTGGCA
TCAATGCTGTGTTTTACTACTCCACTCGTATCTTTGAGAAAGCTGGAGTGGAGCAGCCTG
TCTATGCAACCATTGGAGCCGGTGTGGTTAACACAGCTTTCACTGTGGTGTCGCTGTTTG
TCGTAGAGCGTGCCGGACGTCGGTCTCTGCACCTGCTGGGGCTGCTGGGAATGGCCGGAT
CTGCCGTCTTAATGACTATTGCTCTGGCTCTGCTGGACAAACTCAAATGGATGTCATATT
TGAGCATCGTAGCCATTTTCTCCTTTGTCGCATTCTTTGAGATCGGACCGGGTCCCATCC
CCTGGTTCATCGTGGCAGAGCTGTTCTCGCAGGGACCCAGGCCGTCAGCCATTGCTGTGG
CTGGCTTCTCCAACTGGACTGCAAACTTCATAGTGGGAATGTGCTTCCAGTATGTAGAGG
AGCTGTGCGGCCCCTATGTGTTCATCATCTTCACCGTGCTGCTGCTCGTGTTCTTTGTCT
TCACCTACTTCAAAGTGCCGGAGACCAAGGGCCGGACATTCGACGAAATCGCGTCCGGCT
TCCGCCAGACGGCCGCCACCGGAGGAGAAAAGCACTCGCCGGAGGAGCTGAACAGCCTGG
GAGCTGATTCTCAGCTCTGA
>OF13623-RA_aka
ATGGACTCAGG--------------------------------------------AAAGC
AAATAACGTTTCCGTTGATGCTGTGTGTGGGGACGGCTGTGATTGGCTCCCTGCAGTTCG
GCTACAACACCGGTGTCATCAATGCCCCTCAGAACGTCATTGAGAAATTCATCAATGTGA
CATGGTATGATCGCTACCAGGAGCCCATCACAAAGGGCTCCCGCACGGCCATCTGGTCCG
TCGCCGTGGCCATCTTCTCTGTTGGTGGCATCTTTGGCTCCTTCTCCGTCGGACTCTTTG
TCAACCGCTTTGGAAGGAGAAATTCAATGCTCATGGCCAACGTCCTGGCCTTCATCGCAG
CGACTCTGATGGGCTTTTCGAAGATGGCAAAATCCTGGGAAATGCTGATCGCTGGTCGTT
TTGTGGTGGGCCTCTACTCTGGCCTCTCCACAGGCTTCGTGCCCATGTATGTGGGTGAGG
TTGCCCCTACAGCCCTACGAGGAGCCTTGGGAACCTTTCACCAGTTGGGCATTGTCATCG
GCATCCTCATCGCACAGGTGTTTGGATTGGAGGTAATCATGGGCAGTGACAGCTTGTGGC
CACTCCTATTGGGCTTCACCTTCATCCCTGCTGTGGTGCAGTGCTGCCTGCTGCCCTTCT
GCCCCGAGAGCCCCCGTTTCCTGCTCATCAACAGGAATGAAGAGAACAAGGCCAAGAGCG
TGTTGAAGAAGCTCAGAGGCACCACAGACGTCAGCTCTGACATGCAGGAGATGAAGGAGG
AGAGCAGGCAGATGATGAGAGAGAAGAAGGTGACCATCCCGGAGCTCTTCCGCTCGCCCC
TCTACCGCCAGCCCCTCCTGATTGCTGTCATCCTGCAGCTCTCCCAGCAGCTGTCTGGCA
TCAATGCTGTGTTTTACTACTCCACTCGTATCTTTGAGAAAGCTGGAGTGGAGCAGCCTG
TCTATGCAACCATTGGAGCCGGTGTGGTTAACACAGCTTTCACTGTGGTGTCGCTGTTTG
TCGTAGAGCGTGCAGGACGTCGGTCTCTGCACCTGCTGGGGCTGCTGGGAATGGCCGGAT
CTGCCGTCTTAATGACTATCGCTCTGGCTCTGCTGGACAAGCTCAAATGGATGTCATATT
TGAGCATCGTAGCCATTTTCTCCTTTGTCGCATTCTTTGAGATCGGACCGGGTCCCATCC
CCTGGTTCATCGTGGCAGAGCTGTTCTCGCAGGGACCCAGGCCTTCAGCCTTTGCTGTGG
CTGGCTTCTCTAACTGGACCGCAAACTTCATAGTGGGAATGTGCTTCCAGTATGTCGAGG
AGCTGTGCGGCCCCTACGTATTCATCATCTTCACTGTGTTGCTGCTCGTGTTCTTTGTCT
TCACCTACTTCAAAGTGCCGGAGACCAAGGGCCGGACATTCGATGAGATCGCGTCCGGCT
TCCGCCAGACGGCTGCCACTGGAGGAGAAAAGCACTCGCCGGAGGAGCTGAACAGCTTGG
GAGCGGATTCTCAGCTCTGA
>Ecy-GLEAN-10024987_Ecy
ATGGACTCAGG--------------------------------------------AAAGC
AAGTAACGTTTCCGTTGATGCTGTGTGTGGGGGCGGCTGTGATTGGCTCCCTGCAGTTCG
GCTACAACACCGGTGTCATCAATGCCCCTCAGAACGTCATTGAGAGATTCATCAATGAGA
CATGGTATGATCGCTACCAGGAGCCCATCACAAAGGGCTCCCGCACGGCCATCTGGTCCA
TCGCCGTGGCCATCTTCTCTGTTGGTGGCATCTTTGGCTCCTTCTCCGTCGGACTCTTCG
TCAACCGCTTTGGAAGGAGAAACTCTATGCTCATGGCCAACGTCCTGGCCTTCATCGCAG
CGACTCTCATGGGCTTTTCGAAGATGGCAAAATCCTGGGAAATGCTGATTGCTGGTCGTT
TTGTGGTGGGCCTCTACTCTGGCCTCTCCACAGGCTTCGTGCCCATGTATGTGGGTGAGG
TTGCCCCTACAGCCCTACGAGGAGCCTTGGGAACCCTGCACCAGCTGGGCATTGTCATCG
GCATCCTCATCGCACAGGTGTTTGGATTGGAGGTAATCATGGGCAGCGACAGCTTGTGGC
CACTCCTACTGGGCTTCACCTTCATCCCTGCTGTGGTGCAGTGTATCCTGCTGCCCCTCT
GCCCTGAGAGCCCCCGTTTCCTGCTCATCAACAGGAACGAAGAGAACAAGGCCAAGAGCG
TGTTGAAGAAGCTCAGAGGCACCACAGACGTCAGCTCTGACATGCAGGAGATGAAGGAGG
AGAGCAGGCAGATGATGAGAGAGAAGAAGGTGACCATCCCGGAGCTCTTCCGCTCGCCCC
TCTACCGCCAGCCCCTCCTGATTGCTGTCATCCTGCAGCTCTCCCAGCAGCTGTCTGGCA
TCAATGCTGTGTTTTACTACTCCACTCGTATCTTCGAGAAAGCTGGAGTGGAGCAGCCTG
TCTATGCAACCATTGGAGCCGGTGTGGTTAACACAGCTTTCACTGTGGTGTCGCTGTTTG
TCGTAGAGCGTGCAGGACGTCGGTCCCTGCACCTGCTGGGGCTGCTGGGAATGGCCGGAT
CTGCCGTCTTAATGACTATTGCTCTGGCTCTGCTGGACAAGCTCAAATGGATGTCATATT
TGAGCATCGTAGCCATTTTCTCCTTTGTCGCATTCTTTGAGATCGGACCGGGTCCCATCC
CCTGGTTCATCGTGGCAGAGCTGTTCTCGCAGGGACCCAGGCCGTCAGCCTTTGCTGTGG
CTGGCTTCTCTAACTGGACTGCAAACTTCATAGTGGGAATGTGCTTCCAGTATGTAGAGG
AGCTGTGCGGCCCCTACGTATTCATCATCTTCACCGTGCTGCTGCTCGTGTTCTTTGTCT
TCACCTACTTCAAAGTGCCGGAGACCAAGGGCCGGACATTCGATGAGATCGCGTCCGGCT
TCCGCCAGACGGCTGCCACTGGAGGAGAAAAGCACTCGCCGGAGGAGCTGAACAGCCTGG
GAGCGGATTCTCAGCTCTGA
