# Supplementary material for: Chromosome-Level Genome Assembly of the Speckled Blue Grouper (Epinephelus cyanopodus) Provides Insight into Its Adaptive Evolution
Source: Biology (Basel). 2022 Dec 13;11(12):1810. doi: 10.3390/biology11121810 (PMC9775623; doi:10.3390/biology11121810)
Supplement: Supplementary file 1 [file biology-11-01810-s001.zip › Supplemental Data/HO00144.align]

>OF13639-RA_aka
ATGCTTGGAAATAGTGTGAAAGGCAGAGAAGGAGATTTGAAGATGGAAAGGACGGAT---
------------------------------------------------------------
----AGCACAAAGGCATACGGCCAAGCAGATGGCAAAGGAG-------------------
---------------TTGGTATGGCAGCTAAGAGGGCCAAGTC----------TGGAGTG
CCCCAGAGCACACAGAGGAGTGAACTGAAGGTGTACCGTGCGGGTAGCTCTGAGGGCAGG
ATACCAGTGCCCTCCAATCTCCGCAAG----------------------CAGAGGTCTAT
GACAAACCTGGCTGTGCTCACTGATGCTGAGAAGAAGTTGCACCTTTATGAGCCCAAGTG
GTGTGATGACATGGCCAAGCCCGGAGCGGGCCAGACCA----------------------
------AGACGGGCAAGCCAAAGACAGCAGGGGGTGGCAGCAGTGCCGGAGGGGGTGCCC
CGCTCTC-AAGAAACCTATCCAAATCTGAACACTCGCTGTTCCAGGGCAAACCCAAGCCC
TTCAGCCCTCTGGCTGCTCCATCTGCTCTGGGCAAACAGAGCCG-TATACCTCGTGCTCC
GTTCGCTGAGGTGAAGCCCCTGAGCAAGGCACCTGAGGAC------------------GG
GAAGTCAGATGACGAGATCCTCTCCAGCAAAGCAAAGGCCGCTAAG--------------
---AAGCAGGGAGCCGGAGCCGGAGGGGAG----------------------TCCGGCTC
CAAAGGCCAGGGGGAGGAAGGGGGAGACAAACCCTTCCTGAAGGTGGACCCAGAGCTGGT
GGTGACAGTGCTGGGCGACCTGGAGCAGCTGCTCTTCAGTCAGATGTTAGACCCCGAGTC
TCAGAGGAAGCGGACCGTGCAGAATGTGCTTGACCTTCGCCAGAATTTGGAGGATACGAT
GTCGAGTCTGCGCGGCTCCCAGCTTAGCCATAGCTGTGTGGACAGCAGTAACGTGGG---
CGACAGCGACGAGACCAACGCTCGCAGCATATCCAGCCTGTCCAACCGCTCATCGCCTCT
CTCCTGGCGCCACGGCCAGTCCAGCCCTCGCCTCCAAGCGGGCGACGCCCCGTCCTCCAC
CGGTGGAGGGTACCAGGGTAGCAAGAGCTCCTCCCAGTACACGGCCCACACGATGCCCGC
TCGCTGCTCCAGCCGCCTCAGCAGCACGTCTCGCATCGAGCTCATCGAAGGGTTGGATGA
CGCCGACCTCAAGTCTGGTTACCTGAGCGACAGTGACCTTCAAGGAAAGAGCCTGCCGGA
TGATGATGACGACAACCTCGCTAATGGTTGGGATGAGAGCAGCTCCATCAGCAGCGGGCT
CAGCGACGGTGATGGCGATGGTTCGGAGAACCTCAGTTCAGAAGAGTTCAATGTCAGCTC
CTCCCTTAACTCCCTCCCGAGCACACCCCTGGGATCCAGACGCAACTCTTCTGTTATGCT
CCGCACTGATGCGGAGAAGCGCTCCCTGGTGGAAAGTGGACTCTCTTGGTACAGTGAGGA
CAGCAAGGCCGGACACAAGCTTGACAGCGGCAGCTACGACACGGGAAGTCTCAAGACTGA
GGCCCCGAGCAAGTGGAGGAAGAAGCCGCCAAGCCTCAGTGAAGATTCAGCGTGTAAAGG
AGAACTGAGGAAGCCCCAGAGTTTGGGTCAACCAGGAAGTTTCAAGAAGGGTCGTAATCC
TCCTGTTGGCGTGACCTCCCCCATCACCCATACATCACAGAGCACGCTGAAAGTTGCAGC
AGCTAAAAGTGAGAGGCCACTGGATAAATCCAAGATTTCCCTCAAAACTGCTGGTCTACA
GAGGTCTCGTTCAGATGCTGGCAGGGATCATCATGGAGAGCACCGCAAGCCCCCGTCAGG
TTTGGTTAAACCCACTGCTGGAGCCTCCTTTGGCTACAAGAAACCACCAACAGCCACCGG
TACTGCCACTGTTATGACAGCAGGGGGCGCCACCATCTCCAGTGGCTCTGCCACTGTGGG
GAAAACCCCCAAGTCATCAGGCATCCCTGTGAAGCCTGTGGGAGGAGGAGTGCCCTCGGG
TCGAAAGAACAGTTTTGATGCCAGCAGCGAGCAGAGCTTCCTGGGGCCAAACGCCCGAAA
CAGCATTCAGTACCGCAGCCTGCCTCGACCGGCCAAATCAAGCACGCTCAGCGTGATCGG
TCGCCCTGCAACTCGGCCTGTCAGCGGCACCATTGACCCCAGTCTGCTGAGTCTGAAACC
TGTGCCCATGGCCTCCACGGGCCCCAGGATTAAAGAGCCCGGTAGCTGCAGCAGCAAGAT
GTCTAATCGAACATGCACAGGCCCGGTGAACATGACAGACCGAGAGAAGGAGAAGGAGAG
AGCCAAGGCCAAGGCTGTGGGTGCTGACATGGACTGTGGCTCTCTGAAAGGAGAGGACAC
TCAGTCTGCAGGGGAGTCCACTGTGAAACTGCACGGCCTGAGACGGACCAGCAGCAGCAA
ATACCCTGAACTGTCATCACCCACCACACCAAGGATGCTGAACACTAAATCTCTGGGTCG
TCCACCCAGCTTGGCTCACCTGGACAAGGTCAACTCCAACAGCCTCGACTCCTGTGTGAC
CATCCACGACCTCCCGCCCAAAGTCCCCCCATATTCCAAGCTGCAGGACCTGGCCGGTTC
CCACACCTCCTCCCGCCTCACCCCCAGTCCAGCGCCTGTGCTCCACATCGATTCCCCCAG
CTCGTACACCAGCGAAAGCCTGAGTCTGAGCGGGTCCCCGCTGCTCTACCCCAAACTGTC
AGGCATGCACCGCAGCATGGAGTCGCTGCCCCTCCAGATGAGCGTGCCTTCCAGTGCCAG
GTTTGTCAGAACTGAGGTGCACGACAAGGAGGAGAGGGCTGCGGGAACCTGGGGAGCCGG
AAGCAGGACATCCCTCAACCTCACAGACAACCTGCAGACAGACAGAAACACCTTGCCGAA
GAAAGGCTTAGAACGCTATGGCTCAAGCCTGTCAGAGAGTGACGGCAAACCGGGAAGGCG
CCACTCCCACAACATAGTCAGCATGACCGAGAGCGATAGTCCCCCTCAGCTGCCTTCTCC
CACCCGCCCTCTCCACCCCTCCTCCGGCAAGGCTCCTCTCACCAACGTGGTTGCCCCAAT
TTCCAGTGGCACCCCGAGGATATCTCGCTCCAACAGCATAGGCCCCCCCAGTGAGTCAGC
CTGCGATCTCTATGGATCCTCCCCCCTGGGCAGCAGTATGTCCCTGGCTGACCGGCCAAA
AAGCATGATGCGGTGCGGGTCTTTCCGTGAACCAGGGGGTGATGATGTGCATGGGTCTGT
GCTCTCTTTGGCGTCCAACGCTTCATCCAACTATTCCTCGAATGAGGAGAGGATACAAGG
GGAGCAAATCCGCAAGTTGAGGCGAGAGCTGGAGTCTTCCCAGGAAAAGGTTGCCGACTT
GACCATGCAGCTTAGTGCCAAT---CTAGGCCAGGCGAATCTGGTTGCAGCATTCGAGCA
GAGTTTGGCGCTGATGACGGCGCGCCTGCAGACCCTGTCGGTGTCCTCAGAGCAGAAGGA
CTCTGAGCTCACCGAGCTAAAGGACACCATCGAGGCTCTGAGGGCCAAAAACACAGAAGC
CCAAGAAATCATTCACGGGGCTCTCAGTAACCCAGACATCACACCTAAAGAAATGCTGAT
CAATCGCCAGAACTCCTCAGAAAGCATTGCCAGCCTTGCCAGCACCACCAGCCACTCCAG
TATGGGCAGTCTGAAAGAGCAGGAGGCCAAGAAGAAGAAGAAGAAGAGCTG---------
GTTACGCAGCTCCTTCAACAAGGCCTTTAGTAAGAAGGGCTCCAAGCCGTCGGGACCGTA
CGCTGACATCGAGGAGATCTCCACCCCAGAATCCTCTGCACCCTCCTCCCCCAAAGTCCA
CCATGTTGGAGGCAACCCTCCATCGTCAATGAAATCATCAGCCTCTGCATCATCATCAGG
GCTCTGCGAAGGAGGCGAGGTGGCGGATGATAAGGTTGTAACAGAGCTGCGTTCAGAGCT
GTGGGAGAAGGAGCGCAAACTGACAGACATCCGCCTGGAGGCTCTGAACTCTGCCCATCA
GCTGGAGCAGCTGCAGGAAGCCATGATCAACATGCAGATGACAGTGGAGAACCTGAAAAC
TGAGAACGACCAGCTCAAGACAAGTGGTCTGTCCCCCTGTCCATCTCCTGGACCCTCTAA
CTCCGTCTCCCAGTCCTCAGGTCTCACCGCCCTGGGGAGTTCATCACCTCGACAGTCTGT
AGCCATGCACATGCCCAAGAGCTACAGCAGAGGGCTGAGTGACGGGGGCAGCT---CAGA
CGTCCACTCTGCAGATTCCTTCAGTCTGTCCTCACAGAGAGACGATCATCGTGTCAGGGT
GGTGATTTGTGTCGCAGACTTACATGTCTTCAAAGATGAGGTTAAACAACAAGATTTCTT
CGTCGGCACCGTCAGGGTGAATGGCAGGATGGACTGGCCCATGCTGGACTCAGCTGTCAG
CCAGGCTTTCAAGGTGTACGTAGCCAAGGTGGACCCCACTTCCAGCTTGGGCCTGTCTAC
AGACTCCATCTACAGTTACAGCATGGGCCACATTAAAAGAGTGCTGGGAGGAGAAGCTCC
AGAGACGCAGCCCTCTCGCTGCATGTCCCGAGGCCCCACTGGCATCACAGTGTCCCTGAA
AGGTTTGAAGGAGAAGTGTGTGGACAGCCTGGTATTTGAAACCCTCATTCCCAAACCCAT
GATGCAGCACTACATCAGTCTGCTACTCAAACACCGCCGTCTCATCCTGTCTGGACCGAG
CGGGACGGGCAAGAGCTACCTCGCTTCCCGGCTGGCTGAGTACCTGGTGGACCGCAGCGC
CCGCGAAGTCAGCGACGGCATCGTGGTCACTTTCAACATGCACCGTCAGTCATGCAAGGA
TCTGCAGCTGTATCTTTCCAACCTGGCCAATCAAATCGATCGGGAAACCAGCACGTCAGA
AATACCACTGGTCGTGATTCTGGATGATATTCATGACCCTGCGTCCATCAGCGAACTTGT
GAATGGTGCTCTCACCTGCAAATATCACAAATGTCCTTACATTATTGGAACAAGCAATCA
GCCGGTGAAGATGATAGCGAACCACGGCCTCCATCTCAGCTTCAGGATGGTGACCTTCTC
CAACAATGTGGAGCCAGCCAACGGCTTCCTGGTGCGCTACTTGCACAGGAAGCTGATGGA
GTCGGAGGATGAGAGAAGCTTGACCAACGAGGACCTGATCAGGGTGCTAGACTGGTTGCC
CAAACTGTGGTATCATCTGCACGCCTTCCTGGAGAAGCACAGCACGTCGGACTTCCTCAT
TGGCCCCTGCTTCTTCCTGTCCTGTCCAGTCACAGTGGATGAGTTTCGATCATGGTTCAT
TGACCTGTGGAACCACTCTATTATTCCTTACCTGCAGGAGGGGGCCAAGGACGGCATCAA
GGTCCATGGTCAGAAGGCGGTCTGGGAGGACCCGGTGGAGTGGGTGAGGGGCACTCTGCC
TTGGCCGTCTGCCCAGCAGGACCAGGCAAAACTGTTCCACTTGCCTCCCCCGAGCATTGG
CTCCAGCAGCCCCGGTCAGCCCTGCGAGGAGCGGCCTCACAAGGAGACCCCGCCCAGCTC
CATGGAATCTGATCCACTGATGGCAATGCTTTTGAAACTTCAAGAGGCTGCCAATTACAT
TGAGTCCCCAGACAAAGAAGACCCTAGCCTGCCTAAACTTTGA
>Ecy-GLEAN-10024966_Ecy
AT-------------------------------------------GAGCGGTCGTGT---
------------------------------------------------------------
----------------------------------------C-------------------
---------------TTGGT----CGGCAAAG--------------------------TG
CCTCCT-----------------------------------------------CTGCAG-
------------------------------------------------------------
------------------------------------------------------------
--------------------TCGGCGCCGA------------------------------
------------------------------------------------------------
------------------------------------------------------------
------------------------------------------------------------
------------------------------------------------------------
------------------------------------------------------------
----------------GAGCCAAAAGGA--------------------------------
------------------------------------------------------------
------------------------------------------------------------
----------------------------CTTTACTTT-----------------------
------------------------------------------------------------
------------------------------------------------------------
------------------------------------------------------------
------------------------------------------------------------
---------------------------------------------------------TTA
CGCCAA------------------------------------------------------
--------------------------GTTGGGATGAGAGCAGCTCCATCAGCAGCGGGCT
CAGCGACGGTGACGGCGATGGCTCGGAGAACCTCAGTTCAGAAGAATTCAATGTCAGCTC
CTCCCTTAACTCCCTCCCGAGCACACCCCTGGGATCCAGACGCAACTCTTCTGTTATGCT
CCGCACTGATGCGGAGAAGCGCTCCCTGGTGGAAAGTGGACTCTCTTGGTACAGCGAGGA
CAGCAAGGCCGGACACAAGCTTGACAGCGGCAGCTACGACACGGGAAGTCTCAAGACTGA
GGCCCCGAGCAAGTGGAGGAAGAAGCCGCCAAGCCTCAGTGAAGATTCAGCGTGTAAAGG
AGAACTGAGGAAGCCCCAGAGTTTGGGTCAACCAGGAAGTTTCAAGAAGGGTCGTAATCC
TCCTGTTGGTGTGACCTCCCCCATCACCCATACATCACAGAGCACGCTGAAAGTTGCAGC
AGCTAAAAGTGAGAGGCCACTGGATAAATCCAAGATTTCCCTCAAAACTGCTGGTCTACA
GAGGTCTCGTTCAGATGCTGGCAGGGATCATCATGGAGAGCACCGCAAGCCCCCGTCAGG
TTTGGTTAAACCCACTGCTGGAGCCTCTTTTGGCTACAAGAA---ACCAACAGCCACCGG
TACTGCCACTGTTATGACAGCAGGGGGCGCCACCATCTCCAGTGGCTCTGCCACTGTGGG
GAAAACCCCCAAGTCATCAGGCATCCCTGTGAAGCCTGTGGGAGGAGGAGTGCCCTCGGG
TCGAAAGAACAGTTTTGATGCCAGCAGCGAGCAGAGCTTCCTGGGGCCAAACGCCCGAAA
CAGCATTCAGTACCGCAGCCTGCCTCGACCGGCCAAATCAAGCACGCTCAGCGTGATCGG
TCGCCCTGCAACTCGGCCCGTCAGCGGCACCATTGACCCCAGTCTGCTGAGTCTGAAACC
TGTGCCCATGGCCTCCACGGGCCCCAGGATTAAAGAGCCCGGTAGCTGCAGCAGCAAGAT
GTCTAATCGAACGTGCACAGGCCCGGTGAACATGACAGACCGAGAGAAGGAGAAGGAGAG
AGCCAAGGCCAAGGCTGTGGGTGCTGATATGGACTGTGGCTCTCTGAAAGGAGAGGACAC
TCAGTCTGCAGGGGAGTCCACTGTGAAACTGCACGGCCTGAGACGGACCAGCAGCAGCAA
ATACCCTGAACTGTCATCACCCACCACACCAAGGATGCTGAACACTAAATCTCTGGGTCG
TCCACCCAGCTTGGCTCACCTGGACAAGGTCAACTCCAACAGCCTCGACTCCTGTGTGAC
CATCCACGACCTCCCGCCCAAAGTCCCCCCATATTCCAAGCTGCAGGACCTGGCCAGTTC
CCACACCTCCTCCCGCCTCACCCCCAGTCCAGCGCCTGTGCTCCACATCGATTCCCCCAG
CTCATACACCAGCGAAAGCCTGAGTCTGAGCGGGTCCCCGCTGCTCTACCCCAAACTGTC
AGGCATGCACCGCAGCATGGAGTCGCTGCCCCTCCAGATGAGCGTGCCTTCCAGTGCCAG
GTTTGTCAGAACTGAGGTGCACGACAAGGAGGAGAGGGCTGCGGGAACCTGGGGGGCCGG
AAGCAGGACATCCCTCAACCTCACAGACAACCTGCAGACAGACAGAAACACCTTGCCGAA
GAAAGGCTTAGAACGCTATGGCTCAAGCCTGTCAGAGAGTGACGGCAAACCGGGAAGGCG
CCACTCCCACAACATAGTCAGCATGACCGAGAGCGATAGTCCCCCTCAGCTGCCTTCTCC
CACCCGCCCTCTCCACCCCTCCTCCGGCAAGGCTCCTCTCACCAACGTGGTTGCCCCAAT
TTCCAGTGGCACCCCGAGGATATCTCGCTCCAACAGCATAGGCCCCCCCAGTGAGTCAGC
CTGCGATCTCTATGGATCCTCCCCCCTGGGCAGCAGTATGTCCCTGGCTGACCGGCCAAA
AAGCATGATGCGGTGCGGGTCTTTCCGTGAACCAGGGGGTGATGATGTGCATGGGTCTGT
GCTCTCTTTGGCGTCCAACGCTTCATCCAACTATTCCTCGAATGAGGAGAGGATACAAGG
GGAGCAAATCCGCAAGTTGAGGCGAGAGCTGGAGTCTTCCCAGGAAAAGGTTGCCGACTT
GACCATGCAGCTTAGTGCCAAT------------GCGAATCTGGTTGCGGCATTCGAGCA
GAGTTTGGCGCTGATGACGGCGCGCCTGCAGACCCTGTCGGTGTCCTCAGAGCAGAAGGA
CTCTGAGCTCACCGAGCTAAAGGACACCATCGAGGCTCTGAGGGCCAAAAACACAGAAGC
CCAAGAAATCATTCACGGGGCTCTCAGTAACCCGGACATCACACCTAAAGAAATGCTGAT
CAATCGCCAGAACTCCTCAGAAAGCATCGCCAGCCTCGCCAGCACCACCAGCCACTCCAG
TATGGGCAGTCTGAAAGAGCAGGAGGCCAAGAAGAAGAAGAAGAAGAGCTG---------
GTTACGCAGCTCCTTCAACAAGGCCTTTAGTAAGAAGGGCTCCAAGCCGTCTGGGCCGTA
CGCTGACATCGAGGAGATCTCCACCCCAGAATCTTCTGCACCCTCCTCCCCCAAAGTCCA
CCATGTTGGAGACAACCCTCCATCGTCAATGAAATCATCAGCCTCTGCATCATCATCAGG
GCTCTGCGAAGGAGGCGAGGTGGCTGATGATAAGGTTGTAACAGAGCTGCGTTCAGAGTT
GTGGGAGAAGGAGCGCAAACTGACAGACATCCGCCTGGAGGCTCTGAACTCTGCCCATCA
GCTGGAGCAGCTGCAGGAAGCCATGATCAACATGCAGATGACAGTGGAGAACCTGAAAAC
TGAGAACGACCAGCTCAAGACAAGTGGTCTGTCCCCCTGTCCATCTCCTGGACCCTCTAA
CTCCGTCTCCCAGTCCTCAGGTCTCACCGCCCTGGGGAGTTCATCACCTCGACAGTCTGT
AGCCATGCACATGCCCAAGAGCTACAGCAGAGGGCTGAGTGACGGGGGCAGCTCAGCAGA
CGTCCACTCTGCAGATTCCTTCAGTCTGTCCTCACAGAGAGACGATCATCGTGTCAGGGT
GGTGATTTGTGTCGCAGACTTACATGTCTTCAAAGATGAGGTTAAACAACAAGATTTCTT
CGTCGGCACTGTCAGGGTGAACGGCAGGATGGACTGGCCCATGCTGGACTCAGCTGTCAG
CCAGGCTTTCAAGGTGTACGTAGCCAAGGTGGACCCCACTTCCAGCCTGGGCCTGTCCAC
AGACTCCATCTACAGTTACAGCATGGGCCACATTAAGAGAGTGCTGGGAGGAGAAGCTCC
AGAGACGCAGCCCTCTCGCTGCATGTCCCGAGGCCCCACTGGCATCACAGTGTCCCTGAA
AGGTTTGAAGGAGAAGTGTGTGGACAGCCTGGTATTTGAAACCCTCATTCCCAAACCCAT
GATGCAGCACTACATCAGTCTGCTACTCAAACACCGCCGTCTCATCCTGTCTGGACCGAG
CGGGACGGGTAAGAGCTACCTCGCTTCCCGGCTGGCTGAGTACCTGGTGGACCGCAGCGC
CCGCGAAGTCACCGACGGCATCGTGGTCACTTTCAACATGCACCGCCAGTCATGCAAGGA
TCTGCAGCTGTATCTTTCCAACCTGGCCAATCAAATCGATCGGGAAACGAGCACATCAGA
AATACCGCTGGTCGTGATTCTGGATGATATTCATGACCCTGTGTCCATCAGCGAGCTTGT
GAATGGTGCTCTCACCTGCAAATATCACAAATGTCCTTACATTATTGGAACAAGCAATCA
GCCGGTGAAGATGATAGCGAACCACGGCCTCCATCTCAGCTTCAGGATGGTGACCTTCTC
CAACAATGTGGAGCCAGCCAACGGCTTCCTGGTGCGCTACTTGCACAGGAAGCTGATGGA
GTCGGAGGATGAGAGAAGCTTGACCAATGAGGACCTGATCAGGGTGTTAGACTGGTTGCC
CAAACTGTGGTATCATCTGCACGCCTTCCTGGAGAAGCACAGCACGTCGGACTTCCTCAT
TGGCCCCTGCTTCTTCCTGTCCTGTCCAGTCACAGTGGATGAGTTTCGATCATGGTTCAT
TGACCTGTGGAACCACTCTATTATTCCTTACCTGCAGGAGGGGGCCAAGGACGGCATCAA
GGTCCACGGTCAGAAGGCGGTCTGGGAGGACCCGGTGGAGTGGGTGAGGGGCACTCTGCC
TTGGCCGTCTGCCCAGCAGGACCAGGCAAAACTGTTCCATTTGCCTCCCCCGAGCATCGG
CTCCAGCAGCCCCGGTCAGCCCTGCGAGGAGCGGCCTCACAAGGAGACCCCGCCCAGCTC
CATGGAATCTGATCCACTGATGGCAATGCTTTTGAAACTTCAAGAGGCTGCCAATTACAT
TGAGTCCCCAGACAAAGAAGACCCTAGCCTGCCTAAACTTTGA
>E.fuscoguttatus.03231_fus
ATG------------------------------------------GAAAGGACGGAT---
------------------------------------------------------------
----AGCACAAAGGCATACGGCCAAGCAGATGGCAAAGGAG-------------------
---------------TTGGTATGGCAGCTAAGAGGGCCAAGTC----------TGGAGTG
CCCCAGAGCACACAGAGGAGTGAACTGAAGGTGTACCGGGCGGGCAGCTCTGAGGGCAGG
ATACCAGTGCCCTCCAATCTCCGCAAG----------------------CAGAGGTCTAT
GACAAACCTGGCTGTGCTCACTGATGCTGAGAAGAAGTTGCACCTTTATGAGCCCAAGTG
GTGTGATGACATGGCCAAGCCCGGAGCGGGCCAGACCA----------------------
------AGACGGGCAAGCCAAAGACAGCAGGGGGTGGCAGCAGTGCCGGAGGGGGTGCCC
CGCTCTC-AAGAAACCTATCCAAATCTGAACACTCGCTGTTCCAGGGCAAACCCAAGCCC
TTCAGCCCTCTGGCTGCTCCATCTGCTCTGGGCAAACAGAGCCG-TATACCTCGTGCTCC
GTTTGCTGAGGTGAAGCCCCTGAGCAAGGCACCTGAGGAC------------------GG
GAAGTCAGATGACGAGATCCTCTCCAGCAAAGCAAAGGCTGCTAAG--------------
---AAGCAGGGAGCCGGAGCCGGAGGGGAG----------------------TCCGGCTC
CAAAGGCCAGGGGGAGGAAGGGGGAGACAAACCCTTCCTGAAGGTGGACCCAGAGCTGGT
GGTGACAGTGCTGGGCGACCTGGAGCAGCTGCTCTTCAGTCAGATGTTAGACCCCGAGTC
TCAGAGGAAGCGGACCGTGCAGAATGTCCTTGACCTTCGCCAGAATTTGGAGGATACAAT
GTCGAGTCTGCGCGGCACCCAGCTTAGCCATAGCTGTGTGGACAGCAGTAACGTGGGCTA
CGACAGTGACGAGACCAACGCTCGCAGCATATCCAGCCTGTCCAACCGCTCATCGCCTCT
CTCCTGGCGCCACGGCCAGTCTAGCCCTCGCCTCCAAGCGGGCGATGCCCCGTCCTCCAC
CGGTGGAGGGTACCAGGGTAGCAAGAGCGCCTCCCAGTACACGGCCCACACGATGCCAGC
TCGCTGCTCCAGCCGCCTCAGCAGCACGTCTCGCATCGAGCTCATCGAAGGGTTGGATGA
CGCCGACCTCAAGTCTGGTTACCTGAGCGACAGTGACCTTCAAGGAAAGAGCCTGCCAGA
TGATGATGACGACAACCTCGCTAATGGTTGGGATGAGAGCAGCTCCATCAGCAGCGGGCT
CAGCGACGGTGACGGCGATGGCTCGGAGAACCTCAGTTCAGAAGAGTTCAATGTCAGCTC
CTCCCTTAACTCCCTCCCGAGCACACCCCTGGGATCCAGACGCAACTCTTCTGTTATGCT
CCGCACCGATGCGGAGAAGCGCTCCCTGGTGGAAAGTGGACTCTCATGGTACAGCGAGGA
CAGCAAGGCCGGCCACAAGATCGACAGCAGCAGCTACGACACAGGAAGTCTCAAGACGGA
GGCCCCAAGCAAGTGGAGGAAGAAGCCGCCAAGCCTCAGTGAAGATTCAGCGTGTAAAGG
AGAACTAAGGAAGCCCCAGAGCTTGGGTCAACCAGGAAGTTTCAAGAAGGGTCGTAATCC
TCCTGTGGGCGTGACCTCCCCCATCACCCATACATCACAGAGCACGCTGAAAGTTGCAGC
AGCTAAAATTGAGAGGCCGCTGGATAAATCCAAGATTTCCCTCAAAACTGCTGGTCTACA
GAGGTCTCGTTCAGATGCTGGCAGGGATCATCATGGAGAGCACCGCAAGCCCCCATCAGG
TTTGGTTAAACCCACTGCTGGAGCCTCCTTTGGCTACAAGAAACCACCAACAGCCACCGG
TACTGCCACTGTTATGACAGCAGGGGGCGCCACCATCTCCAGTGGCTCTGCCACTGTGGG
GAAAACCCCCAAGTCATCAGGCATCCCTGTGAAGCCTGTGGGAGGAGGAGTGCCCTCGGG
TCGAAAGAACAGTTTTGATGCCAGCAGCGAGCAGAGCTTCCTGGGGCCAAACGCCCGAAA
CAGCATTCAGTACCGCAGCCTGCCTCGACCGGCCAAATCAAGCACGCTCAGTGTGATCGG
TCGCCCTGCAACTCGGCCTGTCAGCGGCACCATTGACCCCAGTCTGCTGAGTCTGAAACC
TGTGCCCATGGCCTCCACAGGCCCCAGGATTAAAGAGCCAGGTAGCTGCGGCAGCAAGAT
GTCTAATAGAACATGCACCGGCCCAGTGAACATGACAGACCGAGAGAAAGAGAAGGAGAG
AGCCAAAGCCAAGGCTGTGGGTGCTGACATGGACTGTGGCTCTCTGAAAGGAGAGGAGAC
TCAGTCTGCAGGGGAGTCCACAGTGAAACTGCATGGCCTGAGACGGACCAGCAGCAGCAA
ATACCCTGAACTATCATCACCCACCACACCAAGGATGCTGAACACAAAGTCTCTGGGTCG
TCCGCCCAGCTTGGCTCACCTGGACAAGGTCAACTCCAACAGCCTCGACTCCTGTGTGAC
CATCCACGACCTCCCGCCCAAAGTCCCCCCATATTCCAAGCTGCAGGACCTGGCCGGTTC
CCACACCTCCTCCCGCCTCACCCCCAGCCCAGCGCCTGTGCTCCACATCGATTCCCCCAG
CTCGTACACCAGTGAAAGCCTAAGTCTGAGCGGGTCCCCGCTGCTCTACCCCAAACTGTC
AGGCATGCACCGCAGCATGGAGTCGCTGCCCCTCCAGATGAGCGTGCCTTCCAGTGCCAG
GTTTGTCAGAACTGAGGGGCACGACAAGGAAGAAAGGGCTGCTGGAACCTGGGGAGCTGG
AAGCAGGACATCCCTCAACCTCACAGACAACCTGCAGACAGACAGAAACACCTTGCCGAA
GAAAGGCTTAGAACGCTATGGCTCAAGCCTGTCAGAGAGTGATGGCAAACCGGGAAGGCG
CCACTCCCACAACATAGTCAGCATGTCCGAGAGCGATAGTCCCCCTCAGCTGCCTTCTCC
CACCCGCCCTCTCCACCCCTCCTCCGGCAAGGCTCCTCTCACCAACGTGGTTGCCCCAAT
TTCCAGTGGCACCCCGAAGATATCTCGCTCCAACAGCATAGGCCCCCCCAGTGAGTCAGC
CTGCGATCTCTATGGATCCTCCCCCCTGGGCAGCAGTATGTCCCTGGCTGACCGGCCAAA
AAGCATGATGCGGTGCGGGTCTTTCCGTGAACCAGGGGGTGATGATGTGCATGGGTCTGT
GCTCTCTTTGGCGTCCAACGCTTCATCCAACTATTCCTCGAATGAGGAGAGGATACAAGG
GGAGCAAATCCGCAAGTTGAGGCGAGAGCTGGAGTCTTCCCAGGAAAAGGTTGCTGACTT
GACCATGCAGCTTAGTGCTAAT------------GCGAATCTGGTAGCAGCATTCGAGCA
GAGTTTGGCGCTGATGACGGCGCGCCTGCAGACCCTGTCGGTGTCCTCAGAGCAGAAGGA
CTCTGAGCTCACCGAGCTAAAGGACACCATCGAGGCTCTGAGGGCCAAAAACACAGAAGC
CCAAGAAATCATTCACGGGGCTCTCAGTAACCCGGACATCACACCTAAAGAAATGCTGAT
CAATCGCCAGAACTCCTCAGAGAGCATTGCCAGCCTTGCCAGCACCACCAGCCACTCCAG
CATGGGCAGTCTGAAAGAGCAGGAGGCCAAAAAGAAGAAGAAGAAGAGCTG---------
GTTACGCAGCTCCTTCAACAAGGCCTTTAGTAAGAAGGGTTCCAAGCCGTCGGGGCCGTA
CGCTGACATCGAGGAGATCTCCACCCCAGAATCCTCTGCACCTTCCTCCCCCAAAGTCCA
CCATGTTGGAGGCAACCCTCCATTGTCAATGAAATCATCAGCATCTGCATCATCATCAGG
GCTCTGCGAAGGAGGCGAGGTGGCGGATGATAAGGTTGTAACAGAGCTGCGTTCAGAGCT
GTGGGAGAAGGAGCGCAAACTGACAGACATCCGCCTGGAGGCTCTGAACTCTGCCCATCA
GCTGGAGCAGCTGCAGGAGGCCATGATCAACATGCAGATGACAGTGGAGAACCTGAAAAC
TGAGAACGACCAGCTCAAGACAAGTGGTCTGTCCCCCTGTCCATCTCCTGGACCTTCTAA
CTCCGTCTCCCAGTCCTCAGGTCTCACCACCCTGGGGAGTTCATCACCTCGACAGTCTGT
AGCCATGCACATGCCCAAGAGCTACAGCAGAGGGCTGAGTGACGGGGGCAGCT---CAGA
CGTCCACTCTGCAGATTCCTTCAATCTGTCCTCACAGAGAGACGATCATCGTGTCAGGGT
GGTGATTTGTGTCGCAGACTTACATGTCTTCAAAGATGAGGTTAAACAACAAGATTTCTT
CGTCGGCACCGTCAGGGTGAACGGCAGGATGGACTGGCCCATGCTGGACTCAGCTGTCAG
CCAGGCTTTCAAGGTGTATGTAGCCAAGGTGGACCCCACTTCCAGCCTGGGCCTGTCTAC
AGACTCCATCTACAGTTACAGCATGGGCCATATTAAGAGAGTGCTGGGAGGAGAAGCTCC
AGAGACGCAGCCCTCTCGCTGCATGTCCCGAGGCCCCACTGGCATCACAGTGTCCCTGAA
AGGTTTGAAGGAGAAGTGTGTGGACAGCCTGGTATTTGAAACCCTCATTCCCAAACCCAT
GATGCAGCACTACATCAGTCTGCTACTCAAACACCGCCGTCTCATCCTGTCTGGACCGAG
CGGGACGGGTAAGAGCTACCTCGCTTCCCGGCTGGCTGAGTACCTGGTGGACCGCAGTGC
CCGTGAAGTCACCGACGGCATCGTGGTCACTTTCAACATGCACCGCCAGTCATGCAAGGA
TCTGCAGCTGTATCTTTCCAACCTGGCCAATCAAATCGATCGGGAAACCAGCACGTCAGA
AATACCGCTGGTTGTGATTCTGGATGATATTCATGACCCTGTGTCCATCAGCGAACTCGT
GAATGGTGCTCTCACCTGCAAATATCACAAATGTCCTTACATTATTGGAACAAGCAATCA
GCCGGTGAAGATGATAGCGAACCACGGCCTCCATCTCAGCTTCAGGATGGTGACCTTCTC
CAACAATGTGGAGCCAGCCAACGGTTTCCTGGTGCGCTACTTGCACAGGAAGCTAATGGA
GTCAGAGGATGAGAGAAGCTTGACCAACGAGGACCTGATCAGGGTGTTAGACTGGTTGCC
CAAACTGTGGTATCATCTGCACGCCTTCCTGGAGAAGCACAGCACGTCGGACTTCCTCAT
TGGCCCGTGCTTCTTCCTGTCCTGTCCAGTCACGGTGGATGAGTTTCGATCATGGTTCAT
TGACCTGTGGAACCACTCTATTATTCCTTACCTGCAGGAGGGGGCCAAGGATGGCATCAA
GGTCCACGGCCAGAAGGCAGTCTGGGAGGACCCAGTGGAGTGGGTGAGGGGCACTCTGCC
TTGGCCGTCTGCCCAGCAGGACCAGGCAAAACTGTTCCACTTGCCTCCCCCGAGTATCGG
CTCCAGCAGCCCCGGTCAGCCCTGCGAGGAGCGGCCTCACAAGGAGACCCCGCCCAGCTC
CATGGAATCTGATCCACTGATGGCAATGCTTTTGAAACTTCAAGAGGCTGCCAATTACAT
TGAGTCCCCAGACAAAGAAGACCCTAGCCTGCCTAAACTTTGA
>C.altivelis-GLEAN-10028947_alt
AT-------------------------------------------GAGCGGTCGTGT---
------------------------------------------------------------
----------------------------------------T-------------------
---------------TTGGT----CGGCAAAG--------------------------TG
CCTCCT-----------------------------------------------CTGCAG-
------------------------------------------------------------
------------------------------------------------------------
--------------------TCGGCGCCAA------------------------------
------------------------------------------------------------
------------------------------------------------------------
------------------------------------------------------------
------------------------------------------------------------
------------------------------------------------------------
----------------GAGCCAAAAGGA--------------------------------
------------------------------------------------------------
------------------------------------------------------------
----------------------------CTTTACTTT-----------------------
------------------------------------------------------------
------------------------------------------------------------
------------------------------------------------------------
------------------------------------------------------------
---------------------------------------------------------TTA
CGCCAA------------------------------------------------------
--------------------------GTTGGGATGAGAGCAGCTCCATCAGCAGCGGGCT
CAGCGACGGTGACGGCGATGGCTCGGAGAACCTCAGTTCAGAAGAGTTCAATGTCAGCTC
CTCCCTTAACTCCCTCCCGAGCACACCCCTGGGATCCAGACGCAACTCTTCTGTTATGCT
CCGCACCGATGCGGAGAAGCGCTCCCTGGTGGAAAGCGGACTCTCATGGTACAGCGAGGA
CAGCAAGGCCGGACACAAGCTCGACAGCAGCAGCTACGACACAGGAAGTCTCAAGACGGA
GGCCCCAAGCAAGTGGAGGAAGAAGCCGCCAAGCCTCAGTGAAGATTCAGCGTGTAAAGG
AGAACTAAGGAAGCCCCAGAGCTTGGGTCAACCAGGAAGTTTCAAGAAGGGTCGTAATCC
TCCTGTGGGCGTGACCTCCCCCATCACCCATACATCACAGAGCACGCTGAAAGTTGCAGC
AGCTAAAATTGAGAGGCCGCTGGATAAATCCAAGATTTCCCTCAAAACTGCTGGTCTACA
GAGATCTCGTTCAGATGCTGGCAGGGATCATCATGGAGAACACCGCAAGCCCCCATCAGG
TTTGGTTAAACCCACTGCTGGAGCCTCCTTTGGCTACAAGAAACCACCAACAGCCACCGG
TACTGCCACTGTTATGACAGCAGGGGGCGCCACCATCTCCAGTGGCTCTGCCACTGTGGG
GAAAACCCCCAAGTCATCAGGCATCCCTGTGAAGCCTGTGGGAGGAGGAGTGCCCTCAGG
TCGAAAGAACAGTTTTGATGCCAGCAGCGAGCAGAGCTTCCTGGGGCCAAACGCCCGAAA
CAGCATTCAGTACCGCAGCCTGCCTCGACCGGCCAAATCAAGCACGCTCAGTGTGATCGG
TCGCCCTGCAACTCGACCTGTCAGCGGCACCATTGACCCCAGTCTGCTGAGTCTGAAACC
TGTGCCCATGGCCTCCACAGGCCCCAGGATTAAAGAGCCAGGTAGCTGCGGCAGCAAGAT
GTCTAATAGAACGTGCACAGGCCCAGTGAACATGACAGACCGAGAGAAGGAGAAGGAGAG
AGCCAAGGCCAAGGCTGTGGGTGCTGACATGGACTGTGGCTCTCTGAAAGGAGAGGAGAC
TCAGTCTGCAGGGGAGTCCACTGTGAAACTGCATGGCCTGAGACGGACCAGCAGCAGCAA
ATACCCTGAACTGTCATCACCCACCACACCAAGGATGCTGAACACAAAGTCTCTGGGTCG
TCCACCCAGCTTGGCTCACCTGGACAAGGTCAACTCCAACAGCCTCGACTCCTGTGTGAC
CATCCACGACCTCCCGCCCAAAGTCCCCCCATATTCCAAGCTGCAGGACCTGGCCGGTTC
CCACACCTCCTCCCGCCTCACCCCCAGCCCAGCGCCTGTGCTCCACATCGATTCCCCCAG
CTCGTACACCAGTGAAAGCCTAAGTCTGAGCGGGTCCCCGCTGCTCTACCCCAAACTGTC
AGGCATGCACCGCAGCATGGAGTCGCTGCCCCTCCAGATGAGCGTGCCTTCCAGTGCCAG
GTTTGTCAGAACTGAGGGGCACGACAAGGAAGAAAGGGCTGCTGGAACCTGGGGAGCCGG
AAGCAGGACATCCCTCAACCTCACAGACAACCTGCAGACAGACAGAAACACCTTGCCGAA
GAAAGGCTTAGAACGCTATGGCTCAAGCCTGTCAGAGAGTGATGGCAAACCGGGAAGGCG
CCACTCCCACAACATAGTCAGCATGTCCGAGAGCGATAGTCCCCCTCAGCTGCCTTCTCC
CACCCGCCCTCTCCACCCCTCCTCCGGCAAGGCTCCTCTCACCAACGTGGTTGCCCCAAT
TTCCAGTGGCACCCCGAAGATATCTCGCTCCAACAGCATAGGCCCCCCCAGTGAGTCAGC
CTGCGATCTCTATGGATCCTCCCCCCTGGGCAGCAGTATGTCCCTGGCTGACCGGCCAAA
AAGCATGATGCGGTGCGGGTCTTTCCGTGAACCAGGGGGTGATGATGTGCATGGGTCTGT
GCTCTCTTTGGCGTCCAATGCTTCATCCAACTATTCCTCGAATGAGGAGAGGATACAAGG
GGAGCAAATCCGCAAATTGAGGCGAGAGCTGGAGTCTTCCCAGGAAAAGGTTGCCGACTT
GACCATGCAGCTTAGTGCTAAT------------GCGAATCTGGTAGCAGCATTCGAGCA
GAGTTTGGCGCTGATGACGGCGCGCCTGCAGACCCTGTCGGTGTCCTCAGAGCAGAAGGA
CTCTGAGCTCACCGAGCTAAAGGATACAATTGAGGCTCTGAGGGCCAAAAACACAGAAGC
CCAAGAAATCATTCATGGGGCTCTCAGTAACCCGGACATCACACCTAAAGAAATGCTGAT
CAATCGCCAGAACTCCTCAGAGAGCATCGCCAGCCTTGCCAGCACCACCAGCCACTCCAG
CATGGGCAGTCTGAAAGAGCAGGAGGCCAAGAAGAAGAAGAAGAAGAGCTG---------
GTTACGCAGCTCCTTCAACAAGGCCTTTAGTAAGAAGGGTTCCAAGCCGTCGGGGCCATA
CGCTGACATCGAGGAGATCTCCACGCCAGAATCCTCTGCACCTTCCTCCCCCAAAGTCCA
CCATGTTGGAGGCAACCCTCCATTGTCAATGAAATCATCAGCCTCTGCATCATCATCAGG
GCTCTGCGAAGGAGGCGAGGTGGCGGATGATAAGGTTGTAACAGAGCTGCGTTCAGAGCT
GTGGGAGAAGGAGCGCAAACTGACAGACATCCGCCTGGAGGCTCTGAACTCTGCCCATCA
GCTGGAGCAGCTGCAGGAGGCCATGATCAACATGCAGATGACAGTGGAGAACCTGAAAAC
TGAGAACGACCAGCTCAAGACAAGTGGTCTGTCCCCCTGTCCATCTCCTGGACCCTCTAA
CTCCGTCTCCCAGTCCTCAGGTCTCACTGCCCTGGGGAGTTCATCACCTCGACAGTCTGT
AGCCATGCACATGCCCAAGAGCTACAGCAGAGGGCTGAGTGACGGGGGCAGCT---CAGA
CGTCCACTCTGCAGATTCCTTCAGTCTGTCCTCACAGAGAGATGATCATCGTGTCAGGGT
GGTGATTTGTGTCGCAGACTTACATGTCTTCAAAGATGAGGTTAAACAACAAGATTTCTT
CGTCGGCACTGTCAGGGTGAATGGCAGGATGGACTGGCCCATGCTGGACTCAGCTGTCAG
CCAGGCTTTCAAGGTGTACGTAGCCAAGGTGGACCCTACTTCCAGCCTGGGCCTGTCTAC
AGACTCCATCTACAGTTACAGCATGGGCCACATTAAGAGAGTGCTGGGAGGAGAAGCTCC
AGAAACACAGCCCTCGCGCTGCATGTCCCGAGGCCCCACTGGCATCACAGTGTCCCTGAA
AGGTTTGAAGGAGAAGTGTGTGGACAGCCTGGTATTTGAAACCCTCATTCCCAAACCCAT
GATGCAGCACTACATCAGTCTGCTACTCAAACACCGCCGTCTCATCCTGTCTGGACCGAG
CGGGACGGGTAAGAGTTACCTCGCTTCCCGGCTGGCTGAGTACCTGGTGGACCGCAGCGC
CCGTGAAGTCACTGACGGCATCGTGGTCACTTTCAACATGCACCGCCAGTCATGCAAGGA
TCTGCAGCTGTATCTTTCCAACCTGGCCAATCAAATCGATCGGGAAACCAGTACGTCAGA
AATACCGCTGGTTGTGATTCTGGATGATATTCATGACCCTGTGTCCATCAGCGAACTCGT
GAATGGTGCTCTCACCTGCAAATATCACAAATGTCCTTACATTATTGGAACAAGCAATCA
GCCGGTGAAGATGATAGCGAACCACGGCCTCCATCTCAGCTTCAGGATGGTGACCTTCTC
CAACAATGTGGAGCCAGCCAATGGTTTCCTGGTGCGCTACTTGCATAGGAAGCTAATGGA
GTCGGAGGATGAGAGAAGCTTGACCAATGAGGACCTGATCAGGGTGTTAGACTGGTTGCC
CAAACTCTGGTATCATCTGCACGCCTTCCTGGAGAAGCACAGCACGTCGGACTTCCTCAT
TGGCCCGTGCTTCTTCCTGTCCTGTCCAGTTACGGTGGATGAGTTTCGATCATGGTTCAT
TGACCTGTGGAACCACTCTATTATTCCTTACCTGCAGGAGGGGGCCAAGGATGGCATCAA
GGTCCACGGCCAGAAGGCAGTCTGGGAGGACCCGGTGGAGTGGGTGAGGGGCACTCTACC
TTGGCCGTCTGCCCAGCAGGACCAGGCAAAACTGTTCCACTTGCCTCCCCCGAGCATCGG
CTCCAGCAGCCCCGGTCAGCCCTGTGAGGAGCGGCCTCACAAGGAGACCCCGCCCAGCTC
CATGGAATCTGATCCACTGATGGCAATGCTTTTGAAACTTCAAGAGGCTGCCAATTACAT
TGAGTCCCCAGACAAAGAAGACCCTAGCCTGCCTAAACTTTGA
>Epmoa-GLEAN-10023863_moa
AT-------------------------------------------GAGCGGTCGTGT---
------------------------------------------------------------
----------------------------------------T-------------------
---------------TTGGT----CGGCAAAG--------------------------TG
CCTCCT-----------------------------------------------CTGCAG-
------------------------------------------------------------
------------------------------------------------------------
--------------------TCGGCGCCAA------------------------------
------------------------------------------------------------
------------------------------------------------------------
------------------------------------------------------------
------------------------------------------------------------
------------------------------------------------------------
----------------GAGCCAAAAGGA--------------------------------
------------------------------------------------------------
------------------------------------------------------------
----------------------------CTTTACTTT-----------------------
------------------------------------------------------------
------------------------------------------------------------
------------------------------------------------------------
------------------------------------------------------------
---------------------------------------------------------TTA
CGCCAA------------------------------------------------------
--------------------------GTTGGGATGAGAGCAGCTCCATCAGCAGCGGGCT
CAGCGACGGTGACGGCGATGGCTCGGAGAACCTCAGTTCAGAAGAGTTCAATGTCAGCTC
CTCCCTTAACTCCCTCCCGAGCACACCCCTGGGATCCAGACGCAACTCTTCTGTTATGCT
CCGCACCGATGCGGAGAAGCGCTCCCTGGTGGAAAGTGGACTCTCATGGTACAGCGAGGA
CAGCAAGGCCGGACACAAGCTCGACAGCAGCAGCTACGACACGGGAAGTCTCAAGACGGA
GGCCCCAAGCAAGTGGAGGAAGAAGCCGCCAAGCCTCAGTGAAGATTCAGCGTGTAAAGG
AGAACTAAGGAAGCCCCAGAGCTTGGGTCAACCAGGAAGTTTCAAGAAGGGTCGTAATCC
TCCTGTGGGCGTGACCTCCCCCATCACCCATACATCACAGAGCACGCTGAAAGTTGCAGC
AGCTAAAATTGAGAGGCCGCTGGATAAATCCAAGATTTCCCTCAAAACTGCTGGTCTACA
GAGGTCTCGTTCAGATGCTGGCAGGGATCATCATGGAGAGCACCGCAAGCCCCCGTCAGG
TTTGATTAAACCCACTGCTGGAGCCTCCTTTGGCTACAAGAAACCACCAACAGCCACCGG
TACTGCCACTGTTATGACAGCAGGGGGCGCCACCATCTCGAGTGGCTCTGCCACTGTGGG
GAAAACCCCCAAGTCATCAGGCATCCCTGTGAAGCCTGTGGGAGGAGGAGTGCCCTCGGG
TCGAAAGAACAGTTTTGATGCCAGCAGCGAGCAGAGCTTCCTGGGGCCAAACGCCCGAAA
CAGCATTCAGTACCGCAGCCTGCCTCGACCAGCCAAATCAAGCACGCTCAGTGTGATCGG
TCGCCCTGCAACTCGACCTGTCAGCGGCACCATTGACCCCAGTCTGCTGAGTCTGAAACC
TGTGCCCATGGCCTCCACAGGCCCCAGGATTAAAGAGCCAGGTAGCTGCGGCAGCAAGAT
GTCTAATAGAACGTGCACAGGCCCGGTGAACATGACAGACCGAGAGAAGGAGAAGGAGAG
AGCCAAGGCCAAGGCTGTGGGTGCTGACATGGACTGTGGCTCTCTGAAAGGAGAGGAGAC
TCAGTCTGCAGGGGAGTCCACTGTGAAACTGCATGGCCTGAGACGGACCAGCAGCAGCAA
ATACCCTGAACTGTCATCACCCACCACACCAAGGATGCTGAACACAAAGTCTCTGGGTCG
TCCACCCAGCTTGGCTCACCTGGACAAGGTCAGCTCCAACAGCCTCGACTCCTGTGTGAC
CATCCACGACCTCCCGCCCAAAGTCCCCCCATATTCCAAGCTGCAGGACCTGGCCGGTTC
CCACACCTCCTCCCGCCTCACCCCCAGCCCAGCGCCTGTGCTCCACATCGATTCCCCCAG
CTCGTACACCAGTGAAAGCCTAAGTCTGAGCGGGTCCCCGCTGCTCTACCCCAAACTGTC
AGGCATGCACCGCAGCATGGAGTCGCTGCCCCTCCAGATGAGCGTGCCTTCCAGTGCCAG
GTTTGTCAGAACTGAGGGGCATGACAAGGAAGAAAGGGCTGCTGGAACCTGGGGAGCCGG
AAGCAGGACATCCCTCAACCTCACAGACAACCTGCAGACAGACAGAAACACCTTGCCGAA
GAAAGGCTTAGAACGCTATGGCTCAAGCCTGTCAGAGAGTGACGGCAAACCGGGAAGGCG
CCACTCCCACAACATAGTCAGCATGTCCGAGAGCGATAGTCCCCCTCAGCTGCCTTCTCC
CACCCGCCCTCTCCACCCCTCCTCCGGCAAGGCTCCTCTCACCAACGTGGTTGCCCCAAT
TTCCAGTGGCACCCCGAAGATATCTCGCTCCAACAGCATAGGCCCCCCCAGTGAGTCAGC
CTGCGATCTCTATGGATCCTCCCCCCTGGGCAGCAGTATGTCCCTGGCTGACCGGCCAAA
AAGCATGATGCGGTGCGGGTCTTTCCGTGAACCAGGGGGTGATGATGTGCATGGGTCTGT
GCTCTCTTTGGCGTCCAACGCTTCATCCAACTATTCCTCGAATGAGGAGAGGATACAAGG
GGAGCAAATCCGCAAGTTGAGGCGAGAGCTGGAGTCTTCCCAGGAAAAGGTTGCCGACTT
GACCATGCAGCTTAGTGCTAAT------------GCGAATCTGGTAGCAGCATTCGAGCA
GAGTTTGGCGCTGATGACGGCGCGCCTGCAGACCCTGTCGGTGTCCTCAGAGCAGAAGGA
CTCTGAGCTCACCGAGCTAAAGGACACCATCGAGGCTCTGAGGGCCAAAAACACAGAAGC
CCAAGAAATCATTCACGGGGCTCTCAGTAACCCGGACATCACACCTAAAGAAATGCTGAT
CAATCGCCAGAACTCCTCAGAGAGCATCGCCAGCCTTGCCAGCACCACCAGCCACTCCAG
CATGGGCAGTCTGAAAGAGCAGGAGGCCAAGAAGAAGAAGAAGAAGAGCTG---------
GTTACGCAGCTCCTTCAACAAGGCCTTTAGTAAGAAGGGTTCCAAGCCGTCAGGGCCATA
CGCTGACATCGAGGAGATCTCCACCCCAGAATCCTCTGCACCTTCCTCCCCCAAAGTCCA
CCATGTTGGAGGCAACCCTCCATTGTCAATGAAATCATCAGCCTCTGCATCATCATCAGG
GCTCTGCGAAGGAGGCGAGGTGGCGGATGATAAGGTTGTAACAGAGCTGCGTTCAGAGCT
GTGGGAGAAGGAGCGCAAACTGACAGACATCCGCCTGGAGGCTCTGAACTCTGCCCATCA
GCTGGAGCAGCTGCAGGAGGCCATGATCAACATGCAGATGACAGTGGAGAACCTGAAAAC
TGAGAACGACCAGCTCAAGACAAGTGGTCTGTCCCCCTGTCCATCTCCTGGACCCTCTAA
CTCCGTCTCCCAGTCCTCAGGTCTCACCGCCCTGGGGAGTTCATCACCTCGACAGTCTGT
AGCCATGCACATGCCCAAGAGCTACAGCAGAGGGCTGAGTGACGGGGGCAGCT---CAGA
CGTCCACTCTGCAGATTCCTTCAGTCTGTCCTCACAGAGAGACGATCATCGTGTCAGGGT
GGTGATTTGTGTCGCAGACTTACATGTCTTCAAAGATGAGGTTAAACAACAAGATTTCTT
CGTCGGCACCGTCAGGGTGAACGGCAGGATGGACTGGCCCATGCTGGACTCAGCTGTCAG
CCAGGCTTTCAAGGTGTACGTAGCCAAGGTGGACCCCACTTCCAGCCTGGGCCTGTCTAC
AGACTCCATCTACAGTTACAGCATGGGCCATATTAAGAGAGTGCTGGGAGGAGAAGCTCC
AGAGACGCAGCCCTCTCGCTGCATGTCCCGAGGCCCCACTGGCATCACAGTGTCCCTGAA
AGGTTTGAAGGAGAAGTGTGTGGACAGCCTGGTATTTGAAACCCTCATTCCCAAACCCAT
GATGCAGCACTACATCAGTCTGCTACTCAAACACCGCCGTCTCATCCTGTCTGGACCGAG
CGGGACGGGTAAGAGCTACCTCGCTTCCCGGCTGGCTGAGTATCTGGTGGACCGCAGCGC
CCGTGAAGTCACCGACGGCATCGTGGTCACTTTCAACATGCACCGCCAGTCATGCAAGGA
TCTGCAGCTGTATCTTTCCAACCTGGCCAATCAAATCGATCGGGAAACCAGCACGTCAGA
AATACCGCTGGTCATGATTCTGGATGATATTCATGACCCTGTGTCCATCAGCGAACTCGT
GAATGGTGCTCTCACCTGCAAATATCACAAATGTCCTTACATTATTGGAACAAGCAATCA
GCCGGTGAAGATGATAGCAAACCATGGCCTCCATCTCAGCTTCAGGATGGTGACCTTCTC
CAACAATGTGGAGCCAGCCAACGGTTTCCTGGTGCGCTACTTGCACAGGAAGCTAATGGA
GTCGGAGGATGAGAGAAGCTTGACCAACGAGGACCTGATCAGGGTGTTAGACTGGTTGCC
CAAACTGTGGTATCATCTGCACGCCTTCCTGGAGAAGCACAGCACGTCGGACTTCCTCAT
TGGCCCGTGCTTCTTCCTGTCCTGTCCAGTCACGGTGGATGAGTTTCGATCATGGTTCAT
TGACCTGTGGAACCACTCTATTATTCCTTACCTGCAGGAGGGGGCCAAGGATGGCATCAA
GGTCCACGGCCAGAAGGCAGTCTGGGAGGACCCGGTGGAGTGGGTGAGGGGCACTCTGCC
TTGGCCGTCTGCCCAGCAGGACCAGGCAAAACTGTTTCACTTGCCTCCCCCGAGCATCGG
CTCCAGCAGCCCCGGTCAGCCCTGCGAGGAGCGGCCTCACAAGGAGACCCCGCCCAGCTC
CATGGAATCTGATCCACTGATGGCAATGCTTTTGAAACTTCAAGAGGCTGCCAATTACAT
TGAGTCCCCAGACAAAGAAGACCCTAGCCTGCCTAAACTTTGA
>XP-033482088.1_lan
AT-------------------------------------------GAGCAGTGGAGTGAA
TATCAAAGTCATATCCCAGACTCAGAGCGACGCAGGTGTCAGCTCCACTCTGCCTTTACC
TCGAAGCATGATGCCTCTCTCCAAGATGGATCCCAAACAACAGTACAGCAGCCCCTCCAA
CCCCACACTGCAGTATCAGCATG-CGGCCAAGCGACGGCCCTCCTATTCTTCATCCTCTG
TGTCCTCGGGTCCTGCAGAGCTGCTGAGAGGTGCAGCTTTAAAGAACCACCTGCTGCAGC
AAAAAGCTGGCATGTATTCTCACAGAGGCCCAGCAGCTACAGAGCGAACTGATGGCACGT
GCTCGGCGTACAGCAGCCCTCAGATACCAAAGAGG--------------GAGGTCCAACG
CTCCAAAGACACGCTGGACCTCCGCGCCAGCACGATGACCCAGAAGGCTTTGCGAGACCT
CCAGTTGAGACGAAACACCAACAAAAACTGGACCTTTGGGAAATATCGTATGAGGAGTGT
GGACAACGAAGATAAGGATGACGCCTTGTGCCGGCTCTCTGCTAATGTTCACTTAAGCCA
GGGAAGAGGACGTCTCCTTTATAATAAAGGAGCAAATGGGAATGAGATACCAGGGGTGTC
CTCAGCTGGGATGGGAAACATCCAGAAAGAGACAAGGAACATCTCCAACCAGCACCTGGG
AGCTCCTGAAAGAGATGCGTCTGGCAACAAATCAAAGTCTCCTCAACCGACATTCAACAT
GCCACGCAGGATGAGTGAGCCAGGAAGAGTCAACATGGCCACTGTTGCTCCCTTCAGGTT
CAGGTTTCAGGTCCATGAGGTCACAGACCCCACC--------------CTCGATGATCTT
AGTGACTGTTCCTCGGACTCCATGGAGG----TCTGCTGTGATGATCTCGACCCCGAGTC
TCAGAGGAAGCGGACCGTGCAGAATGTCCTTGACCTTCGCCAGAATTTGGAGGATACAAT
GTCGAGTCTGCGCGGCTCCCAGCTTAGCCATAGCTGTGTGGACAGCAGTAACGTGGGCTA
CGACAGTGACGAGACCAACGCTCGCAGCATATCCAGCCTGTCCAACCGCTCATCGCCTCT
CTCCTGGCGCCACGGCCAGTCCAGCCCTCGCCTCCAAGCGGGCGATGCCCCGTCCTCCAC
TGGTGGAGGGTACCAGGGTAGCAAGAGCGCCTCCCAGTACACGGCCCACACGATGCCAGC
TCGCTGCTCCAGCCGCCTCAGCAGCACGTCTCGCATCGAGCTCATCGAAGGGTTGGATGA
CGCCGACCTCAAGTCTGGTTACCTGAGCGACAGTGACCTTCAAGGAAAGAGCCTGCCGGA
TGATGATGACGACAACCTCGCTAATGGTTGGGATGAGAGCAGCTCCATCAGCAGCGGGCT
CAGCGACGGTGACGGCGATGGCTCGGAGAACCTCAGTTCAGAAGAGTTCAATGTCAGCTC
CTCCCTTAACTCCCTCCCGAGCACACCCCTGGGATCCAGACGCAACTCTTCTGTTATGCT
CCGCACCGATGCGGAGAAGCGCTCCCTGGTGGAAAGTGGACTCTCATGGTACAGCGAGGA
CAGCAAGGCTGGACACAAGCTCGACAGCAGCAGCTACGACACGGGAAGTCTCAAGACGGA
GGCCCCAAGCAAGTGGAGGAAGAAGCCGCCAAGCCTCAGTGAAGATTCAGCGTGTAAAGG
AGAACTAAGGAAGCCCCAGAGCTTGGGTCAACCAGGAAGTTTCAAGAAGGGTCGTAATCC
TCCTGTGGGCGTGACCTCCCCCATCACCCATACATCACAGAGCACGCTGAAAGTTGCAGC
AGCTAAAATTGAGAGGCCGCTGGATAAATCCAAGATTTCCCTCAAAACTGCTGGTCTACA
GAGGTCTCGTTCAGATGCTGGCAGGGATCATCATGGAGAGCACCGCAAGCCCCCGTCAGG
TTTGGTTAAACCCACTGCTGGAGCCTCCTTTGGCTACAAGAAACCACCAACAGCCACCGG
TACTGCCACTGTTATGACAGCAGGGGGCGCCACCATCTCCAGTGGCTCTGCCACTGTGGG
GAAAACCCCCAAGTCATCAGGCATCCCTGTGAAGCCTGTGGGAGGAGGAGTGCCCTCGGG
TCGAAAGAACAGTTTTGATGCCAGCAGCGAGCAGAGCTTCCTGGGGCCAAACGCCCGAAA
CAGCATTCAGTACCGCAGCCTGCCTCGACCGGCCAAATCAAGCACGCTCAGTGTGATCGG
TCGCCCTGCAACTCGGCCTGTCAGCGGCACCATTGACCCCAGTCTGCTGAGTCTGAAACC
TGTGCCCATGGCCTCCACAGGCCCCAGGATTAAAGAGCCAGGTAGCTGCGGCAGCAAGAT
GTCTAATAGAACATGCACAGGCCCGGTGAACATGACAGACCGAGAGAAGGAAAAGGAGAG
AGCCAAGGCCAAGGCTGTGGGTGCTGACATGGACTGTGGCTCTCTGAAAGGAGAGGAGAC
TCAGTCTGCAGGGGAGTCCACTGTGAAACTGCATGGCCTGAGACGGACCAGCAGCAGCAA
ATACCCTGAACTGTCATCACCCACCACACCAAGGATGCTGAACACAAAGTCTCTGGGTCG
TCCACCCAGCTTGGCTCACCTGGACAAGGTCAACTCCAACAGCCTCGACTCCTGTGTGAC
CATCCACGACCTCCCGCCCAAAGTCCCCCCATATTCCAAGCTGCAGGACCTGGCCGGTTC
CCACACCTCCTCCCGCCTCACCCCCAGCCCAGCGCCTGTGCTACACATCGATTCCCCCAG
CTCGTACACCAGTGAAAGCCTAAGTCTGAGCGGGTCCCCGCTGCTCTACCCCAAACTGTC
AGGCATGCACCGCAGCATGGAGTCGCTGCCCCTCCAGATGAGCGTGCCTTCCAGTGCCAG
GTTTGTCAGAACTGAGGGGCATAACAAGGAAGAAAGGGCTGCTGGAACCTGGGGAGCCGG
AAGCAGGACATCCCTCAACCTCACAGACAACCTGCAGACAGACAGAAACACCTTGCCGAA
GAAAGGCTTAGAACGCTATGGCTCAAGCTTGTCAGAGAGTGACGGCAAACCGGGAAGGCG
CCACTCCCACAACATAGTCAGCATGTCCGAGAGCGATAGTCCCCCTCAGCTGCCTTCTCC
CACCCGCCCTCTCCACCCCTCCTCTGGCAAGGCTCCTCTCACCAACGTGGTTGCCCCAAT
TTCCAGTGGCACCCCGAAGATATCTCGCTCCAACAGCATAGGCCCCCCCAGTGAGTCAGC
CTGCGATCTCTATGGATCCTCCCCCCTGGGCAGCAGTATGTCCCTGGCTGACCGGCCAAA
AAGCATGATGCGGTGCGGGTCTTTCCGTGAACCAGGGGGTGATGATGTGCATGGGTCTGT
GCTCTCTTTGGCGTCCAACGCTTCATCCAACTATTCCTCGAATGAGGAGAGGATACAAGG
GGAGCAAATCCGCAAGTTGAGGCGAGAGCTGGAGTCTTCCCAGGAAAAGGTTGCCGACTT
GACCATGCAGCTTAGTGCTAATCAGCTAGGCCAGGCGAATCTGGTAGCAGCATTCGAGCA
GAGTTTGGCGCTGATGACGGCGCGCCTGCAGACCCTGTCGGTGTCCTCAGAGCAGAAGGA
CTCTGAGCTCACCGAGCTAAAGGACACCATCGAGGCTCTGAGGGCCAAAAACACAGAAGC
CCAAGAAATCATTCACGGGGCTCTCAGTAACCCGGACATCACACCTAAAGAAATGCTGAT
CAATCGCCAGAACTCTTCAGAGAGCATCGCCAGCCTTGCCAGCACCACCAGCCACTCCAG
CATGGGCAGTCTGAAAGAGCAGGAGGCCAAGAAGAAGAAGAAGAAGAGCTGGGTGTTTGA
GTTACGCAGCTCCTTCAACAAGGCCTTTAGTAAGAAGGGTTCCAAGCCGTCGGGGCCGTA
CGCTGACATCGAGGAGATCTCCACCCCAGAATCCTCTGCACCTTCCTCCCCCAAAGTCCA
CCATGTTGGAGGCAACCCTCCATTGTCAATGAAATCATCAGCCTCTGCATCATCATCAGG
GCTCTGCGAAGGAGGCGAGGTGGCGGATGATAAGGTTGTAACAGAGCTGCGTTCAGAGCT
TTGGGAGAAGGAGCGCAAACTGACAGACATCCGCCTGGAGGCTCTGAACTCTGCCCATCA
GCTGGAGCAGCTGCAGGAGGCCATGATCAACATGCAGATGACAGTGGAGAACCTGAAAAC
TGAGAACGACCAGCTCAAGACAAGTGGTCTGTCCCCCTGTCCATCTCCTGGACCCTCTAA
CTCCGTCTCCCAGTCCTCAGGTCTCACCGCCCTGGGGAGTTCATCACCTCGACAGTCTGT
AGCCATGCACATGCCCAAGAGCTACAGCAGAGGGCTGAGTGACGGGGGCAGCT---CAGA
CGTCCACTCTGCAGATTCCTTCAGTCTGTCCTCACAGAGAGACGATCATCGTGTCAGGGT
GGTGATTTGTGTCGCAGACTTACATGTCTTCAAAGATGAGGTTAAACAACAAGATTTCTT
CGTCGGCACTGTCAGGGTGAACGGCAGGATGGACTGGCCCATGCTGGACTCAGCTGTCAG
CCAGGCTTTCAAGGTGTACGTAGCCAAGGTGGACCCCACTTCCAGCCTGGGCCTGTCTAC
AGACTCCATCTACAGTTACAGCATGGGCCATATTAAGAGAGTGCTGGGAGGAGAAGCTCC
AGAGACGCAGCCCTCTCGCTGCATGTCCCGAGGCCCCACTGGCATCACAGTGTCCCTGAA
AGGTTTGAAGGAGAAATGTGTGGACAGCCTGGTATTTGAAACCCTCATTCCCAAACCCAT
GATGCAGCACTACATCAGTCTGCTACTCAAACACCGCCGTCTCATCCTGTCTGGACCGAG
CGGGACGGGTAAGAGCTATCTCGCTTCCCGGCTGGCTGAGTACCTGGTGGACCGCAGCGC
CCGTGAAGTCACCGACGGCATCGTGGTCACTTTCAACATGCACCGCCAGTCATGCAAGGA
TCTGCAGCTGTATCTTTCCAACCTGGCCAATCAAATCGATCGGGAAACCAGCACGTCAGA
AATACCGCTGGTCGTGATTCTGGATGATATTCATGACCCTGTGTCCATCAGCGAACTCGT
GAATGGTGCTCTCACCTGCAAATATCACAAATGTCCTTACATTATTGGAACAAGCAATCA
GCCGGTGAAGATGATAGCGAACCACGGCCTCCATCTCAGCTTCAGGATGGTGACCTTCTC
CAACAATGTGGAGCCAGCCAACGGTTTCCTGGTGCGCTACTTGCACAGGAAGCTAATGGA
GTCGGAGGATGAGAGAAGCTTGACCAACGAGGACCTGATCAGGGTGTTAGACTGGTTGCC
CAAACTGTGGTATCATCTGCAAGCCTTCCTGGAGAAGCACAGCACGTCGGACTTCCTCAT
TGGCCCGTGCTTCTTCCTGTCCTGTCCAGTCACGGTGGATGAGTTTCGATCATGGTTCAT
TGACTTGTGGAACCACTCTATTATTCCTTACCTGCAGGAGGGGGCCAAGGATGGCATCAA
GGTCCACGGCCAGAAGGCAGTCTGGGAGGACCCGGTGGAGTGGGTGAGGGGCACTCTGCC
TTGGCCGTCTGCCCAGCAGGACCAGGCAAAACTGTTCCACTTGCCTCCCCCGAGCATAGG
CTCCAGCAGCCCCGGTCAGCCCTGCGAGGAGCGGCCTCACAAGGAGACCCCGCCCAGCTC
CATGGAATCTGATCCACTGATGGCAATGCTTTTGAAACTTCAAGAGGCTGCCAATTACAT
TGAGTCCCCAGACAAAGAAGACCCTAGCCTGCCTAAACTTTGA
