# Supplementary material for: Chromosome-Level Genome Assembly of the Speckled Blue Grouper (Epinephelus cyanopodus) Provides Insight into Its Adaptive Evolution
Source: Biology (Basel). 2022 Dec 13;11(12):1810. doi: 10.3390/biology11121810 (PMC9775623; doi:10.3390/biology11121810)
Supplement: Supplementary file 1 [file biology-11-01810-s001.zip › Supplemental Data/HO00152.align]

>Ecy-GLEAN-10024955_Ecy
ATGGGTGTTGGAGAAGTGATCTACACGGTGTTGGAGGTGCTGACTGCCATCAGCTGTTTA
TTGGGTAATATGTTGGTCATTTTGGCGCTGTGGACCAGTAAGATCATTCAGCAACCGACT
TTCTGCCTTATTGTCTGCCTGGCTGTGGCTGACTTTATGGTAGGCTGTGTGGCCATACCG
CTGGCTGTGTTGGTGGACGGACGAGTGAAGACTTCATTCCATGGTTGTCTCTTCATCAGC
TGTGTTGTCATCCTGTTGACACTGGTCTCGGTTTTGTGTCTCACGGCTATTGCAGTGGAT
CGATTCCTCAGGGTGTATATCCCTCTCAGGTACAAAAGGACTGTAACACAGAGACATTCT
TGGCTCGTCGTAGCAGCATGCTGGCTTGTTGCAGTGCCACTGAGTTTTTCTCCAATGCTT
GGATGGTACAAGCGTGAAACCTTGGCTAAGTCAGTCAACTCAACTATTGTCTGCAGGTTT
ATAGATGTGATTCCCATGTCATACCTGGTTTACTTCAACTTTTTCCTCTGCACCCTGACA
CCTCTGTTGGTGATGACTGCATTGTACTACTACATTTTCCGCATCATCCGAGGAAACCTT
CGAGACAAACCAGGCAACGGTGCCCAAATCCAGTCTCAGAACTACCTGAAGAAAGAGAAA
CAGTTGGCAGGATCTCTGTCTCTGGTCTTGGCTCTGTTTGCCCTGTCCTGGATCCCTCTC
CACATTATGAACTGCATTGCTTACTTCAATGAGCAGAATAATGTACCAGTAGAAGCTTTC
TATGTCGGCATCCTGCTTTCTCATGCTAACTCGGCTGTAAACCCAGTTGTGTACGCGTTC
AAAATACAAAAGATCAAGACAGCGTATCTGAAGCTGTGGAGACGGCATTTAGCATGTGGA
GATGAAAATGGATCTCAGACAAGCCAGACAACAGACAACAATCTCAGTAGTAACCCGAAC
AGTGTGCCGCAAATTGAGTGA
>OF13648-RA_aka
ATGGGTGTGGGAGAAGTGATCTACACGTTGTTGGAGGTGCTGATCGCCATCAGCTGTTTA
TTGGGTAATGTGTTGGTCATTTTGGCGCTGTGGACCAGTAAGATCATTCAGCAACCGACT
TTCTGCCTTATTGTCTGCCTGGCTGTGGCTGACTTTATGGTAGGCTTTGTGGCCATACCG
CTGGCTGTGTTGGTGGACGGACGAGTGAAGACTTCATTCCATGGTTGTCTCTTCATCAGC
TGTGTTGTCATCCTGTTGACACTGGTCTCGGTTTTGTGTCTCACGGCTATTGCAGTGGAT
CGATTCCTCAGGGTGTATATCCCTCTCAGGTACAAAAGGACTGTAACACAGAGACATTCT
TGGCTCGTCGTAGCAGCATGCTGGCTTCTTGCAGTGCCACTGAGTTTTTCTCCAATGCTT
GGATGGTACAACCATAAAACCTTGGCTGCGTCAGTCAACTCAACTATTGTCTGCAGGTTT
ATAGATGTGATCCCCATGTCATACCTGGTTTACTTCAACTTTTTCCTCTGCACCCTGACA
CCTTTGTTGGTGATGACTGCATTGTACTACTACATTTTCCGCATCATTCGAGGAAACCTT
CGAGACAAACCAGGCAACGGTGCCCAAATCCAGTCTCAGAACTACCTGAAGAAAGAGAAA
CAGCTGGCAGGATCTCTGTCTCTAGTCTTGGCCCTGTTTGCCCTGTCCTGGATCCCTCTC
CACATTATGAATTGCATTGCCTACCTCGGTGGGAAGAATATTGTACCAGTAACAGCTTTC
TATGTCGGCATCCTGCTCTCTCATGCCAACTCGGCTGTAAACCCAGTTGTGTACGCGTTC
AAAATAGAAAAGATCAAGACAGCGTACCTGAAGCTCTGGAGACGGCATTTAGCATGTGGA
GATGAAAATGGATCTCAGACAAGCCAGACAACAGACAACAATCTCAGTAGTAACCCGAAC
AGTGTGCCGCAAATTGAGTGA
>XP-033482104.1_lan
ATGGATGTGGGTGAAGTGATCTACACGTTGTTGGAGGTGCTGATCGCCATCAGCTGTTTA
TTGGGTAATATGTTGGTCATTTTGGCGCTGTGGACCAGTAAGATCATTCAGCAACCGACT
TTCTGCCTTATTATCTGCCTGGCTGTGGCTGACTTTATGGTTGGCTGTGTGGCCATACCG
CTGGCTGTGTTGGTGGACGGACGAGTGAAGACTTCATTCCATGGTTGTCTCTTCATCAGC
TGTGTTGTCATCCTGTTGACACTGGTCTCGGTTTTCTCTCTCACAGCTATTGCAGTGGAT
CGATTCCTCAGAGTGTATATCCCTCTCAGGTACAAAAGGACTGTAACACAGAGACATTCT
TGGCTCGTCGTAGCAGCATGCTGGCTTCTTGCAGTGCCACTGAGTTTTTCTCCAATACTT
GGATGGTACAAACATGAAACCTTGGCTGCGTCAGTCAACTCAACTATTGTCTGCAGGTTT
ATAGATGTGATCCCCATGTCATACCTGGTTTACTTCAACTTTTTACTCTGCACCCTGACA
CCTCTGTTGGTAATGACTGTTTTGTACTACTACATTTTCCGCATCATCCGAGGAAACCTT
CGAGACAAACCAGGCAACGGTGCCCAAATCCAGTCTCAGAACTACCTGAAGAAAGAGAAA
CAGCTGGCAGGATCTCTGTCTCTGGTCTTGGCTCTGTTTGCCCTGTCCTGGATCCCTCTC
CACATTATGAATTGTATTGCCTACCTCGGTGGGCTGAATATTGTACCAGAAGAAGCTTTC
TATGTCGGCATCCTGCTCTCTCATGCTAACTCGGCTGTAAACCCAGTTGTGTACGCGTTC
AAAATACAGAAGATCAAGGCAGCGTACCTGAAGCTCTGGAGACGGCATTTAGCATGTGGA
GATGAAAATGGATCTCAGACAAGCCAGACAACAGACAACAATCTCAGTAGTAACCCGAAC
AGTGTGCCGCAAATTGAGTGA
>Epmoa-GLEAN-10023854_moa
ATGGATGTGGGAGAAGTGATCTACACGTTGTTGGAGGTGCTGATCGCCATCAGCTGTTTA
TTGGGTAATATGTTGGTCATTTTGGCGCTGTGGACCAGTAAGATCATTCAGCAACCAACC
TTCTGCCTTATTATCTGCCTGGCTGTGGCTGACTTTATGGTAGGCTGTGTGGCCATACCG
CTGGCTGTGTTGGTGGACGGACGAGTGGAGACGTCATTCCATGGTTGTCTCTTCATCAGC
TGTGTTGTCATCCTGTTGACACTGGTCTCGGTTTTCTCTCTCACGGCTATTGCAGTGGAT
CGATTTCTCAGGGTGTATATCCCTCTCAGGTACAAAAGGACTGTAACACAGAGACATTCT
TGGCTTGTCGTAGCAGCATGCTGGCTTATTGCAGTGCCACTGAGTTTTTCTCCAATGCTT
GGATGGTACAACCATGAAACCTTGGCTGCTCCAGTCAACTCAACTAAGGTCTGCAGGTTT
ATAAATGTGATCCCCATGTCATACCTGGTTTACTTCAACTTTTTCCTCTGCACCCTGACA
CCTCTGTTGGTGATGACTGTATTGTACTACTACATTTTCCGCATCATCCGAGGAAACCTT
CGAGACAAACCAGGCAACGA----------------------------------------
------------------------------------------------------------
--------------------------------------------------GGAAGCTTTC
TATGTCGGGATCCTGCTCTCTCATGCTAACTCGGCTGTAAACCCAGTTGTGTACGCGTTC
AAAATACAGAAGATCAAGACAGCGTACCTGAAGCTCTGGAGACGGCATTTAGCATGTGGA
GATGAAAATGGATCTCAGACAAGCCAGACAACAGACAACAATCTCAGTAGTAACCCGAAC
AGTGTGCCACAAATTGAGTGA
>E.fuscoguttatus.03352_fus
ATGGATGTGGGAGAAGTGATCTACACATTGTTGGAGGTGCTGATCGCCATCAGCTGTTTA
TTGGGTAATATGTTGGTTATTTTGGCACTGTGGACCAGTAAGATCATTCAGCAACCGACC
TTCTGCCTTATTATCTGCCTGGCTGTGGCTGACTTTATGGTTGGCTGTGTGGCCATACCG
CTGGCTGTGTTGGTGGACGGACGAGTGAAGACTTCATTCCATGGTTGTCTCTTCATCAGC
TGTGTTGTCATCCTGTTGACACTGGTCTCGGTTTTGTGTCTCACAGCTATTGCAGTGGAT
CGATTCCTCAGGGTGTATATCCCTCTCAGGTACAAAAGGACTGTAACACAGAGACATTCT
TGGCTTGTCGTAGCAGCATGCTGGCTTGTTGCAGTGCCACTGAGTTTTTCTCCAATGCTT
GGATGGTACAACCATGAAACCTTGGCTGCGTCAGTCAACTCAACTATTGTCTGCAGGTTT
ATAGATGTGATCCCCATGTCATACCTGGTTTACTTCAACTTTTTCCTCTGCACCCTGACA
CCTCTGTTGGTGATGACTGTATTGTATGGCTACATTTTCCGCATCATCCGAGGAAACCTT
CGAGACAAACCAGGCAACGGTGTCCAAATCCAGTCTCAGAACTACCTGAAGAAAGAGAAA
CAGCTGGCAGGATCTCTGTCTCTGGTCTTGGCTCTGTTTGCCCTGTCCTGGATCCCTCTC
CACATTATGAATTGTATTGCCTACCTCGGTGGGCTGAATATTGTACCAGTAACAGCTTTC
TATGTTGGCATCCTGCTCTCTCATGCTAACTCGGCTATAAACCCAGTTGTGTACGCGTTC
AAAATACAGAAGATCAAGACAGCGTACCTGAAGCTCTGGAGACGGCATTTAGCATGTGGA
GATGAAAATGGATCTCAGACAAGCCAGACAACAGACAACAATCTCAGTAGTAACCCGAAC
AGTGTGCCGCAAATTGAGTGA
>C.altivelis-GLEAN-10028937_alt
ATGGATGTGGGAGAAGTGATCTACACATTGTTGGAGGTGCTGATCGCCATCAGTTGTTTA
TTGGGTAATATGTTGGTTATTTTGGCACTGTGGACCAGTAAGATCATTCAGCAACCAACT
TTCTGCCTTATTATCTGCCTGGCTGTGGCTGACTTTATGGTAGGCTGTGTGGCCATACCG
CTGGCTGTGTTGGTGGACGGACGAGTGAAGACTTCATTCCATGGTTGTCTCTTCATCAGC
TGTGTTGTCATCCTGTTGACACTGGTCTCGGTTTTCTCTCTCACGGCTATTGCAGTGGAT
CGATTCCTCAGGGTGTATATCCCTCTCAGGTACAAAAGGACTGTAACACAGAGACATTCT
TGGCTTGTCGTAGCAGCATGCTGGCTTGTTGCAGTGCCACTGAGTTTTTCTCCAATGCTT
GGATGGTACAACCATGAAACCTTGGCTGCGTCAGTCAACTCAACTAAGGTCTGCAGGTTT
ATAGATGTGATCCCCATGTCATACCTGGTTTACTTCAACTTTTTCCTCTGCACCCTGACA
CCTCTGTTGGTGATGACTGTATTGTACGGCTACATTTTCCGCATCATCCGAGGAAACCTT
CGAGACAAACCAGGAAACGGTGCCCAAATCCAGTCTCAGAACTACCTGAAGAAAGAGAAA
CAGCTGGCAGGATCTCTGTCTCTGGTCTTGGCTCTGTTTGCCCTGTCCTGGATCCCTCTC
CACATTATGAATTGTATTGCCTACCTCGGTGGGCTGAATATTGTACCAGAAGAAGCTTTC
TATGTTGGCATCCTGCTCTCTCACGCTAACTCGGCTGTAAACCCAGTTGTGTACGCGTTC
AAAATACAGAAGATCAAGACAGCGTACCTGAAGCTCTGGAGACGGCATTTAGCATGTGGA
GATGAAAATGGATCTCAGACAAGCCAGACAACAGACAACAATCTCAGTAGTAACCCGAAC
AGTGTGCCGCAAATTGAGTGA
