# Supplementary material for: Chromosome-Level Genome Assembly of the Speckled Blue Grouper (Epinephelus cyanopodus) Provides Insight into Its Adaptive Evolution
Source: Biology (Basel). 2022 Dec 13;11(12):1810. doi: 10.3390/biology11121810 (PMC9775623; doi:10.3390/biology11121810)
Supplement: Supplementary file 1 [file biology-11-01810-s001.zip › Supplemental Data/HO00157.align]

>Epmoa-GLEAN-10023847_moa
------------------------------------------------------------
------------------------------------------------------------
--------------------------------------ATGAGGTCGTCCATGCTGGTCC
TGTTCCTCCTCTTCAGTGCCCAGGCTGTGGCCGCCATCGGAGGAGCAGCACAGCAGCAGG
CCCCAGTCAACAACCCCAGCTCCATCCCCACAGTGGACCCCAAACTCTTCACCAAGCGTC
GCTACCTCTCACCCCGGGTGCTCTTCAGCGCTCAGCCGCCTGATGCAGAGCCGGCGGAGT
CACAGGGTGGCAGCAAAAGGACCCGCAGACGAGCGGGGCAGTCTCAGCACCGTGGAGTTT
ACTCAGTGTGTGAGAGCATCAGCGTCTGGGTGGGCAACAAGACCAAAGCCACGGACATCT
CAGGCAACGAGGTGACAGTGCTGCCGGACGTTAATATCAACAATGTCAACAAGAAGCAGT
ACTTCTTTGAGACGACGTGTCACAGCGCCCGCTCGGGCAACTCTGGCTGTTTGGGGATCG
ATGCCAGACACTGGAACTCCTACTGCACCAACTCACACACTTTTGTACGAGCGCTGACTT
CCTTTAAGAACCTGGTGGCGTGGAGGCTCATACGTATCAATGTGGCCTGTGTGTGTGTGC
TGAGCCGCAAGTCATGGCGGCAGTGA
>Ecy-GLEAN-10024949_Ecy
------------------------------------------------------------
------------------------------------------------------------
--------------------------------------ATGAGGTCGTCCATGCTGGTCC
TGTTCCTCCTCTTCAGTGCCCAGGCTGTGGCCGCCATCGGAGGAGCAGCACAGCAGCAGG
CTCCGGGCAACAACCCCAGCTCCATCCCCACAGTGGACCCCAAACTCTTCACCAAGCGGC
GCTACCTCTCACCCCGGGTGCTCTTCAGCGCTCAGCCGCCTGATGCAGAGCCGGCGGAGT
CACAGGGCGGCAGCAAAAGGACCCGCAGACGAGCGGGGCAGTCTCAGCACCGTGGAGTTT
ACTCAGTGTGTGAGAGCATCAGCGTCTGGGTGGGCAACAAGACCAAAGCCACGGACATCT
CAGGCAACGAGGTGACAGTGCTGCCGGACGTGAATATCAACAATGTCAACAAGAAGCAGT
ACTTCTTTGAGACGACGTGTCACAGCGCCCGCTCGGGCAACTCTGGCTGTTTGGGGATCG
ATGCCAGACACTGGAACTCCTACTGCACCAACTCACACACTTTTGTACGAGCACTGACTT
CCTTTAAGAACCTGGTGGCGTGGAGGCTCATACGCATCAATGTGGCCTGTGTGTGCGTGC
TGAGCCGCAAGTCGTGGCGGCAGTGA
>OF13655-RA_aka
ATGGCACTGTGGATGGAGGAAATCAGGCCTGATGGACTCATTTACCAGAGAGAGACAAAA
CAGA--CAAGCAGAGGCAGAGGAGGGCAGAGGTCTGCGTGCTGGATGGAGGCCACAGCCG
GGCCTGATGGCAGGAGCCCAGAACACAGTTGTGTGCCCATGAGGTCGTCCATGCTGGTCC
TGTTCCTCCTCTTCAGTGCCCAGGCTGTGGCCGCCATCGGAGGAGCAGCACAGCAGCAGG
CTCCGGGCAACAACCCCAGCTCCATCCCCACAGTGGACCCCAAACTCTTCACCAAGCGCC
GCTACCTCTCACCCCGGGTGCTCTTCAGCGCTCAGCCGCCTGATGCAGAGCCGGCGGAGT
CACAGGGTGGCAGCAAAAGGACCCGCAGACGAGCGGGGCAGTCTCAGCACCGTGGAGTTT
ACTCAGTGTGTGAGAGCATCAGCGTCTGGGTGGGCAACAAGACCAAAGCCACGGACATCT
CAGGCAACGAGGTGACAGTGCTGCCGGACGTGAATATCAACAATGTCAACAAGAAGCAGT
ACTTCTTTGAGACGACGTGTCACAGCGCCCGCTCGGGCAACTCTGGCTGTTTGGGGATCG
ATGCCAGACACTGGAACTCCTACTGCACCAACTCACACACTTTTGTACGAGCGCTGACTT
CCTTTAAGAACCTGGTGGCGTGGAGGCTCATACGCATCAATGTGGCCTGTGTGTGCGTGC
TGAGCCGCAAGTCATGGCGGCAGTGA
>E.fuscoguttatus.03371_fus
--------------------ATGCAGGTCTGCTTCTTTGTTTCGGTATGTTCAGTATGTG
CAGAGCTGAGCGGAGGCAGAGGAGGGCAGAGGTCTGCGTGCTGGATGGGGGCCACAGCCA
GGCCTGATGGCAGGAGCCCAGAACACAGTTGTGTGCCCATGAGGTCGTCCATGCTGGTCC
TGTTCCTCCTCTTCAGTGCCCAGGCTGTGGCCGCCATCGGAGGAGCAGCACAGCAGCAGG
CTCCAGGCAACAACCCCAGCTCCATCCCCACAGTGGACCCCAAACTCTTCACCAAGCGCC
GCTACCTCTCACCCCGGGTGCTCTTCAGCGCTCAGCCGCCTGATGCAGAGCCGGCGGAGT
CACAGGGTGGCAGCAAAAGGACCCGCAGACGAGCGGGGCAGTCTCAGCACCGTGGAGTTT
ACTCAGTGTGTGAGAGCATCAGCGTCTGGGTGGGCAACAAGACCAAAGCCACAGACATCT
CAGGCAACGAGGTGACAGTGCTGCCGGACGTTAATATCAACAATGTCAACAAGAAGCAGT
ACTTCTTTGAGACGACGTGTCACAGCGCCCGCTCGGGCAACTCTGGCTGTTTGGGGATCG
ATGCCAGACACTGGAACTCCTACTGCACCAACTCACACACTTTTGTACGAGCACTGACTT
CCTTTAAGAATCTGGTGGCGTGGAGGCTCATACGCATCAATGTGGCCTGTGTGTGTGTGC
TGAGCCGCAAGTCATGGCGGCAGTGA
>XP-033481902.1_lan
------------------------------------------------------------
------------------------------------------------------------
--------------------------------------ATGAGGTCGTCCATGCTGGTCC
TGTTCCTCCTCTTCAGTGCCCAGGCTGTGGCCGCCATCGGAGGAGCAGCACAGCAGCAGG
CTCCAGGCAACAACCCCAGCTCCATCCCCACAGTGGACCCCAAACTCTTCACCAAGCGCC
GCTACCTCTCACCCCGGGTGCTCTTCAGCGCTCAGCCGCCTGATGCAGAGCCGGCGGAGT
CACAGGGTGGCAGCAAAAGGACCCGCAGACGAGCGGGGCAGTCTCAGCACCGTGGAGTTT
ACTCAGTGTGTGAGAGCATCAGCGTCTGGGTGGGCAACAAGACCAAAGCCACGGACATCT
CAGGCAACGAGGTGACAGTGCTGCCGGACGTTAATATCAACAATGTCAACAAGAAGCAGT
ACTTCTTTGAGACGACGTGTCACAGCGCCCGCTCGGGCAACTCTGGCTGTTTGGGGATCG
ATGCCAGACACTGGAACTCCTACTGCACCAACTCACACACTTTTGTACGAGCGCTGACTT
CCTTTAAGAACCTGGTGGCGTGGAGGCTCATACGCATCAATGTGGCCTGTGTGTGTGTGC
TGAGCCGCAAGTCATGGCGGCAGTGA
>C.altivelis-GLEAN-10028930_alt
------------------------------------------------------------
------------------------------------------------------------
--------------------------------------ATGAGGTCGTCCATGCTGGTCC
TGTTCCTCCTCTTCAGTGCCCAGGCTGTGGCCGCCATCGGAGGAGCAGCACAGCAGCAGG
CTCCAGGCAACAACCCCAGCTCCATCCCCACAGTGGACCCCAAACTCTTCACCAAGCGCC
GCTACCTCTCACCCCGGGTGCTCTTCAGCGCTCAGCCGCCTGATGCAGAGCCGGCGGAGT
CACAGGGTGGCAGCAAAAGGACCCGCAGACGAGCGGGGCAGTCTCAGCACCGTGGAGTTT
ACTCAGTGTGTGAGAGCATCAGCGTCTGGGTGGGCAACAAGACCAAAGCCACGGACATCT
CAGGCAACGAGGTGACAGTGCTGCCGGACGTTAATATCAACAATGTCAACAAGAAGCAGT
ACTTCTTTGAGACGACGTGTCACAGCGCCCGCTCGGGCAACTCTGGCTGTTTGGGGATCG
ACGCCAGACACTGGAACTCCTACTGCACCAACTCACACACTTTTGTACGAGCGCTGACTT
CCTTTAAGAACCTGGTGGCGTGGAGGCTCATACGCATCAATGTGGCCTGTGTGTGTGTGC
TGAGCCGCAAGTCATGGCGGCAGTGA
