# Supplementary material for: Chromosome-Level Genome Assembly of the Speckled Blue Grouper (Epinephelus cyanopodus) Provides Insight into Its Adaptive Evolution
Source: Biology (Basel). 2022 Dec 13;11(12):1810. doi: 10.3390/biology11121810 (PMC9775623; doi:10.3390/biology11121810)
Supplement: Supplementary file 1 [file biology-11-01810-s001.zip › Supplemental Data/HO00159.align]

>Ecy-GLEAN-10024947_Ecy
------------------------------------------------------------
----------------------------------------------------------TC
TTTGTGCTCCCC------------------------------------------------
------------------------------------------------------------
------------------------------------------------------------
--------------TTTCAGC-----------CTCCCAGCTAAGCTCATTAATGGAGGAA
TTGCTGGAATTGTTGGGGTTACTTGTGTCTTCCCCATTGACTTGGCAAAGACCAGGTTGC
AGAATCAGAGACGAGGTCAGCAAGTCTACAAGAATATGATGGACTGCCTTGTCAAGACAG
TTCGATCAGAGGGGTACTTTGGCATGTACAGAGGTGCTGCGGTTAATTTGACCCTGGTCA
CTCCTGAGAAGGCAATCAAGCTTGCAGCTAATGACTTCTTCAGGCATCACCTCTCCAAGG
ATGGAAAGGGGCTGACGGTGTTCAAAGAGATGCTGGCAGGTTGTGGTGCAGGCATGTGCC
AGGTCATTGTCACCACCCCAATGGAAATGCTCAAGATACAGCTGCAAGATGCCGGCAGAC
TTGCGGCCCAGCAACAGAAACCCATCATGATGTCTCCCACCAAGCTTGTGGCCACTAACG
CCGTGCTCAGCCGCTCCTACAACTCAGGCACAGTGGTGTCAGCACCACGAGCTGTATCAG
CCACACAGATCGCAAAGGAGCTCCTCCACACAAATGGCATCCAGGGGCTCTACAAAGGAC
TGGGGGCAACACTGATGAGGGATGTTCCCTTTTCTGTTGTCTACTTCCCGTTGTTTGCCA
ACCTGAACAACTTGGGCAAGCCCAGTCCTGAGGAGTCGTCACCCTTCTATTGGGCTTTCC
TCTCAGGCTGCGCTGCAGGTTCCACTGCTGCTGTGGCTGTTAACCCCTGTGATGTGGTGA
AGACCAGACTGCAGTCACTGAACAAAGGGTCTAGTGAGGAGACTTACAGTGGAGTTGTGG
ATTGCGTGAGTAAAATAATGCGGAAGGAGGGACCCTCTGCATTCCTGAAAGGTGCTGGCT
GTCGAGCTCTTGTCATCGCTCCCCTGTTCGGCATCGCGCAGGTTATGTACTTTGCTGGAG
TTGGAGAATTCATCCTGGACAACTCACCTCTGAACATCCTGTCTGCGTGA
>OF13657-RA_aka
------------------------------------------------------------
------------------------------------------------------------
------------------------------------------------------------
------------------------------------------------------------
------------------------------------------------------------
-----------ATGTCTCAGCAGCAAGTCAGCCTCCCAGCTAAGCTCATTAATGGAGGAA
TTGCTGGAATTGTTGGGGTTACTTGTGTCTTCCCCATTGACTTGGCAAAGACCAGGTTGC
AGAATCAGAGACGAGGTCAGCAGGTCTACAAGAATATGATGGACTGCCTTGTCAAGACAG
TTCGATCAGAGGGGTACTTTGGCATGTACAGAGGTGCTGCGGTTAATTTGACCCTGGTCA
CCCCTGAGAAGGCAATCAAGCTGGCAGCTAACGACTTCTTCAGGCAACACCTCTCCAAGG
ATGGAAAGGGGCTGACGGTGTTCAAAGAGATGCTGGCAGGTTGTGGTGCAGGCATGTGCC
AGGTCATTGTCACCACCCCAATGGAAATGCTCAAGATACAGCTGCAAGATGCCGGCAGAC
TTGCGGCCCAACATCAGAAACCCATCATGATGTCTCCCACCAAGCTTGTGGCCACTAACG
CCGTGCTCAGCCGCTCCTACAACTCAGGCACAGTGGTGTCAGCACCACGAGCTGTATCAG
CCACACAGATCGCAAAGGAGCTCCTCCACACAAATGGCATCCAGGGGCTCTACAAAGGGC
TTGGGGCAACACTGATGAGGGATGTTCCCTTTTCTGTTGTCTACTTCCCGTTGTTTGCCA
ACCTGAACAGCTTGGGCAAGCCCAGTCCTGAGGAGTCGTCACCCTTCTATTGGGCTTTCC
TCTCAGGCTGCGCTGCAGGTTCCACTGCTGCTGTGGCTGTTAACCCCTGTGATGTGGTGA
AGACCAGACTGCAGTCACTGAACAAAGGGTCCAGTGAGGAGACTTACAGTGGAGTTGTGG
ATTGCGTGAGTAAAATAATGCGGAAGGAGGGGCCCTCTGCATTCCTGAAAGGTGCTGGCT
GTCGAGCTCTTGTCATCGCTCCCCTGTTCGGCATCGCGCAGGTTATGTACTTTGCTGGAG
TTGGAGAATTCATCCTGGACAACTCACCTCTGAACATCCTGTCTGCGTGA
>C.altivelis-GLEAN-10028928_alt
------------------------------------------------------------
----------------------------------------------------------TT
TTTGTGCTCCCC------------------------------------------------
------------------------------------------------------------
------------------------------------------------------------
--------------TTTCAGC-----------CTCCCAGCTAAGCTCATCAATGGAGGAA
TTGCTGGAATTGTTGGGGTTACTTGTGTCTTCCCCATTGACTTGGCAAAGACCAGGTTGC
AGAATCAGAGACGAGGTCAGCAGGTCTACAAGAATATGATGGACTGCCTTGTCAAGACAG
TTCGATCAGAGGGGTACTTTGGCATGTACAGAGGTGCTGCGGTTAATTTGACCCTGGTCA
CCCCTGAGAAGGCAATCAAGCTGGCAGCTAATGACTTCTTCAGACATCACCTCTCCAAGG
ATGGAAAGGGGCTGACGGTGTTCAAAGAGATGCTGGCAGGTTGTGGTGCAGGTATGTGCC
AGGTCATTGTCACCACCCCAATGGAAATGCTCAAGATACAGCTGCAAGATGCCGGCAGAC
TTGCAGCCCAGCATCAGAAACCCATCATGATGTCTCCCACCAAGCTTGTGGCCACTAACA
CCGTGCTCAGTCGTTCCTACAACTCAGGCACAGTAGTGTCAGCACCACGAGCTGTATCCG
CCACACAGATTGCAAAGGAGCTCCTCCACACAAAAGGCATCCAGGGGCTCTACAAAGGGC
TGGGGGCAACACTGATGAGGGATGTTCCCTTTTCTGTTGTCTACTTCCCGTTGTTTGCCA
ACCTGAACAACTTGGGCAAGCCCAGTCCTGAGGAGTCGTCACCCTTCTATTGGGCTTTCC
TCTCAGGCTGCGCTGCAGGTTCCACTGCTGCTGTGGCTGTTAACCCCTGTGATGTGGTGA
AGACCAGACTGCAATCACTGAACAAAGGGTCCAGTGAGGAGACTTACAATGGAGTTGTAG
ATTGCGTGAGTAAAATAATGCGGAAGGAGGGGCCCTCTGCATTCCTGAAAGGTGCTGGCT
GTCGAGCTCTTGTCATCGCTCCCCTGTTCGGCATCGCCCAGGTTATGTACTTTGCTGGTG
TTGGAGAGTTCATCCTGGACAACTCACCTCTGAACATCCTGTCTGCGTGA
>Epmoa-GLEAN-10023845_moa
------------------------------------------------------------
----------------------------------------------------------TT
TTTGTGCTCCCC------------------------------------------------
------------------------------------------------------------
------------------------------------------------------------
--------------TTTCAGC-----------CTCCCAGCTAAGCTCATTAATGGAGGAA
TTGCTGGAATTGTTGGGGTTACTTGTGTCTTCCCCATTGACTTGGCAAAGACCAGGTTGC
AGAATCAGAGACGAGGTCAGCAGGTCTACAAGAATATGATGGACTGCCTTGTCAAGACAG
TTCGATCAGAGGGGTACTTTGGCATGTACAGAGGTGCTGCGGTTAATTTGACCCTGGTCA
CCCCTGAGAAGGCAATCAAGCTAGCAGCTAATGACTTCTTCAGGCATCACCTCTCCAAGG
ATGGAAAGGGGCTGACGGTGTTCAAAGAGATGCTGGCAGGTTGTGGTGCAGGCATGTGCC
AGGTCATTGTCACCACCCCAATGGAAATGCTCAAGATACAGCTGCAAGATGCCGGCAGAC
TTGCAGCCCAGCATCAGAAACCCATCATGATGTCTCCCACCAAGCTTGTGGCCACTAACA
CTGTGCTCAGTCGTTCCTACAACTCAGGCACAGTGGTGTCAGCACCACGAGCTGTATCCG
CCACACAGATCGCAAAGGAACTCCTCCACACAAATGGCATCCAGGGGCTCTACAAAGGGC
TGGGGGCAACACTGATGAGGGATGTTCCCTTTTCTGTTGTCTACTTCCCATTGTTTGCCA
ACCTGAACAACTTGGGCAAGCCCAGTCCTGAGGGGTCGTCACCCTTCTATTGGGCTTTCC
TCTCAGGGTGCGCTGCAGGTTCCACTGCTGCTGTGGCTGTTAACCCCTGTGATGTGGTGA
AGACCAGACTGCAATCACTGAACAAAGGGTCCAGTGAGGAGACTTACAATGGAGTTGTGG
ATTGCGTGAGTAAAATAATGCGGAAGGAGGGGCCCTCTGCATTCCTGAAAGGTGCTGGCT
GTCGAGCTCTTGTCATCGCTCCCCTGTTCGGCATCGCACAGGTTATGTACTTTGCTGGTG
TTGGAGAATTCATCCTGGACAACTCACCTCTGAACATCCTGTCTGCGTGA
>E.fuscoguttatus.03384_fus
ATGAAACAAGAGGAGGCCAAAGATAGCCAATCAGCAGCGGGTATGCAAATACGCTATTGT
CTATGCTTTGTAATTCAAGACCTGGATGACCCGCCCCCCGTTTCAAGCTCAATGGAAATT
TCCACTCTCTCCTCTCAGCGCTATATTAACAGACCGGCGCCGGAGCACACGGAAGCAGAA
GAGAAGTTAACAGACCGAAACAATCTTCAAGAACTACGAAAAGACAATCTTTTGGACTCT
ATTCATTTCACTGAAGAACACTTGGACCTACATCTTTACACTTATATCTGTACTTACTTG
AATCAAGCATCATGTCTCAGCAGCAAGT--------CAGCTAAGCTCATTAATGGAGGAA
TTGCTGGAATTGTTGGGGTTACTTGTGTCTTCCCCATTGACTTGGCAAAGACCAGGTTGC
AGAATCAGAGACGAGGTCAGCAGGTCTACAAGAATATGATGGACTGCCTTGTCAAGACAG
TTCGATCAGAGGGGTACTTTGGCATGTACAGAGGTGCTGCAGTTAATTTGACCCTGGTCA
CCCCTGAGAAGGCAATCAAGCTGGCAGCTAATGACTTCTTCAGGCATCACCTCTCCAAGG
ATGGAAAGGGGCTGACGGTGTTCAAAGAGATGCTGGCAGGTTGTGGTGCAGGCATGTGCC
AGGTCATTGTCACCACCCCAATGGAAATGCTCAAGATACAGCTGCAAGATGCCGGCAGAC
TTGCTGCCCAGCATCAGAAACCCATCATGATGTCTCCCACCAAGCTTGTGGCCACTAACA
CCGTGCTCAGTCGTTCCTACAACTCAGGCACAGTGGTGTCAGCACCACGAGCTGTATCCG
CCACACAGATTGCAAAGGAGCTCCTCCACACAAAAGGCATCCAGGGGCTCTACAAAGGGC
TGGGGGCAACACTGATGAGGGATGTTCCCTTTTCTGTTGTCTACTTCCCGTTGTTTGCCA
ACCTGAACAACTTGGGCAAGCCCAGTCCTGAGGAGTCGTCACCCTTCTATTGGGCTTTCC
TCTCAGGCTGCGCTGCAGGTTCCACTGCTGCTGTGGCTGTTAACCCCTGTGATGTGGTGA
AGACCAGACTGCAATCACTGAACAAAGGGTCCAGTGAGGAGACTTATAATGGAGTTGTGG
ATTGCGTGAGTAAAATAATGCGGAAGGAGGGGCCCTCTGCATTCCTGAAAGGTGCTGGCT
GTCGAGCTCTTGTCATCGCTCCCCTGTTCGGCATCGCACAGGTTATGTACTTTGCTGGTG
TTGGAGAATTCATCCTGGACAACTCACCTCTGAACATCCTGTCTGCGTGA
>XP-033482991.1_lan
------------------------------------------------------------
------------------------------------------------------------
------------------------------------------------------------
------------------------------------------------------------
------------------------------------------------------------
-----------ATGTCTCAGCAGCAAGTCAGCCTCCCAGCTAAGCTCATTAATGGAGGAA
TTGCTGGAATTGTTGGGGTTACTTGTGTCTTCCCCATTGACTTGGCAAAGACCAGGTTGC
AGAATCAGAGACGAGGTCAGCAGGTGTACAAGAATATGATGGACTGCCTTGTCAAGACAG
TTCGATCAGAGGGGTACTTTGGCATGTACAGAGGTGCTGCGGTTAATTTGACCCTGGTCA
CCCCTGAGAAGGCAATCAAGCTGGCAGCTAATGACTTCTTCAGGCATCACCTCTCCAAGG
ATGGAAAGGGGCTGACGGTGTTCAAAGAGATGCTGGCAGGTTGTGGTGCAGGCATGTGCC
AGGTCATTGTCACCACCCCAATGGAAATGCTCAAGATACAGCTGCAAGATGCCGGCAGAC
TTGCGGCCCAGCATCAGAAACCCATCATGATGTCTCCCACCAAGCTTGTGGCCACTAACA
CCGTGCTCAGTCGTTCCTACAACTCAGGCACAGTGGTGTCAGCACCACGAGCTGTATCCG
CCACACAGATCGCAAAGGAGCTCCTCCACACAAAAGGCATCCAGGGGCTCTACAAAGGGC
TGGGGGCAACACTGATGAGGGATGTTCCCTTTTCTGTTGTCTACTTCCCGTTGTTTGCCA
ACCTGAACAACTTGGGCAAGCCCAGTCCTGAGGAGTCGTCACCCTTCTATTGGGCTTTCC
TCTCAGGCTGCGCTGCAGGTTCCACTGCTGCTGTGGCTGTTAATCCCTGTGATGTGGTGA
AGACCAGACTGCAATCACTGAACAAAGGGTCCAGTGAGGAGACTTACAGTGGAGTTGTGG
ATTGCGTGAGTAAAATAATGCGGAAGGAGGGGCCCTCTGCATTCCTGAAAGGTGCTGGCT
GTCGAGCTCTTGTCATCGCTCCCCTGTTCGGCATCGCACAGGTTATGTACTTTGCTGGTG
TTGGAGAATTCATCCTGGACAACTCACCTCTGAACTTCCTGTCTGCGTGA
