# Supplementary material for: Chromosome-Level Genome Assembly of the Speckled Blue Grouper (Epinephelus cyanopodus) Provides Insight into Its Adaptive Evolution
Source: Biology (Basel). 2022 Dec 13;11(12):1810. doi: 10.3390/biology11121810 (PMC9775623; doi:10.3390/biology11121810)
Supplement: Supplementary file 1 [file biology-11-01810-s001.zip › Supplemental Data/HO00165.align]

>Ecy-GLEAN-10024937_Ecy
ATGCCTTTTTTTATTTTCAAGTTTT-----ATGACAAGATCTTTTATTTATTCCCAGGT-
CGTATTTCAGCTAATTTTGTGCTGCACGCTCCTCCAGGAGAGTTCAATGAAGTCTTCAAT
GATGTGCGAGTACTGCTCAACAATGATAGTCTTCTCAGAGAGGGCGCGGCTCATGCCTTT
GCCCAGTACAACATGGATCAGTTCACCCTTGCCAAAATTGATGGATACGACGATCAGGTC
CTGATAACGGAGCATGGAGACCTGGGCAATGGCCGCTTCTTTGACCCCCACAACAAGATC
TCCTTCAAGTTTGACCACCTGAGAAAGGAAGCCAGCGACCCCCAGCCTCACGAGGGCGAG
GCTGCCCTCAGGTCATGGAGAGACGCCTGCGATACTGCCCTGAGGGCCTACGTCAAGGAG
CACTACCCCAGTGGAGTTTGCACCGTTTATGGGAAAACAATCGATGGCCAGCAGACAATT
ATCGCTTGTATCGAGGGTCATCAGTTTGAGCCTAAAAACTTCTGGAATGGTCGCTGCCGG
TCTGAATGGAAGTTCAGTATCTCGCAACCCACAACACAAGTGGCTGGAGTCTTGAAAATA
CAGGTGCATTATTATGAGGACGGAAATGTGCAGCTCGTCAGCCATAAAGATATACAGGAG
GCCCTGACTGTGTCTAATGAGAGCCAGACTGCAAAGGAGCTGGTGAAGATTATCGAGGAT
GCAGAGAATGAATACCAGGTGGCCATCAGTGAGAACTATCAGACCATGTCGGACACCACG
TTCAAAGCCTTACGCAGACAGCTCCCGGTCACCCGCACCAAGATCGACTGGAACAAGATC
CTTAGCTACAAGATCGGCAAGGAGATGCAGAACGCTTAG
>OF13666-RA_aka
ATGGC-----AGATTTCGAGGAGCTGAGCGATGAGGAGA----------------AGGTC
CGTATTTCAGCTAATTTTGTGCTGCACGCTCCTCCAGGAGAGTTCAATGAAGTCTTCAAT
GATGTGCGAGTACTGCTCAACAATGATAGTCTTCTCAGAGAGGGCGCAGCTCATGCCTTT
GCCCAGTACAACATGGATCAGTTCACTCTTGCCAAAATTGATGGATACGATGACCAGGTC
CTGATAACAGAGCATGGAGACCTGGGCAATGGCCGCTTCTTTGACCCCCACAAAAAGATC
TCCTTCAAGTTTGACCACCTGAGAAAGGAAGCCAGTGACCCCCAGCCTCACGAGGGCGAG
GCTGCCCTCAGGTCATGGAGAGACGCCTGCGATACTGCCCTGAGGGCCTACGTCAAGGAG
CACTACCCCAGTGGAGTTTGCACCGTTTATGGGAAAACAATCGATGGCCAGCAGACAATT
ATCGCTTGTATTGAGGGTCATCAGTTTGAGCCTAAAAACTTCTGGAACGGTCGCTGCCGG
TCTGAATGGAAGTTCAGTATCTCGCAACCCACAACAAAAGTGGCTGGAGTCTTGAAAATA
CAGGTGCATTATTATGAGGACGGAAATGTGCAGCTGGTCAGCCATAAAGATATACAGGAG
GCCCTGACTGTGTCTAATGAGAGCCAGACTGCAAAGGAGCTGGTGAAGATTATCGAGGAT
GCAGAGAATGAATACCAGGTGGCCATCAGTGAGAACTATCAGACCATGTCGGACACCACG
TTCAAAGCCTTACGCAGACAGCTCCCGGTCACCCGCACCAAGATCGACTGGAACAAGATC
CTCAGCTACAAGATCGGCAAGGAGATGCAGAACGCTTAG
>C.altivelis-GLEAN-10028915_alt
ATGGC-----AGATTTCGAGGAGCTGAGCGATGAGGAGA----------------AGGTC
CGTATTTCAGCTAATTTTGTGCTGCACGCTCCTCCAGGAGAGTTCAATGAAGTCTTCAAT
GATGTGCGAGTACTGCTCAACAATGATAGTCTTCTCAGAGAGGGCGCGGCTCATGCCTTT
GCCCAGTACAACATGGATCAGTTCACCCTTGCCAAAATTGATGGATACGATGACCAGGTC
CTGATAACAGAGCATGGAGACCTGGGCAATGGCCGCTTCTTTGACCCCCACAACAAGATC
TCCTTCAAGTTTGACCACCTAAGAAAGGAAGCCAGTGACCCCCAGCCTCACGAGGGCGAG
GCTGCCCTCAGGTCATGGAGAGACGCCTGCGATACTGCCCTGAGGGCCTACGTCAAGGAG
CACTACCCCAGTGGAGTTTGCACCGTTTATGGGAAAACAATCGATGGCCAGCAGACTATT
ATCGCTTGTATCGAGGGTCATCAGTTTGAGCCTAAAAACTTCTGGAACGGTCGCTGCCGG
TCTGAATGGAAGTTCAGTATCTCGCAACCCACAACACAAGTGGCTGGAGTCTTGAAAATA
CAGGTGCATTATTATGAGGATGGAAATGTGCAGCTGGTCAGCCATAAAGATATACAGGAG
GCCCTGACTGTGTCTAATGAGAGCCAGACTGCAAAGGAGCTGGTGAAGATTATTGAGGAT
GCAGAGAATGAATACCAGGTGGCCATCAGTGAGAACTATCAGACCATGTCGGACACCACG
TTCAAAGCCTTACGCAGACAGCTCCCGGTCACCCGCACCAAGATCGACTGGAACAAGATC
CTCAGCTACAAGATTGGCAAGGAGATGCAGAATGCTTAG
>E.fuscoguttatus.03505_fus
ATGGC-----AGATTTCGAGGAGCTGAGCGATGAGGAGA----------------AGGTC
CGTATTTCAGCTAATTTTGTGCTGCACGCTCCTCCAGGAGAGTTCAATGAAGTCTTCAAT
GATGTGCGAGTACTGCTCAACAATGATAGTCTTCTCAGAGAGGGCGCGGCTCATGCCTTT
GCCCAGTACAACATGGATCAGTTCACCCTTGCCAAAATTGATGGATACGACGACCAGGTC
CTGATAACGGAGCATGGAGACCTGGGCAATGGCCGCTTCTTTGACCCCCACAACAAGATC
TCCTTCAAGTTTGACCACCTGAGAAAGGAAGCCAGTGACCCCCAGCCTCACGAGGGCGAG
GCTGCCCTCAGGTCATGGAGAGACGCCTGCGATACTGCCCTGAGGGCCTACGTCAAGGAG
CACTACCCCAGTGGAGTTTGCACCGTTTATGGGAAAACAATCGATGGCCAGCAGACTATT
ATCGCTTGTATTGAGGGTCATCAGTTTGAGCCTAAAAACTTCTGGAACGGACGCTGCCGG
TCTGAATGGAAGTTCAGTATCTCGCAACCCACAGCACAAGTGGCTGGAGTCTTGAAAATA
CAGGTGCATTATTATGAGGACGGAAATGTGCAGCTGGTCAGCCATAAAGATATACAGGAG
GCCCTGACTGTGTCTAATGAGAGCCAGACTGCAAAGGAGCTGGTGAAGATTATTGAGGAT
GCAGAGAATGAATACCAGGTGGCCATCAGTGAGAACTATCAGACCATGTCGGACACCACG
TTCAAAGCCTTACGCAGACAGCTCCCGGTCACCCGCACCAAGATCGACTGGAACAAGATC
CTCAGCTACAAGATTGGCAAGGAGATGCAGAATGCTTAG
>XP-033481424.1_lan
ATGGC-----AGATTTCGAGGAGCTGAGCGATGAGGAGA----------------AGGTC
CGTATTTCAGCTAATTTTGTGCTGCACGCTCCTCCAGGAGAGTTCAATGAAGTCTTCAAT
GATGTGCGAGTACTGCTCAACAATGATAGTCTTCTCAGAGAGGGCGCGGCTCATGCCTTT
GCCCAGTACAACATGGATCAGTTCACCCTTGCCAAAATTGATGGATACGACGACCAGGTC
CTGATAACGGAGCATGGAGACCTGGGCAATGGCCGCTTCTTTGACCCCCACAACAAAATC
TCCTTCAAGTTTGACCACCTGAGAAAGGAAGCCAGCGACCCCCAGCCTCACGAGGGCGAG
GCTGCCCTCAGGTCATGGAGAGACGCCTGCGATACTGCCCTGAGGGCCTACGTCAAGGAG
CACTACCCCAGTGGAGTTTGCACCGTTTATGGGAAAACAATCGATGGCCAGCAGACTATT
ATCGCTTGTATCGAGGGTCATCAGTTTGAGCCTAAAAACTTCTGGAACGGTCGCTGCCGG
TCTGAATGGAAGTTCAGTATCTCGCAACCCACAACAAAAGTGGCTGGAGTCTTGAAAATA
CAGGTGCATTATTATGAGGACGGAAATGTGCAGCTGGTCAGCCATAAAGATATACAGGAG
GCCCTGACTGTGTCTAATGAGAGCCAGACTGCAAAGGAGCTGGTGAAGATTATTGAGGAT
GCAGAGAATGAATACCAGGTGGCCATCAGTGAGAACTATCAGACCATGTCGGACACCACG
TTCAAAGCCTTACGCAGACAGCTCCCGGTCACCCGCACCAAGATCGACTGGAACAAGATC
CTTAGCTACAAGATAGGCAAGGAGATGCAGAATGCTTAG
>Epmoa-GLEAN-10023802_moa
ATGGC-----AGATTTCGAGGAGCTGAGCGATGAGGAGA----------------AGGTC
CGTATTTCAGCTAATTTTGTGCTGCACGCTCCTCCAGGAGAGTTCAATGAAGTCTTCAAT
GATGTGCGAGTACTGCTCAACAATGATAGTCTTCTCAGAGAGGGCGCGGCTCATGCCTTT
GCCCAGTACAACATGGATCAGTTCACCCTTGCCAAAATTGATGGATACGACGACCAGGTC
CTGATAACGGAGCATGGAGACCTGGGCAATGGCCGCTTCTTTGACCCCCACAACAAGATC
TCCTTCAAGTTTGACCACCTGAGAAAGGAAGCCAGCGACCCCCAGCCTCACGAGGGCGAG
GCTGCCCTCAGGTCATGGAGAGACGCCTGTGATACTGCCCTGAGGGCCTACGTCAAGGAG
CACTACCCCAGTGGAGTTTGCACTGTTTATGGGAAAACAATCGATGGCCAGCAGACTATT
ATCGCTTGTATCGAGGGTCATCAGTTTGAGCCTAAAAACTTCTGGAACGGTCGCTGCCGG
TCTGAATGGAAGTTCAGTATCTCGCAACCCACAACACAAGTGGCTGGAGTCTTGAAAATA
CAGGTGCATTATTATGAGGACGGAAATGTGCAGCTGGTCAGCCATAAAGATATACAGGAG
GCCCTGACTGTGTCTAATGAGAGCCAGACTGCAAAGGAGCTGGTGAAGATTATTGAGGAT
GCAGAGAATGAATACCAGGTGGCCATCAGTGAGAACTATCAGACCATGTCGGACACCACG
TTCAAAGCCTTACGCAGACAGCTCCCGGTCACCCGCACCAAGATCGACTGGAACAAGATC
CTCAGCTACAAGATTGGCAAGGAGATGCAGAATGCTTAG
