# Supplementary material for: Chromosome-Level Genome Assembly of the Speckled Blue Grouper (Epinephelus cyanopodus) Provides Insight into Its Adaptive Evolution
Source: Biology (Basel). 2022 Dec 13;11(12):1810. doi: 10.3390/biology11121810 (PMC9775623; doi:10.3390/biology11121810)
Supplement: Supplementary file 1 [file biology-11-01810-s001.zip › Supplemental Data/HO00185.align]

>C.altivelis-GLEAN-10028874_alt
------------------------------------------------------------
------------------------------------------------------------
------------------------------------------------------------
------------------------------------------------------------
------------------------------------------------------------
------------------------------------------------------------
------------------------------------------------------------
------------------------------------------------------------
---------------------------------ATGGGT---------------------
------------------------------------------------------------
--------------------------CAGTGGCTCAAG----------------------
------------------------------------------------------------
------------------------------------------------------------
------------------------------TCCCCGTCCGGACCAGATA-----------
------------------------------------------------------------
-----TGGAGTGTGGACTGG----------------------------------------
----------TGGCTGG------AGAGG----------------TGCCAGTTCACT----
------------------------------------------------------------
------------------------------------------------------------
------------------------------------------------------------
------------------------------------------------------------
-----TCCTGAGTACTTCCA----------------------------------------
-----------------------------------------------------AGGTGGC
CTTG--------------------------------------------------------
------------------------------------------------------------
---------------------------------------------------------AGT
AAGGCACCAAA------------------------------------------------C
CGCTTGTC----------------------------------------------------
------------------------------------------------------------
-----------------------------------CAAGGCAGCCCCCCGCTTTGACACC
TCTC--------------------------------------------------------
------------------------------------------------------------
------------------------------------------------------------
------------------------------------------------------------
------------------------------------------------------------
------------------------------------------------------------
------------------------------------------------------------
------------------------------------------------------------
------------------------------------------------------------
------------------------------------------------------------
------------------------------------------------------------
-----------------------CATTTAATGC---------------------------
------------------------------------------------------------
------------------------------------------------------------
------------------------------------------------------------
------------------------------------------------------------
------------------------------------------------------------
------------------------------------------------------------
------------------------------------------------------------
------------------------------------------------------------
------------------------------------------------------------
-ATGTCCTG---------------------------------------------------
----------------------------------------TTATTGGCATGACAACAACA
GGGGCAGCCAAGTACCGTAAGGTTCTGCAGAAAGTGCGTCCACCTCTGGTGATTGTGGAA
GAAGCCGCAGAGGTTCTCGAGGCCCACACCGTCACCACACTGAGCAAAGCATGCCAACAC
CTCATCCTCATCGGAGACCACCAGCAGCTGCGCCCCAGTGCCACAGTGTTCGAGCTTGCT
AAGAACTTCAACCTGGAGATGTCCATGTTTGAGAGGCTGGTGAAGATGGGACTTCCTTAT
GTCAGACTTGACTACCAGCATCGTATGAGACCAGAGATTGCCCGTCTTCTGACCCCACAC
ATCTATGCAGAGCTGGAAAACCATCCCTCTGTGTTGGACTACGACAACATCAAGGGCCTC
AATACCAATTTATTCTTTGTGGAGCACAGCCACACAGAGGAAGAGATCAGAGATGGGAAG
AGCCATCAGAACCGTCATGAAGCAATGTTTGTAGTCGCTCTTTGCCGCTATTTTCTCCTT
CAGGACTACAAACCAGAGCAAATTACCATCCTCACGACTTACACCGGCCAGCTGTTTTGT
CTGCGCAAACTTATGCCTGCCAGCCAGTTCAGAGGGGTCAAAGTGCACGTAGTGGACAAG
TACCAGGGTGAAGAGAATGACATTGTCTTGTTGTCTCTGGTCCGCAGCAACCTGCAGGGT
AAAGTTGGCTTTTTGAACATTTCCAATCGTGTCTGTGTGGCCCTGTCTCGTGCCAAGAAA
GGTCTCTACTGCATTGGCAACAGTAAAATGCTGGGCCAGGTCAAACTGTGGAGCAACATC
TTCCACACCTTGAGGGAGAAAGACCAGGTTGGGAAAGCTCTGACCCTGTGCTGTCAGAAT
CATCCAGATCGACAGGTACAGGCATCTTGTGCTGATGATTTCAAAAAAGCCCCAGAGGGG
GGCTGCACCAAGCCTTGTGAGTTCCGTTTGAAATGTGGCCATGTGTGCACAAGAGTCTGC
CACCCCTACGACCCTGAGCATAAAGAGTACCAGTGTCTCAAGAAGTGCCAGAAGATTTTA
TGTGATCTGGGACACAGGTGCACACGGTTGTGTCACAAAGAATGCCCTGAGAAATGTCCA
GAGAAGGTTGAGAAGATCATACCCCAGTGTCAGCACACACAGAAGGTTCCCTGCCACCAG
GACCCGATGACATTTAAATGCAAGGAGCCTTGCAAGAAGCTGCTTCGCTGTGGACATCCA
TGTGATTCACTGTGTGGGCAATCATGCACCACTCAGTGCAAGGTGGAGGTCACTTTAGAA
CTAGAGTGTGGCCACAGCCAGCAAGATGCGTGCTTCTACAAAAATGACATAAAGAAGCCA
AAATGTAAGACCCCTTGTGCAGAGCAGCTAAAATGCGGCCATGCTTGTCGCGGTACCTGT
AGCCAGTGTCACCAGGGACGGTATCATTACCCATGTTGTCAAAAATGTGACCGTCTCCTC
ATTTGTTCTCACACATGCAAGGAGCCTTGCACTCGTGATTGCCCCCCATGTCGGAGACCA
TGTGAGAATTGTTGTGTGCACAGTAAGTGTATGAAGCCGTGTGGACAGCCCTGTGATCCG
TGCATTGAGCCCTGTGCTTGGCAGTGCCCTCACCAAAGCTGCAGCAAGCTCTGCCACGAG
CCATGCGATCGTCCGCCATGCACCCAGCCCTGTGACAAGACCCTGGATTGCGGCCACCCT
TGCATCGGTCTGTGTGGAGACAAATGTCCAAACAAATGTCGCATCTGTAATCACGACGAG
GTCACAGAGATTTTCTTCGGCACTGAGGATGAGCCTGACGCTCACTTCATTCAGCTAGAG
GACTGTGGACACACCTTTGAATGCACAGGCATGGACCAGTACATGGGGATGGATGACAAC
CAGCAGGCAAATGAAGGAGAGGTGGCCATAAAACTGAAGGAATGTCCACAGTGTCGAACT
CCAATACGCAAGAATCTACGTTATGGCTCTCAGATCAACTGCAGTCTGGCTGAGATAGAG
ATGGTAAAGGCGAAGATAAATGGACCTCAGGGAGACATTGAAGAGCACAGGAAGGCCCTT
ATAACTCAGTGGGAGGACAACCTTCACCTGTTTGATATGAACTACCAAGATGAATATATG
GAAATCAATGCCAAACTGGAAAAATCTCATCTCACAGCAAAGGATCTGTGGATCCAGGAA
AACAAGATGGATTTCCTAATGAGAGTGGCAAAGCTGAGGGAGATCCAAATGGAAAAAATG
TCATCCACGCAAAGCTACAGATTAGGCAAGTGTGTTGACGAGTTTGTGAGCTGGCTCGGC
GACTGGCGCCAAAGATTCACAGACCAGCAGGTCTTTGATTTGCAGAGAGAGCTGCAGAGA
CTCACTCTCCTGACTGAACTCAATGCCCGTTGCCACATGGCAGACATAAGAGGACAAAGT
ATCAAGATTCAATCCGAGGTACAAACAATAAGAAAGGTTTTGGAAAAGTCTGGTCAGTTC
ACTGAGCAAGACCAACACAGAGTGAAAGAGGCCATGAAGGAACTAGACGACAAGCTTCCA
GCCACAGGCTTGGGGATCACTGATGAGGAGAGAAAGATGATCGTCTCGGCCATGAACATG
CCACTTGGACACTGGCACAAATGTCCCAATGGGCATGTCTATGTTATAGCAGACTGTGGA
GGGGCTATGGTGAGTCGACGCTGCCCTGATTGTGAAGCTACTATTGGCGGGGCACATCAC
ACACTGGCAAGTGGCAACCAAGTTGCCACAGAGATGGATGGGGCACTGCACCCTGCTTGG
TCTGAAGCCAACAACCTGCTAAACTTTGATCAACTCCACATCTAA
>Epmoa-GLEAN-10023798_moa
------------------------------------------------------------
------------------------------------------------------------
------------------------------------------------------------
------------------------------------------------------------
------------------------------------------------------------
------------------------------------------------------------
------------------------------------------------------------
------------------------------------------------------------
---------------------------------ATGGGTGTAAGGAGAGGAGGACATAGT
GTGGACAGAAATGGAGGGAGAGGGGGTGAGAGAAGAGATGGTGTGGGAGAAAGAAAAGAC
AGCCATGGAGGGAGATCACATTCTACAGGTGGATCAAAGGCACCAAAGGGTAATGGCCTG
GGCTATAAAACACTGGAAGAACTCTCTGGGAAAGACCCTTCTGTAGTGGCCATCACCCTG
TCAGCTAAACCCGCCCTACAAGAGGTCCTAAGTGAGACAACAATGAGGCAGGATCTTGTC
GAACTCTTCTGTCTGGTGCTGAGTAAAGCCTTCCAGTCACGATCAGATAGAGGCACCCTG
CAGCACCTGGCTGGCATCATCAAAGATTCAGGGTTCTTCCGCACCATCCTGCCCCACTAT
CTGGCCGGCATGGGGACAGAGTTCAACCCCGTCCGCAGGGCAAAATACCCACAACACCTC
GAAAACATCCTGGCCATTCTGTCAGAGGTCCTCGGCATTTTCCCTGCTAGCTCACTCCAG
GCTGCAAGTTTGCTACTGACGCTGCTCCAGGCCTCCATCAACCGCCTGAGAGCATTAGGA
GTGGACATCCAGCCTCAAACGGAGGAGAGCATGGAGAGTGTTCAGAACCTGGTCAAACAC
CTGGAAGAGAGGTCCTGGGAGGGTACTCTGCGCTCGGACAAGGACACCTATTCCCTCCTA
AACCATGGGCGTGATAACCCAGGTGAAGAGCAACAAGATTTCAGGACCATCCCCATCTAC
CCGACTCCTGAGGAGTTCCATCAGGAACACAGGCCCTTCCTCAGACCCAACCTCACCTCT
CAGAGCTACACAAACACCCACCTCTACCTTGACACGCACTTCCGGCTGCTGAGAGAGGAC
TTTGTGCGGCCACTCCGTGAGGGGATCCAGCAGTTCCTTTGGAACCAAATGGACAGGGGA
AGGGGTGGTAATCCGCTGAAGACGAAGCGCTTTGATGACATCAGAGTATATTTTGATACC
AAACTGGTGGTACCCAAGTGCACGCATACCGGCCTCGCCTATGTAGTCCAGTTTGACAGT
CAGCCACTGAAGTTTGTGCGCTGGCAGAACTCCAAGAGGCTGATCTATGGTTCCCTCGTC
TGCCTGTCGTGTGATAATTTTGAGAGCTTCTTGTTTGCCACGGTGTCAGATCGGGATCCC
AACGAACTGGCGAAGGGACGGGTCCAGATTGCCTTTACTGAAGAAAGCAGATTCAAGTTG
GCCAGGATTGAGAAAGATCAGTCATTCCTGATGGTCGAGACCACCGCCTACTTTGAGGCC
TATCGGTATGTTCTAGAGGGCCTACAGGAGCAGAAGGAGGACAACCTGCCCTTTCAGAGG
TACATCGTGGAGTGCAGCACAGATGTGCGACCCCCAGCTTATCTGCGAGGAGGAGATATG
TACAGCCTGTCATCCGTCGCTACGCCCGACCACAAGCACAGCATACAGCCCTTTCACTGC
CTGGACGCAGAGGCCTGGCCGAGTATGGAGGAGCTGGGCCTGGATGACTCTCAGATGAGA
GCCTTCCAGCTGGCCCTCACAAAGGAGCTGACCATCATACAGGGACCTCCTGGCACTGGG
AAAACCTACGTTGGCCTTAAGATTGCTCAGGCTCTGTTGACCAATCAGAAACTTTGGACA
GAGAGATTGGTCACAGCTCCGATGCTGGTGGTGTGTTACACTAACCATGCCCTGGATCAG
TTCCTTGAGGGTATTCACAAGTTTCAGAAAGAGGGAATAGTGAGAGTCGGAGGCCGCAGC
AGCAGCGAGATCCTGAAGCATTTCAATCTGAGGGAGCTGACCCGCTCGCATGACTTCAGA
CGCACGCTGCCGTCTCACCTGCGTTTTGCATATAGTGAGATATACGAAAACCTGCGTCAA
GAGGAGGAAAAGATCCAGAAACAGAGCATAAGGCTGGAGTGTGCCCTGAAAGGAGTCCTG
CGTGAAAGCTTCTTGCAGAGTTTCATTTCATCCGAACACTGGGAGAGTCTGCACCTGCCT
CCT------GAGGGTTTTGAGTTCTGGTACCAGAAGAAGTCCAGTCTGATGATGGAGTGG
CTGGGTTTGGGTTCCACTGTCTTCCTGCAGAGGGAGACAGAGAATGCAAATGGAAATGAA
GCAGCAGAGGAAGCGATGGCGATGGAGATGGAAGACGAGGACGACCTCATTGAAATCGCA
ATGGAAGCAGATCTGATCCAGGCGGAGCGGATCATTGAAGACAACATCGGTCCCAGAGGT
GATAGACATGACAAGAAGAAAGAAGACATGCAGGAGGCTGTCAGACAAGTGGAGGAACTG
ATGCTGGCTATGAACCTGGATCAAGTTGAAATACAGGCTGAGCAGAGCGAGGAAGGATGG
GAGATGCAGCGGGACCAGAAGAAAAAGATGAAGAACAGAATCAAGAAAGAGCTGGGGAAG
AGCACGGCCATGACTAAAGAAGAGGAAGTCGCAGTCTTGGATATCTGGACCCTTAGCCTG
CCCAACAGATGGAGACTCTATCGGTTGTGGGTGGCACGCTACAGGGCAGAACTTTGCACC
AAAGTCCTGGAGTCTGAGCAGGCCTATCAGAACGCAGTGGACAGATTGGCTGATGTGAAA
CGTCATGAGGACCTTTGCCTTCTCAGGAAAGCCACGG---TTATTGGCATGACAACAACA
GGGGCAGCCAAGTACCGTAAAGTTCTGCAGAAAGTGCGTCCACCTCTGGTGATTGTGGAA
GAAGCTGCAGAGGTTCTCGAGGCCCACACTGTCACCACATTGAGCAAAGCATGCCAACAC
CTCATCCTCATCGGAGACCACCAGCAACTGCGCCCCAGTGCCACAGTGTTCGAGCTTGCT
AAGAACTTCAACCTGGAGATGTCCATGTTTGAGAGGCTGGTGAAGATGGGACTTCCTTAT
GTCAGACTTGACTACCAGCATCGTATGAGACCAGAGATTGCCCGTCTTCTGACCCCACAC
ATCTATGCAGAGCTGGAAAACCATCCCTCTGTGTTGGACTACGACAACATCAAGGGCCTC
AATACCAATTTATTCTTTGTGGAGCACAGCCACCCAGAGGAAGAGATCAGAGATGGGAAA
AGCCATCAGAACCGTCATGAAGCAATGTTTGTAGTCGCTCTTTGCCGCTATCTTCTCCTT
CAGGACTACAAACCAGAGCAAATTACCATCCTCACGACTTACACCGGCCAGCTGTTTTGT
CTACGCAAACTTATGCCTGCCAGCCAGTTCACAGGGGTCAAAGTGCACGTAGTGGACAAG
TACCAGGGTGAAGAGAATGACATTGTCTTGTTGTCTCTGGTCCGCAGCAACCTGCAGGGT
AAAGTTGGCTTTTTGAACATTTCCAATCGTGTCTGTGTGGCCTTGTCTCGTGCCAAGAAA
GGTCTCTACTGCATTGGCAACAGTAAAATGCTGGGCCAGGTCAAACTTTGGAGCAACATC
TTCCACACCTTGAGGGAGAAAGACCAGGTTGGGAAAGCTCTGACCCTGTGCTGTCAGAAT
CATCCAGATCGACAGGTACAGGCATCTTGTGCTGATGATTTCAAAGAAGCCCCGGAGGGG
GGCTGCACCAAGCCTTGTGAGTTCCGTTTGAAATGTGGCCATGTGTGCACAAGAGTCTGC
CACCCCTACGACCCTGAGCATAAAGAGTACCAGTGTCTCAAGAAGTGCCAGAAGATTTTA
TGTGATCTGGGACACAGGTGCCCACAGTTGTGTCACAAAAAATGCCCTGAGAAATGTCCA
GAGAAGGTTGAGAAGATCATACCCCAGTGTCAGCACACACAGAAGGTTCCCTGCCACCAG
GACCCAATGACATTTGAATGCAAGGAGCCTTGCGAGAAGCTGCTTCGCTGTGGACATCAA
TGTGATTCACTGTGTGGGCAACCATGCACCACTCAGTGCAAGGTGGAGGTCACTTTAGAA
CTAGAGTGTGGCCACAGCCAGCAAGATGCGTGCTTCTACAAAAATGACATAAAGAAGCCA
AAATGTAAGACCCCTTGTGCAGAGCAGCTAAAATGCGGCCATGCTTGTCACGGTACCTGT
AGCCAGTGTCACCAGGGACGGTATCATTACCCATGTTGTCAAAAATGTGACCGTCTCCTC
ATTTGCTCTCACACATGCAAGGAGCCTTGCACTCGTGATTGCCCCCCATGTCGGAGACCA
TGCGAGAATTGCTGCGTGCACAGTAAGTGTATGAAGCCGTGTGGACAGCCCTGTGATCCG
TGCATTGAGCCCTGTGCTTGGCAGTGCCCTCACCAAAGCTGCAGCAAGCTCTGCTACGAG
CCATGCGATCGTCCGCCATGCACCCAGCCCTGTGCCAAGACCCTGGATTGCGGCCACCCT
TGCATCGGTCTGTGTGGAGACAAATGTCCAAACAAATGTCGCATCTGTAATCACGACGAG
GTCACAGAGATTTTCTTCGGCACTGAGGATGAGCCTGACGCTTACTTCATTCAGCTAGAA
GACTGTGGACACACCTTTGAGTGCACAGGCATGGACCAGTACATGGGGATGGATGACAAC
CAGCAGGCAAATGAAGGAGAGGTGGCCATAAAACTGAAGGAATGTCCACAGTGTCGTACT
CCAATACGCAAGAATCTACGCTATGGCTCTCAGATCAACTGCAGTCTGGCTGAGATAGAG
ATGGTAAAGGCGAAGATAAATGGACCTCAGGGAGACATTGAAGAGCACAGGAAGGCCCTT
GTAACTCAGTGGAAGGACAACCTTCACCTGTTTGATATGAACTACCAAGATCAATATATG
GAAATCAATGCCAGACTGGGAAAATCTCATCTCACAGCAAAGGATCTGTGGATCCAGGAA
AACAAGATGGATTTCCTAATAAGAGTGGCAAAGCTGAGGGAGATCCAAATGAAAAAAATG
TCATCCACGCAAAGCTACAGATTAGGCAAGTGTGTTGATGAGTTTGTGAGCTGGCTCGGC
GACTGGCGCCAAAGATTCACAGACCAGCAGGTCTTTGATTTGCAGAGAGAGCTGCAGAGA
CTCACTCTCCTGACTGAACTCAACGCCCGTTGCCACATGGCAGACATAAGAGGACAAAGT
GTCAAGATTCAATCCGAGGTACAAACAATAAGAAAGGTTTTGGAAAAGTCTGGTCAGTTC
ACTGAGCAAGATCAACACAGAGTGAAAGAGGCCATGAAGGAACTAGACGACAAGCTTCCA
GCCACGGGCTTGGGGATCACCGATGAGGAGAGAAAGATGATCGTCTCGGCCATGAAGATG
CCACCTGGACACTGGCACAAATGTCCCAATGGGCATGTCTATGTTATAGCAGACTGCGGA
GGGGCTATGGAGAGTCGACGCTGCACTGAATGTGAAGCTACTATTGGCGGGGCACATCAC
ACACTGGCAAGTGGCAACCAAGTTGCCACAGAGATGGATGGGGCACTGCACCCTGCTTGG
TCTGAAGCCAACAACCTTCTAAACTTTGATCAACTCCACATCTGA
>E.fuscoguttatus.03925_fus
------------------------------------------------------------
ATGGACAGACTGACTTTAAGAACGGGAAGAAGAGGACCTGACAGTGGTGCTGATACTGGC
CAAAATGAAAATGCTGGTGGAGGCGAAGGGA---GCAGAAGAAGAAGACATCGGGAGGGA
AGTCAAGCTGAAAAGGAGCAGGCAGAT---GGAGGAGGAGGAGGTGTGGGGATGCGTGGG
AGAGGCAAAGGAGGAGCAGACCCAAGAAGAGGGGGTGGTAGAGGTGCAGGAAGAGGAGGC
AGGGAGGAGACAGATTGGGTAGGAGGAGGTGAAGGGGTGCATGGGGGTGGCAGAGGAAGA
GGTGGAGCTGCAGGTTCAGGGAGAGGGAGAGGGGGTGAAAGAGATGCAGGAAGACAGA--
-GAGGAGGAGCCAGACAGGAAGGAAGATGGAGGGAGAGAGGCGGAAGGCAAGGTGCAGCT
GAACGAGAGGGAGCTAGAGGGGGGATGGCAGCAATGGGTGTAAGGAGAGGAGGACATAGT
GTGGACAGAAATGGAGGGAGAGGGGGTGAGAGAAGAGATGGTGTGGGAGAAAGAAAAGAC
AGCCATGGAGGGAGATCACATTCTACAGGTGGATCAAAGGCACCAAAGGGTAATGGCCTG
GGCTATAAAACACTGGAAGAACTCTCTGGGAAAGACCCTTCTGTAGTGGCCATCACCCTG
TCAGCTAAACCCGCCCTACAAGAGGTCCTAAGTGAGACAACAATGAGGCAGGATCTTGTC
GAGCTCTTCTGCCTGGTGCTGAGTAAAGCCTTCCAGTCACGATCAGATAGAGGCACCCTG
CAGCACCTGGCTGGCATCATCAAAGATTCAGGGTTCTTCCGCACCATCCTGCCCCACTAT
CTGGCCGGCATGGGGACAGAGTTCAACCCCGTCCGCAGGGCAAAATACCCACAACACCTC
GAAAACATCCTGGCTATTCTGTCAGAGGTCCTCAGCATTTTCCCTGCTAGCTCACTCCAG
GCTGCAAGTTTGCTACTGACGCTGCTCCAGGCCTCCATCAACCGCCTGAGAGCATTAGGA
GTGGACATCCAGCCTCAAACGGAGGAGAGCATGGAGAGTGTTCAGAACCTGGTCAAACAC
CTGGAAGAGAGGTCCTCGGAGGGTACTCTGCGCTCGGACAAGGACACCTATTCCCTCCTA
AACCATGGGCGTGATAACCCAGGTGAAGAGCAACAAGATTTCAGGACCATCCCCATCTAC
CCGACTCCTGAGGAGTTCCATCAGGAACACAGGCCCTTCCTCAGACCCAACCTCACCTCT
CAGAGCTACACAAACACCCACCTCTACCTTGACACGCACTTCCGGCTGCTGAGAGAGGAC
TTTGTGCGGCCACTCCGTGAGGGGATCCAGCAGTTCCTTTGGAACCAAATGGACAGGGGA
AGGGGTGGTAATCCGCTGAAGATGAAGCGCTTTGATGACATCAGAGTATATTTTGATACC
AAACTGGTGGTACCCAAGTGCACGTATACCGGCCTCGCCTACGTAGTCCAGTTTGACAGT
CAGCCACTGAAGTTTGTGCGCTGGCAGAACTCCAAGAGGCTGATCTATGGTTCCCTCGTC
TGCCTGTCGTGTGATAATTTTGAGAGCTTCTTGTTTGCCACGGTGTCAGATCGGGATCCC
AACGAACTGGCGAAGGGACGGGTCCAGATTGCCTTTACTGAAGAAAGCAGATTCAAGTTG
GCCAGGATTGAGAAAGATCAGTCATTCCTGATGGTCGAGACCACCGCCTACTTTGAGGCC
TATCGGTATGTTCTAGAGGGCCTACAGGAGCAGAAGGAGGACAACCTGCCCTTTCAGAGG
TACATCGTGGAGTGCAGCACAGATGTGCGACCCCCAGGTTATCTGCAAGGAGGAGATGTG
TACAGCCTGTCGTCTGTCGCTACGCCCGACCACAAGGACAGCATACAGCCCTTTCACTGC
CTGGAAGCAGAGGCCTGGCCGAGTATGGAGGAGCTGGGCCTGGATGACTCTCAGATGAGA
GCCTTCCAGCTGGCCCTCACAAAGGAGCTGACCATCATACAGGGACCTCCTGGCACTGGG
AAAACCTACGTTGGCCTTAAGATTGCTCAGGCTCTGTTGACCAATCAGAAACTTTGGACA
GAGAGATTGGTCACAGCTCCGATGCTGGTGGTGTGTTACACTAACCATGCCCTGGATCAG
TTCCTTGAGGGTATTCACAAGTTTCAGCAAGAGGGAATAGTGAGAGTCGGAGGCCGCAGC
AGCAGCGAGATCCTGAAGCGTTTCAATCTGAGGGAGCTGACCCGCTCGCATGACTTCAGA
CGTACGCTGCCGCCTCACCTGCGTTTTGCATATAGTGAGATATACGAAAACCTGCGTCAA
GAGGAGGAAAGGATCCAGAAACAGAGCATAAGGCTGGAGTGTGCCCTGAAAGGAGTCCTG
CGTGAAAGCTTCTTGCAGAGTTTCATTTCATACGAACACTGGGAGAGTCTGCACCTGCCT
CCTACACAGGAGGGTTTTGAGTTCTGGTACCAGAAGAAGTCCAGTCTGATGATGGAGTGG
CTGGGTTTGGGTTCCACTGTCTTCCTGCAGAGGGAGACAGAGAATGCAAATGGAAATGAA
GCAGCAGAGGAAGCGATGGCGATGGAGATGGAAGACGAGGACGACCTCATTGAAATCGCA
ATGGAAGCAGATCTGATCCAGGCGGAGCGGATCATTGAAGACAACATCGGTCCCAGAGGT
GATAGACATGACAAGAAGAAAGAAGACATGCAGGAGGCTGTCAGACAAGTGGAGGAACTG
ATGCTGGCTATGAACCTGGATCAAGTTGAAATACAGGCTGAGCAGAGCGAGGAAGGATGG
GAGATGCAGCGGGACCAGAAGAAAAAGATGAAGAACAGAATCAAGAAAGAGCTGGGGAAG
AGCACAGCCATGACTAAAGAAGAGGAAGCCGCAGTCTTGGACATCTGGACTCTTAGCCTG
CCCGACAGATGGAGACTCTATCGGTTGTGGGTGGCACGCTACAGGGCAGAACTTTGCACC
AAAGTCCTGGAGTCTGAGCAGGCCTATCAGAACGCAGTGGACAGATTGGCTGATGTGAAA
CGTCATGAGGACCTTTGCCTTCTCAAGAAAGCCACGG---TTATTGGCATGACAACAACA
GGGGCAGCCAAGTACCGTAAGGTTCTGCAGAAAGTGCGTCCACCTCTGGTGATTGTGGAA
GAAGCCGCAGAGGTTCTCGAGGCCCACACCGTCACCACACTGAGCAAAGCATGCCAACAC
CTCATCCTCATCGGAGACCACCAGCAGCTGCGCCCCAGTGCCACAGTGTTCGAGCTTGCT
AAGAACTTCAACCTGGAGATGTCCATGTTTGAGAGGCTGGTGAAGATGGGACTTCCTTAT
GTCAGACTTGACTACCAGCATCGTATGAGACCAGAGATTGCCCGTCTTCTGACCCCACAC
ATCTATGCAGAGCTGGAAAACCATCCCTCTGTGTTGGACTACGACAACATCAAGGGCCTC
AATACCAATTTATTCTTTGTGGAGCACAGCCACCCAGAGGAAGAGATCAGAGATGGGAAA
AGCCATCAGAACCGTCATGAGGCAATGTTTGTAGTCGCTCTTTGCCGCTATCTTCTCCTT
CAGGACTACAAACCAGAGCAAATTACCATCCTCACGACTTACACCGGCCAGCTGTTTTGT
CTGCGCAAACTTATGCCTGCCAGCCAGTTCACAGGGGTCAGAGTGCACGTAGTGGACAAG
TACCAGGGTGAAGAGAATGACATTGTCTTGTTGTCTCTGGTCCGCAGCAACCTGCAGGGT
AAAGTTGGCTTTTTGAACATTTCCAATCGTGTCTGTGTGGCCCTGTCTCGTGCCAAGAAA
GGTCTCTACTGCATTGGCAACAGTAAAATGCTGGGCCAGGTCAAACTTTGGAGCAACATC
TTCCACACATTGAGGGAGAAAGACCAGGTTGGGAAAGCTCTGACCCTGTGCTGTCAGAAC
CATCCAGATCGACAGGTACAGGCATCTTGTGCTGATGATTTCAAAGAAGCCCCGGAGGGG
GGCTGCACCAAGCCTTGTGAGTTCCGTTTGAAATGTGGCCATGTGTGCACAAGAGTCTGC
CACCCCTATGACCCTGAGCATAAAGAGTACCAGTGTCTCAAGAAGTGCCAGAAGATTTTA
TGTGATCTGGGACACAGGTGCCCACGGTTGTGTCACAAAAAATGCCCTGAGAAATGTCCA
GAGAAGGTTGAGAAGATCATACCCCAGTGTCAGCACACACAGAAGGTTCCCTGCCACCAG
GACCCGATGACATTTGAATGCAAGGAGCCTTGCGAGAAGCTGCTTCGCTGTGGACATCCA
TGTGATTCACTGTGTGGGCAACCATGCACCACTCAGTGCAAGGTGGAGGTCACTTTAGAA
CTAGAGTGTGGCCACAGCCAGCAAGATGCGTGCTTCTACAAAAATGACATAAAGAAGCCA
AAATGTAAGACCCCTTGTGCAGAGCAGCTAAAATGCGGCCATGCTTGTCGCGGTACCTGT
AGCCAGTGTCACCAGGGACGGTATCATTACCCATGTTGTCAAAAATGTGACCGTCTCCTC
ATTTGCTCTCACACATGCAAGGAGCCTTGCACTCGTGATTGCCCCCCATGTCGGAGACCA
TGTGAGAATTGCTGCGTGCACAGTAAGTGCATGAAGCTGTGTGGACAGCCCTGTGATCCG
TGCATTGAGCCCTGTGCTTGGCAGTGCCCTCACCAAAGCTGCAGCAAGCTCTGCCACGAG
CCATGCGATCGTCCGCCATGCACCCAGCCCTGTGCCAAGACCCTGGATTGCGGCCACCCT
TGCATCGGTCTGTGCGGAGACAAATGTCCAAACAAATGTCGCATCTGTAATCACGACGAG
GTCACAGAGATTTTCTTCGGCACTGAGGATGAGCCTGACGCTCACTTCATTCAGCTAGAA
GACTGTAGACACACCTTTGAGTGCACAGGTATGGACCAGTACATGGGGATGGATGACAAC
CAGCAGGCAAATGAAGGAGAGGTGGCCATAAAACTGAAGGAATGTCCACAGTGTCGAACT
CCAATACGCAAGAATCTACGTTATGGCTCTCAGATCAACTGCAGTCTGGCTGAGATAGAG
ATGGTAAAGGCGAAGATAAATGGACCTCAGGGAGACATTGAAGAGCACAGGAAGGCCCTT
ATAACTCAGTGGGAGGACAACCTTCACCTGTTTGATACAAACTACCAAGATCAATATATG
GAAATCAATGCCAGACTGGGAAAATCTCATCTCACAGCAAAGGATCTGTGGATCCAGGAA
AACAAGATGGATTTCCTAATGAGAGTGGCAAAGTTGAGGGAGATCCAAATGAAAAAAATG
TCATCTACGCAAAGCTACAGATTAGGCAAGTGTGTTGACGAGTTTGTGAGCTGGCTCGGC
GACTGGCGCCAAAGATTCACAGACCAGCAGGTCTTTGATTTGCAGAGAGAGCTGCAGAGA
CTCACTCTCCTGACTGAACTCAACGCCCGTTGCCACATGGCAGACCTAAGAGGACAAAGT
GTCAAGATTCAATCCGAGGTACAAACAATAAGAGAGGTTTTGGAAAAGTCTGGTCAGTTC
ACTGAGCAAGACCAACACAGAGTGAAAGAGGCCATGAAGGAACTAGACGACAAGCTTCCA
GCCACGGGCTTGGGGATCACCGATGAGGAAAGAAAGATGATCGTCTCGGCCATGAACATG
CCACTTGGACACTGGCACAAATGTCCCAATGGGCATGTCTATGTTATAGCAGACTGCGGA
GGGGCTATGGTGAGTCGACGCTGCCCTGACTGTGAAGCTACTATTGGCGGGGCACATCAC
ACACTGGCAAGTGGCAACCAAGTTGCCACAGAGATGGATGGGGCACTGCACCCTGCTTGG
TCTGAAGCCAACAACCTTCTTAACTTTGATCGACTCCACATCTGA
>XP-033483038.1_lan
ATGGCGAGTGGATTTCAGTCTGGAAATCATTACCAATCATTGACTGTAGCATGCAAGACC
ATGGACAGACTGACTTTAAGAACGGGAAGAAGAGGACCTGACAGTGGTGCTGATACTGGC
CAAAATGAAAATGCTGGTGGAGGCGAAGGGA---GCAGAAGAAGAAGACATCGGGGGGGA
AGTCAAGCTGAAAAGGAGGAGACAGAT---GGAGAAGGAGGAGGTGTGGGGATGCGTGGG
AGAGGCAAAGGAGGAGCAGACCCAAGAAGAGGGGGTGGTAGAGGTGCAGGAAGAGCAGGC
AGGGAGGGGACAGATTGGGTAGGAGGAGGTGAAGGGGTGCATGGGGGTGGCAGAGGAAGA
GGTGGAGCTGCAGGTTCAGGGAGAGGGAGAGGGGGTGAAAGAGATGCAGGAAGACAGA--
-GAGGAGGAGCCAGACAGGAAGGAGGATGGAGGGAGAGAGGCGGAAGGCAAGGTGCAGCT
GAACGAGAGGGAGCTAGAGGGGGGATGGCAGCAATGGGTGTAAGGAGAGGAGGACATAGT
GTGGACAGAAATGGAGGGAGAGGGGGTGAGAGAAGAGATGGTGTGGGAGAAAGAAAAGAC
AGCCATGGAGGGAGATCACATTCTACAGGTGGATCAAAGGCACCAAAGGGTAATGGCCTG
GGCTATAAAACACTGGAAGAACTCTCTGGGAAAGACCCTTCTGTAGTGGCCATCACCCTG
TCAGCTAAACCCGCCCTACAAGAGGTCTTAAGTGAGACAACAATGAGGCAGGATCTTGTC
GAACTCTTCTGCCTGGTGCTGAGTAAAGCCTTCCAGTCACGATCAGATAGAGGCACCCTG
CAGCACCTGGCTGGCATCATCAAAGATTCAGGGTTCTTCCGCACCATCCTGCCCCACTAT
CTGGCCGGCATGGGGACAGAGGGCAACCCCGTCCGCAGGGCAAAATACCCACAACACCTC
GAAAACATCCTGGCTATTCTGTCAGAGGTCCTCAGCATTTTCCCTGCTAGCTCCCTCCAG
GCTGCAAGTTTGCTACTGACACTGCTCCAGGCCTCCATCAACCGCCTGAGAGCATTAGGA
GTGGACATCCAGCCTCAAACGGAGGAGAGCATGGAGAGTGTTCAGAACCTGGTCAAACAC
CTGGAAGAGAGGTCCTGGGAGGGTACTCTGCGCTCAGACAAGGACACTTATTCCCTCCTA
AACCATGGGCGTGATAACCCAGGTGAAGAGCAACAAGATTTCAGGACCATCCCCATCTAC
CCGACTCCTGAGGAGTTCCATCAGGAACACAGGCCCTTCCTCAGACCCAACCTCACCTCT
CAGAGCTACACAAACACCCACCTCTACCTTGACACGCACTTCCGGCTGCTAAGAGAGGAC
TTTGTGCGGCCACTCCGTGAGGGGATCCAGCAGTTCCTTTGGAACCAAATGGACAGGGGA
AGGGGTGGTAATCCGCTGAAGACAAAGCGCTTTGATGACATCAGAGTATATTTTGATACC
AAACTGGTGGTGCCCAAGTGCACGCATACCGGCCTCGCCTACGTAGTCCAGTTTGACAGT
CAGCCGCTGAAGTTTGTGCGCTGGCAGAACTCCAAGAGGCTGATCTATGGTTCCCTCGTC
TGCCTGTCGTGTGATAATTTTGAGAGCTTCTTGTTTGCCACGGTGTCAGATCGGGATCCC
AACGAACTGGCGAAGGGACGGGTCCAGATTGCCTTTACTGAAGAAAGCAGATTCAAGTTG
GCCAGGATTGAGAAAGATCAGTCGTTCCTGATGGTCGAGACCACCGCCTACTTTGAGGCC
TATCGGTATGTTCTAGAGGGCCTACAGGAGCAGAAGGAGGACAACCTGCCTTTTCAGAGG
TACATCGTGGAGTGCAGCACAGATGTGCGACCCCCAGGTTATCTGCGAGGAGGAGATGTG
TACAGCCTGTCGTCCGTCGCTACGCCCGACCACAAGGACAGCATACAGCCCTTTCACTGC
CTGGACGCAGATGCCTGGCCGAGTATGGAGGAGCTGGGCCTGGATGACTCTCAGATGAGA
GCCTTCCAGCTGGCCCTCACAAAGGAGCTGACCATCATACAGGGACCTCCTGGCACTGGG
AAAACCTACGTTGGCCTTAAGATTGCTCAGGCTCTGTTGACCAATCAGAAACTTTGGACA
GAGAGATTGGTCACAGCTCCGATGCTGGTGGTGTGTTACACTAACCATGCCCTGGATCAG
TTCCTTGAGGGTATTCACAAGTTTCAGCAAGAGGGAATAGTGAGAGTCGGAGGCCGCAGC
AGCAGCGAAATCCTGAAACGTTTCAATCTGAGGGAGCTGACCCGCTCGCATGACTTCAGA
CGTACGCTGCCGTCTCACCTGCGTTTTGCATATAGTGAGATATACGAAAACCTGCGTCAA
GAGGAGGAACGGATCCAGAAACAGAGCATAAGGCTGGAGTGTGCCCTGAAAGGAGTCCTG
CGTGAAAGCTTCTTGCAGAGTTTCATTTCATACAAACACTGGGAGAGTCTGCACCTGCCT
CCTACAC---AGGGTTTTGAGTTCTGGTACCAGAAGAAGTCCAGTCTGATGATGGAGTGG
CTGGGTTTGGGTTCCACTGTCTTCCTGCAGAGGGAGACAGAGAATGCAAATGGAAATGAA
GCAGCAGAGGAAGCGATGGCGATGGAGATGGAAGACGAGGACGACCTCATTGAAATCGCA
ATGGAAGCAGATCTGATCCAGGCGGAGCGGATCATTGAAGACAACATCGGTCCCAGAGGT
GATAGACATGACAAGAAGAAAGAAGACATGCAGGAGGCTGTCAGACAAGTGGAGGAACTG
ATGCTGGCTATGAACCTGGATCAAGTTGAAATACAGGCTGAGCAGAGCGAGGAAGGATGG
GAGATGCAGCGAGACCAGAAGAAAAAGATGAAGAACAGAATCAAGAAAGAGCTGGGGAAG
AGCACGGCCATGACTAAAGAAGAGGAAGCCGCAGTCTTGGACATCTGGACCCTTAGCCTG
CCCGACAGATGGAGACTCTATCGGTTGTGGGTGGCACGCTACAGGGCAGAACTTTGCACC
AAAGTCCTGGAGTCTGAGCAGGCCTATCAGAACGCAGTGGACAGATTGGCTGATGTGAAA
CGTCATGAGGACCTTTGCCTTCTCAAGAAAGCCACGG---TTATTGGCATGACAACAACA
GGGGCAGCCAAGTACCGTAAGGTTCTGCAGAAAGTGCGTCCACCTCTGGTGATTGTGGAA
GAAGCCGCAGAGGTTCTCGAGGCCCACACCGTCACCACACTGAGCAAAGCATGCCAACAC
CTCATCCTCATCGGAGACCACCAACAGCTGCGCCCCAGTGCCACAGTGTTCGAGCTTGCT
AAGAACTTCAACCTGGAGATGTCCATGTTTGAGAGGCTGGTGAACATGGGACTTCCTTAT
GTCAGACTTGACTACCAGCATCGTATGAGACCAGAGATTGCCCGTCTTCTGACCCCACAC
ATCTATGCAGAGCTGGAAAACCATCCCTCTGTGTTGGACTACGACAACATCAAGGGCCTC
AATACCAATTTATTCTTTGTGGAGCACAGCCACCCAGAGGAAGAGATCAGAGATGGGAAA
AGCCATCAGAACCGTCATGAAGCAATGTTTGTAGTCGCTCTTTGCCGCTATCTTCTCCTT
CAGGACTACAAACCAGAGCAAATTACCATCCTCACGACTTACACCGGCCAGCTGTTTTGT
CTGCGCAAACTTATGCCTGCCAGCCAGTTCACAGGGGTCAAAGTGCACGTAGTGGACAAG
TACCAGGGTGAAGAGAATGACATTGTCTTGTTGTCTCTGGTCCGCAGCAATCTGCAGGGT
AAAGTTGGCTTTTTGAACATTTCCAATCGTGTCTGTGTGGCCTTGTCTCGTGCCAAGAAA
GGTCTCTACTGCATTGGCAACAGTAAAATGCTGAGCCAGGTCAAACTTTGGAGCAACATC
TTCCACACCTTGAGGGAGAAAGACCAGGTTGGGAAAGCTCTGACCCTGTGCTGTCAGAAT
CATCAAGATCGACAGGTACAGGCATCTTGTGCTGATGATTTCAAAGAAGCCCCGGAGGGG
GGCTGCACCAAGCCTTGTGAGTTCCGTTTGAAATGTGGCCATGTGTGCACAAGAGTCTGC
CACCCCTACGACCCTGAGCATAAAGAGTACCAGTGTCTCAAGAAGTGCCAGAAGATTTTA
TGTGATCTGGGACACAGGTGCCCACGGTTGTGTCACAAAAAATGCCCTGAGAAATGTCCA
GAGAAGGTTGAGAAGATCATACCCCAGTGTCTGCACACACAGAAGGTTCCCTGCCACCAG
GACCCGATGACATTTGAATGCAAGGAGCCTTGCGAGAAGCTGCTTCGCTGTGGACATCGA
TGTGATTCACTGTGTGGGCAACTATGCACCACTCAGTGCAAGGTGGAGGTCACTTTAGAA
CTAGAGTGTGGCCACAGCCAGCAAGATGCGTGCTTCTACAAAAATGACATAAAGAAGCCA
AAATGTAAGACCCCTTGTGCAGAGCAGCTAAAATGCGGCCATGCTTGTTGCGGTACCTGT
AGCCAGTGTCACCAGGGACGGTATCATTACCCATGTTGTCAAAAATGTGACCGTCTCCTC
ATTTGCTCTCACACATGCAAGGAGCCTTGCACTCGTGATTGCCCCCCATGTCGGAGACCA
TGTGAGAATTGCTGCGTGCACAGTAAGTGTATGAAGCCGTGTGGACTGCCCTGTGATCCG
TGCATTGAGCCCTGTGCTTGGCAGTGCCCTCACCAAAGCTGCAGCAAGCTCTGCCACGAG
CCATGTGATCGTCCGCCATGCACCCAGCCCTGTGTCAAGACCCTGGTTTGCGGCCACCCT
TGCATCGGTCTGTGTGGAGACAAATGTCCAAACAAATGTCGCATCTGTAATCACGACGAG
GTCACAGAGATTTTCTTCGGCACTGAGGATGAGCCTGACGCTCACTTCATTCAGCTAGAA
GACTGTGGACACACCTTTGAGTGCACAGGCATGGACCAGTACATGGGGATGGATGACAAC
CAGCAGGCAAATGAAGGAGAGGTGGCCATAAAACTGAAGGAATGTCCACAGTGTCGAACT
CCAATACGCAAGAATCTACGCTATGGCCCTCAGATCAACTGCAGTCTGGCTGAGATAGAG
ATGGTAAAGGCGAAGATAAATGGACCTCAGGGAGACATTGAAGAGCACAGGAAGGCCCTT
ATAACTCAGTGGAAGGACAACCTTCACCTGTTTGATATGAACTACCAAGATCAATATATG
GAAATCAATGCCAGACTGGGAAAATCTCATCTCACAGCAAAGGATCTGTGGATCCAGGAA
AACAAGATGGATTTCCTAATAAGAGTGGCAAAGCTGAGGGAGATCCAAATGAAAAAAATG
TCATCCACGCAAAGCTACAGATTAGGCAAGTGTGTTGATGAGTTTGTGAGCTGGCTCGGC
GACTGGCGCCAAAGATTCACAGACCAGCAGGTCTTTGATTTGCAGAGAGAGCTGCAGAGA
CTCACTCTCCTGACTGAACTCGACGCCCGTTGCCACATGGCAAACATAAGAGGACAAAGT
GTCAAGATTCAATCCGAGGTACAAACAATAAGAAAGGTTTTGGAAAAGTCTGGTCAGTTC
ACTGAGCAAGACCAACACAGAGTGAAAGAGGCCATGAAGGAACTAGACGACAAGCTTCCA
GCCACGGGCTTGGGGATCACTGATGAGGAGAGAAAGATGATCGTCTCAGCCATGAACATG
CCACTTGGACACTGGCACAAATGTCCCAATGGGCATGTCTATGTTATAGCAGACTGCGGA
GGGGCTATGGTGAGTCGACGCTGCCCTGATTGTGAAGCTACTATTGGCGGGGCACATCAC
ACACTGGCAAGTGGCAACCAAGTTGCCACAGAGATGGATGGGGCACTGCACCCTGCTTGG
TCTGAAGCCAACAACCTTCTAAACTTTGATCGACTCCACATCTGA
>Ecy-GLEAN-10024892_Ecy
------------------------------------------------------------
------------------------------------------------------------
------------------------------------------------------------
------------------------------------------------------------
------------------------------------------------------------
------------------------------------------------------------
------------------------------------------------------------
------------------------------------------------------------
---------------------------------ATGGGTGTAAGGAGAGGAGGACATAGT
GTGGACAGAAATGGAGGTGGACGGGGTGAGAGAAGAGATGGTGTGGGAGACAGAAGAGAC
AGCCATGGAGGGAGACCACATTCTACAAGTGGATCAAAGGCACCAAAGGGTAATGGCCTG
GGCTATAAAACACTGGAAGAACTCTCTGAGAAAGACCCTTCTGTAGTGGCCATCACCCTG
TCAGTTAAACCCGCCCTAAAAGAGGTCCTAAGTGAGACAACAATGAGGCAGGATCTTGTC
GAACTCTTCTGCCTGGTGCTGAGTAAAGCCTTCCAGTCACGATCAGATAGAGGCACCCTG
CAGCACCTGGCTGGCATCATCAAAGATTCAGGGTTCTTCCGCACCGTCCTGCCCCACTAT
CTGGTCGGCATGGGGACAGAGTTCAACCCAGTCCGCAGGGCAAAATACCCGCAACACCTG
GAAAACATCCTCGCCATTCTGTCAGAGGTCCTCAGCATTTTCCCTGCCAGCTCACTCCAG
GCTGCAAGTTTGCTACTGACGCTGCTCCAGTCCTCCATCAACCGCCTGAGAGCATTAGGA
GTGGACATCCAGCCTCAAACGGAGGAGAGCATGGAGAATGTGCAGAGCCTGGTCAGACAC
CTGGAAGAGAGGTCCTGGGAGGGTACTCTGCGCTCGGACAAGGACACCTATTCCCTCCTA
AACCATGGGCGTGATAACCCAGGTGAAGAGCAACAAGATTTCAGGACCATCCCCATCTAC
CCGACTCCTGAGGAGTTCCACCAGGAACACAGGCCCTTCCTCAGACCCAACCTCACCTCT
CAGAGCTACACAAACACCCACCTCTACCTTGACACGCACTTCCGGCTGCTGAGAGAGGAC
TTTGTGCGGCCGCTCCGTGAGGGGATCCAGCAGTTCCTTTGGAACCAATTGGACAGGGGA
AGGGGTGGTAATCCGCTGAAGACGAAGCGCCTTGATGACATCAGAGTATATTTTGATACC
AAACTGGTGGTGCCCAAGTGCACGCATACCGGCCTCGCCTACGTAGTCCAGTTTGACAGT
CAGCCACTGAAGTTTGTGCGCTGGCAGAACTCCAAGAGGCTGATCTATGGTTCCCTCGTC
TGCCTGTCGTGTGATAATTTTGAGAGCTTCTTGTTTGCCACTGTGTCAGATCGGGATCCC
AACGAACTGGCGAAGGGACGGGTCCAGATTGCCTTTACTGAAGAAAGCAGATTCAAGTTG
GCCAGGATTGAGAAAGATCAGTCATTCCTGATGGTCGAGACCACCGCCTACTTTGAGGCC
TATCGCTATGTTCTAGAGGGCCTACAGGAGCAGGAGGAGGACAGCCTGCCCTTTCAGAGG
TACATCGTGGACTGCAGCACAGATGTGCGACCCCCAGCTTATCTGCGAGGAGGAGATATG
TACAGCCTGTCATCCGTCGCTACGCCCGACCACAAGGACCGCATAAAGCCCTTTCACTGC
CTGAACGCAGAGGCCTGGCCGAGTATGGAGGAGCTGGGCCTGGATGACTCTCAGATGAGA
GCCTTCCAGCTGGCCCTCACAAAGGAGCTGACCATCATACAGGGACCTCCTGGCACTGGG
AAAACCTACGTTGGCCTTAAGATTGCTCAGGCTCTGTTGACCAATCAGGAACTCTGGACA
GAGGGATTGATTACAGCTCCGATGCTGGTGGTGTGTTACACTAACCATGCCCTGGATCAG
TTCCTTGAGGGTATTCACAAGTTTCAGCAAGAGGGAATAGTGAGAGTCGGAGGCCGCAGC
AGCAGCGAGATCCTGAAGCGTTTCAATCTGAGGGAGCTGACCCGCTCCCATGACTTCAGA
CGTACGCTGCCGTCTCACCTGCGTTTTGCATACAGTGAGATTTACGACAAGCTGCGTCAG
GAGGAGGACAGGATCCAGAAACAGAGCATAAGGCTGGAGTGTGCCCTTAAAGGAGTCCTG
CGTGAAAGCTTCTTGCAGAGTTTCATTTCATACCAACACTGGGACAGTCTGCACCTGCCT
CCTACACAGGAGGGTTTTGAGTTCTGGCACCAGAAAAAGTCCTGTCTGATGATGGAGTGG
CTGGGTTTGGGTTCCACTGTCTTCCTGCAGAGGGAGACAGAGAATGCAAATGGAAATGA-
--AGCCGAGGAAGCGATGGCGATGGAGATGGAAGACGAGGACGACCTCATTGAAATTGCA
ATGGAAGCAGATCTGATCCAGGCGGAGCGGATCATTGAAGGCAACATCGGTCCCAGAGGT
GATAGACATGACAAGAAGAAAGAAGACATGCAGGAGGCTGTCAGACATGTGGAGGAACTG
ATGCTGGCTATGAACCTGGATCAAGTTGACATACAGGC-GAGCAGAGCGAGGAAGGATGG
GAG--------------------AAAGATGAAGAACAGAATCAAGAAAGAGCTGGGGAAG
AGCACGGCCATGACTGAAGAAGAGGAAGCCGCAGTCTTGGACATCTGGACCCTTAGCCTG
CCAGACAGATGGAGACTCTATCGGTTGTGGGTGGCACGCTACAGGGCAGAACTTTGCACC
AAAGTCCTGGAGTCTGAGCAGGCCTATCAGAACGCAGTGGACAGACTGGCTGATGTGAAA
CGTCATGAGGACCTTTGCCTTCTCAGGAAAGCCACGGTACTGTTTGGCATGACAACAACA
GGGGCAGCCAAGTACCGTAAAGTTCTGCAGAAAGTGCGTCCACCTCTGGTGATTGTGGAG
GAAGCCGCAGAGGTTCTCGAGGCCCACACCGTCACCACACTGAGCAAAGCATGCCAACAC
CTCATCCTCATCGGAGACCACCAGCAGCTGCGCCCCAGTGCCACAGTGTTCGAACTTGCT
AAGAACTTCAGCCTGGAGATGTCCATGTTTGAGAGGCTGGTGAATATGGGACTTCCTTAT
GTCAGACTTGACTACCAGCATCGTATGAGACCAGAGATTGCCCGTCTTCTGACACCACAC
ATCTATGCAGAGCTGGAAAACCATCCCTCTGTGTTGGACTACGACAACATCAAGGGCCTC
AATACCAATTTATTCTTTGTGGAGCACAGCCACCCAGAGGAAGAGATCAGAGATGGGAAA
AGCCATCAGAACCGTCATGAAGCAATGTTTGTAGTCGCTCTTTGCCGCTATCTTCTCCTT
CAGGACTACAAACCAGAGCAAATTACCATCCTCACGACTTACACCGGCCAGCTGTTTTGT
CTGCGCAAACTTATGCCTGCCAGCCAGTTCACAGGGGTCAAAGTGCACGTAGTGGACAAG
TACCAGGGTGAAGAGAATGACATTGTCTTGTTGTCTCTGGTCCGGAGCAACCTGCAGGGT
AAAGTTGGCTTTTTGAACATTTCCAATCGTGTCTGTGTGGCCTTGTCTCGTGCCAAAAAG
GGTCTCTACTGCATTGGCAACAGTAAAATGCTGGGCCAGGTCAAACTGTGGAGCAACATC
TTCCACACCTTGAGGGAGAAAGACCAGGTTGGGAAAGCTCTGACCCTGTGCTGTCAGAAT
CATCCAGATCGACAGGTACAGGCATCTTGTGCTGATGATTTCAAAGAAGCCCCA------
------------------------------------------------------------
------------------------------------------------------------
------------------------------------------------------------
------------------------------------------------------------
------------------------------------------------------------
------------------------------------------------------------
---------------------------------------AAAAATGACATAAAGAAGCCA
AAATGTAAGACCCCTTGTGCAGAGAAGCTAAAATGCGGCCATGCTTGTCGTGGTACCTGT
AGCCAGTGTCACCAGGGACGGTATCATTACCCGTGCTGTCACAAATGTGACCGTCTCCTG
ATTTGCTCTCACACATGCAAGGAGCCTTGCACTCGCGATTGCCCCCCATGTCGGAGACCA
TGTGAGAATTGCTGCGTGCACAGTAAGTGTATGAAGCCATGTGGACAGCCCTGTGATCCG
TGCATTGAGCCCTGTGCTTGGCAGTGCCCTCACCAACGCTGCAGCAAGCTCTGCCACGAG
CCATGCGATCGTCCGCCATGCACCCAGCCCTGTGCCAAGACCCTGGATTGCGGCCACCCT
TGCATCGGTCTATGTGGAGACAAATGTCCAACCAAATGTCGCATCTGTAATCACGACGAG
GTCACAGAGATTTTTTTCGGCACTGAGGATGAGCCTGACGCTCACTTCATTCAGCTAGAG
GACTGTGGACACACCTTTGAGTCCACAGGCATGGACCAGTACATGAGGATGGATGACAAC
CAGCAGGCAAATGAAGGAGAGGTGGCCATAAAACTGAAGGAATGTCCACAGTGTCGAACT
CCAATACGCAAGAATCTACGCTATGGCTCTCAGATCAACTGCAGTCTGGCTGAGATAGAG
ATGGTAAAGGCGAAGATAAATGGACCTCAGGGAGACATTGAAGAGCACAGGGAGGCCCTT
ATAACTCAGTGGGAGGACAACCTTCACCTGTTTGATACAGACTACCAAAAAAAATATAGG
GAAATCAATGACCAACTGGAAAAACCTCATCTCACAGCAAAGGATCTGTGGATCCTGGAA
AACAAGATGGATTTCCTAATGAGAGTGGCAAAGCTGAGGAAGATCCAAAAGGAAAAAATG
TCATCCACGCAAAGCTACAGATTAGGAAAGTGTGTTGACGAGTTTGTGAGCTGGCTCAGC
GACTGGCGCCAAAGATTCTCAGACCAGCAGGTCTTTGATTTGCAGAGAGAGCTGCCGAGA
CTCACTCTCCTGACTGAACTCAACGCCCGTTGCCACATGGCAGACATAAGAGGACAAAGT
GTCAAGATTCAATCCGAGGCACAAACAATAAGAGAGATTCTGGAAAAGTCTGGTCAGTTC
ACTGAGCAAGACCAACACAGAGTGAAAGAGGCCATGAAGGAACTAGACGAGAAGCTTCCA
GCCACGGGCTTGGGGATCACTGATGAGGAGAGAAAGATGATCGTCTCGGCCATGAAGATG
CCACTCGGACACTGGCACAAATGTCCCAATGGGCATGTCTATGTTATAGCAGACTGCGGA
GGGGCTATGGTCAGTCGACGCTGCCCTGATTGTGATGCTACTATTGGCGGGGAAAATCAC
ACACTGGCAAGTGGCAACCAAGTTGCCACAGAGATGGATGGGGCACAGCACCCTGCTTGG
TCTGAAGCCAACAACCTTCTAAACTTTGATCAACTCCACATCTGA
>OF16809-RA_aka
------------------------------------------------------------
ATGGACAGACTGACTTTAAGTACGGGAAGAAGAGGACCTGACAGTGGTGCTGATACTGGC
CAAAATGAAAATGCTGGTGGAGGCGAAGGGATAGGAAGAAGAAGAAGACATCGGGGAGGA
AGTCAAGCTGAAAAGGAGGAGACAGATGGAGGAGGAGGAGGAGGTGTGGGGATGCGTGGG
AGAGGCAAAGGAGGAGCAGATCCAAGAAGAGGGGGTGGTAGAGGTGCAGGAAGAGCAGGC
AGGGAGGAGACATATGGGGTAGGAGGAGGTGAAGGGGTGCATGGGGGTGGCAGAGGAAGA
GGTGGAGCTGCAGGTTCAGGGAGAGGGAGAGGGGGTGAAAGAGATGCAGGAAGACAGAGA
GGAGGAGGAGCCAGACAGGAAGGAGGATGGAGGGAGAGAGGCGGAAGGCAAGGTGCAGCT
GGACGAGAGGGAGCTAGAGGGGGGATGGCAGCAATGGGTGTAAGGAGAGGAGGACATAGT
GTGGACAGAAATGGAGGTAGAGGGGGTGAGAGAAGAGATGGTGTGGGAGACAGAAAAGAC
AGCCATGGATGGAGATCACATTCTACAAGTGGATCTAAGGCACCAAAGGGTAATGGCCTG
GGCTATAAAACACTGGAAGAACTCTCTGGGAAAGACCCTTCTGTAGTGGCCATCACCCTG
TCAGCTAAACCCGCCCTACAAGAGGTCCTAAATGAGACAACAATGAGGCAGGATCTTGTC
GAACTCTTCTGCCTGGTGCTGAGTAAAGCCTTCCAGTCACGATTAGATAGAGGCACCCTG
CAGCACCTGGCTGGCATCATCAAAGATTCAGGGTTCTTCCGCACCGTCCTGCCCCACTAT
CTGGTCGGCATGGGGACAGAGTTCAACCCAGTCCGCAGGGCAAAATACCCACAACACCTG
GAAAACATCCTGGCCATTCTGTCAGAGGTCCTCAGCATTTTCCCTGCTAGCTCACTCCAG
GCTACAAGTTTGCTACTGACGCTGCTCCAGGCCTCCATCAACCGCCTGAGAGCATTAGGA
GTGGACATCCAGCCTCAAACGGAGGAGAGCATGGAGAGTGTTCAGGGCCTGGTCAAACAT
CTGGAAGAGAGGTCCTCGGAGGGTACTCTGCGCTCGGACAAGGACACCTATTCCCTCCTA
AACCATGGGCATGATAACCCAGGTGAAGAGCAACAAGATTTCAGGACCATCCCCATCTAC
CCGACTCCTGAGGAGTTCCACCAGGAACACAGGCCCTTCCTCAGACCCAACCTCACCTCT
CAGAGCTACACAAACACCCACCTCTACCTTGACACGCACTTCCGGCTGCTGAGAGAGGAC
TTTGTGCGGCCACTCCGTGAGGGGATCCAGCAGTTCCTTTGGAACCAAATGGACAGGGGA
AGGGGTGGTAATCCGCTAAAGACGAAGCGCTTTGATGACATCAGAGTATATTTTGATACC
AAACTGGTGGTGCCCAAGTGCACGCATACCGGCCTCGCCTACGTAGTCCAGTTTGACAGT
CAGCCACTGAAGTTTGTGCGCTGGCAGAACTCCAAGAGGCTGATCTATGGTTCCCTCGTC
TGCCTGTCGTGTGATAATTTTGAGAGCTTCTTGTTTGCCACGGTGTCAGATCGGGATCCC
AAGGAACTGGCGGAGGGACGGGTCCAGATTGCCTTTACTGAAGAAAGCAGATTCAAGTTG
GCCAGGATTGAGAAAGATCAGTCGTTCCTGATGGTCGAGACCACCGCCTACTTTGAGGCC
TATCGGTATGTTCTAGAGGGCCTACAGGAGCAGAAGGAGGACAACCTGCCCTTTCAGAGG
TACATCGTGGACTGCAGCACAGATGTGCGACCCCCAGCTTATCTGCGAGGAGGAGATATG
TACAGCCTGTCATCCGTCGCTACGCCCGACCACAAGGACAGCATACGGCCCTTTCACTGC
CTGGACACAAAGGCCTGGCCGAGTATGGAGGAGCTGGGCCTGGATGACTCTCAGATGAGA
GCCTTCCAGCTGGCCCTCACAAAGGAGCTGACCATCATACAGGGACCTCCTGGCACTGGG
AAAACCTACGTTGGCCTTAAGATTGCTCAGGCTTTGTTGACCAATCAGAAACTTTGGACA
GAGACATTGGTCACAGCTCCGATGCTGGTGGTGTGTTACACTAACCATGCCCTGGATCAG
TTCCTTGAGGGTATTCACAAGTTTCAGAAAGAGGGAATAGTGAGAGTCGGAGGCCGCAGC
AGCAGCGAGATCCTGAAGCGTTTCAATCTGAGGGAGCTGACCCGCTCGCATGACTTCAGA
CGTACGCTGCCGTCTCACCTGCGTTTTGCATATAGTGAGATTTACGACAACCTGCGTCAG
GAGGAGGAAAGGATCCAGAAACAGAGCATAAGGCTGGAGTGTGCCCTGAAAGGAGTCCTG
CGTGAAAGCTTCTTGCAGAGTTTCATTTCATACCAACACTGGGACAGTCTGCACCTGCCT
CCTACACAGGAGGGTTTCGAGTTCTGGCACCAGAAGAAGTCCAGTCCGATGATGGAGTGG
CTGGGTTTGGGTTCCACTGTCTTCCTGCAGAGGGAGACAGAGAATGCAAATGGAAATGA-
--AGCAGAGGAAGCGATGGCGATGGAGATGGAAGACGAGGACGACCTCATTGAAATTGCA
ATGGAAGCAGATCTGATCCAGGCGGAGCGGATCATTGAAGGCAACATCGGTCCCAGAGGT
GATAGACATGACAAGAAGAAAGAAGACATGCAGGAGGCTGTCAGACAAGTGGAGGAAGTG
ATGCTGGCTATGAACCTGTATCAAGTTGACATACAGGCTGAGCAGAGCGAGGAAGGATGG
GAGATGCAGCGGGACCAGAAGAGAAAGATGAGGAACAGAATCAAGAAAGAGCTGGGGAAG
AGCACGGCCATGACTGAAAAAGAGGAAGCCGCAGTCTTGGACATCTGGACCCTTCGCCTG
CCAGACAGATGGAGACTCTATAGGTTGTGGGTGGCACGCTACAGGGCAGAACTTTGCACC
AAAGTCCTGGAGTCTGAGCAGGCCTATCAGAACGCAGTGGACAGACTGGCTGATGTGAAA
CGTCATGAGGACCTTTGGCTTCTCAGGAAAGCCACGG---TTATTGGCATGACAACAACA
GGGGCAGCCAAGTACCGTAAAGTTCTGCAGAAAGTGCGTCCACCTCTGGTGATTGTGGAA
GAAGCCGCAGAGGTTCTCGAGGCCCACACCGTCACCACACTGAGCAAAGCATGCCAACAC
CTCATCCTCATCGGAGACCACCAGCAGCTGCGCCCCAGTGCCACAGTGTTCGAACTTGCT
AAGAACTTCAACCTGGAGATGTCCATGTTTGAGAGGCTGGTGAAGATGGGACTTCCTTAT
GTCAGACTTGACTACCAGCATCGTATGAGACCAGAGATTGCCCGTCTTCTGACCCCACAC
ATCTATGCAGAGCTGGAAAACCATCCCTCTGTGTTGGACTACGACAACATCAAGGGCCTC
AATACCAATTTATTCTTTGTGGAGCACAGCCACCCAGAGGAAGAGATCAGAGATGGGAAA
AGCCATCAGAACCGTCACGAAGCAATGTTTGTAGTCGCTCTTTGCCGCTATCTTCTCCTT
CAGGACTACAAACCAGAGCAAATTACCATCCTCACGACTTACACCGGCCAGCTGTTTTGT
CTGCGCAAACTTATGCCTGCCAGCCAGTTCACAGGGGTCAAAGTGCACGTAGTGGACAAG
TACCAGGGTGAAGAGAATGACATTGTCTTGTTGTCTCTGGTCCGCAGCAACCTGCAGGGT
AAAGTTGGCTTTTTGAACATTTCCAATCGTGTCTGTGTGGCCTTGTCTCGCGCCAAGAAA
GGTCTCTACTGCATTGGCAACAGTAAAATGCTGGGCCAGGTCAAACTGTGGAGCAACATC
TTCCACACCTTGAGGGAGAAAGACCAGGTTGGGAAAGCTCTGACCCTGTGCTGTCAGAAT
CATCCAGATCGACAGGTACAGGCATCTTGTGCTGATGATTTCAAAGAAGCCCCAGAGGGG
GGCTGCACCAAGCCTTGTGAGTTCCGTTTGAAATGTGGCCATGTGTGCACAAGAGTCTGC
CACCCCTACGACCCTGAGCATAAAGAGTACCAGTGTCTCAAGAATTGCCAGAAGATTTTA
TGTGATCTGGGACACAGGTGCACATGGTTGTGTCATAAAAAATGCCCTGAGAAATGTCCA
GAGAAGGTTGAGAAGATCATACCCCAGTGTCAGCACACACAGAAGGTTCCCTGCCACCAG
GACCCGATGACATTTGCATGCAAGGAGCCTTGCGAGAAGCTGCTTCGCTGTAGACATCCA
TGTGATTCACTGTGTGGGCAACCATGCACCACTCAGTGCAAGGTGGAGGTCACTTTAGAA
CTAGAGTGTGGCCACAGCCAGCAAGATGCGTGCTTCTACAAAACTGACATAAAGAAGCCA
AAATGTAAGACCCCTTGTGCAGAGCAGCTAAAATGCGGCCATGCTTGTCGTGGTACCTGT
AGCCAGTGTCAGCAGGGACGGTATCATTACCCGTGTTGTCACAAATGTGACCGTCTCCTG
ATTTGCTCTCACACATGCAAGGAGCCTTGCACTCGTGATTGCCCCCCATGTCGGAGAAAA
TGTGAGAATTGCTGCGTGCACAGTAAGTGTATGAAGCCATGTGGACAGCCCTGTGATCCG
TGCATTGAGCCCTGTGCTTGGCAGTGCCCTCACCAAAGTTGCAGCAAGCTCTGCCACGAG
CCATGCGATCGTCCGCCATGCACCCAGCCCTGTGCCAAGACCCTGGATTGCGGCCACCCT
TGCATCGGTCTATGTGGAGACAAATGTCCAACCAAATGTCGCATCTGTAATCACGACGAG
GTCACAGAGATTTTCTTCGGCACTGAGGATGAGCCTGACGCTCACTTCATTCAGCTAGAG
GACTGTGGACACACCTTTGAGTCCACAGGCATGGACCAGTACATGGGGATGGATGACAAC
CAGCAGGCAAATGAAGGAGAGGTGGCCATAAAACTGAAGGAATGTCCACAGTGTCGAACT
CCAATACGCAAGAATCTACGCTATGGCTCTCAGATCAACTGCAGTCTGGCTGAGATAGAG
ATGGTAAAGGCGAAGATAAATGGACCTCAGGGAGACATTGAAGAGCACAGGAAGGCCCTT
ACAACTCAGTGGAAGGACAACCTTCACCTGTTTGATATGGACTACCAAGATGAATATATG
GAAATCAATGCCAAACTGGAAAAACCTCATCTCACAGCAAAGGATCTGTGGATCCTGGAA
AACAGGATGGATTTCCTAATGAGAGTGGCAAAGCTGAGGAAGATCCAAAAGGAAAAAATG
TCATCCACGCAAAGCTACAGATTAGGAAAGTGTGTTGACGAGTTTGTGAGCTGGCTCGGC
GACTGGCGCCAAAGATTCACAGACCAGCAGGTCTTTGATTTGGAGAGAGAGTTGCAGAGA
CTCACTCTCCTGACTGAACTCAACGCCCGTTGCCACATGGCAGACATAAGAGGACAAAGT
GTCAAGATTCAATCCGAGGTACAAACAATAAGAGAGGTTCTGGAAAAGTCTGGTCAGTTC
ACTGAGCAAGACCAACACAGAGTGAAAGAGGCCATGAAGGAACTAGACGAGAAGCTTCCA
GCCACGGGCTTGGGGATCACTGATGAGGAGAGAAAGATGATCGTCTCGGCCATGAAAATG
CCACTTGGACACTGGCACAAATGTCCCAATGGGCATGTCTATGTTATAGCAGACTGCGGA
GGGGCTATGGTGAGTCGACGCTGCCCTGATTGTGAAGCTACTATTGGTGGGGAACATCAC
ACACTGGCAAGTGGCAACCAAGTTGCCACAGAGATGGATGGGGCAATGCACCCTGCTTGG
TCTGAAGCCAACAACCTTCTAAACTTTGATCGACTCCACATCTGA
