# Supplementary material for: Chromosome-Level Genome Assembly of the Speckled Blue Grouper (Epinephelus cyanopodus) Provides Insight into Its Adaptive Evolution
Source: Biology (Basel). 2022 Dec 13;11(12):1810. doi: 10.3390/biology11121810 (PMC9775623; doi:10.3390/biology11121810)
Supplement: Supplementary file 1 [file biology-11-01810-s001.zip › Supplemental Data/HO00225.align]

>Ecy-GLEAN-10024838_Ecy
------------------------------------------------ATGTTTGTTTAC
AACATCGGGCATGCACTGCCTGATTTCCAGGTTATATTTCTGTTGTCTGCCCCAAGTGGA
GACCGCCAGTATTGTGTGTTTTGGCTGCATGGCACTGCAGCAGCCAGCTTCACTGAGCTC
TTACCCTCCTTTTCTTGTACGGATTCCTCTTCCTCGGATCGTCCCCTCCTCCTCCACCTC
CTCCTCCTCTTCATCCTGTCCTCCTCTTTGACAGACAGAGCCACCATGGACACC------
GGGAGCCCCAGGAA-----------------GATACAGTTCA--CTGTCCCCC-------
----TACTGGACACCCACCTGGACC-----------------------------------
-CAGAGGCAGCCGAACA-----GATCAGAAGACGCAGACCCACACCTGCAACTTTAGTGG
CATCCAGTGATCAGTCATCACCT-------------------------------------
------------------------------------------------------------
-----GAGCTGCAGTTCCTGGTAGAGCACCACCTGTACAGGCAGCAGCAGGGCGCCGGGG
ACGAGTGCTCCTCAGAGAGCTGCCTGTCGGACCGTCCCAGCCCCGACTCTGTTCCCACCG
GGGAGGAGCTCCCACACGATGATGAGGCTACTGCAGAGGCCTTTGAGAAACTGCGCTGCC
AAATGGAGGAGTTCTCAAGGGAGAGCCTAGAAGCTGCTGGTGGACTCGAGTGCCCCCTCT
CCAAGGAGAAGGCTGATTGCTCCAGCGTTGCCAACGTAGCAGATCCCTCATCGCAACAAA
ACAACGCACAAGCAGGTAGAGTCAAAAG-AGCCACGTTTACACAGGAATCCTCTCCCTCA
GGGGACTCTTCA-----TCACCC--------GTTCACTAG
>Epmoa-GLEAN-10023743_moa
------------------------------------------------------------
------------------------------------------------------------
------------------------------------------------------------
------------------------------------------------------------
CTCCCATTTTCCCTCATGGTCATCATCTTGGATGGC--AGCCATCTTGAACAGTGGAGAG
GGAGGTCTCAGCCATTATCGGCCGTGACCATGACACAGCACAATTTGTCACACACAACAG
GCTTTAATGGCTACAGGCATAGAACAACACCAAATAATATAGAAGATTGTGGTTTGGGTA
TAATATGCGACAGCACACACTCAATCAGAAGACGCAGACCCACACCTGCAACTTTAGTGG
CATCCAGTGATCAATCATCACCTGAAATAGATGAAGATCGTCTCCCAAACCAGTTGTACA
AGGCAGCCTTGTTGAACTCCCCTCGACAACGACGGAAAGGGCAAAAGGGAACGCCCACGA
TGAAAGAGCTGCAGTTCCTGGTAGAGCACCACCTGTACAGGCAGCAGCAGGGCGCCGGGG
ACGAGTGCTCCTCAGAGAGCTGCCTGTCGGACCGTCCCAGCCCCGACTCTGTTCCCACTG
GGGAGGAGCTCCCACACGATGATGAGGCTACTGCAGAGGCCTTTGAGAAACTGCGCTGCC
AAATGGAGGAGTTCTCAAGGGAGAGCCTAGAAGCTGCTGGTGGACTCGAGTGCCCCCTCT
CCAAGGAGAAGGCTGATTGCTCCAGTGTTGCCAACGTAGCAGATCCCTCATCGCAACAAA
ACAACGCACAAGCAGACA----CAAAAGCAGCAGCATCCA-GCGCGAGTCAGCCGGCGGA
GGAGAAGACAAAGAAATGCAGCCTGGAGAAAGAAAAATAA
>C.altivelis-GLEAN-10028814_alt
------------------------------------------------------------
------------------------------------------------------------
------------------------------------------------------------
------------------------------------------------------------
---------------------------------------------ATGGACACC------
GGGAGCCCCAGGAA-----------------GATACAGTTCA--CCGTCCCCC-------
----TACTGGACACCCACCTGGACC-----------------------------------
-CAGAGGCAGCTGAACA-----GATCAGAAGACGCAGACCCACACCTGCAACTTTGGTGG
CATCCAGTGATCAATCATCACCTGAAATAGATGAAGATCGTCTCCCAAACCAGTTGTACA
AGGCAGCCTTGTTGAACTCCCCTCGACAACGACGGAAAGGGCAAAAGGGAACGCCCACGA
TGAAAGAGCTGCAGTTCCTGGTAGAGCATCACCTGTACAGGCAGCAGCAGGGTGCCGGGG
ACGAGTGCTCCTCAGAGAGCTGCCTGTCGGACCGTCCCAGCCCCGACTCTGTTCCCACCG
GGGAGGAGCTCCCACACGATGATGAGGCTACTGCAGAGGCCTTTGAGAAACTGCGCTGCC
AAATGGAGGAGTTCTCAAGGGAGAGTCTAGAAGCTGCTGGTGGACTCGAGTGCCCCCTCT
CCAAGGAGAAGGCTGATTGCTCCAGCGTTGCCAACGTAGCAGATCCCTCATCGCAACAAA
ACAAAGCACAGGCAGACA----CAAAAGCAGCAGCAACCA-GCGCGAGTCAGCCGGCGGA
GGAGAAGACAAAGAAATGCAGCCTGGAGAAAGAAAAATAA
>XP-033481379.1_lan
------------------------------------------------------------
------------------------------------------------------------
------------------------------------------------------------
------------------------------------------------------------
---------------------------------------------ATGGACACC------
GGGAGCCCCAGGAA-----------------GATACAGTTCA--CAGTCCCCC-------
----TACTGGACACCCACCTAGACC-----------------------------------
-CAGAGGCAGCCGAACA-----GATCAGAAGACGCAGACCCACACCTGCAACTTTAGTGG
CATCCAGTGATCAATCATCACCTGAAATAGATGAAGATCGTCTCCCAAACCAGTTGTACA
AGGCAGCCTTGTTGAACTCCCCTCGACAACGACGGAAAGGGCAAAAGGGAACACCCACGA
TGAAAGAGCTGCAGTTCCTGGTAGAGCACCACCTGTACAGGCAGCAGCAGGGCGCCGGGG
ACGAGTGCTCCTCAGAGAGCTGCCTGTCGGACCGTCCCAGCCCCGACTCTGTTCCCACCG
GGGAGGAGCTCCCACACGATGATGAGGCTACTGCAGAGGCCTTTGAGAAACTGCGCTGCC
AAATGGAGGAGTTCTCAAGGGAGAGTCTAGAAGCTGCTGGTGGACTTGAGTGCCCCCTCT
CCAAGGAGAAGGCTGATTGCTCCAGCATTGCCAACGTAGCAGATCCCTCATCGCAACAAA
ACAACGCACAAGCAGACA----CAAAAGCAGCAGCATCCA-GCGCAAGTCAGCCGGCGGA
GGAGAAGACAAAGAAATGCAGCATGGAGAAAGAAAAATAA
>E.fuscoguttatus.04582_fus
------------------------------------------------------------
------------------------------------------------------------
------------------------------------------------------------
------------------------------------------------------------
---------------------------------------------ATGGACACC------
GGGAGCCCCAGGAA-----------------GATACAGTTCA--CCGTCCCCC-------
----TACTGGACACCCACCTGGACC-----------------------------------
-CAGAGGCAGCCGAACA-----GATCAGAAGACGCAGACCCACACCTGCAACTTTAGTGG
CATCCAGTGATCAATCATCACCTGAAATAGATGAAGATCGTCTCCCAAACCAGTTGTACA
AGGCAGCCTTGTTGAACTCCCCTCGACAACGACGGAAAGGGCAAAAGGGAACGCCCACGA
TGAAAGAGCTGCAGTTCCTGGTAGAGCACCACCTGTACAGGCAGCAGCAGGGCGCCGGGG
ACGAGTGCTCCTCAGAGAGCTGCCTGTCGGACCGTCCCAGCCCCGACTCTGTTCCCACCG
GGGAGGAGCTCCCACACGATGATGAGGCTACTGCAGAGGCCTTTGAGAAACTGCGCTGCC
AAATGGAGGAGTTCTCAAGGGAGAGTCTAGAAGCTGCTGGTGGACTCGAGTGCCCCCTCT
CCAAGGAGAAGGCTGATTGCTCCAGCGTTGCCAACGTAGCAGATCCCTCATCGCAACAAA
ACAACGCACAAGCAGACA----CAAAAGCAGCAGCATCCA-GCGCGAGTCAGCCGGCGGA
GGAGAAGACAAAGAAATGCAGCCTGGAGAAAGAAAAATAA
>OF16860-RA_aka
ATGGCGGAAACTTTTGAAGAGAGGCTGAAAAACCTGGTGCGGAACTACCCGCATCTCTAT
GACATCGGGCATGCACTGCCTGATTTCCAGGTTATATTTCTGTTGTCTGCCCCAAGTGGA
GACCGCCAGTATTGGGTGCTTTGGCTGCATGGTGCCGCAGCAGCCAGCTTCACTGAGCTC
TTACCCTCCTTTTCTTGTACGGATTCTTCTTCCTCGGATCGTCCCCTCCTCCTCCACCTC
CTCCTCCTCTTCATCCTGTCCTCCTCTTTGACAGACAGAGCCACCATGGACACC------
GGGAGCCCCAGGAA-----------------GATACAGTTCA--CCGTCCCCC-------
----TACTGGACACCCACCTGGACC-----------------------------------
-CAGAGGCAGCCGAACA-----GATCAGAAGACGCAGACCCACACCTGCAACTTTAGTGG
CATCCAGTGATCAGTCATCACCTGAAATAGATGAAGATCGTCTCCCAAACCAGTTGTACA
AGGCAGCCTTGTTGAACTCCCCTCGACAACGACGGAAAGGGCAAAAGGGAACGCCCACGA
TGAAAGAGCTGCAGTTCCTGGTAGAGCACCACCTGTACAGGCAGCAGCAGGGCGCCGGGG
ACGAGTGCTCCTCAGAGAGCTGCCTGTCGGACCGTCCCAGCCCCGACTCTGTTCCCACCG
GGGAGGAGCTCCCACACGATGATGAGGCTACTGCAGAGGCCTTTGAGAAACTGCGCTGCC
AAATGGAGGAGTTCTCAAGGGAGAGTCTAGAAGCTGCTGGTGGACTCGAGTGCCCCCTCT
CCAAGGAGAAGGCTGATTGCTCCAGCGTTGCCAACGTAGCAGATCCCTCATCGCAACAAA
ACAACGCACAAGCAGACA----CAAAAGCAGCAGCATCCA-GCGCAAGTCAGCCGGCGGA
GGACAAGACAAAGAAATGCAGCCTGGAGAAAGAAAAATAA
