# Supplementary material for: Chromosome-Level Genome Assembly of the Speckled Blue Grouper (Epinephelus cyanopodus) Provides Insight into Its Adaptive Evolution
Source: Biology (Basel). 2022 Dec 13;11(12):1810. doi: 10.3390/biology11121810 (PMC9775623; doi:10.3390/biology11121810)
Supplement: Supplementary file 1 [file biology-11-01810-s001.zip › Supplemental Data/HO00229.align]

>Ecy-GLEAN-10024834_Ecy
------------------------------------------------------------
------------------------------------ATGGCGTCAGGCCTGCCCTGCGTT
GTTGTCTTGTCGGCGTTATGCGTGGTCCTGGCTCCCTCTGTGTCGGCACTGAGCCGTGAC
TGTATGGCCTATGATTACACGCCATACCAAAAATGTTTCATAGGATATTGCTGTGGTACC
TGTGACAGAAGATACTGCTGTCAGGATTCTGCATATCGTTTGACTGAGGATGACCAAGAC
GACTG------------TCCTGATAACGATCACTTTAAACACACACCGGTACCCATGGTC
CTTGGAATTGGTGGCTTCATCACCATTTTACTTATCTTCATTTGCTGCTGTGTTTGTCCC
TGCTGCTGCCTGTACAAGATGTGCCGCAAGCCAAGACCTGTGATTGCTACCACCACCCAC
ACCACAGTGGTCACCACCGCTCCTCAGCAGTACCCCCAGCAGCCAACTGCAACACCTGGG
CCACCTCAGACCTACCAGGGAGGCCAGTATCAACCCTACCATCCTGTACCAGTGCAGCCG
GGTTATGGACCCCAGCCCATGCAAACATCACCCTACCATGGACAACCGTATGTCCCAGGG
CCGCCACCAACATATCAGGAAGCCACCGGTCCTGCTTACCCTCCCCAGCCGATGCCTTAC
AGCCAGGCTGCATACACCCCCGGCCAGCCAGCGTACCCTCTTCATCCTCCCGTCCACCCG
CAGCCCAACGCTCCACACACAGACTTCCTAGCCCAGCCAGCATACAACCCGGATTTTGTT
GCTCCGCCACCCTAG
>OF16864-RA_aka
------------------------------------------------------------
------------------------------------ATGGCGTCAGGCCTGTCCTGTGTT
GTTGTTTTGTCGGCGTTATGTGTGGTCCTGGCCCCCTCTGTGTCGGCACTGAGCCGTGAC
TGTATGGCCTATGATTACACGCCATACCAAAAATGTTTCACAGGATTTTGCTGTGGTTCC
TGTGTGTCAAGATACTGCTGTCAGGATTCTTTCTTTCGTTTATCTGAGGACCAACAAGAG
GACTG------------CGGTGATACCGTTAACTTTAATCACACACCGGTACCCATGGTC
CTTGGCATTGGTGGCTTCATCACCATTTTGCTTATCTTCATTTGCTGCTGTGTTTGTCCC
TGCTGCTGCCTGTACAAGATGTGCCGCAAGCCAAGACCTGTGATTGCTACTACCACCCAC
ACCACAGTGGTCACCACCGCTCCTCAGCAGTACCCCCAGCAACCAACTGCAACACCTGGG
CCGCCTCAGACCTACCAGGGAGGCCACTATCAACCCTACCATCCCGTACCAGTGCAGCCG
GGTTATGGACCCCAGCCCATGCAAACATCACCCTACCATGGACAACCGTATGTCCCAGGG
CCGCCACCAACATATCAGGAAGCCACCGGTCCTGCTTACCCTCCCCAGCCGATGCCTTAC
AGCCAGGCTGCATACACCCCCGGCCAGCCAGCGTACCCTCTGCATCCTCCCGTCCAGCCG
CAGCCCAACGCTCCACACACAGACTTCCTAGCCCAGCCAGCATACAACCCGGATTATGTT
GCTCCGCCACCCTAG
>Epmoa-GLEAN-10023739_moa
------------------------------------------------------------
------------------------------------ATGGCGTCAGGCCTGTCCTGTGTT
GTTGTTTTGTCGGCGTTATGTGTGGTGCTGGCCCCGTCTGTGTCAGCACTGAGCCGTGAC
TGTATGGCCTACGATTACACGCCATACCAAAAATGTTACACAGGATTTTGCTGTGGTTCC
TGTCTGAGAAGATACTGCTGTCAGGATTCTTTCCTTCGTTTTTCTGAGGACAAACAAGAG
AAATGTGATGATAATGATGATGATACCTTTAGCTATCATTACACACCGCTGCCCATGGTC
CTTGGTATTGGTGGCTTCATCACCATTTTGCTTATCTTCATCTGCTGCTGTGTTTGTCCC
TGCTGCTGCCTGTACAAGATGTGCCGCAAGCCAAGACCTGTGATTGCTACCACCACCCAC
ACCACAGTGGTCACCACCGCTCCTCAGCAGTACCCACAGCAGCCAACTGCAACACCTGGG
CTGCCTCAGACCTACCAGGGAGGCCAGTATCAACCCTACCATCCCGTACCAGTGCAGCCG
GGTTATGGACCCCAGCCCATGCAAACATCACCCTACCATGGACAACCGTATGTCCCAGGG
CCGCCACCAACATATCAGGAAGCAACTGGTCCTGCTTACCCTCCCCAGCCGATGCCTTAC
AGCCAGGCTGCGTACGCCCCCGGCCAGCCAGCGTACCCTCTGCATCCTCCCGTCCAGCCG
CAGCCCAACGCTCCACACACAGACTTCCTAGCCCAGCCAGCATACAACCCAGATTATGTT
GCTCCGCCACCCTAG
>E.fuscoguttatus.04627_fus
ATGCCACTGCAGAACATCGTCTATAACGACGATGCTTGCGGCGGCAGCTCGGTTCAGACC
AGTTTCCTGCCTGAATCCGGGAGTCCTGAAGTAGCCATGGCGTCAGGCCTGTCCTGTGTT
GTTGTTTTGTCGGCGTTATGTGTGGTCCTGGCCCCGTCGGTGTCAGCATTGAGCCGTGAC
TGTATGGCCTACGGTTCCACGCCATACCAAACATGTTTCACAGGATTTTGCTGTGGTTCC
TGTCTGAGAAGATACTGCTGTCAGGATTCTTTCTTTCGTTTTTCTGAGGACGAACAAGAG
GATTG------------TGATGATACCTTTAGCTATCATTACACACCGCTGCCCATGGTC
CTTGGTATTGGTGGCTTCATCGCCATTTTGCTTATCTTCATCTGCTGCTGTGTCTGTCCC
TGCTGCTGCCTGTACAAGATGTGTCGCAAGCCAAGACCTGTGATTGCTACCACCACCCAC
ACCACAGTGGTCACCACCGCTCCTCAGCAGTACCCCCAGCAGCCAACTGCAACACCTGGG
CTGCCTCAGACCTACCAGGGAGGCCAGTATCAACCCTACCAGCCCGTACCAGTGCAGCCG
GGTTATGGACCCCAGCCCATGCAAACATCACCCTACCATGGACAACCTTATGTCCCAGGG
CCGCCACCAACATATCAGGAAGCAACCGGTCCTGCTTACCCTCCCCAGCCGATGCCTTAC
AGCCAGGCTGCGTACACCCCCGGCCAGCCAGCGTACCCTCTGCATCCTCCCGTCCAGCCG
CAGCCCAACGCTCCACACACAGACTTCCTAGCCCAGCCAGCATACAACCCAGATTATGTT
GCACCGCCACCCTAG
>XP-033483253.1_lan
------------------------------------------------------------
------------------------------------ATGGCGTCAGGCCTGTCCTGTGTT
GTTGTTTTGTCGGCGTTATGTGTGGTCCTGGCCCCGTCTGTGTCAGCACTGGGCCGTGAC
TGTATGGCCTATGGTTCCACGCCATACCAAAAATGTTTCACAGGATTTTGCTGTGGTTCC
TGTCTGAGAAGATACTGCTGTCAGGATTCTGTCTTTCGTTTTTCTGAGGACGAACAAGAG
GATTG------------TGATGATACCTTTAGCTATCATTACACACCGCTGCCCATGGTC
CTTGGTATTGGTGGCTTCATCACCATTTTGCTTATCTTCATCTGCTGCTGTGTCTGTCCC
TGCTGCTGCCTGTACAAGATGTGCCGCAAGCCAAGACCTGTGATTGCTACCACCACCCAC
ACCACAGTGGTCACCACCGCTCCTCAGCAGTACCCACAGCAGCCAACTGCAACACCTGGG
CTGCCTCAGACCTACCAGGGAGGCCAGTATCAACCCTACCATCCCGTACCAGTGCAGCCG
GGTTATGGACCCCAGCCCATGCAAACATCACCCTACCATGGACAACCGTATGTCCCAGGG
CCGCCACCAACATATCAGGAAGCAACCGGTCCTGCTTACCCTCCCCAGCCGATGCCTTAC
AGCCAGGCTGCGTACGCCCCCGGCAAGCCAGCGTACCCTCTACATCCTCCCGTCCAGCCG
CAGCCCAACGCTCCACACACAGACTTTCTAGCCCAGCCAGCATACAACCCAGATTACGTT
GCTCCGCCACCCTAG
>C.altivelis-GLEAN-10028809_alt
------------------------------------------------------------
------------------------------------ATGGCGTCAGGCCTGTCCTGTGTT
GTTGTTTTGTCGGCGTTATGTGTGGCCCTGGCCCCGTCTGTGTCAGCACTGAGCCGTGAC
TGTATGGCCTACGGTTCCACGCCATACCAAAAATGTCTCACAGGATTTTGCTGTGGTTCC
TGTCTGAGAAGATACTGCTGTCAGGATTCTTTCTTTCGTTTTTCTGAGGACGAACAAGAG
GATTG------------TGATGATACCTTTAGCAGTCATTACACACCGCTGCCCATGGTC
CTTGGTATTGGTGGCTTCATCACCATTTTGCTTATCTTCATCTGCTGCTGTGTCTGTCCC
TGCTGCTGCCTGTACAAGATTTGCCGCAAGCCAAGACCTGTGATTGCTACCACCACCCAC
ACCACAGTGGTCACCACCGCTCCTCAGCAGTACCCCCAGCAGCCAACTGCAACACCTGGG
CTGCCTCAGACCTACCAGGGAGGCCAGTATCAACCCTACCATCCCGTACCAGTGCAGCCG
GGTTATGGACCCCAGCCCATGCAAACATCACCCTACCATGGACAACCGTATGTCCCAGGG
CCGCCACCAACATATCAGGAAGCAACCGGTCCTGCTTACCCTCCCCAGCCGATGCCTTAC
AGCCAGGCTGCATACACCCCCGGCCAGCCAGCGTACCCTCTGCATCCTCCCGTCCAGCCG
CAGCCCAACGCTCCACACACAGACTTCCTAGCCCAGCCAGCATACAACCCAGATTACGTT
GCTCCGCCACCCTAG
