# Supplementary material for: Chromosome-Level Genome Assembly of the Speckled Blue Grouper (Epinephelus cyanopodus) Provides Insight into Its Adaptive Evolution
Source: Biology (Basel). 2022 Dec 13;11(12):1810. doi: 10.3390/biology11121810 (PMC9775623; doi:10.3390/biology11121810)
Supplement: Supplementary file 1 [file biology-11-01810-s001.zip › Supplemental Data/HO00233.align]

>OF16868-RA_aka
ATGAACGGGAATCCAGAAAAGACAAGCCATCCTCTCCTGTCTGGAGTTGCTCTCTGCCGC
CTGCCTGCTCGCTTGGATCTGCTGTCACATGGCCTCTGCTCAGGAACACACGAGGCAGCG
GCAGTGCAGAGGAAAAGCATCACATCTCACGCTGTCAGGATTTTCTTCAACTTCTCCACC
TGCATAGTAACCAGTGTCGAAATGGCCAAGTCGAAGAATCACACAACCCACAACCAGTCT
CGTAAAGCCCACAGGAATGGCATCAAGACACCCGGATCTCAGCGTTATGAGTCCCTGAAG
GGGGTGGACCCTAAATTCCTGAGGAACATGCGCTTTGCCAAGAAGCACAACAGAAAGGGC
ATGAAGGCAGCAAAGAAGGCAGCAGCTGCAGCAGCGAAACCATAG
>Ecy-GLEAN-10024828_Ecy
------------------------------------------------------------
------------------------------------------------------------
------------------------------------------------------------
---ATAGTAACCAGTGTCGAAATGGCCAAGTCGAAGAATCACACAACCCACAACCAGTCT
CGCAAACACCACAGGAATGGCATCAAGAAGCCCAGATCTAATCGTTATGAGTCCCTGAAG
GGGGTGGACCCTAAATTCCTGAGGAACATGCGCTTTGCCAAGAAGCACAACAGCAAGGGC
ATGAAGGCAGCAAAGAAG---GCAGCAGCTGCAGCGAAACCATAG
>Epmoa-GLEAN-10023734_moa
------------------------------------------------------------
------------------------------------------------------------
------------------------------------------------------------
---------------------ATGGCCAAGTCGAAGAATCACACAACCCACAACCAGTCT
CGTAAACACCACAGGAATGGCATCAAGAAGCCCAGATCTCAGCGTTATGAGTCCCTGAAG
GGTGTGGACCCTAAATTCCTGAGGAACATGCGCTTTGCCAAGAAGCACAACAGGAAGGGC
ATGAAGGCAGCAAAGAAG---GCAGCAGCTGCAGCCAAACCATAG
>E.fuscoguttatus.04665_fus
------------------------------------------------------------
------------------------------------------------------------
------------------------------------------------------------
---------------------ATGGCCAAGTCGAAGAATCACACAACCCACAACCAGTCT
CGTAAACACCACAGGAATGGCATCAAGAAGCCCAGATCTCAGCGTTATGAGTCACTGAAG
GGGGTGGACCCTAAATTCCTGAGGAACATGCGCTTTGCCAAGAAGCACAACAGCAAGGGC
ATGAAGGCAGCAAAGAAG---GCAGCAGCTGCAGCCAAACCATAG
>XP-033481730.1_lan
------------------------------------------------------------
------------------------------------------------------------
------------------------------------------------------------
---------------------ATGGCCAAGTCGAAGAATCACACAACCCACAACCAGTCT
CGTAAACACCACAGGAATGGCATCAAGAAGCCCAGGTCTCAGCGTTATGAGTCCCTGAAG
GGGGTGGACCCTAAATTCCTGAGGAACATGCGCTTTGCCAAGAAGCACAACAGCAAGGGC
ATGAAGGCAGCAAAGAAG---GCAGCAGCTGCAGCCAAACCATAG
>C.altivelis-GLEAN-10028804_alt
------------------------------------------------------------
------------------------------------------------------------
------------------------------------------------------------
---------------------ATGGCCAAGTCGAAGAATCACACAACCCACAACCAGTCT
CGTAAACACCACAGGAATGGCATCAAGAAGCCCAGATCTCAGCGTTATGAGTCCCTGAAG
GGGGTGGACCCTAAATTCCTGAGGAACATGCGCTTTGCCAAGAAGCACAACAGCAAGGGC
ATGAAGGCAGCAAAGAAGGCAGCAGCAGCTGCAGCCAAACCATAG
