# Supplementary material for: Chromosome-Level Genome Assembly of the Speckled Blue Grouper (Epinephelus cyanopodus) Provides Insight into Its Adaptive Evolution
Source: Biology (Basel). 2022 Dec 13;11(12):1810. doi: 10.3390/biology11121810 (PMC9775623; doi:10.3390/biology11121810)
Supplement: Supplementary file 1 [file biology-11-01810-s001.zip › Supplemental Data/HO00241.align]

>E.fuscoguttatus.04791_fus
ATGGCCTCAGATATGATGGCGGCTGCAGCCCTGGGTCGATCTTTCACCCTAGGAATGCTC
TATGACGCGCGTAAAGATGAACTGATCCCAGGTCTTAGACTGTGGGACGGTAAAGCTCTA
CAGGAGAGGATAACTGAAAGTCCTCAGCGCAGCAGTGCCTTTGCCATTTCTGCATCTGAC
TCCATTGAATCTAAGTCCTCTCTGCTGAAGGTCGATGCTTCTCTGAAGGCCAGTTTCATG
TGTGGACTGTTTGAAGTGGAGGGATCTGCTGAGTATCTGAATGACAAGAAGAAATTTAAG
AATCAGAGCAGAGTGACGTTTCAGTACAAAGCTACCACCCACTTCAAAGAGCTGTCACTG
ACACACCTTTCAGTTATGAACCCACAACAGATGAATGTCATGAAGAAGGGCTTGGCAACA
CATGTAGTCACGGGCATCCTTTATGGAGCAAATGCTTTCTTTGTATTTGACAGCGAGAAG
CTAGAAGCCAGCAGCGTCAGGGACAAAGAGGTCAAAATGAAAGCTGTGATACAGAAGATT
CCTGATTTTAATATTCAGGGAAAAGTTGACATCAAGCTGACTGAAGCAGAAAAAGCCCTG
ACCCAGACTTTCTCCTGTAAATTCTATGGAGACTTCATTCTTGAAAGCAATCCTGCAACA
TTTGAAGAGGCAGTGAAGACCTACGCACAACTGCCAAAGTTACTGGGACAAAATGGAGAG
AATGCGGTTCCAGTGAAGGTCTGGCTGATGCCGTTGAAAAATTTGGACTCTGAGGCTGCT
GAGCTGACGAGTGGGATCAGCGTTGGACTGGTGAGGAAGGCTCAGGACGCCCTGGAAGAT
TTGAGGGAAATAGGAATCAGATGCAACGATTCTCAGGAAGACAGAGTGGTGGAGAAGTTT
CAACACATTCAAGAAGAGTTAAGCACTTTCCAAAAACTGTGTGGCGATTACGTATGTAAA
CTCCAGAACACCATGGCGGAGAAACTTCCCTCCATCCGTGAGGGTAAAGAAGATGAGAGC
TCAGTTGAACAGCTCTTTGAAGACAGAGACAAGTCACTGTTCAGTCATGACAAACTAAGC
AAGTGGCTGGATCGCAAAGAGAGAGAGATCAACGTCATCAGATCCTGTGTGGACACCATG
GAGGGAGCAAAGGTCGTCCTGAATCAGTCCGAGCTGGACAGAGAGATTCTGGCTCCAGGT
GTAGAGCACGTTCTGTGCTTTGTTTTCACCTCCATGAAAAGGGGTGACACCTTAAACTCA
CCGAAAATGGGAAGTACTGATGAAGAGCAGTGGTACTCCTCAGATGGTGTTGTGATGAAA
ATGAGAAAAAAAGCCAAAGCTTTCGGGGACATTGCCAAAGCACTGAAGAAAAACAGCAGA
TTCTGTTTCCTTGTTGCAGCCATAGAAAATAAGAAATACACAGGAGCAACAATCTACCAC
TACAAGGACGGCATTCTGGACACTGAGGATTTTTCAAAGCCTGACCTCCCTGATGTGGAG
ACCATCACAGACAGAAGAGATCTGATCTGGTATGCCTGCGATCTCACCCTGGACCCGAAC
ACTGCAAACAACTACATCGCTCTGTCCGAGGGCAACAAGAAGGCAAC-------------
---AGATAGCC--------------GATTCAGCAGCTCCCCAC-----------------
------------------------------------------------------------
------------------------------------------------------------
------------------------------------------------------------
------------------------------------------------------------
------------------------------------------------------------
-------------------------------CAGTCACTGAA------------GTCATC
TCGCAGAA------------------------------AGGTCCTTAG------------
-------
>C.altivelis-GLEAN-10028793_alt
ATGGCCTCAGATATGATGGTGGCTGCAGCCCTGGGTCGACCTTTCACCCTAGGAATGCTC
TATGACGCGCGTAAAGATGAACTGATCCCAGGTTTTAGACTGTGGGACGGTAAAGCTCTA
CAGGAGAGGATAACTAAAAGTCCTCAGTGCAGCAGTGCCTTTGCCATTTCTGCATCTGAC
TCCATTGAATCCAAGTCCTCTCTGCTGAAGGTCGATGCTTCTCTGAAGGCCAGTTTCATG
TGTGGACTGTTTGAAGTCGAGGGATCTGCTGAGTATCTGAATGACAAGAAGAAATTTAAG
AATCAGAGCAGAGTGACGTTTCAGTACAAAGCTACCACCCACTTCAAGGAGCTGTCACTG
ACGCACCTTTCAGTTATGAACCCACAACAGATAAATGTCATTAAGAAGGGCCTGGCAACA
CATGTAGTCACGGGCATCCTTTATGGAGCAAATGCTTTCTTTGTATTTGACAGCGAGAAG
CTGGAAGCCAGCAGCGTCAGGGACAAAGAGGTCAAAATGAAAGCTGTGATACAGAAGATT
CCTGATTTTAATATTCAGGGGAAAGTTGACATCAAGCTGACTGAAGCAGAAAAAACCCTG
ACCCAGACTTTCTCCTGTAAATTCTACGGAGACTTCATTCTTGAAAGCAATCCTGCAACA
TTTGAAGAGGCAGTGAAGACCTACGCACAACTGCCAAAGCTACTGGGACAAAATGGAGAG
AATGCGGTTCCAGTGAAGGTCTGGCTGATGCCGTTGAAGAATTTGGACTCTGAGGCTGCT
GAGCTGATCAGTGGGATCAGCGTTGGGCTGGTGAGGAAGGCTCAGGACGCCCTGGAAGAT
TTGAGGGAAATAGGAATCAGATGCAACGATTCTCAGGAAGACAGAGTGGTGGAGAAGTTT
CAACACATTCAAGAAGAGTTAAGCGCTTTCCAAAAACTGTGTGGCGATTACGTATGTAAA
CTCCAGAACACAATGGCGGAGAAACTTCCCTCTATCCGTGAGGGTAAAGAAGATGAGAGC
TCAGTTGAACAGCTCTTTGAAGACAGAGACAAGTCACTGTTCAGTCATGACAAACTAAGC
AAGTGGCTGGATCGCAAAGAGAGAGAGATTAATGTCATCAGATCCTGTGTGGACACCATG
GAGGGAGCAAAGGTTGTCCTGAATCAGTCCGAGCTGGACAGAGAGATTCTGGCTCCAGGT
GTAGAGCATGTTCTGTGCTTTGTTTTCACCTCCATGAAAAGGGGTGACACCTTAAACTCA
CTGAAAATGGGAAGTACTGATGAAGAGCAGTGGTACTCCTCAGATGGTGTTGTGATGAAA
ATGAGAAAAAAAGCTGAAGTTTTCAGGGACCTCGCCAAAGCACTGAAGAAAAACAGCAGA
TTTTGTTTCCTTGTTGCAGCCATAGAAAATAAGAAATACACAGGAGCAACAATCTACCAC
TACAAGGACGGCATTCTGGACACTGAGGATTTTTCAAAGCCTGACCTCCCTGATGTGGAG
ACCATCACAGACAGAAGAGATCTGATCTGGTATGCCTGCGATCTCACCCTGGACCCGAAC
ACTGCAAACAATTACATCACTCTGTCCGAGGGCAACAAGAAGGCAACGTGTGGAGCGTGG
CAGACATATCCTGATCACCCAGAGAGGTTCAGTAAATATCCTCAG---------------
------------------------------------------------------------
------------------------------------------------------------
------------------------------------------------------------
------------------------------------------------------------
-TTGGGGTGTTTCTGGACTGGCCTGCTGGCACTATGTCTTTCTACAGAGTCTCTTCTAAC
ACACTCAGTCACCTCTACACCTTCCACAACACATTCACTGAGCCTGTTTACCCCGGCATC
TGGGCTAATAAATATAACAATTTTGTGTACCTGCGTCCAGTTGAATAAGAGCACGAAGAA
GACTTAG
>Epmoa-GLEAN-10023724_moa
ATGGCCTCAGATATGATGGCGGCTGCGGCCCTGGGTCGACCTTTCACCCTAGGAATGCTC
TATGACGCGCGTAAAGATGAACTGATCCCAGGTTTTAGACTGTGGGACGGTAAAGTTCTA
CAGGAGAGGATAACTGAAAGTCCTCAGCGCAGCAGTGCCTTTGCCATTTCTGCATCTGAC
TCCATTGAATCCAAGTCCTCTCTGCTGAAGGTCGATGCTTCTCTGAAGGCCAGTTTCATG
TGTGGAATGTTTGAAGTCGAGGGATCTGCTGAGTATCTGAATGACAAGAAGAAATTTAAG
AATCAGAGCAGAGTGACGTTTCAGTACAAAGCTACCACCCACTTCAAAGAGCTGTCACTG
ACGCACCTTTCAGTTATGAACCCACAACAGATAAATGTCATTAAGAAGGGCTTGGCAACA
CATGTAGTCACGGGCATCCTTTATGGAGCAAATGCTTTCTTTGTATTTGACAGTGAGAAG
CTAGAAGCCAGCAGCGTCAGGGACAAAGAGGTCAAAATGAAAGCTGTGATACAGAAGATT
CCTGATTTTAATATTCAGGGAAAAGTTGACATCAAGCTGACTGAAGCAGAAAAAGCCCTG
ACCCAGACCTTCTCCTGTAAATTCTACGGAGACTTCATTCTTGAAAGCAATCCTGCAACA
TTTGAAGAGGCAGTGAAGACCTACGCACAACTGCCAAAGCTACTGGGACAAAATGGAGAG
AATGCGGTTCCAGTGAAGGTCTGGCTGATGCCGTTGAAGAATTTGGACTCTGAGGCTGCT
GAGCTGACGAGTGGGATCAGCGTTGGACTGGTGAGGAAGGCTCAGGACGCCCTGGAAGAT
TTGAGGGAAATAGGAATCAGATGCAATGATTCTCAGGAAGACAGAGTGGTGGAGAAGTTT
CAACACATTCAGGAAGAGTTAAGCACTTTCCAAAAACTGTGTGGCGATTACGTATGTAAA
CTCCAGAACACAATGGCGGAGAAACTTCCCTCTATCCGTGAGGGTAAAGAAGATGAGAGC
TCAGTTGAACAGCTCTTTGAAGACAGAGACAAGTCACTGTTCAGTCATGACAAACTAAGC
AAGTGGCTGGATCGCAAAGAGAGAGAGATTAACGTCATCAGATCCTGTGTGGACACCATG
GAGGGAGCAAAGGTCGTCCTGAATCAGTCCGAGCTGGACAGAGAGATTCTGGCTCCAGGT
GTAGAGCACGTTCTGTGCTTTGTTTTCACCTCCATGAAAAGGGGTGACATTCTGAACTC-
--------------------TGAAGAGCAGTGGTACTCCTCAGATGGTGTTGTGATGAAA
ATGAGAAAAAAAGCCGAAGCTTTCAGGGACCTCGCCAAAGCACTGAGGAAAAACAGCAGA
TTCTGTTTCCTTGTTGCAGCCATAGAAAATAAGAAATACACAGGAGCAACAATCTACCAC
TACAAGGACGGCATTCTGGACACTGAGGATTTTTCAAAGCCTGACCTCCCTGATGTGGAG
ACCATCACAGACAGAAGAGATCTGATCTGGTATGCCTGCGATCTCACCCTGGACCCGAAC
ACTGCAAACAACTACATCACTCTGTCCGAGGGCAACAAGAAGGCAACGTGTGGAGCGTGG
CAGACATATCCTGATCACCCAGAGAGGTTCAGTAAATACCCTCAGGCGCTGTGCAAAGAG
AAGTTAAATAAGCGCCATTACTGGGAGGTAGAGTTGAGCGCTGGTTCCATTGAATCTTCT
TATGTCGCTGCTTCGTACAAGAGAATTGAAAGAAAAGGAAGCGGTCCAGAGAGCGTCTTT
GGATCTAATACCATATCGTGGACTTTTGGCCAATATTTATCATCTAAAATACGCTCACTC
AGGGCGTGGCATGATGGTATGGTGTGGGAAATTGCTTTTCCCTCAAGCTGCTGCAATGTA
ATTGGGGTGTTTCTGGACTGGCCTGCTGGCACTATGTCTTTCTACAGAGTCTCTTCTAAC
ACATTGAGTCACCTCTACACCTTCCACAACACATTCACTGAGCCTGTTTACCCTGGCATC
TGGGCTAATAAATATAACAATTTTGTGTACCTGCGTCCAGTTGAATAA------------
-------
>XP-033483415.1_lan
ATGGCCTCAGATATGATGGCGGCTGCGGCCCTGGGTCGACCTTTCACCCTAGGAATGCTC
TATGACGCGCGTAAAGATGAAGTGATCCCAGGTTTTAGACTGTGGGACGGTAAAGCTCTA
CAGGAGAGGATAACTGAAAGTCCTCAGCGCAGCAGTGCCTTTGCCATTTCTGCATCTGAC
TCCATTGAATCCAAGTCCTCTCTGCTGAAGGTCGATGCTTCTCTGAAGGCCAGTTTCATG
TGTGGACTGTTTGAAGTGGAGGGATCTGCTGAGTATCTGAATGACAAGAAGAAATTTAAG
AATCAGAGCAGAGTGACGTTTCAGTACAAAGCTACCACCCACTTCAAGGAGCTGTCACTG
ACACACCTTTCAGTTATGAACCCACAACAGATAAATGTCATTAAGAAGGGCTTGGCAACA
CATGTAGTCACGGGCATCCTTTATGGAGCAAATGCTTTCTTTGTATTTGACAGTGAGAAG
CTAGAAGCCAGCAGCGTCAGGGACAAAGAGGTCAAAATGAAAGCTGTGATACAGAAGATT
CCTGATTTTAATATTCAGGGAAAAGTTGACATCAAGCTGACTGAAGCAGAAAAAGCCCTG
ACCCAGACTTTCTCCTGTAAATTCTACGGAGACTTCATTCTTGAAAGCAATCCTGCAACA
TTTGAAGAGGCAGTGAAGACCTACGCACAACTGCCAAAGCTACTGGGGCAAAATGGAGAG
AATGCGGTTCCAGTGAAGGTCTGGCTGATGCCGTTGAAGAATTTGGACTCTGAGGCTGCT
GAGCTGACGAGTGGGATCAGCGTTGGACTGGTGAGGAAGGCTCAGGACACCCTGGAAGAT
TTGAGGGAAATAGGAATCAGATGCAACAATTCTCAGGAAGACAGAGTGGTGGAGAAGTTT
CAACACATTCAAGAAGAGTTAAGCACTTTCCAAAAACTGTGTGGCGATTACGTATGTAAA
CTCCAGAACACAATGGCAGAGAAACTTCCCTCTATCCGTGAGGGTAAAGAAGATGAGAGA
TCAGTTGAACAGCTCTTTGAAGACAGAGACAAGTCACTGTTCAGTCATGACAAACTAAGC
AAGTGGCTGGATCGCAAAGAGAGAGAGATTAACGTCATCAGATCCTGTGTGGACTCCATG
GAGGGAGCAAAGGTCGTCCTGAATCAGTCCGAGCTGGACAGAGAGATTCTGGCTCCAGGT
GTAGAGCACGTTCTGTGCTTTGTTTTCACCTCCATGAAAAGGGGTGACACCTTAAACTCA
CCGAAAATGGGAAGTACTGATGAAGAGCAGTGGTACTCCTCAGATGGTGTTGTGATGAAA
ATGAGAAAAAAAGCCAAAGCTTTCAGGGACCTCGCCAAAGCACTGAAGAAAAACAGTAGA
TTCTGTTTCCTTGTTGCAGCCATAGAAAATAAGAAATACACAGGAGCAACAATCTACCAC
TACAAGGACGGCATTCTGGACACTGAGGATTTTTCAAAGCCTGACCTCCCTGATGTGGAG
ACCATCACTGACAGAAGAGATCTGATCTGGTATGCCTGCGATCTCACCCTGGACCCGAAC
ACTGCAAACAACTACATCACTCTGTCCGAGGGCAACAAGAAGGCAACGTGTGGAGCATGG
CAGACATATCCTGATCACCCAGAGAGGTTCAGTAAATACCCTCAGGCGCTGTGCAAAGAG
AAGTTAAATAAGCGCCATTACTGGGAGGTAGAGTTGAGCACTGGTTCCATTGAATCTTCT
TATGTCGCTGCTTCGTACAAGAGAATTGAAAGAAAAGGAAGCGGCCCAGAGAGCGTCTTT
GGATCTAATACCATATCGTGGACTTTTGGCCAATATTTATCATCTAAAATACGCTCACTT
AGGGCGTGGCATGATGGTATGGTGTGGGAAATTCCTTTTCCCTCAAGCTGCTGCAATGTA
ATTGGGGTGTTTCTGGACTGGCCTGCTGGCACTATGTCCTTCTACAGAGTCTCTTCTAAC
ACACTGAGTCACCTCTACACCTTCCACAACACATTCACTGAGCCTGTTTACCCCGGCATC
TGGGCTAATAAATATAACAATTTTGTGTACCTGCGTCCAGTTGAATAA------------
-------
>Ecy-GLEAN-10024819_Ecy
ATGGCCTCAGAAATGATGGTGGTCGCGGCCCTGGGTCGACCTTTCACCCTAGGAATGCTC
TATGACGCGCGTAAAGATGAACTGATCCCAGGTTTTAGACTGTGGGACGGTAAAGCTCTA
GAGGAGAGGATAAATAAAACTATTCAGCGCAGCAGTGCCTTTGCCATTTCTGCATCTGAC
TCCATTGAATCCAAGTCCTCTCTGCTGAAGGTCGATGTTTCTCTGAAGGCCAGTTTCATG
TGTGGACTGTTTGAAGTGGAGGGATCTGCTGAGTATCTGAATGACAAGAAGAAATTTAAG
AATCAGAGCAGAGTGACGTTTCAGTACAAAGCTACCACCCACTTCAAGGAGCTGTCACTG
ACACACCTTTCAGCTATGAACCCACAACAGATAGATGTCATTAAGAAGGGCTTGGCAACA
CATGTAGTCACGGGCATCGTTTACGGAGCAAATGCTTTCTTTGTATTTGACAGCGAGAAG
CTAGAAGCCAGCAGCGTCAGGGACAAAGAGATCAAAATGAAAGCTGTGATACAGAAGATT
CCTGATTTTAATATTAAGGGGAAAGTTGACATCAAGCTGACTGAAGCAGAGAAAGCCCTG
ACCCAGACTTTCTCCTGTAAATTCTACGGAGACTTCATTCTTGAAAGCAACCCTGCAACA
TTTGAAGAGGCAGTGAAAACCTACGGACAACTGCCAAAGCTACTGGGAGAAAATGGAGAC
AATGCGGTTCCAGTGAAGGTCTGGCTGATGCCGCTGAAGAATTTGGACTCTGAGGCTGCT
GAGCTGACAAGTGGGATCAGCGTTGGACTGGTGAGGAAGGCTCAGGACGCCCTGGAAGAT
TTGAGGGAAATAGGAATCAGATGCAACGATTCTCAGGAAGACAGAGTGGTGGGGAAGTTT
CAACACATTCAAGAAGAGTTAAGCACTTTCCAAAAACTGTGTGGCGATTACATATGTAAA
CTCCAGAACACCATGGCAGAGAAACTTCCCTCCATCCGTGAGGGTAAAGAAGATGAGAGC
TCAGTTGAACAGCTCTTTGAAGACAGAGACAAGTCACTGTTCAGTCATGACAAACTAAGC
AAGTGGCTGGATCGCAAAGAGAGAGAGATCAACGTCATCAGATCCTGTGTGGACACCATG
GAGGGAGCAAAGGTCGTCCTGAATCAGTCCGAGCTGGACAGAGAGGTTCTGGCTCCAGGT
GTAGAGCATGTTCTGTGCTTTGTTTTCACCTCCATGAAAAGGGGTGACAACTTAAACTCA
CTGAAAATGGGAAGTACTGATGAAGAGCAGTGGTACTCCTCAGATGGTGTTGTGAAGAAA
ATGAGAAAAAAAGCCGAAGCTTTCGGGGACCTCGCCAAAGCACTGAGGAAGAACAGCAGA
TTCTGTTTCCTTGTTGCAGCCATAGAAAATAAGAAATACACAGGAGCAACCATCTACCAC
TACAAGGACGGCATTCTGGACACTGAGGATTTCTCAAAGCCTGACCTCCCTGATGTGGAG
ACCATCACAGACAGAAGAGATCTGATCTGGTATGCCTGCGATCTCACCCTGGACCCGAAC
ACTGCAAACAACTACATCACTCTGTCCGAGGGCAACAAGAAGGCAACGTGTGTAGCGTGG
CAGACATATCCTGATCACCCAGAGAGGTTCAGTAGATACCCTCAGGCGCTGTGCAAAGAG
AAGTTAAATAAGCGCCATTACTGGGAGGTAGAGTTGAGCACCGGCTCCATTGAATCTTCT
TATGTCGCTGCCTCGTACAAGAGAATTGAAAGAAAAGGAAGCGGTCCAGAGAGCGTCTTT
GGATCGAATACCATATCGTGGACTTTTGGCCAATATTTATCATCTAAAATACGCTCACTT
AGGGCGTGGCATGATGGTATGGTGTGGGAAATTCCTTTTCCCTCAAGTTGCTGCAATGTA
ATTGGGGTGTTTCTGGACTGGCCTGCTGGCACTATGTCCTTCTACAGAGTCTCTTCTAAC
ACACTGAGTCACCTCTACACCTTCCGCAACAAATTCACTGAGCCTGTTTACCCCGGCATC
TGGGCTAATAAATATAACAATTTTGTGTACCTGCGTCCAGTTGAATAA------------
-------
>OF16876-RA_aka
ATG--------------------------------------TTTTTCCCT----------
---------------------CTGTCCACAGGTTTTAGACTGTGGGACGGTAAAGCTCTA
CAGGAGAGGATAACTGAAAGTCCTCAGCGCAGCAGTGCCTTTGCCATTTCTGCATCTGAC
TCCATTGAATCCAAGTCCTCTCTGCTGAAGGTCGATGCTTCTCTGAAGGCCAGTTTCATG
TGTGGACTGTTTGAAGTGGAGGGATCTGCTGAGTATCTGAATGACAAGAAGAAATTTAAG
AATCAGAGCAGAGTGACGTTTCAGTACAAAGCTACCACCCACTTCAAGGAGCTGTCACTG
ACACACCTTTCAGCTATGAACCCACAACAGATAGATGTCATTAAGAAGGGCTTGGCAACA
CATGTAGTCACAGGCATCCTTTATGGAGCAAATGCTTTCTTTGTATTTGACAGCGAGAAG
CTCGAAGCCAGCAGC-TCAGGGACAAAG--------------------------------
------------------------------------------------------------
---------------------------------------------AGCAACCCTGCAACA
TTTGAAGAGGCGGTGAAAACCTACGCACAACTGCCAAAGCTGCTGGGACAAAATGGAGAG
AATGCGGTTCCAGTGAAGGTCTGGCTGATGCCGCTGAAGAATTTGGACTCTGAAGCTGCT
GAGCTGACAAGTGGGATCAGCGTTGGACTGGTGAGGAAGGCTCAGGACGCCCTGGAAGAT
TTGAGGGAAATAGGAATCAGATGCAACGATTCTCAGGAAGACAGAGTGGTGGAGAAGTTC
CGACACATTCAAGAAGAGTTAAGCACTTTCCAAAAACTGTGTGGCGATTACGTATGTAAA
CTCCAGAACACCATGGCGGAGAAACTTCCCTCCATCCGTGAGGGTAAAGAAGATGAGAGC
TCAGTTGAACAGCTCATTGAAGACAGAGATAAGTCACTGTTCAGTCATGACAAACTAAGC
AAGTGGCTGGATCGCAAAGAGAGAGAGATCAACGTCATCAGATCCTGTGTGGACATCATG
GAGGGAGCAAAGGTCGTCCTGAATCAGTCCGAGCTGGACAGAGAGGTTCTGGCTCCAGGT
GTAGAGCACGTTCTGTGCTTTGTTTTCACCTCCATGAAAAGGGGTGACACCTTAAACTCA
CCGAAAATGGGAAGTACTGATGAAGAGCAGTGGTACTCCTCAGATGGTGTTGTGAAGAAA
ATGAGAAAAAAAGCCGAAGCTTTCAGGGACCTCGCCAAAGCACTGAGGAAAAACAGCAGA
TTCTGTTTCCTTGTTGCAGCCATAGAAAATAAGAAATACACAGGAGCAACCATCTACCAC
TACAAGGACGGCATTCTGGACACTGAGGATTTCTCAAAGCCTGACCTCCCTGATGTGGAG
ACCATCACAGACAGAAGAGATCTGATCTGGTATGCCTGTGATCTCACCCTGGACCCGAAC
ACTGCAAACAACTACATCACTCTGTCCGAGGGCAACAAGAAGGCAACGTGTGGAGCGTGG
CAGACATATCCTAATCACCCAGACAGGTTCACTAAATACCCTCAGGCGCTGTGCAAAGAG
AAGTTAAATAAGCGCCATTACTGGGAGGTAGAGTTGAGCACTGGTTCCATTGAATCTTCT
TATGTCGCTGCTTCGTACAAGAGAATTGAAAGAAAAGGAAGCGGTCCAGAGAGCGTCTTT
GGATCGAATACCATATCGTGGAGTTTCGGCCAATATTTATCATGTAAAACACGCTCACTT
AGGGCGTGGCATGATGGTATGGTGTGGGAAATTCCTTTTCCCTCAAGCTGCTGCAATGTA
ATTGGGGTGTTTCTGGACTGGCCTGCTGGCACTATGTCCTTCTACAGAGTCTCTTCTAAC
ACACTGAGTCACCTCTACACCTTCCACAACACATTCACTGAGCCTGTTTACCCCGGCATC
TGGGCTAATAAATGTAACAACTTTGTGTACCTGCGTCCAGTTGACTAA------------
-------
