# Supplementary material for: Chromosome-Level Genome Assembly of the Speckled Blue Grouper (Epinephelus cyanopodus) Provides Insight into Its Adaptive Evolution
Source: Biology (Basel). 2022 Dec 13;11(12):1810. doi: 10.3390/biology11121810 (PMC9775623; doi:10.3390/biology11121810)
Supplement: Supplementary file 1 [file biology-11-01810-s001.zip › Supplemental Data/HO00260.align]

>E.fuscoguttatus.05048_fus
ATG------------------------------------------GACCAATCAGAGGAA
GAGCTGCAGCAGATCGCCACATGGTTCACTGAGGAGGGACTCGCTCCTGACTCCCCTAGG
GAGGCTCAGCTGTGTTTGCTATGGAGGGCTCTCCAGCGCACAAGAAGCCGTCTGAACAGT
GTGAAATGGGACCTGGATACCCAGCGCTCCCAGCACTTAGCAGAGATGGCAGAGGTACGC
AAGTCCTTGGAGCAGATCCGGATCTTTACAGAGCACAAAGATGTTTTAGCTCAGGAGATA
CAAGACGAAAACGACCAGCTCAATAACCAGCTGCAACGTCTAATATCCCTTCAAGATGCC
CAGATAAGTGAGGTGGCTAAGATGCTGTACCAGCAGGGTCTCACAGAGCTGATTCACAGC
AGCCCCAGTGAGCAGGTGGCCTACCTGCTGGTGGAGAGAGCCTCCTTACTTGAGACAAAT
GAGGGTCCTGGCAATCTAACGCATGATGGAAGCACAGCCAGCACACTGGGGACCGAAGCC
CAGGCGCTGAACACCACTGCACACCAGTCTTCCCACAAGGGGGCACCACGTCATAGCCAG
AGCCCATGGAAGAGACTCTTTGGACACAAAGCATCACAGAGCAAACATACTTTTATTCCT
ACTGAGACCAGGCACTTGGCCGGCCAGCCAAGCAGCGTGGAGAGGGAGTATTTCCGTCTG
GAGCGGGATGTGGAGGAGGGCTCCCGCCGGCTGGCCATGGCCCACAATGAGATCCGGCGT
TTGAATGATGAGTTGGAGTCTGCTCACTTGACCCAAAGAGCTTATGAGCCTGAGCTGCAG
GCAGCCCAGCAGGAGGTAGAGCAACTAAGACAGGAAGTACAAAAACTGAAGAAATATGAA
ATGGTGGAGCTGCGAAAGGCCAAAGAGCTGAACAATCGTCTGGACCTTGAGATCAGAGCC
CTGAGGAACAGGGTGCGCACCCTGGATGCTGAGAAGAGCTCTCTGCAGCAGACGGTGGTG
TCTTTGCAGGAGAAGGTGCAGCAGCTGGAGTCCACCCAGCAGGAGCAGCAGCAGCTCCTC
GCTGTGCAGGTTCAGGCCAACCAGTCCACAGAGCTGGCTGAAGTGGTGTCGCTGCAGAGG
GAAGTGGAGCGGCTGGAGTCACCCCTGCAGGAGCTGCAGCAGCAGGCTGAGCAGGTTCAG
GCCAGCCAGGTCAATGAGTTAGCTAAATGTCAAGCAGCAGAGCTAGCACAGAGCTACCAG
ACCTGCAGACACTTACAGGAGGAGCTCACTGCTCAGACGAGACGCCTTTTAGGAAAGGAG
GAAACTGTGGTGTCTCTGCAGAGAGAGGTGGAGCGGCTGGAGTCAGCCCTGCAGGAGCAG
CAGCAGCAGGCTGAGCAGCAGCTCCTCACTGTGCAGGCTCGGGCCAACCAGGCTAATGAG
TTAGTCAAATCCCAGGCAGCTGAATTGATTCAGAGCAATGAGATCTGCAGAGATTTACAA
AACAAGCTCAGCACTCAGTCCAGATGCCTGCTCAACACAGAGTCAGAAATACATTCCCTC
AAGCAGCAGCTGGATCCTTCCCATAGTGAGCTGGATAATCTTGTAACTACCATCTGCGCC
AAAGAAAATGATTTTCAGCAACAAAAGTTGCAGAAGCAAACGGAGACAGATTTGCAGCGT
TGTGAAAACACTCACTGTCAGCAAGACGATAAAGAACTACAGCTGCTGCAGAAGGAAGAG
AACACACTGCGGAAGGAGTGTCCTGATTATCAAGACGCAGTGAAGGCTCTATGGGCCACC
CAAGATGAGTGTGAGACACTCAAGAAGGAGATCTGTGACACCCTTAAATGCCTCGACAAA
GAGCGGAGTAAATACCACGAAATGAAGGAAAAGCACAAGGCCAAGCTGTGTCGAGCCAAA
CAGAAATGTGACGATGAAACCAAATGGCGTGACGAGAAGATACAAAATCTAGAGCGAGAA
CTGTCCTTGTGTTCCCATTCAGTAGCAAAGGAAAAGGAGCTTACCATAAGTATCACTGTT
GAAAATGAGAAACTGCTTGTTGAGAGGAGAAGGCTCCTGCAACAGCTAGATGAGGAGGAG
CACAACAAGAAAGCCAGTAATCTAACAGCCTCTTTGTCCAAATGCAGGGTGGATTTTCTG
GAGATGGAAAACAAGAAACTAGGAAACAGAATACTCCACATGTCCAATCAGCTAGCTGTT
GTGGAACGCAGCCTGCAAAACATGCAGTCACTCCACTTTGCTGAGGAACTGAAGAAAACA
TCTAATCTTATGCAGGTTTTCAAATCCCTCCCTGTACAAACCTCAAGTGTGAAACTGCCT
GAGCCGTCT---------GATGTTCAGAGCCTCTTGGACAACACTCAGAGCAAGCAGACA
GACGCGACTTCCTCCCCTCATTGTTTGATCTCTGGGCCCCTGTCTCGATCGGCAGAGATG
GGTTACCTGAATCTGATCTCAGCTCAGAGAAAGTCAGACCACTCTAATCCCTCGGCCGCC
CTCGGCAGCTCAGACAG---TATGTGTTCCTGA
>XP-033482898.1_lan
ATGGTTAACCGTGGTCGAAAGTTTTTCCCCACTTCAGGACTAATGGACCAATCAGAGGAG
GAGCTGCAGCAGATCGCCACATGGTTCACTGAGGAGAGACTCGCTCCTGACTCCCCTAGG
GAGGCTCAGCTGTGTTTGCTATGGAGGGCTCTCCAGCGCACAAGAAGCCGTCTGAACAGT
GTGAAATGGGACCTGGACACCCAGCGCTCCCAACACTTAGCAGAGATGGCAGAGGTACGC
AAGTCCTTGGAGCAGATCCGGATCTTTACGGAGCACAAAGATGTTTTAGCTCAGGAGATA
CAAGACGAAAACGACCAGCTCAATAGCCAGCTGCAACGTCTAATATCCCTTCAAGATGCC
CAGATAAGTGAGGTGGCTAAGATGCTGTACCAGCAGGGTCTCACAGAGCTGATTCACAGC
AGCCCCAGTGAGCAGGTGGCCTACCTGCTGGTGGAGAGAGCCTCCTTACTTGAGACGAAT
GAGGGTCCTGGCAATCTAACGGGTGATGGAAGCACAGCCAGCACACTGGGGACCGAAGCC
CAGGCGCTGAACACCACTGCACACCAGTCTTCCCACAAGGGGGCACCACGTCATAGCCAG
AGCCCATGGAAGAGACTCTTTGGACACAAAGCATCACAGAGCAAACATACTTTTATTCCT
ACTGAGGCCAGGCACTTGGCCGGCCAGCCAAGCAGCGTGGAGAGGGAGTATTTCCGTCTG
GAGCGGGATGTGGAGGAGGGCTCCCGCCGGCTGGCCATGGCCCACAATGAGATCCGGCGT
TTGAATGATGAGTTGGAGTCTGCTCACTTGACCCAAAGAGCTTATGAGCCTGAGCTGCAG
GCAGCCCAGCAGGAGGTAGAGCAACTAAGACAGGAAGTACAAAAACTGAAGAAATATGAA
ATGGTGGAGCTGCGAAAGGCCAAAGAGCTGAACGATCGTCTGGACCTTGAGATCAGAGCC
CTGAGGAACAGGGTGCGCACCCTGGATGCTGAGAAGAGCTCTCTGCAGCAGACGGTGGTG
TCTTTGCAAGAGAAGGTGCAGCAGCTGGAGTCCACCCAGCAGGAGCAGCAGCAGCTCCTT
GCTGTGCAGGTTCAGGCCAACCAGTCCACAGAGCTGGCTGAAGTGGTGTCGCTGCAGAGG
GAGGTGGAGCGGCCGGAGTCAGCCCTGCAGGAGCTGCAGCAGCAGGCTGAGCAGGTTCAG
GCCAGCCAGGTCAATGAGTTAGCTAAATGTCAAGCAGCAGAGCTAGCACAGAGCAACCAG
ACCTGCAGACACTTACAGGAGGAGCTCACTGCTCAGACGAGACGCCTTTTAGGAAAGGAG
GAAACTGTGGTGTCTCTGCAGAGAGAGGTGGAGCGGCTGGAGTCAGCCCTGCAGGAGCAG
CAGCAGCAGGCTGAGCAGCAGCTCCTCACTGTGCAGGCTCGGGCCAACCAGGCTAATGAG
TTAGTCAAATCCCAGGCAGCTGAATTGATTCAGAGCAATGAGATCTGCAGAGATTTACAA
AACAAGCTCAGCACTCAGTCCAGATGCCTGCTCAACACAGAGTCAAAAATACATTCCCTC
AAGCAGCAGCTGGATCCTTCCCATAATGAGCTGGATAATCTTGTAGCTACCATCTGCGCC
AAAGAAAATGATTTTCAGCAACAAAAGTTGCAGAAGCAAAAAGAGACAGATTTGCAGCAT
TGTGAAAACACTCACTGTCAGCAAGACGATAAAGAACTACAGCTGCTGCAGAAGGAAGAG
AACACACTGCGGAAGGAGTGTCCTGATTATCAAGACGCAGTGAAGGCTCTATTGGCCACC
CAAGATGAGTGCGAGACACTCAAGAAGGAGATCTGTGACACCCTTAAATGCCTCGACAAA
GAGCGGAGTAAATACCACGAAATGAAGGAAAAGCACAAGGCCAAGCTGTGTCGAGCCAAA
CAGAAATATGACGATGAAACCAAATGGCGTGACGAGAAGATACAAAATCTAGAGCGAGAA
CTGTCCTTGTGTTCCCATTCAGTAGCAAAGGAAAAGGAGCTTACCATAAGTATCACTGTG
GAAAATGAGAAACTACTTGTTGAGAGGAGAAGGCTCCTGCAACAGCTAGATGAGGAGGAG
CGCAACAAGAAAGCCAGTAATCTAACAGCCTCTTTGTCCAAATGCAGGGTGGATTTTCTG
GAGATGGAAAACAAGAAACTAGGAAACAGAATACTCCACATGTCCAATCAGCTAGCAGTT
GTGGAACGCAGCCTGCAAAACATGCAGTCACTCCACTTTGCTGAGGAACTGAAGAAAACA
TCTAATCTTATGCAGGTTTTCAAATCCCTCCCTGTACAAACTTCAAGTGTGAAGATGCCT
GAGCCGTCT---------GAAGTTCAGAGCCTCTTGGACAACACTCAGAGCAAGCAGACA
GACGTGACTTCCTCCCCTCATCATTCGATCTCTGGGCCCCTGTCTCGATCGGCAGAGATG
GGCTACCTGAATCTGACCTCAGCTCAGAGAAAGTCAGACCACTCTGCTCCCTCGGCTGCC
CTCAGCAGCTCAGACAG---TATGTGTTCCTGA
>C.altivelis-GLEAN-10028763_alt
ATG------------------------------------TCACCATGCCATCCCCAGGAG
GAGCTGCAGCAGATCGCCACGTGGTTCACTGAGGAGGGACTCGCTCCTGACTCCCCTAGG
GAGGCTCAGCTGTGTTTGCTATGGAGGGCTCTCCAGAGCACAAGAAGCCGTCTGAACAGT
GTGAAATGGGACCTGGATACCCAGCGCTCCCAGCACTTAGCAGAGATGGCAGAGGTACGC
AAGTCCTTGGAGCAGATCCGGATCTTTACAGAGCACAAAGATGTTTTAGCTCAGGAGATA
CAAGATGAAAACGACCAGCTCAATAACCAGCTGCAACGTCTAATATCCCTTCAAGATGCC
CAGATAAGTGAGGTGGCTAAGATGCTGTACCAGCAGGGTCTCACAGAGCTGATTCACAGC
AGCCCCAGTGAACAGGTGGCCTACCTGCTGGTGGAGAGAGCCTCCTTACTTGAGACGAAT
GAGGGTCCTGGCAATCTAACGGGTGATGGAAGCACAGCCAGCACATTGGGGACTTCAGCC
CAGGCGCTGAACACCACTGCACACCAGTCTTCCCACAAGGGGGCACCACGTCATAGCCAG
AGCCCATGGAAGAGACTCTTTGGACACAAAGCATCACAGAGCAAACATACTTTTATTCCT
ACTGAGGCCAGGCACTTGGCCGGCCAGCCAAGCAGCGTGGAGAGGGAGTATTTCCGACTG
GAGCGGGATGTGGAGGAGGGCTCCCGCCGGCTGGCCATGGCCCACAGTGAGATCCGGCGT
TTGAATGATGAGTTGGAGTCTGCTCACTTGACCCAAAGAGCATATGAGCCTGAACTGCAG
GCAGCCCAGCAGGAGGTAGAGCAACTAAGACAGGAAGTACAAAAACTGAAGAAATATGAA
ATGGTGGAGCTGCGAAAGGCCAAAGAGCTGAACGATCGTCTGGACCTTGAGATTAGAGCC
CTGAGGAACAGGGTGCGCACCCTGGATGCTGAGAAGAGCTCTCTGCAGCAGACGGTGGTG
TCTTTGCAGGAGAAGGTGCAGCAGCTGGAGTCCACCCAGCAGGAGCAGCAGCAGCTCCTC
GCTGTGCAGGTTCAGGCCAAGCAGTCCACAGAGCTGGCTGAAGTGGTGTCGCTGCAGAGG
GAGGTGGAGCGGCTCAAGTCAGCCCTGCAGGAGCTGCAGCAGCAGGCTGAGCAGGTTCAG
GCCAGCCAGGTCAATGAGTTAGCTAAACGTCAAGCAGCAGAGCTAGCACAGAGCAACCAG
ACCTGCAGACACTTACAGGAGGAGCTCACTGCTCAGACGAGACGCCTTTTAGGAAAAGAA
GAAACTGTGGTGTCTCTGCAGAGAGAGGTGGAGCGGCTGGAGTCAGCCCTGCAGGAGCAG
CAGCAGCAGGCTGAGCAGCAGCTCCTCACTGTGCAGGCTCGGGCCAACCAGGCTAATGAG
TTAGTCAAATCCCAGGCAGCTGAATTGATTCAGAGCAATGAGATCTGCAGAGATTTACAA
AACAAGCTCAGCACTCAGCCCAGATGCCTGCTCAACACAGAGTCAGAATTACATTCCCTC
AAGCAGCAGCTGGATCCTTCCCATAATGAGCTGGATAATCTTGTAGCTACCATCTGCGCC
AAAGAAAATGATTTTCAGCAACAAAAGCTGCAGAAGCAAAAAGATGCAGATTTGCAGCGC
TGTGAAAACACTCACTGTCAGCAAGACGATAAAGAACTACAGCTGCTGCAGAAGGAGGAG
AACACACTGCGGAAGGAGTGTCCTGATTATCAAGACGCAGTGAAGGCTCTATTGGCCACC
CAAGATGAGTGCGAGACACTCAAGAAGGAGATCTGTGACACCCTTAAATGCCTCGACAAA
GAGCGGAGTAAATACCATGAAATGAAGGAAAAGCACAAGGCCAAGCTGTGTCGAGCCAAA
CAGAAATGTGACGATGAAACCAAATGGCGTGATGAGAAGATACAAAATCTAGAGCGAGAA
CTGTCCTTGTGTTCCCATTCAGTAGCAAAGGAAAAGGAGCTTACCATAAGTATCACTGTT
GAAAATGAGAAACTACTTGTTGAGAGGAGAAGGCTCCTGCAACAGCTAGATGAGGAGGAG
CACAACAAGAAAGCCAGTAATCTAACAGCCTCTTTGTCCAAATGCAGGGTGGATTTTCTG
GAGATGGAAAACAAGAAACTAGGAAACAGAATACTCCACATGTCCAATCAGCTAGCTGTT
GTGGAACGCAGCCTGCAAAACATGCAGTCACTCCACTTTGCTGAGGAACTGAAGAAAACA
TCTAATCTTATGCAGGTTTTCAAATCCCTCCCTGTGCCAACCACAAGTGTGAAGATGCCT
GAGCCGTCT---------GAAGTTCAGAGCTTCTTGGACAACACTCAGAGCAAGCAGACA
GACGTGACTTCCTCCCCTCATCGTTCGATCTCTGGGCCCCTGTCTCGATCGGCAGAGATG
GGCTACCTGAATCTGACCTCAGCTCAGAGAAAGTCAGACCACTCTGCTCCCTCGGCTGCC
CTCAGCAGCTCAGACAG---TATGTGTTCCTGA
>Epmoa-GLEAN-10023695_moa
------------------------------------------------------------
------------------------------------------------------------
------------------------------------------------------------
------------------------------------------------------------
------------------------------------------------------------
------------------------------------------------------------
------------------------------------------------------------
------------------------------------------------------------
------------------------------------------------------------
------------------------------------------------------------
------------------------------------------------------------
------------------------------------------------------------
------------------------------------ATGGCCCACAATGAGATCCGGCGT
TTGAATGATGAGTTGGAGTCTGCTCACTTGACCCAAAGAGCTTATGAGCCTGAGCTGCAG
GCAGCCCAGCAGGAGGTGGAGCAACTAAGACAGGAAGTACAAAAACTGAAGAAATATGAA
ATGGTGGAACTGCGAAAGGCCAAAGAGCTGAATGATCGTCTGGACCTTGAGATCAGAGCC
CTGAGGAACAGGGTGCGCATCCTGGATGCTGAGAAGAGCTCTCTGCAGCAGACGGTGGTG
TCTTTGCAGGAGAAGCTGCAACAGCTGGAGTCCACCCAGCAGGAGCAGCAGCAGCTCCTC
GCTGTGCAGGTTCAGGCCAACCAGTCCACAGAGCTGGCTG--------------------
------------------------------------------------------------
-------------------------AATGTCAAGCAGCAGAGCTAGCACAGAGCAACCAG
ACCTGCAGACACTTACAGGAGGAGCTCACTGCTCAGACAAGACGCCTTTTAGGAAAGGAG
GAAACTGTGGTGTCTCTGCAGAGAGAGGTGGAGCGGCTGGAGTCAGCCCTGCAGGAGCAG
CAGCAGCAGGCTGAGCAGCAGCTCCTCACTGTGCAGGCTCGGGCCAACCAGGCTAATGAG
ATAGTCAAATCCCAGGCAGCTGAATTGATTCAGAGCAATGAGATCTGCAGAGATTTACAA
AACAAGCTCAGCACTCAGCCCAGATGCCTGCTCAAGACAGAGTCAGAAATACATTCCCTC
AAGCAGCAGCTGGATCCTTCCCATAATGAGCTGGATAATCTTGTAGCTACCATCTGCGCC
AAAGAAAATGATTTTCAGCAACAAAAGCTGCAGAAGCAAAAAGATGCAGATTTGCAGCGT
TGTGAAAACACTCACTGTCAGCAAGACGATAAAGAACTACAGCTGCTGCAGAAGGAAGAG
AACACACTGCGGAAGGAGTGTCCTGATTATCAAGACGCAGTGAAGGCTCTATTGGCCACC
CAAGATGAGTGCGAGACACTCAAGAAGGAGATCTGTGACACCCTTAAATGCCTCGACAAA
GAGCGGAGTAAATACCATGAAATGAAGGAAAAGCACAAGGCCAAGCTGTGTCGAGCCAAA
CAGAAATGTGACGATGAAACCAAATGGCGCGACGAGAAGATACAAAATCTAGAGCGAGAA
CTGTCCTTGTGTTCCCATTCAGTAGCAAAGGAAAAGGAGCTTACCATAAGTATCACTGTT
GAAAATCAGAAACTACTTGTTGAGAGGAGAAGGCTCCTGCAACAGCTAGATGAGGAGGAG
CACAACAAGAAAGCCAGTAATCTAACAGCCTCTTTGTCCAAATGCAGGGTGGATTTTCTG
GAGATGGAAAACAAGAAACTAGGAAACAGAATACTCCACATGTCCAATCAGCTAGCTGTT
GTGGAACGCAGCCTGCAAAACATGCAGTCACTCCACTTTGCTGAGGAACTGAAGAAAACA
TCTAATCTTATGCAGGTTTTCAAATCCCTCCCTGTGCAAACCTCAAGTGTGAAGATGCCT
GAGCCGTCT---------GAAGTTCAGAGCCTCTTGGACAACACTCAGAGCAAGCAGACA
GACGTGACTTCCTCCCCTCATCGTTCGATCTCTGGACCCCTGTCTCGATCGGCAGAGATG
GGCTACCTGAATCTGACCTCAGCTCAGAGAAAGTCAGACCACTCTGCTCCCTCGGCCGCC
CTCAGCAGCTCAGACAG---TATGTGTTCCTGA
>OF01772-RA_aka
ATG------------------------------------------GACCAATCAGAGGAG
GAGCTGCAGCAGATCGCCACATGGTTCACTGAGGAGGGACTCGCTCCTGACTCCCCTAAG
GAGGCTCAGCTGTGTTTGCTATGGAGGGCTCTCCAGTGCACAAGAAGCCGTCTGAACAGT
GTGAAATGGGACCTGGACACCCAGCGCTCCCAGCACTTAGCAGAGATGGCAGAGGTTCGC
AAGTCCTTGGAGCAGATCCGGATCTTTACGGAGCACAAAGATGTTTTAGCTCAGGAGATA
CAAGACGAAAACGACCAGCTCAATAACCAGCTGCGACATCTAATATCCCTTCAAGATGCC
CAGATAAGTGAGGTGGCTAAGATGCTGTACCAGCAGGGTCTCACAGAGCTGATTCACAGC
ACCCCCAGTGAGCAGGTGGCCTACCTGCTGGTGGAGAGAGCCTCCTTACTTGAGACGAAC
GAGGGTCCTGGCAATCTAACGGGTGATGGAAGCACAGCCAGCACACTGGGGACCAAAGCC
CAGGCGCTGAACACCACTGTACACCAGTCTTCCCACAAGGGGGCATCACGTCACAGCCAG
AGCCCATGGAAGAGAATCTTTGGACACAAAGCATCACAGAGCAAACATACTTTTATTCCA
ACTGAGGCCAGGCACTTGGCTGGCCAGCCAAGCAGCGTGGAGAGGGAGTGTTTCCGTCTG
GAGCGGGATGTGGAGGAGGGCTCCCGCCGGCTGGCCATGGCCCACAATGAGATCCGGCGT
TTGAATGATGAGTTGGAGTCTGCTCACTTGACCCAAAGAGCTTATGAGCCTGAGTTGCAG
GCAGCCCAGCAGGAGGTAGAGCAACTAAGACAGGAAGTACAAAAACTGAAGAAATATGAA
ATGGTGGAACTGCGAAAGGCCAAAGAGCTAAACGATCGTCTGGACCTTGAGATCAGAGCC
CTGAGGAACAGGGTGCGCACCCTGGATGCTGAGAAGAGCTCTCTGCAGCAGACGGTGGTG
TCTTTGCAGGAGAAGGTGGAGCGGCTGGAGTCCACCCAGCAGGAGCAGCAGCAGCTCCTC
ACTGTGCAGGTTCAGGCCAACCAGTCCACAGAGCTGGCTG--------------------
------------------------------------------------------------
-------------------------AATCTCAAGTAGCAGAGCTGGCACAGAGCAACCAG
ACCTGCAGACACTTACAGGAGGAGCTCACTGCTCAGACAAGACGCCTTTTAGAAAAGGAG
GAAACTGTGGTGTCTCTGCAGAGAGAGGTGGAGCGGCTGGAGTCAGCCCTGCAGGAGCAG
CAGCAGCAGGCTGAGCAGCAGCTCCTCGCTGTGCAGGTTCGGGCCAACCAGGCTAATGAG
TTAGCCAAATCCCAGGCAGCTGAATTGATTCAGAGCAATGAGATCTGCAGAGATTTACAA
AACAAGCTCAGCACTCAGTCCAGATGCCTGCTCAACACAGAGTCAG--------------
------------------------------------------------------------
------------------------AAGCTGCAGAAGCAAAAA-ATGCAGATTTGCAGCGT
TGTGAAAACACTCACTGTCAGCAAGACGATGAAGATCTACAGCTGCTGCAGAAGGAGGAG
AACACACTGCGGAAGGAGTGTCCTGATTATCAAGACGCAGTGAAGGCTCTATTGGCCACC
CAAGATGAGTGCGAGACACTCAAGAAGGAGATCTGTGACACCCTTAAATGCCTCGACAAA
GAGCGGAGTAAATACCACGAAATGAAGGAAAAGCACAAGGCCAAGCTGTGTCGAGCCAAA
CAGAAATGTGACGACGAAACCAAATGGCGTGACGAGAAGATACGAAATCTAGAGCGAGAA
CTGTCCTTGTGTTCCCATTCAGTAGCAAAGGAAAAGGAGCTTACCGTAAGTATCACTGTG
GAAAATGAGAAACTACTTGTTGAGAGGAGAAGGCTCCTCCAACAACTAGATGAGGAGGAG
CACAACAAGAAAGCCAGTAATCTAACAGCCTCTTTGTCCAAATGCAGGGTGGATTTTCTA
GAGATGGAAAACAAGAAACTAGGAAACAGAATACTCCACATGTCCAATCAGCTAGCTGTT
GTGGAACGCAGCCTGCAAAACATGCAGTCACTCCACTTTACTGAGGAACTGAAGAAAACA
TCTAATCTTATGCAGGTTTTCAAATCCTTCCCTGTGCAAACTTCAACTGTGAAGATGCCT
GAGCGGTCT---------GAAGTTCAGAGCTTCTTGGGCAACACTCAGAGCAAGCAGACA
GACGTGACTTCCTCCCCTCACTGTTTGATCTCTGGGCCCCTGTCTCGATCGGCAGAGATG
GGCTACCTGAATCTGACCTCAGCTCAGAGAAAGTCAGACCACTCGGCTTCCTCGGCCGCC
CTCAGTAGCTCAGACAGTCCTATATCTCAATAA
>Ecy-GLEAN-10024789_Ecy
ATG------------------------------------------GACCAATCAGAGGAG
GAGCTGCAGCAGATCGCCACATGGTTCGCTGACGAGGGACTTGCTCCTGACTCCCCTAAG
GAGGCTCAGCTGTGTTTGCTATGGAGGGCTCTCCAGTGCACAAGAAGCCGTCTGAACAGT
GTGAAATGGGACCTGGACACCCAGCGCTCCCAGCACTTAGCAGAGATGGCAGAGGTTCGC
AAGTCCTTGGAGCAGATCCGGATCTTTACGGAGCACAAAGATGTTTTAGCTCAGGAGATA
CAAGACGAAAACGACCAGCTCAATAACCAGCTGCGACGTCTAATATCCCTTCAAGATGCC
CAGATAAGTGAGGTGGCTAAGATGCTGTACCAGCAGGGTCTCACAGAGCTGATTCACAGC
AGCCCCAGTGAGCAGGTGGCCTACCTGCTGGTGGAGAGAGCCTCCTTACTTGAGACGAAC
GAGGGTCCTGGCAATCTAACGGGTGACGGAAGCACAGCCAGCACACTGGGGACCGAAGCC
CAGGCGCTGAACACCACTGCACACCAGTCTTCCCACAAGGGGGCACCACGTCACAGCCAG
AGCCCATGGAAGAGACTCTTTGGACACAAAGCATCACAGAGCAAACATACTTTTATTCCA
ACTGAGGCCAGGCACTTGGCCGGCCAGCCAAGCAGCGTGGAGAGGGAGTGTTTCCGTCTG
GAGCGGGATGTGGAGGAGGGCTCCCGCCGGCTGGCCATGGCCCACAGTGAGATCCGGCGT
TTGAATGATGAGTTGGAGTCTGCTCACTTGACCCAAAGAGCTTATGAGCCTGAGTTGCAG
GCAGCCCAGCAGGAGGTAGAGCAACTAAGACAGGAAGTACAAAAACTGAAGAAATATGAA
ATGGTGGAACTGCGAAAGGCCAAAGAGCTAAACGATCGTCTGGACCTTGAGATCAGAGCC
CTGAGGAACAGGGTGCGCACCCTGGATGCTGAGAAGAGCTCTCTGCAGCAGACGGTGGTG
TCTTTGCAGGAGAAGGTGGAGCGGCTGGAGTCCACCCAGCAGGAGCAGCAGCAGCTCCTC
GCTGTGCAGGTTCAGGCCAACCAGTCCACAGAGCTGGCTGAAGTGGTGTCGCTGCAGAGG
GAGGTGGAGCGGCTGGAGTCAGCCCTGCAGGAGCTGCAGCAGCAGGCTGAGCAGGTTCAC
GCCAGCCAGGTCAATGAGTTAGCTAAATCTCAAGCAGCAGAGCTGGCACAGAGCAACCAG
ACCTGCAGACGCTTACAGGAGGAGCTCACTGCTCAGACAAGACGCCTTTTAGAAAAGGAG
GAAACTGTGGTGTCTCTGCAGAGAGAGGTGGAGCGGCTGGAGTCAGCCCTGCAGGAGCAG
CAGCAGCAGGCTGAGCAGCAGCTCCTCGCTGGGCAGGTTCAGGCCAACCAGGCTAATGAG
TTAGCCAAATCCCAGGCAGCTGAATTGATTCAGAGCAATGAGATCTGCAGAGATTTACAA
AACAAGCTCAGCGCTCAGTCCAGATGCCTGCTCAACACAGAGTCAGAAATACATTCCCTC
AAGCAGCCGCTGGATCCTTCCCATAATGAGGTGGATAATCTTGTAGCTACCATCTGCGCC
AAAGAAAATGATTTTCAGCAACAAAAGCTGCAGAAGCAAAAAGATGCAGATTTGCAGCAT
TGTGAAAACACTTGCTGTCAGCAAGGCAATGAAGATCTACAGCTGCTGCAGAAGGCGGAG
AACACACTGCGGAAGGAGTGTCCTGATTATCAAGACGCAGTGAAGGTTCTATTGGCCACC
CAAGATGAGTGCGAGACACTCAAGAAGGAGATCTGTGACACCCTTAAATGCCTCGACAAA
GAGCGGAGTAAATACCACGAAATGAAGGAAAAGCACAAGGCCAAGCTGTGTCGAGCCAAA
CAGAAATGTGACGATGAAACCAAATGGCGTGACGAGAAGATACGTAATCTAGAGCGAGAA
CTGTCCTTGTGTTCCCATTCAGTAGCAAAGGAAAAGGAGCTTACCGTAAGTATCACTGTG
GAAAATGAGAAACTACTTGTTGAGAGGAGAAGGCTCCTCCAACAACTAGATGAGGAGGAG
CACAACAAGAAAGCCAGTAATCTAACAGCCTCTTTGTCCAAATGCAGGGTCGATTTTCTA
GAGATGGAAAACAAGAAACTAGGAAACAGAATACTCCACATGTCCAATCAGCTAGCTGTT
GTGGAACGCAGCCTGCAAAACATGCAGTCACTCCACTTGGCTGAGGAACTGAAGAAAACA
TCTAATCTTATGCAGGTTTTCAAATCCCTCCCTGTGCAAACTTCAGCTGTGAAGATGCCT
GAACAGTCTCAACAAGAACAAGTTCAGAGCTTCTTGTGCAACACTCAGAGCAAGCAGACG
GACCTGACTTCCTCCCCTCACCGTTTGATCTCTGGGCCCCTGTCTCGATCGGCAGAGATG
GGCTACCTGAATCTGACCTCAGCTCAGAGAAAGTCAAACCACTCGGCTCCCTCGGCCGCC
CTCAGCAGCTCAGACAG---TATGTGTTCCTGA
