# Supplementary material for: Chromosome-Level Genome Assembly of the Speckled Blue Grouper (Epinephelus cyanopodus) Provides Insight into Its Adaptive Evolution
Source: Biology (Basel). 2022 Dec 13;11(12):1810. doi: 10.3390/biology11121810 (PMC9775623; doi:10.3390/biology11121810)
Supplement: Supplementary file 1 [file biology-11-01810-s001.zip › Supplemental Data/HO00262.align]

>Ecy-GLEAN-10024787_Ecy
ATGTCAAACTCCCAAGAGCAGAGCCTTGATGAGAATGCAGTTTTCCTGCCGGTGAACGAG
TCCTCCCCGGAATTCCTCCACTGTGAGAAGGAGCGTCAGGCGGTGGAGAGACTCCTCGAC
GCAGGACCAGAGGCCTTCTACAGCTCCATAGGCACAGAGCGCTCCGGCTGCTTCCTGTCC
TCTGAAGAGGTCAGCCAGATCACCAGCTGGGCTCAGGACTACCGTCTGAACCCTGTACAG
GTGCAAAGACAGGAGAATGGAGAGGACGGCAGCTCAGAGATGGAGGACTTCGGTTCCACC
TACTTCCCTTACCAGTCAGACACACCAGCCCCGGACCTGGAGCTGGGCTGGCCTGAGAAA
AGCCCCTGGGTGCCAAAGGGAAGCGTGACAGTCCACGCCAGCCCTCCTGCAGAGGGGGAA
CCTCCTATTAGACAGATCATCAGGCAGCACCTGCAGAAGGCTGGACAAGTTATTGCCATT
GTGACAGACAGACTGACAGATGGCGCAGTCATCGGCGACTTACACAATGCTGCCTCCCGT
GGTGTCCCTGTCTACATCATCCTGAATCAAAGGTCCATTCAAGAGAGCTTCACGCTCAAC
AGGCTCAGGCATCCGAACATGCAGGTCCGCGTTCTTGGAGGGAAAACCTTCTGTTCGAGG
ACAGGAAGGATGGTGGTCGGGGAAATGAAAGACAAGTTCCTTCTGGTGGATTTAGAGACA
GTGATTCATGGCAGCTACAGTTTCACATGGACAGACGCCCACCTGCACCGGCAGCTGATC
ACCGTTCTACGCGGCCCAGTTGTTGACTCATTCGACAGGGAGTTCAGGATCCTTTTTGCT
GCCTCGCTCCCCGTCCCAGACACGTGGAGGACTGCGGGTAGTCATGTAGACGTGACTCAT
CAGCTGAGAGACCGTACAGATCTCATCTTTCACAGACATCACCATTTGGATCCTGAGATT
ATCACCCCTCCATCCCCACCTGCTGACTCCCTCCTGGACTGGGAAGCCATGGGGGTTATC
CAGAGAAACCAGTGTCTCCCGAACAGTCCTCTCGGCCAACATGAGGAAATCATGGTTAAG
GAAATGCCGCTGCAGAATAATATGCTGTTTGATAAAAACACACCCATTATGGACAGTTTT
AATAGAAATGGAAACCAAGATGTGGATAAGGAAAGGGTATATGAACCCCTCTTTCCAGTG
ACAAACAATGTGCCAGATAAATCAACACCTTTCAACGACACACAGCTCTCACCAACAGAG
CCAGCAATGCCAGAAAAACTGAACACATTTAATGAATACAACAGGGTGGAACGCATCATA
AATAAAGCCTTTTCCAGACAGCTCTCCATAGAGAAGAACACCAGTTTAGATGACAGCACA
GCAAGACTTGATGACAAAGCAACAGAGCCGGTGCACAACATGATCATACTCTCCTCTTCT
AAGAGAAAAGAGCGCTCAAGGAGGGAGGCCGCACTGCCAGAAGAGAGCAGAATAAATGAA
ATTAGCTCCAAAGTGGAGAACACACCATCTTCTCGAAAACCCATCATCCTGAGGGTGCCG
CAGTCTGAGAGCTTCAGCTCTCTGAGTGACATCATGAAGAGGATTCAGCCTCAGCAGAGC
ACTGCAGGGCTGCTGAAGAGAGGATCAAAGGCTGCAGTGTCAGAAATGAGCCGGTCCATG
ATGGACCTGAGCGTACACAATGCAGATGATGACAGA-GAGTCCCCGTGCCGAGGCTCAAG
GCCAGTGGCTGTGAAGATACAAAGGCCCCAAAACACACAGCGATATGATGAAGATGACCC
TGAAGCCTACAAGAACATGCCTGTACCTGATAAGAAATCGTCACAGTACACAAAGGACAA
AATCGATGAGTTTCACGATGAGAAGATTGCAAAACTTCTCGCCAGCGGTGTTCAGATGGA
GAGTGACGAGGAGGAGCTGGATGATGAGGGGGAAGTGATGGCCCTGGATGATTCAGAGTC
AGAGGATGATGATGATGAGGTGGAGGAGGAAGAAGAAGAGGGAGAGGAGGGGACAGACAT
GGAGAGTGATCTCGAGGGGAAAAAAGAAGAAGATCTTCCTAATGAGATGGCGTGGGGAAA
AAAGAAGAAGATGTTCTATGACACGGACTATGTGACCACCAAGGGGAAATCGCAAGAAGA
GCTGGAAGCTGAAGAACAAGAGGAAGAAGAAGAAGCTAAAAATATCCAGAATCGTTTGGC
TGCTAATCTGAGCGAGGAGGATTATGATTTAAACTTTTTCCAGGAATTTGCTGTGGAGGA
GAAGGAGGAAAACAAGACTGAGCAAAAAGAGGAGAGGATTGTAAAAGACCTGCAGCAGAT
GTCCCAGAAGGAAAAAATGAAACTATTGAAAAAAGAGTCACCAGAGCTGCTTGAGCTTAT
TCAGGACTTCAAGGCAAAGCTTAAAGAACTGAAGGATGAGCTGCAGCCCCTGGTACAGAT
GGTCAAGGATGGAAAGATCCCACCAGGAAAGGGTGCCGACTACCTCAAGACAAAACAGCA
GCTATATCTCAATTACTGCACGAACATCAGTTTCTACTTGGTGCTGAAAGCAAAACGGAT
CCCTGTTCATAACCACCCAGTGATTGAAAGACTGCTCACCTACAGAAATCTCATCAATGA
ACTCGGTTCAGTAGATGCTCGTCTTGCACCTCAGCTTCGTAAGCTGCTAACTGGTGAGGA
GAAGGATGAGACCACCAGCAGGGCAGCAGTGGGCAAGAAGACCAGAGTCTCCAGTAAAAA
GGAAAAGGATTCTGAGGAAACTCTGCCTGAGGTCGAGGAGGATTCAGACTCCGACCTGGA
CGAGGAGGCGGCTCTGCGTTTCTACAGAGAGGTGGAGCAGCGGTCCAAACTGAAGAGAAA
GGGCGAAGAGCCAGAGGCTGAAGAGTTGGAGGAGGATGAAGATGAGGAGGAGGATCCCGA
TGCTAAGAGAGGAATCACTTACCAGATGGCCAAGAACAAAGGGCTCACACCGAAGAGGAA
GAAAATTGATCGTAATCCCAGAGTCAAGCACAGAGAGAAGTTCAGACGGGCCAAAATCCG
CAGAAAGGGCCAGGTGCGTGAGGTTCGTCGGGAGGAGAAGAGATACAGCGGAGAGCGGTC
TGGTATTCGTGCGGGTGTCAAGAAGAGCGTCAAACTTAAGTAA
>OF01770-RA_aka
ATGTCAAACTCCCAAGAGCAGAGCCTTGATGAGAATGCAGTGTTCCTGCCGGTGAATGAG
TCCTTCCCGGAATTCCTCCACTGTGAGAAGGAGCGTCAGGCGGTGGAGAGACTCCTCGAC
GCAGGACCAGAGGCCTTCTACAGCTCCATAGGCACAGAGCGCTCCGGCTGCTTCCTGTCC
TCTGAAGAGGTCAGCCAGATCACCAGCTGGGCTCAGGACTACCGTCTGAACAGTGTACAG
GTGCAAAGACAGGAGAATGGAGAGGATGGCAGCTCAGAGATTGAGGACTTCGGTTCCACC
TACTTCCCTTCCCAGTCAGACACACCAGCGCCGGACCTGGAGCTGGGCTGGCCTGAGAAA
AGCCCCTGGGTGCCAAAGGGAAGCGTGACAGTCCACGCCAATCCTCCTGCAGAGGGGGAA
CCTCCTGTCAGACAGATCATCAGGCAGCACCTGCAGAAGGCTGGACAAGTTATTGCCATT
GTGACAGACAGACTGACAGATGGCGCAGTCATCGGCGACTTACACAATGCTGCCTCCCGC
GGTGTCCCTGTCTACATCATCCTGAATCAAAGGTCCATTCAAGAGAGCTTCACGCTCAAC
AGGCTCAGGCATCCGAACATGCAGGTCCGTGTTCTTGGAGGGAAAACCTTCTGTTCGAGG
ACAGGAAGGATGGTGGTCGGGGAAATGAAAGACAAGTTCCTTCTGGTGGATTTAGAGACA
GTGATTCATGGCAGCTACAGTTTCACATGGACAGACGCCCACCTGCACCGGCAGCTGATC
ACCGTTCTACGCGGCCCAGTTGTTGACTCATTCGACAGGGAGTTCAGGATCCTTTTTGCT
GCTTCGCTCCCCGTCCCAGACACGTGGAGGACTGCGGGTAGTCATGTAGACGTGACTCAT
CAGCTGAGAGAACGTACAGATCTCATTTTTCACAGACATCACCATTTGGATCCTGAGATT
ATCACCCCTCCATCCCCACCTGCTGACTCCCTCCTGGACTGGGAAGCCATGGGGGTTATC
CAGAGAAACCAGTGTCTCCCAAACTGTCCTCTCGGCCAACATGAGGAAATCATGGTCAAG
GAAATGCCGCTGCAGAATATTATGCTGTTTGATAAAAACACACCCATTATGGACAGTTTT
AATAGAAATGGAATCCAAGATGTGGATAAGGAAAGGGTATATGAACACCTCTTTCCAGTG
ACAAACAATGTGCCAGATAAATCAACACCTTTCAACAACACACAGCCCTCACCAACAGAC
CCAGCAACGCCAGAAAAACTGAACACATTTAATGAATACAACAGGGTGGAACACATCATA
AATAAAGCCTTTTCCAGACAGCTCTCCATAGAGAAGAACACCAGTTTAGATGACAGCACA
ACAAGACTTGATGATAAAGCAACAGAGCCGGTGCACAACATGATCATACTCTCCTCTTCT
AAGAGAAAAGAGCGCTCAAGGAGGGAGGCCGCACTGCCAGAAGAGAGCAGCATAAATGAA
ATTAGTTCCAAAGTGGAGAACACACCATCTTCTCGAAAACCCATCATCCTGAGGGTGCCG
CAGTCTGAGAGCTTCAGCTCTCTGAGTGACATCATGAAGAGGATTCAGCCTCAGCAGAGC
ACTCCAGGGCTGCTGAAGAGAGGATCAAAGGCTGCAGTGTCGGAAATGAGCCGGTCCATG
ATGGACCTGAGCGTACACAATGCAGATGATGACAGAGGAGTCCCCGTGCCGAGGCTCAAG
GCCAGTTGCTTTGA------------CCCGGA--------TAATATGACG----------
---------------CCTGCC---------------------------------------
-------------------------------------CTCGCC-----------------
------------------------------------------------------------
------------------------------------------------------------
------------------------------------------------------------
------------------------------------------------------------
--------CTGATGAAGAAGAGGAA---------------------------TGATGGGT
TG----------------------------AAACCTTT----------------------
------------------------------------------------------------
-------------------------------------------------------ATTAT
ACAGAACGCCAA---AAAAATT--------------------------------------
-----------------TCTGCCCAGAGAGAGGCCTCGA---------------------
----------------------AGCTCTAGTT----------------------------
--------------------------------------------------------ATGC
ACTCAATT----------------------------------------------------
------------------------------------------------------------
--------------------------------------------------------TGGA
C-----------------------------------------------------------
--------------------------TGGAGGAGG-------------------------
--------------TCACT----------------------GGCAGAGACGGAAGGTGAA
CAGGAATGA---------------------------------------------------
------------------------------------------------------------
-------------------------------------------
>C.altivelis-GLEAN-10028761_alt
ATGTCAAACTCCCAAGAGCAGAGCCTTGATGAGAATGCAGTGTTCCTGCCGGTGATCGAA
TCCTCCCCAGAATTCCTCCACTGTGAGAAGGAGCGTCAGGCGGTGGAGAGACTCCTCAAT
GCAGGACCAGAGGCCTTCTACAGCTCCATAGGCACAGAGCGCTCTGGCTGCTTCTTGTCC
TCTGAAGAGGTCAGCCAGATCACCAGCTGGGCTCAGGACTACCATTTGAACCCTGTACAG
GTGCAAAGACAGGAGAATGGAGAGGACGGCAGCTCAGAGATGGAGGACTTCGGTTCCACC
TACTTCCCTTCCCATTCAGACACACCAGCCCCGGACCTGGAGCTGGGCTGGCCTGAGAAA
AGCCCATGGGTGCCAAAGGGAAGTGTGACAGTCCACACCAGTCCTCCTGCAGAGGGGGAA
CCTCCTGTCAGACAGATCATCAGGCAACACCTGCAGAAGGCTGGACAAGTTATTGCCATT
GTGACAGATAGACTGACAGATGGCGCAATCATCGGCGACTTACACAACGCTGCCTCCCGG
GGTGTCCCTGTCTACATCATCCTGAATCAAAGGTCCATTCAAGAAAGCTTCACACTCAAC
AGGCTCAGGCATCCGAACATGCAGGTCCGTGTTCTTGGAGGGAAAACCTTCTGTTCGAGG
ACAGGAAGGATGGTGGTCGGGGAAATGAAAGACAAGTTCCTTCTGGTGGATTTAGAGACA
GTGATTCATGGCAGCTACAGTTTCACATGGACAGACGCCCACCTGCACCGGCAGCTGATC
ACCGTTCTACGTGGCCCAGTTGTTGACTCATTCGACAGGGAGTTCAGGATCCTTTTTGCT
GCTTCGCTCCCCGTCCCAGACACGTGGAGGACTGCGGGTAGTCATGTAGACGTGACTCAT
CAGCTGAGAGACCATACAGATCTCATTTTTCACAAACATCACCATTTGGATCCTGAGATT
ACCACCCCTCCATCCCCACCTGCTGACTCCCTCCTGGACTGGGAAGCCATGGGGGTTATC
CAGAGAAACCAGTGTCTCCCGAGCAGTCCTCTTGGCCAACATGAGGGAATCATGGTCAAG
GAAATGCCGCTGCAGAATAATATGCTGTTTGATAAAAACACGCCCATTATGGACAGTTTT
AATAGAAATGGAAACCAAGATGTGGATAAGAAAAGGGTATATGAACACTTCTCTCCAGTG
ACAAACAATGTGCCAGATAAATCAACACCTTTCAGCAACACACAGCCCTCACCAACAGAC
CCAACAACGCCAGAAAAACTGAACACATTTAATGAATATAACAGGGTGGAACGCATCATA
AATAAAGCCTTTTCCAGACAGCTCTCCATAGAGAAGAACACCAATTTAGATGACAGCACA
ACAAGACTTGATGATAAAGCAACAGA------GCACAA----------------------
--------------CTCAAGGAGGGAGGCCACACTGCCAGAAGAGAGCAGCATAAATGAA
ATTAGCTCCAAAGTGGAGAACACACCATCTTCTCGAAAACCCATCATCCTGAGGGTGCCG
CAGTCTGAGAGCTTCAGCTCTCTGAGTGACATCATGAAGAGGATTCAGCCTCAGCAGAGC
ACTCCAGGGCTGCTGAAGAGAGGATCAAAAGCTGCTGTGTCAGAAATGAGCCGGTCCATG
ATGGACCTGAGCGTACACAATGCAGATGATGACAGAGGAGTCCCTGTGCCGAGGCTCAAG
GCCAGTTGCTTTGA------------CCAGGA--------TAATATAACG----------
---------------CCTGCC---------------------------------------
-------------------------------------CTCGCC-----------------
------------------------------------------------------------
------------------------------------------------------------
------------------------------------------------------------
------------------------------------------------------------
--------CTGATGAAGAAGAGGAA---------------------------CGATGGGT
TG----------------------------AAACCTTT----------------------
------------------------------------------------------------
-------------------------------------------------------ATTAT
ACAGAACGCCAA---AAAACTT--------------------------------------
-----------------TCTGCCCAGAGAGAGGCCTCGA---------------------
----------------------AGCTCCAGTT----------------------------
--------------------------------------------------------ATGC
ACTCAATT----------------------------------------------------
------------------------------------------------------------
--------------------------------------------------------TGGA
C-----------------------------------------------------------
--------------------------TGGAGGAGG-------------------------
--------------TCACT----------------------GGCAGAGACGGAAGGTGAA
CAGGAATGA---------------------------------------------------
------------------------------------------------------------
-------------------------------------------
>E.fuscoguttatus.05075_fus
ATGTCAAACTCGCAAGAGCAGAGCCTTGATGAGAATGCAGTGTTCCTGCCGGTGAAAGAG
TCCTCCCCGGAATTCCTCCACTGTGAGAAGGAGCGTCAGGCGGTGGAGAGACTCCTCGAC
GCAGGACCAGAGGCCTTCTACAGCTCCATAGGCACAGAGCGCTCCGGCTGCTTCCTGTCC
TCTGAAGAGGTCAGCCAGATCACCAGCTGGGCTCAGGACTACCATCTGAACCCTGTACAG
GTGCAAAGACAGGAGAATGGAGAGGACAGCAGCTCAGAGATGGAGGACTTCGGTTCCACC
TACTTCCCTTCCCATTCAGACACACCAGCCCCGGACCTGGAGCTGGGCTGGCCTGAGAAA
AGCCCATGGGTGCCAAAGGGAAGCGTGACAGTCCACGCCAGTCCTCCTGCAGAGGGGGAA
CCTCCTGTCAGACAGATCATCAGGCAGCACCTGCAGAAGGCTGGACAAGTTATTGCCATT
GTGACAGACAGACTGACAGATGGCGCAATCATCGGCGACTTACACAACGCTGCCTCCCGG
GGTGTCCCTGTCTACATCATCCTGAATCAAAGGTCCATTCAAGAGAGCTTCACGCTCAAC
AGGCTCAGGCATCCGAACATGCAGGTCCGTGTTCTTGGAGGGAAAACCTTCTGTTCGAGG
ACAGGAAGGATGGTGGTCGGGGAAATGAAAGACAAGTTCCTTCTGGTGGATTTAGAGACA
GTGATTCATGGCAGCTACAGTTTCACATGGACAGACGCCCACCTGCACCGGCAGCTGATC
ACCGTTCTACGCGGCCCAGTTGTTGACTCATTCGACAGGGAGTTCAGGATCCTTTTTGCT
GCTTCGCTCCCCGTCCCAGACACGTGGAGGACTGCGGGTAGTCACGTAGACGTGATTCAT
CAGCTGAGAGACCATACAGATCTCATTTTTCACAAACATCATCATTTGGATCCTGAGATT
ACCACCCCTCCATCCCCACCTGCTGACTCCCTCCTGGACTGGGAAGCCATGGGGGTTATC
CAGAGAAACCAGTGTCTCCCGAGCAGTCCTCTCGGCCAACATGAGGAAATCATGGTCAAG
GAAATGCCGCTGCAGAATAATATGCTGTTTGATATAAACACACCCATTATGGACAGTTTT
AATAGAAATGGAAACCAAGATGTGGATAAGAAAAGGGTATATGAACACTTCTCTCCAGTG
ACAAACAATGTGCCAGATAAATCAACACCTTTCAACAACACACAGCCCTCACCAACAGAC
CCGACAACGCCAGAAAAACTGAACACATTTAATGAATACAACAGGGTGGAACGCATCATA
AATAAAGCCTTTTCCAGACAGCTCTCCATAGAGAAGAACACCAATTTAGATGACAGCACA
ACTAGACTTGATGATAAAGCAACAGAGCCGGTGCACAACATGATCATACTCTCCTCTTCT
AAGAGAAAAGAGCGCTCAAGGAGGGAGGCCACACTGCCAGAAGAGAGCAGCATAAATGAA
ATTACCTCCAAAGTGGAGAACACACCATCTTCTCGAAAACCCATCATCCTGAGGGTGCCG
CAGTCTGAGAGCTTCAGCTCTCTGAGTGACATCATGAAGAGGATTCAGCCTCAGCAGAGC
ACTCCAGGGCTGCTGAAGAGAGGATCAAAAGCTGCTGTGTCAGAAATGAGCCAGTCCATG
ATGGACCTGAGCGTACACAATGCAGATGATGACAGAGGAGTCCCCGTACCGAGGCTCAAG
GCCAGTTGCTTTGA------------CCCGGA--------TAATATGACG----------
---------------CCTGCC---------------------------------------
-------------------------------------CTCACC-----------------
------------------------------------------------------------
------------------------------------------------------------
------------------------------------------------------------
------------------------------------------------------------
--------CTGATGAAGAAGAGGAA---------------------------CGATGGGA
TG----------------------------AAACCTTT----------------------
------------------------------------------------------------
-------------------------------------------------------ATTAT
ACAGAACGCCAA---AAAACTT--------------------------------------
-----------------TCTGCCCAGAGAGAGGCCTCGA---------------------
----------------------AGCTCCAGTT----------------------------
--------------------------------------------------------ATGC
ACTCAATT----------------------------------------------------
------------------------------------------------------------
--------------------------------------------------------TGGA
C-----------------------------------------------------------
--------------------------TGGAGGAGG-------------------------
--------------TCACT----------------------GGCAGAGACTGAAGGTGAA
CAGGAATGA---------------------------------------------------
------------------------------------------------------------
-------------------------------------------
>Epmoa-GLEAN-10023692_moa
ATGTCAAACTCCAAAGAGCAGAGCCTTGATGAGAATGCAGTGTTCCTGCCGGTGAACGAG
TCCTCCCCGGAATTCCTCCACTGTGAGAAGGAGCGTCAGGCGGTGGAGAGACTCCTTGAC
GCAGGACCAGAGGCCTTCTACAGCTCCATAGGCACAGAGCGCTCCGGCTGCTTCCTGTCC
ACTGAAGAGGTCAGCCAGATCACCAGCTGGGCTCAGGACTACCATCTGAACCCTGTACAG
GTGCAAAGACAGGAGAATGGAGAGGACGGCAGCTCAGAGATGGAGGACTTCGGTTCCACC
TACTTCCCTTCCCATTCAGACACACCAGCCCCGGACCTGGAGCTGGGCTGGCCTGAGAAA
AGCCCATGGGTGCCAAAGGGAAGCGTGACAGTCCACGCCAGTCCTCCTGCAGAGGGGGAA
CCTCCTGTCAGACAGATCATCAGGCAGCACCTGCAGAAAGCTGGACAAGTTATTGCCATT
GTGACAGACAGACTGACAGATGGCGCAATCATCGGCGACTTACACAATGCTGCCTCCCGG
GGTGTCCCTGTCTACATCATCCTGAATCAAAGGTCCATTCAAGAGAGCTTCACGCTCAAC
AGGCTCAGGCATCCGAACATGCAGGTCCGTGTTCTTGGAGGGAAAACCTTCTGTTCGAGG
ACAGGAAGGATGGTGGTCGGGGAAATGAAAGACAAGTTCCTTCTGGTGGATTTAGAGACA
GTGATTCATGGCAGCTACAGTTTCACATGGACAGACGCCCACCTGCACCGGCAGCTGATC
ACCGTTCTACGCGGCCCAGTTGTTGACTCATTTGACAGGGAGTTCAGGATCCTTTTTGCT
GCTTCGCTCCCCGTCCCAGACACGTGGAGGACTGCGGGTAGTCATGTAGACGTGACTCAT
CAGCTGAGAGACCATACAGATCTCATTTTTCACAAACATCACCATTTGGATCCAGAGATT
ACCACCCCTCCATCCCCACCTGCTGACTCCCTGCTGGACTGGGAAGCCATGGGGGTTATC
CAGAGAAACCAGTGTCTCCCGAGCAGTCCTCTTGGCCAACATGAGGAAATCATGGTCAAG
GAAATGCTGCTGCAGAATAATATGCTGTTTGATAAAAACATACCCATTATGG---GTATA
AATAGAAATGGAAACCAAGATGTGGATAAGAAA---------------------------
------------------------------------------------------------
------------------------------------------AGGGTGGAACGCATCATA
AATAAAGCCTTTTCCAGACAGCTCTCCATAGAGAAGAACACCAATTTAGATGACAGCACA
ACAAGACTTGAT---AAAGCAACAGAGCCGGTGCACAACATGATCATACTCTCCTCTTCT
AAGAGAAAAGAGCGCTCAAGGAGGGAGGCCACACTGCCAGAAGAGAGCAGCATAAATGAA
ATTAGCTCCAAAGTGGAGAACACACCATCTTCTCGAAAACCCATCATCCTGAGGGTGCCG
CAGTCTGAGAGCTTCAGCTCTCTGAGTGACATCATGAAGAGGATTCAGCCTCAGCAGAGC
ACTCCAGGGCTGCTGAAGAGAGGATCAAAAGTTGCTGTGTCAGAAATGAGCCGGTCCATG
ATGGACCTGAGCATACACAATGCAGATGATGACAGAGGAGTCCCCGTGCCGAGGCTCAAG
GCCAGTTGCTTTGA------------CCCGGA--------TAATATGACG----------
---------------CCTGCC---------------------------------------
-------------------------------------CTCGCC-----------------
------------------------------------------------------------
------------------------------------------------------------
------------------------------------------------------------
------------------------------------------------------------
--------CTGATGAAGAAGAGGAA---------------------------CGATGGGT
TG----------------------------AAACCTTT----------------------
------------------------------------------------------------
-------------------------------------------------------ATTAT
ACAGAACGCCAA---AAAACTT--------------------------------------
-----------------TCTGCCCAGAGAGAGGCCTCGA---------------------
----------------------AGCTCCAGTT----------------------------
--------------------------------------------------------ATGC
ACTCAATT----------------------------------------------------
------------------------------------------------------------
--------------------------------------------------------TGGA
C-----------------------------------------------------------
--------------------------TGGAGGAGG-------------------------
--------------TCACT----------------------GGCAGAGACGGAAGGTGAA
CAGGAATGA---------------------------------------------------
------------------------------------------------------------
-------------------------------------------
>XP-033482899.1_lan
ATGTCAAACTCCCAAGAGCAGAGCCTTGATGAGAATGCAGTGTTCCTGCCGGTGAACGAG
TCCTCCCCGGAATTCCTCCACTGTGAGAAGGAGCGTCAGGCGGTGGAGAGACTCCTCGAC
GCAGGACCAGAAGCCTTCTACAGCTCCATAGGCACAGAGCGCTCCGGCTGCTTCCTGTCC
TCTGAAGAGGTCAGCCAGATCACCAGCTGGGCTCAGGACTACCATCTGAACCCTGTACAG
GTGCAAAGACAGGAGAATGGAGAGGACGGCAGCTCAGAGATGGAGGACTTCGGTTCCACC
TACTTCCCTTCCCATTCAGACACACCAGCCCCGGACCTGGAGCTGGGCTGGCCTGAGAAA
AGCCCATGGGTGCCAAAGGGAAGCGTGACAGTCCACGCCAGTCCTCCTGCAGAGGGGGAA
CCTCCTGTCAGACAGATCATCAGGCAGCACCTGCAGAAAGCTGGACAAGTTATTGCCATT
GTGACAGACAGACTGACAGATGGCGCAATCATCGGCGACTTACACAACGCTGCCTCCCGG
GGTGTCCCTGTCTACATCATCCTGAATCAAAGGTCCATTCAAGAGAGCTTCACGCTCAAC
AGGCTCAGACATCCGAACATGCAGGTCCGTGTTCTTGGAGGGAAAACCTTCTGTTCGAGG
ACAGGAAGGATGGTGGTCGGGGAAATGAAAGACAAGTTCCTTCTGGTGGATTTAGAGACA
GTGATTCATGGCAGCTACAGTTTCACATGGACAGACGCCCACCTGCACCGGCAGCTGATC
ACCGTTCTACGCGGCCCAGTTGTTGACTCATTCGACAGGGAGTTCAGGATCCTTTTTGCT
GCTTCGCTCCCCGTCCCAGACACGTGGAGGACTGCGTGTAGTCATATAGACGTGACTCAT
CAGCTGAGAGACCATACAGATCTCATTTTTCACAAACATCACCATTTGGATCCAGAGATT
ACCACCCCTCCATCCCCACCTGCTGACTCCCTCCTGGACTGGGAAGCCATGGGGGTTATC
CAGAGAAACCAGCGTCTCCCGAGCAGTCCTCTTGGCCAACATGAGGAAATCATGGTCAAG
GAAATGCCGCTGCAGAATAATATGCTGTTTGATATAAACACACCCATTATGGACAGTTTT
AATAGAAATGGAAACCAAGATGTGGATAAGAAAAGGGTATATGAACACTTCTCTCCAGTG
ACAAACAATGTGCCAGATAAATCAACACCTTTCAACAACACACAGCCCTCACCAACAGAC
CCGACAACGCCAGAAAAACTGAACACATTTAATGAATACAACAGGGTGGAACGCATCATA
AATAAAGCCTTTTCCAGACAGCTCTCCATAGAGAAGAACACCAATTTAGATGACAGCACA
ACAAGACTTGATGATAAAGCAACAGAGCCGGTGCACAACATGATCATACTCTCCTCTTCT
AAGAGAAAAGAGCGCTCAAGGAGGGAGGCCACACTGCCAGAAGACAGCAGCATAAATGAA
ATTAGCTCCAAAGTGGAGAACACACCATCTTCTCGAAAACCCATCATCCTGAGGGTGCCG
CAGTCTGAGAGCTTCAGCTCTCTGAGTGACATCATGAAGAGGATTCAGCCTCAGCAGAGC
ACTCCAGGGCTGCTGAAGAGAGGATCAAAAGCTGCTGTGTCAGAAATGAGCCGGTCCATG
ATGGACCTGAGCGTACACAATGCAGATGATGACAGAGGAGTCCCCGTGCCGAGGCTCAAG
GCCAGTTGCTTTGA------------CCCGGA--------TAATATGACG----------
---------------CCTGCC---------------------------------------
-------------------------------------CTCGCC-----------------
------------------------------------------------------------
------------------------------------------------------------
------------------------------------------------------------
------------------------------------------------------------
--------CTGATGAAAAAGAGGAA---------------------------TGATGGGT
TG----------------------------AAACCTTT----------------------
------------------------------------------------------------
-------------------------------------------------------ATTAT
ACAGAACGCCAA---AAAACTT--------------------------------------
-----------------TCTGCCCAGAGAGAGGCCTCGA---------------------
----------------------AGCTCCAGTT----------------------------
--------------------------------------------------------ATGC
ACTCAATT----------------------------------------------------
------------------------------------------------------------
--------------------------------------------------------TGGA
C-----------------------------------------------------------
--------------------------TGGAGGAGG-------------------------
--------------TCACT----------------------GGCAGAGACGGAAGGTGAA
CAGGAATGA---------------------------------------------------
------------------------------------------------------------
-------------------------------------------
