# Supplementary material for: Chromosome-Level Genome Assembly of the Speckled Blue Grouper (Epinephelus cyanopodus) Provides Insight into Its Adaptive Evolution
Source: Biology (Basel). 2022 Dec 13;11(12):1810. doi: 10.3390/biology11121810 (PMC9775623; doi:10.3390/biology11121810)
Supplement: Supplementary file 1 [file biology-11-01810-s001.zip › Supplemental Data/HO00265.align]

>Ecy-GLEAN-10024784_Ecy
---------------ATGTTCAAAGCTTCTTCTCTGCTACTGCTG-----ACCCTGGTCC
TATGTGTTCAGCTAT--GCTCATCAGCACCGATACCTGCCAAGGTTGGTAAGTCCTCTGG
ACCAGGACCGGGGGAACTTGCACCAGTAACTAAAGGCCAGAGTAACTTGACTAAGGTGAA
AAAAACAGTTCAGAAGAAAGTCATTCCAGTTGTTGCACCTAAAGCAGCTCCACCTCCTGT
GGAACCACCTGCTGAACAAGACATTCCAGTTA-TTGCAAAAGAACCAGAACCAATTGTCA
TCGAAGATCAGGTCTCTGATGCCCCTCAGGAGCCTTTGGCTGCAGCGGAGGAGAAAACAG
TCCCTGAAGAAGTTGCCCTGACAGACGCCTCTCCAGA-------TGAAGCCACAGAA---
--GAAGTTGCCCCGGCTGCTGCTGTAAATAGTGAAGAGCAATATGTGGAGGATCCAGCTC
CAGAAGCACCGATCCCAGTCATTCCTTTAGAAACATCAGAAGATGAAGCTCCAGAGGCAG
AAGTTAAAGCTCCAGAGGCAGAAGTTAAAGCTCCAGAGGAAAATGTGGAAGAAGAAACTG
CTGTTGCTGCAGAGGATGCTGCAGAAAACACACCTATCGGGCCGGGAGAGGAGCTGCTGG
TGTGGTACACTGTGGAAGACAACCCTGAGATAACAGCTGCACTGGAGGAAGAAAGAGCCA
GCAGTCTGAGCAGGAAAAATTCACCCAGGGCGAAGCGAGCCAGAAGAAAGCTGCTGGAGC
GAGCCAGACAGGCTGGTTTGGGTGGATTCAAGAAAACACGTGTAGCCAAACCTATTGTCA
AGGAGATGTGGGATGGGGAAGAAGGTCTGAAAGAGGAGGATGAGAGGCCATCCACCTTAG
GACCATCCCAGGAACCCCAGGAAACCCATCCCTTAGGAAGCCCTGTTCACAGAGATGTGG
AGGACATGTCAGCAATGATGACGGACCAGGGAAATGG---GGAGGAGGAGGAGGAAGAGG
AAGAAGATGAGGAGGATGCTGATGATCTGGAGGAACCAAGTGAAGTA---CAGCAAACTG
CACAGCATTCATCTGCGGTGGATTCCATGCAAAATAAGCAGCCTGGCTCAGCACTGACAC
GTGGTGAAGAAAGCCATAAGGATTCGCAGGGAAAGTTGGAGTCAGAGGTTGATCCTGAAC
TTGACCTTGACCCAGACCCTGATGGTGATCTTGAGGGAGATCCCCATGGAGAGTCGTTTC
CCTGTCAGCACTGTGAGCGCCACTTCTCCACCAGGCAGGGTCTAGAACGTCACATACACA
TTCACGCCATCACTAACCAGCAAACGCAACTGTTCAAGTGCCGGTACTGCAATAAATCCT
TCGGCTCCCAGGTGGGGCGGCGGCGGCATGAGAGAAGGCATGAGAGTGGGCATAAGAAAA
GGCCCGGCTCTCTGGCAGGGACTGCAAGTCTTCTCAGTCCTGCAATGCAGACTGATGGTT
CAAGTCCTGACTGCACCAGCCCAACGAGTCACTATATAGCCATAGGGCCCCAGTTTACAG
GAGGACCTCTGCACAACTCTGAGATGCAGAAAAAGGAGTTGGGGCCTTATGCTGACCGTC
CTTTTATATTGGATGAAAATGGGGAGTCG-------------------------------
------------------------------------------------------------
------------------------------------------------------------
------------------------------------------------------------
------------------------------------------------------------
------------------------------------------------------------
------------------------------------------------------------
------------------------------------------------------------
------------------------------------------------------------
------------------------------------------------------------
------------------------------------------------------------
------------------------------------------------------------
------------------------------------------------------------
------------------------------------------------------------
------------------------------------------------------------
------------------------------------------------------------
------------------------------------------------------------
------------------------------------------------------------
------------------------------------------------------------
------------------------------------------------------------
------------------------------------------------------------
------------------------------------------------------------
------------------------------------------------------------
------------------------------------------------------------
------------------------------------------------------------
------------------------------------------------------------
------------------------------------------------------------
------------------------------------------------------------
------------------------------------------------------------
------------------------------------------------------------
------------------------------------------------------------
------------------------------------------------------------
-------------------------------------------------GCTGCTAGCCA
TG-ATCATGCACCTCAGGATGGCGTTGACTCTTCACCTCAGCCTGCTGCTCCTGATAAAC
CGTCTGATAAAACCTCTGAGGCAGAGGAAGTCGACTCGACATACTGCAAGACTTTTGTGT
GTAATGTCTGCGAGGAGCCGTTCAACTCCATCAAAGAGCTCAGTGGACACATCGCCGAGC
ACGCTGCAGATTGGCCGTTCAAGTGTGAATTCTGCGTGCAGCTGTTTGGTGACGCTCCAG
CCCTGCTGGCTCACCGGTCAACACTACACGGAGTGGGCAGGATCTTTGTGTGCTCTGTTT
GTTCCAAGGAGTTTGCGTTTCTCTGTAACCTCCAGCAGCATCAAAAGGATCTGCATCCAA
ACGAGACATGTTCGCATACCACTGTCGAGAGTGGCAAGCTTAGGCCACAAAACTACACAG
ATCCTTCCAGAGCCAAAGAGGAAAGCAGTCCCTCAACACCAGCACCAGAGGTGACTGATG
AAGCTGCTCCACACAGTGACACTGTTTTAGAAAAAGCAGAGCCTGATGTCAATGGTAATC
ATTCAGAAGATGGGGCAGAGGACCCCAATGAGGAGCTGTACACTACAATAAAGATCATGG
CCTCAGAAGGAGGAAAGCCTAAAGGCCCAGATGTTCGCCTTGGCATTAACCAACACTACC
CCAGTTATAAACCACCCCCTTTTCCTTATCATAGCCGTTCCCATGCTGGCTCTGTGGCCT
CGGCTACTAACTTCACCACCCACAACATACCACAAACTTTCAGCACTGCCATTCGCTGCA
CCAAGTGTGGCAACAGCTTTGACAACATGCCCGAACTGCACAAGCACATTTTGGCCTGTG
CCAATGCTAGTGATAAGAAGCGTTACACTCCCAAGAAAAACCCCATCCCCCTCAAGCAAA
TTGTGAAGAGTCCAAACGGAGTCGTGTCACCCACAGCAGCCATCGCAGGCCAGAGTCCTT
TCCGTAGAATGGGTCAGCCAAAGAGACTTAACTTTAATCAAGATACTGGTAAAACAAAAA
TGAGTGCCCTCAGTAAGAAGAGAAACCAGCTTGTCCAGAAGGCGATTTCACACAAAAATA
AAGCTGTCACTTCTGCAAAGAAGGGTGCCGTTAAAGTTGAACAAGAGCAGGCCTCTAACG
TTTGCCCCCACTGCAGTCGCGAGTTTACTTACCCTGCAAGTCTCAATAAACATATGGCAG
TCAGCTGTCCCAGGAAGCCTGTTGTTAAAAAGGGCAAAAAAGCTGCAGCAGAGGTGAAGA
AAGAGGCGGTGTCTGTGTTAGATAAAAACACAAATCTTAAAAAGAAAGCCTCAGACTGTG
AAACACCGCACACGGAGTCAGAGCCTAAACCCCTGGGAAAGACCAGAGCTCGTAGCTCCG
GTGCAACAGACCCTGAACCCACCCAGACGAGCAAAGGAAAAACCGCTCTTACGGCGGGCC
GAACAAAGAGGCCTGCCTCGTTCCCAGCACCAATTCCTGTTCGCAAAAAAGCAAAGAAGG
GCCAAGTTCAGTCTCTACCTCCCACCCCGTCAGCCCCTGACACTCCCAGTGACACTGCAC
AACAACGGCCAGCCATGAAAATGCAGCGTATGGGTAAAGAGGCAGCACCCAAGAGATTAG
CAGAGGCCAAATCACCACCGACACCACAGCTGAAGAAAGAGGAGCGGTTCTCCCTTCGAA
CGAGGGAGAGAGTAGGTGGTCCAGTCACCAGGAGCTTACAAATGGCCAACGCAGCTCCTT
CCGCTGAGGTGAAAACAGAGGAGCCACCAATTCAAGAGCTAAAAGAGACTCA--------
------------------------------------------------------------
------------------------------------------------------------
------------------------------------------------------------
------------------------------------------------------------
------------------------------------------------------------
------------------------------------------------------------
------------------------------------------------------------
------------------------------------------------------------
------------------------------------------------------------
------------------------------------------------------------
------------------------------------------------------------
------------------------------------------------------------
-------------------GGGGAAAATTCTTAAAATGATGGAAGACAACAAACAGCTGG
CACAAAGGATTGATGGGGCCATCCAGTCTGCCAGTCAGGAAGTGACCAACCTCCGCTCCG
AGCTCTCCGCCACCAGCCGCAGACTGGCAGAGCTGGGTGCCAGCAGCCCCCCTGCTTTGG
AGAACCACCACCAGCACAATCACCACGATGACAGCCTCCACTACCGGG------------
------------------------------------------------------------
------------------------------------------------------------
------------------------------------------------------------
------------------------------------------------------------
------------------------------------------------------------
------------------------------------------------------------
------------------------------------------------------------
------------------------------------------------------------
------------------------------------------------------------
------------------------------------------------------------
------------------------------------------------------------
------------------------------------------------------------
------------------------------------------------------------
------------------------------------------------------------
------------------------------------------------------------
------------------------------------------------------------
------------------------------------------------------------
------------------------------------------------------------
------------------------------------------------------------
------------------------------------------------------------
----------------------GTGAGTGTCA----------------------------
------------------------------------------------------------
------------------------------------------------------------
------------------------------------------------------------
------------------------------------------------------------
------------------------------------------------------------
------------------CAGCATGTGCATGGATGTGAATGTGCATTCTCTCACACTCAA
TCGCCTGTGTCTCTGTGTGTGTGTGTGTGTGTGTGTGTGTGAG-----------------
------------------------------------------------------------
------------------------------------------------------------
------------AGAGAGTGA---------------------------------------
------------------------------------------------------------
------------------------------------------------------------
------------------------------------------------------------
------------------------------------------------------------
------------------------------------------------------------
------------------------------------------------------------
------------------------------------------------------------
------------------------------------------------------------
------------------------------------------------------------
------------------------------------------------------------
------------------------------------------------------------
-----------------------------------------
>OF01766-RA_aka
ATGAACCTGCAGATCATG-----------------GCCATTACTGGAGGGACAGTGGAGA
CACTTGATGAAATTCCAGCTCATGTGTGGAAAGGTCTGCCCGACTGTTTGACTCTT----
------------GGACCTTCTGCTATAAATCAAAGCC----GTGTC--------GGTG--
---------TCTG-----GGCCACTCGGGTCATT---CCTAAAG----------------
---------------GCAAGAGGTTCGGCCCATTTGTAGGAG----AGAA----------
--GAAAAAAAGGTCCCAGGTGAC---------------------------GAGCAATGTG
TACATGTGGGAGGTTTACTTCCCATCGCGGGGCTGGATGTGTGTTGACGCCACGGACCCC
ATGAAGGGGAACTGGCTGC-GCTAT-----GTGAA-------CTGGGCACGCTCCAGT--
--GAAGAGCAG-----AATCTTTTC--------CCCCTGGAGATAAA----CAGAGCCAT
TTATTA-------------------CAAAGTTTTACGG----------------------
--------------------------------CCTATCGGGCCGGGAGAGGAGCTGCTGG
TGTGGTACACTGTGGAAGACAACCCTGAGATAACAGCTGCACTGGAGGAAGAAAGAGCCA
GCAGTCTGAGCAGGAAAAATTCACCCAGGGCGAAGCGAGCCAGAAGAAAGCTGCTGGAGC
GAGCCAGACAGGCTGGTTTGGGTGGATTCAAGAAAACACGTGTAGCCAAACCTATTGTCA
AGGAGATGTGGGATGGGGAAGAAGGTCTGAAAGAGGAGGATGAGAGCCCATCCACCTTAG
GACCATCCCAGGAACCCCAGGAAACCCATCCCTTAGGAAGCACTGTTCACAGAGATGTGG
AGGACATGTCAGCAATGATGACGGACCAGGGAAATGG---GGAGGAGGAGGAGGAAGAGG
AAGAAGATGAGGAGGATGCTGATGATCTGGAGGAACCAAGTGAAGTACAGCAGCAAACTG
CACAGCATTCATCTGCGGTGGATTCCATGCAGAATAAACAGCCTGGCTCAGCACTGACAC
GTGGTGAAGAAAGCCATAAGGATTTGCAGGGAAAGTTGGAGTCAGAGGTTGATCCTGAAC
TTGACCTTGACCCCGACCCTGATGGTGATCTTGAGGGAGATCCCCATGGAGAGTCATTTC
CCTGTCAGCACTGTGAGCGTCACTTCTCCACCAGGCAGGGTCTGGAACGTCACATACACA
TTCACGCCATCACTAACCAGCAAATGCAACTGTTCAAGTGCCGGTACTGCAATAAATCCT
TCGGCTCCCAGGTGGGGCGGCGGCGGCATGAGAGAAGGCATGAGAGTGGGCATAAGAAAA
GGCCCGGCTCTCTGGCAGGGACTGCCAGTCTTCTCAGTCCTGCAATGCAGACTGATGGTT
CAAGTCCTGACTGCACCAGCCCAACAAGTCACTATATAGCCATAGGGTCCCAGTTTACAG
GAGGACCTCTGCACAACTCTGAGATGCAGAAAAAGGAGTTGGGGCCTTATGCTGACCGTC
CCTTTATATTGGATGAAAATGGGGAGTCGAAGGAACTCCATCCCTGCAAGTACTGTAACA
AAGCATTTGGCACACACACCAACATGCGCCGGCACCAACGCAGAATACACGAACGGCACT
TGTTACCAAAAGGAGTTCGCAGGAAAGGCATGCTGCTGCAAGAGGCATCAGTGCAGCAAC
AGCAGCAACCCGATGAATCTCCCAGCACCAGCCCTCCGCCCGTCTACGTGCCCAGTGCAG
ACACAGAAGATGAGGTAGACAGGGATGATTATGCAGTTGACATATCCAAAAACATCTCTG
AGAATCTGAGCTTCTACATTGATGGTAAGATTGTGTCAACCAGTTCGGTGAGCAGCTGTG
AGGTGATAGAGGTGGACTCCAGGTCTGCAGCGCTGTTCGGGCTGGACACAGTCATCATCA
GCCCAAATCAGATCAGTCAGGCGCTGAAGGTGGAGGGTCGAATGAGTGCTGCAAAGCAAG
TCTCCAATGTTGGCCAGCCTGCAGCAAAAAGAAGAACGTCTACACCTCCACTTGTTCCCA
GCCTCAAAGTGGAGACAGAGTCAGCATCTTTGACAGCCTCTTCA---TCTTCTTCATCCT
CTACATCTTCCTCATCTAATTT--------------------------------------
------------------------------------------------------------
-------------------------------------------CCATAGACTGGCCTCCC
CGCTGTCAGTCACGCCTCTGCCAGGAGCTTCAGGCAGGTTTAAAAGGAGAACATCCTCAC
CCCCTTCATCTCCACAGCTCAGTCCTGCATGTAAAACAGAGAGCTGTAAAGCCGAAGTGG
TAAGCTCATACGCCCTTAAGGTGCCAAAGCTGGAAAGCCACAGCGCATCACCTCCTGGGA
GCCTGCTGGACAAGGAAGACGGAGACGGCCTGAGCCTTTCTGGAAATAATATGCAAGGCC
AAACCTCATCTAGTAGCGGTGGGAATTCCTGTAATCAGCAGCCCTTGGATCTGTCGAACT
CGGTCAGTAAGAGGAGTGACAGCTTGAACAAGGTGCTTGGGGATTCAGCTCTTGATTTAA
GCTTCCATCGAAAGAGCAATGTTGAGTCTGACTTAAAAGGAAGTCCAGCACCACAGCCAC
TGATAAAAAAGAGAAAGCCCAACACCAGCATGCTTGAAAAGGTGCTTATGAATGAGTATT
TAGGTCTACCTTTGACAGCGGAGGAGGGCCCCTCGCCCTTAGCGAACCTAAGTTGCTTCC
ATTCTCGCTCTCCAAATGTTGTGTCAGAGTCTGCCCACCCCTCTCCACCCTCTTTGACCC
CTGTCACTATGAACCCCTCTTCCCCTGGTAACTCCAGTGTGACATCCCAGACACCGCCTC
CCCCTCTACTACCTACCATACCGTCTCCACCACCTATGCCGAGCTCTCCTCTTTCTCAGC
CATCAGACTCCTCTGCACTGAGACCTCTGCCTGTCCTCTCGCCAAAAATGTCACCAAGAT
CAGTTGAACCCAAGCCCCCGTCAGGCTCAGAGGAGAATTTGTTCGCTGAAGAAAATGAAG
ACGAGGACGAGAGCCATATCTCACAGCCACTGGACTCCCCGAACACTCCACTTAAAGACC
CCTTTAACAGTTCAACGATATCAAGCCCTTGTGAGCCGACATCAGTAGATCTGCCCGCTG
CTGAAGAAGATGATTCTCAGACTGCAACCTTCAACAGTCTGCTAAATGGCAACATGAACC
AAAATCTAGACTCGGTTACGGAGAAATCTCACTCTGCTCTGTCACCCCAGCGAGAATCAT
CCTGTTCCTCATCATCTC---CTCCTCCTCCATCACATGATTCATCCCCATCGCTTGTTT
CCCTCCCTCAGATTAAGATAAAAGACGAGCCTCAGCACTGCGTAGATGAGCTGCCAGCCA
TGAATCATGCACCTCAGGATGGCGTTGACTCTTCACCTCAGCCTGCTGCTCCTGATAAAC
CGTCTGATAAAACCTCTGAGGCAGAGGAAGTCGACTCGACATACTGCAAGACTTTTGTGT
GTAATGTCTGCGAGGAGCCGTTCAACTCCATCAAAGAGCTCAGTGGACACATCGCCGAGC
ACGCTGCAGATTGGCCGTTCAAGTGTGAATTCTGCGTGCAGCTGTTTGGTGACGCTCCAG
CCCTGCTGGCTCACCGGTCAACACTACACGGAGTGGGTAGGATCTTTGTGTGCTCTGTTT
GTTCCAAGGAGTTTGCGTTTCTCTGTAACCTCCAGCAGCATCAAAAGGATCTGCATCCAA
ATGAGACATGTTCGCATACCACTGTCGAGAGTGGCAAGCTTAGGCCACAAAACTATACAG
ATCCTTCCAGAGCCAAAGAGGAAAGCAGTCCCTCAACACCAGCACCAGAGGTGACTGATG
AAGCTGCTCCACACAGTGACACTGTTTTAGAAAAAGCAGAGCCTGATGTCAATGGTAATC
ATTCAGAAAATGGGGCAGAGGACCCCAATGAGGAGCTGTACACTACAATAAAGATCATGG
CCTCAGAAGGAGGAAAGCCTAAAGGCCCAGATGTTCGCCTTGGCATTAACCAACACTACC
CCAGTTATAAACCACCCCCTTTTCCTTATCATAGCCGTTCCCATGCTGGCTCTGTGGCCT
CGGCTACTAACTTCACCACCCACAACATACCACAAACTTTCAGCACTGCCATTCGCTGCA
CCAAGTGTGGCAACAGCTTTGACAACATGCCCGAATTGCACAAGCACATTTTGGCCTGTG
CCAATGCTAGTGATAAGAAGCGTTACACTCCCAAGAAAAACCCCATCCCCCTCAAGCAAA
TTGTGAAGAGTCCAAACGGAGTCCTGTCACCCACAGCAGCCATCGCAGGCCAGAGTCCTT
TCCGTAGAATGGGTCAGCCAAAGAGACTTAACTTTAATCAAGATACTGGTAAAACAAAAA
TGAGTGCCCTCAGTAAGAAGAGAAACCAGCTTGTCCAGAAGGCGATTTCACACAAAAATA
AAGCTGTCACTTCTGCAAAGAAGGGTGCCGTTAAAGTTGAACAAGAGCAGGCCTCTAACG
TTTGCCCCCACTGCAGTCGCGAGTTTACTTACCCTGCAAGTCTCAATAAACATATGGCAG
TCAGCTGTCCCAGGAAGCCTGTTGTTAAAAAGGGCAAAAAAGCTGTAGCAGAGGTGAAGA
AAGAGGCAGTGTCTGTGGTAGATAAAAACACAAATCTTAAAAAGAAAGCCTCCGACTGTG
AAACACCGCACACGGAGTCAGAGCCTAAACCCCTGGGAAAGACCAGAGCTCGTAGCTCCG
GTGCAACAGACCCTGAACCCACCCAGACGAGCAAAGGAAAAACCGCTCTTACAGCGGGCC
GAACAAAGAGGCCTGCCTCGTTCCCAGCACCGATTCCTGTTCGCAAAAAAGCAAAGAAGG
GCCAAGTTCAGTCTCTACCTCCCACCCCGTCAGCCCCTGACACTCCTAGTGACACTGCAC
AACAACGGCCAGCCATGAAAATGCAGCGTATGGGTAAAGAGGCAGCACCCAAGAGATTAG
CAGAGGCCAAATCACCACCGACACCACAGCTGAAGAAAGAGGAGCGGTTCTCCCTTCGAA
CGAGGGAGAGAGTAGGTGGTCCAGTCACCAGGAGCTTACAAATGGCCAACACAGCTCCTT
CCGCTGAGGTGAAAACAGAGGAGCCACCAATTCAAGAGCTAAAAGAGACTCAGCATCAAG
ATTATGTATTTAAGGATGAACAAAGACAAAAATCCCGAATGACCTCAAGTCAGCGAGCTG
CTACCGGGGGGGCCATGGCCATTGTCAGCTCACTAGTTGCTGCGAGATCTGTATCTATTT
TGGGAGCAGTGCACTTGTCAGGGAGGTTGATATCTGTTAATCTGCTGTTGATCCTTGGGA
ACTCAGTCCTCACACGAGAAGCTGGATCCAGCATTTTTTGGGAGGATGTGATGCGAGGAT
GTGAGTGCTGCGGTCAGGTCCCCGGTGAGCTCGCCTTGCAGAGCAGCGGTGTGAGAGATG
GCTCCGTGACAATGGGCTTCCTGGCAAAGTTTTTCCTTTTTTTTTCTCCCTCGTTGCTCG
GGAGGAAATCGGCACTGGGGGAAGATGAAGCACTCGAGTTTGCTAGAATCTGTTTCCCAG
CAGCGGCCCGAGCTTTAAGATGGATCGAGGGGATTAGCATGGGTTGGGGTGGAGAGAGTA
AGAGATTGTGTGCCAACGGGATAACTATGGAGGACACCCTCACCTGCAGCCATGCCACCT
TCTCCCAGGTGTTTGGACGCCAGGGACAGCTCATGCAAGCCACGGTCCAGTCTCTCAACA
GCCTGAACGACCAGATTGCTCAGTTCATGGTGACCAGACCTTGTAACCTGCCCCGTGAGG
AGGAGGCCTTCGTGCCAGGAGAGAGGGACACCTTGAAGAAGTCCATGACTCTGATGAGAC
ACCTGCTCGTGGACGCTCAGGGGAAAATTCTTAAAATGATGGAAGACAACAAACAGCTGG
CACAAAGGATTGATGGGGCCATCCAGTCCGCCAGTCAGGAAGTGACCAACCTCCGCTCCG
AGCTCTCCGCCACCAGCCGCAGACTGGCAGAGCTGGGTGCCAGCAGCCCCCCTGCTTTGG
AGAACCACCACCAGCACAATCACCACGATGACAGCCTCCACTACCGGGATCCATCAGTAC
ATCACAGACAGAAGACAGTGGTGACAGACATGTGCTACCCGACAGAGATATCCAGCCTGA
TGGACTTTGGCACCCCGGACTGCTCACTAGGCAAAGTGTTGTTGCGTGAGGAGGTGGCCC
AGCTTCAGGAGGAGGTCCACCTGCTGAGGCAAATGAAGGACATGTTGAGCAAGGACCTAG
AGGAGACCCAGGGAGGCTGCTCCGCCAATGTGCTCTCAGCCACCGAGCTCCGTGTGCAGC
TGGGTGACAAGGAGCAGGAACTGGACCGTGCCAAGGAGGCCTTACAAGCTATGAAAGCTG
ACCGTAAGCGTCTAAAAGTGGAGAAGGCAGACTTGGTGAGTCAGATGCAGCAGCTGTACG
CAACACTGGAGAGCAGAGAAGAGCAGCTGCGGGAATTCATACGCAACTACGATCAACACC
GAAAGGAGAGCGAGGATGCAGTGAAAGCCCTGGCAAAGGAGAAGGACATGCTGGAGAGGG
AGAAGTGGGATCTGAGGAGGCAGACCAAAGAAGCCACAGAACAGGCCAACTTGCTGCGTT
CTCAGATGGACATGAAGGAGAACAGGGTCAAAGAACTGGAGGCCGAGCTCACCATGGCGA
AGCAGTCTCTGGCCACTTTGACAAAAGACGTACCGAAGCGGCACTCACTGGCCATGCCCA
CAGAGCCCGTGGTGAACGGCAGTCAGGAGTGGGTGATGCAGGCTGACCTACCGCTCACTG
CCGCCATCCGTCAGAGCCAACAGACCCTCTACCACGGACACACCACAGACAGACAGGCTG
TGGTCAGGATCAGCCCCTGCCACTCTCGCCAGCCTTCTGTCATCTCCGACGCCTCGGCAG
CAGATGGAGACCGCTCGTCCACGCCCAGCGACATCAACTCACCTCGTCACCGGACCCACT
CCCTCTGCAATTCCATGGAGGACCTGGAGGACCAGAAGCGTAAGAAGAAGAAGGAGAAGA
TGACTCTGGGATCCCTGTCCCGGGTGTTCGCGCGAGGCAAGCAGCGCAAGTCACTGGACC
CTGGCCTGTTTGATGATTCTGACAGCCTCACACAGCAGAGCCTGTCTGATGGAGAGGAGC
AGCTGGACCGCCTCCAGCAGGCGGAGCTCACTCGAAACACATGCATGTCGCTGTGGAGGG
CAGGTGCAGTCCAGGCCTGGCTGGAGGTTGTCATGGGAATGCCCATGTACACCCGAGCCT
GCTCTGAAAACGTCAAAAGTGGGAAGGTGCTGCTGGGCCTGACGGATGAGGATTTGGAGC
TGGGTCTGGGTATCAGTAACCCCATTCATCGCAGGAAACTGAGACTGGCCATTGAGGATT
ACAGGAGAGCTGAAGGGGACCAAGGACTATCAAAAGCATCTGAGATGGACCATCACTGGG
TGTCAACATCATGGCTGAGCGACGTGGGATTGCCTCAATACTCGCAGACCTTCCAGAGTA
ATCTAGTTGACGGACGAGTGCTGAACTCTCTGAGCCGCAGAGACCTGGAGAGATTCCTCA
ACATCAGCGACCAGTTCCACCAGACCAGTCTCCTCCTGGCAATCCAGATCCTGCAGATAC
TCAGTTTTGATAAAGAGGCCCTGCAGGCACGGCGGGCAAAATGTGAGCACCAAGACTGGG
ATCCCATTGTTTGGACATGTCACAGAGTAATGAAGTGGATCAGGGACATAGACCTCAAGG
AATTCGCAGACAATCTTCAGGGTAAAGGCATTCATGGAGCTGTGATGGCTCTGGACCCGT
CCTTTGACACAGATGCCATGGCCAAAGCCCTGGGGATCCCCAGCAACAAACACATGCTGC
ATCGGCACCTGTATGAAGAGATGAAATCACTCGCTATCCCTCACAGCAACGCAGAGCAGG
GCAATGAGGTCATCGGGTCCTCTTCGCCTGTGGCTGTTAACCGCTTTGCTGAGGAAAGGG
TGTCCATCAGAAGATCAGGCAAGAGTCCACTGAGGTTACGTGCAAACAGTCAGGAGCGAG
GTCTGGGCTTCCACGGCAGCTGTGGCTCTCTGCCCAGAGAGGCCCGAGTTCAGGCTGTTC
CCCGAGCCAAAGGCAGTCCGATGCACACCTTCAAGAGCGTCGAAATCACCAACTTGTTTA
CTACTGAGAGTGATCCTCACTCAGCATCACTGGACTTCAAGTCTTCAAGCGATTCATCTT
TATTGATCTGTTTCCGGGTGTGTCCTTGTCCCACTGATGTGTCCCCAGAGGAAATTCACC
TGGGCGGCACTAGGACCGAGCGGAGAACAGGTCACAGACGCACTTTACAAGCAGCAGAGG
GGAGGTTTCACTACGGCTGGAATTTGAACAAAGGCGCCATTTGTCGCGTCTATGTCTCCT
TCCTCTGTCATCTTCCTGAAAACACCTGCGTGATTCAGGTAACTCACCGGTGGAGAGAGG
GAAGTTCTTTGGCACTGAGCGGCGACAAGTTCCCTAACAGCAGCAGTGATCAGGACACAC
CCGTCCAGCTTGTAACGTGCAGAGCAGCTCAGGGTTTGTGTGTTAATGTTAGGAGGAAAG
CAGCCATTGGAAAGGACACAGAAGGTCAGCATGCAGCCTGA
>C.altivelis-GLEAN-10028756_alt
---------------ATG-----------------GCCATTACTGGAGGAACAGTGGAGA
CACTTGATGAAATTCCAGCTCATGTGTGGAAAGGTCTGCCCGACTGTTTGACTCTT----
------------GGACCTTCTGCTATAAATCAAAGCC----GTGTC--------GGTG--
---------TCTG-----GGCCACTCGGGTCATT---CCTAAAG----------------
---------------GCAAGAGGTTCGGCCCATTTGTAGGAG----AGAA----------
--GAAGAAAAGGTCCCAGGTGAC---------------------------GAGCAATGTG
TACATGTGGGAGGTTTACTTCCCATCACGGGGCTGGATGTGTGTTGACGCCACAGACCCC
ATGAAGGGGAACTGGCTGC-GCTAT-----GTGAA-------CTGGGCGCGCTCCAGT--
--GAAGAGCAG-----AATCTTTTC--------CCCCTGGAGATAAA----CAGAGCCAT
TTATTA-------------------CAAAGTTTTACGG----------------------
--------------------------------CCTATCGGGCCGGGAGAGGAGCTGCTGG
TGTGGTACACTGTGGAAGACAACCCTGAGATAACAGCTGCACTGGAGGAAGAAAGAGCCA
GCAGTCTGAGCAGGAAAAATTCACCCAGGGCGAAGCGAGCCAGAAGAAAGCTGCTGGAGC
GAGCCAGACAGGCTGGTTTGGGTGGATTCAAGAAAACACGTGTAGCCAATCCTACTGTCA
AGGAGATGTGGGATGGGGAAGAAGGTCTGAAGGAGGAGGATGAGAGGCCATCCACCTTAG
GACCATCCCAGGAACCCCAGGAAACTCATCCCTTAGGAAGCACTGTTCACAGAGATGTGG
AGGACATGTCAGCAATGATGACGGACCAGGGAAATGG---CGAGGAGGAGGAGGAAGAGG
AAGAAGATGAGGAGGATGCTGATGATCTGGAGGAACCAAGTGAAGTACAGCAGCAAACTG
CACAGCATTCATCTGCGGTGGATTCCATGCAAAATAAGCAGCCTGGCTCAGCGCTGACAC
---GTGAAGAAAGCCATAAGGATTCGCAGGGAAAGTTGGAGTCAGAGGTTGATCCTGAAC
TTGACCTTGACCCCGACCCTGATGGTGATCTTGAGGGAGATCCCCACGGGGAGTCGTTTC
CCTGTCAGCACTGTGAGCGCCACTTCTCCACCAGGCAGGGTCTGGAACGTCACATACACA
TTCACGCCATCACTAACCAGCAAACGCAACTGTTCAAGTGCCGGTACTGCAATAAATCCT
TCGGCTCCCAGGTGGGGCGGCGGCGGCATGAGAGAAGGCATGAGAGTGGGCATAAGAAAA
GGCCCGGCTCTCTGGCAGGGACTGCCAGTCTACTTAGTCCTGCAATGCAGACTGATGGTT
CAAGTCCTGACTGCACCAGCCCAACAAGTCACTATATAGCCATAGGGTCCCAGTTTACAG
GAGGACCTCTGCACAACTCTGAGATGCAGAAAAAGGAGTTGGGGCCTTATGCTGACCGTC
CCTTTATATTGGATGAAAATGGGGAATCGAAGGAACTCCATCCCTGCAAGTACTGTAACA
AAGCATTTGGCACACACACCAACATGCGCCGGCACCAACGCAGAATACACGAACGGCACT
TGTTACCAAAAGGAGTTCGCAGGAAAGGCATGCTGCTGCAAGAGGCATCAGTGCAGCAAC
AGCAGCAACCCGATGAATCTCCCAGCACCAGCCCTCCGCCCGTCTACGTGCCCAGTGCAG
ACACAGAAGATGAGGTAGACAGGGATGATTACGCAGTTGACATATCCAAAAACATCTCTG
AGAATCTGAGCTTCTACATTGATGGCAAGATTGTGTCCACCAGTTCGGTGAGCAGCTGTG
AAGTGATAGAGGTGGACTCGAGGTCTGCAGCGCTGTTCGGGCTGGACACAGTCATCATCA
GCCCAAATCAGATCAGTCAGGCGCTTAAGGTGGAGGGTCGAACGAGTGCTGCAAAGCAAG
TCTCCAATGTTGGCCAGCCTGCAGCAAAAAGAAGAACGTCTACACCTCCACTTGTTCCCA
GCCTTAAAGTGGAGACAGAGTCAGCATCTTTCACAGCCTCTTCATCGTCTTCTTCATCCT
CTACATCTTCCTCATCTAACTTGTTAGTGGGTGGACTGTTCCAACAAGCTGCCGATTCAT
CAGCATTTCAACGAGAGAAAACAGTTTATCTCTCACCTAAGCTCAAACAGCTCCTTCAGA
CCCAAGACATTCAGAAATCAACCATTACTCTGATAACAGACAGCCATAGACTGGCCTCCC
CGCTGTCAGTCACGCCTCTGCCAGGAGCTTCAGGCAGGTTTAAAAGGAGAACATCCTCAC
CCCCTTCATCTCCACAGCTCAGTCCTGCATGTAAAACAGAGAGCTGTAAATCCGAAGTGG
TAAGCTCATACGGCCTTAAGGTGCCAAAGCTCGAAAGCCACAGCACATCACCTCCTGGGA
GCCTGCTGGACAAGGAAGACGGAGACAGCACGAGCCTTTCTGGAAATAATATGCAAGGCC
AGACCTCATCTAGTAGCGGTGGGAATTCCTGTAATCAGCAGCCCTTAGATCTGTCGAACT
CGGTCAGTAAGAGGAGTGACAGCTTGAACAAGGTGCTTGGGGATTCAGCTCTTGATTTAA
GCTTCCATCGGAAGAGCAATGTTGAGCCTGACTTAAAAGGAAGTCCAGCACCACAGCCAC
TGATAAAAAAGAGAAAGCCCAACACCAGCATGCTTGAAAAGGTGCTTATGAATGAGTATT
TAGGTCTACCTTTGACAGCAGAGGAGGGCCCCTCGCCCTTAGCGAACCTAAGTTGTTTCC
ATTCTCGCTCTCCAAATGTTGCATCAGAGTCTGCCCACCCCTCTCCACCCTCTTTGACCC
CTGTCACTATGAACCCCTCTTCCCCTGGTAGCTCCAGTGTGACATCCCCGACACCGCCTC
CCCCTCTACTACCTACTATACCATCTCCACCACCTATGCCGAGCTCTCCTCTTTCTCAGC
CATCAGACTCCTCTGCACTGAGACCTCTGCCTGTCCTCTCGCCAAAAATGTCACCAAGAT
CAGTTGAACCCAAGCCCCCGTCAGGCTCAGAGGAGAATTTGTTTGCTGAAGAAAATGAAG
ACGAGGATGAGAGCCATATCTCACAGCCACTGGACTCCCCGAACACTCCACTTAAAGACC
CCTTTAACAGTTCAACAATATCAAGCCCCTGTGAGCCGACATCAGTAGATCTGCCCGCTA
CTGAAGAAGATGATTCTCAGACTGCAACCTTCAACAGTCTACTAAATGGCAACATGAACC
AAAATCTAGACTCGGTTACGGAGAAATCTCACTCTGCTCTGTCACCCCAGCCAGAATCAT
CCTCTTTCTCATCATCTCCTACTCCTCCTCCATCACATGATTCATCCCCATCGCTTGTTT
CCCTCCCTCAGATTAAGATAAAAGACGAGCCTCAGCACTGCGTAGATGAGCTGCCAGCCA
TGAATCATACACCTCAGGATGGCGTTGACTCTTCACCTCAGCCTGCTGCTCCTGATAAAC
CGTCTGATAAAACCTCTGAGGCAGAGGAAGTCGACTCGACATACTGCAAGACTTTTGTGT
GTAATGTCTGCGAGGAGCCATTCAACTCCATCAAAGAGCTCAGTGGACACATCGCCGAGC
ACGCTGCAGATTGGCCGTTCAAGTGTGAATTCTGCGTGCAGCTGTTTGGTGATGCTCCAG
CCCTGCTGGCTCACCGGTCAACACTACACGGAGTGGGCAGGATCTTTGTGTGCTCTGTTT
GTTCCAAGGAGTTTGCGTTTCTCTGTAATCTCCAGCAGCATCAAAAGGATCTGCATCCAA
ACGAGACATGTTCGCATACCACTGTCGAGAGCGGCAAGCTTAGGCCACAAAACTACACAG
ATCCTTCCAGAGCCAAAGAGGAAAGCAGTCCATCAACACCAGCACCAGAGGTGACTGATG
AAGCTGCTCCACACAGTGACACTGTTTTAGAAAAAGCAGACCCTGATGTCAATGGTAATC
ATTCAGAAGATGGGACAGAGGACCCCAATGAGGAGCTGTACACTACAATAAAGATCATGG
CCTCAGAAGGAGGAAAGCCTAAAGGCCCAGATGTTCGCCTTGGCATTAACCAACACTACC
CCAGTTATAAACCACCCCCTTTTCCTTATCATAGCCGTTCCCATGCTGGCTCTGTGGCCT
CGGCTACTAACTTCACCACCCACAACATACCACAAACTTTCAGCACTGCCATTCGCTGCA
CCAAGTGTGGCAACAGCTTTGACAACATGCCCGAACTGCACAAGCACATTTTGGCCTGTG
CCAATGCTAGTGATAAGAAGCGTTACACTCCCAAGAAAAACCCCATCCCCCTCAAGCAAA
TAGTGAAGAGTCCAAACGGAGTCGTGTCACCCACAGCAGCCATTGCAGGCCAGAGTCCTT
TCCGTAGAATGGGTCAGCCAAAGAGACTTAACTTTAATCAAGATACTGGTAAAACAAAAA
TGAGTGCCCTCAGTAAGAAGAGAAACCAGCTTGTCCAGAAGGCGATTTCACACAAAAATA
AAGCTGTCACTTCTGCAAAGAAGGGTACCGTTAAAGTTGAACAAGAGCAGGCCTCTAACG
TTTGCCCCCACTGCAGTCGCGAGTTTACTTATCCAGCAAGTCTCAATAAACATATGGCAG
TCAGCTGTCCTAAGAAGCCTGTTGTTAAAAAGGGCAAAAAAGCTGTAGCAGAGGTGAAGA
AAGAGGTGGTGTCTGTGGTAGATAAAAACACAAATCTTAAAAAGAAAGCCTCAGACTGTG
AAACACTGCACATGGAGTCGGAGCCTAAACCCCTGGGAAAGACCAGAGCTCGTAGCTCCG
GTGCAGCAGACCCTGAACCCACCCAGATGAGCAAAGGAAAAACCGCTCTTACGGTGGGCC
GAATAAAGAGGCCTGCCTCGTTCCCAGCACCAATCCCTGTTCGCAAAAAAGCAAAGAAGG
GCCAAGTTCAGTCTCTACCTCCCACCCCGTCAGCCCCTGACACTCCCAGTGACACTGCAC
AACAACGGCCAGCCATGAAAATGCAGCGTATGGGTAAAGAGGCAGCACCCAAGAGATTAG
CAGAGGCCAAATCACCACCGACACCACAGCTGAAGAAAGAGGAGCGGTTCTCCCTTCGAA
CGAGGGAGAGAGTAGGTGGTCCAGTCACCAGGAGCTTACAAATGGCCAACACAGCTCCTT
CTGCTGAGGTGAAAACAGAGGAGCCACCGATTCAAGAGCTAAAAGAAACTCA--------
------------------------------------------------------------
------------------------------------------------------------
------------------------------------------------------------
------------------------------------------------------------
------------------------------------------------------------
------------------------------------------------------------
------------------------------------------------------------
------------------------------------------------------------
------------------------------------------------------------
------------------------------------------------------------
------------------------------------------------------------
------------------------------------------------------------
------------------------------------------------------------
------------------------------------------------------------
------------------------------------------------------------
------------------------------------------------------------
------------------------------------------------------------
------------------------------------------------------------
------------------------------------------------------------
------------------------------------------------------------
------------------------------------------------------------
------------------------------------------------------------
------------------------------------------------------------
------------------------------------------------------------
------------------------------------------------------------
------------------------------------------------------------
------------------------------------------------------------
------------------------------------------------------------
------------------------------------------------------------
------------------------------------------------------------
------------------------------------------------------------
------------------------------------------------------------
------------------------------------------------------------
------------------------------------------------------------
------------------------------------------------------------
------------------------------------------------------------
----------------------GGAGGTGCCG----------------------------
------------------------------------------------------------
------------------------------------------------------------
------------------------------------------------------------
------------------------------------------------------------
------------------------------------------------------------
------------------------------------------------------------
------------------------------------------------------------
------------------------------------------------------------
------------------------------------------------------------
------------ATGAAGTGA---------------------------------------
------------------------------------------------------------
------------------------------------------------------------
------------------------------------------------------------
------------------------------------------------------------
------------------------------------------------------------
------------------------------------------------------------
------------------------------------------------------------
------------------------------------------------------------
------------------------------------------------------------
------------------------------------------------------------
------------------------------------------------------------
-----------------------------------------
>E.fuscoguttatus.05120_fus
---------------ATG-----------------GCCATTACTGGAGGGACAGTGGAGA
CACTTGATGAAATTCCAGCTCATGTGTGGAAAGGTCTGCCCGACTGTTTGACTCTT----
------------GGACCTTCTGCTATAAATCAAAGCC----GTATC--------GGTG--
---------TCTG-----GGCCACTCGGGTCATT---CCTAAAG----------------
---------------GCAAAAGGTTCGGCCCATTTGTAGGAG----AGAA----------
--GAAGAAAAGGTCCCAGGTGAC---------------------------GAGCAATGTG
TACATGTGGGAGGTTTACTTCCCATCGCGGGGCTGGATGTGTGTTGACGCCACAGACCCC
ATGAAGGGGAACTGGCTGC-GCTAT-----GTGAA-------CTGGGCACGCTCCAGT--
--GAAGAGCAG-----AATCTTTTC--------CCCCTGGAGATAAA----CAGAGCCAT
TTATTA-------------------CAAAGTTTTACGG----------------------
--------------------------------CCTATCGGGCCGGGAGAGGAGCTGCTGG
TGTGGTACACTGTGGAAGACAACCCTGAGATAACAGCTGCACTGGAGGAAGAAAGAGCCA
GCAGTCTGAGCAGGAAAAATTCACCCAGGGCGAAGCGAGCCAGAAGAAAGCTGCTGGAGC
AAGCCAGACAGGCTGGTTTGGGTGGATTCAAGAAAACACGTGTAGCCAATCCTACTGTCA
AGGAGATGTGGGATGGGGAAGAAGGTCTGAAGGAGGAGGATGAGAGGCCATCCACCTTAG
GACCATCCCAGGAACCCCAGGAAACCCATCCCTTAGGAAGCACTGTTCACAGAGATGTGG
AGGACATGTCAGCAATGATGATGGACCAGGGAAATGG---GGAGGAGGAGGAGGAAGAGG
AAGAAGATGAGGAGGATGCTGATGATCTGGAGGAACCAAGTGAAGTACAGCAGCAAACTG
CACAGCATTCATCTGCAGTGGATTCCATGCAAAATAAGCAGCCTGGCTCAGCGCTGACAC
---GTGAAGAAAGCCATAAGGATTCGCAGGGAAAGTTGGAGTCAGAGGTTGATCCTGAAC
TTGACCTTGACCCCGACCCTGATGGTGATCTTGAGGGAGATCCCCATGGGGAGTCGTTTC
CCTGTCAGCACTGTGAGCGCCACTTCTCCACCAGGCAGGGTTTGGAACGTCACATACACA
TTCATGCCATCACTAACCAGCAAACGCAACTGTTTAAGTGCCGGTACTGCAATAAATCCT
TCGGCTCCCAGGTGGGGCGGCGGCGGCATGAGAGAAGGCATGAGAGTGGGCATAAGAAAA
GGCCCGGCTCTCTGGCAGGGACTGCCAGTCTACTTAGTCCTGCAATGCAGACTGATGGTT
CAAGTCCTGACTGCACCAGCCCAACAAGTCACTATATAGCCATAGGGTCCCAGTTTACAG
GAGGACCTCTGCACAACTCTGAGATGCAGAAAAAGGAGTTGGGGCCTTATGCTGACCGTC
CCTTTATATTGGATGAAAATGGGGAATCGAAGGAACTCCATCCCTGCAAGTACTGTAACA
AAGCATTTGGCACACACACCAACATGCGCCGGCACCAACGCAGAATACACGAACGGCACT
TGTTACCAAAAGGAGTTCGCAGGAAAGGCATGCTGCTGCAAGAGGCATCAGTGCAGCAAC
AGCAGCAACCTGATGAATCTCCCAGCACCAGCCCTCCGCCCGTCTACGTGCCCAGTGCAG
ACACAGAAGATGAGGTAGACAGGGATGATTACGCAGTTGACATATCCAAAAACATCTCTG
AGAATCTGAGCTTCTACATTGATGGCAAGATTGTGTCCACCAGTTCGGTGAGCAGCTGTG
AAGTGATAGAGGTGGACTCGAGGTCGGCAGCGCTGTTTGGTCTGGACACAGTCATCATCA
GCCCAAATCAGATCAGTCAGGCGCTTAAGGTGGAGGGTCGAACGAGTGCTGCAAAGCAAG
TCTCCAATGTTGGCCAGCCTGCAGCAAAAAGAAGAACATCTACACCTCCACTTGTTCCCA
GCCTCAAAGTGGAGACAGAGTCAGCATCTTTCACAGCCTCTTCATCGTCTTCTTCATCCT
CTACATCTTCCTCATCTAACTTGTTAGTGGGTGGACTGTTCCAACAAGCTGCCGATTCAT
CAGCATTTCAACGAGAGAAAACAGTTTATCTCTCACCTAAGCTCAAACAGCTCCTTCAGA
CCCAAGACATTCAGAAATCAACCATTACTCTGATAACAGACAGCCATAGACTGGCCTCCC
CGCTGTCAGTCACGCCTCTGCCAGGAGCTTCAGGCAGGTTTAAAAGGAGAACATCCTCAC
CCCCTTCATCTCCACAGCTCAGTCCTGCATGTAAAACAGAGAGCTGTAAATCCGAAGTGG
TAAGCCCATACGCCCTTAAGGTGCCAAAGCTCGAAAGCCACAGCACATCACCTCCTGGGA
GCCTGCTGGACAAGGAAGACGGAGACGGCCCGAGCCTTTCTGGAAATAATATGCAAGGCC
AGACCTCATCTAGTAGCGGTGGGAATTCCTGTAATCAGCAGCCCTTGGATCTGTCGAACT
CGGTCAGTAAGAGGAGTGACAGCTTGAACAAGGTGCTTGGGGATTCAGCTCTTGATTTAA
GCTTCCATCGGAAGAGCAATGTTGAGCCTGACTTAAAAGGAAGTCCAGCACCACAGCCAC
TGATAAAAAAGAGAAAGCCCAACACCAGCATGCTTGAAAAGGTGCTTATGAATGAGTATT
TAGGTATACCTTTGACAGCGGAGGAGGGCCCCTCGCCCTTAGCGAACCTAAGTTGTTTCC
ATTCTCGCTCTCCAAATGTTGCGTCAGAGTCTGCTCACCCCTCTCCACCCTCTTTGACCC
CTGTCACTATGAACCCCTCTTCCCCTGGTAACTCCAGTGTGACATCCCCGACACCGCCTC
CCCCTCTACTACCTACTATACCGTCTCCACCACCTATGCCAAGCTCTCCTCTTTCTCAGC
CATCAGACTCCTCTGCACTGAGACCTCTGCCTGTCCTCTCGCCAAAAATGTCACCAAGAT
CAGTTGAACCCAAGCCCCCGTCAGGCTCAGAGGAGAATTTGTTCGCTGAAGAAAATGAAG
ACGAGGATGAGAGCCATATCTCACAGCCACTGGACTCCCCGAACACTCCACTTAAAGACC
CCTTTAACAGTTCAACAATATCAAGCCCTTGTGAGCCGACATCAGTAGATCTGCCCGCTA
CTGAAGAAGATGATTCTCAGACTGCAACCTTCAACAGTCTGCTAAATGGCAACATGAACC
AAAATCTAGACTCGGTTACGGAGAAATCTCACTCTGCTCTGTCACCCCAGCCAGAATCAT
CCTCTTTCTCATCATCTC---CTCCTCCTCCATCACATGATTCATCCCCATCGCTTGTTT
CCCTCCCTCAGATTAAGATAAAAGACGAGCCTCAGCACTGCGTAGATGAGCTGCCAGCCA
TGAATCATGCACCTCAGGATGGCGTTGACTCTTCACCTCAGCCTGCTGCTCCTGATAAAC
CGTCTGATAAAACCTCTGAGGCAGAGGAAGTCGACTCGACATACTGCAAGACTTTTGTGT
GTAATGTCTGCGAGGAGCCATTCAACTCCATCAAAGAGCTCAGTGGACACATCGCCGAGC
ACGCTGCAGATTGGCCGTTCAAGTGTGAATTCTGCGTGCAGCTGTTTGGTGACGCTCCAG
CCCTGCTGGCTCACCGGTCAACACTACACGGAGTTGGCAGGATCTTTGTGTGCTCTGTTT
GTTCCAAGGAGTTTGCGTTTCTCTGTAACCTCCAGCAGCATCAAAAGGATCTGCATCCAA
ACGAGACATGTTCGCATACCACTGTCGAGAGTGGCAAGCTTAGGCCACAAAACTACACAG
ATCCTTCCAGAGCCAAAGAGGAAAGCAGTCCATCAACACCAGCACCAGAGGTGACTGATG
AAGCTGCTCCACACAGTGACACTGTTTTAGAAAAAGCAGAGCCTGATGTCAATGGTAATC
ATTCAGAAGATGGGACAGAGGACCCCAATGAGGAGCTGTACACTACAATAAAGATCATGG
CCTCAGAAGGAGGAAAGCCTAAAGGCCCAGATGTTCGCCTTGGCATTAACCAACACTACC
CCAGTTATAAACCACCCCCTTTTCCTTATCATAGCCGTTCCCATGCTGGCTCTGTGGCCT
CGGCTACTAACTTCACCACCCACAACATACCACAAACTTTCAGCACTGCCATTCGCTGCA
CCAAGTGTGGCAACAGCTTTGACAACATGCCCGAACTGCACAAGCACATTTTGGCCTGTG
CCAATGCTAGTGACAAGAAGCGTTACACTCCCAAGAAAAACCCCATCCCCCTCAAGCAAA
TAGTGAAGAGTCCAAACGGAGTCGTGTCACCCACAGCAGCCATCGCAGGCCAGAGTCCTT
TCCGTAGAATGGGTCAGCCAAAGAGACTTAACTTTAATCAAGATACTGGTAAAACAAAAA
TGAGTGCCCTCAGTAAGAAGAGAAACCAGCTTGTCCAGAAGGCGATTTCACACAAAAATA
AAGCTGTCACTTCTGCAAAGAAGGGTGCCGTTAAAGTTGAACAAGAGCAGGCCTCTAACG
TTTGCCCCCACTGCAGTCGCGAGTTTACTTACCCTGCAAGTCTCAATAAACATATGGCAG
TCAGCTGTCCCAAGAAGCCTGTTGTTAAAAAGGGCAAAAAAGCTGTAGCAGAGGTGAAGA
AAGAGGTGGTGTCTGTGGTAGATAAAAACACAAATCTTAAAAAGAAAGCTTCAGACTGTG
AAACACTGCACATGGAGTCAGAGCCTAAACCCCTGGGAAAGACCAGAGCTCGTAGCTCCG
GTGCAGCAGACCCTGAACCCACCCAGACAAGCAAAGGAAAAACCGCTCTTACGGCGGGCC
GAATAAAGAGGCCTGCCTCGTTCCCAGCACCAATCCCTGTTCGCAAAAAAGCAAAGAAGG
GCCAAGTTCAGTCTCTACCTCCCACCCCGTCAGCCCCTGACACTCCCGGTGACACTGCAC
AACAACGGCCAGCCATGAAAATGCAGCGTATGGGTAAAGAGGCAGCACCCAAGAGATTAG
CAGAGGCCAAATCACCACCGACACCACAGCTGAAGAAAGAGGAGCGGTTCTCCCTTCGAA
CGAGGGAGAGAGTAGGTGGTCCAGTCACCAGGAGCTTACAAATGGCCAACACAGCTCCTT
CTGCTGAGGTGAAAACAGAGGAGCTACCGATTCAAGAGCTAAAAGAGACTCA--------
------------------------------------------------------------
------------------------------------------------------------
------------------------------------------------------------
------------------------------------------------------------
------------------------------------------------------------
------------------------------------------------------------
------------------------------------------------------------
------------------------------------------------------------
------------------------------------------------------------
------------------------------------------------------------
------------------------------------------------------------
------------------------------------------------------------
------------------------------------------------------------
------------------------------------------------------------
------------------------------------------------------------
------------------------------------------------------------
------------------------------------------------------------
------------------------------------------------------------
------------------------------------------------------------
------------------------------------------------------------
------------------------------------------------------------
------------------------------------------------------------
------------------------------------------------------------
------------------------------------------------------------
------------------------------------------------------------
------------------------------------------------------------
------------------------------------------------------------
------------------------------------------------------------
------------------------------------------------------------
------------------------------------------------------------
------------------------------------------------------------
------------------------------------------------------------
------------------------------------------------------------
------------------------------------------------------------
------------------------------------------------------------
------------------------------------------------------------
----------------------GGAGGTGCCG----------------------------
------------------------------------------------------------
------------------------------------------------------------
------------------------------------------------------------
------------------------------------------------------------
------------------------------------------------------------
------------------------------------------------------------
------------------------------------------------------------
------------------------------------------------------------
------------------------------------------------------------
------------ATGAAGTGA---------------------------------------
------------------------------------------------------------
------------------------------------------------------------
------------------------------------------------------------
------------------------------------------------------------
------------------------------------------------------------
------------------------------------------------------------
------------------------------------------------------------
------------------------------------------------------------
------------------------------------------------------------
------------------------------------------------------------
------------------------------------------------------------
-----------------------------------------
>XP-033482468.1_lan
---------------ATG-----------------GCCATTACTGGAGGGACAGTGGAGA
CACTTGATGAAATTCCAGCTCATGTGTGGAAAGGTCTGCCCGACTGTTTGACTCTT----
------------GGACCTTCTGCTATAAATCAAAGCC----GTGTC--------GGTG--
---------TCTG-----GGCCACTCGGGTCATT---CCTAAAG----------------
---------------GCAAGAGGTTCGGCCCATTTGTAGGAG----AGAA----------
--GAAGAAAAGGTCCCAGGTGAC---------------------------GAGCAATGTG
TACATGTGGGAGGTTTACTTCCCATCGCGGGGCTGGATGTGTGTTGACGCCACAGACCCC
ATGAAGGGGAACTGGCTGC-GTTAT-----GTGAA-------CTGGGCACGCTCCAGT--
--GAAGAGCAG-----AATCTTTTC--------CCCCTGGAGATAAA----CAGAGCCAT
TTATTA-------------------CAAAGTTTTACGG----------------------
--------------------------------CCTATCGGGCCGGGAGAGGAGCTGCTGG
TGTGGTACACTGTGGAAGACAACCCTGAGATAACAGCTGCACTGGAGGAAGAAAGAGCCA
GCAGTCTGAGCAGGAAAAATTCACCCAGGGCGAAGCGAGCCAGAAGAAAGCTGCTGGAGC
AAGCCAGACAGGCTGGTTTGGGTGGATTCAAGAAAACACGTGTAGCCAATCCTACTGTCA
AGGAGATGTGGGATGGGGAAGAAGGTCTGAAGGAGGAGGATGAGAGGCCATCCACCTTAG
GGCCATCCCAGGAACCCCAGGAAACCCATCCCTTAAGAAGCACTGTTCACAGAGATGTGG
AGGACATGTCAGCAATGATGACGGACCAGGGAAATGGGGAGGAGGAGGAGGAGGAAGAGG
AAGAAGATGAGGAGGATGCTGATGATCTGGAGGAACCAAGTGAAGTACAGCAGCAAACTG
CACAGCATTCATCTGCGGTGGATTCCATGCAAAATAAGCAGCCTGGCTCAGCGCTGACAC
---GTGAAGAAAGCCATAAGGATTCGCAGGGAAAGTTGGAGTCAGAGGTTGATCCTGAGC
TTGACCTTGACCCCGACCCTGATGGTGATCTTGAGGGAGATCCCCATGGGGAGTCGTTTC
CCTGTCAGCACTGTGAGCGCCACTTCTCCACCAGGCAGGGTCTGGAACGTCACATACACA
TTCACGCCATCACTAACCAGCAAACGCAACTGTTCAAGTGCCGGTACTGCAATAAATCCT
TCGGCTCCCAGGTGGGGCGGCGGCGGCATGAGAGAAGGCATGAGAGTGGGCATAAGAAAA
GGCCTGGCTCTCTGGCAGGGACTGCCAGTCTACTTAGTCCTGCAATGCAGACTGATGGTT
CAAGTCCTGACTGCACCAGCCCAACAAGTCACTATATAGCCATAGGGTCCCAGTTTACAG
GAGGACCTCTGCACAACTCTGAGATGCAGAAAAAGGAGTTGGGGCCTTATGCTGACCGTC
CCTTTATATTGGATGAAAATGGGGAATCGAAGGAACTCCATCCCTGCAAGTACTGTAACA
AAGCATTTGGCACACACACCAACATGCGCCGGCACCAACGCAGAATACACGAACGGCACT
TGTTACCAAAAGGAGTTCGCAGGAAAGGCATGCTGCTGCAAGAGGCATCAGTGCAGCAAC
AGCAGCAACCCGATGAATCTCCCAGCACCAGCCCTCCGCCCGTCTACGTGCCCAGTGCAG
ACACAGAAGATGAGGTAGACAGGGATGATTACGCAGTTGACATATCCAAAAACATCTCTG
AGAATCTGAGCTTCTACATTGATGGCAAGATTGTGTCCACCAGTTCGGTGAGCAGCTGTG
AAGTGATAGAGGTGGACTCGAGGTCTGCAGCGCTGTTCGGGCTGGACACAGTCATCATCA
GCCCAAATCAGATCAGTCAGGCGCTTAAGGTGGAGGGTCGAACGAGTGCTGCAAAGCAAG
TCTCCAATGTTGGCCAGCCTGCAGCAAAAAGAAGAACGTCTACACCTCCACTTGTTCCCA
GCCTCAAAGTGGAGACAGAGTCAGCATCTTTCACAGCTTCTTCATCATCTTCTTCATCCT
CTACATCTTCCTCATCTAACTTGTTAGTGGGTGGACTGTTCCAACAAGCTGCCGATTCAT
CAGCATTTCAACGAGAGAAAACAGTTTATCTCTCACCTAAGCTCAAACAGCTCCTTCAGA
CCCAAGACATTCAGAAATCAACCATTACTCTGATAACAGACAGCCATAGACTGGCCTCCC
CGCTGTCAGTCACGCCTCTGCCAGGAGCTTCAGGCAGGTTTAAAAGGAGAACATCCTCAC
CCCCTTCATCTCCACAGCTCAGTCCTGCATGTAAAACAGAGAGCTGTAAATCCGAAGTGG
TAAGCTCATATGCCCTTAAGGTGCCAAAGCTCGAAAGCCACAGCACATCACCTCCTGGGA
GCCTGCTGGACAAGGAAGACAGAGACGGCCCGAGCCTTTCTGGAAATAATATGCAAGGCC
AAACCTCATCTAGCAGTGGTGGGAATTCCTGTAATCAGCAGCCCTTGGATCTGTCGAACT
CGGTCAGTAAGAGGAGTGACAGCTTGAACAAGGTGCTTGGGGATTCAGCTCTTGATTTAA
GCTTCCATCGGAAGAGCAATGTTGAGCCTGACTTAAAAGGAAGTCCAGCACCACAGCCAC
TGATAAAAAAGAGAAAGCCCAACACCAGCATGCTTGAAAAGGTGCTTATGAATGAGTATT
TAGGTCTACCTTTGACAGCGGAGGAGGGCCCCTTGCCCTTAGCGAACCTAAGTTGTTTCC
ATTCTCGCTCTCCAAATGTTGCGTCAGAGTCTGCCCACCCCTCTCCACCCTCTTTGACCC
CTGTCACTATGAACCCCTCTTCCCCTGGTAACTCCAGTGTGACATCCCCGACACCGCCTC
CCCCTCTACTACCTACTATACCGTCTCCACCACCTATGCCGAGCTCTCCTCTTTCTCAGC
CATCAGACTCCTCTGCACTGAGACCTCTGCCTGTCCTCTCGCCAAAAATGTCACCAAGAT
CAGTTGAACCCAAGCCCCCGTCAGGCTCAGAGGAGAATTTGTTCGCTGAAGAAAATGAAG
ACGAGGATGAGAGCCATATCTCACAGCCACTGGACTCCCCGAACACTCCACTTAAAGACC
CCTTTAACAGTTCAACGATATCAAGTCCTTGTGAGCCGACATCAGTAGATCTGCCCGCTA
CTGAAGAAGATGATTCTCAGACTGCAAACTTCAACAGTCTGCTAAATGGCAACATGAACC
AAAATCTAGACTCGGTTACGGAGAAATCTCACTCTGCTCTGTCACCCCAGCCAGAATCAT
CCTCTTTCTCATCAT------CTCCTCCTCCATCACATGATTCATCCCCATCACTTGTTT
CCCTCCCTCAGATTAAGATAAAAGACGAGCCTCAGCACTGCATAGATGAGCTGCCAGCCA
TGAATCATGCACCTCAGGATGGCGTTGACTCTTCACCTCAGCCTGCTGCTCCTGATAAAC
CGTCTGATAAAACCTCTGAGGCAGAGGAAGTCGACTCGACATACTGCAAGACTTTTGTGT
GTAATGTCTGCGAGGAGCCATTCAACTCCATCAAAGAGCTCAGTGGACACATTGCCGAGC
ACGCTGCAGATTGGCCGTTCAAATGTGAATTCTGCGTGCAGCTGTTTGGTGACGCTCCAG
CCCTGCTGGCTCACCGGTCAACACTACACGGAGTGGGCAGGATCTTTGTGTGCTCTGTTT
GTTCCAAGGAGTTTGCGTTTCTCTGTAACCTCCAGCAGCATCAAAAGGATCTGCATCCAA
ACGAGACATGTTCGCATACCACTGTCGAGAGTGGCAAGCTTAGGCCACAAAACTACACAG
ATCCTTCCAGAGCCAAAGAGGAAAGCAGTCCCTCAACACCAGCACCAGAGGTGACTGATG
AAGCTGCTCCACACAGTGACACTGTTTTAGAAAAATCAGAGCCTGATGTCAATGGTAATC
ATTCAGAAGATGGGACAGAGGACCCCAATGAGGAGCTGTACACTACAATAAAGATCATGG
CCTCAGAAGGAGGAAAGCCTAAAGGCCCAGATGTTCGCCTTGGCATTAACCAACACTACC
CCAGTTATAAACCACCCCCTTTTCCTTATCATAGCCGTTCCCATGCTGGCTCTGTGGCCT
CGGCTACTAACTTCACCACCCACAATATACCACAAACTTTCAGCACTGCCATTCGCTGCA
CCAAGTGTGGCAACAGCTTTGACAACATGCCCGAACTGCACAAGCACATTTTGGCCTGTG
CCAATGCTAGTGATAAGAAGCGTTACACTCCCAAGAAAAACCCCATCCCCCTCAAGCAAA
TAGTGAAGAGTCCAAACGGAGTTGTGTCACCCACAGCAGCCATCGCAGGCCAGAGTCCTT
TCCGTAGAATGGGTCAGCCAAAGAGACTTAACTTTAATCAAGATACTGGTAAAACAAAAA
TGAGTGCCCTCAGTAAGAAGAGAAACCAGCTTGTCCAGAAGGCGATTTCACACAAAAATA
AAGCTGTCACTTCTGCAAAGAAGGGTGCCGTTAAAGTTGAACAAGAGCAGGCCTCTAACG
TTTGCCCCCACTGCAGTCGCGAGTTTACTTACCCTGCAAGTCTCAATAAACATATGGCAG
TCAGCTGTCCCAAGAAGCCTGTTGTTAAAAAGGGCAAAAAAGCTGTAGCAGAGGTGAAGA
AAGAGGCGGTGTCTGTGGTAGATAAAAACACAAATCTTAAAAAGAAAGCCTCAGACTGTG
AAACACTGCACATGGAGTCAGAGCCTAAACCCCTGGGAAAGACCAGAGCTCGTAGCTCCG
GTGCAGCAGACCCTGAACCCACCCAGACGAGCAAAGGAAAAACCGCTCTTACGGCGGGCC
GAATAAAGAGGCCTGCTTCGTTCCCAGCACCAATCCCTGTTCGCAAAAAAGCAAAGAAGG
GCCAAGTTCAGTCTCTACCTCCCACTCCGTCAGCCCCTGACACTCCCAGTGACACTGCAC
AACAACGGCCAGCCATGAAAATGCAGCGTATGGGTAAAGAGGCAGCACCCAAGAAATTAG
CAGAGGCCAAATCACCACCGACACCACAGCTGAAGAAAGAGGAGCGGTTCTCCCTTCGAA
CGAGGGAGAGAGTAGGTGGTCCAGTCACCAGGAGCTTACAAATGGCCAACGCAGCTCCTT
CTGCTGAGGTGAAAACAGAGGAGCCACCGATTCAAGAGCTAAAAGAGACTCA--------
------------------------------------------------------------
------------------------------------------------------------
------------------------------------------------------------
------------------------------------------------------------
------------------------------------------------------------
------------------------------------------------------------
------------------------------------------------------------
------------------------------------------------------------
------------------------------------------------------------
------------------------------------------------------------
------------------------------------------------------------
------------------------------------------------------------
------------------------------------------------------------
------------------------------------------------------------
------------------------------------------------------------
------------------------------------------------------------
------------------------------------------------------------
------------------------------------------------------------
------------------------------------------------------------
------------------------------------------------------------
------------------------------------------------------------
------------------------------------------------------------
------------------------------------------------------------
------------------------------------------------------------
------------------------------------------------------------
------------------------------------------------------------
------------------------------------------------------------
------------------------------------------------------------
------------------------------------------------------------
------------------------------------------------------------
------------------------------------------------------------
------------------------------------------------------------
------------------------------------------------------------
------------------------------------------------------------
------------------------------------------------------------
------------------------------------------------------------
----------------------GGAGGTGCCG----------------------------
------------------------------------------------------------
------------------------------------------------------------
------------------------------------------------------------
------------------------------------------------------------
------------------------------------------------------------
------------------------------------------------------------
------------------------------------------------------------
------------------------------------------------------------
------------------------------------------------------------
------------ATGAAGTGA---------------------------------------
------------------------------------------------------------
------------------------------------------------------------
------------------------------------------------------------
------------------------------------------------------------
------------------------------------------------------------
------------------------------------------------------------
------------------------------------------------------------
------------------------------------------------------------
------------------------------------------------------------
------------------------------------------------------------
------------------------------------------------------------
-----------------------------------------
>Epmoa-GLEAN-10023688_moa
---------------ATG-----------------GCCATTACTGGAGGGACAGTGGAAA
CACTTGATGAAATTCCAGCTCATGTGTGGAAAGGTCTGCCCGACTGTTTGACTCTT----
------------GGACCTTCTGCTATAAATCAAAGCC----GTGTT--------GGTG--
---------TCTG-----GGCCACTCGGGTCATT---CCTAAAG----------------
---------------GCAAGAGGTTCGGCCCATTTGTAGGAG----AGAA----------
--GAAGAAAAGGTCCCAGGTGAC---------------------------GAGCAATGTG
TACATGTGGGAGGTTTACTTCCCATCGCGGGGCTGGATGTGTGTTGACGCCACAGACCCC
GTGAAGGGGAACTGGCTGC-GCTAT-----GTGAA-------CTGGGCACGCTCCAGT--
--GAAGAGCAG-----AATCTTTTC--------CCCCTGGAGATAAA----CAGAGCCAT
TTATTA-------------------CAAAGTTTTACGG----------------------
--------------------------------CCTATCGGGCCGGGAGAGGAGCTGCTGG
TGTGGTACACTGTGGAAGACAACCCTGAGATAACAGCTGCACTGGAGGAAGAAAGAGCCA
GCAGTCTGAGCAGGAAAAATTCACCCAGGGCGAAGCGAGCCAGAAGAAAGCTGCTGGAGC
GAGCCAGACAGGCTGGTTTGGGTGGATTCAAGAAAACACGTGTAGCCAATCCAACTGTCA
AGGAGATGTGGGATGGGGAAGAAGGTCTGAAGGAGGAGGATGAGAGGCCATCCACCTTAG
GATCATCCCAGGAACCCCAGGAAACCCATCCCTTAGGAAGCACTGTTCACAGAGATGTGG
AGGACATGTCAGCAATGATGACGGACCAGGGAAATGG---GGAGGAGGAGGAGGAAGAGG
AAGAAGATGAGGAGGATGCTGATGATCTGGAGGAACCAAGTGAAGTACAGCAGCAAACTG
CACAGCATTCATCTGCGGTGGATTCCATGCAAAATAAGCAGCCTGGCTCAGCGCTGACAC
---GTGAAGAAAGCCATAAGGATTCGCAGGGAAAGTTGGAGTCAGAGGTTGATCCTGAAC
TTGACCTTGACCCCGACCCTGATGGTGATCTTGAGGGAGATCCCCATGGGGAGTCGTTTC
CCTGTCAGCACTGTGAGCGCCACTTCTCCACCAGGCAGGGTCTGGAACGTCACATACACA
TTCACGCCATCACTAACCAGCAAACGCAACTGTTCAAGTGCCGGTATTGCAATAAATCCT
TCGGCTCCCAGGTGGGGCGGCGGCGGCATGAGAGAAGGCATGAGAGTGGGCATAAGAAAA
GGCCTGGCTCTCTGGCAGGGACTGCCAGTCTACTTAGTCCTGCAATGCAGACTGATGGTT
CAAGTCCTGACTGCACCAGCCCAACAAGTCACTATATAGCCATAGGGTCCCAGTTTACAG
GAGGACCTCTGCACAACTCTGAGATGCAGAAAAAGGAGTTGGGGCCTTATGCTGACCGTC
CCTTTATATTGGATGAAAATGGGGAATCGAAGGAACTCCATCCCTGCAAGTACTGTAACA
AAGCATTTGGCACACACACCAACATGCGCCGGCACCAACGCAGAATACACGAACGGCACT
TGTTACCAAAAGGAGTTCGCAGGAAAGGCATGCTGCTGCAAGAGGCATCAGTGCAGCAAC
AGCAGCAACCCGATGAATCTCCCAGCACCAGCCCTCCGCCCGTCTATGTGCCCAGTGCAG
ACACAGAAGATGAGGTAGACAGGGATGATTACGCAGTTGACATATCCAAAAACATCTCTG
AGAATCTCAGCTTCTACATTGATGGCAAGATTGTGTCCACCAGTTCGGTGAGCAGCTGTG
AAGTGATAGAGGTGGATTCGAGGTCTGCAGCGCTGTTCGGGCTGGACACAGTCATCATCA
GCCCAAATCAGATCAGTCAGGCACTTAAGGTGGAGGGTCGAACGAGTGCTGCAAAGCAAG
TCTCCAATGTTGGCCAGCCTGCAGCAAAAAGAAGAACGTCTACACCTCCACTTGTTCCCA
GCCTCAAAGTGGAGACAGAGTCAGCATCTTTCACAGCCTCTTCATCGTCTTCTTCATCCT
CTACATCTTCCTCATCTAACTTGTTAGTGGGTGGACTGTTCCAACAAGCTGCCGATTCAT
CAGCATTTCAACGAGAGAAAACAGTTTATCTCTCACCTAAGCTCAAACAGCTCCTTCAGA
CCCAAGACATTCAGAAATCAACCATTACTCTGATAACAGACAGCCATAGACTGGCCTCCC
CGCTGTCAGTCACGCCTCTGCCAGGAGCTTCAGGCAGGTTTAAAAGGAGAACATCCTCAC
CCCCTTCATCTCCACAGCTCAGTCCTGCATGTAAAACAGAGAGCTGTAAATCCGAAGTGG
TAAGCTCATACGCCCTTAAGGTGCCAAAGCTCGAAAGCCACAGCACATCACCTCCTGGGA
GCCTGCTGGACAAGGAAGACGGAGACGGCCCGAGCCTTTCTGGAAATAATATGCAAGGCC
AAACCTCATCTAGTAGCGGTGGGAATTCCTGTAATCAGCAGCCCTTGGATCTGTCGAACT
CGGTCAGTAAGAGGAGTGACAGCTTGAACAAGGTGCTTGGGGATTCAGCTCTTGATTTAA
GCTTCCATCGGAAGAGCAATGTTGAGCCTGACTTAAAAGGAAGTCCAGCACCACAGCCAC
TGATAAAAAAGAGAAAGCCCAACACCAGCATGCTTGAAAAGGTGCTTATGAATGAGTATT
TAGGTCTACCTTTGACAGCGGAGGAGGGCCCCTCGCCCTTAGCGAACCTAAGTTGTTTCC
ATTCTCGCTCTCCAAATGTTGCATCAGAGTCTGCCCACCCCTCTCCACCCTCTTTGACCC
CTGTCACTATGAACCCCTCTTCCCCTGGTAACTCCAGTGTGACATCCCCGACACCGCCTC
CCCCTCTACTACCTACTATACCGTCTCCACCACCTATGCCGAGCTCTCCTCTTTCTCAGC
CATCAGACTCCTCTGCACTGAGACCTCTGCCTGTCCTCTCGCCAAAAATGTCACCAAGAT
CA----------------------------------------------------------
------------------------------------------------------------
-----------------------------------CTGACATCA----------------
------------------------------------------------------------
------------------------------------------------------------
------------------------------------------------------------
--------------------------------------------------CTGCCAGCCA
TGAATCATGCACCTCAGGATGGCGTTGACTCTTCACCTCAGCCTGCTGCTCCTGATAAAC
CATCTGATAAAACCTCTGAGGCAGAGGAAGTCGACTCGACATACTGCAAGACTTTTGTGT
GTAATGTCTGCGAGGAGCCATTCAACTCCATCAAAGAGCTCAGTGGACACATCGCCGAGC
ACGCTGCAGATTGGCCGTTCAAGTGTGAATTCTGCGTGCAGCTGTTTGGTGACGCTCCAG
CCCTGCTGGCTCACCGGTCAACACTACACGGAGTGGGCAGGATCTTTGTGTGCTCTGTTT
GTTCCAAGGAGTTTGCGTTTCTCTGTAACCTCCAGCAGCATCAAAAGGATCTGCATCCAA
ACGAGACATGTTCGCATACCACTGTCGAGAGTGGCAAGCTTAGGCCACAAAACTACACAG
ATCCTTCCAGAGCCAAAGAGGAAAGCAGTCCCTCAACACCAGCACCAGAGGTGACTGATG
AAGCTGCTCCACACAGTGACACTGTTTTAGAAAAAGCAGAGCCTGATGTCAATGGTAATC
ATTCAGAAGATGGGACAGAGGACCCCAATGAGGAGCTGTACACTACAATAAAGATCATGG
CCTCAGAAGGAGGAAAGCCTAAAGGCCCAGATGTTCGCCTTGGCATTAACCAACACTACC
CCAGTTATAAACCACCCCCTTTTCCTTATCATAGCCGTTCCCATGCTGGCTCTGTGGCCT
CGGCTACTAACTTCACCACCCACAACATACCACAAACTTTCAGCACTGCCATTCGCTGCA
CCAAGTGTGGCAACAGCTTTGACAACATGCCCGAACTGCACAAGCACATTTTGGCCTGTG
CCAATGCTAGTGATAAGAAGCGTTACACTCCCAAGAAAAACCCCATCCCCCTCAAGCAAA
TAGTGAAGAGTCCAAACGGAGTCGTGTCACCCACAGCAGCCATCGCAGGCCAGAGTCCTT
TCCGTAGAATGGGTCAGCCAAAGAGACTTAACTTTAATCAAGATACTGGTAAAACAAAAA
TGAGTGCCCTCAGTAAGAAGAGAAACCAGCTTGTCCAGAAGGCGATTTCACACAAAAATA
AAGCTGTCACTTCTGCAAAGAAGGGTGCCGTTAAAGTTGAACAAGAGCCGGCCTCTAACG
TTTGCCCCCACTGCAGTCGCGAGTTTACTTACCCTGCAAGTCTCAATAAACATATGGCAG
TCAGCTGTCCCAAGAAGCCTGTTGTTAAAAAGGGCAAAAAAGCTGTAGCAGAGGTGAAGA
AAGAGGCGGTGTCTGTGGTAGATAAAAACACAAATCTTAAAAAGAAAGCCTCAGACTGTG
AAACACTGCACATGGAGTCAGAGCCTAAACCCCTGGGAAAGACCAGAGCTCGTAGCTCCG
GTGCAGCAGACCCTGAACCCACCCAGACGAGCAAAGGAAAAACCGCTCTTACGGCGGGCC
GAATAAAGAGGCCTGCCTCGTTCCCAGCACCAATCCCTGTTCGCAAAAAAGCAAAGAAGG
GCCAAGTTCAGTCTCTACCTCCCACCCCGTCAGCCCCTGACACTCCCAGTGACACTGCAC
AACAACGGCCAGCCATGAAAATGCAGCGTATGGGTAAAGAGGCAGCACCCAAGAGATTAG
CAGAGGCCAAATCACCACCGACACCACAGCTGAAGAAAGAGGAGCGGTTCTCCCTTCGAA
CGAGGGAGAGAGTAGGTGGTCCAGTCACCAGGAGCTTACAAATGGCCAACACAGCTCCTT
CTGCTGAGGTGAAAACAGAGGAGCCACCGATTCAAGAGCTAAAAGAGACTCA--------
------------------------------------------------------------
------------------------------------------------------------
------------------------------------------------------------
------------------------------------------------------------
------------------------------------------------------------
------------------------------------------------------------
------------------------------------------------------------
------------------------------------------------------------
------------------------------------------------------------
------------------------------------------------------------
------------------------------------------------------------
------------------------------------------------------------
------------------------------------------------------------
------------------------------------------------------------
------------------------------------------------------------
------------------------------------------------------------
------------------------------------------------------------
------------------------------------------------------------
------------------------------------------------------------
------------------------------------------------------------
------------------------------------------------------------
------------------------------------------------------------
------------------------------------------------------------
------------------------------------------------------------
------------------------------------------------------------
------------------------------------------------------------
------------------------------------------------------------
------------------------------------------------------------
------------------------------------------------------------
------------------------------------------------------------
------------------------------------------------------------
------------------------------------------------------------
------------------------------------------------------------
------------------------------------------------------------
------------------------------------------------------------
------------------------------------------------------------
----------------------GGTGA-GACA----------------------------
------------------------------------------------------------
------------------------------------------------------------
------------------------------------------------------------
------------------------------------------------------------
------------------------------------------------------------
------------------------------------------------------------
------------------------------------------------------------
------------------------------------------------------------
------------------------------------------------------------
------------TTGCACTGTTTGGTTTTCTGACTCTCTTGCTTAG--------------
------------------------------------------------------------
------------------------------------------------------------
------------------------------------------------------------
------------------------------------------------------------
------------------------------------------------------------
------------------------------------------------------------
------------------------------------------------------------
------------------------------------------------------------
------------------------------------------------------------
------------------------------------------------------------
------------------------------------------------------------
-----------------------------------------
