# Supplementary material for: Chromosome-Level Genome Assembly of the Speckled Blue Grouper (Epinephelus cyanopodus) Provides Insight into Its Adaptive Evolution
Source: Biology (Basel). 2022 Dec 13;11(12):1810. doi: 10.3390/biology11121810 (PMC9775623; doi:10.3390/biology11121810)
Supplement: Supplementary file 1 [file biology-11-01810-s001.zip › Supplemental Data/HO00277.align]

>Ecy-GLEAN-10024761_Ecy
---------------------------------------------------ATGAAACTG
CTGCTGCCATTTATTCTCCTGACAGTCCGACTGACCACCGGCTACCGCAGCCCTCTGAAT
GACTTCCAGCGCTCAGAGGGCAGAGAGCTGGTTCCCACCTCCTGGAACTCGGCTCGGGTG
TCGTTGTTAGCGGGCCTGAACCTGGAGGACTGTGCTACACGCTGCTCACAGTCTCTGGAC
TG------------------------------CAGAGCGTTCAACTACGAGACCCGTCCA
ACTGTCTCCTGTAAACACCTGCCCTGGGTGGGTGACGGGAGCAACGCAGAGGTGAAGAGG
AACGTGAACTGTGACCTGTATGAGAAGAAGGTCTATGTCAGGAAGTGCATCGTAGGTAAA
GGAGAAGACTACAGAGGGAAAGTCTTCACCACGAGAAGCGGGCTCACCTGCCAACAGTGG
TGGTCCAAGTTTCCTCAC-GATCACAGGTGGACTCCCACAGCCACCAACGGCCTGGAGTT
GAACTACTGCAGGAACCCAGATGGGGATCGGATCGGCCCGTGGTGCTACACCACCGACAA
TGAGCGGCGTTATGAAAGCTGTAACATCCCCCAATGCAAAGATGAGGTGTGTATCACGTG
TAATGGAGAGGACTACAGAGGGCAGGTCGACCACACTGTGAGTGGCAAAGAGTGTCAGAG
ATGGGACCAGCAGTACCCGCACCAACACATCTACCAGCCTGAAAAGTATCCTGATAAGAG
TTTAGACGACAACTACTGCCGTAACCCCGACGCTTCTCCGGTGCCCTGGTGTTACACCAC
AGACTCTGATGTGGAGAGGGAGAACTGTGAGATCAGCAAGTGCACTGAGGTGCGGGTGGA
GAAACGGCAGCGCTCCAGCTTCACAACCAACTGTTTCCGTGGCCGTGGTGAAGATTACCG
TGGTAAAGTCAATGAGACAACGTCAGGTATCCCCTGTCAGCGATGGGACGCCCAACAACC
TCATGAGCATCCCTTCTACCCAAACACATATGAATGCAAGGGTTTGGAGGAGAACTACTG
TCGTAACCCAGATGGGTCGGAGGCTCCCTGGTGCTTCACATCTGTGTCAGAGATGAGGAC
CGCTCTCTGCTTACAGATCAAACGATGTGCAGACGACATAGAGGCTGAAGATTGCTACCA
CGAAAATGGGAAAAACTACAGAGGCATGGTCCGCAAAACTCGTAAGGGGATCACCTGCCA
GAAATGGAACGTCAATACACCTCATCTGACCAAGATAAACCCAAGGACGCATCCTGACGC
GAACCTGACAGAAAACTATTGTCGTAACCCAGATGGGGACCAGCACGGACCCTGGTGCTA
CACCACCGACCCCAAAACTGAGTTCGACTACTGTGCCATCAAACAGTGTGCTGGAGAGAA
AGTGTCCATGACTGAACCAGTAGAGAAAGTAGAGTTCAGTGAATGTGGGAAGAGAGACGA
CCGCCTCCCGAGGACAAGGTTGCGTATTGTGAATGGGGTTCCTGGGAACTCGCCGTGGAC
AGTGAGCCTCAGAGACAGGAAAGGAAACCATTTCTGTGGAGGATCCTTGGTTAACCCCAG
ATGGGTGATCAGCACCAAGCAGTGTTTCTCCTCCTGCTACGTGGACCTGCCCGGGTACTC
GGCCACGATGGGAACTCTGTATCGTGATCCACAAGAAGGAGAGCCTGGTGTGCAAACCAT
CCCTCTGACCAAGATCGTCTGCGGACCCTCAGAGTCTCAGCTGGTCATGCTACAACTGGA
ATCCCCGGCCCAGTTTAATGAGCGTGTCTCTCAGATCTGCCTCCCTCCTGAGCGCTACAT
TGTAGCCGAGGGGACGAACTGTGAGATCGCAGGATGG------------GGGACTGGAGA
TGAGACTGTCCTCAACGTGGCCCACATACCAGTTCTTAGTAACAAGGAATGCAACAAATA
CTTCAGAGGTCGTGTTCGTGAGAATGAGATGTGCACGAGCTCTTTCCAGGGAGGGGTGGG
CGCCTGTGAGAGAGACTACGGCGGCCCTCTGGCCTGTCAGAACAGGGACTGCTGGGTACT
CGAGGGTGTCATCATCCCCATGAGGCGCTGTGGACACCCTGGGCAGCCCAACATCTTCAT
CCGAGTCTCTGTCTACGTGGACTGGATCAAGAAGGTCATGGAGATGGCTTAG
>OF01747-RA_aka
ATGATATCCCAGTGTTGTAAAACTGTCTTCATCGTCCTCAGAGCACAAACAATGAAACTG
CTGCTGCCATTTATTCTCCTGACAGTCCGACTGACCACCGGCTACCGCAGCCCTCTGAAT
GACTTCCAGCGCTCAGAGGGCAGAGAGCTGGTTCCCACCTCCTGGAACTCGGCTCGGGTG
TCGTTGTTACCGGGCCTGAACCTGGAGGACTGTGCCACACGCTGCTCCCAGTCTCTGGAC
TG------------------------------CAGAGCGTTCAACTACGAGACCCGTCCA
ACTGTCTCCTGTAAACACCTGCCCTGGGTGGGTGACGGGAGCAACGCAGAGGTGAAGAGG
AACGTGAACTGTGACCTGTATGAGAAGAAGGTCTATGTCAGGAAGTGCATCGTAAGTAAA
GGAGAAGACTACAGAGGGAAAGTATTTACCACGAGAAGTGGGCTCACCTGCCAACAGTGG
TGGTCCAAGTTTCCTCAC-GATCACAGGTGGACTCCCACAGCCACCAACGGTCTGGAGTT
GAACTACTGCAGGAATCCAGATGGGGATCGGATCGGCCCGTGGTGCTACACCACCGACAA
TGAGCGACGTTATGAAAGCTGCAACATCCCCCAATGCAAAGATGAGGTGTGTATCACGTG
TAATGGAGAGGACTACAGAGGGCAGGTCGACCACACTGTGAGTGGCAGAGAGTGTCAGAG
ATGGGACCAGCAGTACCCGCACCAACACATCTACCAGCCTGAAAAGTATCCTGATAAGAG
TTTAGACGACAACTACTGCCGTAACCCCGACGCCTCTCCGGTGCCCTGGTGTTACACCAC
AGACCCTGATGTGGAGAGGGAGAACTGTGAGATCAGCAAGTGCACTGAGGTGCGGGTGGA
GAAACGGCAGCGCTCCAGCTTCACAACCAACTGTTTCCGTGGCCGTGGTGAAGATTACCG
TGGTAAAGTCAATGAGACAACATCAGGTATCCCCTGTCAGCCATGGGACGCCCAACAACC
TCATGAGCATCCCTTCTACCCAAACACATATGAATGCAAGGGTCTGGAGGAGAACTACTG
TCGTAACCCAGATGGGTCGGAGGCTCCCTGGTGCTTCACATCTGTGTCAGAGATGAGGAC
CGCTCTCTGCTTACAGATCAAACGATGTGCAGACGACATAGAGGCTGAAGATTGCTACCA
CGAAAATGGAAAAAACTACAGAGGCATGGTCCGCAAAACTCGTAAGGGGATCACCTGCCA
GAAATGGAACGTCAACACACCTCACCTGACCAAGATAAACCCAAGGACGCATCCTGAGGC
GAACCTGACAGAGAACTATTGTCGTAACCCAGATGGGGACCAGCACGGACCCTGGTGCTA
TACCACCGACCCCAAAACTGAGTTTGACTACTGTGCCATCAAACAGTGTGCTGGAGAGAA
AGTGTCCATGACTGAACCAGTAGAGAAGGTAGAGTTCAGTGAGTGCGGGAAGAGAGACGA
CCGCCTCCCGAGGACGAGGTTGCGTATCGTGAATGGGGTTCCTGGGAACTCGCCGTGGAC
AGTGAGCCTCAGAGACAGGAAAGGAAACCATTTCTGTGGAGGATCCTTGGTTAACCCCAG
ATGGGTGATCAGCACCAAGCAGTGTTTCTCCTCCTGCTACGTGGACCTGCCCGGGTACTC
GGCCACGATGGGAACTCTGTATCGTGATCCACAAGAAGGAGAGCCTGGTGTGCAAACCAT
CCCTCTGACCAAGATCGTGTGCGGACCCTCAGAGTCTCAGCTGGTCATGCTACAACTGGA
ATCCCCGGCCCAGTTTAATGAGCGTGTCTCTCAGATCTGCCTCCCTCCTGAGCGCTACAT
TGTAGCTGAGGGGACGAACTGTGAGATCGCAGGATGG------------GGGACTGGAGA
TGAGACTGTCCTCAACGTGGCCCACATACCAGTTCTTAGTAACAAGGAATGCAACAAATA
CTTCAGAGGTCGTGTTCGTGAGAATGAGATGTGCACGAGCTCTTTCCAGGGAGGGGTGGG
TGCCTGTGAGAGAGACTACGGCGGCCCTCTGGCCTGTCAGAACAGGGACTGCTGGGTACT
CGAGGGTGTCATCATCCCCATGAGGCGCTGCGGACACCCGGGGCAGCCCAACATCTTCAT
CCGAGTCTCTGTCTACGTGGACTGGATCAAGAAGGTCATGGAGATGGCTTAG
>C.altivelis-GLEAN-10028733_alt
---------------------------------------------------ATGAAACTG
CTGCTGCCATTTATTCTCCTGACCGTCCGACTGACCACCGGCTACCGCAGCCCTCTGAAT
GACTTCCAGCGCTCAGAGGGCAGAGAGCTGGTTCCCACCTCCTGGAACTCGGCTCGAGTG
TCATCGTTACCGGGCCTGAACCTGGAGGACTGTGCCACACGCTGCTCACAGTCTCTGGAC
TGCAGCTTTGACATGAAAATATCCCTCAACATCAGAGCGTTCAACTACGAGACCCGTCCA
ACTGTCTCCTGTAAACACCTGCCCTGGGTGGGTGACGGGAGCAACGCAGAGGTGAAGAGG
AATGTGAACTGTGACCTGTATGAGAAGAAG-------------------------GTAAA
GGAGAAGACTACAGAGGGAAAGTCTTCACTACGAGAAGCGGGCTCACCTGCCAACAGTGG
TGGTCCAAGTTTCCTCACTGATCACAGGTGGACTCCCACAGCCACCAACGGTCTGGAGTT
GAACTACTGCAGGAATCCAGATGGGGATCGGATCGGCCCGTGGTGCTACACCACCGACAA
TGAGCGGCGTTATGAAAGCTGCAACATCCCCCAATGCAAAGATGACGTGTGTATCACGTG
TAACGGAGAGGACTACAGAGGGCAGGTCGACCACACTGTGAATGGCAGAGAGTGTCAGAG
ATGGGACCAGCAGTACCCGCACCAACACATCTACCAGCCTGAAAAATATCCTGATAAGAG
TTTAGACGACAACTACTGCCGTAACCCCGACGCCTCTCCAGTGCCCTGGTGTTACACCAC
AGACCCTGATGTGGAGAGGGAGAACTGTGAGATCAGCAAGTGCACTGAGGTGCGGGTGGA
GAAACGCCAGCGCTCCAGCTTCACCACCAACTGTTTCCGTGGCCGTGGGGAGGATTACCG
TGGTAAAGTCAACGAGACAACATCAGGTATCCCCTGTCAGCGATGGGATGCACAACAACC
TCATGAGCATCCCTTCTACCCAAACACATATGAATGCAAGGGTTTGGAGGAGAACTACTG
TCGTAACCCAGATGGGTCGGAGGCTCCTTGGTGCTTCACATCTGTGCCAGAGATGAGGAC
CGCTCTCTGCTTACAGATCAAACGATGTGCAGACGACATAGAGGCTGAAGATTGCTACCA
TGAAAATGGAAAAAACTACAGAGGCATGGTCCGCAAAACTCGTAAGGGGATCACCTGCCA
GAAATGGAACGTCAACACACCTCATCTGACCAAG--------------------------
-------------------------------TATGATGATCA------------------
----------------------TTTAA-----------------------CTGGAGAGAA
AGTGTCCATGACTGAACCAGTAGAGAAGGTAGAGTTCAGTGAGTGCGGGAAGAGAGACGA
CCGCCTCCCGAGGACGAGGTTGCGTATCGTGAATGGGGTTCCTGGGAACTCACCATGGAC
AGTGAGCCTCAGAGACAGGAAAGGAAACCATTTCTGTGGAGGATCCTTGGTTAACCCCAG
ATGGGTGATCAGCACCAAGCAGTGTTTCTCCTCCTGCTACGTGGACCTGCCCGGGTACTC
GGCCATGATGGGAACTCTGTATCGTGATCCACAAGAAGGAGAGCCTGGTGTGCAAACCAT
ACCCCTGACCAAGATCGTCTGTGGACCCTCAGAGTCTCAGCTGGTCATGCTACAACTGGA
ATCCCCGGCCCAGTTTAATGAGCGTGTCTCTCAGATCTGCCTCCCTCCTGAGCGCTACAT
TGTAGCTGAGGGGACGAACTGTGAGATCGCAGGATGG------------GGGACTGGAGA
TGAGACTGTCCTCAACGTGGCCCACATACCAGTTCTTAGTAACAAGGAATGCAACAAATA
CTTCAGAGGTCGTGTTCGTGAGAATGAGATGTGCACGAGCTCTTTCCAGGGAGGGGTGGG
TGCCTGTGAGAGAGACTACGGCGGCCCTCTGGCCTGTCAGAACAGGGACTGCTGGGTACT
CGAGGGTGTCATCATCCCCATGAGGCGCTGCGGACACCCGGGGCAGCCCAACATCTTCAT
CCGAGTCTCTGTCTACGTGGACTGGATCAAGAAGGTCATGGAGATGGCTTAG
>E.fuscoguttatus.05337_fus
---------------------------------------------------ATGAAACTG
CTGCTGCCATTTATTCTCCTGACAGCCCGACTGACCACCGGTTACCGCAGCCCTCTGAAT
GACTTCCAGCGCTCAGAGGGCAGAGAGCTGGTTCCCACCTCCTGGAACTCGGCTCGAGTG
TCGTCGTTACCGGGCCTGAACCTGGAGGACTGTGCCACACGCTGCTCACAGTCTCTGGAC
TG------------------------------CAGAGCGTTCAACTACGAGACCCGTCCA
ACTGTCTCCTGTAAACACCTGCCCTGGGTGGGTGACGGGAGCAACGCAGAGGTGAAGAGG
AACGTGAACTGTGACCTGTATGAGAAGAAGGTCTATGTCAGGAAGTGCATCGTAAGTAAA
GGAGAAGACTACAGAGGGAAAGTCTTCACCACGAGAAGCGGGCTCACCTGCCAACAGTGG
TGGTCCAAGTTTCCTCAC-GATCACAGGTGGACTCCCACAGCTACCAACGGTCTGGAGTT
GAACTACTGCAGGAATCCAGATGGGGATCGGATCGGCCCGTGGTGCTACACCACCGACAA
TGAGCGACGTTATGAAAGCTGCAACATCCCCCAATGCAAAGATGACGTGTGTATCACATG
TAACGGAGAGGACTACAGAGGGCAGGTCGACCACACTGTGAATGGCAGAGAGTGTCAGAG
ATGGGACCAGCAGTACCCGCACCAACACATCTACCAGCCTGAAAAATATCCTGATAAGAG
TTTAGACGACAACTACTGCCGTAACCCCGACGCCTCTCCGGTGCCCTGGTGTTACACCAC
AGACCCTGATGTGGAGAGGGAGAACTGTGAGATCAGCAAGTGCACTGAGGTGCGGGTGGA
GAAACGCCAGCGCTCCAGCTTCACCACCAACTGTTTCCGTGGCCGTGGGGAGGATTACCG
TGGTAAAGTCAACGAGACAACATCAGGTATCCCCTGTCAGCGATGGGATGCCCAACAACC
TCATGAGCATCCCTTCTACCCAAACACATATGAATGCAAGGGTCTGGAGGAGAACTACTG
TCGTAACCCAGATGGGTCGGAGGCTCCTTGGTGCTTCACATCTGTGCCAGAGATGAGGAC
CGCTCTCTGCTTACAGATCAAACGATGTGCAGACGACATAGAGGCTGAAGATTGCTACCA
TGAAAATGGAAAAAACTACAGAGGCATGGTCCGCAAAACTCGTAAGGGGATCACCTGCCA
GAAATGGAACGTCAACACACCTCACCTGACCAAGATAAACCCAAGGACACATCCTGAGGC
GAACCTGACAGAGAACTATTGTCGTAACCCAGATGGGGACCAGCACGGACCCTGGTGCTA
CACCACTGACCCCAAAACTGAGTTTGACTACTGTGCCATCAAACAGTGTGCTGGAGAGAA
AGTGTCCATGACTGAACCAGTAGAGAAGGTGGAGTTCAGTGAGTGCGGGAAGAGAGATGA
CCGCCTCCCGAAGACGAGATTGCGTATCGTGAATGGGGTTCCTGGGAACTCACCATGGAC
AGTGAGCCTCAGAGACAGGAAAGGAAACCATTTCTGTGGAGGATCCTTGGTTAACCCCAG
ATGGGTGATCAGCACCAAGCAGTGTTTCTCCTCCTGCTACGTGGACCTGCCCGGGTACTC
GGCCATGATGGGAACTCTGTATCGTGATCCACAAGAAGGAGAGCCTGGTGTGCAAACCAT
CCCCCTGACCAAGATCGTCTGTGGACCCTCAGAGTCTCAGCTGGTCATGCTACAACTGGA
ATCCCCGGCCCAGTTTAATGAGCGTGTCTCTCAGATCTGCCTCCCTCCTGAGCGCTACAT
TGTAGCCGAGGGGACGAACTGTGAGATCGCAGGATGGGGTGAGACGAGAGGGACTGGAGA
TGAGACTGTCCTCAACGTGGCCCACATACCAGTTCTTAGTAACAAGGAATGCAACAAATA
CTTCAGAGGTCGTGTTCGTGAGAATGAGATGTGCACGAGCTCTTTCCAGGGAGGGGTGGG
TGCCTGTGAGAGAGACTACGGCGGCCCTCTGGCCTGTCAGAACAGGGACTGCTGGGTACT
CGAGGGTGTCATCATCCCCATGAGGCGTTGCGGACACCCGGGGCAGCCCAACATCTTCAT
CCGAGTCTCTGTCTACGTGGACTGGATCAAGAAGGTCATGGAGATGGCTTAG
>Epmoa-GLEAN-10023647_moa
---------------------------------------------------ATGAAACTG
CTGCTGCCATTTATTCTCCTGACCGTCCGACTGACCACCGGCTACCGCAGCCCTCTGAAT
GACTTCCAGCGCTCAGAGGGCAGAGAGCTGGTTCCCACCTCCTGGAACTCGGCTCGAGTG
TCGTTGTTACCGGGCCTGAACCTGGAGGACTGTGCCACACGCTGCTCACAGTCTCTGGAC
TGCAGCTTTGACATGAAAATATCCCTCAACACCAGAGCGTTCAACTACGAGACCCGTCCA
ACTGTCTCCTGTAAACACCTGCCCTGGGTGGGTGACGGGAGCAACGCAGAGGTGAAGAGG
AACGTGAACTGTGACCTGTATGAGAAGAAGGTCTATGTCAGGAAGTGCATCGTAAGTAAA
GGAGAAGACTACAGAGGGAAAGTCTTCACCACGAGAAGTGGACTCACCTGCCAACAGTGG
TGGTCCAAGTTTCCTCAC-GATCACAGGTGGACTCCCACAGCCACCAACGGTCTGGAGTT
GAACTACTGCAGGAATCCAGATGGGGATCGGATCGGCCCGTGGTGCTACACCACTGACAA
TGAGCGACGTTATGAAAGCTGCAACATCCCCCAATGCAAAGATGACGTGTGTATCACGTG
TAACGGAGAGGACTACAGAGGGCAGGTCGACCACACTGTGAATGGCAGAGAGTGTCAGAG
ATGGGACCAGCAGTACCCGCACCAACACATCTACCAGCCTGAAAAATATCCTGATAAGAG
TTTAGACGACAACTACTGCCGTAACCCCGACGCCTCTCCGGTGCCCTGGTGTTACACCAC
AGACCCTGATGTGGAGAGGGAGAACTGTGAGATCAGCAAGTGCACTGAGGTGCGGGTGGA
GAAACGCCAGCGCTCCAGCTTCACCACCAACTGTTTCCGTGGCCGTGGGGAGGATTACCG
TGGTAAAGTCAACGAGACAACATCAGGTATCCCCTGTCAGCGATGGGATGCCCAACAACC
TCATGAGCATCCCTTCTACCCAAACACATATGAATGCAAGGGTTTGGAGGAGAACTACTG
TCGTAACCCAGATGGGTCGGAGGCTCCCTGGTGCTTCACATCTGTGCCAGAGATGAGGAC
CGCTCTCTGCTTACAGATCAAACGATGTGCAGACGACATAGAGGCTGAAGATTGCTACCA
TGAAAATGGAAAAAACTACAGAGGCATGGTCCGCAAAACTCGTAAGGGGATCACCTGCCA
GAAATGGAACGTCAACACACCTCACCTGACCAAGATAAACCCAAGGACGCATCCTGAGGC
GAACCTGACAGAGAACTATTGTCGTAACCCAGATGGGGACCAGCACGGACCCTGGTGCTA
CACCACTGACCCCAAAACTGAGTTTGACTACTGTGCCATCAAACAGTGTGCTGGAGAGAA
AGTGTCCATGACTGAACCAGTAGAGAAGGTAGAGTTCAGTGAGTGCGGGAAGAGAGACGA
CCGCCTCCCGAGGACGAGGTTGCGTATCGTGAATGGGGTTCCTGGGAACTCACCATGGAC
AGTGAGCCTCAGAGACAGGAAAGGAAACCATTTCTGTGGAGGATCCTTGGTTAACCCCAG
ATGGGTGATCAGCACCAAGCAGTGTTTCTCCTCCTGCTACGTGGACCTGCCCGGGTACTC
GGCCATGATGGGAACTCTGTATCGTGATCCACAAGAAGGAGAGCCTGGTGTGCAAACCAT
CTCCCTGACCAAGATCGTCTGTGGACCCTCAGAGTCTCAGCTGGTCATGCTACAACTGGA
ATCCCCGGCCCAGTTTAATGAGCGTGTCTCTCAGATCTGCCTCCCTCCTGAGCGCTACAT
TGTAGCTGAGGGGACGAACTGTGAGATCGCAGGATGG------------GGGACTGGAGA
TGAGACTGTCCTCAACGTGGCCCACATACCAGTTCTTAGTAACAAGGAATGCAACAAATA
CTTCAGAGGTCGTGTTCGTGAGAATGAGATGTGCACGAGCTCTTTCCAGGGAGGGGTGGG
TGCCTGTGAGAGAGACTACGGCGGCCCTCTGGCCTGTCAGAACAGGGACTGCTGGGTACT
CGAGGGTGTCATCATCCCCATGAGGCGCTGTGGACACCCGGGGCAGCCCAACATCTTCAT
CCGAGTCTCTGTCTACGTGGACTGGATCAAGAAGGTCATGGAGATGGCTTAG
>XP-033482856.1_lan
---------------------------------------------------ATGAAACTG
CTGCTGCCATTTATTCTCCTGACAGTCCGACTGACCACCGGCTACCGCAGCCCTCTGAAT
GACTTCCAGCGCTCAGAGGGCAGAGAGCTGGTTCCTACCTCCTGGAACTCGGCTCGAGTG
TCGTCGTTACCGGGCCTGAACCTGGAGGACTGTGCCACACGTTGCTCACAGTCTCTGGAC
TG------------------------------CAGAGCGTTCAACTACGAGACCCGTCCA
ACTGTCTCCTGTAAACACCTGCCCTGGGTGGGTGACGGGAGCAACGCAGAGGTGAAGAGG
AACGTGAACTGTGACCTGTATGAGAAGAAGGTCTATGTCAGGAAGTGCATCGTAAGTAAA
GGAGAAGACTACAGAGGGAAAGTCTTCACCACAAGAAGTGGACTCACCTGCCAACAGTGG
TGGTCCAAGTTTCCTCAC-GATCACAGGTGGACTCCCACAGCCACCAACGGTCTGGAGTT
GAACTACTGCAGGAATCCAGATGGGGATCGGATTGGCCCGTGGTGCTACACCACCGACAA
TGAGCGACGTTATGAAAGCTGCAACATCCCCCAATGCAAAGATGACGTGTGTATCACGTG
TAACGGAGAGGACTACAGAGGGCAGGTCGACCACACTGTGAATGGCAGAGAGTGTCAGAG
ATGGGACCAGCAGTACCCGCACCAACACATCTACCAGCCTGAAAAATATCCTGATAAGAG
TTTAGACGACAACTACTGCCGTAACCCTGACGCCTCTCCGGTGCCCTGGTGTTACACCAC
AGACCCTGATGTGGAGAGGGAGAACTGTGAGATCAGCAAGTGCACTGAGGTGCGGGTGGA
GAAACGCCAGCGCTCCAGCTTCACCACCAACTGTTTCCGTGGCCGTGGGGAGGATTACCG
TGGTAAAGTCAATGAGACAACATCAGGTATCCCCTGTCAGCGATGGGATGCCCAACAACC
TCATGAGCATCCCTTCTACCCAAACACATATGAATGCAAGGGTTTGGAGGAGAACTACTG
TCGTAACCCAGATGGGTCGGAGGCTCCCTGGTGCTTCACATCTGTGCCAGAGATGAGGAC
CGCTCTCTGCTTACAGATCAAACGATGTGCAGATGACATAGAGGCTGAAGATTGCTACCA
TGAAAATGGAAAAAACTACAGAGGCATGGTCCGCAAAACTCGTAAGGGGATCACCTGCCA
GAAATGGAACGTCAACACACCTCACCTGACCAAGATAAACCCAAGGACGCATCCTGAGGC
GAACCTGACAGAGAACTATTGTCGTAACCCAGATGGGGACCAGCACGGACCCTGGTGCTA
CACCACTGACCCCAAAACTGAGTTTGACTACTGTGCCATCAAACAGTGTGCTGGAGAGAA
AGTGTCCATGACTGAACCAGTAGAGAAGGTAGAGTTCAGTGAGTGCGGGAAGAGAGACGA
CCGCCTCCCGAGGACGAGGTTGCGTATCGTGAATGGGGTTCCTGGGAACTCACCATGGAC
AGTGAGCCTCAGAGACAGGAAAGGAAACCATTTCTGTGGAGGATCCTTGGTTAACCCCAG
ATGGGTGATCAGCACCAAGCAGTGTTTCTCCTCCTGCTACGTGGACCTGCCCGGGTACTC
GGCCATGATGGGAACTCTGTATCGTGATCCACAAGAAGGAGAGCCTGGTGTGCAAACCAT
CCCCCTGACCAAGATCGTCTGTGGACCCTCAGAGTCTCAGCTGGTCATGCTACAACTGGA
ATCCCCGGCCCAGTTTAATGAGCGTGTCTCTCAGATCTGCCTCCCTCCTGAGCGCTACAT
TGTAGCTGAGGGGACGAACTGTGAGATCGCAGGATGGGGTGAGACGAGAGGGACTGGAGA
TGAGACTGTCCTCAACGTGGCCCACATACCAGTTCTCAGTAACAAGGAATGCAACAAATA
CTTCAGAGGTCGTGTTCGTGAGAATGAGATGTGCACAAGCTCTTTCCAGGGAGGGGTGGG
TGCCTGTGAGAGAGACTACGGCGGCCCTCTGGCCTGTCAGAACAGGGACTGCTGGGTACT
CGAGGGTGTCATCATCCCCATGAGGCGCTGCGGACACCCGGGGCAGCCCAACATCTTCAT
CCGAGTCTCTGTCTACGTGGACTGGATCAAGAAGGTCATGGAGATGGCTTAG
