# Supplementary material for: Chromosome-Level Genome Assembly of the Speckled Blue Grouper (Epinephelus cyanopodus) Provides Insight into Its Adaptive Evolution
Source: Biology (Basel). 2022 Dec 13;11(12):1810. doi: 10.3390/biology11121810 (PMC9775623; doi:10.3390/biology11121810)
Supplement: Supplementary file 1 [file biology-11-01810-s001.zip › Supplemental Data/HO00287.align]

>Ecy-GLEAN-10024746_Ecy
ATGGTTCTGCTCAAACCGCTTATAGTCACTTTAACTTTTTATCAGCTCATTGTTGTTTTG
GATGCTC---AATGCCCAAAAGGTCAAAGACGAACACTTGGCGGAGTTGCACAACCTTGT
GAAGACTGCCCCAGTGAATATTATTATCCTGAAGTTAACTATTCCCACAGCTGCAAAGCA
TGTACAAAGTGTGATAGCAATCATGGAAGTGCCGTTAAAGAGGCGTGCACGAAAGAGACC
AACACAAAATGTCAGTGCCGTGGAGAATTCGTTCCCGCGGAGAGTGATTCTTCCACTTGC
AAATGTGAAATTGGATTTGGACTAAAATCTGGAGAATGTTCAAAATGTGAAAACGGATAT
TTCAGCACAGACATCAACTCGCCCTGTCGAAAATGGAAAGAATGTAAATCAGGAGTGAAA
ACTGCAGGAAGCAACACCGCAGATGTCATCTGTAAATCAGATTTGGAGAGTAACCCTTCC
ATCAGTACAACCTCCACATCAAACAAAATTGTTACTCTAGTTAAACATTTAACAACCCAG
CGTCCAACTCCGAGGATGAATGCCTCCACC---ACTACCCCGACTACCACCCCCACTTCC
ATCACCACAACTGCTC------GCAGAGTCCCCAAAGTGAGCAAAGAGCAGCCTTCCCAC
ACGCCAGACACAGTCGCCTACATTGCTCCAGGTATGACCCTCCTCATATTGGGAATTTTT
GGACTGCTCGTACTGACCGCTGTGACCTGCAAGTTGAACATTACCTCTCAACCAGCTGTA
CCACAAAAGGACTCATTGTGTCGGAGGCCGGTTGAGGAAAGTGGCGATGGCAGCCTGTCC
TCTCTCAAACTGAATCCTATGGAGTGA
>OF01734-RA_aka
ATGGTTCTGCTCAAACCGCTTATAGTCACTTTAACTTTTTATCAGCTCATTGTTGTTTTG
GATGCTCAGAAATGTCCAAAAGGTCAAAGACGAACACGTGGCGGAGCTGCACAACCTTGT
GAAGACTGCCCCAGTGGATATTATTATCCTGAAGAGAACTATTCCCACATCTGCAGAGCA
TGTACAAAGTGTGATAGCAATTATGGAAGTGATGTTAAAGAGGCGTGCACGAAAGAGACA
AACACAAAATGTCAGTGCCGTGGAGAATACGTTCCCGCGGAGAGTGATTCTTCCACTTGC
ATATGTGAAATTGGATTTGGACTAAAATCCAGAGAATGTTCAAAATGTGAATACGGATAT
TTCAGCACAAGCATCAGCTCGACCTGTCGAAAATGGAAAGAATGTAAATCAGGAGTGAAA
ATTGCAGGAAGCAACACCGCAGATGTCATCTGTAATCCAG------------ACCCTTCC
ATCAGTACAACCTCCACATCAAACAAAACTATTTCTCTAATTAACCGGTTAACAACCCAG
CGTCCAACTCCGAGGATGAATACCCCCACC---ACTACCCCGACTACCACCCCCACCTCC
ATCACCACAACTGCTCCGGGAAACAGCGTCCTCCCAACGAGCAAAGGGCAGCCTCCCCAC
AAGCCAGACACAGCCGCCTACATTGCTCCAGGTATGACCCTCCTCATATTGGGAATTATT
GGACTGCTCGTACTGACCGCTGTGACCTGCAAGCTGAACATTACCTCTCAACCAGCTATA
CCACAAAAGGACTCATTGTGTCGGAGACCGGTTGAGGAAAGTGGCGATGGCAGCCTGTCC
TCTCTCAAACTGAATCCTGTGGAGTGA
>E.fuscoguttatus.05449_fus
ATGGTTCTGCTCAAACTGCTTATAGTCACTTTAACTTTTTATCAGCTC---GTTGTTTTG
GATGCTCAGAAATGCCCAAAAGGTCAAAGACGAACACATGGCAGAGCTGCACAACCTTGT
GAAGACTGCCCCACTGGATATTATAATCCTGAAGATAACGATTCCCACGCCTGCAAACCA
TGTAGAAAGTGTGATAGCAATTATGGAAGTGCCGTTAAAGAGGCGTGCACGAAAGAGACA
AACACAAAATGTCAGTGCCGTGGAGAATTCGTTCCCGCGGAGAGTGATTCTTCCACTTGC
AAATGTGAAATTGGATTTGGACTAAAATCTGAAGAATGTTCAAAATGTGAACACGGATAT
TTCAGCACACGCATCAACACGCCCTGTCGAAAATGGAAAGAATGTAAATCAGGAGAGAAA
ACTGCAGGAAGCAACACCGCAGATGTCATCTGTAATCCAGATTTGGAGAGTAACCCTTCC
ATCAATACAACCTCCACATCAAATAAAATTGTTACTCTAATTAAACGTTTAACAACCCAG
CGTCCAACTCCGAGGATAATTACCACCACC---ACTACCCCAACTACCACCCCCACCTCC
ATCACCACAGCTGCTCTGGGACACAAAGTCTCCCCAACGAGCAAAGGGCAGCCTCCCCAC
ACGCCAGACACAGCCGCCTACATTGGTCCAGGTATGACCCTCCTCATATTGGGAATTATT
GGACTGCTCGTACTGACCGCTGTGACCTGCAAGCTGAACGTTACCTCTCAACCAGCTGTA
CCACAAAAGGACTCATTGTGTCGAAGGCCGGTTGAGGAAAGTGGTGATGGCAGCCTGTCC
TCTCTCAAACTGAATCCTGTGGAGTGA
>XP-033482574.1_lan
ATGGTTCTGCTCAAACTGCTTATAGTCACTTTAACTTTTTATCAGCTCATTGTTGTTTTG
GATGCTCTGAAATGCCCAAAAGGTCAAAGACGAACACGTGGTGGAGCTGCACAACCTTGT
GAAGACTGCCCCACTGGATATTATAATCCTGAAGATAATGATTCCCACATCTGCGAACCA
TGTAGAAAGTGTGATAGCAATTATGGAAGTGCCCTTAAAGAGGCGTGCACGAAAGAGACA
AACACAAAATGTCAGTGCCGTGGAGAATTCGTTCCCGCGGAGAGTGATTCTTCCACTTGC
AAATGTGAAATTGGATTTGGACTAAAATCCGGAGAATGTTCAAAATGTGAACATGGATAT
TTCAGCACACGCATCAACTCGCTCTGTCAAAAATGGAAAGAATGTAAATCAGGAGAGAAA
ATTGCAGGAAGCAACACCGCAGATGTCATCTGTAATCCAGATTTGGAGAGTAACCCTTCC
ATCAATACAACCTCCACATCAAACAAAATTGGTTCTCTAATTACACGTTTAACAACCCAG
CTTCCAACTCCGAGGATAATTACCACCACC---ACTACCCCGACTACCACCCCCACCTCC
ATCACCACAGCTGCTCGGGGACAGAGAGTCCCCTCAACGAGCAAAGGGCAGCCTCCCCAC
ACGCCAGACACAGCCGCCTACATTGGTCCAGGTATGACCCTCCTCATATTGGGAATTATT
GGACTGCTCGTACTGACCGCTGTGACCTGCAAGCTGAACATTACCTCTCAACCAGCTGTA
CCACAAAAGGACTCATTGTGTCGGAGGCCGGTTGAGGAAAGTGGCGATGGCAGCCTGTCC
TCTCTCAAACTGAATCCTGTGGAGTGA
>C.altivelis-GLEAN-10028718_alt
ATGGTTCTGCTCAAACTGCTTGTAGTCACTTTAACTTTTTATCAGCTCATTGTTGTTTTG
GATGCTCAGAAATGCCCAAAAGGTCAAAGACGAACACGTGGCAGAGCTGCACAACCTTGT
GAAGACTGCCCCACTGGATATTATAATCCTGAAGATAACGATTCCCACATCTGCAAACCA
TGTAGAAAGTGTGATAGCAATTATGGAAGTGCCCTTAAAGAGGCGTGCACGAAAGAGACA
AACACAAAATGTCAGTGCCGTGGAGAATTCGTTCCAGCAGAGAGTGATTCTTCCACTTGC
AAATGTGAAATTGGATTTGGACTAAAATCCGGAGAATGTTCAAAATGTGAACACGGATAT
TTCAGCACACACATCAACTCGCCCTGTCGAAAATGGAAAGAATGTAAATCAGGAGAGAGA
ATTGCAGGAAGCAACACCGCAGATGTCATCTGTAATCCAGATTTGGAGAGTAACCCTTCC
ATCAATACAACCGCCACATCAAACAGAATTGTTACTCTAATTGAACGTTTAACAACCCAG
CGTCCAACTCCGAGGATAATTACCACCACC---ACTACCCCGACTACCACCCTCACCTCC
ATCACCACAGCTGCTCAGGGACACAGAGTCCCCCCAACGAGCAAAGGGCAGCCTCCCGAC
ACGCCAGACACAGCCGCCTACATTGGTCCAGGTATGACCCTCCTCATATTGGGAATTATT
GGACTGCTCGTACTGACCGCTGTGACCTGCAAGCTGAACATTACCTCTCAACCAGCTGTA
CCACAAAAGGACTCATTGTGTCGGAGGCCGGTTGAGGAAAGTGGCGATGGCAGCCTGTCC
TCTCTCAAACTGAATCCTGTGGAGTGA
>Epmoa-GLEAN-10023683_moa
ATGGTTCTGCTCAAACTGCTTATAGTCACTTTAACTTTTTATCAGCTC---GTTGTTTTG
GATGCTCAGAAATGCCCAAAAGGTCAAAGACGAACACGTGGTGGAGCTGCACAACCTTGT
GAAGACTGCCCCACTGGATATTATAATCCTGAAGATAACGATTCCCACATCTGCAAACCA
TGTAGAAAGTGTGATAGCAATTATGGAAGTGCCGTTAAAGAGGCGTGCACGAAAGAGACA
AACACAAAATGTCAGTGCCGTGGAGAATTCGTTCCCGCGGAGAGTGATTCTTCCACTTGC
AAATGTGAAATTGGATTTGAACTAAAATCCGGAGAATGTTCAAAATGTGAACACGGATAT
TTCAGCACACGCATCAACTCGTCCTGTCGAAAATGGAAAGAATGTAAATCAGGAGAGACA
AATGCAGGAAGCAACACCGCAGATGTCATCTGTAATCCAGATGTGGAGAGTAACCCTTCC
ATCAATACAACCTCCACATTAAACAAAATTGTTACTCTAATTAAACGTTTAACAACTCAG
CGTCCAACTCCGAGGATAATTACCACCACCACTACTACCCCGACTACCACCCCCACCTCC
ATCACCACAGCTGCTCTGGGATACAGAGACCCCCCAACGAGCAAAGGGCAGCCTCCCCAC
ACGCCAGACACAGCCGCCTACATTGGTCCAGGTATGACCCTCCTCATATTGGGAATTATT
GGACTGCTCGTACTGACCGCTGTGACCTGCAAGCTGAACATTACCTCTCAACCAGCTGTA
CCACAAAAGGACTCATTGTGTCGGAGGCCGGTTGAGGAAAGTGGCGATGGCAGCCTGTCC
TCTCTCAAACTGAATCCTGTGGAGTGA
