# Supplementary material for: Chromosome-Level Genome Assembly of the Speckled Blue Grouper (Epinephelus cyanopodus) Provides Insight into Its Adaptive Evolution
Source: Biology (Basel). 2022 Dec 13;11(12):1810. doi: 10.3390/biology11121810 (PMC9775623; doi:10.3390/biology11121810)
Supplement: Supplementary file 1 [file biology-11-01810-s001.zip › Supplemental Data/HO00292.align]

>E.fuscoguttatus.05547_fus
ATGGTCACTTGGGCCGCCTTGCTGACAGTATGCATATGGATACAAACACAGACAGCCTCG
GGACAACACACGTGTGCTTCAAATCCACGCGGGCTGGTGAATTTCAATGTAAAATACTCC
CTCCCCCATTTCCAAACAGACAAACCTATACAGAACATAGCAGTGAACAGGGATGTGAAC
CCTCAAGAGGTGTATGTCGCAAGCCAGAATGTGATAGAGGCGGTGAACGATGCTATGGAA
AAAATATGGGAGGTGAAAACTGGACCTGTTGGCAGTCCTGACTGTGAAACCTGTCATGTG
TGTGATGTAGAAATAGATCCGGAAGATCCGGTGGATACAGACAATGAGGTTCTGCTTTTG
GATCCCGCTGGATTTCTCTTGCCTTACTTGTACATTTGTGGGAGTACGCAGCATGGGATC
TGTCACTTCATAGATATTAGCACTCCACAGCCCCAGCCTCAGTGTTTATACAAAAAGCAA
CAAAACTCTCCAAGCAGCTGTCCAGACTGTCTGGCCAGCCCCCTTGGCACCAAAGTCACC
ATCGTCGAAGAGGGAGTCACATCGTTCTTCTTTGTAGCAGCCTCTGTCAATGACAGAGTG
ACACAGAGGTATCCAAGAAGGTCGATATCAGTGGTGAGGCCGCTTTCAACTGAGGATGGC
TTTCACATGGTCATGAACGCCCTGACAGTGCTCCCAAGTCTACGGGACTCTTACAAGATT
GATTACATCTACAGTTTCTCCACCAAGGATTACGTCTACTTCCTGTCCCTGCAGCGAGAA
AATCCATCCAAGAGTAATTCAGCTTTTCAGACTCGACTGGGACGACTGCCGATAATAATT
CCAGAGGTGTGGATGTACAGGGAGGTGGTCCTGGAGTGCCGCTATGAGCCAAAGCGCAGG
AGGAGAAGGAGAGATAGTTTCAGGGACATTGTATACAATGGGCTACAGGCGGCACACTTT
GGGCGAGCGGGGAAAGACTTGGCATTGGAGCTGAGGGTGAGCGAGTCGGAGGACATTCTC
TATGGGGTGTTTGCTGAGGTGAATGAGCAAGGTGAACCTCAAAAAAACTCTGCCCTGTGT
GCCTTCCCTTTGACCCATGTGAACTATGAGATTGATAAAGGCGTGGACGCCTGCTGCAAG
TCAGGTCCGGAGCAGCTGTCCAGAGGTCTTTGTCACTTCCAGCAATGTGAGAGCTGCCCA
CATGAAAGCTCTGGAGGTAATGACACATGCACTGCCAAACCCACTCTGGTGTCAAAGCCG
TACTACAGATTAGACCTCTTCAACAGGCAGATGAGAGATGTCCTTTTCACTGCTGTCCTG
GTCACCACCACTGGGAATCACACACTGGGCCACTTTGGTACCTCAGATGGCCGGATACTG
CAGGTGATTCTCACTCTGTACAGGCCTATTGTCTTCGCCAACTTTTCTCTTGGAGAGACC
AAAGTGTCCAGGACAGCAGCTGTGTACTCAGACAATTTACTTCTCTTCACAGTGGGAAAT
AAGTTGTTCAAGGTGCCGTCTGGAGGACCAGGGTGTGCGCATTTTATGACATGCTCCATG
TGTTTGATGGCTCCACACTTCATGAACTGTGGCTGGTGTTCAGGAATCTGTTCGAGGCAG
AGAGAGTGTACCTCACAGTGGAACAAAGACTCGTGCGCACCTGTCATAACAGAGTTTTTC
CCTAAAATGGTCCCTGCTGGTGCTGAAACAGATGTGACACTGTGCGGCTGGGATTTTCAG
TCTCCTCTGCGACCCGCCATCATCAGCGGCAAAACCCACATCATCACAGTGGGCGCTGGG
ACCTTGTGTACAGTCCTGCCTGGAAGGAGCAGTAGTGAAGTGCTAGTATGCAAGACACAG
GAAAATACACCAAACCAGAACCTTACAATCACTCTGGAAGTTCACGAGGGAGAAGTGGAG
GGCCGCTACTCAATTGATGGCACAGCTCAGATACCTGGCTTCTCTTTTGTGGAGCCTAGC
ATAACAGAAATCAGGCCTGACCACGGACCCTTGTTTGGAGGAACACTGGTTACACTGACA
GGCAGATATCTTAATTCTGGGATACAGAGAGAGGTCTTCATCGCTGACAAAAAGTGCAAC
ATTCAGAGTCCTCCTGAGGGAAGTGAGACTTCTTCAGTCGTCTGCTACACACCAGCTGCA
GCAGGTGTTGGGAAGGTACCTGTGAAAATCATCATTGACAACTTTCATGTGACAACCTCT
AAGATGTTCTCCTACAAGAAAGACCCTGTTATAACCTCTGTGTATCCTCACTGCAGTTTC
CAAAGTGGCTCCAAGCTGGTGATAGTGGGTCACAATCTTGACTCTGCTCACAAAACTGTG
GTTCAGTACATTTCCAAAAATCGCAACCTGCCACT-TCTAGAACGAGTGTGCAGTGGCAC
AATGAATGCCACACATATGGAGTGCTGGGCTCCTGCTCTTCCAGAGGAAATGCCAGAAGA
AAAGTCTGACACAGGAGAGATCTTTATTTACGTGGATGGGAAGCGTAACCTCTATAAGGG
ACGTCTGGACTACCACCCTGATGCCAAAATCATTCCCTTTGAAATTGATGACCATGAACT
GCCTCTAAAGCCAGGAGAGACAGAAGTTTCACTGCATCATAGCAATTTGAATACAGTGAG
CACATGCATGAAGATCATAATGACAATCGGGGGTGTGAACTGCAGCGCTCAGGTTCTGTT
AAATGAGCTGACCTGCAGGATTCCTAAAGGCCTGGTTATTCCCAATGAGGGGCTGCCTGT
CAAGGTGTCTGTGAATGGGGAAATTTACGATGTGGGCAGAGTCGTCA---ACGACGATAA
CAACAACAGCACCATGATTGCGGGCATTCTCCTGGGTATCATCGCTGCATTAGTGCTAGG
TGCTGGCCTTGCATTAATGGTGATGATACATTTGAGGAAGAAAAAGAGAGCCAACATAGA
GAATCGTTTATCAACAATGCTTTCACGGAGCCGCATGGCCAGCGGTGCTGATATATCCCC
GACAGGTGACTACAGACGAGTGGATCTGTCCAATCAAACATCCGGTTCAGGAATGGCCTT
CCAAGGTTTATTGTATGCTGCCAGCTACGATCATCTGGCCGTTCCTTTAATGCCACGGGA
CAATATCTCAATGGTCAGTCTGAGCTCTGATCTTCTTGAAGAGGTTAAAGATGTCCTGAT
CCCTGCTGAGATGCTGCGAATTGAGGATAGCCAGATTATCGGCAAAGGCCACTTTGGGAC
AGTTTATCATGGGTTCTTGATAGACAGCAACAAGCAAGAGATCCACTGTGCTGTGAAGTC
CCTGAACAGGATCACAGATGTGGGAGAGGTGGATCAGTTCCTCAGAGAGGGCATCATCAT
GAAAGGTTTCCACCACCCCAACATCCTGTCTCTGCTGGGCATCATGCTGCCCAAAGAAGG
GCTCCCTCTGGTGGTTCTACCATACATGAAGCACGGGGATGTGCGTCATTTCATCCGCTC
CGAGAAAAGGAACCCGACTGTGAAAGACCTGATAGGCTTTGGGCTTCAGGTTGCCAAGGG
GATGCAGTATTTAGCCCAGAAGAAATTTGTCCACAGAGACCTGGCTGCACGTAACTGCAT
GCTGGATGAAACCTTCACAGTAAAGGTGGCTGACTTCGGCATGGCAAGGGACATCTACGA
CAAGGAGTACTACAGCATTCAAGATCACAAACGGGTAAAGCTGCCAGTGAAGTGGATGGC
CATCGAAAGCCTGCAAACGCAAAAGTTCACTACCAAGTCTGACGTGTGGTCATATGGGAT
TTTAATGTGGGAGCTGTTGACCAGAGGTGCTAGCCCATATCCAGATGTGGATCCATATGA
CATCACTCACTATTTGTTGAAGGGACGCCGGCTTCCTCAGCCACAGTTTTGCCCTGATGC
TCTCTATTCCATCATGCTGACATGTTGGGACCCGGAGCCCGAGTGCAGACCTGACTTCAA
TAGCCTAGTTACAGAAGTACAACAAATCCTGTCCTTTCTGGAAGGAGAGCACTACATCAG
TCTGAAGGTGAACTATGTCAACTTAGACCAGCCGAGGCCGTACCCGTCTCTGACTGGATC
TGCAGATGAAGCTGAGGCCTCAGACCTGGACACGGACAGTCACGCTGCCAGCTGA
>XP-033483195.1_lan
ATGGTCACTTGGGCCGCCTTGCTGACAGTATGCATATGGATACAAACACAGACAGCCTCG
GGACAACACACGTGTGCTTCGAATCCACGCGGGCTGGTGAATTTCAATGTAAAATACTCC
CTCCCCCATTTCCAAACAGACAAACCTATACAGAACATAGCAGTGAACAGGGATGTGAAC
CCTCAAGAGGTGTATGTCGCTAGCCAGAATGTGATAGAGGCAGTGAACGATGCTATGGAA
AAAATATGGGAGGTGAAAACTGGACCTGTTGGCAGTCCTGACTGTCAAACCTGTCAGGTG
TGTGATGTAGAAATAGATCCGGAAGATCTGGTGGATACAGACAATGAGGTTCTGCTTTTG
GATCCTGCTGGATTTCTCTTGCCTTACTTGTACATTTGTGGGAGTACGCAGCATGGGATC
TGTCACTTCATAGATATTAGCACTCCACAGCCCCAGCCTCAGTGTTTATACAAAAAGCAA
CAAAACTCTCCAAGCAGCTGTCCAGACTGTCTGGCCAGCCCCCTTGGCACCAAAGTCACC
ATCGTCGAAGAGGGAGTCACATCGTTCTTCTTTGTAGCAGCCTCTGTCAATGACAGAGTG
ACACAGAGGTATCCAAGGAGGTCGATATCAGTGGTGAGGCCGCTTTCAACTGAGGATGGC
TTTCACATGGTCATGAACGCCCTGACAGTGCTCCCAAGTCTTCGGGACTCTTACAAGATT
GATTACATCTACAGTTTCTCCACCAAGGATTACGTCTACTTCCTGTCCCTGCAGCGAGAA
AATCCATCCAAGAGTAATTCAGCTTTTCAGACTCGACTGGGACGACTGCCGATAATAATT
CCAGAGGTGTGGATGTACAGGGAGGTGGTCCTGGAGTGCCGCTATGAGCCAAAGCGCAGG
AGGAGAAGGAGAGATAGTTTCAGGGACATTGTATACAACGGGCTACAGGCGGCACACTTT
GGGCGAGCGGGGAAAGACTTGGCATTGGAGCTGAGGGTGAGCGAGTCGGAGGACATTCTC
TATGGGGTGTTTGCTGAGGTGAATGAGCAAGGTGAACCTCAAAAAAACTCTGCCCTGTGT
GCCTTCCCTTTGACCCATGTGAACTATGAGATTGATAAAGGCGTGGACGCCTGCTGCAAG
TCAGGTCCGGAGCAGCTGTCCAGAGGTCTTTGTCACTTCCAGCAATGTGAGAGCTGCCCA
CATGAAAGCTCTGGAGGTAATGACACATGCACTGCCAAACCCACTCTGGTGTCAAAGCCA
TACTACAGATTAGACCTTTTCAACAGGCAGATGAGAGATGTCCTTTTCACTGCTGTCCTG
GTCACCACCACTGGGAATCACACACTGGGCCACTTTGGTACCTCAGATGGCCGGATACTG
CAGGTGATTCTCACTCTGTACAGGCCTATTGTCTTCGCCAACTTTTCTCTTGGAGAGACC
AAAGTGTCCAGGACAGCAGCTGTGTACTCAGACAATTTACTTCTCTTCACAGTGGGAAAT
AAGTTGTTCAAGGTGCCGTCTGCAGGACCAGGGTGTGCGCATTTTATGACATGCTCCATG
TGTTTGATGGCTCCACACTTCATGAACTGCGGCTGGTGTTCAGGAATCTGTTCGAGGCAG
AGCGAGTGTACCTCACAGTGGAACAAAGACTCGTGCGCACCTGTCATAACAGAGTTTTTC
CCTAAAATGGTACCTGCTGGTGCTGAAACAGAGGTGACACTGTGCGGCTGGGATTTTCAG
TCTCCTCTGCGACCTGCCATCATCAGCGGGAAAACCCACATCATCACAGTGGGCGCTGGG
ACCTTGTGTACAGTCCTGCCTGGAAGGAGCAGTAGTGAAGTGCTAGTATGCAAGACACAG
GAAAATACACCAAACCAGAACCTTACAATCACTCTGGAAGTTCACGAGGGAGAAGTGGAG
GGCCGCTACTCAATTGATGGCACAGCTCAGATACCTGGCTTCTCTTTTGTGGAACCTAGC
ATAACAGAAATCAGGCCTGACCATGGACCCTTGTTTGGAGGAACGATGGTTACACTGACA
GGCAGATATCTTAATTCTGGGATACAGAGAGAGGTCTTCATCGCTGACAAAAAGTGCAAC
ATTCAGAGTCCTCCTGAAGGAAGTGAGACCTCTTCAGTCGTCTGCTACACACCAGCTGCA
GCAGATGTTGGGAAGGTACCTGTGAAAATCATCATTGACAACTTTCAAGTGACAACCTCT
AAGATGTTCTCCTACAAGAAAGACCCTGTTATAACCTCTGTGTATCCTCACTGCAGTTTC
CAAAGTGGCTCCAAGCTGGTGATAGTGGGTCAGAATCTTGACTCTGCTCACAAAACTGTG
GTTCAGTACATTTCCAAAAATCGCAACCTGCCACC-TCTAGAACGAGTGTGCAGCGGCAC
AATGAATGCCACACATATGGAGTGCTGGGCTCCTGCTCTTCCAGAGGAAATGCCAGAAGA
AAAGTCTGACACAGGAGAGATCTTTATTCACATGGATGGGAAGCGTAACCTCTATAAGAG
ACGTCTGGACTACCACCCTGATGCCACAATCATTCCCTTTGAAAATGATGACCATGAACT
GCCTCTAAAGCCAGGAGAGACAGAAGTATCACTGCATCATAGCAATTTGAATACAGTGAG
CACATGCATGAAGATCATAATGACAATCGGGGGTGTGAACTGCAACGCTCAGGTTCTGTT
AAATGAGCTGACCTGCAGGATTCCTAAAGGCCTGGTTATTCCCAATGAGGGGTTGCCTGT
CAAGGTGTCTGTGAATGGGGAAATTTACGATGTGGGCAGAGTCGTCAACGACGACGACAA
CAACAACAGCACCATGATTGCGGGCGTTCTCCTGGGCATCATCGCTGCATTAGTGCTAGG
TGCTGGCCTTGCACTAATGGTGATGATACATTTGAGGAAGAAAAAGAGAGCCAACATAGA
GAATCGTTTATCAACAATGCTTTCACGGAGCCGCATGGCCAGCGGTGCTGATATATCCCC
GACAGGTGACTACAGACGAGTGGATCTGTCCAATCAAACATCCGGTTCAGGAATGGCCTT
CCAAGGTTTATTGTATGCTGCCAGCTACGATCATCTGGCCGTTCCTTTAATGCCACGGGA
CAATATCTCAATGGTCAGTCTGAGCTCTGATCTTCTTGAAGAGGTTAAAGATGTCCTGAT
CCCTGCTGAGATGCTGCGAATTGAGGATAGCCAGATTATCGGCAAAGGCCACTTTGGGAC
AGTTTATCATGGGTTCTTGATAGACAGCAACAAGCAAGAGATCCACTGTGCTGTGAAGTC
CCTGAACAGGATCACAGATGTGGGACAGGTGGATCAGTTCCTCAGAGAGGGCATCATCAT
GAAAGGTTTCCACCACCCCAACATCCTGTCTCTGCTGGGCATCATGCTGCCCAAAGAAGG
GCTCCCTCTGGTGGTTCTACCGTACATGAAGCACGGGGATGTGCGTCATTTCATCCGCTC
CGAGAAAAGGAACCCAACTGTGAAAGACCTGATAGGCTTTGGGCTTCAGGTTGCCAAAGG
GATGCAGTATTTAGCCCAGAAGAAATTTGTCCACAGAGACCTGGCTGCACGTAACTGCAT
GCTGGATGAAACCTTCACAGTAAAGGTGGCTGACTTCGGCATGGCAAGGGACATCTACGA
CAAGGAGTACTACAGCATTCAAGATCACAAACGGGTAAAGCTGCCAGTGAAGTGGATGGC
CATCGAAAGCCTGCAAACGCAAAAGTTCACTACCAAGTCTGACGTGTGGTCATATGGGAT
TTTAATGTGGGAGCTGTTGACCAGAGGTGCTAGCCCATATCCAGATGTGGATCCATATGA
CATCACTCACTATTTGTTGAAGGGACGCCGGCTTCCTCAGCCACAGTTTTGCCCTGATGC
TCTCTATTCCATCATGCTGACATGTTGGGACCCGGAGCCCGAGTGCAGACCTGACTTCAA
TAGCCTAGTTACAGAAGTACTACAAATCTTGTCCTTTCTGGAAGGAGAGCACTACATCAG
TCTGAAGGTGAACTATGTCAACTTAGACCAGCCGAGGCCGTACCCGTCTCTGACTGGATC
TGCAGATGAAGCTGAGGCCTCAGACCTGGACACGGACAGTCATGCTGCCAGCTGA
>Epmoa-GLEAN-10023642_moa
ATGGTCACTTGGGCCGCCTTGCTGACAGTATGCATATGGATACAAACACAGACAGCCTCG
GGACAACACACGTGTGCTTCAAATCCACGCGGACTGGTGAATTTCAATGTAAAATACTCC
CTCCCCCATTTCCAAACAGACAAACCTATACAGAACATAGCAGTGAACAGGGATGTGAAC
CCTCAAGAGGTGTATGTCGCAAGCCAGAATGTGATAGAGGCGGTGAACGATGCTATGGAA
AAGATATGGGAGGTGAAAACTGGACCTGTTGGCAGTCCTGACTGTGAAACCTGTCAGGTG
TGTGATGTAGAAATAGATCCGGAAGATCCGGTGGATACAGACAATGAGGTTCTGCTTTTG
GATCCTGCTGGATTTCTCTTGCCTTACTTGTACATTTGTGGGAGTACGCAGCATGGGATC
TGTCACTTCATAGATATTAGCACTCCACAGCCCCAGCCTCAGTGTTTATACAAAAAGCAA
CAAAACTCTCCAAGCAGCTGTCCAGACTGTCTGGCCAGCCCCCTTGGCACCAAAGTCACA
ATCGTCGAAGATGGAGTCACATCGTTCTTCTTTGTAGCAGCCTCTGTCAATGACAGAGTG
ACACAGAGGTATCCAAGGAGGTCGATATCAGTGGTGAGGCCGCTTTCAACCGAGGATGGC
TTTCACATGGTCATGAACGCCCTGACAGTGCTCCCAAGTCTACGGGACTCTTACAAGATT
GATTACATCTACAGTTTCTCCACCAAGGATTACGTCTACTTCCTGTCCCTGCAGCGAGAA
AATCCATCCAAGAGTAATTCAGCTTTTCAGACTCGACTGGGACGACTGCCGATAATAATT
CCAGAGGTGTGGATGTACAGGGAGTTGGTCCTGGAGTGCCGCTATGAGCCAAAGCGCAGG
AGGAGAAGGAGAGATAGTTTCAGGGACATTGTATACAACGGGCTACAGGCGGCACACTTT
GGGCGAGCGGGGAAAGACTTGGCATTGGAGCTGAGGGTGAGCGAGTCGGAGGACATTCTC
TATGGGGTGTTTGCTGAGGTGAATGAGCAAGGTGAACCTCAAAAAAACTCTGCCCTGTGT
GCCTTCCCTTTGACCCATGTGAACTATGAGATTGATAAAGGCGTGGACGCCTGCTGCAAG
TCAGGTCCGGAGCAGCTGTCCAGAGGTCTTTGTCACTTCCAGCAATGTGAGAGCTGCCCA
CATGAAAGCTCTGGAGGTAATGACACATGCACTGCCAAACCCACTCTGGTGTCAAAGCCA
TACTACAGATTAGACCTCTTCAACAGGCAGATGAGAGATGTCCTTTTCACCGCTGTCCTG
GTCACCACCACTGGGAATCACACGCTGGGCCACTTTGGTACCTCAGACGGCCGGATACTG
CAGGTGATTCTTACTCTGTACAGGCCTATTGTCTTCGCCAACTATTCTCTTGGAGAGACC
GAAGTGTCCAGGACAGCAGCTGTGTACTCAGACGATTTACTTCTCTTCACAGTGGGAAAT
AAGTTGTTCAAGGTGCCGTCTGCAGGACCAGGGTGTGCGCATTTTATGACATGCTCCATG
TGTTTGATGGCTCCACACTTCATGAACTGCGGCTGGTGTTCAGGAATCTGTTCGAGGCAG
AGCAAGTGTACCTCACAGTGGAACAAAGACTCGTGCGCACCTGTCATAACAGAGTTTTTC
CCTAAAATGGTACCTGCTGGTGCTGAAACAGAGGTGACACTGTGCGGCTGGGATTTTCAG
TCTCCTCTGCGACCTGCCATTATCAGTGGGAAAACCCACATCATCACAGTGGGCACTGGG
ACGTTGTGTACAGTCCTGCCTGGAAGGAGCAGTAGTGAAGTGCTAGTATGCAAGACACAG
GAAAATACACCAAACCAGAACCTTACAATCACTCTGGAAGTTCACGAGGGAGAAGTGGAG
GGCCGCTACTCAATTGATGGCACAGCTCAGATACCTGGCTTCTCTTTTGTGGAGCCTAGC
ATAACAGAAATCAGGCCTGACCATGGACCCTTGTTTGGAGGAACGATGGTTACACTGACA
GGCAGATATCTTAATTCTGGGATACAGAGAGAGGTCTTCATCGCTGACAAAAAGTGCAAC
ATTCAGAGTCCTCCTGAAGGAAGTGAGACCTCTTCAGTCGTCTGCTACACACCAGCTGCA
GCAGGTGCTGGGAAGGTACCTGTGAAAATCATCATTGACAACTTTCAAGTGACAACCTCT
AAGATGTTCTCCTACAAGAAAGACCCTGTTATAACCTCTGTGTATCCTCACTGCAGTTTC
CAAAGTGGCTCCAAGCTGGTGATAGTGGGTCAGAATCTTGACTCTGCTCACAAAACTGTG
GTTCAGTACATTTCCAAAAATCGCAACCTGCCACC-TCTAGAACGAGTGTGCAGCGGCAC
AATGAATGCCACACATATGGAGTGCTGGGCTCCTGCTCTTCCAGAGGAAATGCCAGAAGA
AAAGTCTGACACAGGAGGGATCTTTATTCACATGGATGGGAAGCGTAACCTCTATAAGAG
ACGTCTGGACTACCACCCCGATGCCACAATCATTCCCTTTGAAAATGATGACCATGAACT
GCCTCTAAAGCCAGGAGAGACAGAAGTTTCACTGCATCATAGCAATTTGAATACAGTGAG
CACATGCATGAAGATCATAATGACAATCGGGGGTGTGAACTGCAATGCTCAGGTTCTGTT
AAATGAGCTGACCTGCAGGATTCCTAAAGGCCTGGTTATTCCCAATGAGGGGCTGCCTGT
CAAGGTGTCTGTGAATGGGGAAATTTACGATGTGGGCAGAGTCGTCA---ACGACGACAA
CAACAATAGCACCATGATTGCGGGCATTCTCCTGGGCATCATCGCTGCATTAGTGCTAGG
TGCTGGCCTTGCATTAATGGTGATGATACATTTGAGGAAGAAAAAGAGAGCCAACATAGA
GAATCGTTTATCAACAATGCTTTCACGGAGCCGCATGGTCAGCGGTGCTGATATATCCCC
GACTGGTGACTACAGACGAGTGGATCTGTCCAATCAAACATCCGGTTCAGGAATGGCCTT
CCAAGGTTTATTGTATGCTGCCAGCTACGATCATCTGGCCGTTCCTTTAATGCCACGGGA
CAATATCTCAATGGTCAGTCTGAGCTCTGATCTTCTTGAAGAGGTTAAAGATGTCCTGAT
CCCTGCTGAGATGCTGCGAATTGAGGATAGCCAGATTATCGGCAAAGGCCACTTTGGGAC
AGTTTATCATGGTTTCTTGATAGACAGCAACAAGCAAGAGATCCACTGTGCTGTGAAGTC
CCTGAACAGGATCACAGATGTGGGAGAGGTGGATCAGTTCCTCAGAGAGGGCATCATCAT
GAAAGGTTTCCACCACCCCAACATCCTGTCTCTGCTGGGCATCATGCTGCCCAAAGAAGG
GCTCCCTCTGGTGGTTCTACCGTACATGAAGCACGGGGATGTGCGTCATTTCATCCGCTC
CGAGAAAAGGAACCCAACTGTGAAAGACCTGATAGGCTTTGGGCTTCAGGTTGCCAAGGG
GATGCAGTATTTAGCCCAGAAGAAATTTGTCCACAGAGACCTGGCTGCACGTAACTGCAT
GCTGGATGAAACCTTCACAGTAAAGGTGGCTGACTTCGGCATGGCAAGGGACATCTACGA
CAAGGAGTACTACAGCATTCAAGATCACAAACGGGTAAAGCTGCCAGTGAAGTGGATGGC
CATCGAAAGCCTGCAAACGCAAAAGTTCACTACCAAGTCTGACGTGTGGTCATATGGGAT
TTTAATGTGGGAGCTGTTGACCAGAGGTGCTAGCCCATATCCAGATGTGGATCCATATGA
CATCACTCACTATTTGTTGAAGGGACGCCGGCTTCCTCAGCCACAGTTTTGCCCTGATGC
TCTCTATTCCATCATGCTGACATGTTGGGACCCGGAGCCCGAGTGCAGACCTGACTTCAA
TAGCCTAGTTACAGAAGTACAACAAATCCTGTCCTTTCTGGAAGGAGAGCACTACATCAG
TCTGAAGGTGAACTATGTCAACTTAGACCAGCCGAGGCCGTACCCGTCTCTGACTGGATC
TGCAGATGAAGCTGAGGCCTCAGACCTGGACACAGACAGTCATGCTGCCAGCTGA
>C.altivelis-GLEAN-10028708_alt
ATGGTCACTTGGGCCGCCTTGCTGACAGTATGCATATGGATACAAACACAGACAGCCTCG
GGACAACACACGTGTGCTTCAAATCCACGCGGGCTGGTGAATTTCAATGTAAAATACTCC
CTCCCCCATTTCCAAACAGACAAACCTATACAGAACATAGCAGTGAACAGGGATGTGAAC
CCTCAAGAGGTGTATGTCGCAAGCCAGAATGTGATAGAGGCGGTGAACGATGCTATGGAA
AAGATATGGGAGGTGAAAACTGGACCTGTTGGCAGTCCTGACTGTGAAACCTGTCAGGTG
TGTGATGTAGAAATAGATCCGGAAGATCCGGTGGATACAGACAATGAGGTTCTGCTTTTG
GATCCTGCTGGATTTCTCTTGCCTTACTTGTACATTTGTGGGAGTACGCAGCATGGGATC
TGTCACTTCATAGATATTAGCACTCCGCAGCCCCAGCCTCAGTGTTTATACAAAAAGCAA
CAAAACTCTCCAAGCAGCTGTCCAGACTGTCTGGCCAGCCCCCTTGGCACCAAAGTCACT
ATCGTCGAAGAGGGAGTCACATCGTTCTTCTTTGTAGCAGCCTCTGTCAATGACAGAGTG
ACACAGAGGTATCCAAGGAGGTCGATATCAGTGGTGAGGCCGCTTTCAACCGAGGATGGC
TTTCACATGGTCATGAACGCCCTGACAGTGCTCCCAAGTCTACGGGACTCTTACAAGATT
GATTACATCTACAGTTTCTCCACCAAGGATTACGTCTACTTCCTGTCCCTGCAGCGAGAA
AATCCATCCAAGAGTAATTCAGCTTTTCAGACTCGACTGGGACGACTGCCGATAATAATT
CCAGAGGTGTGGATGTACAGGGAGGTGGTCCTGGAGTGCCGCTATGAGCCAAAGCGCAGG
AGGAGAAGGAGAGATAGTTTCAGGGACATTGTATACAACGGGCTACAGGCGGCACACTTT
GGGCGAGCGGGGAAAGACTTGGCATTGGAGCTGAGGGTGAGCGAGTCAGAGGACATTCTC
TATGGGGTGTTTGCTGAGGTGAATGAGCAAGGTGAACCTCAAAAAAACTCTGCCCTGTGT
GCCTTCCCTTTGACCCATGTGAACTATGAGATTGATAAAGGCGTGGATGCCTGCTGCAAG
TCAGGTCCGGAGCAGCTGTCCAGAGGTCTTTGTCACTTCCAGCAATGTGAGAGCTGCCCA
CATGAAAGCTCTGGAGGTAATGACACATGCACTGCCAAACCCACTCTGGTGTCAAAGCCG
TACTACAGATTAGACCTCTTCAACAGGCAGATGAGAGACGTCCTTTTCACTGCTGTCCTG
GTCACCACCACTGGGAATCACACGCTGGGCCACTTTGGTACCTCAGATGGCCGGATACTG
CAGGTGATTCTCACTCTGTACAGGCCTATTGTCTTCGCTAACTTTTCTCTTGGAGAGACC
AAAGTGTCCAGGACAGCAGCTGTGTACTCAGACGATTTACTTCTCTTCACAGTGGGAAAT
AAGTTGTTCAAGGTGCCGTCTGCAGGACCAGGGTGTGCGCATTTTATGACATGCTCCATG
TGTTTGATGGCTCCACACTTCATGAACTGCGGCTGGTGTTCAGGAATCTGTTCGAGGCAG
AGCGAGTGTACCTCACAGTGGAACAAAGACTCGTGCGCACCTGTCATAACAGAGTTTTTC
CCTAAAATGGTACCTGCTGGTGCTGAAACAGAGGTGACACTGTGCGGCTGGGATTTTCAG
TCTCCTCTGCGACCCGCCATCATCAGCGGCAAAACCCACATCATCACAGTGGGCACTGGG
ACCTTGTGTACAGTCCTGCCTGGAAGGAGCAGTAGTGAAGTGCTAGTATGCAAGACACAG
GAAAATACACCAAACCAGAACCTTACAATCACTCTGGAAGTTCACGAGGGAGAAGTGGAG
GGCCGCTACTCAATTGATGGCACAGCTCAGATACCTGGCTTCTCTTTTGTGGAGCCTAGC
ATAACAGAAATCAGGCCTGACCATGGACCTTTGTTTGGAGGAACGATGGTTACACTGACA
GGCAGATATCTTAATTCTGGGATACAGAGAGAGGTCTTCATCGCTGACAAAAAGTGCAAC
ATTCAGAGTCCCCCTGAAGGAAGTGAGACCTCTTCAGTCGTCTGCTACACACCAGCTGCA
GCAGGTGTTGGGAAAGTACCTGTGAAAATCATCATTGACAACTTTCAAGTGGCAACCTCT
AAGATGTTCTCCTACAAGAAAGACCCTGTTATAACCTCTGTGTATCCTCACTGCAGTTTC
CAAAGTGGCTCCAAGCTGATGATAGTGGGTCAGAATCTTGACTCTGCTCACAAAACTGTG
GTTCAGTACATTTCCAAAAATCGCAACCTGCCACCTTCTAGAACGA--------------
--------------------------------------------AGGAAATGCCAGAAGA
AAAGTCTGACACAGGAGAGATCTTTATTCACATGGATGGGAAGCGTAACCTCTATAAGAG
ACGTCTGGACTACCACCCTG----------------------------------------
-----------------------------------ATCATAGCAATTTGAATACAGTGAG
CACATGCATGAAGATCATAATGACAATCGGGGGTGTGAACTGCAACGCTCAGGTTCTGTT
AAATGAGCTGACCTGCAGGATTCCTAAAGGCCTGGTTATTCCCAATGAGGGGCTGCCTGT
CAAGGTGTCTGTGAATGGGGAAATTTACGATGTGGGCAGAGTCGTCA---ACGACGATAA
CAACAACAGCACCATGATTGCGGGCATTCTCTTGGGCATCATCGCTGCATTAGTGCTAGG
TGCTGGCCTTGCATTAATGGTGATGATACATTTGAGGAAGAAAAAGAGAGCCAACATAGA
GAATCGTTTATCAACAATGCTTTCACGGAGCCGCATGGCCAGCGGTGCTGATATATCCCC
GACAGGTGACTACAGACGAGTGGATCTGTCCAATCAAACATCCGGTTCAGGAATGGCCTT
CCAAGGTTTATTGTATGCTGCCAGCTACGATCATCTGGCCGTTCCTTTAATGCCACGGGA
CAATATCTCAATGGTCAGTCTGAGCTCTGATCTTCTCGAAGAGGTTAAAGATGTCCTGAT
CCCTGCTGAGATGCTGCGAATTGAGGATAGCCAGATTATCGGCAAAGGCCACTTTGGGAC
AGTTTATCATGGGTTCTTGATAGACAGCAACAAGCAAGAGATCCACTGTGCTGTGAAGTC
CCTGAACAGGATCACAGATGTGGGAGAGGTGGATCAGTTCCTCAGAGAGGGCATCATCAT
GAAAGGTTTCCACCACCCCAACATCCTGTCTCTGCTGGGCATCATGCTGCCCAAAGAAGG
GCTCCCTCTGGTGGTTCTACCATACATGAAGCACGGGGATGTGCGTCATTTCATCCGCTC
TGATAAAAGGAACCCAACTGTGAAAGACCTGATAGGCTTTGGGCTTCAGGTTGCCAAGGG
GATGCAGTATTTAGCCCAGAAGAAATTTGTCCACAGAGACCTGGCTGCACGCAACTGCAT
GCTGGATGAAACCTTCACAGTAAAGGTGGCTGACTTCGGCATGGCAAGGGACATCTACGA
CAAGGAGTACTACAGCATTCAAGATCACAAACGGGTAAAGCTGCCAGTGAAGTGGATGGC
CATCGAAAGCCTGCAAACGCAAAAGTTCACTACCAAGTCTGACGTGTGGTCATATGGGAT
TTTAATGTGGGAGCTGTTGACCAGAGGTGCTAGCCCATATCCAGATGTGGATCCATATGA
CATCACTCACTATTTGTTGAAGGGACGCCGGCTTCCTCAGCCACAGTTTTGCCCTGATGC
TCTCTATTCCATCATGCTGACATGTTGGGACCCGGAGCCTGAGTGCAGACCTGACTTCAA
TAGCCTAGTTACAGAAGTACAACAAATCCTGTCCTTTCTGGAAGGAGAGCACTACATCAG
TCTGAAGGTGAACTATGTCAACTTAGACCAGCCGAGGCCGTACCCGTCTCTGACTGGATC
TGCAGATGAAGCTGAGGCCTCAGACCTGGACACGGACAGTCATGCTGCCAGCTGA
>OF01726-RA_aka
ATGGTCACTTGGGCCGCCTTGCTGACAGTATGCATATGGATACAAACACAGACAGCCTCG
GGACAACACACGTGTGCTTTGAATCCACGCGGGCTGGTGAATTTCACTGTAAAATACTCC
CTCCCCCATTTCCAAACAGACAAACCTATACAGAACATAGCAGTGAACTGGGATCAGAAC
CCTCAAGAGGTGTATGTCGCAAGCCAGAATGTGATAGAGGCGGTGAACGATGCTATGGAA
AAAATATGGGAGGTGAAAACTGGACCTGTTGGCAGTCCTGACTGTCAGACCTGTCAGATG
TGTGATATAGAAATAGATCCGGAAGATTCGGTGGATACAGACAATGAGGTTCTGCTTTTG
GATCCTGCTGGATTTCTCTTGCCTTACTTGTACATTTGTGGGAGTACGCAGCATGGGATC
TGTCACTTCATAGATATTAGCACTCCACAGCCCCAGCCCCAGTGTTTATACAAAAAGCAA
CAAAACTCTCCAAGCAGCTGTCCAGACTGTCTGGCTAGCCCCCTTGGCACCAAAGTCACC
ATCGTCGAGGAGGGAGCCACATCGCTCTTCTTTGTAGCAGCCTCTGTCAATGACAGAGTG
ACACAGAGGTATCCAAGGAGGTCAATATCAGTGGTGAGGCCGCTTTCAACCGAGGATGGC
TTTCACATGGTCATGAACGCCCTGACAGTGCTCCCAAGTCTACAGGACTCTTACAAGATT
GATTACATCTACAGTTTCTCCACCAAGGATTACGTCTACTTCCTGTCCCTGCAGCGAGAA
AATCCATCCAAGAGTAATTCAGCTTTTCAGACTCGACTGGGACGACTGCCGATAAAAATT
CCAGAGGTGTGGATGTACAGGGAGGTGGTCCTGGAGTGCCACTATAATCCAAAGCGCAGG
AGGAGAAAGAGAGATGGTTTCAGGGATATTGTGTACAATGGGCTACAGGCGGCACACTTT
GGGCGAGCAGGGAAAGACTTGGCATTGGAGCTGAGGGTGAGCGAGTCGGAGGACATTCTC
TATGGGGTGTTTGCTGAGGTGAATGAGCAAGGTGAACCTCAAAAAACCTCTGCCCTGTGT
GCCTTCCCTTTGACCCATGTGAACCATGAGATTGATAAAGGCGTGGATGCCTGCTGCAAG
TCAGGTCCGGAGCAGCTGTCCAGAGGTCTTTGTCACTTCCAGCCATGCGAGAGCTGCCCA
CATGAAAGCTCTGGAGGTACTGACACATGCACTGACAAACCCACTCTGGTGTCAAAGCCG
TACCACAGATTAGACCTCTTCAACAGGCAGATGAGAGACGTCCTTTTCACTGCTGTCCTG
GTCACCACCACTGGGAATCACACGCTGGGCCACTTTGGTACCTCAGACGGCCGGATACTG
CAGGTGATTCTCACTCTGCACAGGCCTATTGTCTTCGCCAACTTTTCTCTTGGAGACACC
AAAGTGTCCAGGACAGCAGCTGTGTACTCAGATGATTTACTTCTCTTCACAGTGGGAAAT
AAGCTGTTCAAGGTGCCGTCTGCAGGACCAGGGTGTGCGCATTTTATGGCATGCTCCATG
TGTTTGATGGCTCCACACTTCATGAACTGCGGCTGGTGTTCAGGAATCTGTTCGAGGCAG
AGCGAGTGTACCTCGCAGTGGAACAAAGACTCATGCGCACCTGTCATAACGGAGTTTTTC
CCTAAAATGGTCCCTGCCGGTGCTGAAACAGAGGTGACACTGTGCGGCTGGGATTTTCAG
TCTCCTCTGCGACCCGCCATTATCAGCGGGAAAACTCACATCATCACAGTGGGCGCTGGG
ACCTTGTGTACAGTCCTGCCTGGAAGGAGCAGTAGTGAAGTGCTAGTATGCAGGACACAG
GAAAATACACCAAACCAGAACCTTACAATCACTCTGGAAGTTCACGAGGGAGAAGTGGAG
GGCCGTTACTCCATTGATGGCACAGCTCAGATTCCCGGCTTCTCTTTTGTGGAGCCTAGC
ATAACAGAGATCAGGCCTGACCATGGACCCTTGTTTGGAGGAACGACGGTTACACTGACA
GGCAGATATCTTAATTCTGGGATACAGAGAGAGGTCTTCATCGCTGACAAAAAGTGCAAC
ATTCAGAGTCCTCCTGAAGGAAGTGAGACCTCTTCAGTTGTCTGCCAAACACCAGCTGCA
GCAGGTGTTGGGAAGGTACCTGTGAAAATCATCATTGACAACTTTCAAGTGACAACCTCT
AAGATGTTCTCCTACAAGAAAGACCCTGTTATAACCTCTGTGTATCCTCACTGCAGTTTC
CAAAGTGGCTCCAAGCTGGTGATAGAGGGTCAGAATCTTGACTCTGCTCACAAAACTGTG
GTTCAGTACACTTCCAAAAATCGCCACCTGCAACC-TCTAGAACAAGTGTGCAGCGGCAC
AATGAATGCCACACATATGGAGTGCTGGGCTCCTGCTTTTCCAGAGGAAATGCCAGAAGA
AAAGTCTGACACAGGAGAGATCTTTATTCACATGGATGGGAAGCGTAACCTCTATAAGAG
ACGTCTGGACTACCACCCTGATGCCACAATCTTTCCCTTTGAAAATGATGACCATGAATT
GCCTCTAAAGCCAGGAGACACGGAAGTTTCACTGCATCATAGCAAATTGAATACAGTGAG
CACATGTATGAAGATCATAATGACAATCGGGGGTGTGAACTGCAACGCTCAGGTTCTGTT
AAATGAGCTGACCTGCAGGATTCCTAAAGGCCTGGTTATTCCCAATGAGGGGCTGCCTGT
CAAGGTGTCTGTGAATGGGGAAATTTACGATGTGGGCAGAGTCGTCA---ACGACGACAA
CAACAACAGCACCATGATTGCGGGCATTCTCCTGGGCATCATCGCTGCATTAGTGCTAGG
TGCCGGCCTTGCATTAATGGCGATGATACATTTGAGGAAGAAAAAGCGAGCCAACATAGA
GAATCGTTTATCAACAATGCTTTCACGGAGCCGCATGGCCAGCAGTGCTGATATATCCCC
GACAGGTGACTACAGACGAGTGGATCTGTCCAATCAAACATCTGGTTCAGGAATGGCCTT
CCAAGGTTTATTGTATGCTGCCAGCTACGATCATCTGGCCGTTCCTTTAATGCCACGGGA
CAATATCTCGATGGTCAGTCTGAGCTCTGATCTTCTTGAAGAGGTTAAAGATGTCCTGAT
CCCTGCTGAGATGCTGCGAATTGAGGATAGCCAGATTATCGGCAAAGGCCACTTTGGGAC
AGTTTATCATGGGCACTTGATCGACAGCAACAAGCAAGAGATCCACTGTGCTGTGAAGTC
CCTGAACAGGATCACAGATGTGGGAGAGGTGGATCAGTTCCTCAGAGAGGGCATCATCAT
GAAAGGTTTCCACCACCCCAACATCCTGTCTCTGCTGGGCATCATGCTGCCCAAAGAAGG
GCTCCCTCTGGTGGTTCTACCGTACATGAAGCACGGGGATGTGCGTCATTTCATCCGCTC
CGAGAAAAGGAACCCAACTGTGAAAGACCTGATAGGCTTTGGGCTTCAGGTTGCCAAAGG
GATGCAGTATTTAGCCCAGAAGAAATTTGTCCACAGAGACCTGGCTGCACGTAACTGCAT
GCTGGATGAAACCTTCACAGTAAAGGTGGCTGACTTCGGCATGGCAAGGGACATCTACGA
CAAGGAGTACTACAGCATTCAAGATCACAAACGGGTAAAGCTTCCAGTGAAGTGGATGGC
CATCGAAAGCCTGCAAACGCAAAAGTTCACTACCAAGTCTGATGTGTGGTCATATGGGAT
CTTAATGTGGGAGCTGCTGACCAGAGGTGCCAGCCCATATCCAGACGTGGACCCATATGA
CATCACACACTATTTGCTGAAGGGACGCCGGCTTCCTCAGCCACAGTTTTGCCCTGATGC
TCTCTATTCCATCATGCTGACATGTTGGGACCCAGAGCCCGAGTGCAGACCTGACTTCAA
TAGCCTAGTTACAGAAGTACAACAAATCCTGTCCTTTCTGGAAGGAGAGCACTACATCAG
TCTGAAGGTGAACTATGTCAACTTAGACCAGCCGAGGCCGTACCCGTCTCTGACTGGATC
TGCAGATGAGGCTGAGGCCTCAGACCTGGACATGGACAGTTATGCTGCCAGCTGA
>Ecy-GLEAN-10024738_Ecy
ATGGTCACTTGGGCCGCCTTGCTGACAGTATGCATATGGATACAAACACAGACAGCCTCG
GGACAACACGCGTGTGCTTTGAATCCACGCGGGCTGGTGAATTTCAGTGTAAAATACTCC
CTCCCCCATTTCCAAACAGACAAACCTATACAGAACATAGCAGTGAACCGGGATCAGAAC
CCTCAAGAGGTGTATGTCGCAAGCCAGAATGTGATAGAGGCGGTGAACGATGCTATGGAA
AAAATATGGGAGGTGAAAACTGGACCTGTTGGCAGTCCTGACTGTCAAACGTGTCAGGTG
TGTGATGTAGACATAGATCCGGAAGATCCGGTGGATACAGACAATGAGGTTCTGCTTTTG
GATCCTGCTGGATTTCTCTTGCCTTACTTGTACATTTGTGGGAGTACGCAGCATGGGATC
TGTCACTTCATAGATATTAGCACTCCACAGCCCCAGCCTCAGTGTTTATACAAAAAGCAA
CAAAACTCTCCAAGCAGCTGTCCAGACTGTCTGGCCAGCCCCCTTGGCACCAAAGTCACC
ATCGTGGAAGACGGAACAATATCGCTCTTCTTTGTAGCAGCCTCTGTCAATGACAGAGTG
ACACAGAGGTATCCAAGGAGGTCGATATCAGTGGTGAGGCCGCTCGCAACCGAGGATGGC
TTTCACACAGTCACAAACGCCCTAACAGTGCTCCCAAGTCTACGGGACTCTTACAAGATT
GATTACATCTACAGTTTCTCCACCAAGGATTACGTCTACTTCCTGTCCCTGCAGCGAGAA
AATCCATCCAAGAGTAATTCAGCTTTTCAGACTCGACTGGGACGACTGCCGATAAAAATC
CCAGAGGTGTGGATGTACAGGGAGGTGGTCCTGGAGTGCCGCTATGACCCAAAGCGCAGG
AGGAGAAGGAGAGATGGTTTCAGGGATATTGTGTACAATGGGCTACAGGCGGCACACTTT
GGGCGAGCAGGGAAAGACTTGGCATCGGAGCTGAGGGTGAGCGAGTCGGAGGACATTCTC
TATGGGGTGTTTGCTGAGGTGAATGAGCAAGGTGAACCTCAAAAAAACTCTGCCGTGTGT
GCCTTCCCTCTGACCCATGTGAACTCTGAGATTGATGAAGGCGTGGACGCCTGCTGCAAG
TCAGGTACGGAGCAGCTGTCCAGAGGTCTTTGTCACTTCCAGTCATGCGAGAGCTGCCCA
CATGAAAGCTCCGGAGGTAATGACACATGCACTGAAAAACCCACTCTGGTGTCGAAGCCG
TACTACAGATTAGACCTCTTCAACAGGCAGATGAGAGACGTCCTTTTCACTGCTGTCCTG
GTCACCACCACTGGGAATCACACGCTGGGCCACTTTGGTACCTCAGACGGCCGGATACTG
CAGGTGATTCTCACTCTGTACAGGCCTATTGTCTTCGCTAACTTTTCTCTGGGAGAGACC
AAAGTGTCCAGGACAGCAGCTGTGTACTCAGACGATTTACTTCTCTTCACAGTGGGAAAT
AAGCTGTTCAAGGTGCCGTCTGCAGGACCAGGGTGTGCGCATTTTATGGCATGCTCCATG
TGTTTGATGGCTCCACACTTCATGAACTGCGGCTGGTGTTCAGGAATCTGTTCGAGGCAG
AGCGAGTGTACCTCGCAGTGGAACAAAGACTCGTGCGCACCTGTCATAACGGAGTTTTTC
CCTAAAATGGTCCCTGCCGGTGCTGAAACAGAGGTGACACTGTGCGGCTGGGATTTTCAG
TCTCCTCTGCGACCCGCCATTATCAGCGGGAAAACCCACATCATCACAGTGGGCGCTGGG
ACCTTGTGTACAGTCCTGCCTGGAAGGAGCAGTAGTGAAGTGCTAGTATGCAGGACACAG
GAAAATACACCAAACCAGAACCTTACAATCACTCTGGAAGTTCACGAGGGAGAAGTGGAG
GGCCGTTACTCCATTGATGGCACAGCTCAGATGCCCGGCTTCTCTTTTGTGGAGCCTAGC
ATAACAGGGATCAGGCCTGACCATGGACCCTTGTTTGGAGGAACGACGGTTACACTGACG
GGCAGATATCTTAATTCTGGGATACAGAGAGAGGTCTTCATCGCTGACAAAAAGTGCAAC
ATTCAGAGTCCTCTTGAAGGAAGTGAGACCTCTTCAGTCGTCTGCCAAACACCAGCTGCA
GCAGGTGTTGGGAAGGTACCTGTGAAAATCATCATTGACAACTTTCAAGTGACAACCTCT
AAGATGTTCTCCTACAAGAAAAACCCTGTTATAACCTCTGTGTATCCTCACTGCAGTTTC
CAAAGTGGCTCCAAGCTGGTGATAGTGGGTCAGAATCTTGACTCTGCTCACAAAACTGTG
GTTAGGTACACTTCCAAAAGTCACCACCTGCAACC-TCTAGAACGAGTGTGCAGCGGCAC
AGTGAATGCCACACATATGGAGTGCTGGGCTCCTGCTCTTCCAGAGGAAATGCCAGAAGA
AAAGTCTGACACAGGAGAGATGTTTATTTACATGGAAGGGAAGCGTAACCTCTATAGGAG
ACGTCTGGACTACCACCCTGATGCCACAATCATTCCCTTTGAACATGATGACCATGAATT
GCCTCTAAAGCCAGGAGAGACGGAAGTTTCACTGCATCATAGCAAATTGAATACAGTGAG
CACATGTATGAAGATCATAATGACAATCGGGGGTGTGAACTGCAACGCTCAGGTTCTGTT
AAATGAGCTGACCTGCAGGATTCCTAAAGGCCTGGTTATTCCCAATGAGGGGCTGCCTGT
CAAGGTGTCTGTGAATGGAAAAATTTACGATGTGGGCAGAGTCGTCA---ACGACGACAA
CAACAACAGCACCATGATTGCGGGCATTGTCCTGGGCATCATCGCTGCATTAGTGCTAGG
TGCCGGCCTTGCATTAATGGTGATGATACATTTGAGGAAGAAAAAGAGAGCCAACATAGA
GAACCGTTTATCAACAATGCTTTCACGGAGCCGCATGGCCAGCGGTGCTGATATATCCCC
GACAGGTGACTACAGACGAGTGGATCTGTCCAATCAAACATCCGGTTCAGGAATGGCCTT
CCAAGGTTTATTGTATGCTGCCAGCTACGATCATCTGGCCGTTCCTTTAATGCCACGGGA
CAATATCTCAATGGTCAGTCTGAGCTCTGATCTTCTTGAAGAGGTTAAAGATGTCCTGAT
CCCCGCTGAGATGCTGCGAATTGAAGATAGCCAGATTATCGGCAAAGGCCACTTTGGGAC
AGTTTATCATGGGCATTTGATCGACTGCAACAAGCAAGAGATCCACTGTGCTGTGAAGTC
CCTGAACAGGATCACAGATGTGGGAGAGGTGGATCAGTTCCTCAGAGAGGGCATCATCAT
GAAAGGTTTCCACCACCCCAACATCCTGTCTCTGCTGGGCATCATGCTGCCCAAAGAAGG
GCTCCCTCTGGTGGTTCTACCATACATGAAGCACGGGGATGTGCGTCATTTCATCCGCTC
CGAGAAAAGGAACCCAACTGTGAAAGACCTGATAGGCTTTGGGCTTCAGGTTGCCAAGGG
GATGCAGTATTTAGCCCAGAAGAAATTTGTCCACAGAGACCTGGCTGCACGTAACTGCAT
GCTGGATGAAACCTTCACAGTAAAGGTGGCTGACTTCGGCATGGCAAGGGACATCTACGA
CAAGGAGTACTACAGCATTCAAGATCACAAACGGGTAAAGCTTCCAGTGAAGTGGATGGC
CATCGAAAGCCTGCAAACGCAAAAGTTCACTACCAAGTCTGATGTGTGGTCATATGGGAT
CTTAATGTGGGAGCTGCTGACCAGAGGTGCCAGCCCATATCCAGATGTGGACCCATATGA
CATCACACGCTATTTGCTGAAGGGACGCCGGCTTCCTCAGCCTCAGTTTTGCCCTGATGC
TCTCTATTCCATCATGCTGACATGTTGGGACCCGGAGCCCGAGTGCAGACCTGACTTCAA
TAGCCTAGTTACAGAAGTACAACAAATCCTGTCCTTTCTGGAAGGAGAGCACTACATCAG
TCTGAAGGTGAACTATGTCAACTTAGACCAGCCGAGACCGTACCCGTCTCTGACTGGATC
TGCAGATGAGGCTGAGGCCTCAGACCTGGACACGGACAGTTATGCTGCCACCTGA
