# Supplementary material for: Chromosome-Level Genome Assembly of the Speckled Blue Grouper (Epinephelus cyanopodus) Provides Insight into Its Adaptive Evolution
Source: Biology (Basel). 2022 Dec 13;11(12):1810. doi: 10.3390/biology11121810 (PMC9775623; doi:10.3390/biology11121810)
Supplement: Supplementary file 1 [file biology-11-01810-s001.zip › Supplemental Data/HO00293.align]

>E.fuscoguttatus.05568_fus
ATGTCAGAAATCGAGGAAATCGATGAAGGATTTTACTCCAGACAGCTGTATGTTCTGGGC
CATGACGCGATGCACCGGATGGGCACCGCCAGCGTCCTGATTGCAGGCATGCGTGGTCTG
GGGGTAGAAATAGCCAAAAATGTGATCCTGTCCGGAGTGAAGTTTGTCACCGTCCAGGAT
GAGGGTGAGACGGTGTGGAGCGACCTGTCCTCTCAGTTTTTCCTGAAGGAGTCCCATCTT
GGTCAGAACCGAGCCACATGTTCCCTACAACAGCTGTCTGCCTTAAACCCACACGTGCGC
GTGTCGG---CCTACACTGGACCTCTGGATGAGGACCTGCTTCTGCAATTCCAGGTGGTG
GTCCTCACTGACTCTTCACTGGATGATCAGAAGCGTTTTAATGAGCTCTGCCATTCGCAA
GGAATCAAGTTCATTGTAGCAGACACCAAAGGCCTCTGTGGTCAGTTGTTCTGTGACTTT
GGGGAGGAGTTTGAGGTCTTGGACCAGGATGGAGAGATGCCGGCATCAGCGATGATACAG
AGTGTCTCTCAGGCAAACCCTGGAGTGGTGTTCTGCACAGATGACCGCAAGCATGAATTC
TCAGATGCCTCCAAAGTTATCTTCTCTGATGTCCAAGGCATGAC-GGAGCTCAACACCAT
GGGCCCTGTAGAGATCAAAGTCAGTGGCCCGTACTCCTTCAGCATTGGTGACACTTCAGC
CTTTTCTAAGTATGAACGGGGTGGAGTAGTGACCGAGGTTAAACAGCCCTCCACGCTGAA
TTTTAAACCACTGAGTGAGGCTCTGTTGGATCGCGAGCTGCTGAAAACGAATGATTACGG
AAAAATACAGCAGCACGAGACCCTGCACTTGGCTTTCCAAGCGCTCCACAACTTTGTGAA
GAAAGAACAGCGACTACCTCGTCCTCGGTCTCAGTCAGATGCAGACGCCCTGCTTGCCGT
AGTGGAGGAGCTGAATACAGTCGCACAGCTGGAACAGCTGGATGAAGCTGCTGTGAGGAA
CCTGTCCTACACAGCCCAGGGCGACTTGGCTCCTATCAATGCTTTCATTGGAGGCGTTGC
AGCTCAAGAAGTTATTAAGGCATGTAGTAGGAAATTTACACCTCTTCAGCAGTGGCTATA
TTTCGATGCACTGGAGTGCCTCCCTGAAGAGGAGGACCAGCTGGCAGAGTGCTCCTTTTC
AGCAAGCAACACAAGGTACGACGGCCAGATTGCCGTGTTTGGGTCAGCGTTCCAGGAGAA
GCTTGAGAGGCAGAAGTATTTCCTGGTGGGAGCTGGTGCTATCGGCTGTGAGCTTCTTAA
AAACTTTGCCCTCATTGGGCTCGGTGCCGGAGAGGAAGGCCACATCACTGTAACAGACAT
GGACTTCATAGAAAGATCCAATTTGAACAGACAGTTTCTGTTCAGGTCGCAGGATATTGG
GAAACCAAAATCGGACGTCGCAGCCAAAGCCGTGCAAGAGATGAACCCACAGATGAAAAT
TACTGCCCACCAGAACCGTCTGGACTCTGACAGTGAAGGAGTGTATGATTACAACTTCTT
CATGGGTCTCGATGGAGTGGTTGCAGCCCTCGATAATGTGGAAGCCAGGGTCTATCTTGA
TGGACGCTGTGTTCAACACCAGAAACCGCTGCTGGAGGGAGGAACTTTAGGAAGTCAGGG
TCATACTCTGGTGGTGGTGCCTCACCATACAGAGTCTTATGGGCAGCCCAAATCAAACTC
TGATGATGCCATCCCTCTGTGCACGCTTAAGAACTTCCCTCACCGCATTGAGCACACCCT
GCAGTGGGCCAGAGACCAGTTTGAAGGACTGTTCAAACAAACACCTGAAAATGTGAATCT
CTTCCTGAGCGATCTAGGTTTTGTGGAACGGACCCTTGGCCATGGAGACGCTGAGGCCCT
GGAGGTTCTTGGGGGGGTGTGGAGCAGTCTTGAGGACAGGAAATCTGGAGGACAGCGTCC
AACCAGCTGGGAGGACTGTGTAAGCTGGGCACGCTGCAAGTGGGAGACTCTCTATAACAA
TGATATCCGCCAGCTTCTGCACTGTTTCCCTCCCGAAGAGATGACTGAGGCTGGCCTACC
CTTCTGGTCTGGAACCAAGAGATGCCCTCACCCACTGGCCTTTGACCCCAACACTTCTGC
CCATATGGACTATGTGGTGGCTGCAGCTAATCTGTACGGGCAGATCTACGGCATCACAGG
GACAAGAGACCGTGCTTCAATCCAAAAAATCTTAGAGACAGTCCATGTACCATCTTTCAC
TCCCAAGTCTTCTGTGAAGATTCATGTCACCGACGAGGAGATTAAGCAGGAGAAACAAAA
GGACAGTGATGACGCTGACAAAGCCAAACTTGAGGAGCTGAAAGGAAAACTGGCCTCACC
ATCTCTGAAAAGCTCGTCCATGCAGATGTACCCCACCGCCTTTGAAAAG-----------
----------------------------------------------GATGACGACAGTAA
CTTCCACATGGACTTCATTGTTGCTGCTTCTAACCTGAGGGCGGAGAACTATGACATCCC
TGCAGCCGATCGGCACCAGAGTAAGCTCATAGCTGGAAGGATCATCCCAGCCATAGCAAC
CACCACAGCCGCAGTGGCAGGCCTGATGTGCCTGGAGCTGTATAAACTGGTGCAGGGTCA
CCAGAAGATCAGCTCTTACCGCACGGCTTATATGTACCTGGCTGCCCCGCACTTTGTGTT
CTCCCAGCCGACACCGCCCCAGCAGTTTGAGGTCGCAGGAAAGAAATACACCCTGTGGGA
TGACTTCCTTGTTGAGGGCAGACGCGGCGGTCAGCAGGAAATGACCTTGGGAGATCTGTT
CCAGTTTATCAAGGACCAATATAACTTGACCATCAGCGGTCTCTTCTATGGACCAGCTGT
CTTATACATGGGGCAAGAAGAGAGGCTCAAGCAGAGTGTGTCTGACGTGGTGAAGAAGGT
CACCAAGAAAGACATTCCTCAAAACAAGAAGATGTTGGAGCTGGTTGCCTCATTTACTGA
AGATGAGGACTGTGAGACAGCCCCACCCATCAGATACCTGCTCTTGTGA
>C.altivelis-GLEAN-10028707_alt
------------------------------------------------------------
---------ATGCGCCGGATGGGCACCGCCAGCGTCCTGATTGCAGGCATGCGTGGTCTG
GGGGTAGAAATAGCCAAAAATGTGATCCTGTCCGGAGTGAAGTTTGTCACTGTCCAGGAT
GAGGGTCAGACGGTGTGGAGCGACCTGTCCTCTCAGTTTTTCCTGAGGGAGTGCCATCTT
GGTCAGAACCGAGCCACATGTTCCCTACAACAGCTGTCTGCCTTGAACCCGCACGTGCGC
GTGTCGG---CCCACAGTGGACCTCTGGACGAGGACCTGCTTCTGCAATTCCAGGTGGTG
GTCCTCACTGACTCTTCACTGGATGATCAGAAGCGTTTTAATAAGCTCTGCCATTCGCAA
GGAATCAAGTTCATTGTAGCAGACACCAAAGGCCTCTGTGGTCAGTTGTTCTGTGACTTT
GGGGAGGAGTTTGAGGTCTTGGACCGGGATGGAGAGATGCCGGCATCAGCAATGATACAG
AGTGTCTCTCAGGCAAACCCTGGAGTGGTGTTCTGCACAGATGACCGCAAGCATGAATTC
TCAGATGGCTCCAAAGTTATCTTCTCTGATGTCCAAGGCATGACAGGAGCTCAACACCAT
GGGCCCTGTAGAGATCAAA-------GCCTGTACTCCTTCAGCTTTGGTGACACTTCAGC
CTTTTCTAAGTATGAACGGGGTGGAGTAGTGACCGAGGTTAAACAGCCCTCCACGCTGAA
TTTTAAACCACTGAGTGAGGCTCTGTTGGATCGCGAGCTGCTGAAAACGAATGATTATGG
AAAAATACAGCAGCACGAGACCCTGCACTTGGCTTTCCAAGCGCTCCACAGCTTTGTGAA
GAAAGAACAGCGACTACCTCGTCCTCGGTCTCAGTCAGATGCAGACGCCCTGCTTGCCAT
AGTGGAGGAGCTGAATACAGTCGCACAGCTGGAACAGCTGGATGAAACTGCTGTGAGGAA
CCTGTCCTACACAGCCCAGGGCGACTTGGCTCCTATCAATGCTTTCATTGGAGGCGTTGC
AGCTCAAGAAGTTATTAAGGCATGTAGTAGGAAATTTACGCCTCTTCAGCAGTGGCTATA
TTTCGATGCACTGGAGTGCCTCCCTGAAGAGGAGGACCAGCTGGCAGAGTGCTCCTTTTC
AGCAAGCAACACAAGGTACGACGGACAGATTGCCGTGTTTGGGTCAGCGTTCCAGGAGAA
GCTTGAGAGGCAGAAGTATTTCCTGGTGGGAGCTGGTGCTATCGGCTGTGAGCTTCTCAA
AAACTTTGCCCTCATTGGGCTCGGTGCCGGAGAGGAAGGCCACATCACCGTAACAGACAT
GGACTTCATAGAAAGATCCAATTTGAACAGACAGTTTCTGTTCGGGTCGCAGGATATTGG
GAAACCAAAATCGGACGTCGCAGCCAAAGCCGTGCAAGAGATGAACCCACAGATGAAAAT
TACTGCCCACCAGAACCGTCTGGACTCTGACAGTGAAGGCGTGTACGATTACAACTTCTT
CATGGGTCTCGATGGAGTGGCTGCAGCCCTCGATAATGTGGAAGCCAGGGTCTATCTTGA
TGGACGCTGTGTTCAACACCAGAAACCGCTGCTGGAGGGAGGAACTTTAGGAAGTCAGGG
TCATACTCTGGTGGTGGTGCCTCACCATACAGAGTCTTATGGGCAGCCCAAATCAAACTC
TGATGATGCCATCCCTCTGTGCACGCTCAAGAACTTCCCTCACCGCATTGAGCACACCCT
GCAGTGGGCCAGAGACCAGTTTGAAGGACTGTTCAAACAAACACCTGAAAATGTGAATCT
CTTCCTGAGCGATCTAGGTTTTGTGGAACGGACCCTTGGCCATGGAGACGCTGAGGCCCT
GGAGGTTCTTGGGGGGGTGTGGAGCAGCCTTGAGGACAGGAAATCTGGAGGACAGCGTCC
AACCAGCTGGGAGGACTGTGTAAGCTGGGCACGCTGCAAGTGGGAGACTCTCTATAACAA
TGATATCCGCCAGCTTCTGCACTGTTTCCCTCCCGAAGAGATGACTGAGGCTGGCCTACC
CTTCTGGTCTGGAACCAAGAGATGCCCTCACCCACTGACCTTTGACCCCAACACTTCTGC
CCATATGGACTATGTGGTGGCTGCAGCTAATCTGTACGGGCAGATCTACGGCATCAAAGG
GACAAGAGACTGTGCTTCAGTCCAAAAAATCTTAGAGACAGTCCATGTACCATCTTTCAC
TCCCAAGTCTTCTGTGAAGATTCATGTCACTGACGAGGAGATTAAGGAGGAGAAACAAAA
GGACAGTGATGACGCTGACAAAGCCAAACTTGAGGAGCTGAAAGGAAAACTGGCCTCACC
ATCTCTGAAAAGCTCGTCCATGCAGATGTACCCCACCGCCTTTGAAAAG-----------
----------------------------------------------GATGACGACAGTAA
CTTCCACATGGACTTCATTGTTGCTGCTTCTAACCTGAGGGCGGAGAACTATGACATCCC
TGCAGCCGATCGGCACCAGAGTAAGCTCATAGCTGGAAGGATCATCCCAGCCATAGCTAC
CACCACAGCCGCAGTGGCAGGCCTGATGTGCCTGGAGCTGTATAAACTGGTGCAGGGTCA
CCAGAAGATCAGCTCTTACCGCACGGCTTATATGTACCTGGCTGCCCCGCACTTTGTGTT
CTCCCAGCCGACGCCACCCCAGCAGTTTGAGGTCGCAGGAAAGAAATACACCCTGTGGGA
TGACTTCCTTGTTGAGGGCAGACGCGGCGGTCAGCAGGAAATGACCTTGGGAGATCTGTT
CCAGTTTATCAAGGAGAAATATAACTTGACCATCAGCGGTCTCTTCTATGGACCAGCTGT
CTTATACATGGGGCAAGAAGAGAGGCTCAAGCAGAGTGTGTCTGAGGTGGTGAAGAAGGT
CACCAAGAAAGACATTCCTCAAAACAAGAAGATGTTGGAGCTGGTCGCCTCATTTACTGA
AGATGAGGACTGTGAGACAGCCCCACCCATCAGATACCTGCTCTTGTGA
>Epmoa-GLEAN-10023641_moa
------------------------------------------------------------
---------ATGCACCGGATGGGCACCGCCAGAGTCCTGATTGCAGGCATGCGTGGTCTG
GGGGTAGAGATAGCCAAAAATGTGATCCTGTCCGGAGTGAAGTTTGTCACCGTCCAGGAT
GAGGGTGAGACGGTGTGGAGCGACCTGTCCTCTCAGTTTTTCCTGAAGGAGTCCCATCTT
GGTCAGAACCGAGCCACATGTTCCCTACAACAGCTGTCTGCCTTAAACCCACACGTGTGC
GTGTCGG---CCCACACTGGACCTCTGGACGAGGACCTGCTTCTGCAATTCCAGGTGGTG
GTCCTCACTGACTCTTCACTGGATGATCAGAAGCGTTTTAATGAGCTCTGCCATTTGCAA
GGAATCAAGTTCATTGTAGCAGACACCAAAGGCCTCTGTGGTCAGTTGTTCTGTGACTTT
GGGAAGGAGTTTGAGGTCTTGGACCGGGATGGAGAGATGCCGGCATCAGCGATGATACAG
AGTGTCTCTCAGGCAAACCCTGGAGTGGTGTTCTGCACAGATGACCGCAAGCATGAATTC
TCAGATGGCTCCAAAGTTATCTTCTCTGATGTCCAGGGCATGAT-GGAGCTCAACACCAT
GGGCCCTGTAGAGATCAAAGTCAGTGGCCCGTACTCCTTCAGCATTTGTGACACTTCAGC
CTTTTCTAAGTATGAACGGGGTGGAGTAGTGACCGAGGTTAAACAGCCCTCCATTCTGAA
TTTTAAACCACTGAGTGAGGCTCTGTTGGATCGCAAGCTGCTGAAAACGAATGATTATGG
AAAAATACAGCAGCACGAGACCCTGCACTTGGCTTTCCAAGCGCTCCACAGCTTTGTGAA
GAAAGAACAGCGACTACCTCATCCTCGGTCTCAGTCAGATGCAGACGCCCTGCTTGCCAT
AGTGGAGGAGCTGAATACAGTCGCACAGCTGGAACAACTGGATGAAGCTGCTGTGAGGAA
CCTGTCCTACACAGCCCAGGGCGACTTGGCTCCTATCAATGCCTTCATTGGAGGCGTTGC
AGCTCAAGAAGTTATTAAGGCATGTAGTAGGAAATTTACGCCTCTTCAGCAGTGGCTATA
TTTCGATGCACTGGAGTGCCTCCCTGAAGAGGAGGACCAGCTGGCAGAGTGCTCCTTTTC
AGCAAGCAACACAAGGTACGTCGGCCAGATTGCCGTGTTCGGGTCAGCGTTCCAGGAGAA
GCTTGAGAGGCAGAAGTATTTCCTGGTGGGAGCTGGTGCTATTGGCTGTGAGCTTCTTAA
AAACTTTGCCCTCATTGGGCTCGGTGCTGGAGAGGAAGGCCACATCACCGTAACAGACAT
GGACTTCATAGAAAGATCCAATTTGAACAGACAGTTTCTGTTCAGGTCGCAGGATATTGG
GAAACCAAAATCGGACGTCGCAGCCAAAGCCGTGCAAGAGATGAACCCACAGATGAAAAT
TACTGCCCACCAGAACCGTCTGGACTCTGACAGTGAAGGAGTGTATGATTACAACTTCTT
CATGGGTCTCGATGGAGTGGCTGCAGCCCTCGATAATGTGGAAGCCAGGGTCTATCTTGA
TGGACGCTGTGTTCAACACCAGAAACCGCTGCTGGAGGGAGGAACTTTAGGAAGTCAGGG
TCATACTCTGGTGGTGGTGCCTCACCATACAGAGTCTTATGGGCAGCCCAAATCAAACTC
TGATGATGCCATCCCTCTGTGCACGCTCAAGAACTTCCCTCACCGCATTGAGCACACCCT
GCAGTGGGCCAGAGACCAGTTTGAAGGACTGTTCAAACAAACACCTGAAAATGTGAATCT
CTTCCTGAGCGATCTAGGTTTTGTGGAACGGACCCTTGGCCATGGAGACGCTGAGGCCCT
GGAGGTTCTTGGGGGGGTGTGGAGCAGCCTTGAGGACAGGAAAGCTGGAGGACAGCGTCC
AACCAGCTGGGAGGACTGTGTAAGCTGGGCACGCTGCAAGTGGGAGACTCTCTATAACAA
CGATATCCGCCAGCTTCTGCACTGTTTCCCTCCCGAAGAGATGACTGAGGCTGGCCTACC
CTTCTGGTCTGGAACCAAGAGATGCCCTCACCCACTGACCTTTGACCCCAACACTTCTGC
CCATATGGACTATGTGGTGGCTGCAGCTAATCTGTACGGGCAGATCTACGGCATCAAAGG
GACAAGAGACTGTGCTTCAATCCAAAAAATCTTAGAGACAGTCCATGTACCATCTTTCAC
TCCCAAGTCTTCTGTGAAGATTCACGTCACTGACGAGCAGATTAAGGAGGAGAAACAAAA
AGACAGTGATGACGCTGACAAAGCCAAACTTGAGGAGCTGAAAGGAAAACTGGCCTCACC
ATCTCTGAAAAGCTCGTCCATGCAGATGTACCCCACCGCCTTTGAAAAGTGGCGGCTGAG
CGTTAGCAGGGAGCTGCACTCAGATCTATGGCTGCTTTCAGAATATGATGACGACAGTAA
CTTCCACATGGACTTCATTGTTGCTGCCTCTAACCTGAGGGCGGAGAACTATGACATCCC
TGCAGCCGATCGGCACCAGAGTAAACTCATAGCTGGAAGGATCATCCCAGCCATAGCTAC
CACCACAGCCGCAGTGGCAGGCCTGATGTGCCTGGAGCTGTATAAACTGGTGCAGGGTCA
CCAGAAGATCAGCTCTTACCGCACAGCTTATATGTACCTGGCTGCCCCGCACTTTGTGTT
CTCCCAGCCGACGCCGCCCCAGCAGTTTGAGGTCGCAGGAAAGAAATACACCCTGTGGGA
TGACTTCCTTGTTGAGGGCAGACGCGGCGGTCAGCAGGAAATGACCTTGGGAGATCTGTT
CCAGTTTATCAAGGAGAAATATAACTTGACCATCAGCGGTGTCTTCTATGGACCAGCTGT
CTTATACATGGGGCAAGAAGAGAGGCTCAAGCAGAGTGTGTCTGAGGTGGTGAAGAAGGT
CACCAAGAAAGACATTCCTCAAAACAAGAAGATGTTGGAGCTGGTCGCCTCGTTTACTGA
AGATGAGGACTGTGAGACAGCCCCACCCATCAGATACCTGCTCTTGTGA
>XP-033481772.1_lan
ATGTCAGAAATCGGGGAAATCGATGAAGGATTTTACTCCAGACAGCTGTATGTTCTGGGC
CATGACGCGATGCACCGGATGGGCACCGCCAGAGTCCTGATTGCAGGCATGCGTGGTCTG
GGGGTAGAGATAGCCAAAAATGTGATCCTGTCCGGAGTGAAGTTTGTCACCGTCCAGGAT
GAGGGTGAGACGGTGTGGAGCGACCTGTCCTCTCAGTTTTTCCTGAAGGAGTCCCATCTT
GGTCAGAACCGAGCCACATGTTCCCTACAACAGCTGTCTGCCTTAAACCCACACGTGCGC
GTGTCGG---CCCACACTGGACCTCTGGACGAGGACCTGCTTCTGCAATTCCAGGTGGTG
GTCCTCACTGACTCTTCACTGGATGATCAGAAGCGTTTTAATAAGCTCTGCCATTCGCAA
GGAATCAAGTTCATTGTAGCAGACACCAAAGGCCTCTGTGGTCAGTTGTTCTGTGACTTT
GGGGAGGAGTTTGAGGTCTTGGACCGGGATGGAGAGATGCCGGCATCAGCGATGATACAG
AGTGTCTCTCAGGCGAACCCTGGAGTGGTGTTCTGCACAGATGACCGCAAGCATGAATTC
TCAGATGGCTCCAAAGTTATCTTCTCTGATGTCCAAGGCATGAC-GGAGCTCAACACCAT
GGGCCCTGTAGAGATCAAAGTCAGTGGCCCGTACTCCTTCAGCATTGGTGACACTTCAGC
CTTTTCTAAGTATGAACGGGGTGGAGTAGTGACCGAGGTGAAACAGCCCTCCACGCTGAA
TTTTAAACCACTGAGTGAGGCTCTGTTGGATCGCAAGCTGCTGAAAACGAATGATTATGG
AAAAATACAGCAGCACGAGACCCTGCACTTGGCTTTCCAAGCGCTCCACAGCTTTGTGAA
GAAAGAACAGCGACTACCTCGTCCTCGGTCTCAGTCAGATGCAGACACCCTGCTTGCCAT
AGTGGAGGAGCTGAATACAGTCGCACAGCTGGAACAGCTGGATGAAGCTGCTGTGAGGAA
CCTGTCCTACACAGCCCAGGGCGACTTGGCTCCTATCAATGCCTTCATTGGAGGTGTTGC
AGCTCAAGAAGTTATTAAGGCATGTAGTAGGAAATTTACGCCTCTTCAGCAGTGGCTATA
TTTCGATGCACTGGAGTGCCTCCCTGAAGAGGAGGACCAGCTGGCAGAGTGCTCCTTTTC
AGCAAGCAACACAAGGTACGACGGACAGATTGCCGTGTTTGGGTCAGCGTTCCAGGAGAA
GCTTGAGAGGCAGAAGTATTTCCTGGTGGGAGCTGGTGCTATCGGCTGTGAGCTTCTTAA
AAACTTTGCCCTCATTGGGCTCGGTGCCGGAGAGGAAGGCCACATCACTGTAACAGACAT
GGACTTCATAGAAAGATCCAATTTGAACAGACAGTTTCTGTTCAGGTCACAGGATATTGG
GAAACCAAAATCAGACGTCGCAGCCAAAGCCGTGCAAGAGATGAACCCACAGACGAAAAT
TACTGCCCACCAGAACCGTCTGGACTCTGACAGTGAAGGAGTGTATGATTACAACTTCTT
CATGGGTCTCGATGGAGTGGCCGCAGCCCTCGATAATGTGGAAGCCAGGGTCTATCTTGA
TGGACGCTGTGTTCAACACCAGAAACCGCTGCTGGAGGGAGGAACTTTAGGAAGTCAGGG
TCATACTCTGGTGGTGGTGCCTCACCATACAGAGTCTTATGGGCAGCCCAGATCAAACTC
TGATGATGCCATCCCTCTGTGCACGCTCAAGAACTTCCCTCACCGCATTGAGCACACCCT
GCAGTGGGCCAGAGACCAGTTTGAAGGACTGTTCAAACAAACACCTGAAAATGTGAATCT
CTTCCTGAGCGATCTAGGTTTTGTGGAACGGACCCTTGGCCATGGAGACGCTGAGGCCCT
GGAGGTTCTTGGGGGGGTGTGGAGCAGCCTTGAGGACAGGAAAGCTGGAGGACAGCGTCC
AGCCAGCTGGGAGGACTGTGTAAGCTGGGCACGCTGCAAGTGGGAGACTCTCTATAACAA
CGATATCCGCCAGCTTCTGCACTGTTTCCCTCCCGGAGAGATGACTGAGGCTGGCCTACC
CTTCTGGTCTGGAACCAAGAGATGCCCTCACCCACTGACCTTTGACCCCAACACTTCTGC
CCATATGGACTATGTGGTGGCTGCAGCTAATCTGTACGGGCAGATCTACGGCATCAAAGG
GACAAGAGACTGTGCTTCAATCCAAAAAATCTTAGAGACAGTCCATGTACCATCTTTCAC
TCCCAAGTCTTCTGTGAAGATTCATGTCACTGACGAGGAGATTAAGGAGGAGAAACAAAA
GGACAGTGATGACGCTGACAAAGCCAAACTTGAGGAGCTGAAAGGAAAACTGGCCTCACC
ATCTCTGAAAAGCTCGTCCATGCAGATGTACCCCACCGCCTTTGAAAAG-----------
----------------------------------------------GATGACGACAGTAA
CTTCCACATGGACTTCATTGTTGCTGCTTCTAACCTGAGGGCAGAGAACTATGACATCCC
TGCAGCCGATCGGCACCAGAGTAAACTCATAGCTGGAAGGATCATCCCAGCCATAGCTAC
CACCACAGCCGCAGTGGCAGGCCTGATGTGCCTGGAGCTGTATAAACTGGTGCAGGGTCA
CCAGAAGATCAGCTCTTACCGCACGGCTTATATGTACCTGGCTGCCCCGCACTTTGTGTT
CTCCCAGCCGACGCCGCCCCAGCAGTTTGAGGTCGCAGGAAAGAAATACACCCTGTGGGA
TGACTTCCTTGTTGAGGGCAGACGCGGCGGTCAGCAGGAAATGACCTTGGGAGATCTGTT
CCAGTTTATCAAGGACAAATATAACTTGACCATCAGCGGTCTCTTCTATGGACCAGCTGT
CTTATACGTGGGGCAAGAAGAGAGGCTCAAGCAGAGTGTGTCTGAGGTGGTGAAGAAGGT
CACCAAGAAAGACATTCCTCAAAACAAGAAGATGTTGGAGCTGGTCGCCTCATTTACTGA
AGATGAGGACTGTGAGACAGCCCCACCCATCAGATACCTGCTCTTGTGA
>OF01725-RA_aka
ATGTCAGAAATCGGGGAAATCGATGAAGGATTTTACTCCAGACAGCTGTATGTTCTGGGT
CATGACGCGATGCACCGGATGGGCACCGCCAGCGTCCTGATTGCAGGCATGCGTGGTCTG
GGGGTAGAAATAGCCAAAAATGTGATCCTGTCCGGGGTGAAGTCTGTCACCGTCCAGGAT
GAGGGTCAGACGGTGTGGAGCGACCTGTCCTCCCAGTTTTTCCTGAAGGAGTCCCATCTT
GGTCAGAACCGAGCCACATGTTCCCTACAACAGCTGTCTGCCTTAAACCCACACGTTTTC
ATGGTGATATCTATAAGTAAAACTTTTCACCCTTTGTCCCTTGTCATTTCCCAGGTGGTG
GTCCTCACTGACTCTTCACTGGATGATCAGAAGCGTTTTAATGAGTTCTGCCATTCGCGT
CGAATCAAGTTCATTGTAGCGGACACCAAAGGCCTCTGTGGTCAGTTGTTCTGTGACTTT
GGGGAGGAGTTTGAGGTCTTGGACCGGGATGGAGAGATGCCGGCATCAGCGATGATACAG
AGTGTCTCTCAGGCAAACCCTGGAGTGGTGCTCTGCACAGATGACCGCAAGCATGAATTC
TCAGATGGCTCCAAAGTTATCTTCTCTGATGTCCGAGGCATGAC-GGAGCTCAACACCAT
GGGCCCTGTGGAGATCAAAGTCAGTGGCCCATACTCCTTCAGCATTGGTGACACCTCAGC
CTTTTCTAAGTATGAACGGGGTGGAGTAGTGACCGAGGTTAAACAGCCCTCCATGCTGAA
CTATAAACCACTGAGTGAGGCTCTGTTGGATCGTCAGCTGCTGAAAATGAATGATTACGG
AAAAATACAGCAGCACGAGACCCTGCACTTGGCTTTCCAAGCGCTCCACAGCTTTGTGAA
GAAAGAAAAGCGTCTACCTCGTCCTCACTCTCAGTCAGATGCAGACGCCCTGCTTGCCAT
AGTGGAGGAGCTGAATACAGTCGCACAGCTGGAACAGCTGGATGAAGCTGCTGTGAGGAA
CCTGTCCTACACAGCCCAGGGCGACTTGGCTCCTGTCAATGCCTTCATTGGAGGCGTTGC
AGCTCAAGAAGTTATCAAGGCATGTAGCAGGAAATTTACGCCTCTTCAGCAGTGGCTATA
TTTCGATGCACTGGAGTGCCTCCCTGAAGAGGAGGACCAGCTGGCAGAGTGCTCCTTTTC
AGCAAGCAACACAAGGTACGACGGACAGATTGCCGTGTTCGGGTCAGCGTTCCAGGAGAA
GCTTGAGAGGCAGAAGTATTTCCTGGTGGGAGCTGGTGCTATCGGCTGTGAGCTTCTTAA
AAACTTTGCCCTCATTGGGCTCGGTGCCGGAGAGGAAGGCCACATCACCGTGACAGACAT
GGACTTCATAGAAAGATCCAATTTGAACAGACAGTTTCTGTTCAGGTCGCAGGATATTGG
GAAACCAAAATCGGACGTCGCAGCCAAAGCCGTGCAAGAGATGAACCCACAGATGAAAAT
TACTGCCCACCAGAACCGTCTGGACTCTGACAGTGAAGGAGTGTATGATTACAACTTCTT
CATGGGTCTCGATGGAGTGGCTGCAGCCCTCGATAATGTGGAAGCCAGGGTCTATCTTGA
TGGACGCTGTGTTCAACACCAGAAACCGCTGCTGGAAGGAGGAACTTTAGGGAGTCAGGG
TCATACTCTGGTGGTGGTGCCTCACCAAACAGAGTCTTATGGGCAGCCCAAATCAAACCC
TGATGATGCCATCCCTCTGTGCACGCTCAAGAACTTCCCTCACCGCATTGAGCACACCCT
GCAGTGGGCCAGAGACCAGTTTGAAGGACTGTTCAAACAAACACCTGAAAATGTGAATCT
CTTCCTGAGCGATCTAGGTTTTGTGGAACGGACTCTTGGCCATGGAGATGCTGAGGCCCT
GGAGGTTCTTGGGGGAGTGTGGAGCAGCCTTGAGGACAGGAAAACTGGAGGACAGCGTCC
AACCAGCTGGGAGGACTGTGTAAGCTGGGCACGCTGCAAGTGGGAGACTCTCTATAACAA
TGATATCCGCCAGCTTCTGCACTGTTTCCCTCCCGAAGAGATGACTGAGGCTGGCCTACC
CTTCTGGTCTGGAACCAAGAGATGCCCTCACCCACTGACCTTTGACCCCAACACTTCTGC
CCATATGGACTATGTGGTGGCTGCAGCTAATCTGTACGGGCAGATCTACGGCATCAAAGG
GACAAGAGACCGTGCTTCAATCCAAAAAATCTTAGAGACAGTCCATGTACCATCTTTCAC
TCCCAAGTCTTCTGTGAAGATTCATGTCACTGACGAGGAGATTAAGGAGGAGAAACAAAA
GGACAGTGATGACGCTGACAAAGCCAAACTTGAGGAGCTGAAAGGAAAACTGGCCTCACC
ATCTCTGAAAAGCCCGTCCATGCAGATGTACCCCACCGCCTTTGAAAAG-----------
----------------------------------------------GATGACGACAGTAA
CTTCCACATGGACTTCATCGTTGCTGCTTCGAACCTGAGGGCGGAGAACTATGACATCCC
TGCAGCCGACCGGCACCAGAGTAAGCTCATAGCTGGAAGGATCATCCCAGCCATAGCTAC
CACCACAGCCGCAGTGGCAGGCCTGATGTGCCTGGAGCTGTATAAACTGGTGCAGGGTCA
TCAGAAGATCAAGTCTTACCGCACGGGTTATATGTACCTGGCTGCCCCGCACTTTGTGTT
CTCCCAGCCGACGCCGCCCCAGCAGTTTGAGGTCGCAGGAAAGAAATACACCCTGTGGGA
TGACTTCCTTGTCGAGGGCAGACGCGGCGGTCAGCAGGAAATGACCTTGGGAGATCTGTT
CCAGTTTATCAAGGAAAAATATAACTTGACCATCAGTGGTCTCTTCTATGGACCAGCTGT
CCTATACGTGGGGCAAGAAGAGAGGCTCAAGCAGAGTGTGTCTGAGGTGGTGAAGAAGGT
CACCAAGAAAGACATTCCTCAAAACAAGAAGATGTTGGAGCTGGTCGCCTCATTTGATGA
AGATGAGGACTGTGAGACAGCCCCACCCATCAGATACCTGCTCTTGTGA
>Ecy-GLEAN-10024737_Ecy
------------------------------------------------------------
---------ATGCACCGGTTGGGCACCGCCAGCGTCCTGATTGCAGGCATGCGTGGTCTG
GGGGTTGAAATAGCCAAAAATGTGATCCTGTCCGGGGTGAAGTCTGTCACCGTCCAGGAT
GAGGGTCAGACGGTGTGGAGCGACCTGTCCTC----------------------------
------------------------------------------------------------
--------------------------------------------------CCAGGTGGTG
GTTCTCACTGACTCTTCACTGGATGATCAGAAGCGTTTTAATGAGTTCTGCCGTTTGAAT
AAAATCAAGTTCATTGTAGCGGACACCAAAGGCCTCTGTGGTCAGTTGTTCTGTGACTTT
GGGGAGGTGTTTGAGGTCTTGGACCGGGATGGAGAGATGCCGGCATCAGCGATGATACAG
AGTGTCTCTCAGGCAAACCCTGGAGTGGTGCTCTGCACAGATGACCGCGAGCATAAATTC
TCAGATGGCTCCAAAGTTATCTTCTCTGATGTCCGAGGCATGAC-GGAGCTCAACACCAT
GGGCCCTGTGGAGGTCAAAGACAGTGGCCCATACTCCTTCAGCATTGGTGACACTTCAGC
CTTTTCTAAGTATGAACGGGGTGGAGTAGTGACCGAGGTTAAACAGCCCTCCACGCTGAA
TTTTAAACCACTGAGTGAGGCTCTGTTGGATCGTCAGCTGCTGAAAATGAATGATTACGG
AAAAAAACAGCAGCACGAGACCCTGCACTTGGCTTTCCAAGCGCTCCACAGCTTTGTGAA
GAAAGAAAAGCGGCTACCTCGTCCTCGCTCTCAGTCAGATGCAGATGCCCTGCTTGCCAT
AGTGGAGGAGCTGAATACAGTCGCACAGCTGGAACAGCTGGATAAAGCTGCTGTGAGGAA
CCTGTCCTACACAGCCCAGGGCGACTTGGCTCCTATCAATGCCTTCATTGGAGGCGTTGC
AGCTCAAGAAGTTATCAAGGCATGTAGCAGGAAATTTACGCCTCTTCAGCAGTGGCTATA
TTTCGATGCACTGGAGTGCCTCCCTGAAGAGGAGGACCAGCTGGCAGAGGGCTCCTTTTC
AGCAAGCAACACAAGGTACGACGGACAGATTGCCGTGTTCGGGTCAGCGTTCCAGGAGAA
GCTTGAGAGGCAGAAGTATTTCCTGGTGGGAGCTGGTGCTATCGGCTGTGAGCTTCTTAA
AAACTTTGCCCTCATTGGGCTCGGTGCCGGAGAGGAAGGCCACATCACCGTGACAGACAT
GGACTTCATAGAAAGATCCAATTTGAACAGACAGTTTCTGTTCAGGTCGCAGGATGTTGG
GAAACCGAAATCGGACGTCGCAGCCAAAGCCGTGCGAGAGATGAATCCACAGACGAAAAT
TACTGCCCACCAGAACCGTCTGGACTCTGACAGTGAAGGAGTGTATGATTACAACTTCTT
CATGGGTCTCGATGGAGTGGCTGCAGCCCTCGATAATGTGGAAGCCAGGGTCTATCTTGA
TGGACGCTGTGTTCAACACCAGAAACCGCTGCTGGAGGGAGGAACTTTAGGGAGTCTGGG
TCATACTCTGGTGGTGGTGCCTCACCAAACAGAGTCTTATGGGAAGCCCAAATCAAACCC
TGAGGATGCCATCCCTCTGTGCACGCTCAAGAACTTCCCTCACCGCATTGAGCACACCCT
GCAGTGGGCCAGAGACCAGTTTGAAGGACTGTTCAAACAAACACCTGAAAATGTGAATCT
CTTCCTGAGCGATCAAGGTTTTGTGGAACGGACTCTTGGCCATGGAGACGCTGAGGCCCT
GGAGGTTCTTGGGGGGGTGTGGAGCAGCCTTGAGGACAGGAAAGCTGGGGGACAGCGTCC
AACCAGCTGGGAGGACTGTGTAAGCTGGGCACGCTGCAAGTGGGAGACTCTCTATAACAA
CGATATCCGCCAGCTTCTGCACTGTTTCCCTCCCAAAGAGATGACTGAGGCTGGCCTTCC
CTTCTGGTCTGGATCCAAGAGATGCCCTCACCCACTGACCTTTGACCCCAACACTTCTGC
CCATATGGACTATGTGGTGGCTGCAGCTAATCTGTACGGGCAGATCTACGGCATCGAAGG
GGAAAGCGACCGTGCTTCAATCCAGAAAATCTTAGAGGCAGTCCATGTACCATCTTTCAC
TCCCAAGTCTTCTGTGAAGATTCATGTCACTGACGAGGAGATTAAGGAGGAGAAACAAAA
GGACAGCGATGACGCTGACAAAGCCAAACTTGAGGAGCTGAAAGGAAAACTGGCCTCACC
ATCTCTGAAAAGCCCGTCCATGCAGATGTACCCCACCGCCTTTGAAAAG-----------
----------------------------------------------GATGACGACAGTAA
CTTCCACATGGACTTCATCGTTGCTGCTTCTAACCTGAGGGCGGAGAACTATGACATCCC
TGCAGCCGACCGGCACCAGAGTAAGCTCATAGCTGGAAGGATCATCCCAGCCATAGCTAC
CACCACAGCCGCAGTGGCAGGCCTGATGTGCCTGGAGCTGTATAAACTGGTGCAGGCTCA
CCAGAAGATTAGCTCTTACCGCACGGGTTATATGTACCTGGCTGCCCCGCACTTTGTGTT
CTCCCAGCCGACGCCGCCCCAGCAGTTTGAGGTCGCAGGAAAGAAATACACCCTGTGGGA
TGACTTCCTTGTTGAGGGCAGACGCGGCGGTCAGCAGGAAATGACCTTGGGAGATCTGTT
CCAGTTTATCAAGGAGAAATATAACTTGACCATCAGC-GTCTCT----------------
-------AGGGGGCTGGTGGAGGTGTT------GAGTGTGTCTGAGGTGGTGAAGAAGGT
CACCAAGAAAGACATTCCTCAAAACAAGAAGATGTTGGAGCTGGTCGCCTCATTTACTGA
AGATGAGGACTGTGAGACAGCCCCACCCATCAGATACCTGCTCTTGTGA
