# Supplementary material for: Chromosome-Level Genome Assembly of the Speckled Blue Grouper (Epinephelus cyanopodus) Provides Insight into Its Adaptive Evolution
Source: Biology (Basel). 2022 Dec 13;11(12):1810. doi: 10.3390/biology11121810 (PMC9775623; doi:10.3390/biology11121810)
Supplement: Supplementary file 1 [file biology-11-01810-s001.zip › Supplemental Data/HO00306.align]

>XP-033483394.1_lan
AT-------------------------------------------------GTGTATGGT
TATATTTGCTCCG-----------------------------------------ATTTTT
GCCATCTGTGCTTTTGCAACATGTGGAGGATACTATGGTCATCTCCAGGTTAAAGTGGAC
TGTGCCGACAGGAGGCAGAGTAACCTCAGCATCAACATTGATTTTGGCTATCCATTCAGA
TTACAGGAGGTGCATTTCAAAGCTCCTGCGTGTGAGTCAAAGAGGGAGGAGATTCTTTTC
CTGGATGGTGACTTTTCCTCAGCTGCTCAGTTTTTCCTGACTGTGGGTGTTTTTGCTTTC
CTGTACTCGCTGCTGGCCACCATCGTCTATGTCTTCTACCAGAACAAGTACCTGAAGAAC
AATAGAGGCCCGCTTGTGGATTTTGTTGTCACAGTCATCTTCTCCTTCATGTGGCTGGTC
AGCAGTTGCTGTTGGGCCAAAGCGCTCTCTGATATCAAGGCGGCCACAAACCCAACACAT
GTGCTTCTGCTCATCTCAGCCTGCAGAGCTCAGGAGAACAAATGTGCGGCCACCCAGGAG
CCTCTCTGGTCACGACTTAATACATCTGCAGTCTTTGGTTTTGTAAATGTCATCCTCTGG
GTAGGGAATATTTGGTTTGTCTTTAAAGAGACAGGCTGGTATAAGACCGGTCAGAGATAT
CCAACCAGGAGTGCTTCTGGGAAACGTGCCAGTGGAATGCGGCAGCGGCTCTACAGCGAG
AGCAGCTTCGAGCAGCCGGAGGAGAGTTTTGGTCCACAGCCCTCCAGACAAAACAGTTTC
AATCAGCAGGTCAGCAGACAGAGCAGCATCAACCAGTCACAAGTAAGCTTGAGCTTACCA
CACGCATATCTCGGCAAGCCGGTGATTTATGAGAATAAAGTTGTTTCTCAAGGGCCGATG
ATATTTGTCAATGAGATGTGA
>Ecy-GLEAN-10024710_Ecy
-------------------------------------------------------ATGAC
CGAGCTAAGATCC-----------------------------------------ATTTTT
GCCATCTGTGCTTTTGCAACATGTGGAGGATACTATGGTCATCTCCAGGTTAAAGTGGAC
TGTGCCGACAGGAGGCAGAGTAACCTCAGCATCAACATTGATTTTGGCTATCCTTTCAGA
TTACAGGAGGTGCATTTCAAAGCTCCTGCGTGTGAGTCAAAGAGGGAGGAGATTCTTTTC
CTGGATGGTGACTTTTCCTCAGCTGCTCAGTTTTTCCTGACTGTGGGTGTTTTTGCTTTC
CTGTACTCTCTGCTGGCCACCATCGTCTATGTCTTCTACCAGAACAAGTACCTGAAGAAC
AACAGAGGCCCGCTTGTGGATTTTGTTGTCACAGTCATCTTCTCCTTCATGTGGCTGGTC
AGCAGTTGCTGTTGGGCCAAAGCGCTCTCTGATATCAAGGCGGCCACAGACCCAACACAT
GTGCTTCTGCTCATCTCAGCCTGCAGAGCTCAGGAGAACAAATGTGCAGCCACCCAGGAG
CCTCTCTGGTCACGACTTAATACATCTGCAGTCTTTGGTTTTGTAAATGTCATCCTCTGG
GTCGGGAATATTTGGTTTGTCTTTAAAGAGACAGGCTGGTATAAGACAGGTCAGAGATAT
CCAACCAGGAGTGCTTCTGGGAAACGTGCCAGTGGAATGCGGCAGCGGCTCTACAGCGAG
AGCAGCTTTGAGCAGCCGGAGGAGAGTTTTGGTCCACAGCCCTCCAGACAAAACAGTGTC
AATCAGCAGGTCAGCAGACAGAGCAGCATCAACCAGTCACAAGTAAGCTTGAGCTTACCA
CACGCATATCTCGGCAAGCCGGTGATTTATGAGAATAAAGTTGTTTCTCAAGGGCCGATG
ATATTTGTCAATGAGATGTGA
>E.fuscoguttatus.05873_fus
-------------------------------------------------------ATGGT
TATATTTGCTCCG-----------------------------------------ATTTTT
GCCATCTGTGCTTTTGCAACATGTGGAGGATACTATGGTCATCTCCAGGTTAAAGTGGAC
TGTGCCGACAGGAGGCAGAGTAACCTCAGCATCAACATTGATTTTGGCTATCCTTTCAGA
TTACAGGAGGTGCATTTCAAAGCTCCTGTGTGTGAGTCAAAGAGGGAGGAGATTCTTTTC
CTGGATGGTGACTTTTCCTCAGCTGCTCAGTTTTTCCTGACTGTGGGTGTTTTTGCTTTC
CTGTACTCGCTGCTGGCCACCATCGTCTATGTCTTCTACCAGAACAAGTACCTGAAGAAC
AACAGAGGCCCGCTTGTG---------GTCA---TCATCTTCTCCTTCATGTGGCTGGTC
AGCAGTTGCTGTTGGGCCAAAGCGCTCTCTGATATCAAGGCGGCCACAAACCCGACACAT
GTGCTTCTGCTCATCTCAGCCTGCAGAGCTCAGGAGAACAAATGTGCAGCCACCCAGGAG
CCTCTGTGGTCACGACTTAATACATCTGCAGTCTTTGGTTTTGTAAATGTCATCCTCTGG
GTCGGGAATATTTGGTTTGTCTTTAAAGAGACAGGCTGGTATAAGACAGGTCAGAGATAT
CCAACCAGGAGTGCTTCTGGGAAACGTGCCAGTGGAATGCGGCAGCGGCTCTACAGCGAG
AGCAGCTTCGAGCAGCCGGAGGAGAGTTTTGGTCCACAGCCCTCCAGACAAAACAGTTTC
AATCAGCAGGTCAGCAGACAGAGCAGCATCAACCAGTCACAAGTAAGCTTGAGCTTACCG
CACGCGTATCTCGGTAAGCCGGTGATTTATGAGAATAAAGTTGTTTCTCAAGGGCCGATG
ATATTTGTCAATGAGATGTGA
>OF01704-RA_aka
AT-------------------------------------------------GTGTATGGT
TATATTTGCTCCG-----------------------------------------ATTTTT
GCCATCTGTGCTTTTGCAACATGTGGAGGATACTATGGTCATCTCCAGGTTAAAGTGGAC
TGTGCCGACAGGAGGCAAAGTAACCTCAGCATCAACATTGATTTTGGCTATCCTTTCAGA
TTACAGGAGGTGCATTTCAAAGCTCCTGTGTGTGACTCAAAGAGGGAGGAGATTCTTTTC
CTGGATGGTGACTTTTCCTCAGCTGCTCAGTTTTTCCTGACTGTGGGTGTTTTTGCTTTC
CTGTACTCTCTGCTGGCCACCATCGTCTATGTCTTCTACCAGAACAAGTACCTGAAGAAC
AACAGAGGCCCGCTTGTGGATTTTGTTGTCACAGTCATCTTCTCCTTCATGTGGCTGGTC
AGCAGTTGCTGTTGGGCCAAAGCGCTCTCTGATATCAAGGCGGCCACAAACCCAACACAT
GTGCTTCTGCTCATCTCAGCCTGCAGAGCTCAGGAGAACAAATGCGCAGCCACCCAGGAG
CCTCTCTGGTCACGACTTAATACATCTGCAGTCTTTGGTTTTGTAAATGTCATCCTCTGG
GTCGGGAATATTTGGTTTGTCTTTAAAGAGACAGGCTGGTATAAGACAGGTCAGAGATAT
CCAACCAGGAGTGCTTCTGGGAAACGTGCCAGTGGAATGCGGCAGCGGCTCTACAGCGAG
AGCAGCTTCGAGCAGCCGGAGGAGAGTTTTGGTCCACAGCCCTCCAGACAAAACAGTTTC
AATCAGCAGGTCAGCAGACAGAGCAGCATCAACCAGTCACAAGTAAGCTTGAGCTTACCG
CACGCATATCTCGGCAAGCCGGTGATTTATGAGAATAAAGTTGTTTCTCAAGGGCCGATG
ATATTTGTCAATGAGATGTGA
>C.altivelis-GLEAN-10028675_alt
ATGCAGGCAGGAAGAGCATACATGGAACGCCTTAACCAAGTGGCTGGCATAGTGTACAGG
AGCATCTGCACTGAGTATGGACTGGAAGTCCCAAGGTCAGAATGGAAAACTCTCATTTTT
GCCATCTGTGCTTTTGCAACATGTGGAGGATACTATGGTCATCTCCAGGTTAAAGTGGAC
TGCGCTGACAGGAGGCAGAGTAACCTCAGCATCAACATTGATTTTGGCTATCCTTTCAGA
TTACAGGAGGTGCATTTCAAAGCTCCTGCGTGTGAGTCAAAGAGGGAGGAGATTCTTTTC
CTGGATGGTGACTTTTCCTCAGCTGCTCAGTTTTTCCTGACTGTGGGTGTTTTTGCTTTC
CTGTACTCACTCCTGGCCACCATCGTCTATGTCTTCTACCAGAACAAGTACCTGAAGAAC
AACAGAGGCCCGCTTGTGGATTTTGTTGTCACAGTCATCTTCTCCTTCATGTGGCTGGTC
AGCAGTTGCTGTTGGGCCAAAGCGCTCTCTGATATCAAGGCGGCCACAAACCCAACACAT
GTGCTTCTGCTCATCTCAGCCTGCAGAGCTCAGGAGAACAAATGTGCGGCCACCCAGGAG
CCTCTCTGGTCACGACTTAATACATCTGCAGTCTTTGGTTTTGTAAATGTCATCCTCTGG
GTCGGGAATATTTGGTTTGTCTTTAAAGAGACAGGCTGGTATAAGACAGGTCAGAGATAT
CCAACCAGGAGTGCTTCTGGGAAACGTGCCAGTGGAATGCGGCAGCGGCTCTACAGCGAG
AGCAGCTTCGAGCAGTCGGAGGAGAGTTTTGGTCCACAGCCCTCCAGACAAAACAGTTTC
AATCAGCAGGTCAGCAGACAAAGCAGCATCAACCAGTCACAAGTGAGCTTGAGCTTACCG
CATGCATATCTCGGCAAGCCGGTGATTTATGAGAATAAAGTTGTTTCTCAAGGGCCGATG
ATATTTGTCAATGAGATGTGA
>Epmoa-GLEAN-10023614_moa
ATGCAGGCAGGAAGAGCGTACATGGAACGCCATAACCAAGTGGCTGGCGTAGTGTACAGG
AGCATCTGCACTGAGTATGGGCTGGAAGTCCCAAGGTCAGAATGGAAAACT---ATTTTT
GCCATCTGTGCTTTTGCAACATGTGGAGGATACTATGGTCATCTCCAGGTTAAAGTGGAC
TGTGCCGACAGGAGGCAGAGTAACCTCAGCATCAACATTGATTTTGGCTATCCTTTCAGA
TTACAGGAGGTGCATTTCAAAGCTCCTGCGTGTGAGTCAAAGAGGGAGGAGATTCTTTTC
CTGGATGGTGACTTTTCCTCAGCTGCTCAGTTTTTCCTGACTGTGGGTGTTTTTGCTTTC
CTGTACTCGCTGCTGGCCACCATCGTCTATGTCTTCTACCAGAACAAGTACCTGAAGAAC
AACAGAGGCCCGCTTGTGGATTTTGTTGTCACAGTCATCTTCTCCTTCATGTGGCTGGTC
AGCAGTTGCTGTTGGGCCAAAGCGCTCTCTGATATCAAGGCGGCCACAAACCCAACACAT
GTGCTTCTGCTCATCTCAGCCTGCAGAGCTCAGGAGAACAAATGTGCGGCCACCCAGGAG
CCTCTCTGGTCACGACTTAATACATCTGCAGTCTTTGGTTTTGTAAATGTCATCCTCTGG
GTCGGGAATATTTGGTTTGTCTTTAAAGAGACAGGCTGGTATAAGACAGGTCAGAGATAT
CCAACCAGGAGTGCTTCTGGGAAACGTGCCAGTGGAATGCGGCAGCGGCTCTACAGCGAG
AGCAGCTTCGAGCAGCCGGAGGAGAGTTTTGGTCCACAGCCCTCCAGACAAAACAGTTTC
AATCAGCAGGTCAGCAGACAGAGCAGCATCAACCAGTCACAAGTAAGCTTGAGCTTACCG
CACGCATATCTCGGCAAGCCGGTGATTTATGAGAATAAAGTTGTTTCTCAAGGGCCGATG
ATATTTGTCAATGAGATGTGA
