# Supplementary material for: Chromosome-Level Genome Assembly of the Speckled Blue Grouper (Epinephelus cyanopodus) Provides Insight into Its Adaptive Evolution
Source: Biology (Basel). 2022 Dec 13;11(12):1810. doi: 10.3390/biology11121810 (PMC9775623; doi:10.3390/biology11121810)
Supplement: Supplementary file 1 [file biology-11-01810-s001.zip › Supplemental Data/HO00336.align]

>Ecy-GLEAN-10024661_Ecy
ATGGAGCGATCTCTGGTGCAAATCACCCTGTTTGTGCTGCTCCTGGCTTTGGTTACCACA
CTACCAAACAAGGACAACTGGGACATCTACAGCTTTCACATCAACTCCACGGTGAGCAGT
CGTTATGCAACCACTGTTATCACGAGCCGTGTGGCCAATCGAATGGACGAGTCAAAGGAA
ATAGAATTCCAAGTCCGGATTCCCAAGAATGCCTTCATCAGTAAATTCAGAATGTTTATA
GATGGCCAAGTGTACGATGGTGTTGTGAAAGGTAAAGAGGAAGCTCAGCAGCAGTACACT
GAGGCTGTGTCCCAAGGCCAAAGCGCTGGGATCGTCAGTTCTGTAGGGAGGACCCTCGAG
GAATTTAAGACCTCCGTGAACGTGGCTGCTCACAAAAAGGTCACATTTGAACTCACATAT
GAGGAACTGCTGAAACGCAGGCTCGGCAAGTACAAGCTACAAATCCACGCTCAACCCATG
CAGCCTGTCAAAGACTTCAAGGTTGATGTGCACATTAATGAGCAAGCCGGCATCAATTTC
ATCGAGGTTAAAGGAGGACTAAGCACAAAAGCTCTGGCTAATGCCATCACCAAAACACAT
GCAGGCAAACAGGCGTGGGTGTATTTCTACCCGACAGAGAATCAACAAAAAACATGTGAC
AGCTGTGGAGAGCAGGGTATGAATGGAGATCTGGTTATCACTTACGATGTCAACAGGGAC
ACCTCACTGGGAGACATCAAGACATCAGATGGGTACTTTGTTCATCACTTTGCTCCATCT
AGTCTTACCCGCATACCAAAAAATGTAGTCTTCGTTATTGATCGAAGTGGCTCAATGCGC
CGCAGAAAAATACAACAGACCCGAATAGCCTTACTCCACATCTTGAACGACCTGGCAGAG
GAGGACTATTTTGGTCTAATTACTTTTGCTAACTCGATTAACCACTGGAAACAAGAACTT
GTTCAAGCCAACAAGAAAAACCTGGACAGTGCCAAGACATTTGCAAGTGGTATTCAAGCC
AAAGGAGGCACAAACATTAACAAAGCAGTGTTGGAAGGAGTAAGTATATTGAATGCACAC
CCAAGAGAAGGTTCAGCTTCTATCCTTATACTTCTCACTGATGGAGACCCAACCTCAGGG
GTGACGAATATTGAAATTATCCAGTCAAATGTCAGAGGAGCTATTGCAGACAAATTCCCA
CTCTACTGTCTTGGATTTGGTTTTGATGTCAATTTTGAGTTCCTTGAGAAGATGTCACTG
CAGAACAATGGTGTGGCACGACGGATTTATGAGGACTCTGATGCTGATTTACAGCTGAAG
GGATTCTATGAAGAGGTGGCTACTCCCCTGTTGACAGATGTGACAATGATCTATTTAGGT
GGGACTAATCTCACCCAGACTAACTTCAACCAGTATTATAACGGCTCTGAGATTGTGGTG
GCCGGTCAGATCACTGACAATGACGTTGAAACCTTCACTCCACAAGTTGTGGCCATTTCG
GGGAGGAGAAGGCTAACGTTTTCTGAGACAAATGCCACCGTGGAGTCCACTGGAACACTG
TCTGACAACCGCATTCAGAGGGTTTGGGCCTACCTCACAGTCAAACAGCTTCTGGAAAAA
GAGCTGCTGTTATCTGGACCTGAGAAGGAGAATGTGAAGAAAGAGGCCTTGGAGCTGTCG
CTGAAGTACAGCTTTGTGACGCCCCTCACATCCATGGTGGTCACCAAGCCTCAGGGGGAG
ACCACAGACGTGCTCCATAAACTCAAGGAAGGTGAAACCTCACAGGCACACCCCCGTTCA
TCGAATCAACAACCCATGACAGATCTTTCTGCACC---TGTTATGCCAGCACCTGTTAGG
CCAGGACTCTACGGTAGACAACTTTACCCAGGACATGTACAACCACCTGTTATGCAAGCA
CCTGTTATGCCAGCAC--CTGTTATGCCAGAACTCTACGGTAGACAACTTTACCCAGCAC
GATCTGGAATAGTAGGACACTATGGTAAAGAACATCCCCTAAGGACACCTGTCATGCAAG
CACCTGTTATACCAGCACCTGTTATGCCAGAACTCTACGGTAGTCAGTTTTACCCAGACC
CTGACATGGATGCAGCATTACTTAAACCAGTAACAGGACGAAGGAATAGACATTGGGCAC
AACGTGTTCTGTCTACTGATACGGGTGCTGCTCCTATCCTCACGGCAACGATAGCTACCT
TGGTTATGAAAGCCGTAACAACTAATGCTCCTATTTCTCACAGGTTTTTGATAAAAACTG
AGAATATGTCTCTTCCACTGTGCTTTGATGTCACCGGAGACGTTCGCCTTAAACTACTTC
ATCATCCCAGCACAGAGCTGTCTGTGAATGGTGAGCTTGATTCAGTGGCGTACGGAGGCT
TCAAAAAGATTGTCATCCACTTCAAGGCTGACCTGCAAGTTGAGGTTGACGCCAATGAAA
TCACTGTGCGCGAGGGACAGACAGTGACACGCCACACTGGACAGGATTATATCACAGCTG
GAAGTTTGACAGTGATTAGGCGGGACAAGGAAATAGATGTTGCAGCTGGAGACATACGAA
TAGTCATCTTAATCCATGTG---------------TTTGTCTGGCCGGTTGTCAGACAGC
AGCCATTGGACAACAACACTGAAGGAATTTTAGGTGATGCAATGGACAACTCTTACACTC
CAGAGGTCAAGTTCAGGCTGGATCTGGGAACAGCTCATCCTGCACCCACCACCCTGACCA
GAGGACAATGGTCAAGCAAAATGGAGTTCCTCTTGGCTGTTGCAGGACAAATCATTGGCC
TAGGAAATGTGTGGAGGTTCCCCTACCTGTGCTACAAAAATGGAGGAGGGATGGGTTATG
GCAGTCAGGTGGTTGTTTTATATTCTAGCATCTACTACATCATCATATTGGCCTGGGCGT
TCCTGTATCTCTTCTGCTCTTTCAACTCTGAACTCCCCTGGTCGAGTTGCAGGAACAGCT
GGAACACAGAGACGTGTGTGGAGTTTAATCAAAACGCCGGTCACTTGAACTGGACTGTGC
CTGAAAATGCAACATCACCAGTGAGAGAGTTTTGGGAGAGAAGAGTTTTGAATATCACAG
GAAGTGTCCATGAGTTAGGCGGCATGCGATGGGAGCTGGCTCTGTGTCTTCTGTTGTCCT
GGATCATCTGTTACTTTTGTGTCTGGAAAGGAGTGAAGTCCACGGGGAAGGTTGTTTACT
TTACTGCCACGTTTCCATACGTGATGCTGGCGGTGTTGCTTGTTCGTGGCGTCACGTTGC
CGGGAGCCCTAGATGGGATCAAGTTTTACCTCTACCCAGATCCCTCCCGCCTCAGTGATC
CACAGGTGTGGATGGATGCTGGCACGCAGATATTTTATTCCTATGCTATTTGCATTGGTT
GTTTAACTGCACTTGGCAGTTATAACAAGTACAACAACAACTGTTACAAGGACTGTGTGT
ACTTGTGCCTTCTGAACAGTGGGACCAGTTTTGTAGCTGGCTTTGCCATCTTTTCTGCGC
TTGGATTTATGGCATATGAGCAGCACACAGACATTTCAAAAGTGGCAGAGTCAGGTCCTG
GCTTGGCGTTTATTGCCTATCCTCGAGCAGTCGCCATGATGCCTTTCTCTCAGATCTGGG
CGATATTCTTCTTCATTATGATCATCCTGTTGGGCCTGGACAGTGAGTTTGTAGGTCTGG
AAGCCATCGTAACAGCGATATCTGACATGAATCCGTCATTCTTCCACGCTGGCCATCGAC
GTAAACTTCTCCTACTTGCTATCTGTGTCGTCAGCTTCTTCATTGGCCTTGTGATGGTTA
CAGAGGGTGGACTGTACATCTTCCAGTTGTTTGACTACTATGCCTGCAGTGGGATGACTC
TACTTCTCTTTGCCATACTGCAGTCTGGTTGTATTGGATGGATATATGGTGCAGACCGCT
TTTATGAAAATGTAGAGGACATGATTGGATACAAGCCTTTACCTCTGATAAAGTATTGTT
TGAAATATGTTACTCCAGTAATATGCCTGGGAACGTTTATTTTCTCTTTGGTCAAATACA
CTCCCCTGAAGTTCGACAACACAGTTGAGTATCCATGGTGGGGTTATGCTCTTGGCTGGT
GGTTCACTCTCTCCTCCACACTCATGGTTCCTCTGTTTATGTTGTACAATGTGATCACCA
CTCCTGGTACACTGCGACAGAGGATGACCATCTTGTGCACTCCATCTGAAGACCTGAACA
AATCAGAGAAGAAAGCACTTGAACTGCTCGACTTGACCTCAATTCCTGACACTGTGGTGT
CCTAG
>Epmoa-GLEAN-10023577_moa
ATGGAGAGATCTCTGGTGCAAATCACCCTGTTTGGGCTGCTCCTGGCTTTGGTTACCACA
CTACCAAACAAGGACAACTGGGACATCTACAGCTTTCACATCAACTCCACAGTGAGCAGT
CGTTATGCAACCACTGTTATCACGAGCCGCGTGGCCAATCGAATGGATGAGTCAAAGGAA
ATAGAATTCCAAGTCCGGATTCCCAAGAACGCCTTCATCAGTAAATTCAGAATGTTTATA
GATGGCCAAGTGTACGATGGTGTTGTGAAAGGTAAAGAGACAGCTCAGCAGCAGTACACT
GAGGCTGTGTCCCGAGGCCAAAGCGCTGGGATTGTCAGTTCTGTAGGGAGGACCCTCGAG
GAATTTAAGACCTCCGTGAACGTGGCTGCTCACAAAAAGGTCACGTTTGAGCTCACATAT
GAGGAACTGCTGAAACGCAGGCTCGGCAAGTACAAGCTGCAAATCCACGCTCAACCCATG
CAGCCTGTCAAAGACTTCAAGGTTGATGTGCACATTAATGAGCAAGCCGGCATCAATTTC
ATCGAGGTTAAAGGAGGACTAAGCACAAAATCTCTGGCTAATGCCATCACCAAGACACAT
GCAGACAAACAGGCGTGGGTGTATTTCTACCCGACAGAGGCTCAACAGAAAACGTGTGAC
AGCTGTGGAGAGCAGGGTATGAATGGAGATCTGGTTATCACTTATGATGTCAACAGGGAC
ACCTCACTGGGAGACATCAAGACTTCAGATGGGTACTTTGTTCATCACTTTGCTCCATCT
AGTCTTACCCGCATACCAAAAAATGTAGTCTTCGTTATTGATCGAAGTGGCTCAATGCAC
GGCAGAAAAATACAACAGACCCGAATAGCCTTACTCCACATCTTGAACGACCTGGCAGAC
GAGGACTATTTTGGTCTAATTACTTTTGCTAACTCGATTAATCACTGGAAACAAGAACTT
GTTCAAGCCAACAAGAAAAACCTGGAAAGTGCCAAGACATTTGCACGGGATATTAGAGAC
AGAGGAGGCACAGACATTAACAAAGCAGTGTTGGAAGGAGCAAGTATACTGAATGCACAC
CCAAGAGAAGGTTCAGCGTCTATCCTTATACTTCTCACTGATGGAGACCCAACCTCAGGG
GTGACGAATATTGAAATAATCCAGTCAAATGTCAGAGGAGCTATTGCAAACAAATTCCCA
CTCTACTGTCTTGGATTTGGTTTTGATGTCAATTTTGAGTTCCTTGAGAAGATGTCGCTG
CAGAACAATGGTGTGGCACGACGGATTTATGAAGACTCAGACGCTGATTTACAGCTCAAG
GGATTCTATGAAGAGGTGGCCACTCCCCTGTTGACAGATGTGACAATGATCTATTTAGGT
GGGACTAATCTCACCCAGACTAACTTCACCCAGTATTATAACGGCTCTGAGATCGTGGTG
GCCGGTCAGATCACTAACAACGACGTTGAGACCTTCACTCCACAAGTTGTGGCCATTTCG
GGGAGGGGAAGGCTAATGTTTTCTGAGACAAATGCCACCGTGGAGTCCACTGGAACAGTG
TCTAACAACCGCATTCAGAGGGTTTGGGCCTACCTCACAGTCAAACAGCTTCTGGAAAAA
GAGCTGCTGTTATCTGGACCTGAGAAGGAGAATGTAACGAAAGAGGCCTTGGAGCTGTCA
CTGAAGTACAGCTTTGTGACGCCCCTCACATCCATGGTTGTCACCAAGCCTCAGGGGGAG
ACCACAGACGTGCTCCATAAACCCAAGGAAGGTGAAACCTCACAGGCACAGCCCCGTGTA
ACGCATCATCGATCCATGACATATCTTTCT------------------------------
------------GGTAAGCAAC-----------------------------------ACA
CATGTGAAATCAGGGCAGCTATTATTCCAGG-----------------------------
--------------------------AAAGA-----------------------------
------------------------------------------------------------
---------------------------CGATAACAGG-CGGTGTAATC-ACATCAGTCA-
------------TTTTCAGGATGAGTGTTTCCTTCAGCTGTGTGAC-----------TCT
GTGTT-------------CCTCTGTAGCTCCTCTTTCTCACAGGTTTTTGATAAAAACTG
AGAATATGTCTCTTCCACTGTGCTTTGATGTCACTGGAGACGTTCGCCTTAAACTACTTC
ATCATCCCAGCACAGAGCTGTCTGTGAATGGTGAGCTTGATTCAGTGGCGTACGGAGGCT
TCAAAAAGATTGTCATCCACTTCAAGGCTGACCTGCAAGTTGAGGTTGACACCAATGAAA
TCACTGTACGCGAGGGACAGACATTGACACGCCACACTGGACAGGATCATATCACAGCTG
CAAGTTTGACAGTGATTAGGCGGGACAAGGAAATAGATGTTACAGCTGGAGACACACGAA
TAGTCATCTTAATCCATGTGAAGGATGGTACAGAATTCCTCTGGCCAGTTGTAAGACAGC
AGCCATCGGACAACAACACTGAAGGAATTTTAG---------------------------
---------------------------------------------------CTCTGA---
--------------------------------------------------------AGCC
CGCAGTGTATGAGGAG------------GTGCAACAAA----------------------
------------------------------------------------------------
----------------CTCCTTCAAC----------------------------------
------------------------------------------------------------
---AAAACTTAAGATCA-------------------------------------------
------------------------------------------------------------
-----------------------------------AAGACCAGGAG--------------
--ACTG-----------------------------------------------ACGTTAC
CAGG--------------------------------------------------------
--------------------------------------TCCAATGCTGTT----------
--------------------------------------------------GACT------
------------------------------------------------------------
--------------------------ACAG------------------------------
----------TATCGTCTCTCACCCGACA-------------------------------
-----------------------------------CTGGAC-------------------
----------------------------------------------TGCTGGC-------
------------------------------------------------------------
-------------------------------------TCATGCCTGC-------TGAGTC
AGCC-------------CTGCAG-------------------------------------
------------------------------------------------------------
--------------------AGACGCCTCG------------------------------
------------------------------------------------------------
-----------------------ATGATTTCACTGT------------------------
------------------------------------------------------------
------------------------TGCACAACTT--------------------------
--TAA
>OF11925-RA_aka
ATGGAACAATCTCTGGTGCAAATCACCCTGTTTGGGCTGCTCCTGGCTTTGGTTACCACA
CTACCAAACAAGGACAACTGGGACATCTACAGCTTTCACATCAACTCCACGGTGAGCAGT
CGTTATGCAACCACTGTTATCACGAGCCGCGTGGCCAATCGAATGGACGAGTCAAAGGAA
ATAGAATTCCAAGTCCGGATTCCCAAGAACGCCTTCATCAGTAAATTCAGAATGTTTATA
GATGGCCAAGTGTACGATGGTGTTGTGAAAGGTAAAGAGAAAGCTCAGCAGCAGTACACT
GAGGCTGTGTCCCGAGGCCAAAGCGCTGGGATCGTCAGTTCTGTAGGGAGGACCCTCGAG
GAATTTAAGACCTCCGTGAACGTGGCTGCTCACAAAAAGGTCACCTTTGAACTCACATAT
GAGGAACTGCTGAAACGCAGGCTCGGCAAGTACGAGCTGCAAATCAACGCTCGACCCATG
CAGCCTGTCAAAGACTTCAAGGTTGATGTGCACATTAATGAGCAAGCCGGCATCAATTTC
ATCGAGGTTAAAGGAGGACTAAGCACAAAAGCTCTGGCTAATGCCATCACCAAAACACAT
GCAGACAAACAGGCGTGGGTGTATTTCTACCCGACAGAGGATCAACAGAAAACGTGTGAC
AGCTGTGGAGAGCAGGGTATGAATGGAGATCTGGTTATCACTTATGATGTCAACAGGGAC
ACCTCACTGGGAGACATCAAGACATCAGATGGGTACTTTGTTCATCACTTTGCTCCATCT
AGTCTTACCCGCATACCAAAAAATGTAGTCTTCGTTATTGATCGAAGTGGCTCAATGCAC
GGCAGAAAAATACATCAGACCCGAATAGCCTTACTCCACATCTTGAACGACCTGGCAGAG
GAGGACCACTTTGGTCTAATTACTTTTGCTAACTCGATTAACCACTGGAAACAAGAACTT
GTTCAAGCCAACAAGAAAAACCTGGACAGTGCCAAGACATTTGCACGTGGTATTCAAGCC
AAAGGAGGCACAAACATTAACAAAGCAGTGTTGGAAGGAGCAAGTATATTGAATGCACAC
CCAAGAGAAGGTTCAGCGTCTATCCTTATACTTCTCACTGATGGAGACCCAACCTCAGGG
GTGACGAATATTGAAATTATCCAGTCAAATGTCAGAGGAGCTATTGCAGACAAATTCCCA
CTCTACTGTCTTGGATTTGGTTTCGATGTCAATTTTGAGTTCCTTGAGAAGATGTCGCTG
CAGAACAATGGTGTGGCACGACGGATTTATGAAGACTCTGATGCTGATTTACAGCTGAAG
GGATTCTATGAAGAGGTGGCTACTCCCCTGTTGACAGATGTGACAATGATCTATTTAGGT
GGGACTAATCTCACCCAGACTAACTTCAACCAGTATTATAACGGCTCTGAGATCGTGGTG
GCCGGTCAGATCACTGACAACGACGTTGAAACCTTCACTCCACAAGTTGTGGCCATTTCG
GGGAGGAGAAGGCTAACGTTTTCTGAGACAAATGCCACCGTGGAGTCCACTGGAACACTG
TCTGACAATCGCATTCAGAGGGTTTGGGCCTACCTCACAGTCAAACAGCTTCTGGAAAAA
GAGCTGCTGTTATCTGGACCTGAGAAGGAGAACGTAATGAAAGAGGCCTTGGAGCTGTCG
CTGAAGTACAGCTTTGTGACGCCCCTCACATCCATGGTGGTCACCAAGCCTCAGGGGGAG
ACCACAGACGTGCTCCATAAACCCAAGGAAGGTGAAACCTCACAGGCACACCCCCGTGTA
TCAAATCAACAACCCATGACAGATCTTTCT------------------------------
---GGACCCTACAGCAGACAACTTTACCCAACCTAC---------CCTGTCCTGGATGGA
CATGTACAACCACGAT--CTGGCATAGTAGC---------------------------AC
GATCTGGTACAGTAGGACACTATGTTGAAGAACATCCCCT--------------------
------------------------------------------------------------
-------------------------ACAGATATCAGGACGAAGGAATAGACATCGGACAC
AACGTATTATGTCTATTGATAAGGGTGCTGCTCCTATCCTCATGGCAACGGGAGCTACCT
TGGTTGTGAAAGCCGTAACAACTAATGCTCCTATTTCTCACAGGTTTTTGATAAAAACTG
AGAATATGTCTCTTCCACTGTGCTTTGATGTCACTGGAGACCTTCACCTTAAACTACTTC
ATCATCCCAGCACAGAGCTGTCTGTGAATGGTGAGCTTGATTCAGTGGTGTACGGAGGCT
TCAAAAAGATTGTCATCCACTTCAAGGCTGACCTGCAAGTTGAGGTTGACACCAATGAAA
TCACTGTACGCGAGGGACAGACAGTGACACGCCACACTGGACAGGATCATATCACAGCTG
GAAGTTTGACAGTGATTAGGCGGGACAAGGAAATAGATGTTACAGCTGGAGACACACGAA
TAGTCATCTTAATCCATGTGAAGGATGGTACTGAATTCCTCTGGCCGGTTGTAAGACAGC
AGCCATCGGACAACAACACTGAAGGAATTTTAG---------------------------
---------------------------------------------------CTGTGA---
--------------------------------------------------------AGCC
CGCAGTGTATGAGGAG------------GTGCAACGAA----------------------
------------------------------------------------------------
----------------CTCCTTCAAC----------------------------------
------------------------------------------------------------
---AAAACTTAAGATCA-------------------------------------------
------------------------------------------------------------
-----------------------------------AAGACCAGGAG--------------
--ACTG-----------------------------------------------ACGCAAT
CAGG--------------------------------------------------------
--------------------------------------TCCAATGCTGTT----------
--------------------------------------------------GACT------
------------------------------------------------------------
--------------------------ACAG------------------------------
----------TATCGACTCTCACCCGACA-------------------------------
-----------------------------------CTGGAC-------------------
----------------------------------------------TGCTGGC-------
------------------------------------------------------------
-------------------------------------TCATGCCTGC-------TGAGTC
AGCC-------------CTGCAG-------------------------------------
------------------------------------------------------------
--------------------AGACGCCTCG------------------------------
------------------------------------------------------------
-----------------------ATGATTTCACTGT------------------------
------------------------------------------------------------
------------------------TGCACAACTT--------------------------
--TAA
>C.altivelis-GLEAN-10028622_alt
ATGGAGAGATCTCTGTTGCAAATCACCCTGTTTGGGCTGCTCCTGGCTTTGGTTACCACA
CTACCAAACAAGGACAACTGGGACATCTACAGCTTTCATATCAACTCCACAGTGAGCAGT
CGTTATGCAACCACTGTTATCACGAGCCGCGTGGCCAATCGAATGGATGAGTCAAAGGAA
ATAGAATTCCAGGTCCGGATTCCGAAGAACGCCTTCATCAGTAAATTCAGAATGTTTATA
GATGGCCAAGTGTACGATGGTGTTGTGAAAGGTAAAGAGACAGCTCAGCAGCAGTACACT
GAGGCTGTGTCACGAGGCCAAAGCGCTGGGATTGTCAGTTCTGTAGGGAGGACCCTCGAG
GAATTTAAGACCTCCGTGAACGTGGCTGCTCACAAAAAGGTCACGTTTGAGCTTACATAT
GAGGAACTGCTGAAACGCAGGCTCGGCAAGTACGAGCTGCAAATCCACGCTCGACCCATG
CAGCCTGTCAAAGACTTCAAGGTTGATGTGCACATTAATGAGCAAGCCGGCATCAATTTC
ATCGAGGTTAAAGGAGGACTAAGCACAAAATCTCTGGCTAATGCCATCACCAAGACACAT
GCAGACAAACAGGCGTGGGTGTATTTCTACCCAACAGAGGCTCAACAGAAAACGTGTGAC
AGCTGTGGAGAGCAGGGTATGAATGGAGATCTGGTTATCACTTATGATGTCAACAGGGAC
ACCTCACTGGGAGACATCAAGACTTCAGATGGGTACTTTGTTCATCACTTTGCTCCATCT
AGTCTTACCCGCATACCAAAAAATGTAGTCTTCGTTATTGATCGAAGTGGCTCAATGCAC
GGCAGAAAAATACAACAGACCCGAATAGCCTTACTCCACATCTTGAACGACCTGGCAGAG
GAGGACTATTTTGGTCTAATTACTTTTTCTAACTTGATTAACCACTGGAAACAAGAACTT
GTTCAAGCCAACAAGAAAAACCTGGAAAGTGCAAAGACATTTGCACGTGGTATTCAAGCC
AAAGGAGGCACAAACATTAACAAAGCAGTGTTGGAAGGAGCAAGTATACTGAATGCACAC
CCAAGAGAAGGTTCAGCATCTATCCTTATACTTCTCACTGATGGAGACCCAACCTCAGGG
GTGACGAATATTGAAATAATCCAGTCAAATGTCAGAGGAGCTATTGCAGACAAATTCCCA
CTCTACTGTCTTGGATTTGGTTTTGATGTCAACTTTGAGTTCCTTGAGAAGATGTCACTG
CAGAACAATGGTGTGGCACGACGGATTTATCAGGACTCTGATGCTGATTTACAGCTGAAG
GGATTCTATGAAGAGGTGGCCACTCCCCTGTTGACAGATGTGACAATGATCTATTTAGGT
GGGACTAATCTCACCCAGACTAACTTCAGCCAGTATTATAACGGCTCTGAGATCGTGGTG
GCCGGTCAGATCACTGACAACGACGTTGAGACCTTCACTCCACAAGTTGTGGCCATTTCG
GGGAGGAGAAGGCTAACGTTTTCTGAGACAAATGCCACCGTGGAGTCCACTGGAACAGTG
TCTGACAACCGCATTCAGAGGGTTTGGGCCTACCTCACAGTCAAACAGCTTCTGGAAAAA
GAGCTGCTTTTATCTGGACCTGAGAAGGAGAATGTGAAGAAAGAGGCCTTGGAGCTGTCG
CTGAAGTACAGCTTTGTGACGCCCCTCACATCCATGGTTGTCACCAAGCCTCAGGGGGAG
ACTACAGACGTGCTCCATAAACCCAAGGAAGGTGAAACCTCACAGGCACAGCCCCGTGTA
TCGCATCATCGATCCATGACACATCTTTCT------------------------------
------------------------------------------------------------
------------------------------------------------------------
------------------------------------------------------------
------------------------------------------------------------
-----------------------------GTAACAGGACGAAGGAATAGACATCGGACAC
AACGTATTATGTCTGTTGATACAGATGCTGCTCCTGTCCTCATGACAACGGGAG---CCT
TGGTTGTACAAGCCGTAACAGCTAATGCTCCTCTTTCTCACAGGTTTTTGATAAAAACTG
AGAATATGTCTCTTCCACTGTGCTTTGATGTCACTGGAGACGTTCGCCTTAAACTACTTC
ATCATCCCAGCACAGAGCTGTCTGTGAATGGTGAGCTTGATTCAGTGGCGTACGGAGGCT
TCAAAAAGATTGTCATCCACTTCAAGGCTGACCTGCAAGTTGAGGTTGACACCAATGAAA
TCACTGTACGAGAGCGACAGACAGTGACACGCCACAATGGACAGGATCATATCACAGCTG
GAAGTTTGACAGTGATTAGGCGGGACAAGGAAATAGATGTTACAGCTGGAGACACACGAA
TAGTCATCTTAATCCATGTGAAGGATGGTACAAAATTCCTCTGGCCAGTTGTAAGACAGC
AGCCATCGGACAACAACGCTGAAGGAATTTTAG---------------------------
---------------------------------------------------CTCTGA---
--------------------------------------------------------AGCC
CGCAGTGTATGAGGAG------------GTGCAACAGA----------------------
------------------------------------------------------------
----------------CTCCTTCAAC----------------------------------
------------------------------------------------------------
---AAAACTTAAGATCA-------------------------------------------
------------------------------------------------------------
-----------------------------------AAGACCAGGAG--------------
--ACTG-----------------------------------------------ACGTTAC
CAGG--------------------------------------------------------
--------------------------------------TCCAATGCTGTT----------
--------------------------------------------------GACT------
------------------------------------------------------------
--------------------------ACAG------------------------------
----------TATCGTCTCTCACCCGACA-------------------------------
-----------------------------------CTGGAC-------------------
----------------------------------------------TGCTGGC-------
------------------------------------------------------------
-------------------------------------TCATGCCTGC-------TGAGTC
TGCC-------------CTGCAG-------------------------------------
------------------------------------------------------------
--------------------AGACGCCTCG------------------------------
------------------------------------------------------------
-----------------------ATGATTTCACTGT------------------------
------------------------------------------------------------
------------------------TGCACAACTT--------------------------
--TAA
>E.fuscoguttatus.06419_fus
ATGGAGAGATCTCTGGTGCAAATCACCCTGTTTGGGCTGCTCCTGGCTTTGGTTACCACA
CTACCAAACAAGGACAACTGGGACATCTACAGCTTTCACATCAACTCCACAGTGAGCAGT
CGTTATGCAACCACTGTTATCACGAGCCGCGTGGCCAATCGAATGGACGAGTCAAAGGAA
ATAGAATTCCAAGTCCGGATTCCCAAGAACGCCTTCATCAGTAAATTCAGAATGTTTATA
GATGGCCAAGTGTACGATGGTGTCGTGAAAGGTAAAGAGAAAGCTCAGCAGCAGTACACT
GAGGCTGTGTCCCGAGGCCAAAGCGCTGGGATTGTCAGTTCTGTAGGGAGGACCCTCGAG
GAATTTAAGACCTCTGTGAACGTGGCTGCTCACAAAAAGGTCACCTTTGAACTCACATAT
GAGGAACTGCTGAAACGCAGGCTCGGCAAGTACGAGCTGCAAATCCACGCTCGACCCATG
CAGCCTGTCAAAGACTTCAAGGTTGATGTGCACATTAATGAGCAAGCCGGCATCAATTTC
ATCGAGGTTAAAGGAGGACTAAGCACAAAAGCTCTGGCTAATGCCATCACCAAGACACAT
GCAGACAAACAGGCGTGGGTGTATTTCTACCCGACAGAGGCTCAACAGAAAACGTGTGAC
AGCTGTGGAGAGCAGGGTATGAATGGAGATCTGGTTATCACTTATGATGTCAACAGGGAC
ACCTCACTGGGAGACATCAAGACTTCAGATGGGTACTTTGTTCATCACTTTGCTCCATCT
AGTCTTACCCGCATACCGAAAAATGTAGTCTTCGTTATTGATCGAAGTGGCTCAATGCAC
GGCAGAAAAATACAACAGACCCGAATAGCCTTACTCCACATCTTGAACGACCTGGCAGAG
GAGGACTATTTTGGTCTAATTACTTTTGCTAACTCGATTAACCACTGGAAACAAGAACTT
GTTCAAGCCAACAAGAAAAACCTGGAAAGTGCCAAGACATTTGCACGTAGTATTCAAGCC
AAAGGAGGCACAGACATTAACAAAGCAGTGCTGGAAGGAGCAAGTATACTGAATGCACAC
CCAAGAGAAGGTTCAGCGTCTATCCTTATACTTCTCACTGATGGAGACCCAACCTCAGGG
GTGACGAATATTGAAATAATCCAGTCAAATGTCAGAGGAGCTATTGCAGACAAATTCCCA
CTCTACTGTCTTGGATTTGGTTTTGATGTCAATTTTGAGTTCCTTGAGAAGATGTCACTG
CAGAACAATGGTGTGGCACGACGGATTTATCAGGACTCTGATGCTGATTTACAGCTGAAG
GGATTCTACGAAGAGGTGGCCACTCCCCTGTTGACAGATGTGACAATGATCTATTTAGGT
GGGACTAATCTCACCCAGACTAACTTCAGCCAGTATTATAACGGCTCTGAGATCGTGGTG
GCCGGTCAGATCACTGACAACGACGTTGAAACCTTCACTCCACAAGTTGTGGCCATTTCG
GGGAGGAGAAGGCTAACGTTTTCTGAGACAAATGCCACCGTGGAGTCCACTGGAACAGTG
TCTGACAACCGCATTCAGAGGGTTTGGGCCTACCTCACAGTCAAACAGCTTCTGGAAAAA
GAGCTGCTGTTATCTGGACCTGAGAAGGAGAATGTGAAGAAAGAGGCCTTGGAGCTGTCG
CTGAAGTACAGCTTTGTGACGCCCCTCACATCCATGGTTGTCACCAAGCCTCAGGGGGAG
ACCACAGACGTGATCCATAAACCCAAGGAAGGTGAAACCTCACAGGCACAGCCCCGTGTA
TCGTATCATCGATCCATGACACATCTTTCTGCACCACATGTTATGTCAGCACCTATTATG
CCAGGACTCTACAGTAGACAACTTTACCCAGTCTAC---------CCTGACATCGATGCA
CTTCCAAAACCACGAT--CTGGTATACTAGG---------------------------AG
AAGCTGGTAAAGCAGGACAGTATGATGAAGAGCATCTCCTAA------------------
------------------------------------------------------------
---------CCTCAGCATTACTTAAACCAGTAACAGGACGAAGGAATAGACATCGGACAC
AACGTATTATGTCTATTGATACGGGTGCTGCTCCTGTCCTCATGACAACGAGAGCTACCT
TGGTTGTACAACCCGTAACAGCTAAAGCTCCTCTTTCTCACAGGTTTTTGATAAAAACTG
AGAATATGTCTCTTCCACTGTGCTTTGATGTCACTGGAGACATTCGCCTTAAACTACTTC
ATCATCCCAGCACAGAGCTGTCTGTGAATGGTGAGCTTGATTCAGTGGCGTACGGAGGCT
TCAAAAAGATTGTCATCCATTTCAAGGCTGACCTGCAAGTTGAGGTTGACACCAATGAAA
TCACTGTACGAGAGGGACAGACAGTGACACGCCACACTGGACAGGATCATATCACAGCTG
GAAGTTTGACAGTGATTAGGCGGGACAAGGAAATAGATGTTACAGCTGGAGACACACGAA
TAGTCATCTTAATCCATGTGAAGGATGGTACAGAATTCCTCTGGCCAGTTGTAAGACAGC
AGCCATCGGACAACAACACTGAAGGAATTTTAG---------------------------
---------------------------------------------------CTCTGA---
--------------------------------------------------------AGCC
CACAGTGTATGAGGAG------------GTGCAACAAA----------------------
------------------------------------------------------------
----------------CTCCTTCAAC----------------------------------
------------------------------------------------------------
---AAAACTTAAGATCA-------------------------------------------
------------------------------------------------------------
-----------------------------------AAGACCAGGAG--------------
--ACTG-----------------------------------------------ACGTTAC
CAGG--------------------------------------------------------
--------------------------------------TCCAATGCTGTT----------
--------------------------------------------------GACT------
------------------------------------------------------------
--------------------------ACAG------------------------------
----------TATCGTCTCTCACCCGACA-------------------------------
-----------------------------------CTGGAC-------------------
----------------------------------------------TGCTGGC-------
------------------------------------------------------------
-------------------------------------TCATGCCTGC-------TGAGTC
TGCC-------------CTGCAG-------------------------------------
------------------------------------------------------------
--------------------AGACGCCTCG------------------------------
------------------------------------------------------------
-----------------------ATGATTTCACTGT------------------------
------------------------------------------------------------
------------------------TGCACAACTT--------------------------
--TAA
>XP-033482343.1_lan
ATGGAGAGATCTCTGGTGCAAATCACCCTGTTTGGGCTGCTCCTGGCTTTGGTTACCACA
CTACCAAACAAGGACAACTGGGACATCTACAGCTTTCACATCAACTCCACAGTGAGCAGT
CGTTATGCAACCACTGTTATCACGAGCCGCGTGGCCAATCGAATGGACGAGTCAAAGGAA
ATAGAATTCCAGGTCCGGATTCCCAAGAACGCCTTCATCAGTAAATTCAGAATGTTTATA
GATGGCCAAGTGTACGATGGTGTTGTGAAAGGTAAAGAGAAAGCTCAGCAGCAGTACACT
GAGGCTGTGTCCCGAGGCCAAAGCGCTGGGATTGTCAGTTCTGTAGGGAGGACCCTCGAG
GAATTTAAGACCTCCGTGAATGTGGCTGCTCACAAAAAGGTCACCTTTGAACTCACATAT
GAGGAACTGCTGAAACGCAGGCTCGGCAAGTACGAGCTGCAAATCCACGCTCAACCCATG
CAGCCTGTCAAAGACTTCAAGGTTGATGTGCATATTAATGAGCAAGCCGGCATCAATTTC
ATCGAGGTTAAAGGAGGACTAAGCACAAAATCTCTGGCTAATGCCATCACCAAGACACAC
GCAGACAAACAGGCGTGGGTGTATTTCTACCCGACAGAGGCTCAACAGAAAACGTGTGAC
AGCTGTGGAGAGCAGGGTATGAATGGAGATCTGGTTATCACTTATGATGTCAACAGGGAC
ACCTCACTGGGAGACATCAAGACTTCAGATGGGTACTTTGTTCATCACTTTGCTCCATCT
AGTCTTACCCGCATACCGAAAAATGTAGTCTTCGTTATTGATCGAAGTGGCTCAATGCAC
GGCAGAAAAATACAACAGACCCGAATAGCCTTACTCCACATCTTGAACGACCTGGCAGAG
GAGGACTATTTTGGTCTAATTACTTTTGCTAACTCGATTAACCACTGGAAACAAGAACTT
GTTCAAGCCAACAAGAAAAACCTGGAAAGTGCCAAGACATTTGCACGTGGTATTCAAGCC
AAAGGAGGCACAAACATTAACAAAGCAGTGTTGGAAGGAGCAAGTATACTGAATGCACAC
CCAAGAGAAGGTTCAGCATCTATCCTTATACTTCTCACTGATGGAGACCCAACCTCAGGG
GTGACGAATATTGAAATAATCCAGTCAAATGTCAGAGGGGCTATTGCAGACAAATTCCCA
CTCTACTGTCTTGGATTTGGTTTTGATGTCAATTTTGAGTTCCTTGAGAAGATGTCGCTG
CAGAACAATGGTGTGGCACGACGGATTTATCAGGACTCTGATGCTGATTTACAGCTGAAG
GGATTCTATGAAGAGGTGGCCACTCCCCTGTTGACAGATGTGACAATGATCTATTTAGGT
GGGACTAATCTCACCCAGACTAACTTCAGCCAGTATTATAACGGCTCTGAGATCGTGGTG
GCCGGTCAGATCACTAACAACGACGTTGAAACCTTCACTCCACAAGTTGTGGCCATTTCG
GGGAGGAGAAGGCTAACGTTTTCTGAGACAAATGCCACAGTGGAGTCCACTGGAACAGTG
TCTGACAACCGCATTCAGAGGGTTTGGGCCTACCTCACAGTCAAACAGCTTCTGGAAAAA
GAGCTGCTGTTATCTGGACCTGAGAAGGAGAACGTGAAGAAAGAGGCCTTGGAGCTGTCG
CTGAAGTACAGCTTTGTGACGCCCCTCACATCCATGGTTGTCACCAAGCCTCAGGGGGAG
ACCACAGACGTGCTCCATAAACCCAAGGAAAGTGAAACCTCACAGACACAGCCCCGTGTA
TCGCATCATCGATCCATGACACATCTTTCTGCACCACATGTTATGCCAGCACCTGTTATG
CCAGGACTCTACAGTAGACAACTTTACCCAACCTAC---------CCTGACATCGATGCA
TTTCCAAAACCACGAT--CTGGTATAGTAGG---------------------------AC
AAGCTGGTCAAGTAGGACAGTATGATGAAGAACATCTCCTAA------------------
------------------------------------------------------------
---------CCTCAGCATTACTTAAACCAGTAACAGGACGAAGGAATAGACATCGGACAC
AACGTATTATGTCTATTGATACGGGTGCTGCTCCTGTCCTCATGACAACGAGAG---CCT
CGGTTGTACAAGCCGTAACAGCTAATGCTCCTCTTTCTCACAGGTTTTTGATAAAAACTG
AGAATATGTCTCTTCCACTGTGCTTTGATGTCACTGGAGACGTTCACCTTAAACTACTTC
ATCATCCCAGCACAGAGCTGTCTGTGAATGGTGAGCTTGATTCAGTGGCGTACGGAGGCT
TCAAAAAGATTGTCATCCACTTCAAGGCTGACCTGCAAGTTGAGGTTGACACCAATGAAA
TCACTGTACGCGAGGGACAGACAGTGACACGCCACACTGGACAGGATCATATCACAGCTG
GAAGTTTGACAGTGATTAGGCGGGACAAGGAAATAGATGTTACAGCTGGAGACACACGAA
TAGTCATCTTAATCCATGTGAAGGATGGTACAAAATTCCTCTGGCCAGTTTTAAGACAGC
AGCCATCGGACAACAACACTGAAGGAATTTTAG---------------------------
---------------------------------------------------CTCTGA---
--------------------------------------------------------AGCC
CGCAGTGTATGAGGAG------------GTGCAACAAA----------------------
------------------------------------------------------------
----------------CTCCTTCAAC----------------------------------
------------------------------------------------------------
---AAAGCTTAAGATCA-------------------------------------------
------------------------------------------------------------
-----------------------------------AAGACCAGGAG--------------
--ACTG-----------------------------------------------ACGTTAC
CAGG--------------------------------------------------------
--------------------------------------TCCAATGCTGTT----------
--------------------------------------------------GACT------
------------------------------------------------------------
--------------------------ACAG------------------------------
----------TATCGTCTCTCACCCAACA-------------------------------
-----------------------------------CTGGAC-------------------
----------------------------------------------TGCTGGC-------
------------------------------------------------------------
-------------------------------------TCATGTCTGC-------TGAGTC
TGCC-------------CTGCAG-------------------------------------
------------------------------------------------------------
--------------------AGACGCCTCG------------------------------
------------------------------------------------------------
-----------------------ATGATTTCACTGT------------------------
------------------------------------------------------------
------------------------TGCACAACTT--------------------------
--TAA
