# Supplementary material for: Chromosome-Level Genome Assembly of the Speckled Blue Grouper (Epinephelus cyanopodus) Provides Insight into Its Adaptive Evolution
Source: Biology (Basel). 2022 Dec 13;11(12):1810. doi: 10.3390/biology11121810 (PMC9775623; doi:10.3390/biology11121810)
Supplement: Supplementary file 1 [file biology-11-01810-s001.zip › Supplemental Data/HO00337.align]

>OF11926-RA_aka
ATGGATTCGGCGGATCAGTCGAGCAAAGATCCGCCACTTGGATCCACGTTTTCCTCAGCA
CCTAATTTAGACTCGGACATTAATGCAAATGCCCGTAGGCCTGTTTACCAGAATGGGACA
GACCACAATGTCAACATCCACATCGCAGCCCTGCGAGGAGCGAGTGACCCCAGCGCGTAC
CCGTCCACAGACTACCCGGCGCTGGTGCGCCAGAGGTTCATCCGGCGGAGTTTGTGGGTG
TCAGACACCGACGAGCAGCAGCCGGTGGACACACCGGAGTGTGTCAATAGCAGCCCGGTG
CCACACATTGACCTGCGGACCATCGTTGATCGGAGTCGGACCCGGGTTCTGCACGGAGCC
CGCCTGGGCCTCAATGAGACCTCGGGCACAGAGAGCCAGGTGGGGCTGAAGGACAGCGTT
GCAGAGAGTGTGAGCGCTGAGGAGGTGAAAGGAGACAAGAGGGAAGCCGAGCCAAAGGTA
GAGGTTACGCCCTCAGATGTCACAGGTAAAGCAGGAAGTGACGAGAATGAAGAGGAGCCC
GGGATGAAGGCTGTGTCCACTTCACCAGGGGGGCGTTTCCTCAAGTTTGACATTGAGCTT
GGCAGAGGGTCCTTTAAGACCGTATATAAAGGTCTTGACACCGACACCTGGGTCGAAGTG
GCATGGTGTGAACTTCAGGAACGGAAACTGTCCAAAGCCGAGAGACAGAGGTTCAAAGAG
GAGGCAGAGATGTTAAAGGCTCTTCAGCATCCCAACATCGTGCGGTTTTATGACTTCTGG
GAATCACCGGTTAAAGGGAAGAAGTGCATCGTTCTGGTGACGGAGCTAATGACCTCAGGG
ACACTCAAAACGTATCTGAAGCGGTTTAAGGTGATGAAGCCGAAAGTTTTGAGGAGCTGG
TGCAGGCAGATTCTCAAAGGCCTCCACTTCCTCCACACAAGGACTCCTCCAATCATCCAC
AGAGATCTCAAGTGTGACAACATTTTCATCACTGGGCCCACAGGCTCGGTCAAGATCGGA
GACCTGGGCCTGGCAACACTGAAGAGGGCCTCCTTTGCTAAAAGTGTTATCGGCACTCCA
GAGTTCATGGCCCCAGAAATGTACGAGGAGCACTATGACGAGGCTGTGGATGTCTACGCG
TTTGGGATGTGCATGCTGGAGATGGCCACCTCAGAATATCCCTACTCTGAGTGTCAAAAC
GCAGCTCAGATCTACCGCAAAGTCACCAGTGGGGTGAAACCTGCCAGCTACAGCAAA--G
TCAGTGACCCAGAAATTAAGGAAATAATTGGTGAATGTATCTGCCACAGATGGGAGGAAA
GGTACTCCATCAAGGACCTCCTGAACCATGCCTTCTTTGCAGAGGACACAGGCGTGAGGG
TGGAGCTGAATGAAGACGATGATGGGAAGAAATCATCCATTGCTCTGAAGCTGTGGGTTG
AGGATACTAAGAAGCTGAAGGGGAAATACAAGGACACTGGTGCCATTGAGTTTTCCTTTG
ACTTGGTGAACGAGGTCCCAGAGGTTGTTGCCCAAGAAATGGTGGAATCGGGTTTTTTCC
TGGACTGTGATGTGAAGATAGTCGGGAAGTCCATCCGGGACCGTGTGGCTCTCATCAAGT
GGAGGAGGGAGCGGACTTTCTCGTCAGCAAATGGCGATGTAGCTGTGAAGAAGCCGCAGC
AGAACCTATTGCAGGTGCCCGGTGCTGTTGTACCCCAGGCACCCATATTAGTAACGACAG
ATTATGAGGAGCAAGAAGGGGAGCAGCAGACCCTGATCTGCACCGTGCCAGCCACCATGA
CTGCCACATCTGACAGCGGAGTGAGCTCTACCATGCAATTAGATGACCTAAACAATCAGC
AAAATGGCACCTACCAGTCGCTTTCAGAGCCCATTTCCTCAGCTCATGTGATCTACAGTC
CTCCTGACCCTCAGCTGCACCAGGGGCCCTACCAGCAACCCACAGCACAGGCCTCTCATG
AAAACTACACACAAGCATCCACTTCATTACACCAGGGAGCCTACCAGCAACCTGCAGGTC
AGCTGCATCCTGGGGCCTATCATCAGCCCGCAGCACAACTGCACCAGGGGCCTTATCAGT
CTCAAACA----------------------------------------------------
------------------------------------------------------------
------------------------------------------------------------
------------------------------------------------------------
------------------------------------------------------------
------------------------------------------------------------
------------------------------------------------------------
------------------------------------------------------------
------------------------------------------------------------
------------------------------------------------------------
------------------------------------------------------------
------------------------------------------------------------
------------------------------------------------------------
------------------------------------------------------------
-----------------------------------------------ACAGTTTCTGCTC
CAGCTACACCAGCCCCTATTGTGCACCAGAGTAGACAGACAGCACAGAGCTTCCCAGCTG
CAGCCCCCACTCTACAGCCACAGCTTACTGCCCAGTCCAGCCAGGAG-------------
--------------------CAGCTGTTATCTGCTGACCAGCCTACAACTCACCTGAGTC
CTCCTGACATATCCACCAGTTTTCCACAGTCAGTGTCCAGTGCTCCTCCTCCACTCCTGC
CCCTGCAGATCAGCACACAG----------------------------------------
------------------------------------------------------------
------------------------------------------------------------
------------------------------------------------------------
------------------------------------------------------------
------------------------------------------------------------
------------------------------------------------------------
-----------------GTACAGATGATTGCACCACAAGGTAATATGGGAGATTTTCCCC
TTTTGGCTCCAGCCCACCCAGTCTTGCCTACTCCTCTCTGGGGAAGCGGAGTCGATACAG
AAACTTCTGCAGCTGGCCGAGACTTAACTGTAGCTCCAACAGTCCCAGCTTCGGTCCCAG
CCCCAGTATCAGCCCCAGCCTCAATCTCTGCTACAGCCCAAGCTGAAACTCAAGCCTCAG
CACAAACTCCAGCTTCGACCTCTGTTAGCGCCCCAACTTCAGCCCCAATACAAGTTCCAA
CAGCAGTGCAAGCCATATCCTCAGTCCCAGGTCAAGCATCGGTCTCTGCATCGGGTCTTG
CTTTTGAATCACCAAAAGGCTCATCGACTAGCTCAGATACATCCTCTGCAACTGGTAAAC
CCAAACTCTCAGTCCCAGGTTTAGGCTCTGCCCCAATCTCTGTCACGTTGCCAGCCCCAG
CTCCTGTCGCAGCTTCAATCCCAGCTCCAGTTCTGCAGCCTGCTGGCATCCAGACAGCAG
TCTCAGTGTCTGAGTGTGCCAGCCTGGCTACAACTCAGCAAAACCTTGAGTCGACATCTG
CATCCAGCACCCTTCAACAAGAGCCCTGTGGAGAGGATGTGCTTCAAGACAAACCTGTAT
CTTTACGCAGTTACACCTATGACAGTCTCAACTCAGATGTGGCGTCTGGTAAGGAAACAA
GTGACGGCTATGACAGCTTGGCTAGTGGAGGCAAGGGGGACGGAAAACCCAGGAAACACC
ACCGCAAGTCTGCTCGCACACGCTCCCGGCAAGAAAAGACCAGCAAACCCAAACTGAGCA
TGCTCAATGTTTGCAACACTGGTGATAAAATGGTCGAATGCCAGCTGGAGACTCACAACC
ACAAAATGGTGACATTTAAATTTGATCTGGATGGAGATGCTCCGGAGGAGATTGCCACTT
ACATGGTAGAGAATGGGTTTATCCTTCTGCTAGAGAAGGAGATCTTCATTGACCAGCTGA
AGGACATTGTGGACAAAGCTGAAGACATGCTGAACGAAGACATGGAGGGTGAACGGGCCA
CCGCCTTGAGTTGCAGTCCTGAACAAGGCCAGATTTCCGAAGGGCTGGTTGGAGAGAGTC
AGCAGCCTGGAGCATCTCAGCCTGTCTATCAGCAAAATGTTCTTCACACAGGAAAGAGAT
GGTTCATAATCTGCCCTGTAGAAGAGACGCCCACATCCAGTCAGGAGACGCCATCTGATG
GCACAGCAACACAGTCTCCCGGGAGCTCAGCCACTACTCAGCCTGCTGACACTGGGACTG
CAAGGCCGTCTACATCCAGAGAAGAGGGGTCGTCCTCCACAATGTCTGGTGGAAGTGGAG
GCTTCACCTATGATGTATATGGATTCTGTAGCCCCCCGATAATGTCCAACACAGACCCTC
TCCTCTTAGCTACACTGTCTCCGCCTGTGTCTGCACCCCCAACCCTTCAGTCAGTGACAT
CAGTGGAGCCTGTGGGCGGCTCGGTGCAGCCCAGTGTTCATCAGGCCCAGCCAGCCAGAG
CGCAAACTTTGCCCCCATCATCCCCGCATACATCTTTCCCAGTGGATGAGTCACGGGGAT
CCCCGTTGGGCTCCATCTCCCCGATTGATTCAGCTCAGCAGGTGCCAGATGCGACATGCC
CGGTGTCTATGGCTGACGAGGTGCCCTGCTGCCCTCTGGTCATGCCCCTGTCTCTGGATG
TGAGCGGCTTACAGAGTGGGTCTCCTCTTACTCCTCTTCCTCTCCAGGAACCAGGCTCAG
CCAAAGAGCCTCTGTCTGTCTCCTACACCTCGTCAGCACGCAGCGAGCACCCACAGCAGC
CTGTGGTGCTGCACCAGCCTTTTTCCAGTGTGGGAGGGACCAAAGTGTCCTCACTACCCC
AGAGTCCAGCACCGTCCCAGCATGGCGCAGGGCCCGGTGAGTCAGACACTGAGGGACGGC
TGGGCCGTGGGGGCTTTGTGGACAGCACCATAAAAACACTGGATGAGAAACTGAGGAACT
TGCTCTACCAGGAATATGCTCCCATGTATCCATCAGGCAGTGCTGCGGAGACGCCAGGCT
CCGGCACTGAGTACATCCAGTCTCCTCCTGGTCCAGACAGCGCCACGGGAGGGTCAGGAA
ACAGCACTCCAGGGCCCATGGGGGAGGGACGCTACAGGGCAGGAGAACAGCTGCCTCAAA
TTCCAGAGAGAATGGACAGTTTGAGCACACTGAGTGACTCAGCTGTGTGTGCATCCCTGT
CAAGAAGGCACATTCCTAACTCTGCTTCCTGCTCTGGAACAAGAGGCAGATTTAAGATAA
TCTCTGTCCCTCCTGAAGTGGCCAACAGGCGAGATGTGAAGCAGAGGAGCTGGAGCAGCG
CTGCCTCACCAGCACACCCTACAGGATACAGTGAGGACCACGTCCAGGCTGAGACCATGA
CTGCCTCCACCACAATTGGTCGTTTCTCTGTGGTTAGCACCGAAGATGACATTACACAGA
GGACACGTTGCAGCCGCTACTCCGCCCCGCCTGATTTCTACCTGGACACACCTCCGTCCA
TGGCCAAGCGAGGCTCTCTGCCTCGTGCCAATACATCGAACTCTGTCTCTGTGGATGTCA
CGGTCCACGCTCGTTTCCTCTCCTCAGACTCGGGTGCTGAGAGCAGTCCTGCGAAGCTGA
CCCCTGCCACCCCGTCTCAACATACTCGCTCCGAGCGCAGAGGAAGTGACCTCATGAAGA
GGGCAGTGGCCTTCCTCCGTCGTTCAGGGCGCAGCAGCAGCGTGCAGAGCTCTGACTCAC
CAAGCAGGCATGGAGGCGTGCATGGCTCAGCCTATGCCAGCAGTGATAATGACTCAGAGA
TGGAGGACTCGGACATGAAGAAGGAGCTACAGAGATTGAGGGAGAAACATTTGAGGGAGA
TCTCTGAGCTGCAGGCCCATCAACGGGGGGAGGTGGAGCTGCTGTATCGCCGGCTTGGCA
AAGCCCCTCCTTCTGGCCTGGGTCTCTCACATGTTGCACCACATGCCGGCCGTAGGAAGA
GGTCCGGCAAGCACAGACTGAAGCCTGGCAAACTCCTCAGCCCTCTGGTTCAACAGTTTA
GAAATGTCACAACCAAAACAAGTGACTCCAGCAAATCCAGTACTGCTGCAGGTACAGGTG
AGCCCACAGTGAGTTTAAACGGCTCTCCAGCCAAAGGGCCTTTCCCCACTCACGGCAGGG
CACGCTCGTGCACCAGCCACCTTCCCAGCTCAACCACAGAGCCCGTGCAGACTCAGCAGC
CCTGCTCCCTCAAGGGCTCTTTGTCTTCTGATAATATTTATGCTGGATTACGTGGAGATG
GCACCACCACACACGCTCCACCCGGACAAGGCTGGTCTAATTACCCTCAAACGTCTGAGA
GAGTGACCTATAAATCGAGTAGCAAGCCTCGAGCTAGATTTCTCAGTGGGCCTGTGTCTT
TGTCTATCTGGACAACACTGAAGCGCCTGTGTCTTGGCAAAGAGCGTGGCAGCAGGTCTG
GAGCTGGGCCAGGGGCTTTCAATCAACCACAGCAGCAGCCTGCCGGTGCCACACCTCCTT
CTCATCAGCCGGTGATGGGACTGGCCCAAGCTCAGGCCAATAACAGCAACAACAAGACAG
GCACATACACTGGCTCATCCATGAGTGCCAATGAAAACAACCTGCCTGAGGACTTGCAGC
GGCTGATGGAGGACTGGGCCCAGGAGGTTCTTATCGTCACCCACAGGCCGCGCACCAACT
CTCTGAGCATCAGTGGGCAGCAGCTTTGGAATCAGGTTGTGCCTCGAACACGTGGACGGC
TGGCTAGTGCTTCAGATGTATCATGGACAGTTCCAGGACTAGAGGCCTGCAATCGTCCCC
TGTCATGGCCTGATAGCCCCGGGTCAACAGTGATGACCAGCCCCTCCACGGGACCCCGGC
CTAGTTATCAGCTCCACTCTTCTGCTCCATTCAGGGCCTTGCCCTCTCCTCCCTCTGTCA
GCCAGTGGCCTGGGTTGCTCTTCCCCCTTCCTTCAGGAGTCTTTGCCTTTCCTGCTGTGC
CCTCAGCCCAGGACGCCCCCAGCCCCGTTCCAGCTCCATCATATCAGCCGTCCGACCCCA
AAGCCAGGACTCTCTAA
>Ecy-GLEAN-10024660_Ecy
ATGGATTCGGCGGATCAGTCGAGCAAAGATCCGCCACTTGGATCCACGTTTTCCTCAGCA
CCTAATTTAGACTCGGACATTAATGCAAATGCCCGTAGGCCTGTTTACCAGAATGGGACA
GACCACAATGTCAACATTCACATCGCAGCCCTGCGAGGAGCGAGTGACCCCAGCGCGTAC
CCGTCCACAGACTACCCGGCGCTGGTGCGCCAGAGGTTCATCCGGCGGAGTTTGTGGGTG
TCGGACACCGACGAGCAGCAGCCGGTGGACACACCGGAGTGTGTCAACAGCAGCCCGGTG
CCACACATTGACCTGCGGACCATCGTTGATCGGAGTCGGACCCGGGTTCTGCACGGAGCC
CGCCTGGGCCTCAATGAGACCTCGGGCACAGAGAGCCAGGTGGGGCTGAAGGACAGCGTT
ACAGAGAGTGTGAGCGCTGAGGAGGTGAAAGGAGACAAGAGGGAAGCCGAGCCAAAGGTA
GAGGTTACGCCCTCAGATGTCACAGGTAAAGCAGGAAGTGACGAGAATGAAGAGGAGCCC
GGGATGAAGGCTGTGTCCACTTCACCAGGGGGGCGTTTCCTCAAGTTTGACATTGAGCTT
GGCAGAGGGTCCTTCAAGACCGTCTATAAAGGTCTTGACACCGACACCTGGGTCGAAGTG
GCATGGTGTGAACTTCAGGAACGGAAACTGTCCAAAGCCGAGAGACAGAGGTTCAAAGAG
GAGGCAGAGATGTTAAAGGCTCTTCAGCATCCCAACATCGTGCGGTTTTATGACTTCTGG
GAATCACCAGTTAAAGGGAAGAAGTGCATCGTTCTGGTGACGGAGCTCATGACCTCAGGG
ACACTAAAAACGTATCTGAAGCGGTTTAAGGTGATGAAGCCGAAAGTTTTGAGGAGCTGG
TGCAGGCAGATCCTCAAAGGCCTCCACTTCCTCCACACAAGGACTCCTCCAATCATCCAC
AGAGATCTCAAGTGTGACAACATCTTCATCACTGGGCCCACAGGCTCGGTCAAGATCGGA
GACCTGGGCCTGGCAACACTGAAGAGGGCCTCCTTTGCTAAAAGTGTTATTGGCACTCCA
GAGTTCATGGCCCCAGAAATGTACGAGGAGCACTATGACGAGGCTGTGGATGTCTACGCG
TTTGGGATGTGCATGCTGGAGATGGCCACCTCAGAATATCCCTACTCTGAGTGTCAAAAC
GCGGCTCAGATCTACCGCAAAGTCACCAGTGGGGTGAAACCTGCCAGCTACAGCAAA--G
TCAGTGACCCAGAAATTAAGGAAATAATTGGTGAATGTATCTGCCACAGATGGGAGGAAA
GGTACTCCATCAAGGACCTCCTGAACCATGCCTTTTTTGCAGAGGACACAGGCGTGAGGG
TGGAGCTGAATGAAGACGATGATGGGAAGAAATCATCCATTGCTCTGAAGCTGTGGGTTG
AGGATACTAAGAAGCTGAAGGGGAAATACAAGGACACTGGTGCCATTGAGTTTTCCTTCG
ACTTGGTGAATGAGGTCCCAGAGGTTGTTGCCCAAGAAATGGTGGAATCGGGTTTTTTCC
TGGACTGTGATGTGAAGATAGTCGGGAAGTCCATCCGGGACCGTGTGGCTCTCATCAAGT
GGAGGAGGGAGCGGACTTTCTCGTCAGCAAATGGTGACGTAGCTGTGAAGAAGCCGCAGC
AGAACCTACTGCAGGTGCCCGGTGCTGTTGTACCCCAGGCACCCACATTAGTAACGACAG
ATTATGAGGAGCAAGAAGGGGAGCAGCAGACCCTGATCTGCACCGTGCCAGCCACCATGA
CTGCCACATCTGACAGCGGGGTGAGCTCTACCATGCAATTAGATGACCTAAACAATCAGC
AAAATGGCACCTACCAGTCGCTTTCAGAGCCCATTTCCTCGGCTCATGTGATCTACAGTC
CTCCTGACCCTCAGCTGCACCAGGGGCCCTACCAGCAACCCACAGCACAGGCCTCTCATG
AAAACTACACACAAGCATCCACTTCATTACACCAGGGAGCCTACCAGCAACCTGCAGGTC
AGCTGCATCCTGGGGCCTATCATCAGCCCGCAGCACAACTGCACCAGGGGCCTTATCAGT
CTCAAACA----------------------------------------------------
------------------------------------------------------------
------------------------------------------------------------
------------------------------------------------------------
------------------------------------------------------------
------------------------------------------------------------
------------------------------------------------------------
------------------------------------------------------------
------------------------------------------------------------
------------------------------------------------------------
------------------------------------------------------------
------------------------------------------------------------
------------------------------------------------------------
------------------------------------------------------------
-----------------------------------------------ACAGTTTCTGCTC
CAGCTACACCAGCCCCTATTGTGCACCAGAGTAGACAGACAGCACAGAGCTTCCCAGCTG
CAGCCCCCACTCTACAGCCACAGCTTACTGCCCAGTCCAGCCAGGAGCAGTGCCCTGTCC
AACCAGCTGCTGTCCTGCCCCAGCTGTTATCTGCTGACCAGCCTACAACTCACCTGAGTC
CTCCTGACATATCCACCAGTTTTCCACAGTCAGTGTCCAGTGCTCCTCCTCCACTCCTGC
CCCTGCAGATCAGCACACAGTTTCCCTCACCATATCCTGTTGCTCAAACAGGGGGCCTCA
TGCCCTCTACCTTTCCCCCAGCTCCTCTGCCATGTGCCTACAGCAGCAGTGGCCCTTCTA
CATCTAGCTCCCATTTCTCACCTTCACCCCACCATCCCTCCCTTCCTCTGACCCCTCATG
CTGCCT---------TACCCTCTCTCGGCACCCCTCAGACACCTCTATCCACACCTCAGC
ACGTGCCCAGTGTGGCGCTCCCTGTTCCACTTCTTGCCATGTCCTCTGCAGTGTCCCAGC
AGAAGGGCAGCCCTCTCACATCTCAGACTAACCTCGGTAGCTTCCATACCACCCATCCCT
TACCTTTCTCCCAGGTACAACCCACCCCATACCCCGCCCCCTACCCTGAGCAAGAATTGT
CTCAGCCGCCTTTCCAGGTACAGATGATTGCACCACAAGGTAATATGGGAGATTTTCCCC
TTTTGGCTCCGGCCCACTCAGTCTTGCCTGCTCCTCTCTGGGGAAGCGGAGTCGATGCAG
AAACTTCTGCAGCTAGCCGAGACTTAACTGTAGCTCCAACAGTCCCAGCTTCGGTCCCAG
CCCCAGTATCAGCCCCAGCCTCAATCTCTGCTACAGCCCAAGCTGAAACTCAAGCCTCAG
CACAAACTCCAGCTTCGACCTCTGTTAGCGCCCCAACTTCAGCCCCAATACAAGTTCCAA
CAGCAGTGCAAGCCATATCCTCAGTCCCAGTTCAAGCACCGGTCTCTGCATCGGGTCTTG
CCTTTGAATCGCCAAAAGGCTCATCGACTAGCTCAGATACATCCTCTGCAACTGGTAAAC
CCAAACTCTCAGTCCCAGGTTTAGGCTCTGCCCCAATCCCTGTCACGTTGCCAGCCCCAG
CTCCTGTCGCAGCTTCAGTCCCAGCTCCAGTTCTGCAGCCTGCTGGCATCCAGACAGCAG
TCTCAGTGTCTGAGTGTGCCAGCCTGGCTACAACTCAGCAAAACCTTGAGTCGACATCTG
CATCCAGCACCCTTCAACAAGAGCCCTGTGGAGAGGATGTGCTTCAAGACAAACCTGTAT
CTTTACGCAGTTACACCTATGACAGTCTCAACTCTGATGTGGCGTCTGGCAAGGAAACAA
GTGATGGCTATGACAGCTTGGCTAGTGGAGGCAAGGGGGACGGAAAACCCAGGAAACACC
ACCGCAAGTCTGCTCGCACACGCTCCCGGCAAGAAAAGACCAGCAAACCCAAACTGAGCA
TGCTCAATGTTTGCAACACTGGTGATAAAATGGTCGAATGCCAGCTGGAGACTCACAACC
ACAAAATGGTGACATTTAAATTTGATCTGGATGGAGATGCTCCGGAGGAGATTGCCACTT
ACATGGTAGAGAATGGGTTTATCCTTCTGCTAGAGAAGGAGATCTTCATTGACCAGCTGA
AGGACATTGTGGACAAAGCTGAAGACATGCTGAACGAAGACATGGAGGGTGAACGGGCCA
CCGCCTTGAGTTGTAGTCCTGAACAAGGCCAGATTTCCGAAGGGCTGGTTGGAGAGAGTC
AGCAGCCTGGAGCATCTCAGCCTGTCTATCAGCAAAATGTTCTTCACACAGGAAAAAGAT
GGTTCATAATCTGCCCTGTAGAGGAGACGCCCACATCCAGTCAGGAGACGCCATCTGATG
GCACAGCAACACAGTCTCCTGGGAGCTCAGCCACTACTCAGCCTGCTGACACTGGGACTG
CAAGGCCGTCTACATCCAGAGAAGAAGGGTCGTCCTCCACAATGTCGGGTGGAAGCGGAG
GCTTCACCTATGATGTGTATGGATTCTGTAGCCCCCCGATAATGTCCAACACAGACCCTC
TCCTCTTAGCTACACTGTCTCCGCCTGTGTCTGCACCCCCAACCCTTCAGTCAGTGACAT
CAGTGGAGCCTGCGGGCGGCTCGGTGCAGCCCAGTGTTCATCAGGCCCAGCCAGCCAGAG
CTCAAACTTTGCCCCCATCATCCCCGCATACATCTTTCCCAGTGGATGAGTCACGGGGAT
CCCCGTTGGGCTCCATCTCCCCGATTGATTCAGCTCAGCAGATGCCAGACGCGACATGCC
CGGTGTCTATGGCTGACGAGGTGCCCTGCTGTCCTCTGGTCATGCCCCTGTCTCTGGATG
TGAGCGGCTTACAGAGTGGGTCTCCTCTTACTCCTCTTCCTCTCCAGGAACCAGGCTCAG
CCAAAGAGCCTCTGTCTGTCTCCTACACCTCGTCAGCACGCAGCGAGCACCCACAGCAGC
CTGTGGTGCTGCACCAGCCTTTTTCCAGTGTGGGAGGGACCAAAGTGTCCTCACTACCCC
AGAGTCCAGCGCCATCCCAGCATGGCGCAGGGCCCGGTGAGTCAGACACTGAGGGACGGC
TGGGCCGTGGGGGCTTTGTGGACAGCACCATAAAAACTCTGGATGAGAAACTGAGGAACT
TGCTCTACCAGGAATATGCTCCCATGTATCCATCAGGCAGTGCTGCGGAGACGCCAGGCT
CCGGCACCGAGTACATCCAGTCTCCTCCTGGTCCAGACAGCGCCACGGGAGGGTCAGGAA
ACAGCACTCCGGGGCCTATGGGGGAGGGACGCTACAGGGCAGGAGAACAGCTGCCTCAAA
TTCCAGAGAGAATGGACAGTTTGAGCACACTGAGTGACTCAGCTGTGTGTGCATCCCTGT
CAAGAAGGCACGTTCCTAACTCTGCCTCCTGCTCTGGAACAAGAGGCAGATTTAAGATAA
TCTCTGTCCCTCCTGAAGTGGCCAACAGGCGAGATGTGAAGCAGAGGAGCTGGAGCAGCG
CTGCCTCACCAGCACACCCTACAGGATACAGTGAGGACCACATCCAGGCTGAGACCATGA
CTGCCTCCACCACAATTGGTCGTTTCTCTGTGGTTAGCACCGAAGATGACATTACACAGA
GGACACGTTGCAGCCGCTACTCCGCCCCGCCTGATTTCTACCTGGACACACCTCCGTCCA
TGGCCAAGCGAGGCTCTCTGCCTCGTGCCAATACATCGAACTCTGTCTCTGTGGATGTCA
CGGTCCACGCTCGTTTCCTCTCCTCAGACTCGGGTGCTGAGAGCAGTCCTGCGAAGCTGA
CTCCTGCCACCCCGTCTCAACATACTCGCTGCGAGCGCAGAGGAAGTGACCTCATGAAGA
GGGCAGTGGCCTTCCTCCGTCGTTCAGGGCGCAGCAGCAGCGTGCAGAGCTCTGACTCAC
CAAGCAGGCATGGAGGCGTGCATGGCTCGGCCTATGCCAGCAGTGATAATGACTCAGAGA
TGGAGGACTCGGACATGAAGAAGGAGCTACAGAGATTGAGGGAGAAACATTTGAGGGAGA
TCTCTGAGCTGCAGGCCCATCAACGGGGGGAGGTGGAGCTGCTGTATCGCCGGCTTGGCA
AAGCCCCTCCTTCTGGCCTGGGTCTCTCACATGTTGCACCACATGCCGGCCGTAGGAAGA
GGTCCGGCAAGCACAGACTGAAGCCTGGCAAACTCCTCAGCCCTCTGGTTCAACAGTTTA
GAAATGTCACAACCAAAACAAGTGACTCCAGCAAATCCAGTACTGCTGCAGGTACAGGTG
AGCCCACAGTGAGTTTAAACGGCTCTCCAGCCAAAGGGCCTTTCCCCACTCACGGCAGGG
CACGCTCGTGCACCAGCCACCTTCCCAGCTCGACCACAGAGCCCGTGCAGACTCAGCAGC
CCTGCTCCCTCAAGGGCTCTTTGTCCTCTGATAATATTTATGCTGGATTACGTGGAGACG
GCACCACCACACACGCTCCACCCGGACAAG------------------------------
------------------------------------------------------------
---------GGACAACACTGAAGCGCCTGTGTCTTGGCAAAGAGCGTGGCAGCAGGTCTG
GAGCTGGGCCAGGGGCTTTCAATCAACCACAGCAGCAGCCTGCCGGTGCCACACCTCCTT
CTCATCAGCCGGTGATGGGACTGGCCCAAGCTCAGGCCAATAACAGCAACAACAAGACAG
GCACATACACTGGCTCATCCATGAGTGCCAATGAAAACAACCTGCCTGAGGACTTGCAGC
GGCTGATGGAGGACTGGGCCCAGGAGGTTCTTATCGTCACCCACAGGCCGCGCACCAACT
CTCTGAGCATCAGCGGGCAGCAGCTTTGGAATCAGGTTGTGCCTCGAACACGTGGACGGC
TGGCTAGTGCTTCAGATGTATCATGGACAGTTCCAGGTCCAGAGGCCTGCAATCGTCCCC
TGTCATGGCCTGATAGCCCCGGGTCAACAGTGATGACCAGCCCCTCCACGGGGCCCCAGC
CTAGTTATCAGCTCCACTCCTCTGCTCCATTCAGGGCCTTGCCCTCTCCTCCCTCTGTCA
GCCAGTGGCCTGGGTTGCTCTTCCCCCTTCCTTCAGGAGTCTTTGCCTTTCCTGCTGTGC
CCTCAGCCCAGGATGCCCCCAGCCCCATTCCAGCTCCATCATATCAGCCGTCTGACCCCA
AAGCCAGGACTCTCTAA
>E.fuscoguttatus.06449_fus
ATGGATTCGGCGGATCAGTCGAGCAAAGATCCGCCACTTGGATCCACGTTTTCCTCAGCA
CCTAATTTAGACTCGGACATTAATGCAAATGCACGTAGGCCTGTTTACCAGAATGGGACA
GACCACAATGTCAACATCCACATCGCAGCTCTGCGAGGAGCGAGTGACCCCAGCGCGTAC
CCGTCCACAGACTACCCGGCGCTGGTGCGCCAGAGGTTCATCCGGCGGAGTTTGTGGGTG
TCAGACACCGACGAGCAGCAGCCGGTGGACACACCGGAGTGTGTCAACAGCAGCCCGGTG
CCACACATTGACCTGCGGACCATCGTTGATCGGAGTCGGACCCGGGTTCTGCACGGAGCC
CGCCTGGGCCTCAATGAGACCTCGGACACAGAGAGCCAGGTGGGGCTGAAGGACAGCGTT
ACAGAGAGTGTGAGCGCTGAGGAGGTGAAAGGAGACAAGAGGGAAGCCGAGCCAAAGGTA
GAGGTTACGCCCTCAGATGTCACAGGTAAAGCAGGAAGTGACGAGAATGAAGAGGAGCCC
GGGATGAAGGCTGTGTCCACTTCACCAGGGGGGCGTTTCCTCAAGTTTGACATTGAGCTG
GGCAGAGGGTCCTTCAAGACCGTCTATAAAGGTCTTGACACCGACACCTGGGTTGAAGTG
GCATGGTGTGAACTTCAGGAGCGGAAACTGTCCAAAGCTGAGAGACAGAGGTTCAAAGAG
GAGGCAGAGATGTTAAAGGCTCTTCAGCATCCCAACATCGTGCGGTTTTATGACTTCTGG
GAATCACCGGTTAAAGGGAAGAAGTGCATTGTTCTGGTGACGGAGCTGATGACCTCAGGG
ACACTAAAAACGTATCTGAAGCGGTTTAAGGTGATGAAGCCGAAAGTTTTGAGGAGCTGG
TGCAGGCAGATTCTCAAAGGCCTCCACTTTCTCCACACAAGGACTCCTCCAATCATCCAC
AGAGATCTCAAGTGTGACAACATCTTCATCACTGGGCCCACAGGCTCGGTCAAGATCGGA
GACCTGGGCCTGGCAACACTGAAGAGGGCCTCCTTTGCTAAAAGTGTTATTGGCACTCCA
GAGTTCATGGCCCCAGAGATGTACGAGGAGCACTATGACGAGGCTGTGGATGTCTATGCG
TTTGGGATGTGCATGCTGGAGATGGCCACCTCAGAATATCCCTACTCTGAGTGTCAAAAC
GCGGCTCAGATCTACCGCAAAGTCACCAGTGGGGTGAAACCTGCCAGCTACAGCAAA--G
TCAGTGACCCAGAAATTAAGGAAATAATTGGTGAATGTATCTGCCACAGAAGGGAGGAAA
GGTACTCCATCAAGGACCTCCTGAACCATGCCTTCTTTGCAGAGGACACAGGCGTGAGGG
TGGAGCTGAATGAAGACGATGATGGGAAGAAATCATCCATTGCTCTGAAGCTGTGGGTTG
AGGATACTAAAAAGCTGAAGGGGAAATACAAGGACACTGGTGCCATTGAGTTTTCCTTCG
ACTTGGTGAACGAGGTCCCAGAGGTTGTTGCCCAAGAAATGGTGGAATCGGGTTTTTTCC
TGGACTGTGATGTGAAGATAGTCGGGAAGTCCATCCGGGACCGCGTGGCTCTCATCAAGT
GGCGGAGGGAGCGGACTTTCTCGTCAGCAAATGGCGATGTAGCTGTGAAGAAGCCGCAGC
AGAACCTACTGCAAGTGCCCGGTGCTGTTGTACCCCAGGCACCCACATTAGTTACGACAG
ATTATGAGGAGCAAGAAGGGGAGCAGCAGACCCTGATCTGCACCGTGCCAGTCACCATGA
CTGCCACATCTGACAGCGGAGTGAGCTCTACCATGCAATTAGATGACCTAAACAATCAGC
AAAATGGCACCTACCAGTCGCTTCCAGAGCCCATTTCCTCAGCTCATGTGATCTACAGTC
CTCCTGACCCTCAGCTGCACCAGGGGCCCTACCAGCAACCCACAGCACAGGCCTCTCATG
AAAACTACACACAAGCATCCACTCCATTACACCAGGGAGCCTACCAGCAACCCGCAGGTC
AGCTGCATCCTGGGGCCTATCATCAGCCCGCAGCACAACTGCACCAGGGGCCTTATCAGT
CTCAAACA----------------------------------------------------
------------------------------------------------------------
--------------------------------------------GATCTGCTGTCACCAA
AAAGCACAGTGGACTCAGCACACCCTCCAGACTTTCTATTCTCTACATCAGCCCAGAGTC
CATCATTATTATCTCCTCTCTTAACCCCACATCAACACTCTCATCATGACTCAGCAAGCC
ATTTCAGGTCACCTCTGCTTCCCCTGAATTTACAACCTCCGTCAGAGCACCGTCTGAGCG
TCCCACGCAGCCCACAGCCCCGCCACCACTGCAAGGCTTGCATGTCTCTCCTACCGAGGG
ATAAGACAAGGCAGGGTGGGTCTCTGGAGCACAAACACATACGCTCTTTCTCAACAGCAG
CCCAGTTTCGTCCACTCTCTAAGCCAGGCTCACCCACATCTCCTCCAGTCTCTCCTTTGG
CCTCACCCTCTCCCCCATCACCACACAGTCAACCAACCCTGGTGACTTCACCTTCACATC
TCTCCCCACCCTCACACGTCACGTCCCCATGGAGTTTGTATGAAGGTGGAGATCTCACTC
TTCTCAACCACTATCTCCAACACATCGTCGGTCGCAGGACCAGTTCCCCCACCCTCTCTG
CTAGTTATCCGATGCACAGCCACAGGGAGGTTGGGGGTGCTGCCTCCTCAGTAGCTGAGC
ATATAGACAAGAGGTGGAGCCTGGATGTCCCACTCTTCTCTAGCCCAAATCTGGACAGGA
ATCAGCTGTTTTCAGCACATGACAGTGAAGGCGGACCAGATCCACTGACAGTTTCTGCTC
CAGCTACACCAGCCCCTATTGTGCACCAGAGTAGACAGACAGCACAGAGCTTCCCAGCTG
CAGCCCCCACTCTACAGCCACAGCTTACTGCCCAGTCCAGCCAGGAGCAGTGCCCTCTCC
AACCAGCTGCTGTCCTGCCCCAGCTGTTATCTGCTGACCAGCCTACAACTCACCTGAGTC
CTCCTGACATATCCACCAGTTTTCCACAGTCAGTGTCCAGTGCTCCTCCTCCACTCCTGC
CCCTGCAGATCAGCACACAGTTTCCCTCACCATATCCTGTTACTCAAACAGGGGGCCTCA
TGCCCTCTCCCTTTCCCCCAGCTCCTCTGCCATGTGCCTACAGCAGCAGTGGCCCTTCTA
CATCTAGCTCCCATTTCTCACCTTCACCCCATCATCCCTCCCTTCCTCTGACCCCTCATG
CTGCCTTGCCCTCTGTACCCTCTCTCAGCACCCCTCAGACACCTCTATCCACACCTCAGC
ACGTGCCCAGTGTGGCGCTCCCTATTCCACTTCTTGCCATGTCCTCTGCAGTGTCCCAGC
AGAAGGGCAGCCCTTTCACATCTCAGACTAACCTCGGTAGCTTCCATACCACCCATCCCT
TACCTTTCTCCCAGGTACAACCCACCCCATACCCCGCCCCCTACCCTGAGCAAGAATTGT
CTCAGCCGCCTTTC----------------------------------------------
------------------------------------------------------------
------------------------------------------------------------
------------------------------------------------------------
------------------------------------------------------------
------------------------------------------------------------
------------------------------------------------------------
------------------------------------------------------------
--------------------------------------------------CAGACAGCAG
TCTCAGTGTCTGAGTGTGCCAGCCTGGCTACAACTCAGCAAAACCTTGAGTCGACATCTG
CATCCAGCACCCTTCAACAAGAGCCCTGTGGAGAGGATGTGCTTCAAGACAAACCTGTAT
CTTTACGCAGTTACACCTATGACAGTCTCAACTCTGATGTGGCATCTGGTAAGGAAACAA
GTGACGGCTATGACAGCTTGGCTAGTGGAGGCAAGGGGGACGGAAAACCCAGGAAACACC
ACCGCAAGTCTGCTCGCACACGCTCCCGACAAGAAAAGACCAGCAAACCCAAACTGAGCA
TGCTCAATGTTTGCAACACTGGTGATAAAATGGTCGAATGCCAGCTGGAGACTCACAACC
ACAAAATGGTGACATTTAAATTTGATCTGGATGGAGATGCTCCGGAGGAGATTGCCACTT
ACATGGTAGAGAATGGGTTTATCCTTCTGCTAGAGAAGGAGATCTTCATCGATCAGCTGA
AGGACATAGTGGACAAAGCTGAAGACATGCTGAACGAAGACATGGAGGGTGAACGGGCCA
CTGCCTTGAGTTGCAGTCCTGAACAAGGCCAGATTTCCGAAGGACTGGTTGGAGAGAGTC
AGCAGCCTGGAGCATCTCAGCCTGTCTATCAGCAGAATGTTCTTCACACAGGAAAGAGAT
GGTTCATAATCTGCCCTGTAGAGGAGACGCCCACATCCAGTCAGGAGACGCCATCTGATG
GCACAGCAACACAGTCTCCTGGGAGCTCAGCCACTACTCAGCCTGCTGACACTGGGACTG
CAAGGCCGTCTACATCCAGAGAAGAGGGGTCATCCTCCACAATGTCTGGTGGAAGTGGAG
GCTTCACCTATGATGTGTATGGATTCTGTAGCCCCCCAATAATGTCCAACACAGACCCTC
TACTCTTAGCTACTCTGTCTCCACCTGTGTCTGCTCCCCCAACCCTTCAGTCAGTGACAT
CAGTGGAGCCTGCGGGGGGCTCGGTGCAGCCCAGTGTTCATCAGGCCCAGCCAGCCAGAG
CTCAAACTTTGCCCCCATCATCCCCGCATACATCTTTCCCAGTGGATGAGTCACGGGGAT
CCCCGTTGGGCTCCATCTCCCCGATTGATTCAGCTCAACAGATGCCAGACGTGACATGCC
CGGTGTCTGTGGCTGACGAGGTGCCCTGCTGCCCTCTGGTCATGCCCTTGTCTCTGGATG
TGAGCGGCTTACAGAGTGGGTCTCCTCTTACTCCTCTTCCTCTCCAGGAACCAGGCTCAG
CCAAAGAACCTTTGTCTGTCTCCTACACCTCGTCAGCACGTAGCGAGCACCCACAGCAGC
CTGTGGTGCTGCACCAGCCTTTTTCCAGTGTGGGCGGGACCAAAGTGTCCTCACTACCCC
AGAGCCCAGCGCCGTCCCAGCATGGCGCAGGGCCCGGTGAGTCAGACACTGAGGGACGGC
TGGGCCGCGGGGGCTTTGTGGACAGCACCATAAAAACACTGGATGAGAAACTGAGGAACT
TGCTCTACCAGGAATATGCTCCCATGTATCCATCAGGCAGTGCTGCAGAGACACCAGGCT
CCGGCACAGAGTACATCCAGTCTCCTCCTGGTCCAGACAGCGCCACAGGAGGGTCAGGAA
ACAGCACTCCAGGGCCCATGGGGGAGGGACGCTACAGGGCAGGGGAACAGCTGCCTCAAA
TTCCAGAGAGAATGGACAGTTTGAGCACACTGAGTGACTCAGCTGTGTGTGCATCCCTGT
CAAGAAGGCACGTTCCTAACTCTGCTTCCTGCTCTGGAACAAGAGGCAGATTTAAGATAA
TCTCTGTCCCTCCTGAAGTGGCCAACAGACGAGATGTGAAGCAGAGGAGCTGGAGCAGCG
CTGCCTCACCTGCGCACCCTACAGGATACAGTGAGGACCACGTCCAGGCTGAGACCATGA
CTGCCTCCACCACAATTGGTCGTTTCTCTGTGGTTAGCACCGAAGATGACATTACACAGA
GGACACGTTGCAGTCGCTACTCCGCCCCGCCTGATTTCTACCTGGACACACCTCCGTCCA
TGGCCAAGCGAGGCTCTCTGCCTCGTGCCAATACATCAAACTCTGTCTCTGTGGATGTCA
CTGTCCACGCTCGTTTCCTCTCCTCAGACTCGGGTGCTGAGAGCAGTCCTGCGAAGCTGA
CTCCTGCCACCCCGTCTCAACATACTCGCTCTGAGCGCAGAGGAAGTGACCTCATGAAGA
GGGCAGTGGCCTTCCTCCGTCGTTCAGGGCGCAGCAGCAGCGTGCAGAGCTCTGACTCAC
CAAGCAGGCATGGAGGCGTGCATGGCTCGGCCTATGCCAGCAGTGATAATGACTCAGAGA
TGGAGGACTCGGACATGAAGAAGGAGCTACAGAGACTGAGGGAGAAACATTTGAGGGAGA
TCTCTGAGCTGCAGGCCCATCAGCGGGGGGAGGTGGAGCTGCTGTATCGCCGGCTTGGCA
AAGCCCCTCCTTCTGGCCTGGGTCTCTCACATGTTGCACCACATGCCGGCCGTAGGAAGA
GGTCCGGCAAGCACAGACTGAAGCCTGGCAAACTCCTCAGCCCTCTGGTTCAACAGTTTA
GAAATGTCACAACTAAAACTTGTGATTCCAGCAAATCCAGTACTGCTGCAGGTACAGGTG
AGCCCACAGTGAGTTTAAACGGCTCTCCAGCCAAAAGGCCTTTCCCCACTCACGGCAGGG
CACGCTCATGCACCAGCCACCTTCCCAGCTCAACCACAGAGCCCGTGCAGACTCAGCAGC
CCTGCTCCCTCAAGGGCTCTTTGTCTTCTGATAATATTTATGCTGGATTACATGGAGACG
GCACCAGCACACACGCTCCACCTGGACAAGGCTGGTCTAATTACCCTCAAACGTCTGAGA
GAGTGACCTATAAATCGAGTAGCAAGCCTCGAGCTAGATTTCTCAGTGGGCCTGTGTCTT
TGTCTATCTGGACAACACTGAAGCGCCTGTGTCTTGGCAAAGAGCGTGGCAGCAGGTCTG
GAGCTGGGCCAGGGGCTTTCAATCAACCACAGCAGCAGCCTCCCGGTGCCACACCTCCTT
CTCATCAGCCTGTGATGGGACTGGCCCAAGCTCAGGCCAATAACAGCAACAACAAGACAG
GCACATACACTGGCTCATCCATGAGTGCCAATGAAAACAACCTGCCTGAGGACTTGCAGC
GGCTCATGGAGGACTGGGCCCAGGAGGTTCTTATCGTCAGCCACAGGCCGCGCACCAACT
CTCTGAGCATCAGCGGGCAGCAGCTTTGGAATCAGGTTGTGCCTCAAACACGTGGACGGC
TGGATAGTGCTTCAGATGTATCATGGACAGTTCCAGGTCCAGAGGCCTGCAATCGTCCCC
TGTCATGGCCTGATAGCCCCGGGTCAACAGTGATGACCAGCCCCTCCATGGGGCCCCGGC
CCAGTTATCAGCTCCACTCTTCTGCTCCATTCAGGGCCTTGCCCTCTCCTCTCTCTGTCA
GCCAGTGGCCTGGGTTGCTCTCCCCCCTTCCTTCAGGAGTCTTTGCCTTTCCTGCTGTGC
CCTCAGCCCAGGACGCCCCCAGCCCCATTCTAGCCCCATCATATCAGCCGTCCGACCCCA
AAGCCAGGACTCTCTAA
>C.altivelis-GLEAN-10028621_alt
ATGGATTCGGCGGATCAGTCGAGCAAAGATCCGCCACTTGGATCCACGTTTTCCTCAGCA
CCTAATTTAGACTCGGACATTAATGCAAATGCCCGTAGGCCTGTTTACCAGAATGGGACA
GACCACAATGTCAACATCCACATCGCAGCTCTGCGAGGAGCGAGTGACCCCAGCGCGTAC
CCGTCCACAGACTACCCGGCGCTGGTGCGCCAGAGGTTCATCCGGCGGAGTTTGTGGGTG
TCAGACACCGACGAGCAGCAGCCGGTGGACACACCGGAGTGTGTCAACAGCAGCCCGGGG
CCACACATTGACCTGCGGACCATCGTTGATCGGAGTCGGACCCGGGTTCTGCACGGAGCC
CGCCTGGGCCTCAATGAGACCTCGGACACAGAGAGCCAGGTGGGGCTGAAGGACAGCGTT
ACAGAGAGTGTGAGCGCTGAGGAGGTGAAAGGAGACAAGAGGGAAGCCGAGCCAAAGGTA
GAGGTTACGCCCTCAGATGTCACAGGTAAAGCAGGAAGTGACGAGAATGAAGAAGAGCCC
GGGATGAAGGCTGTGTCCACTTCACCAGGGGGGCGTTTCCTCAAGTTTGACATTGAGCTG
GGCAGAGGGTCCTTCAAGACCGTCTATAAAGGTCTTGACACCGACACCTGGGTTGAAGTG
GCATGGTGTGAACTTCAGGAGCGGAAACTGTCCAAAGCTGAGAGACAGAGGTTCAAAGAG
GAGGCAGAGATGTTAAAGGCTCTTCAGCATCCCAACATCGTGCGGTTTTATGACTTCTGG
GAATCACCGGTTAAAGGGAAGAAGTGCATCGTTCTGGTGACGGAGCTAATGACCTCAGGG
ACACTAAAAACGTATCTGAAGCGGTTTAAGGTGATGAAGCCGAAAGTTTTGAGGAGCTGG
TGCAGGCAGATTCTCAAAGGCCTCCACTTCCTCCATACAAGGACTCCTCCAATCATCCAC
AGAGATCTCAAGTGTGACAACATCTTCATCACTGGGCCCACAGGCTCGGTCAAGATCGGA
GACCTGGGCCTAGCAACACTGAAGAGGGCCTCCTTTGCTAAAAGTGTTATTGGCACTCCA
GAGTTCATGGCCCCAGAGATGTACGAGGAGCACTATGACGAGGCTGTGGATGTCTACGCG
TTTGGGATGTGCATGCTGGAGATGGCCACCTCAGAATATCCCTACTCTGAGTGTCAAAAC
GCGGCTCAGATCTACCGCAAAGTCACCAGTGGGGTGAAACCTGCCAGCTACAGCAAA--G
TCAGTGACCCAGAAATTAAGGAAATAATTGGTGAATGTATCTGCCACAGATGGGAGGAAA
GGTACTCCATCAAGGACCTCCTGAACCATGCCTTCTTTGCAGAGGACACAGGCGTGAGGG
TGGAGCTGAATGAAGACGATGATGGGAAGAAATCATCCATTGCTCTGAAGCTGTGGGTTG
AGGATACTAAAAAGCTGAAAGGGAAATACAAGGACACTGGTGCCATTGAGTTTTCCTTCG
ACTTGGTGAACGAGGTCCCAGAGGTTGTTGCCCAAGAAATGGTGGAATCGGGTTTTTTCC
TGGACTGTGATGTGAAGATAGTCGGGAAGTCCATCCGGGACCGCGTGGCTCTCATCAAGT
GGCGGAGGGAGCGGACTTTCTCGTCAGCAAATGGCGATGTAGCCGTGAAGAAGCCGCAGC
AGAACCTACTGCAAGTGCCCGGTGCTGTTGTACCCCAGGCACCCACATTAGTTACGACAG
ATTATGAGGAGCAAGAGGGGGAGCAGCAGACCCTGATCTGCACCGTGCCAGTCACCATGA
CTGCCACATCTGACAGCGGCGTGAGCTCTACCATGCAATTAGATGACCTAAACAGTCAGC
AAAATGGCACCTACCAGTCGCTTCCAGAGCCCATTTCCTCGGCTCATGTGATCTACAGTC
CTCCTGACCCACAGCTGCACCAGGGGCCCTACCAGCAACCCACAGCACAGGCCTCTCATG
AAAACTACACACAAGCATCCACTCCATTACACCAGGGAGCCTACCAGCAACCCGCAGGTC
AGCTGCATCCTGGGGCCTATCATCAGCCCGCAGCACAACTGCACCAGGGGCCTTATCAGT
CTCAAACACGTCACTACAGTGATCCCTTTGTATGTCATGACAACCTGCTCATCACTGAGA
GCACAGTGTGTTTTAGGCGTGGAAGCGCCTCCCTGGTTGAGGTGTTACGATGTTGCACAC
ACTCTCTCACTCAGACAATGAATACAAGCCCCTGTCCGTCACAGGATCTGCTTTCACCAA
AAAGCACAGTGGACTCAGCACACCCTCCAGACTTTCTATCCTCTACATCAGCCCAGAGTC
CATCATTATTATCTCCTCTCTTAACCCCACATCAACACTCTCATCATGACTCAGCAAGTC
ATTTCAGGTCACCTCTGCTTCCCCTGAATTTACAACCTCCCTCAGAGCACCGTCTGAGCG
TCCCACGCAGCCCACAGCCCCGCCACCACTGCAAGGCTTGCATGTCTCTCCTACCGAGGG
ATAAGACAAGGCAGGGTGGGTCTCTGGAGCACAAACACATACGCTCTTTCTCGACAGCAG
CCCAGTTTCGTCCACTCTCTAAGCCAGGCTCACCCACATCTCCTCCAGTCTCTCCTTTGG
CCTCACCCTCTCCCCCATCACCACACAGTCAACCAACCCTGGTGACTTCACCTTCACATC
TCTCCCCACCCTCACACGTCACGCCCCCATGGAGTTTGTATGAAGGTGGAGATCTCACTC
TTCTCAACCACTGTCTCCAACACATCGTCGGTCGCAGGACCAGTTCCCCCACCCTCTCTG
CTAGCCATCAGATGCACAGCCACAGGGAGGTTGGGGGTGCTGCCTCCTCAGTAGCTGAGC
ATATAGACAAGAGGTGGAGCCTGGATGTCCCACTCTTCTCTAGCCCAAATCTGGACAGGA
ATCAGCTGTTTTCAGCACATGACAGTGAAGGCGGACCAGATCCACTGACAGTTTCTGCTC
CAGCTACACCAGCCCCTATTGTGCACCAGAGTAGACAGACAGCACAGAGCTTCCCAGCTG
CAGCCCCCACTCTACAGCCACAGCTTACTGCCCAGTCCAGCCAGGAGCAGTGCCCTCTCC
AACCAGCTGCTGTCCTGCCCCAGCTGTTATCTGCTGACCAGCCTACAACTCACCTGAGTC
CTCCTGACATATCCACCAGTTTTCCACAGTCAGTGTCCAGTGCTCCTCCTCCACTCCTGC
CCCTGCAGATCAGTACACAGTTTCCCTCACCATATCCTGTTACTCAAACAGGGGGCCTCA
TGCCCTCTCCCTTTCCCCCAGCTCCTCTGCCATGTGCCTACAGCAGCAGTGGCCCTTCTA
CATCTAGCTCCCATTTCTCACCTTCACCCCACCATCCCTCCCTTCCTCTGACCCCTCATG
CTGCCTTGCCCTCTGTACCCTCTCTCGGCACCCCTCAGACGCCTCTATCCACACCTCAGC
ACGTGCCCAGTGTGGCACTCCCTATTCCACTTCTTGCCATGTCCTCTGCAGTGTCCCAGC
AGAAGGGCAGCCCTCTCACATCTCAGACTAACCTCGGTAGCTTCCATACCACCCATCCCT
TACCTTTCTCCCAGGTACAACCCACCCCATACCCCGCCCCCTACCCTGAGCAAGAATTGT
CTCAGCCGCCTTTCCAGGTACAGATGATTGCACCACAAGGTAATCTGGGAGATTTTCCCC
TTTTGGCTACGGCCCACCCAGTCTTGCCTACTCCTCTATGGGGAAGCGGAGTCGATGCAG
AAACTTCTGCAGCTAGCCGAGACTTAACCGTAGCTCCAACAGTCCCAGCTTCGGTC----
------------------------------------------------------------
------------------------------------------------------------
------------------------------------------------------------
------------------------------------------------------------
------------------------------------------------------------
------------------------------------------------------------
------------------------------------------------------------
-----------------------------------GATGTGCTTCAAGACAAACCTGTAT
CTTTACGCAGTTACACGTATGACAGTCTCAACTCTGATGTGGCGTCTGGTAAGGAAACAA
GTGACGGCTATGACAGCTTGGCTAGTGGAGGCAAGGGGGACGGAAAACCCAGGAAACACC
ACCGCAAGTCTGCTCGCACACGCTCCCGACAAGAAAAGACCAGCAAACCCAAACTGAGCA
TGCTCAATGTTTGCAACACTGGTGATAAAATGGTCGAATGCCAGCTGGAGACTCACAACC
ACAAAATGGTGACATTTAAATTTGATCTGGATGGAGATGCTCCGGAGGAGATTGCCACTT
ACATGGTAGAGAATGGGTTTATCCTTCTGCTAGAGAAGGAGATCTTCATCGACCAGCTGA
AGGACATAGTGGACAAAGCTGAAGACATGCTGAACGAAGACATGGAGGGTGAACGGGCCA
CTGCCTTGAGTTGTAGTCCTGAACAAGGCCAGATTTCCGAAGGGCTGGTTGGAGAGAGTC
AGCAGCCTGGAGCATCTCAGCCTGTCTATCAGCAAAATGTTCTTCACACAGGAAAGAGAT
GGTTCATAATCTGCCCTGTAGAGGAGACGCCCACATCCAGTCAGGAGACGCCATCTGATG
GCACAGCAACACAGTCTCCTGGGAGCTCAGCCACTACTCAGCCTGCTGACACTGGGACTG
CAAGGCCGTCTACATCCAGAGAAGAGGGGTCGTCCTCCACAATGTCCGGTGGAAGTGGAG
GCTTCACCTATGATGTGTATGGATTCTGTAGCCCCCCAATAATGTCCAACACAGACCCTC
TCCTCTTAGCTACTCTGTCTCCGCCTGTGTCTGCTCCCCCAACCCTTCAGTCAGTGACAT
CAGTGGAGCCTGCGGGCGGCTCGGTGCAGCCCAGTGTTCATCAGGCCCAGCCAGCCAGAG
CTCAAACTTTGCCCCCATCATCCCCGCATACATCTTTCCCAGTGGATGAGTCACGGGGAT
CCCCATTGGGCTCCATCTCCCCGATTGATTCAGTTCAGCAGATGCCAGACGTGACATGCC
CGGTGTCTGTGGCTGACGAGGTGCCCTGCTGCCCTCTGGTCATGCCCCTGTCTCTGGATG
TGAGCGGCTTACAGAGTGGGTCTCCTCTTACTCCTCTTCCTCTCCAGGAACCAGGCTCAG
CCAAGGAGCCTCTGTCTGTCTCCTACACCTCGTCAGCACGCAGTGAGCACCCACAGCAGC
CTGTGGTGCTGCACCAGCCTTTTTCCAGTGTGGGAGGGACCAAAGTGTCCTCACTACCCC
AGAGCCCAGCGCCGTCCCAGCATGGCGCAGGGCCCGGCGAGTCAGACACTGAGGGACGGC
TGGGCCGTGGGGGCTTTGTGGACAGCACCATAAAAACACTGGATGAGAAACTGAGGAACT
TGCTCTACCAGGAATATGCTCCCATGTATCCATCAGGCAGTGCTGCGGAGACGCCAGGCT
CCGGCACCGAGTACATCCAGTCTCCTCCTGGTCCAGACAGCGCCACAGGAGGGTCAGGAA
ACAGCACTCCAGGGCCCATGGGGGAGGGACGCTACAGGGCAGGGGAACAGCTGCCTCAAA
TTCCAGAGAGAATGGACAGTTTGAGCACACTGAGTGACTCAGCTGTGTGTGCATCCCTGT
CAAGAAGGCAAGTTCCTAACTCTGCTTCCTGCTCTGGAACAAGAGGCAGATTTAAGATAA
TCTCTGTCCCTCCTGAAGTGGCCAACAGACGAGATGTGAAGCAGAGGAGCTGGAGCAGCG
CTGCCTCACCAGCACACCCTACAGGATACAGTGAGGACCACGTCCAGGCTGAGACCATGA
CTGCCTCCACCACAATTGGTCGTTTCTCTGTGATTAGCACCGAAGATGACATTACACAGA
GGACACGTTGCAGCCGCTACTCCGCCCCGCCTGATTTCTACCTGGACACACCTCCGTCCA
TGGCCAAGCGAGGCTCTCTGCCTCGTGCCAATACATCAAACTCTGTCTCTGTGGATGTCA
CTGTCCACGCTCGTTTCCTCTCCTCAGACTCGGGTGCTGAGAGCAGTCCTGCGAAGCTGA
CTCCTGCCACCCCGTCTCAACATACTCGCTCCGAGCGCAGAGGAAGTGACCTCATGAAGA
GGGCAGTGGCCTTCCTCCGTCGTTCAGGGCGCAGCAGCAGCGTGCAGAGCTCTGACTCAC
CAAGCAGGCATGGAGGCGTGCATGGCTCGGCCTATGCCAGCAGTGATAATGACTCAGAGA
TGGAGGACTCGGACATGAAGAAGGAGCTACAGAGACTGAGGGAGAAACATTTGAGGGAGA
TCTCTGAGCTGCAGGCCCATCAGCGGGGGGAGGTGGAGCTGCTGTATCGCCGGCTTGGCA
AAGCCCCTCCTTCTGGCCTGGGTCTCTCACATGTTGCACCACATGCCGGCCGTAGGAAGA
GGTCCGGCAAGCACAGACTGAAGCCTGGCAAACTCCTCAGCCCTCTGGTTCAACAGTTTA
GAAATGTCACAACTAAAACTAGTGACTCCAGCAAATCCAGTACTGCTGCAGGTACAGGTG
AGCCCACAGTGAGTTTAAACGGCTCTCCAGCCAAAAGGCCTTTCCCCACTCACGGCAGGG
CACGCTCGTGCACCAGCCACCTTCCCAGCTCAACCACAGAGCCTGTGCAGACTCAGCAGC
CCTGCTCCCTCAAGGGCTCTTTGTCTTCTGATAATATTTATGCTGGATTACACGGAGATG
GCACCAGCACACACGCTCCACCCGGACAAGGCTGGTCTAATTACCCTCAAACGTCTGAGA
GAGTGACCTATAAATCGAGTAGCAAGCCTCGAGCTAGATTTCTCAGTGGGCCTGTGTCTT
TGTCTATCTGGACAACACTGAAGCGCCTGTGTCTTGGCAAAGAGCGTGGCAGCAGGTCTG
GAGCTGGGCCAGGGGCTTTCAATCAACCACAGCAGCAGCCTCCCGGTGCCACACCTCCTT
CTCATCAGCCCGTGATGGGACTGGCCCAAGCTCAGGCCAATAACAGCAACAACAAGACAG
GCACATACACTGGCTCATCCATGAGTGCCAATGAAAACAACCTGCCTGAGGACTTGCAGC
GGCTGATGGAAGACTGGGCCCAGGAGGTTCTTATCGTCAGCCACAGGCCGCGCACCAACT
CTCTGAGCATCAGCGGGCAGCAGCTTTGGAATCAGGTCGTGCCTCAAACACGTGGACGGC
TGGCTAGTGCTTCAGATGTATCATGGACAGTTCCAGGTCCAGAGGCCTGCAATCGTCCCC
TGTCATGGCCTGATAGCCCCGGGTCAACAGTGATGACCAGCCCCTCCACGGGGCCCCGGC
CCAGTTATCAGCTCCACTCTTCTGCTCCATTCAGGGCCTTGCCCTCTCCTCTCTCTGTCA
GCCAGTGGCCTGGGTTGCTGTCTCCCCTTCCTTCAGGAGTCTTTGCCTTTCCTGCTGTGC
CCTCAGCCCAGGACGCCCCCAGCCCCATTCTAGCCCCATCATATCAGCCGTCCGACCCCA
AAGCCAGGACTCTCTAA
>Epmoa-GLEAN-10023578_moa
AT---------------GTC---------TCTCCTACTGAG-------------------
--------------------------------------------------GGATAAGACA
AGGCA-------------------------------------------------------
-------------------------------------------GGGTGGGTCTCTGGAGC
ACAAACACATACGCTC-----------------------TTTCTCCACAGCAGCCCAGTT
TCATCCACT---------------------------------------------------
---------CTCTA-------------------AGCCAGG--------------------
------------------------------------------------------------
------------------------------------------------------------
--------------------CTCACCC-----ACATCTCCTCCAGTCT------------
--------CTCCTT----------------------------------------------
------------------------------------------------------------
------------------------------------------------------------
-------------------------------------------------TGGCCTC----
ACCCT-------------------------------------------------------
---------------------CTCCCCCATCACCACACAG--------TCAACCAACCCT
GGTGACTTC----------ACCTTCACATCGCT--CCCCAC-------------------
-------------------------------------------------------CCTCA
CACGTCACGCCCCCA---------------------------------------------
--TGGAGTTTGTA---TGAAGGTGGAGATCTCA------CTCTTCTC-------------
--------------------------------------AACCACTGTCTCCAACACATCG
TCGGTCGC----------------------------------------------AGGACC
AGTTCCCC--------------------CACCCTCTCTGC--------------------
-----------------------------TAGTCATCTGATGCAC---------------
-----------------------AGCCACAGGGAAGTTGG--------------------
----------------------GGGTGCTGC-----------------------------
------------------------------------------------------------
-------------------CTCCTCAGTAGCTGAGCATATAG------------------
------------------------------------------------------------
----------ACAAGAGGTGGAGC------------------------------------
--------------------------------------CTGGATGTCCCA----------
------------------CTCTTCTCTAGCCCA----------------AATCT------
--------------------------------------------GGACAGG---------
--------------------------------------------------------AATC
AGCTGTTTT---------------------CAGCACA-----------------------
------------------------------------------------------------
------------------------------------------------------------
------------------------------------------------------------
------------------------------------------------------------
------------------------------------------------------------
------------------------------------------------------------
------------------------------------------------------------
------------------------------------------------------------
------------------------------------------------------------
------------------------------------------------------------
------------------------------------------------------------
------------------------------------------------------------
------------------------------------------------------------
------------------------------------------------------------
-------------------TGACAGTGAAGGCGGACCAGATCCACTGACAGTTTCTGCTC
CAGCTACACCAGCCCCTATTGTGCACCAGAGTAGACAGACAGCACAGAGCTTCCCAGCTG
CAGCCCCCACTCTACAGCCACAGCTTACTGCCCAGTCCAGCCAGGAG-------------
--------------------CAGCTGTTATCTGCTGACCAGCCTACAACTCACCTGAGTC
CTCCTGACATATCCACCAGTTTTCCACAGTCAGTGTCCAGTGCTCCTCCTCCACTCCTGC
CCCTGCAGATCAGCACACAGTTTCCCTCACCATATCCTGTTGCTCAAACAGGGGGCCTCA
TGCCCTCTCCCTTTCCCCCAGCTCCTCTGCCATGTGCCTACAGCAGCAGTGGCCCTTCTA
CATCTAGCTCCCATTTCTCACCTTCACCCCACCATCCCTCCCTTCCTCTGACCCCTCATG
CTGCCTTGCCCTCTGTACCCTCTCTCGGCACCCCTCAGACACCTCTATCCACACCTCAGC
ACGTGCCCAGTGTGGCGCTCCCTATTCCACTTCTTGCCATGTCCTCTGCAGTGTCCCAGC
AGAAGGGCAGCCCTCTCACATCTCAGACTAACCTCGGTAGCTTCCATACCACCCATCCCT
TACCTTTCTCCCAGGTACAACCCACCCCATACCCCGCCCCCTACCCTGAGCAAGAATTGT
CTCAGCCGCCTTTC------CAGATGATTGCACCACAAGGTAATCTGGGAGATTTTCCCC
TTTTGGCTCCGGCCCACCCAGTCTTGCCTACTCCTCTCTGGGGAAGCGGAGTCGATGCAG
AAACTTCTGCAGCTAGCCGAGACTTAACTGTAGCTCCAACAGTCCCAGCTTTGGTCCCAG
CCCCAGTATCAGACCCAGCCTCAATCTCTGCTACAGCCCAAGCTGAAACTCAAGCCTCAG
CACAAACTCCAGCTTCGACCTCTGTTAGCGCCCCAACTTCAGCCCCAATACAAGTTCCAA
CAGCAGTGCAAGCCATATCCTCAGTCCCAGTCCAAGCACCAGTCTCTGCATCGGGTCTTG
CTTTTGAATCACCAAAAGGCTCATCGACTAGCTCAGATACATCCTCTGCAACTGGTAAAC
CCAAACTCTCAGTCCCAGGTTTAGGCTCTGCCCCAATCCCTGTCACGTTGCCAGCCCCAG
CTCCTGTCGCAGCTTCAGTCCCAGCTCCAGTTCTGCAGCCTGCTGGCATCCAGACAGCAG
TCTCAGTGTCTGAGTGTGCCAGCCTGGCTACAACTCAGCAAAACCTTGAGTCGACATCTG
CATCCAGCACCCTTCAACAAGAGCCCTGTGGAGAGGATGTGCTTCAAGACAAACCTGTAT
CTTTACGCAGTTACACCTATGACAGTCTCAACTCTGATGTGGCGTCTGGTAAGGAAACAA
GTGACGGCTATGACAGCTTGGCTAGTGGAGGCAAGGGGGACGGAAAACCCAGGAAACACC
ACCGCAAGTCTGCTCGCACACGCTCCCGACAAGAAAAGACCAGCAAACCCAAACTGAGCA
TGCTCAATGTTTGCAACACTGGTGATAAAATGGTCGAATGCCAGCTGGAGACTCACAACC
ACAAAATGGTGACATTTAAATTTGATCTGGATGGAGATGCTCCGGAGGAGATTGCCACTT
ACATGGTAGAGAATGGGTTTATCCTTCTGCTAGAGAAGGAGATCTTCATTGACCAGCTGA
AGGACATTGTGGACAAAGCTGAAGACATGCTGAACGAAGACATGGAGGGTGAACGGGCCA
CTGCCTTGAGTTGCAGTCCTGAACAAGGCCAGATTTCCGAAGGACTGGTTGGAGAGAGTC
AGCAGCCTGGAGCATCTCAGCCTGTCTATCAGCAAAATGTTCTTCACACAGGAAAGAGAT
GGTTCATAATCTGCCCTGTAGAGGAGACGCCCACATCCAGTCAGGAGACGCCATCTGATG
GCACAGCAACACAGTCTCCTGGGAGCTCAGCCACTACTCAGCCTGCTGACACTGGGACTG
CAAGGCCGTCTACATCCAGAGAAGAGGGGTCGTCCTCCACAATGTCCGGTGGAAGTGGAG
GCTTCACCTATGATGTGTATGGATTCTGTAGCCCCCCAATAATGTCCAACACAGACCCTC
TCCTCTTAGCTACTCTGTCTCCGCCTGTGTCTGCTCCCCCAACCCTTCAGTCAGTGACAT
CAGTGGAGCCTGCGGGCGGCTCGGTGCAGCCCAGTGTTCATCAGGCCCAGCCAGCCAGAG
CTCAGACTTTGCCCCCATCATCCCCGCATACATCTTTCCCAGTGGATGAGTCACGGGGAT
CCCCGTTGGGCTCCATCTCCCCGATTGATTCAGCTCAGCAGATGCCAGACGTGACATGCC
CGGTGTCTGTGGCTGACGAGGTGCCCTGCTGCCCTCTGGTCATGCCCCTGTCTCTGGATG
TGAGCGGCTTACAGAGTGGGTCTCCTCTTACTCCTCTTCCTCTCCAGGAACCAGGCTCAG
CCAAAGAGCCTCTGTCTGTCTCCTACACCTCGTCAGCACGCAGCGAGCACCCACAGCAGC
CTGTGGTGCTGCACCAGCCTTTTTCCAGTGTGGGCGGGACCAAAGTGTCCTCACTACCCC
AGAGCCCAGCGCCGTCCCAGCATGGCGCAGGGCCCGGTGAGTCAGACACTGAGGGACGGC
TGGGCCGCGGGGGCTTTGTGGACAGCACCATAAAAACACTGGATGAGAAACTGAGGAACT
TGCTCTACCAGGAATATGCTCCCATGTATCCATCAGGCAGTGCTGCGGAGACGCCAGGCT
CCGGCACCGAGTACATCCAGTCTCCTCCTGGTCCAGACAGCGCCACAGGAGGGTCAGGAA
ACAGCACTCCAGGGCCCATGGGGGAGGGACGCTACAGGGCAGGGGAACAGCTGCCTCAAA
TTCCAGAGAGAATGGACAGTTTGAGCACACTGAGTGACTCAGCTGTGTGTGCATCCCTGT
CAAGAAGGCACGTTCCTAACTCTGCTTCCTGCTCTGGAACAAGAGGCAGATTTAAGATAA
TCTCTGTCCCTCCTGAAGTGGCCAACAGACGAGATGTGAAGCAGAGGAGCTGGAGCAGCG
CTGCCTCACCAGCACACCCTACAGGATACAGTGAGGACCACGTCCAGGCTGAGACCATGA
CTGCCTCCACCACAATTGGTCGTTTCTCTGTGGTTAGCACCGAAGATGACATTACACAGA
GGACACGTTGCAGCCGCTACTCCGCCCCGCCTGATTTCTACCTGGACACCCCTCCGTCCA
TGGCCAAGCGAGGCTCTCTGCCTCGTGCCAATACGTCAAACTCTGTCTCTGTGGATGTCA
CTGTCCACGCTCGTTTCCTCTCCTCAGACTCGGGTGCTGAGAGCAGTCCTGCGAAGCTGA
CTCCTGCCACCCCGTCTCAACATACTCGCTCCGAGCGCAGAGGAAGTGACCTCATGAAGA
GGGCAGTGGCCTTCCTCCGTCGTTCAGGGCGCAGCAGCAGCGTGCAGAGCTCTGACTCAC
CAAGCAGGCATGGAGGTGTGCATGGCTCGGCCTATGCCAGCAGTGATAATGACTCAGAGA
TGGAGGACTCGGACATGAAGAAGGAGCTACAGAGACTGAGGGAGAAACATTTGAGGGAGA
TCTCTGAGCTGCAGGCCCATCAGCGGGGGGAGGTGGAGCTTCTGTATCGCCGGCTTGGCA
AAGCCCCTCCTTCTGGCCTGGGTCTCTCACATGTTGCACCACATGCCGGCCGTAGGAAGA
GGTCCGGCAAGCACAGACTGAAGCCTGGCAAACTCCTCAGCCCTCTGGTTCAACAGTTTA
GAAATGTCACAACCAAAACAAGTGACTCCAGCAAATCCAGTACTGCTGCAGGTACAGGTG
AGCCCACAGTGAGTTTAAACGGCTCTCCAGCCAAAGGGCCTTTCCCCACTCACGGCAGGG
CACGCTCGTGCACCAGCCACCTTCCCAGCTCAACCACAGAGCCTGTGCAGACTCAGCAGC
CCTGTTCCCTCAAGGGCTCTTTGTCTTCTGATAATATTTATGCTGGATTACACGGAGACG
GCACCAGCACACACGCTCCACCCGGACAAAGCTGGTCTAATTACCCTCAAACGTCTGAGA
GAGTGACCTATAAATCGAGTAGCAAGCCTCGAGCTAGATTTCTCAGTGGGCCTGTGTCTT
TGTCTATCTGGACAACACTGAAGCGCCTGTGTCTTGGGAAGGAGCGTGGCAGCAGGTCTG
GAGCTGGGCCAGGGGCTTTCAATCAACCACAACAGCAGCCTCCCGGTGCCACACCTCCTT
CTCATCAGCCGGTGATGGGACTGGCCCAAGCTCAGGCCAATAACAGCAACAACAAGACAG
GCACATACACTGGCTCATCCATGAGTGCCAATGAAAACAACCTGCCTGAGGACTTGCAGC
GGCTGATGGAGGACTGGGCCCAGGAGGTTCTTATCGTCAGCCACAGGCCACGCACCAACT
CTCTGAGCATCAGCGGGCAGCAGCTTTGGAATCAGGTCGTGCCTCAAACACGTGGACGGC
TGGCTAGTGCTTCAGATGTATCATGGACAGTTCCAGGTCCAGAGGCCTGCAATCGTCCCC
TGTCATGGCCTGATAGCCCCGGGTCAACAGTGATGACCAGCCCCTCCACGGGGCCCCGGC
CCAGTTATCAGCTCCACTCTTCTGCTCCATTCAGGGCCTTGCCCTCTCCTCTCTCTGTCA
GCCAGTGGCCTGGGTTGCTCTTCCCCCTTCCTTCAGGAGTCTTTGCCTTTCCTGCTGTGC
CCTCAGCCCAGGACGCCCCCAGCCCCATTCTAGCCCCATCATATCAGCCGTCCGACCCCA
AAGCCAGGACTCTCTAA
>XP-033482325.1_lan
ATGGATTCGGCGGATCAGTCGAGCAAAGATCCGCCACTTGGATCCACGTTTTCCTCAGCA
CCTAATTTAGACTCGGACATTAATGCAAATGCCCGTAGGCCTGTTTACCAGAATGGGACA
GACCACAATGTCAACATCCACATCGCAGCTCTGCGAGGAGCGAGTGACCCCAGCGCGTAC
CCGTCCACAGACTACCCGGCGCTGGTGCGCCAGAGGTTCATCCGGCGGAGTTTGTGGGTG
TCAGACACCGACGAGCAGCAGCCGGTGGACACACCGGAGTGTGTCAACAGCAGCCCGGTG
CCACACATTGACCTGCGGACCATCGTTGATCGGAGTCGGACCCGGGTTCTGCACGGAGCC
CGCCTGGGCCTCAATGAGACCTCGGACACAGAGAGCCAGGTGGGGCTGAAGGACAGCGTT
ACAGAGAGTGTGAGCGCTGAGGAGGTGAAAGGAGACAAGAGGGAAGCCGAGCCAAAGGTA
GAGGTTACGCCCTCAGATGTCACAGGTAAAGCAGGAAGTGACGAGAATGAAGAGGAGCCC
GGGATGAAGGCTGTGTCCACTTCACCAGGGGGGCGTTTCCTCAAGTTTGACATTGAGCTC
GGCAGAGGGTCCTTCAAGACCGTCTATAAAGGTCTTGACACCGACACCTGGGTTGAAGTG
GCATGGTGTGAACTTCAGGAGCGGAAACTGTCCAAAGCTGAGAGACAGAGGTTCAAAGAG
GAGGCAGAGATGTTAAAGGCTCTTCAGCATCCCAACATCGTGCGGTTTTATGACTTCTGG
GAATCACCGGTTAAAGGGAAGAAGTGCATCGTTCTGGTGACGGAGCTAATGACCTCAGGG
ACACTAAAAACGTATCTGAAGCGGTTTAAGGTGATGAAGCCGAAAGTTTTGAGGAGCTGG
TGCAGGCAGATTCTCAAAGGCCTCCACTTCCTCCACACAAGGACTCCTCCAATCATCCAC
AGAGATCTCAAGTGTGACAACATCTTCATCACTGGGCCCACAGGCTCGGTCAAGATTGGA
GACCTGGGCCTGGCAACACTGAAGAGGGCCTCCTTTGCTAAAAGTGTTATTGGCACTCCA
GAGTTCATGGCCCCAGAGATGTACGAGGAGCACTATGACGAGGCTGTGGATGTCTACGCG
TTTGGGATGTGCATGCTGGAGATGGCCACCTCAGAATATCCCTACTCTGAGTGTCAAAAC
GCGGCTCAGATCTACCGCAAAGTCACCAGTGGGGTGAAACCTGCCAGCTACAGCAAA--G
TCAGTGACCCAGAAATTAAGGAAATAATTGGTGAATGTATCTGCCACAGATGGGAGGAAA
GGTACTCCATCAAGGACCTCCTGAACCATGCCTTCTTTGCAGAGGACACAGGCGTGAGGG
TGGAGCTGAATGAAGACGATGATGGGAAGAAATCATCCATTGCTCTGAAGCTGTGGGTTG
AGGATACTAAAAAGCTGAAGGGGAAATACAAGGACACTGGTGCCATTGAGTTTTCCTTCG
ACTTGGTGAACGAGGTCCCAGAGGTTGTTGCCCAAGAAATGGTGGAATCAGGTTTTTTCC
TGGACTGTGATGTGAAGATAGTCGGGAAGTCCATCCGGGACCGCGTGGCTCTCATCAAGT
GGCGGAGGGAGCGGACTTTCTCGTCAGCAAATGGTGATGTAGCTGTGAAGAAGCCGCAGC
AGAACCTACTGCAAGTGCCCGGTGCTGTTGTACCCCAGGCACCCACATTAGTTACGACAG
ATTATGAGGAGCAAGAGGGGGAGCAACAGACCCTGATCTGCACCGTGCCAGTCACCATGA
CTGCCACATCTGACAGCGGAGTGAGCTCTACCATGCAATTAGATGACCTAAACAATCAGC
AAAATGGCACCTACCAGTCGCTTCCAGAGCCCATTTCCTCGGCTCATGTGATCTACAGTC
CTCCTGACCCTCAGCTGCACCAGGAGCCCTACCAGCAACCCACAGCACAGGCCTCTCATG
AAAATTACACACAAGCATCCACTCCATTACACCAGGGAGCCTACCAGCAACCCGCAGGTC
AGCTGCATCCTGGGACCTATCATCAGCCCGCAGCACAACTGCACCAGGGGCCTTATCAGT
CTCAAACA----------------------------------------------------
------------------------------------------------------------
------------------------------------------------------------
------------------------------------------------------------
------------------------------------------------------------
------------------------------------------------------------
------------------------------------------------------------
------------------------------------------------------------
------------------------------------------------------------
------------------------------------------------------------
------------------------------------------------------------
------------------------------------------------------------
------------------------------------------------------------
------------------------------------------------------------
-----------------------------------------------ACAGTTTCTGCTC
CAGCTACACCAGCCCCTATTGTGCACCAGAGTAGACAGACAGCACAGAGCTTCCCAGCTG
CAGCCCCCACTCTACAGCCACAGCTTACTGCCCAGTCCAGCCAGGAGCAGTGCCCTCTCC
AACCAGCTGCTGTCCTGCCCCAGCTGTTATCTGCTGACCAGCCTACAACTCACCTGAGTC
CTCCAGACATATCCACCAGTTTTCCACAGTCAGTGTCCAGTGCTCCTCCTCCACTCCTGC
CCCTGCAGATCAGCACACAGTTTCCCTCACCATATCCTGTTACTCAAACAGGGGGCCTCA
TGCCCTCTCCCTTTCCCCCAGCTCCTCTGCCAAGTGCCTACAGCAGCAGTGGCCCTTCTA
CATCTAGCTCCCATTTCTCACCTTCGCCCCACCATCCCTCCCTTCCTCTGACCCCTCATG
CTGCCTTGCCCTCTGTACCCTCTCTCGGCACCCCTCAGACACCTCTATCCACACCTCAGC
GCGTGCCCAGTGTGGCGCTCCCTATTCCACTTATTGCCATGTCCTCTGCAGTGTCCCAGC
AGAAGGGCAGCCCTCTCACATCTCAGACTAACCTCGGTAGCTTCCATACCACCCATCCCT
TACCTTTCTCCCAGGTACAACCCACCCCATACCCCGCCCCCTACCCTGAGCAAGAATTGT
CTCAGCCGCCTTTCCAGGTACAGATGATTGCACCACAAGGTAATCTGGGAGATTTTCCCC
TTTTGGCTCCGGCCCACCCAGTCTTGCCTACTCCTCTCTGGGGAAGCGGAGTTGATGCAG
AAACTTCTGCAGTTAGCCGAGACTTAACTGTAGCTCCAGCAGTCCCAGCTTCGGTCCCAG
CCCCAGTATCAGACCCAGCCTCAATCTCTGCTACAGCCCAAGCTGAAACTCAAGCCTCAG
CACAAACTCCAGCTTCGACCTCTGTTAGCGCCCCAACTTCAGCCCCAATACAAGTTCCAA
CAGGAGTGCAAGCCATATCCTCAGTCCCAGTTCAAGCACCGGTCTCTGCATCGGGTCTTG
CTTTTGAATCACCAAAAGGCTCATCGACTAGCTCAGATACATCCTCTGCAGCTGGTAAAC
CCAAACTCTCAGTCCCAGGTTTAGGCTCTGCCCCAATCCCTGTCACGTTGCCAGCCCCAG
CTCCTGTCGCAGCTTCAGTCCCAGCTCCAGTTCTGCAGCCTGCTGGCATCCAGACAGCAG
TCTCAGTGTCTGAGTGTGCCAGCCTGGCTACAACTCAGCAAAACCTTGAGTCGACATCTG
CATCCAGCACCCTTCAACAAGAGCCCTGTGGAGAGGATGTGCTTCAAGACAAACCTGTAT
CTTTACGCAGTTACACCTATGACAGTCTCAACTCTGATGTGGCATCTGGTAAGGAAACAA
GTGACGGCTATGACAGCTTGGCTAGTGGAGGCAAGGGGGACGGAAAACCCAGGAAACACC
ACCGCAAGTCTGCTCGCACACGCTCCCGACAAGAAAAGACCAGCAAACCCAAACTGAGCA
TGCTCAATGTTTGCAACACTGGTGATAAAATGGTCGAATGCCAGCTGGAGACTCACAACC
ACAAAATGGTGACATTTAAATTTGATCTGGATGGAGATGCTCCGGAGGAGATTGCCACTT
ACATGGTAGAGAATGGGTTCATCCTTCTGCTAGAGAAGGAGATCTTCATTGACCAGCTGA
AGGACATTGTGGACAAAGCTGAAGACATGCTGAACGAAGACATGGAGGGTGAACAGGCCA
CTGCCTTGAGTTGCAGTCCTGAACAAGGCCAGATTTCCGAAGGACTGGTTGGAGAGAGTC
AGCAGCCTGGAGCATCTCAGCCTGTCTATCAGCAAAATGTTCTTCACACAGGAAAGAGAT
GGTTCATAATCTGCCCTGTAGAGGAGACGCCCACATCCAGTCAGGAGATGCCATCTGATG
GCACAGCAACACAGTCTCCTGGGAGCTCAGCCACTACTCAGCCTGCTGACACTGGGACTG
CAAGGCCGTCTACATCCAGAGAAGAGGGGTCGTCCTCCACAATGTCCGGTGGAAGTGGAG
GCTTCACCTATGATGTGTATGGATTCTGTAGCCCCCCAATAATGTCCAACACAGACCCTC
TCCTCTTAGCTACTCTGTCTCCGCCTGTGTCTGCTCCCCCAACCCTTCAGTCAGTGACAT
CAGTGGAGCCTGCGGGCGGCTCGGTGCAGCCCAGCGTTCATCAGGCCCAGCCAGCCAGAG
CTCAAACTTTGCCCCCATCATCCCCGCATACATCTTTCCCAGTGGATGAGTCACGGGGAT
CCCCGTTGGGCTCCATCTCCCCAATTGATTCAGCTCAGCAGATGCCAGAC----------
--GTGTCTGTGGCTGACGAGGTGCCCTGCTGCCCTCTGGTCATGCCCTTGTCTCTGGATG
TGAGCGGCTTACAGAGTGGGTCTCCTCTCACTCCTCTTCCTCTCCAGGAACCAGGCTCAG
CCAAAGAGCCTCTGTCTGTCTCCTATACCTCGTCAGCACGCAGCGAGCACCCACAGCAGC
CTGTGGTGCTGCACCAGCCTTTTTCCAGTGTGGGCGGGACCAAAGTGTCCTCACTACCCC
AGAGCCCAGCGCCATCCCAGCATGGCGCAGGGCCCGGTGAGTCAGACACTGAGGGACGGC
TGGGCCGCGGGGGCTTTGTGGACAGCACCATAAAAACACTGGATGAGAAACTGAGGAACT
TGCTCTACCAGGAATATGCTCCCATGTATCCATCAGGCAGTGCTGCGGAGACGCCAGGCT
CCGGCACCGAGTACATCCAGTCTCCTCCTGGTCCAGACAGCGCCACAGGAGGGTCAGGAA
ACAGCACTCCAGGGCCCATGGGGGAGGGACGCTACAGGGCAGGGGAACAGCTGCCTCAAA
TTCCAGAGAGAATGGACAGTTTGAGCACACTGAGTGACTCAGCTGTGTGTGCATCCCTGT
CAAGAAGGCACGTTCCTAACTCTGCTTCCTGCTCTGGAACAAGAGGCAGATTTAAGATAA
TCTCTGTCCCTCCTGAAGTGGCCAACAGACGAGATGTGAAGCAGAGGAGCTGGAGCAGCG
CTGCCTCACCAGCACACCCTACAGGATACAGTGAGGACCACATCCAGGCTGAGACCATGA
CTGCCTCCACCACAATTGGTCGTTTCTCTGTGGTTAGCACCGAAGATGACATTACACAGA
GGACACGTTGCAGCCGCTACTCCGCCCCACCTGATTTCTACCTGGACACACCTCCGTCCA
TGGCCAAGCGAGGCTCTCTGCCTCGTGCCAATACATCAAACTCTGTCTCTGTGGATGTCA
CTGTCCACGCTCGTTTCCTCTCCTCAGACTCGGGTGCTGAGAGCAGTCCTGCGAAGCTGA
CTCCTGCCACCCCGTCTCAACATACTCGCTCCGAGCGCAGAGGAAGTGACCTCATGAAGA
GGGCAGTGGCCTTCCTCCGTCGTTCAGGGCGCAGCAGCAGCGTGCAGAGCTCTGACTCAC
CAAGCAGGCATGGAGGCGTGCATGGCTCGGCCTATGCCAGCAGTGATAATGACTCAGAGA
TGGAGGACTCGGACATGAAGAAGGAGCTACAGAGACTGAGGGAGAAACATTTGAGGGAGA
TCTCTGAGCTGCAGGCCCATCAGCGGGGGGAGGTGGAGCTGCTGTATCGCCGGCTTGGCA
AAGCCCCTCCTTCTGGCCTGGGTCTCTCACATGTTGCACCACATGCCGGCCGTAGGAAGA
GGTCCGGCAAGCACAGACTGAAGCCTGGCAAACTCCTCAGCCCTCTGGTTCAACAGTTTA
GAAATGTCACAACTAAAACTAGTGACTCCAGCAAATCCAGTACTGCTGCAGGTACAGGTG
AGCCCACAGTGAGTTTAAACGGCTCTCCAGCCAAAAGGCCTTTCCCCACTCACGGCAGGG
CACGCTCGTGCACCAGCCACCTTCCCAGCTCGACCACAGAGCCCGTGCAGACTCAGCAGC
CCTGCTCCCTCAAGGGCTCTTTGTCTTCTGATAATATTTATGCTGGATTACACGGAGACG
GCACCAGCACACACGCTCCACCCGGACAAGGCTGGTCTAATTACCCTCAAACGTCTGAGA
GAGTGACCTATAAATCGAGTAGCAAGCCTCGAGCTAGATTTCTCAGTGGGCCTGTGTCTT
TGTCTATCTGGACAACACTGAAGCGCCTGTGTCTTGGCAAAGAGCGTAGCAGCAGGTCTG
GAGCTGGGCCAGGGGCTTTCAATCAACCACAGCAGCAGCCTCCCGGTGCCACACCTCCTT
CTCATCAGCCGGTGATGGGACTGGCCCAAGCTCAGGCCAATAACAGCAACAACAAGACAG
GCACATACACTGGCTCATCCATGAGTGCCAATGAAAACAACCTGCCTGAGGACTTGCAGC
GGCTGATGGAGGACTGGGCCCAGGAGGTTCTTATCGTCAGCCACAGGCCGCGCACCAACT
CTCTGAGCATCAGTGGGCAGCAGCTTTGGAATCAGGTCGTGCCTGAAACACGTGGACAGC
TGGCTAGTGCTTCAGATGTGTCATGGACAGTTCCAGGTCCAGAAGCCTGCAATCGTCCCC
TGTCATGGCCTGATAGCCCCGGGTCAACAGTGATGACCAGCCCCTCCACGGGGCCCCGGC
CCAGTTATCAGCTCCACTCTTCTGCTCCATCCAGGGCCTTGCCCTCTCCTCTCTCTGTCA
GCCAGTGGCCTGGGTTGCTCTCCCCCCTTCCTTCAGGAGTCTTTGCCTTTCCTGCTGTGC
CCTCAGCCCAGGACGCCCCCAGCCCCATTCTAGCCCCATCATATCAGCCGTCCGACCCCA
AAGCCAGGACTCTCTAA
