# Supplementary material for: Chromosome-Level Genome Assembly of the Speckled Blue Grouper (Epinephelus cyanopodus) Provides Insight into Its Adaptive Evolution
Source: Biology (Basel). 2022 Dec 13;11(12):1810. doi: 10.3390/biology11121810 (PMC9775623; doi:10.3390/biology11121810)
Supplement: Supplementary file 1 [file biology-11-01810-s001.zip › Supplemental Data/HO00356.align]

>E.fuscoguttatus.06885_fus
ATGACTAGTGCTCAGCTACTTAAGCCTTCACCAGAAGAGTCTGTGTTTGGTGTCCAGCCT
CCCCACAGGATGGCACCGGCTGTTCCCCGCAGCGTCCTCGGCCCCTCACCTCCCCCTCCA
GCTGTCTGGCCTCCTCTGGACTTCGCCATGGGCGCTCTCGCCTGCTGCGCGGCCTGTGTG
TTCACCAACCCCCTGGAGGTTGTAAAAACCCGTCTGCAGCTTCAGGGAGAGCTGTGTGCA
CGGGGGTCCTACCAGAGACACTACAGAGGAGTTCTGCAGGCGCTCTGGGTGGTGGGGCGC
ACAGATGGGCTCCGGGGCCTGCAGAAGGGGCTCTCAGTCGGGCTGATGTACCAGGCGGTG
ATGAACGGTGTGAGGCTGGGGTCCTACTCCTACTGTGAAGCTCTGGGCATCACCTCGTTC
CACGGGGGGAGTCTCCTGTCAGGGGCAGGGGCCGGGGCGCTGGGTGCCTTCATTGCCTCT
CCTGCCTACCTGGTGAAAACCCACCTGCAGGCTCAGACTGTGAAGACCATTGCAGTGGGC
CACCAGCACAACCATCTGGGAGCGTCTGATGCCTTTGTTACCATCTATAGAAGAGACGGT
TTAATTGGTCTCTGGAGGGGTGTGAACGGGGCCGTGCCTCGAGTCATGGTGGGATCAGCT
GCTCAGCTGGCAACCTTCACCTCCGCCAAGGACTGGGTGTCACATACCCAGTGGTTTAGT
CCAGACAGCTGGCTCACGGCTCTGTTGGCCGCCATGATCAGTGGAGTCGCTGTGGCGATC
ACCATGACGCCGTTTGATGTCATTAGCACACGGCTCTACAACCAGCCGGTGGATGAATTA
CGAAG-------------------------------------------------------
--------------------------GGGCCGTCTATACCATGGATTTTCAGATTGTATG
CTGAAGGTGTGCCA--AGCTGAG-----GGCCTGCT------------------------
----------------------------------------GGGGTTGTATAAA-------
------------GGCA------------TGGGCCCT------------------------
------------------------------------------------------------
--GTCTTCCTGCGCTTGGCCCCAC---------------ACACAG---------------
---TGCTC---------------------------------------------------A
GCATGCT-----GTTCTGGGATCTGTTGA-------------------GGCAGCAGGCAG
CAAAGAAAACAAGCAAGGGAA---------------------------------------
----GGAGC---------------------------------------------------
------------------------------------------------------------
----------------------------------------TAA
>OF06304-RA_aka
ATGACTAGTGCTCAGCTACTTGAGCCTTTACCAGAAGAGTCTGTGTTTGGTGCCCAGCCT
CCCCACAGGATGGCACCGGCTGTTCCCCGCAGCGTCCTCGGCCCCTCGCCTCCCCCTCCA
GCTGTCTGGCCTCCTCTGGACTTTGCCATGGGCGCTCTCGCCTGCTGCGCGGCCTGTGTG
TTCACCAACCCCCTGGAGGTTGTAAAGACCCGTCTGCAGCTTCAGGGAGAGCTGCGTGCG
CGGGGGTCCTACCAGAGACACTACAGAGGAGTCCTGCAGGCGCTCTGGGTGGTGGGGCGC
ACAGATGGGCTCCGGGGCCTGCAGAAGGGGCTCTCAGTCGGGCTGATGTACCAGGCGGTG
ATGAACGGTGTGAGGCTGGGGTCCTACTCCTACTGTGAAGCTCTGGGCATCACCTCGTTC
CACGGGGGGAGTCTCCTGTCAGGGGCAGGGGCCGGGGCGCTGGGTGCCTTCATTGCCTCT
CCTGCCTACCTGGTGAAAACCCACCTGCAGGCTCAGACTGTGGAGACCATTGCAGTGGGC
CACCAGCACAACCATCTGGGAGCGTCAGATGCCTTTGTTACCATCTATAGAAGAGACGGT
TTGATTGGTCTCTGGAGGGGTGTGAACGGGGCCGTGCCTCGAGTCATGGTGGGATCAGCT
GCTCAGCTGGCAACCTTCACCTCCGCCAAGGACTGGGTGTCACATACCCAGTGGTTTAGT
CCAAACAGCTGGCTCACGGCTCTGTTGGCCGCCATGATCAGTGGAGTCGCTGTGGCGATC
ACCATGACGCCGTTTGATGTCATTAGCACAAGGCTCTACAACCAGCCAGTGGATGAGTTA
CGAAG-------------------------------------------------------
--------------------------GGGCCGTCTATACCATGGATTTTCAGATTGTATG
CTGAAAGTGTGCCA--AGCTGAG-----GGCCTGCT------------------------
----------------------------------------GGGCTTGTATAAA-------
------------GGCA------------TGGGCCCT------------------------
------------------------------------------------------------
--GTCTTCCTGCGCTTGGCCCCAC---------------ACACAG---------------
---TGCTC---------------------------------------------------A
GCATGCT-----GTTCTGGGATCTGTTGA-------------------GGCAGCAGGCAG
CAAAGGAAACAAGCAAGGGAA---------------------------------------
----GGAGC---------------------------------------------------
------------------------------------------------------------
----------------------------------------TAA
>Epmoa-GLEAN-10023531_moa
------------------------------------------------------------
---------ATGGCACCGGCTGTTCCCCGCAGCGTCCTCGGCCCCTCGCCTCCCCCTCCA
GCTGTCTGGCCCCCTCTAGACTTCGCCATGGGCGCTCTTGCCTGCTGCGCGGCCTGTGTG
TTCACCAACCCCCTGGAGGTTGTAAAGACCCGTCTGCAGCTTCAGGGAGAGCTGCGTGCG
CGGGGGTCCTACCAGAGACACTACAGAGGAGTCCTGCAGGCGCTCTGGGTGGTGGGGCGC
ACAGATGGGCTCCGGGGCCTGCAGAAGGGGCTCTCAGTCGGGCTGATGTACCAGGCGGTG
ATGAACGGTGTGAGGCTGGGGTCCTACTCCTACTGTGAAGCTCTGGGCATCACCTCGTTC
CACGGGGGGAGTCTCCTGTCAGGGGCAGGGGCCGGGGCTCTGGGTGCCTTCATTGCCTCT
CCTGCCTACCTGGTGAAAACCCACCTGCAGGCTCAGACTGTGGAGACCATTGCAGTGGGC
CACCAGCACAACCATCTGGGAGCGTCTGATGCCTTTGTTACCATCTATAGAAGAGACGGT
TTAATTGGTCTCTGGAGGGGTGTGAACGGGGCCGTGCCTCGAGTCATGGTGGGATCAGCT
GCTCAGCTGGCAACCTTCACCTCCGCCAAGGACTGGGTGTCACATACCCAGTGGTTTAGT
CCAAACAGCTGGCTCACGGCTCTGTTGGCCGCCATGATCAGTGGAGTCGCTGTGGCGATC
ACCATGACGCCGTTTGATGTCATTAGCACACGGCTCTACAACCAGCCGGTGGATGAGTTA
CGAAGGTCCTGTTTGTGCATGTGTGTGTCTTTCGGACCTGTGTATAGACGCTCTGGAGAC
TCACTGTTGTCCTTATCTGTCTTACAGGGCCGTCTGTACCATGGATTTTCAGATTGTATG
CTGAAGGTGTGCCA--AGCTGAG-----GGCCTGCT------------------------
----------------------------------------GGGGTTGTATAAA-------
------------GGCA------------TGGGCCCT------------------------
------------------------------------------------------------
--GTCTTCCTGCGCTTGGCCCCAC---------------ACACAG---------------
---TGCTC---------------------------------------------------A
GCATGCT-----GTTCTGGGATCTGTTGA-------------------GGCAGCAGGCAG
CAAAGGAAACAAGCAAGGGAA---------------------------------------
----GGAGC---------------------------------------------------
------------------------------------------------------------
----------------------------------------TAA
>XP-033481428.1_lan
ATGACTAGTGCTCAGCTACTTAAGCCACCACCACAAGAGTCTGTATTTGGTGCCCAGCCT
CCCCACAGGATGGCACCGGCTGTTCCCCGCAGCATCCTCGGCCCCTCGCCTCCCCCTCCA
GCTGTCTGGCCTCCTCTGGACTTCGCCATGGGCGCTCTCGCCTGCTGCGCGGCCTGTGTG
TTCACCAACCCCCTGGAGGTTGTAAAGACCCGCCTGCAACTTCAGGGAGAGCTGCGTGCG
CGGGGGTCCTACCAGAGACACTACAGAGGAGTCCTGCAGGCACTCTGGGTGGTGGGGCGC
ACAGATGGGCTCCGGGGCCTGCAGAAGGGGCTCTCAGTCGGGCTGATGTACCAGGCGGTG
ATGAACGGTGTGAGGCTGGGGTCCTACTCCTACTGTGAAGCTCTGGGCATCACCTCCTTC
CACGGGGGGAGTCTCCTGTCAGGGGCAGGGGCTGGGGCGCTGGGTGCCTTCATTGCCTCT
CCTGCCTACCTGGTGAAAACCCACCTGCAGGCTCAGACTGTGGAGACCATTGCAGTGGGC
CACCAGCACAACCATCTGGGAGCGTCTGATGCCTTTGTTACCATCTATAGAAGAGACGGT
TTAATTGGTCTCTGGAGGGGCGTGAACGGGGCCGTGCCTCGAGTCATGGTGGGATCAGCT
GCTCAGCTGGCAACCTTCACCTCCGCCAAGGACTGGGTGTCACATACCCAGTGGTTTAGT
CCAAACAGCTGGCTCACGGCTCTGTTGGCCGCCATGATCAGTGGAGTGGCTGTGGCGATC
ACCATGACGCCGTTTGATGTCATTAGCACACGGCTCTACAACCAGCCGGTGGATGAGTTA
CGAAG-------------------------------------------------------
--------------------------GGGCCGTCTGTACCATGGATTTTCAGATTGTATG
CTGAAGGTGTGCCA--AGCTGAG-----GGCCTGCT------------------------
----------------------------------------GGGGTTGTATAAA-------
------------GGCA------------TGGGCCCT------------------------
------------------------------------------------------------
--GTCTTCCTGCGCTTGGCCCCAC---------------ACACAG---------------
---TGCTC---------------------------------------------------A
GCATGCT-----GTTCTGGGATCTGTTGA-------------------GGCAGCAGGCAG
CAAAGGAAACAAGCAAGGGAA---------------------------------------
----GGAGC---------------------------------------------------
------------------------------------------------------------
----------------------------------------TAA
>C.altivelis-GLEAN-10028592_alt
ATGACTAGTGCTCAGCTACTTAAGCCTTCACCAGAAGAGTCTGTGTTTGGTGTCCAGCCT
CCCCACAGGATGGCACCGGCTGTTCCCCGCAGCGTCCTCGGCCCCTCGCCTCCCCCTCCA
GCTGTCTGGCCTCCTCTGGACTTCGCCATGGGCGCTCTTGCCTGCTGCGCGGCCTGTGTG
TTCACCAACCCCCTGGAGGTTGTAAAGACCCGTCTGCAGCTTCAGGGAGAGCTGCGTGCG
CGGGGGTCCTACCAGAGACACTACAGAGGAGTCCTGCAGGCGCTCTGGGTGGTGGGGCGC
ACAGATGGGCTCCGGGGCCTGCAGAAGGGGCTCTCAGTCGGGCTGATGTACCAGGCGGTG
ATGAACGGTGTGAGGCTGGGATCCTACTCCTACTGTGAAGCTCTGGGCATCACCTCGTTC
CACGGGGGGAGTCTCCTGTCAGGGGCAGGGGCCGGGGCGCTGGGTGCCTTCATTGCCTCT
CCTGCCTACCTGGTGAAAACCCACCTGCAGGCTCAGACTGTGGAGACCATTGCAGTGGGC
CACCAGCACAACCATCTGGGAGTGTCTGATGCCTTTGTTACCATCTATAGAAGAGACGGT
TTGATTGGTCTCTGGAGGGGTGTGAACGGGGCCGTGCCTCGAGTCATGGTGGGATCAGCT
GCTCAGCTGGCAACCTTCACCTCCGCCAAGGACTGGGTGTCACATACCCAGTGGTTTAGT
CCAAACAGCTGGCTCACAGCTCTGTTGGCCGCCATGATCAGTGGAGTCGCTGTGGCGATC
ACCATGACGCCGTTTGATGTCATTAGCACACGGCTCTACAACCAGCCGGTGGATGAGCTA
CGAAG-------------------------------------------------------
--------------------------GGGCCGTCTGTACCATGGATTTTCAGATTGTATG
CTGAAAG-ATGCCAGTGGCAGAGGCCTAGACCTGCTCCTGATTCAGTGCCAGTTTTCCCT
GGGGTGCTGCCTCACCTGTACTCTTGACTTCCTCCATCAGGGGGCTCCACACAGCTCCAT
CAGCTTGTTTCTGGCAGCTGCTCTCAGCTGGGCACTAGCAAGTGTCAGCCACAGTCTGCT
GAGCCATGTGGTCAGACTCTACCCACTACATAGTAGAGAGCGTTACTGTGGGAAGTGTAT
CAGCCTCCTGGCATCCGGACACACCATACTGGCTTCGCTGCAAAGAGCGGTTATCTTGGC
CTTTGCTCTTGCAACTGTGGCTTCCACCGCGACGGTTTATGACCACTTCCTGTCGCAGAA
GGATGCTCTTAAGTTATGGACTCCATTGACACTCTGCTACACCATGTTGGTGTTCTACAA
CCAAGAGGATCAGCAGCGGCAGACTGGCACAGAGGCCTTGCTGCACACTGTAGTGCTGCG
ACTGGGAGCCTTACTGGTGCTTATGCTAACTGTGGGTGACTGGTCTGATGTCCTCCACGT
CCTCATCACCTTCCTGGGTGAAGCAGTCTGCCTGCTGCCCTCTCAGGACCTGCTAAAAGC
TGCATTAAAGGTCTGTGTGGATCACCTCTTCCACTCACAGTGA
>Ecy-GLEAN-10024630_Ecy
ATGACTAGTGCTCAGCTACTTGAGCCTTTACCAGAAGAGTCTGTGTTTGGTGCCCAGCCT
CCCCACAGGATGGCACCGGCTGTTCCCCGCAGCGTCCTCGGCCCCTCGCCTCCCCCTCCA
GCTGTCTGGCCTCCTCTGGACTTCGCCATGGGCGCTCTCGCCTGCTGCGCGGCCTGTGTG
TTCACCAACCCCCTGGAGGTTGTAAAGACCCGTCTGCAGCTTCAGGGAGAGCTGCGTGCG
CGGGGGTCCTACCAGAGACACTACAGAGGAGTCCTGCAGGCGCTCTGGGTGGTGGGGCGC
ACAGATGGGCTCCGGGGCCTGCAGAAGGGGCTCTCAGTCGGGCTGATGTACCAGGCGGTG
ATGAACGGTGTGAGGCTGGGGTCCTACTCCTACTGTGAAGCTCTGGGCATCACCTCGTTC
CACGGGGGGAGTCTCCTGGCAGGGGCAGGGGCCGGGGCGCTGGGTGCCTTCATTGCCTCT
CCTGCCTACCTGGTGAAAACCCACCTGCAGGCTCAGACTATGCAGACCATTGCAGTGGGC
CACCAGCACAACCATCTGGGAGCGTCTGATGCCTTTGTTACCATCTATAGAAGAGACGGT
TTGATTGGTCTCTGGAGGGGTGTGAACGGGGCTGTGCCTCGAGTCATGGTGGGGTCAGCT
GCTCAGCTGGCAACCTTCACCTCCGCCAAGGACTGGGTGTCACATACCCAGTGGTTTAGT
CCAAACAGCTGGCTCACGGCTCTGTTGGCCGCCATGATCAGTGGAGTCGCTGTGGCGATC
ACCATGACGCCGTTTGATGTCATTAGCACAAGGCTCTACAACCAGCCGGTGGATGAGCTA
CGAAG-------------------------------------------------------
--------------------------GGGCCGTCTGTACCATGGATTTTCAGATTGTATG
CTGAAGG-ATGCCAGTGGCAGAGGCCTAGACCTGCTCCTGATCCAGTGCCAGTTTTCCCT
GGGGTGCTGCCTCACCTGTACTCTTGACTTCCTCCATCAGGGGGCTCCACACAGCTCCAT
CAGCTTGTTTCTGGCAGCTGCTCTCAGCTGGGCACTAGCAAGTGTCAGCCACAGTCTGCT
GAGCCATGTGGTCAGACTCTACCCACTACATAGCAGAGAGCGTTACTGTGGGAAGTGTAT
CAGCCTCCTGGCGTCCGGACACACCATACTGGCTTCACTGCAAAGAGCGGTTATCTTGGC
CTTTGCTCTTGCAACTGTGGCTTCCACCGCGACGGTTTATGACCACTTCCTGTCCCAGAA
GGATGCTCTTAAGTTATGGACTCCATTGACACTCTGCTACACCATGTTGGTGTTCTACAA
CCAAGAGGATCAGCAGCGGCAGACTGGCACAGAGGCCCTGCTGCACACTGTAGTGCTGCG
ACTGGGAGCCTTACTGGTGCTCATGCTGACTGTGGGTGACTGGTCTGATGTCCTCCACGT
CCTCATCACCTTCCTGGGTGAAGCAGTCTGCCTGCTGCCCTCTCAGGACCTGCTGAAAGC
TGCATTAAAGGTCTGTGTGGATCACCTCTTCCACTCACAGTGA
