# Supplementary material for: Chromosome-Level Genome Assembly of the Speckled Blue Grouper (Epinephelus cyanopodus) Provides Insight into Its Adaptive Evolution
Source: Biology (Basel). 2022 Dec 13;11(12):1810. doi: 10.3390/biology11121810 (PMC9775623; doi:10.3390/biology11121810)
Supplement: Supplementary file 1 [file biology-11-01810-s001.zip › Supplemental Data/HO00360.align]

>C.altivelis-GLEAN-10028587_alt
------------------------------------------------------------
------------------------------------------------------------
------------------------------------------------------------
------------------------------------------------------------
------------------------------------------------------------
------------------------------------------------------------
------------------------------------------------------------
------------------------------------------------------------
------------------------------------------------------------
------------------------------------------------------------
------------------------------------------------------------
------------------------------------------------------------
------ATGCTGAGAGAGCAGCTGGAGCAGGCCAGTTTGGCCAATGAGGCCCTGAGCCAG
GACATCCGCAGGCTCTCTGCTGATTGGACGAAAGCCAGGGAGGAACTGGAACAAAAGGAG
TCTGACTGGAGGAGAGAGGAGGAGTCTTTCCACAGTTACTTCAGCACTGAGCACAGCCGA
CTGCTGACGCTGTGGCGGCAAGTGGTCGGATTTCGGAGGCATGTCTGTGAACTGAAGAGC
GCAACTGAAAGGGACTTGTCAGATATGCGTAACGAGCTGGCTCGGGCTTCCCACTCTGCT
CAGGTGTCCTGTGCAGGTCTGTCTGCCACCCTGCACACCCGCGA-GGGAGGAACAGCTCT
GGCCCTGGAGCGAGAGAAGGCTCTGCGGGTTCAGCTGGAGCAGCAGCTGAGAGAACGAGT
GTCAGAGATGATGAATCTTCAGACCAGAACAGACGCAGAGAGAAGTGAGCTCAACCTCAG
GTTGTCAGATTCGGTGCGAGAGGCGGAGAGACTAAAGGGCCAAATAGAAGAGAAAGACAG
AGAGGTTGTCGTGCTGACGAGGAGACTTGAGGAGCAGAGCGGTAACGATGAGACTGACAT
GCAGGTGATTAGAGCTCACACTGAGACGCTGGTCGACACCCTGCGGGACATCGCTCAGAC
GGTTTTGTCTGACGGAGAGTCGTCGTCAGAGGCAGACCAGGACAACTCTGGGGCTCCGCT
GCTGGCATTGATCCGAGGCTCCTCCCCTTATCGCTCCTCCTCTCCTCGCAGGTCGTCCTC
CCCCTCTCGGGCCTCATCCTCGCTGTCTCCTCTTTCTGAGGCGACGCTGTCAGCTCTGCG
CTCTGCAGTCACAAACAAGACACTCCAGCTGCAGGATGTTCGAGGCCGTCTGCTCTCTGC
CCAGTCCTCGCTTCAACAGTTACGCAAACAGCTCTCAGAGACTGATTTGGCCAAAAAAGA
TGCAGAGCAGCGAAACCAAGCTCTGCAGAGAGAGCGGGATGCTGCTCAGAGAGAGAGGGA
GACCACACAAAGAGAAAAGGACCGTCTGAAGCAGGAGAGAGACACGCTGGCCAGTGAAAA
GGCGAGCCTGGAGAAGACAGCGCAGGCAGCACAGAGCAGCAACCACATCCTGCAGATGGA
CTGCGAGAAGCTACAGCTGACTGTGGCGTCCATGCAGCGAGAACAGGATCACGAGAGGGA
GGAAAAGGAGGCTGCTCTTCAGGAGAGAGAGCGGGCAAAGGCAGAGACTCAGAGGATACA
AAAGCAGTTGGAGCAGAGTGAGAGTCGAGGCTCCGCTCAGCGTGGAGAGCTGTCCGCAGT
GAGGGAGACTCAACAGCAGGGGGAGGTTGAGCGGCAGCTGCTGGAGAGGGAGAAAGCCCA
ACTCTCTGAGGCACTGGCTCGGGCTGAGGGCAGTAACGCAGAACTCTCTCTGCTGCTCAA
CAAGCTGCAGTCTGAGGATGCAGCTCTCAGGGACTCTCTGGCCAAGATGGGAAGCATGAA
TGAGGGACTGGCCCAGGACAAAACTAATCTTAACAGCTACATTCTCCAGCTGGAGGAGGA
GAAGGCCCTGCTGCAGGTTCAGAAACGGGAGGTGGAGCAGGAGAAGCTGACCATCAGAGA
TGAGCTTGTGCGGTTGGAGCAGGACCGGCTGGAGCTGGACTCAACCCGCATCACGCTGCA
CCAGTCGCTGCAGGATGCTGAGCTAAGCCGTGTTGGGATGGAGGCAGAGCTGCAGAGTCT
CAGGGCTGAGAGATTTAAGCTGCAGGAGAAAGTCACCCAGCTCTGTGGCGAGGTGACCTC
TCTGGGCTCAGAGCTGAGTCTTGCCAGAGGAGAGGGCCAGAGGAACGAGGTGGCCTTAGA
GGAGGCCGGCCGCAGTCGGACAGAACTGGCCCGAGACAAAGCAGCTCTGGTGGTCCAGCT
CACAGCATCTGAAAGAGAAAACACTGTGCTGTCAGAGGAACTGGCTGCTTTCAGGTCGGA
GCGTGAGTCCCTGGAAACCAGTCTGTTTGAGGTGCAGCAGCAGCTCGTTCAGGTGGAGTC
TCGTAGAGAGCAGCTAGAGACGGAAAACCAAAGCCTTCGAGTCCGCTGTGAGACTGCAGC
AGCTGAACTGAGGCGTGTACGCTCGGATGGGGAGAATGTGTTGGCCCAGGCTGAGAGGGA
GAAACAAGCTCTGACTCAGACTCTAAATGCTGCACAGCTGGAGGCCCAACAGACTTTACG
CAAGGCCATCTCAGAGCATCAGGAGGAGGTGGAGAGGCTAGTCTCAGAAAAGGAAGTGGT
GCGGCACAGCCTGATGATGGAACATGAGGGCACTCTGAGGAGGCTCCGGCAGGAGGCAGA
GGATCAGCTCCACAAATCAGACAGAGAAAGAGAGGAGCTGCAGGATGAGCTGAGGAGTCT
GCAGCATGACAGAGATCAGAATCTGTTGCAGGCCGAGACTGAGAAACAACAGGCCCTTTC
TCTGAAGGAGGCAGAGAAAGCAGTTTTGTCAGACAGGGTGTCCACCCTGCAGGCCGAGCT
GTCAGCTGCAGCCCTGGAGGCTGAGCGGATGTCGAGAGAAGCAGCTCATTACAAAGAGCA
GGAGCAGATCAGAGTTGGAGCTCTGACCAGCGAGCTGCTGGAGCTTCGCTCTCAGCTGGA
AGATGCAGCTTCTGTCCATGACAGGGAACTCCAGAGTCTACGAGAGACTTGTACTGATCT
TCAGTCACATGCTGACGCCGCTCTCAAAGAGCTGGACCAGTGCAGAGCTTCTCTCTCAGC
TAACGAGGAGAGTCGAGACCAGCTGAGGCACGACCTGTTGGACAGTGAGCGACGTCTCAA
CCAAGTTCAGGACGCAGCAGAAAACAACAGAAGAGAGGGGACGGAGCTGCGACGCAGCCT
CGGTGACGTCACCAAGGAGAGAGATACCCTGAGCCAGTCGAATACTCAGCTGAGAGAAGC
TCTACGGAGCGCAGAGACAGAGAGAATCAGTGTGAAACGGCAGTGTGAGGAGAAGGAGCA
GAGGCTGGCTGTGCTGGAGGAGAATCTCTCATCTAATCAGAAGGAGGTGACGGAGCTGCG
GAGCTGCCTGAGAGAAGTTGAAAGATCAAGACTCGAGGCTCGACGAGAACTGCAGGAGCT
CCGCAGACAGCTGAAGGTCCTGGATGGAGAGAAGGAGCAGAGAGGGAGGGAGGTGGCAGA
GCTGCAGACTCGCCTGTCGCTGGAGGAGCAAAGAGAGGAGGAGAGAGGGAAAGAGGCTTT
CACCCTCAAGCAGAAGTTAATTGAGGCTGAAACAGCTCGAGACTCCCTGAAGAAAGAGCT
TTCTTCAACTCAGAAGCGTCTACTGGAGTCTGAGTCGGGCTGGCGAGGCTGTGAGAGAGA
ACTAACCGCTCAGCTGCAGGAGGCGCGCGGCTGCGAGAAGAAGCTGCAGGATGAAGCCAA
AAACTTGGCCCTGCGTGCTCAGGCGGCTCAGGACTCTGCCGCTCAGTCCAGCCTGCAGCT
GAGCGAGGCCCAGGGCCGACTGGCCGCCACGGAGGCAGAGCTGACCAGGGCCGAGGCCGG
GAGAAGGGATCTGGAGTTTCGTCTGAGCAGCCTTCAGTCAGCACTGACGCGGACGCTGGG
CATCGGAGCAGCAGGCAGGGGAGGCAGGGGGAGGAGCCCAGGGGGGAGCTCCACATCACC
AGGCTGTGTGTCACGCCACCACAGCATCTCACCCCTGCGCTCCTCGCTGTCACCTCCTAA
AGAGTTTCGGGTAAGCACCCCTGACAACACTCTAGGCTCAGTGTCTCCAGAGAGAGGGGA
TACACCACTGCCTCTCCCTCAGCCAGAGCTGGACCCCGACACACTGCGCAGTGATCTGAG
AGACTTCCTCCAGGAGCTGCGTGAGGCACAGAGAGAGAGGGATGATTCTCGATGCCAGCT
GGGGGCCCTGCAGCGGGAGCTGGAGGAGCTGACGGGGGAGCGAGACTCTGCTCTGAGTCG
TCTCACTCAGCTACAAAACACCATACAGGAATACCAAGAAG---GGAAGCGTGGATTGGA
AGAGCGTCTGACCACCACTCAGATTTTGCTCCAGCAGCAGGAGGAGGTGGTGAGGAGAGG
AGACAGAGAGAGGAGAGCGCTCACAGACAGGGTGAAGGATTTAGAGCGAGCGCTGCAGGC
CTCTGAGATGGATAAAAAACACACACAGGATCAGTTGAATAAGCAGCGTGCTGTTGAGAT
GCGTCTGGAGGCGGAGAGGAGGCGACTGCGGGAGGCGCTGGAGGCAGCTGAAGCCCGGGC
CACCAGGGTGGAGCTGGGGAGGCGCAGTCTGGAGGGAGAGCTGCAGAGACTCAAGCTGAG
TCTGGGAGACCGTGAGGCTGACAGCCAGGCCTCCCAGGAGCGCCATGACTCTCTGCTCAA
ACAGGTGGCAGATGGAGAAGCCCGAGTGTCTCTGCTCCAGAGAGAGGTGGAGAGGCTGAA
CCAGGCTCTGCTCAAAGCTCAGGAAGGTGAGTCCTTACTCAGAGAGAAGACCTCTGCCCT
CACCAAGAGCCTCCAGGAGGCAGCGGCCTCTCACAGCAGCACACAGAGTCGCCTGACCGC
TCTGCAGAAGACGCTGAGCGTGGCTGAACAGGACAAACGGCTTCTACAGGAACGAATGGA
TGAATCTCGGGCGTCATTAATGGAGGGGAAAAGGAATATAGTCACCTTCACTGAGCGTGT
GCAGAGCTTGCAGAGTGAGCTGGACCAGAGCGAGCTGAGACGAGAGGAACTGGAGGCTGA
ACTCAGCAACACTCAGGAGGCTCTGCGTCAGCGCTCGCTCAGCGTCGCAGAGGCTCAGCG
CAGTGCCCAAACAGCTCAGACAGAGCGGGCCGCTGTGGAGGAGCGGCTGCGTGGGCTGCA
GCGAGCGGTCGCCATGCTTGAGACTGAGAAAAAAGACGCTGAGAGACAAGCTGTGAGGCT
GGAGAAAGACAAAGATGCACTGAGGAATACACTGGATAAGGTTGAACGGCAGAAGCTGAA
GACTGAGGAAGGCAGCATGCGGCTGTCTGCAGAGAAAAGCCGCTTGGATCGTTCCCTGAA
CACCACTGAACAGGAGCTGCAGGAAGCACAGCAGCAGATACTGATGCTGCAGACTCAGCT
GGGTGAGATGGAGCAGTCACACAGTCAGTGTGAGAGTTTGATGAGGCAGCGTGACGACGC
CCAGCGGGAGTCGGAGAGACTCAGAACCAGCTTCAGGGATGTAGAGCGAACACTGGGAAC
CAGAGAGCGAGCGCATCGTCACAGAGTCAAAGGCTTGGAGGAGCAGGTGTCCACCCTGAA
GGAGCAGCTGCAGCAAGAGATGAAACGGCGGCAACCTTCTCTTCCATCCTCCTTACTGTC
GACAGGAAAGTGA
>E.fuscoguttatus.06917_fus
ATGAGCGCGGCGGAGAGCCCCGACACCGACTCCAACAAACTGGAGTCAGTGATACAGAGG
CTGGAGGAGAGTGTTTTGTCTGAGGAGAAGAGGTTGACTGTCCGGGGCCCTTCACCAGAC
GCCCCCCCTACATGTCTACCTGCACGAGTTAGAGAGATTGTCACAAAGAACCTCAGTGAT
AGCT---CCGGGGCCATGTCTTCAGTCATGTCCCTCCAGGAGGAGAACCGGGTGCTGCAG
GGTGAGCTGGGGAGGCTGGAGGACCTGCTGGCACACAGCAGAGCTGACCGAGACGAGCTC
GCCATCAAGTACGGTGCCATTAGTGAGAGGCTGGAGCAGGCGTTACGTTTTGAGACGGGA
GATGGCGACCATGATTCACCAGAGTCACGCAGCCTGGCGCAGCAGAACGTGGACCTGCGC
AGGCGGCTGGATGAGGAGCAGGCGGCCTACAAGCGTAAACTCACTGCGTATCAGGAGGGT
CAGCAGAGGCAGGCGCAGCTCGTGCAGAAGCTGCAGGCCAAGGTGCTTCAGTACAAAAAG
AGGTGTGGGGACCTGGAGCAGGTGGTGCAGGAGCGCTCCTCAGAGCTGGAGAAACACAGG
CTGAGTAGCCAGAGTGAGTCATCAAATGGTCGCCATCAAGACGAAGCCAGCAGCAACCTG
GAGGACGCCTTAATCCGTCTGGAGGAAGAACAGCAGAGGAGCAGCAGTTTGTCTGCGGTG
AACGCCATGCTAAGAGAGCAGCTGGAGCAGGCCAGTTTGGCCAATGAGGCCCTGAGCCAA
GACATCCGTAGGCTCTCTGCTGATTGGACGAAAGCCAGGGAGGAACTGGAACAAAAGGAG
TCTGACTGGAGGAGAGAGGAGGAGTCTTTCCACAGTTACTTCAGCACTGAGCACAGCCGA
CTGCTGACGCTGTGGCGGCAAGTGGTCGGATTTCGGAGGCATGTCTGTGAACTGAAGAGC
GCAACTGAAAGGGACTTGTCAGATATGCGTAATGAGCTGGCTCGGGCGTCCCACTCTGCT
CAGGTGTCCTGTGCAGGTCTGTCTGCCACCCTGCACACCCGCGA-GGGAGGAACAGCTCT
GGCCCTGGAGCGAGAGAAGGCTCTGCGGGTTCAGCTGGAGCAGCAGCTGAGAGAACGAGT
GTCAGAGATGATGAATCTTCAGACCAGAACAGACGCAGAGAGAAGTGAGCTCAACCTCAG
GTTGTCAGATTCGGTGCGAGAGGCAGAGAGACTAAAAGGCCAAATAGAAGAGAAAGACAG
AGAGGTTGTCGTGCTGACGAGGAGACTTGAGGAGCAGAGCGGTAACGATGAGACTGACAT
GCAGGTGATGAGAGCTCACACTGAGACGCTGGTCGACACCCTGCGCGACATCGCTCAGAC
GGTTTTATCTGATGGAGAGTCGTCGTCAGAGGCAGACCAGGACAACTCCGGGGCTCCGCT
GCTGGCATTGATCCGTGGCTCCTCCCCTCACCGCTCCTCCTCTCCTCGCAGGTCGTCCTC
CCCCTCTCGGGCCTCATCCTCGCTGTCTCCTCTTTCTGAGGCGGCGCTGTCAGCTCTGCG
CTCTGCAGTCACAAACAAGACACTCCAGCTGCAGGATGTTCGAGGCCGTCTGCTCTCTGC
CCAGTCCTCGCTTCAACAGTTGCGCAAACAGCTCTCAGAGACTGATTTGGCCAAAAAAGA
TGCAGAGCAGCGAAACCAAGCTCTGCAGAGAGAGCGGGACGCTGCTCAGAGAGAGAGGGA
GACCACACAGAGAGAAAAGGACCGTCTGAAGCAGGAGAGAGACACCCTGGCCAGTGAGAA
GGCGAGCCTGGAGAAGACAGCGCAGGCAGCACAGAGCAGCAACCACATCCTGCAGATGGA
CTGCGAGAAGCTACAGCTGACTGTGGCGTCCATGCAGCGAGAGCGGGATCACGAGAGGGA
GGAAAAGGAGGCCGCTGTTCAGGAGAGAGAGCGGGCAAAGGCAGAGACTCAGAGGATACA
AAAGCAGTTGGAGCAGAGTGAGAGTCGAGGCTCCGCTCAGCGTGGAGAGCTGTCCGCAGT
GAGGGAGACTCAACAGCAGGGGGAGGTTGAGCGGCAGCTGCTAGAGAGGGAGAAAGCCCA
GCTCTCTGAGGCACTGGCTCGGGCTGAGGGCAGTAACGCAGAGCTCTCTCTGCTGCTCAA
CAAGCTGCAGTCTGAGGATGCAGCTCTCAGGGACTCTCTGGCCAAGATGGGAAGCATGAA
TGAGGGACTGGCCCAGGACAAAACTAACCTTAACAGCTACATTCTCCAGCTGGAGGAGGA
GAAGGCCCTGCTGCAGGTTCAGAAACGGGAGGTGGAGCAGGAGAAGCTGACCATCAGAGA
TGAGCTTGTGCGGTTGGAGCAGGACCGGCTGGAGCTGGACTCAACCCGCATCACGCTGCA
CCAGTCGCTGCAGGATGCTGAGCTAAGCCGTGTTGGGATGGAGGCAGAGCTGCAGAGTCT
CAGGGCTGAGAGATTTAAGCTGCAGGAGAAAGTCACCCAGCTCTGTGGCGAGGTGACCTC
TCTGGGCTCAGAGCTGAGTCTTGCCAGAGGGGAGGGCCAGAGGAACGAGGTGGCCTTAGA
GGAGGCCGGCCGCAGTCGGACAGAACTGGCCCGAGACAAAGCAGCTCTGGTGGTCCAGCT
CACAGCATCTGAGAGAGAAAACACTGTGCTGTCAGAGGAACTGGCTGCTTTCAGGTCGGA
GCGTGAGTCCCTGGAAACCAGTCTGTTTGAGGTGCAGCAGCAGCTCGTTCAGGTGGAGTC
TCGTAGAGAGCAGCTGGAGACGGAGAACCAAAGCCTTCGAATCCGCTGTGAGACTGCAGC
AGCTGAACTGAGGCGTGTACGCTCGGATGGGGAGAATGTGTTGGCCCAGGCTGAGAGGGA
GAAACAAGCTCTGACTCAGACTCTAAATGCTGCACAGCTGGAGGCCCAACAGGCTTTACG
CAAGGCCATCTCAGAGCATCAGGAGGAGGTGGAGAGGCTAGTCTCAGAAAAGGAAGTGGT
GCGGCACAGCCTAATGATGGAGCATGAGGGCACTCTGAGGAGGCTCCGGCAGGAGGCAGA
GGATCAGCTCCACAAATCAGACAGAGAAAGAGAGGAGCTGCAGGATGAGCTGAGGAGTCT
GCAGCATGACAGAGATCAGAATCTGCTGCAGGCGGAGACTGAGAAACAACAGGCCCTTTC
TCTGAAGGAGGCAGAGAAAGCCGTTTTGTCAGACAGGGTGTCCACCCTGCAGGCCGAGCT
GTCCGCTGCAGCCCTGGAGGCTGAGCGGATGTCGAGAGAAGCAACTCATTACAAAGAGCA
AGAGCAGATCAGAGTTGGGGCTCTGACCAGGGAGCTGCTGGAGCTTCGCTCTCAGCTGGA
AGATGCAGCTTCTGTTCATGACAGGGAACTCCAGAGTCTACGAGAAACTTGTTCTGATCT
TCAGTCACGTGCTGACGCTGCTCTCAAAGAGCTGGACCAGTGCAGAGCTTCTCTCTCAGC
TAACGAGGAGAGTCGAGACCAGCTGAGGCGCGACCTGTTGGACAGTGAGCGACGTCTCAA
CCAAGCTCAGGACGCAGTAGAAAACAACAGAAGAGAGGGGACGGAGCTGCGACGCAGCCT
CGGTGACGTCACCAAGGAGAGAGACACCCTGAGCCAGTCGAATACTCAGCTGAGAGAAGC
TCTACGGAGCGCAGAGACAGAGAGAATCAGTGTGAAACGGCAGTGTGAGGAGAAGGAGCA
GAGGCTGGCTGTGCTGGAGGAGAATCTCTCATCTAATCAGAAGGAGGTGACGGAGCTGCG
GAGCTGCCTGAGAGAAGTTGAAAGATCAAGACTCGAGGCTCGACGAGAACTGCAGGAGCT
CCGCAGACAGCTGAAGGTCCTGGATGGAGAGAAGGAGCAGAGAGGGAGGGAGGTGGCAGA
GCTGCAGACTCGCCTGTCTCTGGAGGAGCAAAGAGAGGAGGAGAGAGGCAAAGAGGCTTT
CACCCTCAAGCAGAAGTTAATCGAGGCTGAAACAGCTCGAGACTCCCTGAAGAAAGAGCT
TTCTTCAACTCAGAAGCGTCTGCTGGAGTCTGAGTCGGGCTGGCGAGGCTGCGAGAGAGA
ACTAACCGCTCAGCTGCAGGAGGCGCGCGGCTGCGAGAAGAAGCTGCAGGATGAAGCCAA
AAACTTGGCCCTGCGCGCTCAGGCGGCTCAGGACTCTGCCGCTCAGTCCAGCCTGCAGCT
GAGCGAGGCCCAGGGCCGCCTGGCCGCCACGGAGGCAGAGCTGACCAGGGCAGAGGCCGG
GAGAAGGGACCTGGAGTTTCGTCTGAGCAGCCTTCAGTCAGCGCTGACGCGGACGCTGGG
CATCGGAGCAGCAGGCAGGGGAGGCAGGGGGAGGAGCCCAGGAGGGAGCTCCACATCACC
AGGCTCTATGTCACGCCACCACAGCATCTCACCCCTGCGCTCCTCGCTGTCACCTCCTAA
AGAGTTTCGGGTAAGCACCCCTGACAACACTTTAGGCTCAGTGTCTCCAGAGAGAGGGGA
TACACCACTGCCTCTCCCTCAGCCAGAGCTGGACCCCGACACACTGCGCAGTGATCTGAG
AGACTTCCTCCAGGAGCTGCGTGAGGCACAGAGAGAGAGGGATGATTCTCGATGCCAGCT
GGGGGCCCTGCAGCGGGAGCTGGAGGAGCTGACGGGGGAGCGAGACTCTGCTCTGAGTCG
TCTCACTCAGCTACAAAACACCATACAGGAATACCAAGAAG---GGAAGCGTGGACTGGA
CGAGCGTCTGACCACCACTCAGATTTTGCTCCAGCAGCAGGAGGAGGTGGTGAGGAGAGG
AGACAGAGAGAGGAGAGCGCTCACAGACAGGGTGAAGGATTTAGAGCGAGCGCTGCAGGC
CTCTGAGATGGATAAAAAACACACACAGGATCAGTTGAATAAGCAGCGTGCTGCTGAGAT
GCGTCTGGAGGCGGAGAGGAGGCGACTGCGGGAGGCGCTGGAGGCAGCTGAAGCCCGGGC
CACCAGGGTGGAGCTGGGGAGGCGCAGTCTGGAGGGAGAGCTGCAGAGACTCAAGCTGAG
TCTGGGAGACCGTGAGGCTGACAGCCAGGCCTCCCAGGAGCGCCATGACTCTCTGCTCAA
ACAGGTGGCAGATGGAGAAGCCCGAGTGTCTCTGCTCCAGAGAGAGGTGGAGAGGCTGAA
CCAGGCTCTGCTCAAAGCTCAGGAAGGTGAGTCTTTACTCAGAGAGAAGACCTCTGCCCT
CACCAAGAGCCTTCAGGAGGCAGCGGCCTCTCACAGCAGTACACAGAGTCGCCTGACCGC
TCTGCAGAAGACGCTGAGCGTGGCTGAACAGGACAAACGGTTTCTACAGGAACGAATGGA
TGAATCTCGGGCGGCATTAATGGAGGGGAAAAGGAATATAGTCACCTTCACTGAGCGTGT
GCAGAGCTTGCAGAGTGAGCTGGACCAGAGCGAGCTGAGACGAGAGGAACTGGAGGCTGA
ACTCAGCAACACTCAGGAGGCTCTGCGTCAGCGCTCGCTCAGCGTCGCAGAGGCTCAGCG
CAGCGCCCAAACAGCTCAGACAGAGCGGGCCGCTGTGGAGGAGCGGCTGCGTGGGCTGCA
GCGAGCGGTCGCCATGCTTGAGACTGAGAAAAAAGATGCTGAGAGACAAGCTGTGAGGCT
GGAGAAAGACAAAGATGCACTGAGGAATACACTGGATAAGGTTGAACGGCAGAAGCTGAA
GACTGAGGAAGGCAGCATGCGGCTGTCTGCAGAGAAAAGCCGCTTGGATCGTTCCCTGAA
CACCACTGAACAGGAGCTGCAGGAAGCACAGCAGCAGATACTGATGCTGCAGACTCAGCT
GGGTGAGATGGAGCAGTCACACAGTCAGTGTGAGAGTTTGATGAGGCAGCGTGACGACGC
CCAGCGGGAGTCGGAGAGACTCAGGACCAGCTTCAGGGACGTAGAGCGAACACTGGGAAC
CAGAGAGCGAGCTCATCGTCACAGAGTCAAAGGCTTGGAGGAGCAGGTGTCCACCCTGAA
GGAGCAGCTGCAGCAAGAGATGAAACGGCGGCAACCTTCTCTTCCATCCTCCTTACTGTC
GACAGGAAAGTGA
>XP-033482268.1_lan
ATGAGCGCGGCGGAGAGCCCCGACACCGACTCCAACAAACTGGAGTCAGTGATACAGAGG
CTGGAGGAGAGTGTTTTGTCTGAGGAGAAGAGGTTGACCGTCCGGGGCCCTTCACCAGAC
GCCCCCCCTACATGTCTACCAGCACGAGTTAGAGAGATTGTCACAAAGAACCTCAGTGAT
AGCTCAGCCGGGGCCATGTCTTCAGTCATGTCCCTCCAGGAGGAGAACCGGGTGCTGCAG
GGTGAGCTGGGGAGGCTGGAGGACCTGCTGGCACACAGCAGAGCTGACCGAGACGAGCTC
GCCATCAAGTACGGTGCCATTAGTGAGAGGCTGGAGCAGGCGCTACGTTTTGAGACGGGA
GATGGTGATCATGATTCACCAGAGTCACGCAGCCTGGCACAGCAGAACGTGGACCTGCGC
AGGCGGCTGGATGAGGAGCAGGCGGCCTATAAGCGTAAACTCACTGCGTATCAGGAGGGT
CAGCAGAGGCAGGCGCAGCTCGTGCAGAAGCTGCAGGCCAAGGTGCTTCAGTACAAAAAG
AGGTGTGGGGATCTGGAGCAGGTGGTGCAAGAGCGCTCCTCAGAGTTGGAAAAACACAGG
CTGAGTAGCCAGAGAGAGTCATCAAATGGTCGCCATCAAGACGAAGCCAGCAGCAACCTG
GAGGACGCTTTAATCCGTCTGGAGGAAGAACAGCAGAGGAGCAGCAGTTTGTCTGCGGTG
AACGCCATGCTGAGAGAGCAGCTGGAGCAGGCCAGTTTGGCCAATGAGGCCCTGAGCCAG
GACATCCGCAGGCTCTCTGCTGATTGGACGAAAGCCAGGGAGGAACTAGAACAAAAGGAG
TCTGACTGGAGGAGAGAGGAGGAGTCTTTCCACAGTTACTTCAGCACTGAGCACAGCCGA
CTGCTGACGCTGTGGCGGCAAGTGGTCGGATTTCGGAGGCATGTCTGTGAACTGAAGAGC
GCAACTGAAAGGGACTTGTCAGATATGCGTAACGAGCTGGCTCGGGCGTCCCACTCTGCT
CAGGTGTCCTGTGCAGGTCTGTCTGCCACCCTGCACACCCGCGA-GGGAGGAACAGCTCT
GGCCCTGGAGCGAGAGAAGGCTCTGCGGGTTCAGCTGGAGCAGCAGCTGAGAGAACGAGT
GTCAGAGATGATGAATCTTCAGACAAGAACAGATGCAGAGAGAAGTGAGCTCAACCTCAG
GTTGTCAGATTCGGTTCGAGAGGCAGAGAGACTAAAGGGCCAAATAGAAGAGAAAGACAG
AGAGGTTGTCGTGCTGACGAGGAGACTTGAGGAGCAGAGCGGTAACGATGAGACTGACAT
GCAGGTGATGAGAGCTCACACTGAGACGCTGGTCGACACCCTGCGGGACATCGCTCAGAC
GGTTTTGTCTGACGGAGAGTCGTCGTCAGAGGCAGACCAGGACAACTCCGGGGCTCCGCT
GCTGGCATTGATCCGAGGCTCCTCCCCTCATCGCTCCTCCTCTCCTTGCAGGTCGTCCTC
CCCCTCTCGGGCCTCATCCTCGCTGTCTCCTCTTTCTGAGACGGCGCTGTCAGCTCTGCG
CTCTGCAGTCACAAACAAGACACTCCAGCTGCAGGATGTTCGAGGCCGTCTGCTCTCTGC
CCAGTCCTCGCTTCAACAGTTGCGCAAACAGCTCTCAGAGACTGATTTGGCCAAAAAAGA
TGCAGAGCAGCGAAACCAAGCTCTGCAGAGAGAGCGGGACGCTGCTCAGAGAGAGAGGGA
GACCACACAAAGAGAAAAGGACCGTCTGAAGCAGGAGAGAGACACGCTGGCCAGTGAGAA
GGCGAGCCTGGAGAAGACAGCGCAGGCAGCACAGAGCACCAACCACATCCTGCAGATGGA
CTGCGAGAAGCTACAGCTGACTGTGGCGTCCATGCAGCGAGAGCGGGATCACGAGAGGGA
GGAAAAGGAGGCCGCTGTTCAGGAGAGAGAGCGGGCAAAGGCAGAGACTCAGAGGATACA
AAAGCAGTTGGAGCAGAGTGAGAGTCGAGGCTCCGCTCAGCGTGGAGAGCTGTCCGCAGT
GAGGGAGACTCAACAGCAGGGGGAGGTTGAGCGGCAGCTGCTGGAGAGAGAAAAAGCCCA
ACTCTCTGAGGCACTGGCTCGGGCTGAGGGCAGTAACGCAGAGCTCTCTCTGCTGCTCAA
CAAGCTGCAGTCTGAGGATGCAGCTCTCAGGGACTCTCTGGCCAAGATGGGAAGCATGAA
TGAGGGACTGGCCCAGGACAAAACTAACCTTAACAGCTACATTCTCCAGCTGGAGGAGGA
AAAGGCCCTGCTGCAGGTTCAGAAACGGGAGGTGGAGCAGGAGAAGCTGACCATCAGAGA
TGAGCTTGTGCGGTTGGAGCAGGACCGGCTGGAGCTGGACTCAACCCGCATCACGCTGCA
CCAGTCGCTGCAGGATGCTGAGCTAAGCCGTGTTGGGATGGAGGCAGAGCTGCAGAGTCT
CAGGGCTGAGAGATTTAAGCTGCAGGAGAAAGTCAGCCAGCTCTGTGGCGAGGTGACCTC
TCTGGGCTCAGAGCTGAGTCTTGCCAGAGGAGAGGGCCAGAGGAACGAGGTGGCCTTAGA
GGAGGCCGGCCGCAGTCGGACAGAACTGGCCCGAGACAAAGCAGCTCTGGTGGTCCAGCT
CACAGCATCTGAGAGAGAAAACACTGTGCTGTCAGAGGAACTGGCTGCTTTCAGGTCGGA
GCGTGAGTCCCTGGAAACCAGTCTGTTTGAAGTGCAGCAGCAGCTCGTTCAGGTGGAGTC
TCGTAGAGAGCAGCTGGAGACGGAGAACCAAAGCCTTCGAGTCCGCTGTGAGACTGCAGC
AGCTGAACTGAGGCGTGTACGCTCAGATGGGGAGAATGTGTTGGCCCAGGCTGAGAGGGA
GAAACAAGCTCTGACTCAGACTCTAAATGCTGCACAGCTGGAGGCCCAACAGGCTTTACG
CAAGGCCATCTCAGAGCATCAGGAGGAGGTGGAGAGGCTAGTCTCAGAAAAGGAAGTGGT
GCGGCACAGCCTGATGATGGAGCATGAGGGCACTCTGAGGAGGCTCCGGCAGGAGGCAGA
GGATCAGCTCCACAAATCAGACAGAGAAAGAGAGGAGCTGCAGGATGAGCTGAGGAGTCT
GCAGCATGACAGAGATCAGAGTCTGCTGCAGGCAGAGACTGAGAAACAACAGGCCCTTTC
TCTGAAGGAGGCAGAGAAAGCAGTTTTGTCAGACAGGGTGTCCACCCTGCAGGCCGAGCT
GTCCACTGCAGCCCTGGAGGCTGAGCGGATGTCGAGAGAAGCAGCTCATTACAAAGAGCA
GGAGCAGATCAGAGTTGGAGCTCTGACCAGCGAGCTGCTAGAGCTTCGCTCTCAGCTGGA
AGATGCAGCTTCTGTCCATGACAGGGAACTCCAGAGTCTACGAGAGACTTGTACTGATCT
TCAGTCACGTGCTGACGCCGCTCTCAAAGAGCTGGACCAGTGCAGAGCTTCTCTTTCAGC
TAACGAGGAGAGTCGAGACCAGCTGAGGCGCAACCTGTTGGACAGTGAGCGACGTCTCAA
CCAAGCTCAAGACGCAGCAGAAAACAACAGAAGAGAGGGGACGGAGCTGCGACGCAGCCT
CGGTGACGTCACCAAGGAGAGAGACACCCTGAGCCAGTCGAATACTCAGCTGAGAGAAGC
TCTACGGAACGCAGAGACAGAGAGAATCAGTGTGAAACGGCAGTGTGAGGAGAAGGAGCA
GAGGCTGGCTGTGCTGGAGGAGAATCTCTCATCTAATCAGAAGGAGGTGACGGAGCTGCG
GAGCTGCCTGAGAGAAGTTGAAAGATCAAGACTCGAGGCTCGACGAGAACTGCAGGAGCT
CCGCAGACAGCTGAAGGTCCTGGATGGAGAGAAGGAGCAGAGAGGGAGGGAGGTGGCAGA
ACTGCAGACTCGCCTGTCGCTGGAGGAGCAAAGAGAGGAGGAGAGAGGCAAAGAGGCTTT
CACCCTCAAGCAGAAGTTAATTGAGGCTGAAACAGCTCGAGACTCCCTGAAGAAAGAGCT
TTCTTCAACTCAGAAGCGTCTGCTGGAGTCTGAGTCGGGCTGGCGAGGCTGCGAGAGAGA
ACTAACTGCTCAGCTGCAGGAGGCGCGCGGCTGCGAGAAGAAGCTGCAGGATGAAGCCAA
AAACTTGGCCCTGCGCGCTCAGGCGGCTCAGGACTCTGCCGCTCAGTCCAGCCTGCAGCT
GAGCGAGGCCCAGGGCCGACTGGCCGCCACAGAGGCAGAGCTGACCCGGGCCGAGGCCGG
GAGGAGGGACCTGGAGTTTCGTCTGAGCAGCCTTCAGTCAGCGCTGACGCGGACGCTGGG
CATCGGAGCAGCAGGCAGGGGAGGCAGGGGGAGGAGCCCAGGGGGGAGCTCCACATCACC
AGGCTCTATGTCACGCCACCACAGCATCTCACCCCTGCGCTCCTCGCTGTCACCTCCTAA
AGAGTTTCGGGTAAGCACCCCTGACAACACTTTAGGCTCAGTGTCTCCAGAGAGAGGGGA
TACACCACTGCCTCTCCCTCAGCCAGAGCTGGACCCTGACACACTGCGCAGTGATCTGAG
AGACTTCCTCCAGGAGCTGCGTGAGGCGCAGAGAGAGAGGGATGATTCTCGATGCCAGCT
GGGGGCCCTGCAGCGGGAGCTGGAGGAGCTGACGGGGGAGCGAGACTCTGCTCTGAGTCG
TCTCACTCAGCTACAAAACACCATACAGGAATACCAAGAAG---GGAAGCGTGGACTGGA
CGAGCGTCTGACCACCACTCAGATTTTGCTCCAGCAGCAGGAGGAGGTGGTGAGGAGAGG
AGACAGAGAGAGGAGAGCGCTCACAGACAGGGTGAAGGATTTAGAGCGAGCGCTGCAGGC
CTCTGAGATGGATAAAAAACACACACAGGATCAGTTGAATAAGCAGCGTGCTGCTGAGAT
GCGTCTGGAGGCGGAGAGGAGGCGACTGCGGGAGGCGCTGGAGGCAGCTGAAGCCCGGGC
CACCAGGGTGGAGCTGGGGAGGCGCAGTCTGGAGGGAGAGCTGCAGAGACTCAAGCTGAG
TCTGGGAGACCGTGAGGCTGACAGCCAGGCCTCCCAGGAGCGCCATGACTCTCTGCTCAA
ACAGGTGGCAGATGGAGAAGCCCGAGTGTCTCTGCTCCAGAGAGAGGTGGAGAGGCTGAA
CCAGGCTCTGCTCAAAGCTCAGGAAGGTGAGTCTTTACTCAGAGAGAAGACCTCTGCCCT
CACCAAGAGCCTCCAGGAGGCAGCGGCCTCTCACAGCAGTACACAGAGTCGCCTGACCGC
TCTGCAGAAGACGCTGAGCGTGGCTGAACAGGACAAACGGCTTCTACAGGAACGAATGGA
TGAATCTCGGGCGTCATTAATGGAGGGGAAAAGGAATATAGTCACCTTCACTGAGCGTGT
GCAGAGCTTGCAGAGTGAGCTGGACCAGAGCGAGCTGAGACGAGAGGAACTGGAGGCTGA
ACTCAGCAACACTCAGGAGGCTCTGCGTCAGCGCTCGCTCAGCGTTGCAGAGGCTCAGCG
CAGCGCCCAAACAGCCCAGACAGAGCGGGCTGCTGTGGAGGAGCGGCTGCGTGGGCTGCA
GCGAGCAGTCGCCATGCTTGAGACTGAGAAAAAAGATGCTGAGAGACAAGCTGTGAGGCT
GGAGAAAGACAAAGATGCACTGAGGAATACACTGGATAAGGTTGAACGGCAGAAGCTGAA
GACTGAGGAAGGCAGCATGCGGCTGTCTGCAGAGAAAAGCCGCTTGGATCGTTCCCTGAA
CACCACTGAACAGGAGCTGCAGGAAGCACAGCAGCAGATACTGATGCTGCAGACTCAGCT
GGGTGAGATGGAGCAGTCACACAGTCAGTGTGAGAGTTTGATGAGGCAGCGTGACGACGC
CCAGCGGGAGTCAGAGAGACTCAGGACCAGCTTCAGGGACGTAGAGCGAACACTGGGAAC
CAGAGAGCGAGCTCATCGTCACAGAGTCAAAGGCTTGGAGGAGCAGGTGTCCACCCTGAA
GGAGCAGCTGCAGCAAGAGATGAAACGGCGGCAACCTTCTCTTCCGTCCTCCTTACTGTC
AACAGGAAAGTGA
>Epmoa-GLEAN-10023527_moa
ATGAGCGCGGCGGAGAGCCCCGACACCGACTCCAACAAACTGGAGTCAGTGATACAGAGG
CTGGAGGAGAGTGTTTTGTCTGAGGAGAAGAGGTTGACCGTCCGGGGCCCTTCACCAGAC
GCCCCCCCTACATGTCTACCAGCACGAGTTAGAGAGATCGTCACAAAGAACCTCAGTGAT
AGCTCAGCCGGGGCCATGTCTTCAGTCATGTCCCTCCAGGAGGAGAACCGGGTGCTGCAG
GGTGAGCTGGGGAGGCTGGAGGACCTGCTGGCACACAGCAGAGCTGACCGAGACGAGCTC
GCCATCAAGTACGGTGCCATTAGTGAGAGGCTGGAGCAGGCGCTACGTTTTGAGACGGGA
GATGGCGACCATGATTCACCAGAGTCACGCAGCCTGGCACAGCAGAACGTGGACCTGCGC
AGGCGGCTGGATGAGGAGCAGGCGGCCTACAAGCGTAAACTCACTGCGTATCAGGAGGGT
CAGCAGAGGCAGGCGCAGCTCGTGCAGAAGCTGCAGGCCAAGGTGCTTCAGTACAAAAAG
AGGTGTGGGGATCTGGAGCAGGTGGTGCAGGAGCGCTCCTCAGAGTTGGAAAAACACAGG
CTGAGTAGCCAGAGCGAGTCATCAAATGGTCGCCATCAAGACGAAGCCAGCAGCAACCTG
GAGGACGCTTTAATCCGTCTGGAGGAAGAACAGCAGAGGAGCAGCAGTTTGTCTGCGGTG
AACGCCATGCTGAGAGAGCAGCTGGAGCAGGCCAGTTTGGCCAATGAGGCCCTGAGCCAG
GACATCCGCAGGCTCTCTGCTGATTGGACGAAAGCCAGGGAGGAACTGGAACAAAAGGAG
TCTGACTGGAGGAGAGAGGAGGAGTCTTTCCACAGTTACTTCAGCACTGAGCACAGCCGA
CTGCTGACGCTGTGGCGGCAAGTGGTCGGATTTCGGAGGCATGTCTGTGAACTGAAGAGC
GCAACTGAAAGGGACTTGTCAGATATGCGTAACGAGCTGGCTCGGGCGTCCCACTCTGCT
CAGGTGTCCTGTGCAGGTCTGTCTGCCACCCTGCACACCCGCGA-GGGAGGAACAGCTCT
GGCCCTGGAGCGAGAGAAGGCCCTGCGGGTTCAGCTGGAGCAGCAGCTGAGAGAACGAGT
GTCAGAGATGATGAATCTTCAGACCAGAACAGACGCAGAGAGAAGTGAGCTCAACCTCAG
GTTGTCAGATTCGGTGCGAGAGGCGGAAAGACTAAAGGGCCAAATAGAAGAGAAAGACAG
AGAGGTTGTCGTACTGATGAGGAGACTTGAGGAGCAGAGTGGTAACGATGAGACTGACAT
GCAGGTGATGAGAGCTCACACTGAGACGCTGGTCGACACCCTGCGCGACATCGCTCAGAC
GGTTTTGTCTGACGGAGAGTCGTCGTCAGAGGCAGACCAGGACAACTCCGGGGCTCCGTT
GCTGGCATTGATCCGAGGCTCCTCCCCTCATCGCTCCTCCTCTCCTCGCAGGTCGTCCTC
CCCCTCTCGGGCCTCATCCTCGCTGTCTCCTCTTTCTGAGGCGGCGCTGTCAGCTCTGCG
CTCTGCAGTCACAAACAAGACACTCCAGCTGCAGGATGTTCGAGGCCGTCTGCTCTCTGC
CCAGTCCTCGCTTCAACAGTTGCGCAAACAGCTCTCAGAGACTGATTTGGCCAAAAAAGA
TGCAGAGCAGCGAAACCAAGCTCTGCAGAGAGAGCGGGACGCTGCTCAGAGAGAGAGGGA
GACCACACAAAGAGAAAAGGACCGTCTGAAGCAGGAGAGAGACACGCTGGCCAGTGAGAA
GGCGAGCCTGGAGAAGACAGCGCAGGCAGCACAGAGCAGCAACCACATCCTGCAGATGGA
CTGCGAGAAGCTACAGCTGACTGTGGCGTCCATGCAGCGAGAGCGGGATCACGAGAGGGA
GGAAAAGGAGGCCGCTGTTCAGGAGAGAGAGCGGGCAAAGGCAGAGACTCAGAGGATACA
AAAGCAGTTGGAGCAGAGTGAGAGTCGAGGCTCCGCTCAGCGTGGAGAGCTGTCCGCAGT
GAGGGAGACTCAACAGCAGGGGGAGGTTGAGCGGCAGCTGCTGGACAGGGAGAAAGCCCA
ACTCTCTGAGGCACTGGCTCGGGCTGAGGGCAGTAACGCAGAGCTCTCTCTGCTGCTCAA
CAAGCTGCAGTCTGAGGATGCAGCTCTCAGGGACTCTCTGGCCAAGATGGGAAGCATGAA
TGAGGGACTGGCCCAGGACAAAACTAACCTTAACAGCTACATTCTCCAGCTGGAGGAGGA
AAAGGCCCTGCTGCAGGTTCAGAAACGGGAGGTGGAGCAGGAGAAGCTGACCATCAGAGA
TGAGCTTGTGCGGTTGGAGCAGGACCGGCTGGAGCTGGACTCAACCCGCATCACGCTGCA
CCAGTCGCTGCAGGATGCTGAGCTAAGCCGTGTTGGGATGGAGGCAGAGCTGCAGAGTCT
CAGGGCTGAGAGATTTAAGCTGCAGGAGAAAGTCACCCAGCTCTGTGGCGAGGTGACCTC
TCTGGGCTCAGAGCTGAGTCTTGCCAGAGGAGAGGGCCAGAGGAACGAGGTGGCCTTAGA
GGAGGCCGGCCGCAGTCGGACAGAACTGGCCCGAGACAAAGCAGCTCTGGTGGTCCAGCT
CACAGCATCTGAGAGAGAAAACACTGTGCTGTCAGAGGAACTGGCTGCTTTCAGGTCGGA
GCGTGAGTCCCTGGAAACCAGTCTGTTTGAGGTGCAGCAGCAGCTCGTTCAGGTGGAGTC
TCGTAGAGAGCAGCTGGAGACGGAGAACCAAAGCCTTCGAGTCCGCTGTGAGACTGCAGC
AGCTGAACTGAGGCGTGTACGCTCGGATGGGGAGAATGTGTTGGCCCAGGCTGAGAGGGA
GAAACAAGCTCTGACTCAGACTCTAAATGCTGCACAGCTGGAGGCCCAACAGGCTTTACG
CAAGGCCATCTCAGAGCATCAGGAGGAGGTGGAGAGGCTAGTCTCAGAAAAGGAAGTGGT
GCGGCACAGCCTGATGATGGAGCATGAGGGCACTCTGAGGAGGCTCCGGCAGGAGGCAGA
GGATCAGCTCCACAAATCAGACAGAGAAAGAGAGGAGCTGCAGGATGAGCTGAGGAGTCT
GCAGCATGACAGAGATCAGAATCTGTTGCAGGCGGAGACTGAGAAACAACAGGCCCTTTC
TCTGAAGGAGGCAGAGAAAGCAGTTTTGTCAGACAGGGTGTCCACCCTGCAGGCCGAGCT
GTCCGCTGCAGCCCTGGAGGCTGAGCGGATGTCGAGAGAAGCAGCTCATTACAAAGAGCA
GGAGCAGATCAGAGTTGGAGCTCTGACCAGCGAGCTGCTGGAGCTTCGCTCTCAGCTGGA
AGATGCAGCTTCTGTCCATGACAGGGAACTCCAGAGTCTACGAGAGACTTGTACTGATCT
TCAGTCACGTGCTGACGCCGCTCTCAAAGAGCTGGACCAGTGCAGAGCTTCTCTCTCAGC
TAACGAGGAGAGTCGAGACCAGCTGAGGCGCGACCTGTTGGACAGTGAGCGACGTCTCAA
CCAAGCTCAGGACGCAGCAGAAAACAACAGAAGAGAGGGGACGGAGCTGCGACGCAGCCT
CGGTGACGTCACCAAGGAGAGAGACACCCTGAGCCAGTCGAATACTCAGCTGAGAGAAGC
TCTACGGAGCGCAGAGACGGAGAGAATCAGTGTGAAACGGCAGTGTGAGGAGAAGGAGCA
GAGGCTGGCTGTGCTGGAGGAGAATCTCTCATCTAATCAGAAGGAGGTGACGGAGCTGCG
GAGCTGCCTGAGAGAAGTTGAAAGATCAAGACTCGAGGCTCGACGAGAACTGCAGGAGCT
CCGCAGACAGCTGAAGGTCCTGGATGGAGAGAAGGAGCAGAGAGGGAGGGAGGTAGCAGA
GCTGCAGACTCGCCTGTCACTGGAGGAGCAAAGAGAGGAGGAGAGAGGGAAAGAGGCTTT
CACCCTCAAGCAGAAGTTAATTGAGGCTGGAACAGCTCGAGACTCCCTGAAGAAAGAGCT
TTCTTCAACTCAGAAGCGTCTGCTGGAGTCTGAGTCGGGCTGGCGAGGCTGCGAGAGAGA
ACTAACTGCTCAGCTGCAGGAGGCGCGCGGCTGCGAGAAGAAGCTGCAGGATGAAGCCAA
AAACTTGGCCCTGCGCGCTCAGGCTGCTCAGGACTCTGCCGCTCAGTTCAGCCTGCAGCT
GAGCGAGGCCCAGGGCCGCCTGGCCGCCACGGAGGCAGAGCTGACCCGGGCCGAGGCCGG
GAGAAGAGACCTGGAGTTTCGTCTGAGCAGCCTTCAGTCAGCGCTGACGCGGACGCTGGG
CATCGGAGCAGCAGGCAGGGGAGGCAGGGGGAGGAGCCCAGGGGGGAGCTCCACATCACC
AGGCTCTATGTCACGCCACCACAGTATCTCACCCCTGCGCTCCTCGCTGTCACCTCCTAA
AGAGTTTCGGGTAAGCACCCCTGACAACACTTTAGGCTCAGTGTCTCCAGAGAGAGGGGA
TACACCACTGCCTCTCCCTCAGCCAGAGCTGGACCCCGACACACTGCGCAGTGATCTGAG
AGACTTCCTCCAGGAGCTGCGTGAGGCACAGAGAGAGAGGGATGATTCTCGATGCCAGCT
GGGGGCCCTGCAGCGGGAGCTGGAGGAGCTGACAGGGGAGCGAGACTCTGCTCTGAGTCG
TCTCACTCAGCTACAAAACACCATACAGGAATACCAAGAAGGTTGGAAGCGTGGACTGGA
CGAGCGTCTGACCACCACTCAGATTTTGCTCCAGCAGCAGGAGGAGGTGGTGAGGAGAGG
AGACAGAGAGAGGAGAGCGCTCACAGACAGGGTGAAGGATTTAGAGCGAGCGCTGCAGGC
CTCTGAGATGGATAAAAAACACACACAGGATCAGTTGAATAAGCAGCGTGCTGCTGAGAT
GCGTCTGGAGGCGGAGAGGAGGCGACTGCGGGAGGCGCTGGAGGCAGCTGAAGCCCGGGC
CACCAGGGTGGAGCTGGGGAGGCGCAGTCTGGAGGGAGAGCTGCAGAGACTCAAGCTGAG
TCTGGGAGACCGTGAGGCTGACAGCCAGGCCTCCCAGGAGCGCCATGACTCTCTGCTCAA
ACAGGTGGCAGATGGAGAAGCCCGAGTGTCTCTGCTCCAGAGAGAGGTGGAGAGGCTGAA
CCAGGCTCTGCTCAAAGCTCAGGAAGGTGAGTCCTTACTCAGAGAGAAGACCTCTGCCCT
CACCAAGAGCCTCCAGGAGGCAGCGGCCTCTCACAGCAGCACACAGAGTCGCCTGACCGC
TCTGCAGAAGACGCTGAGCGTGGCTGAACAGGACAAACGGCTTCTACAGGAACGAATGGA
TGAATCTCGGGCGTCATTAATGGAGGGGAAAAGGAATATAGTCACCTTCACTGAGCGTGT
GCAGAGCTTGCAGAGTGAGCTGGACCAGAGCGAGCTGAGACGAGAGGAACTGGAGGCTGA
ACTCAGCAACACTCAGGAGGCTCTGCGTCAGCGCTCGCTCAGCGTCGCAGAGGCTCAGCG
CAGCGCCCAAACAGCTCAGACAGAGCGGGCCGCTGTGGAGGAGCGGCTGCGTGGGCTGCA
GCGAGCGGTCGCCATGCTTGAGACTGAGAAAAAAGATGCTGAGAGACAAGCTGTGAGGCT
GGAGAAAGACAAAGATGCACTGAGGAATACACTGGATAAGGTTGAACGGCAGAAGCTGAA
GACTGAGGAAGGCAGCATGCGGCTGTCTGCAGAGAAAAGCCGCTTGGATCGTTCCCTGAA
CACCACTGAACAGGAGCTGCAGGAAGCACAGCAGCAGATACTGACGCTGCAGACTCAGCT
GGGTGAGATGGAGCAGTCACACAGTCAGTGTGAGAGTTTGATGAGGCAGCGTGACGACGC
CCAGCGGGAGTCGGAGAGACTCAGGACCAGCTTCAGGGACGTAGAGCGAACACTGGGAAC
CAGAGAGCGAGCTCATCGTCACAGAGTCAAAGGCTTGGAGGAGCAGGTGTCCACCCTGAA
GGAGCAGCTGCAGCAAGAGATGAAACGGCGGCAACCTTCTCTTCCGTCCTCCTTACTGTC
GACAGGAAAGTGA
>OF06308-RA_aka
ATGAGCGCGGCGGAGAGCCCCGACACCGACTCCAACAAACTGGAGTCAGTGATACAGAGG
CTGGAGGAGAGTGTTTTGTCTGAGGAGAAGAGGCTGACCGTCCGGGGCCCTTCACCAGAC
GCCCCCCCTACATGTCTACCAGCACGAGTTCGAGAGATTGTCACGAAGAACCTTAGTGAT
AGCT---CCGGGGCCATGTCTTCAGTCATGTCCCTCCAGGAGGAGAACCGGGTGCTGCAG
GGTGAGCTGGGGAGGCTGGAGGACCTGCTGGCACACAGCAGAGCTGACCGAGACGAGCTC
GCCATCAAGTATGGGGCCATTAGTGAGAGGCTGGAGCAGGCGCTACGTTTTGAGACAGGA
GACGGTGACCATGATT---CAGAGTCACGCAGCCTGGCGCAGCAGAATGTGGACCTGCGC
AGGCGGCTGGATGAGGAGCAGGCGGCCTACAAGCGTAAACTCACTGCGTATCAGGAGGGT
CAGCAGAGGCAGGCGCAGCTCGTGCAGAAGCTGCAGGCCAAGGTGCTTCAGTACAAAAAG
AGGTGTGGGGATCTGGAGCAGGTGGTGCAGGAGCGCTCTTCAGAGCTGGAGAAACACAGG
CTGAGTAGCCAGAGTGAGTCATCAAATGGTCGCCATCAAGACGAAGCCAGCAGCAACCTG
GAGGACGCTTTAATCCGTCTGGAGGAAGAACAGCAGAGGAGCAGCAGTTTGTCTGCGGTG
AACGCCATGCTGAGAGAGCAGCTGGAGCAGGCCAGTTTGGCCAATGAGGCCCTGAGCCAG
GACATCCGCAGGCTCTCTGCTGATTGGACAAAAGCCAGGGAGGAACTGGAACAAAAGGAG
TCTGACTGGAGGAGAGAAGAGGAGTCTTTCCACAGTTACTTCAGCGCTGAGCACAGCCGA
CTGCTGACGCTGTGGCGGCAAGTGGTCGGATTTCGGAGGGATGTCTGTGAGCTGAAGAGC
GCAACTGAA---------------------------------------------------
-AGGTGTCCTGTGCAGGTCTGTCTGCCACCCTGCACACCCGCGAGGGGAGGAACAGCTCT
GGCCCTGGAGCGAGAGAAGGCTCTGCGGGTTCAGCTGGAGCAGCAGCTGAGAGAACGAGT
GTCAGAGATGATGAATCTTCAGACCAGAACGGACGCAGAGAGAAGTGAGCTCAACCTCAG
GTTGTCAGATTCAGTGCGAGAGGCGGAGAGAATAAAGGGCCAAATAGAAGAGAAAGACAG
AGAAGTTGTCGTACTGATGAGGAGGCTTGAGGAGCAGAGTGGTAACGATGAGACTGACAT
GCAGGTGATGAGAGCTCACACTGAGGCGCTGGTCGACACCCTGCGGGACATCGCTCAGAC
GGTTTTGTCTGACGGAGAGTCGTCGTCAGAGGCAGACCAGGACAATTCCGGGGCTCCGCT
GCTGGCATTGATCCGAGGCTCCTCCCCTCACCGCTCCTCCTCTCCTCGCAGGTCGTCCTC
CCCCTCTCGGGCCTCATCCTCACTGGCTTCTCTTTCTGAGGCGGCGCTGTCAGCTCTGAG
GTCTGCAGTCACAAACAAGACGCTCCAGCTGCAGGATGTTCGAGGCCGTCTGCTCTCTGC
CCAGTCCTCGCTTCAACAGTTGCGCAAACAGCTCTCAGAGACTGATTTGGCCAAAAAAGA
TGCAGAGCAGCGAAACCAAGCTCTGCAGAGAGAGCGGGACGCTGCTCAGAGAGAGAGGGA
GACCACACAGAGAGAAAAGGACCGTCTGAAGCAGGAGAGAGACACGCTGGCCAGTGAGAA
GGCGAGCCTGGAGAAGACAGCGCAGGCAGCACAGAGCAGCAACCACATCCTGCACATGGA
CTGCGAGAGGCTACAGCTGACTGTGGTGTCCACGCAGCGAGAGCGGGATCACGAGAGGGA
GGAGAAGGAGGCCGCCATTCAGGAGAGAGAGCGGGCGAAGGCAGAGACTCAGAGGATACA
AAAGCAGTTGGAGCAGAGTGAGAGTCGAGGCTCCGCTCAGCGTGGAGAGCTGTCCGTAGT
GAGGGAAACTCACCAGCAGGGGGAGGTTGAGCGGCAGCTGCTGGAGAGGGAGAAAGCCCA
ACTCTCTGAGGCACTGGCTCGGGCTGAAGGCAGTAACGCAGAGCTTTCTCTACTGCTCAA
CAAGCTGCAGTCTGAGGATGCAGCTCTCAGGGACTCTCTGGCCAAGATGGGAAGCATGAA
TGAGGGACTGGCACAGGACAAAACTAACCTTAACAGCTACATTCTCCAGCTGGAGGAGGA
GAAGGCCCTGCTGCAGGTTCAGAAACGGGAGGTGGAGCAGGAGAAGCTGACCATCAGAGA
TGAGCTTGTGCGGTTGGAGCAGGACCGGCTGGAGCTGGACTCAACCCGCATCACGCTGCA
CCAGTCGCTGCAGGATGCTGAGCTAAGCCGTGTTGGGATGGAGGCAGAGCTGCAGAGTCT
CAGGGCTGAGAGATTTAAGCTGCAGGAGAAAGTCACCCAGCTCTGTGGCGAGGTGACCTC
CCTGGGCTCAGAGCTGAGTCTTGCCAGAGGAGAGGGCCAGAGGAACGAGGTGGCCTTAGA
GGAGGCCGGCCGCAGTCGGACAGAACTGGCCCGAGACAAAGCAGCTCTGGTGGTCCAGCT
CACGGCGTCTGAGAGAGAAAACACTGTGCTGTCAGAGGAACTGGCTGCTTTCAGGTCGGA
GCGTGAGTCCCTGGAAACCAGTCTGTTCGAGGTGCAGCAGCAGCTCGTTCAGGTGGAGTC
TCGTAGAGAGCAGCTGGAGACGGAGAACCAAAGCCTTCGAGTCCGCTGTGAGACTGCAGC
AGCTGAACTGAGGCGTGTACGCTCGGATGGGGAGAATGTGTTGGCCCAGGCTGAGAGGGA
GAAACAAGCTCTGACTCAGACTCTAAATGCTGCACAGCTGGAGGCCCAACAGGCTTTACG
CAAGGCCATCTCAGAGCATCAGGAAGAGGTGGAGAGGCTGGTCTCAGAAAAGGAAGTGGT
GCGGCACAGCCTGATGATGGAGCATGAGGGCACTCTGAGGAGGCTCCGGCAGGAGGCAGA
GGATCAGCTCCACAAATCAGACAGAGAAAGAGAGGAACTGCAGGATGAGCTGAGGAGTCT
GCAGCATGACAGAGATCAGAGTCTGCTGCAGGCGGAGACTGAGAAACAACAGGCCCTTTC
TCTAAAGGAGGCAGAGAAAGCAGTTTTGTCAGACAGGGTGTCCACCCTGCAGGCCGAGCT
GTCCGCCGCAGCCCTGGAGGCTGAGCGGATGTCGAGAGAAGCAGCTCATTACAAAGAGCA
GGAGCAGATCAGAGTTGGGGCTCTGACCAGCGAGCTGCTGGAGCTTCGCTCTCAGCTGGA
AGATGCAGCTTCTGTCCATGACAGGGAACTCCAGAGTCTACGAGAGACTTGTACTGATCT
TCAGTCACGTGCTGACGCTGCTCTCAAAGAGCTGGACCAGTGCAGAGCTTCTCTCTCAGC
TAACGAGGAGAGTCGAGACCAGCTGAGGCGCGACCTGTTGGACAGTGAGCGACGTCTCAA
CCAAGCTCAGGACGCAGCAGAAAACAACAGAAGAGAGGGGACGGAGCTGCGACGCAGCCT
CGGTGACGTCACCAAGGAGAGAGACACCCTGAGCCAGTCGAATACTCAGCTGAGAGAAGC
TCTACAGAGCGCAGAGACAGAGAGAATCAGTGTGAAACGGCAGTGTGAGGAGAAGGAGCA
GAGGCTGGCTGTGCTGGAGGAGAATCTCTCATCTAACCAGAAGGAGGTGACAGAGCTACG
GAGCTGCCTGAGAGAAGTTGAAAGGTCACGACTCGAGGCTCGACGAGAACTGCAGGAGCT
CCGCAGACAGCTGAAGGTCCTGGATGGAGAGAAGGAGCAGAGAGGGAGGGAGGTGGCAGA
GCTGCAGACTCGCCTGTCGCTGGAGGAGCAAAGAGAGGAGGAGAGAAGCAAAGAGGCTTT
CACCCTCAAGCAGAAGTTAATTGAGGCTGAAACAGCTCGAGACTCCCTGAAGAAAGAGCT
TTCTTCAACTCAGAAGCGTCTGCTGGAGTCTGAGTCGGGCTGGCGAGGCTGCGAGAGAGA
ACTAACCGCTCAGCTGCAGGAGGCGCGCGGCTGCGAGAAGAAGCTGCAGGATGAAGCCAA
AAACTTGGCCCTGCGCGCTCAGGTGGCTCAGGACTCTGCCGCTCAGTCCAGCCTGCAGCT
GAGCGAGGCCCAGGGCCGCCTGGCCGCCACGGAGTCAGAGCTGACCCGGGCCGAGGCCGG
GAGGAGGGACCTGGAGTTTCGTCTGAGCAGCCTTCAGTCAGCGCTGACGCGGACGCTGGG
CATCGGAGCAGCAGGCAGGGGAGGCAGGGGGAGGAGCCCAGGGGGGAGCTCCACATCACC
AGGCTCTATGTCACGCCACCACAGCATCTCACCCCTGCGCTCCTCGCTGTCACCTCCTAA
AGAGTTTCGGGTAAGCACCCCTGACAACACTCTAGGCTCAGTGTCTCCAGAGAGAGGGGA
CACACCGCTGCCTCTCCCGCAGCCAGAGCTGGACCCTGACACACTGCGCAGTGATCTGAG
AGACTTCCTCCAGGAGCTGCGTGAGGCACAGAGAGAGAGGGATGATTCTCGATGCCAGCT
GGGGGCCCTGCAGCGGGAGCTGGAGGAGCTGACGGGGCAGCGAGACTCTGCTCTGAGTCG
TCTCACTCAGTTACAAAACACCATACAGGAATACCAAGAAG---GGAAGCGTGGCCTGGA
CGAGCGTCTGACCACCACTCAGATTTTGCTCCAGCAGCAGGAGGAGGTGGTGAGGAGAGG
AGACAGAGAGAGGAGAGTGCTCACAGACAGGGTGAAGGATTTAGAGCGAGCGCTGCAGGC
TTCTGAGATGGATAAAAAACACACACAGGATCAGTTGAATAAGCAGCGTGCTGCTGAGAT
GCGTCTGGAGGCAGAGAGGAGGCGACTGCGGGAGGCGCTGGAGGCAGCTGAAGCCCGGGC
CACCAGGGTGGAGCTGGGGAGGCGCAGTCTGGAGGGAGAGCTGCAGAGACTCAAGCTGAG
TCTGGGAGACCGTGAGGCTGACAGCCAGGCCTCCCAGGAGCGCCATGACTCTCTGCTCAA
ACAGGTGGCAGATGGAGAAGCCCGAGTGTCTCTGCTCCAGAGAGAGGTGGAGAGGCTGAA
CCAGGCTCTGCTCAAAGCTCAGGAAGGTGAATCTTTACTCAGAGAGAAGACGTCTGCCCT
CACCAAGAGCCTTCAGGAGGCAGCGGCCTCTCACAGCAGCACACAGAGTCGCCTGACCGC
TCTGCAGAAGACGCTGAGCGTGGCTGAACAGGACAAACGGCTTCTACAGGAACGAATGGA
TGAATCTCGGGCGTCATTAATGGAGGGGAAAAGGAATATAGTCACCTTCACTGAGCGTGT
GCAGAGCTTGCAGAGTGAGCTGGACCAGAGCGAGCTGAGACGAGAGGAACTGGAGGCTGA
ACTCAGCAACACTCAGGAGGCTCTGCGTCAGCGCTCGCTCAGCGTCGCAGAGGCTCAGCG
CAGCGCCCAAACAGCTCAGACAGAGCGGGCCGCTGTGGAAGAGCGGCTGCGTGGGCTGCA
GCGAGCGGTCGCCATGCTTGAGACTGAGAAAAAAGATGCTGAGAGACAAGCTGTGAGGCT
GGAGAAAGACAAAGATGCACTGAGGAATACACTGGATAAGGTTGAACGCCAGAAGCTGAA
GACTGAGGAAGGCAGCATGCGGCTGTCTGCAGAGAAAAGCCGCTTGGATCGTTCCCTGAA
CACCACTGAACAGGAGCTGCAGGAAGCGCAGCAGCAGATACTGATGCTGCAGACTCAGCT
GGCTGAGATGGAGCAGTCACACAGTCAGTGTGAGAGTTTGATGAGGCAGCGTGACGACGC
CCAGCGGGAGTCGGAGAGACTCAGGACAAGCTTCAGGGACGTAGAGCGAACACTGGGAAC
CAGAGAGCGAGCTCATCGTCACCGAGTCAAAGGCCTGGAGGAGCAGGTGTCCACCCTGAA
GGAGCAGCTGCAGCAAGAGATGAAACGGCGGCAACCTTCTCTTCCGTCCTCCTTACTGTC
GACAGGAAAGTGA
>Ecy-GLEAN-10024626_Ecy
ATGAGCGCGGCGGAGAGCCCCGACACCGACTCCAACAAACTGGAGTCAGTGATACAGAGG
CTGGAGGAGAGTGTTTTGTCTGAGGAGAAGAGGCTGACCGTCCGGGGCCCTTCACCAGAC
GCTCCCCCTACATGTCTACCAGCACGAGTTCGAGAGATTGTCACAAAGAACCTTAGTGAT
AGCT---CCGGAGCCATGTCTTCAGTCATGTCCCTCCAGGAGGAGAACCGGGTACTGCAG
GGTGAGCTGGGGAGGCTGGAGGACCTGCTGGCACACAGCAGAGCTGACCGAGACGAGCTC
GCCATCAAGTACGGTGCCATTAGTGAGAGGCTGGAGCAGGCGCTACGTTTTGAGACGGGA
GACGGCGACCATGATTCACCAGAGTCACGCAGCCTGGCGCAGCAGAATGTGGACCTGCGC
AGGCGGCTGGATGAGGAGCAGGCGGCCTACAAGCGTAAACTCACTGCATATCAGGAGGGT
CAGCAGAGGCAGGCGCAGCTCGTGCAGAAGCTGCAGGCCAAGGTGCTTCAGTACAAAAAG
AAGTGTGGGGATCTGGAGCAGGTGGTGCAGGAGCGCTCCTCAGAGCTGGAGAAACACAGG
CTGAGTAGCCAGAGTGAGTCATCAAATGGTCGCCATCAAGACGAAGCCAGCAGCAACCTG
GAGGACGCTTTAATCCATCTGGAGGAAGAACAGCAGAGGAGCAGCAGTTTGTCTGCGGTG
AACGCCATGCTGAGAGAGCAGCTGGAGCAGGCCAGTTTGGCCAATGAGGCCCTGAGCCAG
GACATCCGCAGGCTCTCTGCTGATTGGACGAAAGCCAGGGAGGAACTGGAACAAAAGGAG
TCTGACTGGAGGAGAGAAGAGGAGTCTTTCCACAGTTACTTCAGCGCTGAGCACAGCCGA
CTGCTGACGCTGTGGCGGCAAGTGGTCGGATTTAGGAGGGATGTCTGTGAGCTGAAGAGT
GCAACTGAAAGGGACTTGTCAGATATGCGTAACGAGCTGGCCCGGGCATCCCACTCTGCT
CAGGTGTCCTGTGCAGGTCTGTCTGCCACCCTGCACACCCGCGA-GGGAGGAACAGCTCT
GGCCCTGGAGCGAGAGAAGGCTCTGCGGGTTCAGCTGGAGCAGCAGCTGAGAGAACGAGT
GTCAGAGATGATGAATCTTCAGACCAGAACAGACGCAGAGAGAAGTGAGCTCAACCTCAG
GTTGTCAGATTCAGTGCGAGAGGCGGAGAGAATAAAGGGCCAAATAGAAGAGAAAGACAG
AGAAGTTGTCGTACTGATGAGGAGACTTGAGGAGCAGAGCGGTAACGATGAGACTGACAT
GCAGGTGATGAGAGCTCACACTGAGGCGCTGGTCGACACCCTGCGGGACATCGCTCAGAC
GGTTTTGTCTGACGGAGAGTCGTCGTCAGAGGCAGACCAGGACAACTCCGGGGCTCCGCT
GCTGGCATTGATCCGAGGCTCCTCCCCTCACCGCTCCTCCTCTCCTCGCAGGTCATCCTC
CCCCTCTCGGGCCTCATCCTCGCTGGCTCCTCTTTCTGAGGCGGCGCTGTCAGCTCTGAG
GTCTGCAGTCACAAACAAAACGCTCCAGCTGCAGGATGTTCGAGGCCGTCTGCTCTCTGC
CCAGTCCTCGCTTCAACAGTTGCGCAAACAGCTCTCAGAGACTGATTTGGCCAAAAAAGA
TGCAGAGCAGCGAAACCAAGCTCTGCAGAGAGAGCGGGACGCTGCTCAGAGAGAGAGGGA
GACCACACAGAGAGAAAAGGACCGTCTGAAGCAGGAGAGAGACACGCTGGCCAGTGAGAA
GGCGAGCCTGGAGAAGACAGCGCAGGCAGCACAGAGCAGCAACCACATCTTGCACATGGA
CTGCGAGAGGCTACAGCTGACTGTGGTGTCCACGCAGCGAGAGCGGGATCACGAGAGGGG
GGAGAAGGAGGCCACCATTCAGGAGAGAGAGCGGGCGAAGGCAGAGACTCAGAGGATACA
AAAGCAGTTGGAGCAGAGTGAGAGTCGGGGCTCCGCTCAGCGTGGAGAGCTGTCCGCAGT
GAGGGAAACTCACCAGCAGGGGGAGGTTGAGCGGCAGCTGCTGGAGAGGGAGAAAGCCCA
ACTCTCTGAGGCACTGGCTCGGGCTGAAGGCAGTAACGCAGAGCTCTCTCTGCTGCTCAA
CAAGCTGCAGTCTGAAGATGCAGCTCTCAGGGACTCTCTGGCCAAGATGGGAAGCATGAA
TGAGGGACTGGCACAGGACAAAACTAACCTTAACAGCTACATTCTCCAGCTGGAGGAGGA
GAAGGCCCTGCTGCAGGTTCAGAAACGGGAGGTGGAGCAGGAGAAGCTGACTATCAGAGA
TGAGCTTGTGCGGTTGGAGCAGGACCGGCTGGAGCTGGACTCAACCCGCATCACGCTGCA
CCAGTCGCTGCAGGATGCTGAGCTAAGCCGTGTTGGGATGGAGGCAGAGCTGCAGAGTCT
CAGGGCTGAGAGATTTAAGCTGCAGGAGAAAGTCACACAGCTCTGTGGCGAGGTGACCTC
CCTGGGCTCAGAGCTGAGTCTTGCCAGAGGAGAGGGCCAGAGGAACGAGGTGGCGTTAGA
GGAGGCCGGCCGCAGTCGGACTGAACTGGCCCGAGACAAAGCAGCTCTGGTGGTCCAGCT
CACGGCGTCTGAGAGAGAAAACACTGTGCTGTCAGAGGAACTGGCTGCTTTCAGGTCGGA
GCGTGAGTCCCTCGAAACCAGTCTGTTCGAGGTGCAGCAGCAGCTCGTTCAGGTGGAGTC
TCGTAGAGAGCAGCTGGAGACGGAGAACCAAAGCCTTCGAGTCCGCTGTGAGACTGCAGC
AGCTGAACTGAGGCGTGTACGCTCGGATGGGGAGAATGTGTTGGCCCAGGCTGAGAGGGA
GAAACAAGCTCTGACTCAGACTCTAAATGCTGCACAGCTGGAGGCCCAACAGGCTTTACG
CAAGGCCATCTCAGAGCATCAGGAAGAGGTGGAGAGGCTGGTCTCAGAAAAGGAAGTGGT
ACGGCACAGCCTGATGATGGAGCATGAGGGCACTCTGAGGAGGCTCCGGCAGGAGGCAGA
GGATCAGCTCCACAAATCAGACAGAGAAAGAGAGGAGCTGCAGGATGAGCTGAGGAGTCT
GCAGCATGACAGAGATCAGAGTCTGCTGCAGGCGGAGACTGAGAAACAACAGGCCCTTTC
TCTGAAGGAGGCAGAGAAAGCAGTTTTGTCAGACAGGGTGTCCACCCTGCAGGCCGAGCT
GTCCGCCGCAGCCCTGGAGGCTGAGCGGATGTCGAGAGAAGCAGCTCATTACAAAGAGCA
AGAGCAGATCAGAGTTGGGGCTCTGACCAGCGAGCTGCTGGAGCTTCGCTCTCAGCTGGA
AGATGCAGCTTCTGTCCATGACAGGGAACTCCAGAGTATACGAGAGACTTGTACTGATCT
TCAGTCACGTGCTGACGCCGCTCTCAAAGAGCTGGACCAGTGCAGAGCTTCTCTCTCAGC
TAACGAGGAGAGTCGAGACCAGCTGAGGCGCGACCTGTTGGACAGTGAGCGACGTCTCAA
CCAAGCTCAGGACACAGCAGAAAACAACAGAAGAGAGGGGACGGAGCTGCGACGCAGCCT
CGGTGACGTCACCAAGGAGAGAGACACCCTGAGCCAGTCGAATACTCAGCTGAGAGAAGC
TCTACGGAGCGCAGAGACAGAGAGAATCAGTGTGAAACGGCAGTGTGAGGAGAAGGAGCA
GAGGCTGGCTGTGCTGGAGGAGAATCTCTCATCTAATCAGAAGGAGGTGACGGAGCTGCG
GAGCTGCCTGAGAGAAGTTGAAAGGTCACGACTCGAGGCTCGACGAGAACTGCAGGAGCT
CCGCAGACAGCTGAAGGTCCTGGATGGAGAGAAGGAGCAGAGAGGGAGGGAGGTGGCAGA
GCTGCAGACTCGCCTGTCGCTGGAGGAGCAAAGAGAGGAGGAGAGAGGCAAAGAGGCTTT
CACCCTCAAGCAGAAGTTAATTGAGGCTGAAACAGCTCGAGATTCCCTGAAGAAAGAGCT
TTCTTCAACTCAGAAGCGTCTGCTGGAGTCTGAGTCGGGCTGGCGAGGCTGCGAGAGAGA
GCTAACCGCTCAGCTGCAGGAGGCGCGCGGCTGCGAGAAGAAGCTGCAGGATGAAGCCAA
AAACTTGTCCCTGCGCGCTCAGGCGGCTCAGGACTCTGCCGCTCAGTCCAGCCTGCAGCT
GAGCGAGGCCCAGGGCCGCCTGGCCGCCACGGAGGCAGAGCTGACCCGGGCCGAGGCCGG
GAGGAGGGACCTGGAGTTTTGTCTGAGCAGCCTTCAGTCAGCGCTGACGCGAACGCTGGG
CATCGGAGCAGCAGGCAGGGGAGGCAGAGGGAGGAGCCCAGGGGGGAGCTCCACATCACC
AGGCTCTATGTCACGCCACCACAGCATCTCACCCCTGCGCTCCTCGCTGTCACCTCCTAA
AGAGTTTCGGGTAAGTACCCCTGACAACACTCTAGGCTCAGTGTCTCCAGAGAGAGGAGA
TACACCGCTGCCTCTCCCTCAGCCAGAGCTGGACCCTGACACATTGCGCAGTGATCTGAG
AGACTTCCTCCAGGAGCTGCGTGAGGCACAGAGAGAGAGGGATGATTCTCGATGCCAGCT
GGGGGCCCTGCAGCGGGAGCTGGAGGAGCTGACGGGGCAGCGAGACTCTGCTCTGAGTCG
TCTCACTCAGCTACAAAACACCATACAGGAATACCAAGAAG---GGAAGCGTGGACTGGA
CGAGCGTCTGACCACCACTCAGATTTTGCTCCAGCAGCAGGAGGAGGTGGTGAGGAGAGG
AGACAGAGAGAGGAGAGCGCTCACAGACAGGGTGAAGGATTTAGAGCGAGCGCTGCAGGC
TTCTGAGATGGATAAAAAACACACACAGGATCAGTTGAATAAGCAGCGTGCTGCTGAGAT
GCGTCTGGAGGCAGAGAGGAGGCGACTGCGGGAGGCTCTGGAAGCAGCTGAAGCTCGGGC
CACCAGGGTGGAGCTGGGGAGGCGCAGTCTGGAGGGAGAGCTGCAGAGACTCAAGCTGAG
TCTGGGAGACCGTGAGGCTGACAGCCAGGCCTCCCAGGAGCGCCATGACTCTCTGCTCAA
ACAGGTGGCAGATGGAGAAGCCCGAGTGTCTCTGCTACAGAGAGAGGTGGAGAGGCTGAA
CCAGGCTCTGCTCAAAGCTCAGGAAGGTGAGTCTTTACTCAGAGAGAAGACCTCTGCCCT
CACCAAGAGCCTCCAGGAGGCAGCGGCCTCTCACAGCAGCACACAGAGTCGCCTGACCAC
TCTGCAGAAGACGCTGAGCGTGGCTGAACAGGACAAACGGCTTCTACAGGAACGAATGGA
TGAATCTCGAGCGTCATTAATGGAGGGGAAAAGGAATATAGTCACCTTCACTGAGCGTGT
GCAGAGCTTGCAGAGTGAGCTGGACCAGAGCGAACTGAGACGAGAGGAACTGGAGGCTGA
ACTCAGCAACACTCAGGAGGCTCTGCGTCAGCGCTCGCTCAGCGTCGCAGAGGCTCAGCG
CAGCGCCCAAACAGCTCAGACAGAGCGGGCCGCTGTGGAAGAGCGGCTGCGTGGGCTGCA
GCGAGCGGTCGCCATGCTTGAGACTGAGAAAAAAGATGCTGAGAGGCAAGCTGTGAGGCT
GGAGAAAGACAAAGATGCACTGAGGAATACGCTGGATAAGGTTGAACGCCAGAAGCTGAA
GACTGAGGAAGGCAGCATGCGGCTGTCTGCAGAGAAAAGCCGCTTGGATCGTTCCCTGAA
CACCACTGAACAGGAGCTGCAGGAAGCACAGCAGCAGATACTGATGCTGCAGACTCAGCT
GGCTGAGATGGAGCAGTCACACACTCAGTGTGAGAGTTTGATGAGGCAGCGTGACGACGC
CCAGCGGGAGTCGGAGAGACTCAGGACCAGCTTCAGGGATGTAGAGCGAACACTGGGAAC
CAGAGAGCGAGCTCATCGTCACCGAGTCAAAGGCCTGGAGGAGCAGGTGTCCACCCTGAA
GGAGCAGCTGCAGCAAGAGATGAAACGGCGGCAACCTTCTCTTCCGTCCTCCTTACTGTC
GACAGGAAAGTGA
