# Supplementary material for: Chromosome-Level Genome Assembly of the Speckled Blue Grouper (Epinephelus cyanopodus) Provides Insight into Its Adaptive Evolution
Source: Biology (Basel). 2022 Dec 13;11(12):1810. doi: 10.3390/biology11121810 (PMC9775623; doi:10.3390/biology11121810)
Supplement: Supplementary file 1 [file biology-11-01810-s001.zip › Supplemental Data/HO00366.align]

>OF06319-RA_aka
ATGAAGCGCTTCTCCGTGTTTTATGAGGCAGCTGAAGGGAGGGCTGGTGATACCACAGGC
CCGGACATGCACCAGACAGTGGACGAGTACGGAGACGGAAGGAAGGAAGGCTCCATCCTC
ATTAATCTGTCCTTTGAGTCAATGCCTCCAATCAATAAAATGATGAAGGGCT--------
------TTTTACTGCGCTGTGTTCTCCTCTGGGCGATGTTGCTGCGGAGCAACACGCAGA
TTGCTCTACCTGCCACAGTGTTGAACTGCTGTGAAGGGGATATACTCATTCTGCTGGATT
CTTCAGGAAGTGTAGCAAACTACGAGTTTGTGCGCCTGCTGCACTTCACCGCCAAGCTGT
TTCGCCCCTTCTCACTGGGCCGTGGGCACGTAAGAATCGGGCTGCTGCAGGTGGGCACAA
AGCCGAACCTGGAGTTCGGCCTCGACGTCCACAACAATCAAGACAGTCTGCAGAAAGCGC
TGCGGAGTGTACGGCAGCTGCAGGGAGACACCAACACTGAGGAGGCGCTAAGAGTGGCCC
TGCGGCTTCTGACAGAGACAGATGAGGATGTGCCAAAGATACTGCTGTGGCTGACAGATG
GTGTGCAGCCTGGAGACGTGGAAGAGCTGATGTCTGAGCTGAAGGCGCGAGGAGTCTATG
TGTTAGCTGTTTCTACAGTACATGCCAACTACCAGCTGTTACTGCGTTCAGTGACACCTC
CAATGGAGTCTCACCTCTACTTTGTGGACATAGAGAGCATTGACATCATCACAGAGGACC
TGAGGGAGACCATTATTGAAATAATTCGTGCGGAACGGCTACGCGTTGTTCACTTGACTT
CCCACAGTGCTGTGCTGCAGTGGCGTCCTGTTCTGACCAAAGACAGCGGTTACTATGAGC
TCTCTTACAACTCTACGCAGGAAACAGACACTAAAACTAGACGGGTTCTCCCAGGCGACT
CCAGCTGGGTGGAGCTGACCAACCTGCAGCCTGATACCACCTACACAGCAACCCTGCGCC
CAGAGTCCAACCAGAGGCTGTTCAACACACTCTCTGTTAACTTCACCACACTTCCCGATG
TTTTAAGCCCTGCAGTGGTCTCTGTGTCAGACTCTGGCCCTCGCCAGATCCGTGTGAGCT
GGGGTCCCCTGCAGCCGGCTCGAGTCCAGAGATACACGGTGGAGTATGGAGCTTTTCCTA
GCGGACACGTCCGCACCGTGACCTTACCCAGCCAGCAGAACTCTACCTTATTGACAGGCC
TGGAGCCGGGCACTCAGTACCTGGTCACAGTCAGCGCTCTGTATGTGGACGGAAAAGAAA
GAGCCATGTCTGTGAGGGCATGCACTCAAGAG---GCTCTGCCAGCCTTGACTGACCTTA
AGCTGACCCCAGTGGAGCGTCAGGAGGTGCAGGTAACGTGGAAGGCCCATCAGGAAGGTT
TGAAAGGCTACTGGCTGAGCTGGGAGAAAGAAAACTCTCACAGATCCTCCTCGAAGCCCT
CCATCTCCTCCGTCTACCTGCCTCCTAGCTCTCTTTCAACACGTCTCACACACCTCGCAC
CGAGCAGTCGAGTGTGTGTGTCCCCGGTCTACAGCTCAGGCCGAGGAGACGGGCTCTGCT
GCACTGCAGAGAGACACACAG---------------------------------------
------------------------------------------------------------
------------------------------------------------------------
------------------------------------------------------------
------------------------------------------------------------
------------------------------------------------------------
------------------------------------------------------------
------------------------------------------------------------
------------------------------------------------------------
------------------------------------------------------------
------------------------------------------------------------
------------------------------------------------------------
------------------------------------ATACCAGGCAGCGGGGT-------
------------------------------------------------------------
------------------------------------------------------------
------------------------------------------------------------
------------------------------------------------------------
--------------------TAA
>C.altivelis-GLEAN-10028578_alt
------------------------------------------------------------
------------------------------------------------------------
---------------------------------------ATGATGAAGGGCT--------
------TTTTACTGCGCTGTGTTCTCCTCTGGGCGATGTTGCAGCGGAGCAACACGCAGA
TTGCTCTACCTGCCACAGTGTTGAACTGCTGTGAAGGGGATATACTCATTCTACTGGATT
CTTCAGGAAGTGTAGCAAACTATGAGTTTGTGCGCCTGCTGCACTTCACCACCGAGCTGT
TTCGCCCCTTCTCACTGGGCCGTGGGCACGTAAGAATCGGGCTGCTGCAGGTGGGCACAA
AGCCGAACCTGGAGTTCGACCTTGACGTCCACAACAATCAAGACAGTCTGCAGAAAGCTC
TGCAGAGTGTTAGGCAGCTGCAGGGAGACACCAACACTGAGGAGGCGCTAAGAGTGGCCC
TGCAGCTTCTGACAGA------CGAGGATGTGCCAAAGATACTGCTGTGGCTGACTGATG
GTGTGCAGCCTGGAGACGTGGATGAGCTGATGTCTGAGCTGAAGGCGCGGGGAGTCTATG
TGTTAGCTGTTTCCACAGTACATGCCAACTACCAGCTGTTGCTGCGTTCAGTGACACCTC
CAATGGAGTCTCACCTCTACTTTGTGGACATAGAGAGCATTGACATCATCACAGAGGACC
TGAGGGAGGCCATTATCAAAATAATTCGTGCAGAACGGCTGCGTGTTGTTCACTTGACTT
CCCACAGTGCTGTGCTGCAGTGGCGTCCTGTTCTGACCAGAGACAGCGGTTACTATGAGC
TCTCTTACAACTCTATGCAGGAAACAGACATTAAAACTAGACGGGTTCTCCCAGGCGACT
CCAGCTGGGTGGAGCTGACCAACCTGCAGCCTGATACCACCTACACAGCAACCCTGCGCC
CAGAGTCCAATCAGAGGCTGTTCAACACACTCTCTGTTAACTTCACCACACTTCCTGATG
TTTTAAGCCCTGCAGTGGTTTCTGTGTCAGACTCTGGCCCTCGTCAGATCCGTGTGGGCT
GGGGTCCCCTGCAGCCGGCTCGAGTCCAGAGATACACGGTGGAGTATGGAGCTTTTCCAA
GTGGACACGTCCGCACCATGACCTTACCCAGCCAGCAGAACTCTACCTTACTGACAGGCC
TGGAGCCGGGCACTCAGTACCTGGTCACAGTCAGCGCTCTGTATGTGGATGGAAAAGAAA
GAGCCATGTCTGTGAGAGCATGCACTCAAGAGGCAGCTCTGCCAGCCTTGACTGACCTTA
AGCTGACCCCAGTGGAGCGTCAGGAGGTGCAGGTAACGTGGAAGGCCAATCAGGAAGGCT
TGAAAGGCTACTGGCTGAGCTGGGAGAAAGAAAACTCTCACAGATCCTCCTCGAAGCCCT
CCATCTCCTCCGTCTACCTGCCTCCTAGCTCTCTTTCAACGCGTCTCACACACCTCGCAC
CAAGCAGTCGAGTGTGTGTGTCCCCGGTCTACAGCTCCGGCCGAGGAGACGGGCTCTGCT
GCACTGCAGAGAGACACACAG---------------------------------------
------------------------------------------------------------
------------------------------------------------------------
------------------------------------------------------------
------------------------------------------------------------
------------------------------------------------------------
------------------------------------------------------------
------------------------------------------------------------
------------------------------------------------------------
------------------------------------------------------------
------------------------------------------------------------
------------------------------------------------------------
------------------------------------GT------TGGCTGAGC-------
------------------------------------------------------------
------------------------------------------------------------
------------------------------------------------------------
------------------------------------------------------------
--------------------TGA
>E.fuscoguttatus.07019_fus
------------------------------------------------------------
------------------------------------------------------------
------------------------------------------ATGAAGGGCT--------
------TTTTACTGCGCTGTGTTCTCCTCTGGGCGATGTTGCAGCGGAGCAACACGCAGA
TTGCTCTACCTGCCACAGTGTTGAACTGCTGTGAAGGGGATTTACTCATTCTGCTGGATT
CTTCAGGAAGTGTAGCAAACTACGAGTTTGTGCGCCTTCTGCACTTCACCACCGAGCTGT
TTCGCCCCTTCTCACTGGGCCGTGGGCACGTAAGAATCGGGCTGCTGCAGGTGGGCACAA
AGCCGAACTTGGAGTTCGACCTCGACGTCCACAACAATCAAGACAGTCTGCAGAAAGCTC
TGCGGAGTGTAAGGCAGCTGCAGGGAGACACCAACACTGAGGAGGCGCTAAGAGTGGCCC
TGCGGCTTTTGACAGAGACAGACGAGGATGTGCCAAAGATACTGCTGTGGCTGACTGATG
GTGTGCAGCCTGGAGACGTGGAAGAGCTGATGTCTGAGCTGAAGGCGCGGGGAGTCTATG
TGTTAGCTGTTTCTACAGTACATGCCAACTACCAGCTGTTACTGCGTTCAGTGACACCTC
CAATGGAGTCTCACCTCTACTTTGTGGACATAGAGAGCATTGACATCATCACAGAGGACC
TGAAGGAGGCCATTATCAAAATAATTCATGCAGAACGGCTGCGCGTTGTTCACTTGACTT
CCCACAGTGCTGTGCTGCAGTGGCGTCCTGTTCTGACCAAAGACAGCGGTTACTATGAGC
TCTCTTACAACTCTATGCAGGAAACAGACACTAAAACTAGACGGGTTCTCCCAGGCGACT
CCAGCTGGGTGGAGCTGACCAACCTGCAGCCTGATACCACCTACACAGCAACCCTGCACC
CAGAGTCCAACCAGAGGCTGTTCAACACACTCTCTGTTAACTTCACCACACTTCCTGATG
TTTTAAGCCCTGCAGTGGTTTCTGTGTCAGACTCTGGCCCTCGTCAGATCCGTGTGGGCT
GGGGTCCCCTGCAGCTGGCTCGAGTCCAGAGATACACGGTGGAGTATGGAGCTTTTCCAA
GTGGACACGTCCGCACCGTGACCTTACCCAGCCAGCAGAACTCTACCTTACTGACAGGCC
TGGAGCCGGGCACTCAGTACCTGGTCACAGTCAGCGCTCTGTATGTGGACGGAAAAGAAA
GAGCCATGTCTGTGAGAGCATGCACTCTAGAGGCAGCTCTGCCAGCCTTGACTGACCTTA
AGCTGACCCCAGTGGAGCGTCAGGAGGTGCAGGTAACGTGGAAGGCCCATCAGGAAGGTT
TGAAAGGCTACTGGCTGAGCTGGGAGAAAGAAAACTCTCACAGATCCTCCTCGAAGCCCT
CCATCTCCTCCGTCTACCTGCCTCCTAGCTCTCTTTCAACGCGTCTCACACACCTCGCAC
CAAGCAGTCGAGTGTGTGTGTCCCCGGTCTACAGCTCCGGCCGAGGAGACGGGCTCTGCT
GCACTGCAGAGAGACACACAG---------------------------------------
------------------------------------------------------------
------------------------------------------------------------
------------------------------------------------------------
------------------------------------------------------------
------------------------------------------------------------
------------------------------------------------------------
------------------------------------------------------------
------------------------------------------------------------
------------------------------------------------------------
------------------------------------------------------------
------------------------------------------------------------
------------------------------------ATACCAGGCAGCGGGGT-------
------------------------------------------------------------
------------------------------------------------------------
------------------------------------------------------------
------------------------------------------------------------
--------------------TAA
>XP-033482059.1_lan
------------------------------------------------------------
------------------------------------------------------------
---------------------------------------ATGATGAAGGGCT--------
------TTTTACTGCGCTGTGTTCTCCTCTGGGCGATGTTGCAGCGGAGCAACACGCAGA
TTGCTCTACCTGCCACAGTGTTGAACTGCTGTGAAGGGGATATACTCATTCTGCTGGATT
CTTCAGGAAGTGTAGCAAACTACGAGTTCGTGCGCCTGCTGCACTTCACCACCGAGCTGT
TTCGCCCCTTCTCACTGGGCCGTGGGCACGTAAGAATCGGGCTGCTGCAGGTGGGCACAA
AGCCGAACCTGGAATTCGACCTCGACGTCCACAACAATCAAGACAGTCTGCAGAAAGCTC
TGCAGAGTGTAAGGCAGCTGCAGGGAGACACCAACACTGAGGAGGCGCTAAGAGTGGCCC
TGCGGCTTTTGACAGAGACAGACGAGGATGTGCCAAAGATACTGCTGTGGCTGACTGATG
GTGTGCAGCCTGGAGACGTGGAAGAGCTGATGTCTGAGCTGAAGGCGCGGGGAGTCTATG
TGTTAGCTGTTTCTACAATACATGCCAACTACCAGCTGTTACTGCGTTCAGTGACACCTC
CAGTGGAGTCTCACCTCTACTTTGTGGACATAGAGAGCATTGACATCATCACAGAGGACC
TGAGGGAGGCCATTATCAAAATAATTCGTGCAGAACGGCTGCGCGTTGTTCACTTGACTT
CCCACAGTGCCGTGCTGCAGTGGCGTCCCGTTCTGACCAAAGACAGCGGTTACTATGAGC
TCTCTTACAACTCTATGCAGGAAACAGACACTAAAACTAGACGGGTTCTCCCAGGCGACT
CCAGCTGGGTGGAGCTGACCAACCTGCAGCCTGATACCACCTACACAGCAACCCTGCACC
CAGAGTCCAACCAGAGGCTGTTCAACACACTCTCTGTTAACTTCACCACACTTCCTGATG
TTTTAAGCCCTGCAGTGGTCTCTGTGTCAGACTCTGGCCCTCGTCAGATCCGTGTGGGCT
GGGGTCCCCTGCAACCGGCTCGAGTCCAGAGATACACGGTGGAGTATGGAGCTTTTCCAA
GTGGACACGTCCGCACCGTGACCTTACCCAGCCAGCAGAACTCTACCTTACTGACAGGCC
TGGAGCCGGGCACTCAGTACCTGGTCACAGTCAGCGCTCTGTATGTGGACGGAAAAGAAA
GAGCCATGTCTGTGAGGGCATGCACTCAAGAGGCAGCTCTGCCAGCCTTAACTGACCTTA
AGCTGACCCCAGTGGAGCGTCAGGAGGTGCAGGTAACGTGGAAGGCCCATCAGGAAGGTT
TGAAAGGCTACTGGCTGAGCTGGGAGAAAGAAAACTCTCACAGATCCTCCTCGAAGCCCT
CCATCTCCTCCGTCTACCTGCCTCCTAGTTCTCTTTCAACACGTCTCACACACCTCGCAC
CAAGCAGTCGAGTGTGTGTGTCCCCGGTCTACAGCTCAGGCCGAGGAGACGGGCTCTGCT
GCACTGCAGAGAGACACACAG---------------------------------------
------------------------------------------------------------
------------------------------------------------------------
------------------------------------------------------------
------------------------------------------------------------
------------------------------------------------------------
------------------------------------------------------------
------------------------------------------------------------
------------------------------------------------------------
------------------------------------------------------------
------------------------------------------------------------
------------------------------------------------------------
------------------------------------ATACCAGGCAGCGGGGT-------
------------------------------------------------------------
------------------------------------------------------------
------------------------------------------------------------
------------------------------------------------------------
--------------------TAA
>Ecy-GLEAN-10024618_Ecy
------------------------------------------------------------
------------------------------------------------------------
---------------------------------------ATGACGCAGGTGTTCGCCGAA
AAAAAGTTTGGAGGAGAAGCGAAACTCTGCGGAAGAGGCGAC--CGGAGCAACACGCAGA
TTGCTCTACCTGCCACAGTGTTGAACTGCTGTGAAGGGGATATACTCATTCTGCTGGATT
CTTCAGGAAGTGTAGCAAACTACGAGTTTGTGCGCCTGCTGCACTTCACCACCAAGCTGT
TTCGCCCCTTCTCACTGGGCCGTGGGCACGTAAGAATTGGGCTGCTGCAGGTGGGCACAA
AGCCGAACCTGGAGTTCGGCCTCGACGTCCACAACAATCAAGACAGTCTGCAGAAAGCGC
TGCAGAGTGTACGGCAGCTGCAGGGAGACACCAACACTGAGGAGGCGCTAAGAGTGGCCC
TGCGGCTTCTGACAGGGACA---GAGGATGTGCCAAAGATACTGCTGTGGCTGACTGATG
GTGTGCAGCCTGGAGACGTGGAAGAGCTGATGTCTGAGCTGAAGGCGCGAGGAGTCTATG
TGTTAGCTGTTTCTACAGTACATGCCAACTACCAGCTGTTACTGCGTTCAGTGACACCTC
CAATTGAGTCTCACCTCTACTTTGTGGACATAGAGAGCATTGACATCATCACAGAGGACC
TGAGGGAGGCCATTATCGAAATAATTCGTGCGGAACGGCTGCGTGTTGTTCACTTGACTT
CCCACAGTGCTGTGCTGCAGTGGCGTCCTGTTCTGACCAAAGACAGCGGTTACTATGAGC
TCTCTTACAACCCTACGCAGGAAACAGACACTAAAACTAGACGGGTTCTCCCAGGCGACT
CCAGCTGGGTGGAGCTGACCAACCTGCAGCCTGATACCACCTACACAGCAACCCTGCGCC
CAGAGTCCAACCAGAGGCTGTTCAACACACTCTCTGTTAACTTCACCACACTTCCTGATG
TTTTAAGCCCTGCAGTGGTCTCTGTGTCAGACTCTGGCCCTCGTCAGATCCGTGTGAGCT
GGGGTCCCCTGCAGCCGGCTCGAGTCCAGAGATACACGGTGGAGTATGGAGCTTTTCCTA
GCGGACACGTCCGCACCGTGACCTTACCCAGCCAGCAGAACTCTACCTTACTGACAGGCC
TGGAGCCAGGCACTCAGTACCTGGTCACAGTCAGCGCTCTGTATGTGGACGGAAAAGAAA
GAGCCATGTCTGTGAGGGCATGCACTCAAGAGGCAGCTCTGCCAGCCTTGACTGACCTTA
AGCTGACCCCAGTGGAGCATCAGGAGGTGCAGGTAACGTGGAAGGCCCATCAGGAAGGTT
TGAAAGGCTACTGGCTGAGCTGGGAGAAAGAAAACTCTCACAGATCCTCCTCGAAGCCCT
CCATCTCCTCCGTCTACCTGCCTCCTAGCACTCTTTCAACACGTCTCACACACCTCGCAC
CGAGCAGTCGAGTGTGTGTGTCCCCGGTCTACAGCTCAGGCCGAGGAGACGGGCTCTGCT
GCACTGCAGAGAGAAACACAGTCAAAGTTGTCGAGACGATGGCTGAAATGAACGGCCCCA
TGGAGGAGGGTAACACAGAGCTGGTGGGTATGGGACTTCGTGTCTCTGTGTCCCCTGTAC
AAACTGCCTTTTACATCCTCCTGGTGATGCTGGGCATCCTGGGTAATGCCACCGTTGTTG
CGGTGATTGGTAAGAGTGTAATAATGGACCGTGGTGGGGGACGGAACTCAGACATCATTA
TAATTAACATGGCACTGTCCAACCTGCTGGTGTCTGTAATGAGGAACACGCTGCTTGTCA
TCTCAGACATGGGACTCGAGCTGTATTCCTCCAAAGAGTGGTGTCAGTTCCTTATGGGCG
TCTGGGTGTGGCTGCGATCAGTCAATGTGTGGTCAACGCTCTTCCTCAGTGCGTTCCACC
TCCAGACATTGAGGCGTGTGGCTCCTACCATTGGGAGCCTTCATGGGCCCCGGGGCCTTC
CTAAGACCCTCATGCTGAGTCTGGCCCTTATCTGGCTTGTCAACTTTATTTACTCCATTC
CTGCTCATATCTTTTCCACGAATGGGGACATGAACAGCACAGAGACCCTGATGCTGGTGA
GCAGCACAACGCGCCCCCTGCTGGGCTGCGTGTGGAACTTTCCTTCCAGCTACAGTGGCC
TGGCCTATGCCACCACATCTATGGTGATCCATGAAACAATTCCCATAATACTAATGGCCT
TTACCAACCTGGGCTCCCTTTACACACTCTACACCCATAGCAGGATGCGGAGTTCGGTGC
AAGATGCACCTGTCATTAAACGGGTGCCTGCTGAGAGACGAGCAGCCAAGGTGATTCTCG
CTCTCATAATGCTCTTCATTGCATCCTGGGGAACCAGCATTATCTCCGTCAACTATTTTA
ACTACAACCGCGGCTCCTCAGCGGAGTTTCTACTGGTCATTGCTCGTTTTGCCAACATCA
TCTTCATCGCCATGTCACCTGCTGTTCTGGCAATCGGCCACCGGCGGCTGCGTTCTTTCA
TCAAGTCAGCACTCTCTAACTGA
>Epmoa-GLEAN-10023518_moa
------------------------------------------------------------
------------------------------------------------------------
---------------------------------------ATGACGCAGGTGTTTGCCGAA
AAAAAGTTTGGAGGAGAAGCGAAACTCTGCGGAAGAGGCGAC--CGGAGCAACACGCAGA
TTGCTCTACCTGCCACAGTGTTGAACTGCTGTGAAGGGGATGTACTCATTCTGCTGGATT
CTTCAGGAAGTGTAGCAAACTACGAGTTTGTGCGCCTGCTGCACTTCACCACCGAGCTGT
TTCGCCCCTTCTCACTGGGCCGTGGGCACGTAAGAATCGGGCTGCTGCAGGTGGGCACAA
AGCCAAACCTGGAGTTCGACCTCGACGTCCACAACAATCAAGACAGTCTGCAGAAAGCTC
TGCGGAGTGTAAGGCAGCTGCAGGGAGACACCAACACTGAGGAGGCGCTAAGAGTGGCCC
TGCCGCTTTTGACAGAGACAGACGAGGATGTGCCAAAGATACTGCTGTGGCTGACTGATG
GTGTGCAGCCTGGAGACGTGGAAGAGCTGATGTCTGAGCTGAAGGCGCGGGGAGTCTATG
TGTTAGCTGTTTCTACAGTACATGCCAACTACCAGCTGTTACTGCGTTCAGTGACACCTC
CAATGGAGTCTCACCTCTACTTTGTGGACATAGAGAGCATTGACATGATCACAGAGGACC
TGAGGGAGGCCATTATCAAAATAATTCGTGCAGAACGGCTGCGCGTTGTTCACTTGACTT
CCCACAGTGCTGTGCTGCAGTGGCGTCCTGTTCTGACCAAAGACAGCGGTTACTATGAGC
TCTCTTACAACTCTATGCAGGAAACAGACACTAAAACTAGACGGGTTCTCCCAGGCGACT
CCAGCTGGGTGGAGCTGACCAACCTGCAGCCTGATACCACCTACACAGCAACCCTGCGCC
CAGAGTCCAACCAGAGGCTGTTCAACACACTCTCTGTTGACTTCACCACACTTCCTGATG
TTTTAAGCCCTGCAGTGGTTTCTGTGTCAGACTCTGGCCCTCGTCAGATCCGTGTGGGCT
GGGGTCCCCTGCAGCCGGCTCGAGTCCAGAGATACACGGTGGAGTATGGAGCTTTTCCAA
GTGGACACGTCCACACCGTGACCTTACCCAGCCAGCAGAACTCTACCTTACTGACAGGCC
TGGAGCCGGGCACTCAGTACCTGGTCACAGTCAGCGCTCTGTATGTGGACGGAAAAGAAA
GAGCCATGTCTGTGAGGGCATGCACTCAAGAGGCAGCTCTGCCAGCCTTGACTGACCTTA
AGCTGACCCCAGTGGAGCGTCAGGAGGTGCAGGTAACGTGGAAGGCCCATCAGGAAGGTT
TGAAAGGCTACTGGCTGAGCTGGGAGAAAGAAAACTCTCACAGATCCTCCTCGAAGCCCT
CCATCTCCTCCTTCTACCTGCCTCCTAGCTCTCTTTCAACGCGTCTCACACACCTCGCAC
CAAGCAGTCGAGTGTGTGTGTCCCCGGTCTACAGCTCAGGCCGAGGAGACGGGCTCTGCT
GCACTGCAGAGAGACACACAG---------------------------------------
------------------------------------------------------------
------------------------------------------------------------
------------------------------------------------------------
------------------------------------------------------------
------------------------------------------------------------
------------------------------------------------------------
------------------------------------------------------------
------------------------------------------------------------
------------------------------------------------------------
------------------------------------------------------------
------------------------------------------------------------
------------------------------------GT------TGGCTGAGC-------
------------------------------------------------------------
------------------------------------------------------------
------------------------------------------------------------
------------------------------------------------------------
--------------------TGA
