# Supplementary material for: Chromosome-Level Genome Assembly of the Speckled Blue Grouper (Epinephelus cyanopodus) Provides Insight into Its Adaptive Evolution
Source: Biology (Basel). 2022 Dec 13;11(12):1810. doi: 10.3390/biology11121810 (PMC9775623; doi:10.3390/biology11121810)
Supplement: Supplementary file 1 [file biology-11-01810-s001.zip › Supplemental Data/HO00368.align]

>XP-033482979.1_lan
ATGAATGACCAGCAGCTGGACTGTGCCCTGGACCTGATGAGGCGTCTGCCTCCCCAGCAG
ATCGAGAAGAACCTCAGTGACCTCATTGACCTGGTGCCCAGTCTGTGTGAGGACCTCCTC
TCCTCTGTGGACCAGCCCCTGAAGATTGCCCGGGACAAGGTGGTGGGGAAAGACTATCTG
CTCTGTGATTACAACCGAGATGGCGACTCCTACAGATCCCCGTGGAGTAATAAGTATGAA
CCTCCCATTGAAGACGGTGCAATGCCCTCAGCCCGCCTGAGGAAACTCGAGGTTGAAGCC
AATAACGCCTTTGATCAGTACAGAGACCTGTACTTTGAGGGCGGTGTGTCCTCTGTGTAC
CTCTGGGACTTGGATCATGGCTTCGCCGGAGTTATTCTCATCAAGAAGGCTGGCGATGGA
TCCAAGAAGATCAAAGGGTGCTGGGACTCCATCCATGTGGTGGAGGT---GCAGGAGAAG
TCCAGCGGTCGTACTGCTCACTACAAACTCACCTCCACCGTCATGCTTTGGCTCCAGACA
ACCAAGACTGGTTCCGGCACCATGAACCTGGGTGGCAGCCTTACAAGACAGATGGAAAAA
GATGAGACGGTTGGAGAGTCCTCACCCCACATCGCCAACATCGGCCGCCTTGTTGAAGAT
ATGGAGAACAAGATCCGCTCCACACTGAATGAAATTTACTTTGGGAAGACCAAGGACATC
GTCAACGGCCTAAGATCTATTGAGTCTTTGCCTGATAACCAAAAGTACCGGCAGCTCC--
AGAAGGAGCTGTCGCAGGTCCTCACCCAGCGTCAGATCTTCATTGACTAG
>OF06324-RA_aka
ATGAATGACCAGCAGCTGGACTGTGCCCTGGACCTGATGAGGCGCCTGCCTCCCCAGCAG
ATCGAGAAGAACCTCAGTGACCTCATTGACCTGGTGCCCAGTCTGTGTGAGGACCTCCTC
TCCTCTGTGGACCAGCCCCTGAAGATTGCCCGGGACAAGGTGGTGGGGAAAGACTATCTG
CTCTGTGATTACAACCGAGATGGCGACTCCTACAGATCCCCGTGGAGTAATAAGTATGAA
CCTCCCATTGAAGACGGTGCAATGCCCTCAGCCCGCCTGAGGAAACTTGAGGTCGAAGCC
AATAACGCCTTTGATCAGTACAGAGACCTGTACTTTGAGGGCGGTGTGTCCTCTGTGTAC
CTCTGGGACTTGGATCATGGCTTTGCTGGAGTTATTCTCATCAAGAAGGCCGGCGATGGA
TCCAAGAAGATCAAAGGGTGCTGGGACTCCATCCATGTGGTGGAGGT---GCAGGAGAAG
TCCAGCGGTCGTACTGCTCACTACAAACTCACCTCCACCGTCATGCTTTGGCTCCAGACA
ACCAAGACTGGTTCCGGCACCATGAACCTGGGTGGCAGCCTTACAAGACAGATGGAAAAA
GATGAGCCGGTTGGAGAGTCCTCACCCCACATCGCCAACATCGGCCGCCTTGTTGAAGAT
ATGGAGAACAAGATCCGCTCCACACTGAATGAAATTTACTTTGGGAAGACCAAGGACATC
GTCAACGGCCTAAGGAGTGTTCAGACTATGGCTGACAAGTCAAAGCA--GGAGGCTCTGA
AGAACGACCTGATGGAGGCACTCAAACGCAAACA------AAACAGCTAG
>Ecy-GLEAN-10024614_Ecy
ATGAATGACCAGCAGCTGGACTGTGCCCTGGACCTGATGAGGCGTCTGCCTCCCCAGCAG
ATCGAGAAGAACCTCAGTGACCTCATTGACCTGGTGCCCAGTCTGTGTGAGGACCTCCTC
TCCTCTGTGGACCAGCCCCTGAAGATTGCCCGGGACAAGGTGGTGGGGAAAGACTATCTG
CTCTGTGATTACAACCGAGATGGCGACTCCTACAGATCCCCGTGGAGTAATAAGTATGAA
CCTCCCATTGAAGACGGTGCAATGCCCTCAGCCCGCCTGAGGAAACTCGAGGTCGAAGCC
AATAACGCCTTCGATCAGTACAGAGACCTGTACTTTGAGGGTGGTGTGTCCTCTGTGTAC
CTCTGGGACTTGGATCATGGCTTCGCCGGAGTTATTCTCATCAAGAAGGCCGGCGATGGA
TCCAAGAAGATCAAAGGGTGCTGGGACTCCATCCATGTGGTGGAGGT---GCAGGAGAAG
TCCAGCGGTCGTACTGCTCACTACAAACTCACCTCCACCGTCATGCTTTGGCTCCAGACA
ACCAAGACTGGTTCCGGCACCATGAACCTGGGTGGCAGCCTTACAAGACAGATGGAAAAA
GATGAGACGGTTAATGAGTCCTCACCCCACATTGCCAACATCGGCCGCCTTGTTGAAGAT
ATGGAGAACAAGATCCGCTCCACACTGAATGAAATTTACTTTGGGAAGACCAAGGACATC
GTCAACGGCCTAAGGAGTGTTCAGACTCTGGCTGACAAGTCAAAGCA--GGAGGCTCTGA
AGAACGACCTGATGGAGGCACTCAAACGCAAACA------CAACAGCTAG
>E.fuscoguttatus.07048_fus
ATGAATGACCAGCAGCTGGACTGTGCCCTGGACCTGATGAGGCGTCTGCCTCCCCAGCAG
ATCGAGAAGAACCTCAGCGACCTCATTGACCTGGTGCCCAGTCTGTGTGAGGACCTCCTC
TCTTCTGTGGACCAGCCCCTGAAGATTGCCCGGGACAAGGTGGTGGGGAAAGACTATCTG
CTCTGTGATTACAACCGAGATGGCGACTCCTACAGATCCCCGTGGAGTAATAAGTATGAA
CCTCCCATTGAAGACGGTGCAATGCCCTCAGCCCGCCTGAGGAAACTCGAGGTTGAAGCC
AATAACGCCTTTGATCAGTACAGAGACCTGTACTTTGAGGGCGGTGTGTCCTCTGTGTAC
CTCTGGGACTTGGATCATGGCTTCGCCGGAGTTATTCTCATCAAGAAGGCTGGCGATGGA
TCCAAGAAGATCAAGGGGTGCTGGGACTCCATCCATGTGGTGGAGGT---GCAGGAGAAG
TCCAGCGGTCGTACTGCTCACTACAAACTCACCTCCACCGTCATGCTTTGGCTCCAGACA
ACCAAGACTGGTTCCGGCACCATGAACCTGGGTGGCAGTCTTACAAGACAGATGGAAAAA
GATGAGACGGTTGGAGAGTCCTCACCCCACATCGCCAACATCGGCCGCCTTGTTGAAGAT
ATGGAGAACAAGATCCGCTCCACACTGAATGAAATTTACTTTGGGAAGACCAAGGACATC
GTCAACGGCCTAAGGAGTGTTCAGACTCTGGCTGACAAGTCAAAGCA--GGAGGCTCTGA
AGAACGACCTGATGGAGGCACTCAAACGCAAACA------CAACAGCTAG
>Epmoa-GLEAN-10023513_moa
------------------------------------ATGAGGCGTCTGCCTCCCCAGCAG
ATCGAGAAGAACCTCAGTGACCTCATTGACCTGGTGCCCAGTCTGTGTGAGGACCTCCTC
TCCTCTGTGGACCAGCCCCTGAAGATTGCCCGGGACAAGGTGGTGGGGAAAGACTATCTG
CTCTGTGATTACAACCGAGATGGCGACTCCTACAGATCCCCGTGGAGTAATAAGTATGAA
CCTCCCATTGAAGACGGTGCAATGCCCTCAGCCCGCCTGAGGAAACTCGAGGTTGAAGCC
AATAACGCCTTCGATCAGTACAGAGACCTGTACTTTGAGGGCGGTGTGTCCTCTGTGTAC
CTCTGGGACTTGGATCATGGCTTCGCCGGAGTTATTCTCATCAAGAAGGCTGGCGATGGA
TCCAAGAAGATCAAAGGGTGCTGGGACTCCATCCATGTGGTGGAGGTGCAGCAGGAGAAG
TCCAGCGGTCGTACTGCTCACTACAAACTCACCTCCACCGTCATGCTTTGGCTCCAGACA
ACCAAGACTGGTTCCGGCACCATGAACCTGGGTGGCAGCCTTACAAGACAGATGGAAAAA
GATGAGACGGTTGGAGAGTCCTCACCCCACATCGCCAACATCGGCCGCCTTGTTGAAGAT
ATGGAGAACAAGATCCGCTCCACACTGAATGAAATTTACTTTGGGAAGACCAAGGACATC
GTCAACGGCCTAAGGAGTGTTCAGACTCTGGCTGACAAGTCAAAGCA--GGAGGCTCTGA
AGAACGACCTGATGGAGGCACTCAAACGCAAACA------CAACAGCTAG
>C.altivelis-GLEAN-10028572_alt
ATGAATGACCAGCAGCTGGACTGTGCCCTGGACCTGATGAGGCGTCTGCCTCCCCAGCAG
ATCGAGAAGAACCTCAGTGACCTCATTGACCTGGTGCCCAGTCTGTGTGAGGACCTCCTC
TCCTCTGTGGACCAGCCCCTGAAGATTGCCCGGGACAAGGTGGTGGGGAAAGACTATCTG
CTCTGTGATTACAACCGAGATGGCGACTCCTACAGATCCCCGTGGAGTAATAAGTATGAA
CCTCCCATTGAAGACGGTGCAATGCCCTCAGCCCGCCTGAGAAAACTCGAGGTTGAAGCC
AATAACGCCTTCGATCAGTACAGAGACCTGTACTTTGAGGGCGGTGTGTCCTCTGTGTAC
CTCTGGGACTTGGATCATGGCTTCGCCGGAGTTATTCTCATCAAGAAGGCTGGCGATGGA
TCCAAGAAGATCAAAGGGTGCTGGGACTCCATCCATGTGGTGGAGGT---GCAGGAGAAG
TCCAGCGGTCGTACTGCTCACTACAAACTCACCTCCACCGTCATGCTTTGGCTCCAGACA
ACCAAGACTGGTTCCGGCACCATGAACCTGGGTGGCAGCCTTACAAGACAGATGGAAAAA
GATGAGACGGTTGGAGAGTCCTCACCCCACATTGCCAACATCGGCCGCCTTGTTGAAGAT
ATGGAGAACAAGATCCGCTCCACACTGAATGAAATTTACTTTGGGAAGACCAAGGACATC
GTCAACGGCCTAAGGAGTGTTCAGACTCTGGCTGACAAGTCAAAGCA--GGAGGCTCTGA
AGAACGACCTGATGGAGGCACTCAAACGCAAACA------CAACAGCTAG
