# Supplementary material for: Chromosome-Level Genome Assembly of the Speckled Blue Grouper (Epinephelus cyanopodus) Provides Insight into Its Adaptive Evolution
Source: Biology (Basel). 2022 Dec 13;11(12):1810. doi: 10.3390/biology11121810 (PMC9775623; doi:10.3390/biology11121810)
Supplement: Supplementary file 1 [file biology-11-01810-s001.zip › Supplemental Data/HO00369.align]

>C.altivelis-GLEAN-10028570_alt
------------------------------------------------------------
------------------------------------------------------------
------------------------------------------------------------
------------------------------------------------------------
------------------------------------------------------------
------------------------------------------------------------
------------------------------------------------------------
------------------------------------------------------------
------------------------------------------------------------
------------------------------------------------------------
------------------------------------------------------------
------------------------------------------------------------
------------------------------------------------------------
------------------------------------------------------------
------------------------------------------------------------
------------------------------------------------------------
------------------------------------------------------------
------------------------------------------------------------
------------------------------------------------------------
------------------------------------------------------------
------------------------------------------------------------
------------------------------------------------------------
------------------------------------------------------------
------------------------------------------------------------
------------------------------------------------------------
------------------------------------------------------------
------------------------------------------------------------
------------------------------------------------------------
------------------------------------------------------------
------------------------------------------------------------
------------------------------------------------------------
------------------------------------------------------------
------------------------------------------------------------
------------------------------------------------------------
------------------------------------------------------------
------------------------------------------------------------
------------------------------------------------------------
------------------------------------------------------------
------------------------------------------------------------
------------------------------------------------------------
------------------------------------------------------------
------------------------------------------------------------
------------------------------------------------------------
------------------------------------------------------------
------------------------------------------------------------
------------------------------------------------------------
------------------------------------------------------------
------------------------------------------------------------
------------------------------------------------------------
------------------------------------------------------------
------------------------------------------------------------
------------------------------------------------------------
------------------------------------------------------------
------------------------------------------------------------
------------------------------------------------------------
------------------------------------------------------------
------------------------------------------------------------
------------------------------------------------------------
----------------------------------------------------ATGGTATC
CACTCGGTGTCCTGCCCAATGTCTTCTCCAAGTCACCATCATCACTGATGAGATGCTGTC
CAACAGTATCACCCTGAGGCTGGCCAACACTTCCCAGGAGCACTTCCTGTCCCTGCTGCT
CGCCCAGTTCCTGGACGGTGTAGCCCGCGTCCTGTCCGCTGCCCCAGAAGATGTTGTCAT
CTTTAACATCCAAGACGACACAGATGTCAGCGCTCGCATCCTCAACGTCAGCCTGTCTGT
GGCTGTGCCCGTGTTGGGGGAGGGACACCAGCGGGCCGGAGGGCTCGGCTCTGGAGGGGA
CAGGCCTGGGAGAGGGGTCGAAAGTGGAGGTGGAGGAGAGTACTTTGGGTCGGAGGAGCT
CCAGGAGAGGCTGTACTTGAACCGCAGCCTCCTCGCTAAGATCTCCTCACAGGAAGTTCT
TCCCTTTGACGACAACATCTGCCTCCGTGAGCCGTGTGAGAACTACATGAAGTGTGTGTC
CGTGTTGAAGTTTGACAGCCTGGCGCCGTTTGTCGCATCAGACACCATCCTGTTCAGACC
CATCCACCCCATCGCCGGGCTTCGCTGCCGCTGTCCCACTGGCTTCACAGGAGACTACTG
CGAGACAGAGATTGACCTCTGCTACTCCAAACCCTGCGGAGCTCACGGCGTGTGTCGCAG
CCGAGAGGGAGGATACACCTGCGAGTGCTTCGAGGACTACACAGGAGAGCGCTGCGAGCT
GTCATCCCGCTCAGGTCGCTGTGCTCCGGGAGTCTGCAAGAACGGCGGCTCCTGTGTCAA
CCTACTGGTCGGTGGGTTCAAGTGCGAGTGTCCACCGGGCGGCTACGAGAAGCCCTTCTG
CGAGATGACCACACGCAACTTCCCTCCGCACTCCTTCCTGACCTTCAAGGGCCTCCGCCA
GCGCTTCCACTTCACCCTCTCTCTCACATTTGCTACCAAAGAGTCCAATGGTCTTTTACT
CTACAACGGCCGCTTCAATGAGAAACATGACTTCATCGCCATGGAAATCATCAATGAGCA
GATACAGCTCACCTTCTCTGCAGGTGAGACCAAAACTACAGTTTCCCCGTATATCCTGGG
AGGAGTCAGTGACGGCCAGTGGCACGTGGTGGAGGTCCACTACTACAACAAGCCCATCTT
AAACCAGGCCGGGCTGCCACAGGGCCCCTCGGACCAGAAGGTCGTTGTGGTGACAGTGGA
CAACTGCGACGCCTCCGTGGCCCTCAGATTCGGTCACATGATCGGAAACTACACCTGCTC
TGCTCAGGGCAGCCAGTCAGGATCTAAAAAGTCACTGGACCTGACTGGGCCCCTGCTCCT
CGGAGGGGTTCCCAAACTCCCAGAGGACTTCCCTGTTCGCAACCGGCAGTTCGTGGGCTG
CATGAAGAACCTGCGCATCGACAACCAGCACATAGACATGGCCAGCTTCATCGCTAACAA
CGGCACCCTGCCAGGATGCTCCGCCAAGAGACACTTCTGCAACAACAACCCGTGTCTGAA
CGGAGGGACCTGCGTGAACCTGTGGGGCTCCTTCAGTTGTGACTGCCCGCTTGGGTTTGG
AGGGCAAAATTGCGAAAGAGTTATGGCCAGCCCGCAGCGTTTCCTAGGTAACAGTCTGTT
GCAGTGGAACAACATGGCGGCAACGGCGGCCTCCGTCCCCTGGCATGTAGAGCTCATGTT
CCGCACGCGTCAGGCCAGCGCTACTCTGCTGCACATCTCC--------------------
----------CTGCGTGGGGGCAGCGTGCTGATGGGGCTGCACAGAGGGGAAGACTCCAC
TCTCTCCCGCGTGGAGGAGGTGCTGGTGAACGATGGAGACTGGCATCATTTGCAGCTTGA
TATCAGCAGTTTGGGGGGAGCAGCGAGCCACCACAAAGCAGTGCTTTCTTTAGATCAGGG
GCTCTACCTGGCCAGTATGGATGTGGACGGGAAGCTGCGAGACTCCAAGCTGAAGATTGT
GAGTGTTGGCGGTGTGGCAAGGCCTGATGGGAAAGTTCAGCATGGCTTCCGTGGCTGTAT
ACAGGGTCTGCGTGTGGGCGGGGCTCTCAGTCTGTCTCAGGCGAGGAAGGTGAACGTGGA
GCCGGGCTGCAGCGTGCCTGACCCCTGCAGCTCCAACCCCTGTCCTGTCAACAGCTACTG
CAGCGACGACTGGGACAGCTTCTCCTGCACCTGCCTCGCTGGTTACCATGGCACCAACTG
CACTGATGTATGCTCGTTAAACCCCTGTGAACACGAGTCGGTCTGCACCAGGAAGCTGAG
CTCTCCTCGTGGTTACACCTGCGACTGTCCCAGCAACTACTTCGGCCATTACTGCGAGAA
GAAGACCGACCTGCCGTGTCCCCGAGGCTGGTGGGGTCACAAGACCTGCGGCCCCTGTAA
CTGTCAGACAGACAAGGGCTTCGACTCTGACTGCAACAAGACGAGCGGAGAGTGCCGGTG
CAAGGACAACCACTACCGTCCTGAAGACAGTGACACCTGTCTGCTGTGCGACTGCTACCC
GGTCGGCTCCTTCTCCAGAGCCTGTGACCGAGAGAGCGGCCAGTGTCAGTGTAAGCCCGG
TGTCATTGGACGTCAGTGTGACCGTTGCGACAACCCCTTCGCTGAGGTTTCTCCTAACGG
CTGTGAAGTAATCTATGACAGCTGCCCTCAGGCCATCGAGGCTGGGATCTGGTGGCCCAG
GACTAAGTTTGGTCTCCCTGCAGCAGTTCACTGTCCCAAGGGAACGCTCGGCACAGCGAT
CCGACACTGTGATGAGCACAAGGGCTGGCTGCCTCCCAATCTCTTCAACTGCACCTCTGT
TACCTTCAGCAAGCTGAAAGCCCTGTCTGAAAAGTTCTCTCGTAACGCATCTCTCCTGGA
CTCTGGGCACGTTCAGCAGACGGCAGCCATGTTGGCCAACGCCACCCTGCACACAGAGAA
GTACTACGGCAGCGATGTGAAAGTGGCATATCGGCTCACACAGAATCTGCTGCAGCACGA
GAGCAACCAGCAAGGCTTCAACCTCACAGCTACACAGGACGTACACTTCACTGAGAATCT
GGTCCGTGTGGGCAGTGCCATCCTGTCTCCAGACACACGCCCCCACTGGGAGCTGATCCA
GCACTCGGAGGGCGGCACGGCGGCACTGCTGCGCCACTATGAGGAATACGCAAACACACT
GGCACAGAACATGAGGAAGACCTACCTCAGCCCCTTCACCATCGTCACACCACACATAGT
TATCTCTGTGGATCGTCTGAAGAAGATGAATTTTGCCGGAGCCAAACTCCCACGGTACCA
GTCCCTGAGGGGCCCTCGTCCCGCAGACCTGGAGACAGCTGTCACGCTGCCCGATTCAGT
GTTCCAACCACCTATGGACACCAAGGGCCACAGACACCTGGATGTGTTCCCAGAGTCCAC
GATGAGGAACCGCTCAGCCAACAGGAAGAGACGCCACCCTGAGGACGGCCAGCAGGACGC
CATTGCCAGTGTAATCATCTTCCACAGCCTGGCCTCGCTGTTACCAGAGAGCTACGATCC
TGACAAGAGAAGTCTGAGGGTGCCAAAGCGTCCGGTCATCAACACGCCGGTGGTCAGTAT
CACAGTGCATGACAACGACGAGCTGCTGCAGCACACGCTGGACAAACCCATCACAGTGCA
GTTTCGCCTGGTCTCCACGGAGGAGCGCTCCAAACCCATCTGTGTCTTCTGGAACCACAC
CATACTCGGCGGGAACGGCGGCTGGTCAGCGAAGGGCTGTGAGGTGGTTTTCAGAAACAG
CACCCATATCAGCTGTCAGTGTTATCACATGACCAGCTTCGCCGTGCTCATGGACATCTC
CAGGAGAGAGAACGGAGAGATTCTGCCAATCAAAATCCTGACGTGGAGTACAGTGGGAGT
GACGCTGAGCTTCCTCTTCCTCACCACTATCTTCCTCCTCTGCCTGAGAGCCATGCAGAG
CAACAAGACGAGTATAATCAACAATGGCGGCGTCGCTCTCTTCCTCTCCGAGCTCATCTT
CATCCTGGGCATCAACCAGGCCGACAACCCGTTTGTGTGCACAGTCATCGCCATCCTGCT
GCACTTCTTCTACCTCTGCACTTTCTCCTGGCTCTTCCTGGAGGGGCTGCACGTCTACCG
CATGATCAGTGAAGTGAGAGACATCAACTATGGACCCATGAGATTCTACTACCTGATTGG
CTGGGGAGTGCCGGCTTTCATCACAGGTCTGGCGGTGGGACTGGACCCTGAAGGCTACGG
GAACCCAGACTTCTGTTGGCTGTCTATGTACGACACTCTGATCTGGAGCTTTGCTGGACC
CATCGCCGTGGTGGTGTCGATGAACGTCTTCCTGTACATCCTGTCGTCCAAAGCCTCCTG
TTCACTGAGACACCACAGCATGGAGAAGAAAGAGCCTCGTGTCTCAGGCCTGAAGACCGC
AGGTGGCGTTCTCCTCCTGGTTTCAATCACGTGTTTCCTGGCGCTCCTCTCCGTCAACAG
CGACATGATCATCTTCCACTACCTGTTCGCTGGGTTCAACTGTGTGCAGGGTCCCTTTGT
CTTCTTCTTCCGCATCGTCTTCAATAAAGAAGCAAGGAATGCCATGAAATACTGCTGCAG
CCGCAAGCGTCCGGATCATATGATCAAATCCAAGGCCTCTGGCTACAAATGCAACACAAA
CTACATGGATGGCAGGTTATACCACCTTCCCTTTGGAGACTCCAGTGTGTCTCTGAACGG
CACCATGCAGAGCGGCAAGAGCCAGCAGAGCTACGTTCCCTTTGTCCTCAGGGACGACGG
ACTGAGTAACAGTCAGGCGCACATCGCTCTGAACGACCACGCGTCGCTCTTCCATGAAAC
TAAAGAGCATCTGGATGATCGTGACAGCGACTCTGACAGCGACCTGTCTCTCGAGGACGA
CCAGAGCGGCTCCTACGCCTCCACACACTCCTCTGACAGTGAAGACGAGGAGGGTCCACT
CCCCCCAGAGGAATGCTGGGAAAACCTGGCTTCTAATGTGGCCAAGAGACCACAACCACA
CGATAACAGTTTGAGTAAGATGTACTGGCCTGGAGATTACGCAGCGGCAGTGGGCGATGG
CGAGCTCGCAGGTACAGACAGAATGAAGCTAGACACTGTGGCCAATCCAGAGCCGAGTCT
CAGCCGAGATGTCCGGACGTTATCGGACGACCGGACACAAGATGGCACAATGGTGCTGCT
GCCCAGTCTGCCAAACATCTACGCCCACCCACACAAAGGGATCCTAAAGAAGAAGCAGCT
TTCTCCCATCGTAGAGAGAAATGGTCTCAACCGCATCCACAATGAACTTTGTGAAAACAC
CCCCGGCACAGTGTCTCCGCATGGATCCTCCTCCAGTGACAGTCGAGCCGGCCCGGCTAA
ACTCGGCCCGCCAGATCAGCTGAATGGTGTCGCCATGAGCATCAAGGCGGGGACGGTGGA
TGGTGACTCGTCGGGATCAGA------------------------GTGA
>OF06325-RA_aka
ATGCACTTCGTTAACTGGGATTTGTTGTTGATTTTCTGGTGGTGTAAACTGGTCTCGCTG
GCGCATTGTTACACCGTTCACATCAGTGAGGATGCGGGGCCAAGGACGGTGGTGGCCGGC
ATGGAGCAGGGCGCACGGTGTACTTTGGATCAAGTCCTCGCTCCTAAATTCACGGAGCGG
TTCCTGGGGACTGACGCGGCGGCGGGCATTGTGTTTGTTTCGGACTCGGTAAAGTGCGCC
TCGCTGCGCTCCAACCCTTTCACCGTGTACACTGTGGCTGACTGCACGGACTCCGGCTCC
AGGCACCTCCTCACCAGCCAGTACGACGTGCATGTTCACGGTAGGAACTGTTCAAACAAG
CGTAAAAGGAAACCACAGTGGGACATGGAGGTGCTCAGTTTGTTTAGCGCACACAGCCAG
CACCGCTCAGAGTGCCACCAGGCAGGCTCTGCTTTATTTGCAGTGGGGGGTCTGCTACCT
GGAGAAGTGATCCGCTGCAAAGTCACCAACAGCAGGGACTTTTACTTCTCAGAGGGGGAC
TTGTTTGTGTCTGAGACGCTGTGCTGGAGGGAGGACACACTCCAGGAGCTGGACCTGCTC
TGTGATATACTCACAGGAAGTGCGAAAGTCAACCCTATCTCCGTCCACTGGCGTGTGGGG
CAGGGCCCCTTCAGGCAGGGCCACATAGGGAAGCTGTTAAAAAAGGCAGCTCAGTCTGAG
TCAGGGATTGTGAGCAGGAGGAGGAGAAGCATCAACAGCAGCCCCCAGTTTCAACCTCCC
ATGTACCAGGTGTCTGTGGCGGAGAATAAGCCAGCTGGGACTCCTGTTGTTGTTTTGAAA
GCAGTGGATGTGGATGAGGGAGAGGCAGGCAGGCTGGAGTATTTCATAGAAGCTCTTTTT
GATAGCCGGTCCAACAATCTCTTCGCTGTGGACCCGGCCAATGGTGCCGTGTCCACAGTA
GAGGTGCTGGACCGGGAGACGAAAGACACCCATGTGTTCCGTGTGACAGCAGTCGACCAC
GGCACGCCACGACGCACAGCCATGGCCACTCTTACTGTCACTGTCAGTGACACTAATGAT
CATGACCCCGTGTTCGAGCAGCAGGATTACAAGGAAAGCATCAGGGAGAATCTAGAGATA
GGCTATGAGGTGTTGACCGTGAGGGCCACAGATGGGGACGCACCTGTTAATGGGAACATC
CTTTACCGCATCATCAATAGTAACGGGACCAATGATGTGTTTGAGATCGATTCGAGGTCT
GGTGTAATCCGCACCAAAGGTCTGGTAGACAGGGAGGAGGTGGAGGCCTATATGCTGTTA
GTTGAGGCAAATGACCAAGGTCGTGACCCCGGGCCCCGCAGCGCCACAGCTACTGTCCAC
ATCGTGGTTGAGGACGACAATGATAATGCTCCCCAGTTCAGTGAGAAACGCTATGTGGTC
CAGGTGCCAGAGGACATGGCCCCTAACACAGAGATCCTGCAGGTCACCGCCACAGATCAG
GACAGAGGGAGCAACGCTGTCGTCCACTTCAGCATCATGAGCGGAAACACCAGGGGACAG
TTTTATATCGACGCTCAGACGGGTAACATGGACCTGGTGAGCCACCTGGATTATGAGGCA
AACAAAGAATACACACTAAGAATCAGAGCTCAGGATGGAGGACGCCCTCCGCTCTCTAAC
ATCAGTGGCCTGGTTACAGTGCAGGTGCTGGATGTTAACGACAACGCCCCCATTTTCGTC
AGCACCCCTTTCCAAGCCACTGTGCTGGAGAACGTGCCCCTGGGCTACTCCATCATCCAC
ATCCAAGCCGTGGATGCAGACTCTGGCGACAACTCCAGGCTGGAGTATCGGCTCACTGAA
ACCACGCCAAACTTCCCCTTCAGCATCAACAACAGCACGGGCTGGATTGTTGTGGCAGCC
GAGCTGGACAGAGAGAGTGTGGACTTTTACAACTTTGGAGTGGAGGCCCGAGATCACGGC
TACCCTGTCATGTCCTCTTCAGCCAGCATCAGCATGACTATTCTCGACGTCAACGACAAC
AACCCCGAGTTCACTCAGAAGGCGTATTACATGCGACTGAATGAGGATGCAGCCGTAGGG
ACCAGCGTGGTGACAGTGTCAGCTGTGGACCAGGACATCAACAGTGTGGTGACCTATCAG
ATATCCAGCGGAAACACTCGCAACAGATTCTCCATCACCAGTCAGAGTGGAGGGGGGCTC
ATTACCCTGGCGCTGCCTTTAGACTACAAACTAGAACGCCAGTACGTCCTCACTGTCACT
GCAAGTGATGGTACACGTCTTGACACCGCTAAAGTGTTTGTTAACGTCACTGACGCCAAC
ACACACCGGCCTGTGTTTCAGAGCTCGCATTACACCGTCAACATAAACGAGGACAGGCCT
GTAGGCACCACTGTTGTGGTGATAAGCGCCACTGATGAAGACACAGGTGAGAACGCACGC
ATCACCTACTTCATGGACGACAGCATCCCTCAGTTTGACATTGACCCCGACACTGGAGCT
GTCACCACGCAGATGGAGCTGGACTATGAGGACCAGGTTTCCTATACGCTCGCCATCACT
GCTCGAGATAACGGCATCCCACAGAAGTCTGACACCACCTACCTGGAGATACTGGTGAAC
GACGTCAACGACAACTCCCCCCGCTTCCTCAGAGATCACTACGTGGGCTCTGTCATGGAG
GACGTGCCAGTGTTCACCAGCGTCGTCCAGGTTTCTGCCACTGATAGAGACTCTGGGCTC
AATGGCCGTGTCTTCTACACCTTCCAGGGTGGGGAGGATGGCGATGGAGACTTCATAATA
GAATCCACCTCCGGCATTGTTCGCACACTGCGCAGGTTAGACAGAGAGAATGTGCCTGTT
TACAGCCTGCAGGCCTTCGCTGTAGATAAAGGCGTCCCTGCTCTTAAAACACCAGTCAAC
ATCCAAGTAACAATCCTAGATGTGAACGACAACCCCCCTGTGTTTGAGAAGGATGAGTTT
GACATCTTTGTGGAGGAGAACAGCCCCATAGGCATTGTGGTTGCACACATATCAGCCACA
GATCCAGATGAAGGCAGCAACGCACAAATTATGTATCAGATAGTGGAGGGAAACATCCCA
GAGGTGTTCCAGCTGGACATCTTCTCTGGAGAGCTGACGGCACTCATAGACCTGGACTAC
GAGACGAGATCTGAGTATGTCATCGTGGTCCAGGCCACCTCCGCCCCGCTGGTCAGCCGC
GCCACAGTCCACATCAAACTTGTCGACAAGAACGACAACCTGCCCGTGCTGAAAAACTTC
CAGATCATCTTCAACAACTACGTGACGGACAAGTCGAGCAGCTTCCCCACTGGAGTGATC
GGGCGCATCCCAGCGCACGACCCCGACGTCACGGATCAGCTCCACTACAGCTTCGAGGTG
GGAAATGAGCTCAACTTAGTGCTCCTGAACCAAAGCACGGGAGAGATCCAGCTGAGCCAG
GCCTTGGATAACAACCGGCCCCTGGAGGCGTCCATGAGGATCTCAGTGTCAGACGGTATC
CACTCAGTGTCC-GCCCAGTGTCTTCTCCAAGTCACCATCATCACTGATGAGATGCTGTC
CAACAGTATCACATTGAGGCTGGCCAACACCTCCCAGGAGCACTTCCTATCCCTCCTGCT
CGCCCAGTTCCTGGACGGTGTAGCCCGTGTCCTGTCTGCCGCCCCAGAAGACGTCGTCAT
CTTTAACATCCAAGACGACACCGATGTCAGCGCTCGCATCCTCAACGTCAGCCTGTCTGT
GGCTGTGCCCGTGTTGGGGGAGGGACACCAGCGGGCCGGAGGGCTCGGCTCTGGAGGGGA
CAGGCCTGCGAGAGGGGTCGAGAGTGGAGGTGGAGGAGAGTACTTTGGGTCGGAGGAGCT
CCAGGAGAGGCTGTACTTGAACCGCAGCCTCCTCGCTAAGATCTCCTCACAGGAAGTTCT
TCCCTTTGACGACAACATCTGCCTCCGTGAGCCGTGTGAGAACTACATGAAGTGTGTGTC
CGTGCTGAAGTTTGACAGCCTGGCACCGTTTGTCGCATCAGACACCATCCTGTTCAGACC
CATCCACCCCATCGCCGGGCTTCGCTGCCGCTGTCCCACTGGCTTCACAGGAGACTACTG
CGAGACAGAGATTGACCTCTGCTACTCCAAACCCTGTGGAGCTCACGGCGTGTGTCGCAG
CCGAGAGGGAGGATACACCTGCGAGTGCTTCGAGGACTACACAGGAGAGCGCTGCGAGCT
GTCATCCCGCTCAGGCCGCTGTGCTCCGGGAGTCTGCAAGAACGGCGGCTCCTGTGTCAA
CCTACTGGTCGGTGGGTTCAAGTGCGAGTGTCCACCGGGCGGCTACGAGAAGCCCTTCTG
CGAGATGACCACACGCAACTTCCCCCCGCACTCCTTCCTGACCTTCAAGGGCCTCCGCCA
GCGCTTCCACTTCACCCTCTCTCTCACATTCGCTACCAAAGAGTCCAATGGTCTTTTACT
CTACAATGGCCGCTTCAATGAGAAACATGACTTCATCGCCATGGAAATCATCAATGAGCA
GATACAGCTCACCTTCTCTGCAGGTGAGACCAAAACTACAGTTTCCCCATATGTCCTGGG
AGGAGTCAGTGACGGCCAGTGGCACGTGGTGGAGGTCCACTACTACAACAAGCCCATCTT
AAACCAGGCCGGGCTGCCACAGGGCCCCTCGGACCAGAAGGTCGTTGTGGTGACGGTGGA
CAACTGCGACGCCTCCGTGGCCCTCAGATTTGGTCACATGATCGGAAACTACACCTGCTC
TGCTCAGGGCAGCCAGTCAGGATCTAAAAAATCACTGGACCTGACCGGGCCCCTGCTCCT
CGGAGGGGTCCCCAAACTCCCGGAGGACTTCCCTGTTCGCAACCGGCAGTTCGTGGGCTG
CATGAAGAACCTGCGCATCGACAACCAGCACATAGACATGGCCAGCTTCATCGCTAACAA
CGGCACCCTGCCAGGATGCTCCGCCAAAAGACACTTCTGCAACAACAACCCGTGTCTGAA
CGGAGGGACCTGCGTGAACCTGTGGGGCTCCTTCAGTTGTGACTGCCCGCTTGGATTTGG
AGGGCAAAATTGCGAAAGAGTTATGGCCAGCCCGCAGCGTTTCCTGGGTAACAGTCTGTT
GCAGTGGAACAACATGGCGGCGACGGCGGCCTCCGTCCCCTGGCACGTAGAGCTCATGTT
CCGCACGCGTCAGGCCAGCGCTACTCTGCTGCACATCTCCTCCGGCCAGCAGCACAACCT
CACACTGCAGCTGCGCGGGGGCAGTGTGCTGATGGGGCTGCACAGAGGGGAAGACTCCAC
TCTCTCCCGCGTGGAGGAGGTGCTGGTGAACGATGGAGACTGGCATCATTTGCAGCTGGA
TATCAGCAGTTTGGGGGGAGCAGCGAGCCACCACAAAGCAGTGCTGTCTTTAGATCAGGG
GCTCTACCTGGCCAGTATGGATGTGGACGGGAAGCTGCGAGACTCCAAGCTGAAGATTGT
GAGCGTTGGCGGTGTGGCGAGGCCTGATGGGAAAGTTCAGCATGGCTTCCGTGGCTGTAT
ACAGGGTCTGCGTGTGGGCGGGGCTCTCAGTCTGTCTCAGGCGAGGAAGGTGAACGTGGA
GCCGGGCTGCAACGTGCCCGACCCCTGCAGCTCCAACCCCTGTCCTGTCAACAGCTACTG
CAGCGACGACTGGGACAGCTTCTCCTGCACCTGCCTTGCTGGTTACCATGGCACCAACTG
CACTGATGTATGCTCGTTAAACCCCTGTGAACACGAATCGGCCTGCACCAGGAAGCTGAG
CTCCCCTCGTGGTTACACCTGCGACTGTCCCAGCAACTACTTCGGCCATTACTGCGAGAA
GAAGACCGACCTGCCGTGTCCCCGAGGCTGGTGGGGTCACAAGACCTGCGGCCCCTGTAA
CTGTCAGACAGACAAGGGCTTCGACTCTGACTGCAACAAGACGAGCGGAGAGTGTCGGTG
CAAGGACAACCACTACCGTCCTGAAGACAGTGACACCTGCCTGCTGTGCGACTGCTACCC
GGTCGGCTCCTTCTCCAGAGCGTGTGACCGAGAGAGCGGCCAGTGTCAGTGTAAGCCCGG
TGTCATCGGACGCCAGTGTGACCGCTGCGACAACCCCTTCGCTGAGGTTTCTCCTAACGG
CTGTGAAGTAATCTATGACAGCTGCCCTCAGGCCATCGAGGCTGGGATCTGGTGGCCCAG
GACTAAGTTTGGTCTCCCTGCAGCGGTTCACTGTCCCAAGGGAACGCTCGGCACAGCGAT
CCGACACTGTGATGAGCACAAGGGCTGGCTGCCTCCCAATCTCTTCAACTGCACCTCTGT
TACCTTCAGCAAGCTGAAAGCCCTGTCTGAAAAGTTCTCTCGTAACGCTTCTCTCCTGGA
CTCTGGGCACGTTCAGCAGACAGCAGCCATGTTGGCCAACGCCACCCTGCACACAGAGAA
GTACTACGGCAGCGATGTGAAAGTAGCTTATCGGCTCACACAGAATCTGCTGCAGCACGA
GAGCAACCAGCAAGGCTTCAATCTCACAGCCACACAGGACGTCCATTTCACTGAGAATCT
GGTCCGTGTGGGCAGCGCCATCCTGTCTCCAGACACACGCCCCCACTGGGAGCTGATCCA
GCACTCAGAGGGCGGCACGGCGGCACTGCTGCGCCACTACGAGGAATACGCAAACACACT
GGCACAGAACATGAGGAAGACCTACCTAAGCCCCTTCACCATCGTCACACCACACATAGT
TATCTCTGTGGATCGTCTGAAGAAGATGAATTTTGCTGGAGCCAAACTCCCGCGGTACCA
GTCCCTGAGGGGCCCTCGTCCCGCAGACCTGGAGACGGCTGTCACGCTGCCCGATTCAGT
CTTCCAACCACCTATGGACACCAAGGGCCACAGACACCTGGATGTGTTCCCAGAGTCCAC
AATGAGGAACCGCTCAGCCAACAGGAAGAGACGCCACCCTGAGGACGGCCAGCAGGACGC
CATCGCCAGTGTGATCATCTTCCACAGCCTGGCCTCACTGTTACCAGAGAGCTACGATCC
TGACAAGAGAAGTCTGAGGGTGCCAAAGCGACCGGTCATCAACACGCCGGTGGTCAGTAT
CACAGTGCACGACAACGATGAGCTGCTGCAGCACACGCTGGACAAACCCATCACTGTGCA
GTTTCGCCTGGTCTCCACGGAGGAGCGCTCCAAACCCATCTGTGTCTTCTGGAACCACAC
CATACTCGGCGGCAACGGCGGCTGGTCAGCGAAGGGCTGCGAGGTGGTTTTCAGGAACAG
CACCCACATCAGCTGTCAGTGTTATCACATGACCAGCTTCGCCGTGCTCATGGACATCTC
CAGGAGAGAGAACGGAGAGATTCTGCCAATCAAAATCTTGACGTGGAGTACTGTGGGAGT
GACGCTGAGCTTCCTCTTCCTCACCACTATCTTCCTCCTCTGCCTGAGAGCCATGCAGAG
CAACAAGACGAGTATAATCAACAATGGCGGCGTTGCTCTCTTCCTCTCCGAGCTCATCTT
CATCCTGGGCATCAACCAGGCCGACAACCCGTTTGTGTGCACAGTCATCGCCATCCTGCT
GCACTTCTTCTACCTCTGCACTTTCTCCTGGCTCTTCCTGGAGGGGCTGCACGTCTACCG
CATGATCAGTGAAGTGAGAGACATCAACTATGGACCCATGAGATTCTACTACCTGATTGG
CTGGGGAGTGCCGGCTTTCATCACAGGTCTGGCGGTGGGACTGGACCCTGAAGGCTACGG
GAACCCAGACTTCTGCTGGCTGTCTATGTACGACACTCTGATCTGGAGCTTTGCTGGACC
CATCGCCGTGGTGGTGTCGATGAACGTCTTCCTGTACATCCTGTCGTCCAAAGCCTCCTG
CTCACTGAGACACCACAGCATGGAGAAGAAAGAGCCTCGTGTGTCAGGCCTGAAGACCGC
AGGTGGCGTTCTCCTCCTGGTTTCAGTCACGTGTTTTCTGGCGCTCCTCTCCGTCAACAG
CGACATGATCATCTTCCACTACCTGTTTGCTGGGTTCAACTGTGTGCAGGGTCCCTTTGT
CTTCTTCTTCCGCATCGTCTTCAATAAAGAAGCAAGGAATGCCATGAAATACTGCTGCAG
CCGCAAGCGTCCGGATCATATGATCAAATCCAAGGCCTCTGGCTACAAATGCAACACAAA
CTACATGGACGGCAGGTTATACCACCTTCCCTTTGGAGACTCCAGTGTGTCTCTGAACGG
CACCATGCAGAGCGGCAAGAGCCAGCAGAGCTACGTTCCCTTTGTCCTCAGGGACGACGG
GTTGAGTAACAGTCAGGCGCACATCGCTCTGAACGACCACGCATCGCTCTTCCATGAAAC
TAAAGAGCATCTGGATGATCGTGACAGCGACTCGGACAGCGACTTGTCTCTCGAGGACGA
CCAGAGCGGCTCCTATGCCTCCACACACTCCTCTGACAGTGAAGACGAGGAGGGTCCACT
CCCCCCAGAGGAATGCTGGGAAAACATGGCTTCTAATGTGGCCAAGAGACCACAACCACA
CGATAACAGTTTGAGTAAGATGTACTGGCCTGGAGATTACGCAGCGGCAGTGGGCGACAG
CGAGCTCGCAGGTACAGACAGAATGAAGCCAGACACTGTGGCCAATCCAGAGCCGAGTCT
CAGCCGCGACATCCGGACATTATCGGACGACCGGACACAAGACGGCACCATGGTGCTGCT
GCCCAGTCTGCCAAACATCTACGCCCACCCTCACAAAGGGATCCTAAAGAAGAAGCAGCT
TTCTCCCATCGTAGAGAGAAATGGTCTCAACCGCATCCACAATGAACTTTGTGAAAACAC
CCCCGGCACAGTGTCTCCGCATGGATCCTCCTCCAGTGACGGTCGAGCTGGCCCAGCTAA
ACTCGGCCCGCCAGATCAGCTGAACGGTGTCGCCATGAGCATCAAGGCGGGGACGGTGGA
TGGTGACTCGTCAGGATCAGAGT---------------------CATAG
>Ecy-GLEAN-10024613_Ecy
ATGCACTTCGTTAACTGGGATTTGTTGTTGATTTTCTGGTGGTGTAAACTGGTCTCGCTG
GCGCATTGTTACACCGTTCACATCAGTGAGGATGCGGGGCCAAGGACGGTGGTGGCCGGC
ATGGAGCAGGGCGCACGGTGCACTTTGGATCAAGTCCTCGCTCCTAAATTCACGGAGCGG
TTCCTGGGGACTGACGCGGCGGCGGGCATTGTGTTTGTTTCGGACTCGGTAAAGTGCGCC
TCGCTGCGCTCCAACCCTTTCACCGTGTACACTGTGGCTGACTGCACGGACTCCGGCTCC
AGGCACCTCCTCACCAGCCAGTACGACGTGCATGTTCACGGTAGGAACTGTTCAAACAAG
CGTAAAAGGAAACCACAGTGGGACATGGAGGTGCTCAGTTTGTTTAGCGCACACAGCCAG
CACCGCTCAGAGTGCCACCAGGCAGGCTCTGCTTTATTTGCAGTGGGGGGTCTGCTACCT
GGAGAAGTGATCCGCTGCAAAGTCACCAACAGCAGGGACTTTTACTTCTCAGAGGGGGAC
TTGTTTGTGTCTGAGACGCTGTGCTGGAGGGAGGACACACTCCTGGAGCTGGACCTGCTC
TGTGATGTACTCACAGGAAGTGCGAAAGTCAACCCTATCTCCGTCCACTGGCGTGTGGGG
CAGGGCCCCTTCAGGCAGGGCCACATAGGGAAGCTGTTGAAAAAGGCAGCTCAGTCTGAG
TCAGGGATTGTGAGCAGGAGGAGGAGAAGCATCAACAGCAGCCCCCAGTTTCAACCTCCC
ATGTACCAGGTGTCTGTGGCGGAGAATAAGCCAGCTGGGACTCCTGTTGTTGTTTTAAAA
GCAGTGGATGTGGATGAGGGAGAGGCAGGCAGGCTGGAGTATTTCATAGAAGCTCTTTTT
GATAGCCGGTCCAACAATCTCTTCGCTGTGGACCCGGCCAATGGTGCCGTGTCCACAGTA
GAGGTGCTGGACCGGGAGACGAAAGACACCCATGTGTTCCGTGTGACAGCAGTCGACCAC
GGCACGCCACGACGCACAGCCATGGCCACCCTTACCGTCACTGTCAGTGACACTAATGAT
CATGACCCCGTGTTTGAGCAGCAGGATTACAAGGAAAGCATCAGGGAGAATCTAGAGATA
GGCTATGAGGTGTTGACCGTGAGGGCCACAGATGGGGATGCACCTGTTAATGGGAACATC
CTTTACCGCATCATCAATAGTAACGGGACCAATGATGTGTTTGAGATTGATTCGAGGTCT
GGTGTAATCCGCACCAAAGGCCTGGTAGACAGGGAGGAGGTGGAGGCCTATATGCTGTTA
GTTGAGGCAAATGACCAAGGTCGTGACCCCGGGCCCCGCAGCGCCACAGCTACTGTCCAC
ATTGTGGTTGAGGACGACAATGATAATGCTCCCCAGTTCAGTGAGAAACGCTATGTGGTC
CAGGTGCCAGAGGACATGGCCCCTAACACAGAGATCCTGCAGGTCACCGCCACAGATCAG
GACAGAGGGAGCAACGCTGTCGTCCACTTCAGCATCATGAGCGGAAACACCAGGGGACAG
TTTTATATCGACGCTCAGACAGGTAACATGGACCTGGTGAGCCACCTGGATTATGAGGCG
AACAAAGAATACACACTAAGAATCCGAGCTCAGGATGGAGGACGCCCTCCGCTCTCCAAC
ATCAGTGGCCTGGTTACAGTGCAGGTGCTGGATGTTAACGACAACGCCCCCATTTTCGTC
AGCACCCCTTTCCAAGCCACTGTGCTGGAGAACGTGCCCCTGGGCTACTCCATCATCCAC
ATCCAAGCCGTGGATGCAGACTCTGGCGACAACTCCAGGCTGGAGTATCGGCTCACTGAA
ACCACGCCAAACTTCCCCTTCAGCATCAACAACAGCACGGGCTGGATTGTTGTGGCAGCC
GAGCTGGACAGAGAGAGTGTAGACTTTTACAACTTTGGAGTGGAGGCCCGAGATCACGGC
TACCCCGTCATGTCCTCCTCAGCCAGCATCAGCATGACTATTCTCGACGTCAACGACAAC
AACCCCGAGTTCACTCAGA-----------------------------------------
----------------------------------------------------------AG
ATATCCAGCGGAAACACTCGCAACAGATTCTCCATCACCAGTCAGAGTGGAGGGGGGCTC
ATTACCCTGGCGCTGCCTTTAGACTACAAACTAGAACGTCAGTACGTCCTCACTGTCACT
GCAAGTGATGGTACACGTCTTGACACCGCTAAAGTGTTTGTTAACGTCACTGACGCCAAC
ACACACCGGCCTGTGTTCCAGAGCTCGCATTACACCGTCAACATAAACGAGGACAGGCCT
GTGGGCACCACTGTTGTGGTGATAAGCGCCACTGATGAAGACACAGGTGAGAACGCACGC
ATCACCTACTTCATGGACGACAGCATCCCTCAGTTTGACATTGACCCCGACACTGGAGCT
GTCACCACGCAGATGGAGCTGGACTATGAGGACCAGGTTTCCTATACGCTCGCCATCACT
GCTCGAGATAACGGCATCCCACAGAAGTCTGACACCACCTACCTGGAGATACTGGTGAAC
GACGTCAACGACAACTCCCCCCGCTTCCTCAGAGATCACTACGTGGGCTCTGTCATGGAG
GACGTGCCAGTGTTCACCAGCGTCGTCCAGGTTTCCGCCACTGATAGAGACTCTGGGCTC
AACGGCCGTGTCTTCTACACCTTCCAGGGCGGGGAGGATGGCGATGGAGACTTCATAATA
GAATCCACCTCCGGCATTGTTCGCACACTGCGCAGGTTAGACAGAGAGAATGTGCCTGTG
TACAGCCTGCAGGCCTTCGCTGTAGATAAAGGCGTCCCTGCTCTTAAAACACCAGTCAAC
ATCCAAGTAACGATCCTAGATGTGAACGACAACCCCCCTGTGTTTGAGAAGGATGAGTTT
GACATCTTTGTGGAGGAGAACAGCCCCATAGGCATCGTGGTTGCACACATATCAGCCACA
GATCCAGATGAAGGCAGCAACGCACAAATTATGTATCAGATAGTGGAGGGAAACATCCCA
GAGGTGTTCCAGTTGGACATCTTCTCCGGAGAGCTGACAGCACTCATAGACCTTGACTAT
GAGACCAGATCTGAGTACGTCATCGTGGTCCAGGCCACCTCTGCCCCGCTGGTCAGCCGC
GCCACAGTCCACATCAAACTTGTCGACAAGAACGACAACCTGCCCGTGCTGAAAAACTTC
CAGATCATCTTCAACAACTACGTGACGGACAAGTCGAGCAGCTTCCCCACTGGAGTGATC
GGGCGCATCCCAGCGCACGACCCCGACGTCACGGATCAGCTCCACTACAGCTTCGAGGTG
GGAAATGAGCTCAACTTAGTGCTCCTGAACCAAAGCACGGGAGAGATCCAGCTGAGCCAG
GCCTTGGATAACAACCGGCCCCTGGAGGCGTCCATGAGGATCTCAGTGTCAGACGGTATC
CACTCGGTGTCC-GCCCAGTGTCTTCTACAAGTCACCATCATCACTGATGAGATGCTGTC
CAACAGTATCACACTGAGGCTGGCCAACACCTCCCAGGAGCACTTCCTGTCCCTGCTGCT
CGCCCAGTTCCTGGATGGTGTAGCCCGTGTCCTGTCCGCCGCCCCAGAAGACGTTGTCAT
CTTTAACATCCAAGACGACACAGATGTCAGCGCTCGCATCCTCAACGTCAGCCTGTCTGT
GGCTGTGCCCATGTTGGGGGAGGGACACCAGCGGGCCGGAGGGCTCGGCTCTGGAGGGGA
CAGGCCTGCGAGAGGGGTCGAAAGTGGAGGTGGAGGAGAGTACTTTGGGTCGGAGGAGCT
CCAGGAGAGGCTGTACTTGAACCGCAGCCTCCTCGCTAAGATCTCCTCACAGGAAGTTCT
TCCCTTTGACGACAACATCTGCCTCCGTGAGCCGTGTGAGAACTACATGAAGTGTGTGTC
CGTGCTGAAGTTTGACAGCCTGGCGCCGTTTGTCGCATCAGACACCATCCTGTTCAGACC
CATCCACCCCATCGCCGGGCTTCGCTGCCGCTGTCCCACTGGCTTCACAGGAGACTACTG
CGAGACAGAGATTGACCTCTGCTACTCCAAGCCCTGCGGAGCTCACGGCGTGTGTCGCAG
CCGAGAGGGAGGATACACCTGCGAGTGCTTCGAGGACTACACAGGAGAGCGCTGTGAGCT
GTCATCCCGCTCAGGCCGCTGTGCTCCGGGAGTCTGCAAGAACGGCGGCTCCTGTGTCAA
CCTACTGGTCGGTGGGTTCAAGTGTGAGTGTCCACCGGGCGGCTACGAGAAGCCCTTCTG
CGAGATGACCACACGCAACTTCCCCCCGCACTCCTTCCTGACCTTCAAGGGCCTCCGCCA
GCGCTTCCACTTCACCCTCTCTCTCACATTCGCTACCAAAGAGTCCAATGGTCTTTTACT
CTACAATGGCCGTTTCAATGAGAAACATGACTTCATCGCCATGGAAATCATCAATGAGCA
GATACAGCTCACCTTCTCTGCAGGTGAGACCAAAACTACAGTTTCCCCGTATGTCCTGGG
AGGAGTCAGTGACGGCCAGTGGCACGTGGTGGAGGTCCACTACTACAACAAGCCCATCTT
AAACCAGGCCGGGCTGCCGCAGGGCCCCTCGGACCAGAAGGTCGTTGTGGTGACGGTGGA
CAACTGCGACGCCTCAGTGGCCCTCAGATTCGGTCACATGATCGGAAACTACACCTGCTC
TGCTCAGGGCAGCCAGTCAGGATCTAAAAAATCACTGGACCTGACCGGGCCCCTGCTCCT
CGGAGGGGTCCCCAAACTCCCGGAGGACTTCCCTGTTCGCAACCGGCAGTTCGTGGGCTG
CATGAAGAACCTGCGCATCGACAACCAGCACATAGACATGGCCAGCTTCATCGCTAACAA
CGGCACCCTGCCAGGATGCTCTGCCAAAAGACACTTCTGCAACAACAACCCGTGTCTGAA
TGGAGGGACCTGCGTGAACCTGTGGGGCTCCTTCAGTTGTGACTGCCCGCTTGGATTTGG
AGGGCAAAATTGCGAAAGAGTTATGGCCAGCCCGCAGCGTTTCCTGGGTAACAGTCTGTT
GCAGTGGAACAACATGGCGGCGACGGCGGCCTCCGTCCCCTGGCACGTAGAGCTCATGTT
CCGCACACGTCAGGCCAGCGCTACTCTGCTGCACATCTCCTCTGGCCAGCAGCACAACCT
CACGCTGCAGCTGCGCGGGGGCAGCGTGCTGATGGGGCTGCACAGAGGGGAAGACTCCAC
TCTCTCCCGCGTGGAGGAGGTGCTTGTGAACGATGGAGACTGGCATCATTTGCAGCTGGA
TATCAGCAGTTTGGGGGGAGCAGCGAGCCACCACAAAGCAGTGCTGTCTTTAGATCAGGG
GCTCTACCTGGCCAGTATGGATGTGGACGGGAAGCTGCGAGACTCCAAGCTGAAGATTGT
GAGTGTTGGCGGTGTGGCGAGGCCTGATGGGAAAGTTCAGCATGGCTTCCGTGGCTGTAT
ACAGGGTCTGCGTGTGGGCGGGGCTCTCAGTCTGTCTCAGGCGAGGAAGGTGAACGTGGA
GCCGGGCTGCAACGTGCCCGACCCCTGCAGCTCCAACCCCTGTCCTGTCAACAGCTACTG
CAGCGACGACTGGGACAGCTTCTCCTGCACCTGCCTCGCTGGTTACCATGGCACCAACTG
CACTGATGTATGCTCGTTAAACCCCTGTGAACACGAGTCGGCCTGCACCAGGAAGCTGAG
CTCCCCTCGTGGTTACACCTGCGACTGTCCCAGCAACTACTTCGGCCATTACTGCGAGAA
GAAGACCGACCTGCCGTGTCCCCGAGGCTGGTGGGGTCACAAGACCTGCGGCCCCTGTAA
CTGTCAGACAGACAAGGGCTTCGACTCTGACTGCAACAAGACGAGCGGAGAGTGTCGGTG
CAAGGACAACCACTACCGTCCTGAAGACAGTGACACCTGCCTGCTGTGCGACTGCTACCC
GGTCGGCTCCTTCTCCAGAGCGTGTGACCGAGAGAGCGGCCAGTGTCAGTGTAAGCCCGG
TGTCATCGGACGCCAGTGTGACCGCTGCGACAACCCCTTCGCTGAGGTTTCTCCTAACGG
CTGTGAAGTAATCTATGACAGCTGCCCTCAGGCCATTGAGGCTGGGATCTGGTGGCCCAG
GACTAAGTTTGGTCTCCCTGCAGCGGTTCACTGTCCCAAGGGAACGCTCGGCACAGCGAT
CCGACACTGTGATGAGCACAAGGGCTGGCTGCCTCCCAATCTCTTCAACTGCACCTCCGT
TACCTTCAGCAAGCTGAAAGCCCTGTCTGAAAAGTTCTCCCGTAACGCTTCTCTCCTGGA
CTCTGGGCACGTTCAGCAGACGGCAGCCATGTTGGCCAACGCCACCCTGCACACAGAGAA
GTACTACGGCAGCGATGTGAAAGTGGCGTATCGGCTCACACAGAATCTGCTGCAGCACGA
GAGCAACCAGCAAGGCTTCAACCTCACAGCCACACAGGACGTCCATTTCACTGAGAATCT
GGTCCGTGTGGGCAGCGCCATCCTGTCTCCAGACACACGCCCCCACTGGGAGCTGATCCA
GCACTCGGAGGGCGGCACGGCGGCACTGCTGCGCCACTATGAGGAATACGCAAACACACT
GGCACAGAACATGAGGAAGACCTACCTCAGCCCCTTCACCATCGTCACACCACACATAGT
TATCTCTGTGGATCGTCTGAAGAAGATGAATTTTGCCGGAGCCAAACTCCCGCGGTACCA
GTCCCTGAGGGGCCCTCGTCCCGCAGACCTGGAGACGGCTGTCACGCTGCCCGATTCAGT
CTTCCAACCACCTATGGACACCAAGGGCCACAGACACCTGGATGTGTTCCCAGAGTCCAC
GATGAGGAACCGCTCAACCAACAGGAAGAGACGCCACCCTGAGGACGGCCAGCAGGACGC
CATTGCCAGTGTGATCATCTTCCACAGCCTGGCCTCACTGTTACCAGAGAGCTACGATCC
TGACAAGAGAAGTCTGAGGGTGCCAAAGCGACCGGTCATCAACACGCCGGTGGTCAGTAT
CACAGTGCACGACAATGATGAGCTGCTGCAGCACACGCTGGACAAACCCATCACTGTGCA
GTTTCGCCTGGTCTCTACGGAGGAGCGCTCCAAACCCATCTGTGTCTTCTGGAACCACAC
CATACTCGGCGGGAACGGCGGCTGGTCAGCGAAGGGCTGCGAGGTGGTTTTCAGGAACAG
CACCCACATCAGCTGTCAGTGTTATCACATGACCAGCTTCGCCGTGCTCATGGACATCTC
CAGGAGAGAGAACGGAGAGATTCTGCCAATCAAAATCCTGACGTGGAGTACAGTGGGAGT
GACGCTGAGCTTCCTCTTCCTCACCACGATCTTCCTCCTCTGCCTGAGAGCCATGCAGAG
CAACAAGACGAGTATAATCAACAATGGCAGCGTCGCTCTCTTCCTCTCCGAGCTCATCTT
CATCCTGGGCATCAACCAGGCCGACAACCCGTTTGTGTGCACAGTCATCGCCATCCTGCT
GCACTTCTTCTACCTCTGCACTTTCTCCTGGCTCTTCCTGGAGGGGCTGCACGTCTACCG
CATGATCAGTGAAGTGAGAGACATCAACTATGGACCCATGAGATTCTACTACCTGATTGG
CTGGGGAGTGCCGGCTTTCATCACAGGTCTGGCGGTGGGACTGGACCCTGAAGGCTACGG
GAACCCGGACTTCTGCTGGCTGTCTATGTACGACACTCTGATCTGGAGCTTTGCTGGACC
CATCGCCGTGGTGGTGTCGATGAACGTCTTCCTGTACATCCTGTCGTCCAAAGCCTCCTG
CTCACTGAGACACCACAGCATGGAGAAGAAAGAGCCTCGTGTGTCAGGCCTGAAGACCGC
AGGTGGCGTTCTCCTCCTGGTTTCAGTCACGTGTTTTCTGGCGCTCCTCTCCGTCAACAG
CGACATGATCATCTTCCACTACCTGTTTGCTGGGTTCAACTGTGTGCAGGGTCCCTTTGT
CTTCTTCTTCCGCATTGTCTTCAATAAAGAAGCGAGGAATGCCATGAAATACTGCTGCAG
CCGCAAGCGTCCGGATCATATGATCAAATCCAAGGCCTCTGGCTACAAATGCAACACAAA
CTACATGGACGGCAGGTTATACCACCTTCCCTTTGGAGACTCCAGTGTGTCTCTGAACGG
CACCATGCAGAGCGGCAAGAGCCAGCAGAGCTACGTTCCCTTTGTCCTCAGGGACGATGG
GTTGAGTAACAGTCAGGCGCACATCGCTTTGAACGACCACGCATCGCTCTTCCATGAAAC
TAAAGAGCATCTGGATGATCGTGACAGCGACTCGGACAGCGACTTGTCTCTCGAGGACGA
CCAGAGCGGCTCCTATGCCTCCACACACTCCTCTGACAGTGAAGACGAGGAGGGTCCACT
CCCCCCAGAGGAATGCTGGGAAAACCTGGCTTCTAATGTGGCCAAGAGACCACAACCACA
CGATAACAGTTTGAGTAAGATGTACTGGCCTGGAGATTACGCAGCGGCAGTGGGCGACAG
CGAGCTCGCAGGTACAGACAGAATGAAGCCAGACACTGTGGCCAATCCAGAGCCGAGTCT
CAGCCGCGACATCCGGACATTATCGGACGACCGGACACAAGACGGCACCATGGTGCTGCT
GCCCAGTCTGCCAAACATCTACGCCCACCCTCACAAAGGGATCCTAAAGAAGAAGCAGCT
TTCTCCCATCGTAGAGAGAAATGGCCTCAACCGCATCCACAATGAACTTTGTGAAAACAC
CCCAGGCACAGTGTCTCCGCATGGATCCTCCTCCAGTGACGGTCGAGCCGGCCCGGCTAA
ACTCGGGCCGCCAGATCAGCTGAACGGTGTCGCCATGAGCATCAAGGCGGGGACGGTGGA
TGGTGACTCATCGGGATCAGA------------------------GTGA
>E.fuscoguttatus.07058_fus
ATGCACTTCGTTAACTGGGATTTGTTGTTGATTTTCTGGTGGTGTAAACTGGTCTCGCTG
GCGCATTGTTACACCGTTCACATCAGTGAGGATGCGGGGCCAAGGACGGTGGTGGCCGGC
ATGGAGCAGGGCGCACGGTGTACTTTGGATCAAGTCCTCGCTCCTAAATTCACGGAGCGG
TTCCTGGGGACTGACGCGGCGGAGGGCATTGTGTTTGTTTCGGACTCGGTAAAGTGCGCC
TCGCTGCGCTCCAACCCTTTCACCGTGTACACTGTGGCTGACTGCACGGACTCCGGCTCC
AGGCACCTCCTCACCAGCCAGTACGACGTGCATGTTCACGGTAGGAACTGTTCAAACAAG
CGTAAAAGGAAACCACAGTGGGACATGGAGGTGCTCAGTTTGTTTAGCGCGCACAGCCAA
CACCGCTCAGAGTGCCACCAGGCAGGCTCTGCTTTATTTGCAGTGGGGGGTCTGCTACCT
GGAGAAGTGATCCGCTGCAAAGTCACTAACAGCAGGGACTTTTACTTCTCAGAGGGGGAC
TTGTTTGTGTCTGAGACACTGTGCTGGAGGGAGGACACACTCCTGGAGCTGGACCTGCTC
TGTGATGTACTCACAGGAAGTGCAAAAGTCAACCCCATCTCCGTCCACTGGCGTGTGGGG
CAGGGCCCCTTTAGGCAGGGCCACATAGGGAAGCTGTTAAAAAAGGCAGCTCAGTCTGAT
TCAGGGATTGTGAGCAGGAGAAGGAGAAGCATCAACAGCAGCCCCCAGTTTCAACCTCCC
ATGTACCAGGTGTCTGTGGCAGAGAATAAGCCAGCTGGGACTCCTGTTGTTGTTTTGAAA
GCAGTGGATGTGGATGAGGGAGAGGCAGGCAGGCTGGAGTATTTCATAGAAGCTCTTTTT
GATAGCCGGTCCAACAATCTCTTCGCTGTGGACCCGGCCAATGGTGCAGTGTCCACAGTA
GAGGTGCTGGACCGGGAGACGAAAGACACCCATGTGTTCCGTGTGACAGCAGTCGACCAC
GGCACGCCACGACGCACAGCCATGGCCACTCTTACTGTCACAGTCAGTGACACTAATGAT
CATGACCCCGTGTTTGAGCAGCAGGATTACAAGGAAAGCATCAGGGAGAATCTAGAAATA
GGCTATGAGGTGTTGACTGTGAGGGCCACAGATGGGGACGCACCTGTTAATGGGAACATC
CTTTACCGCATCATCAATAGTAACGGGACCAATGATGTGTTTGAGATTGATTCGAGGTCT
GGTGTAATCCGCACCAAAGGTCTGGTAGACAGGGAGGAGGTGGAGGCCTATATGCTGTTA
GTTGAGGCAAATGACCAAGGTCGTGACCCCGGGCCCCGCAGCGCCACAGCTACTGTCCAC
ATCGTGGTTGAGGATGACAACGATAATGCTCCCCAGTTCAGTGAGAAACGCTATGTGGTC
CAGGTGCCAGAGGACATGGCCCCTAACACAGAGATCCTGCAGGTCACCGCCACAGATCAG
GACAGAGGGAGCAACGCTGTCGTCCACTTCAGCATCATGAGCGGAAACACCAGGGGACAG
TTTTATATCGACGCTCAGACAGGTAACATGGACCTGGTGAGCCACCTGGATTATGAGGCG
AACAAAGAATACACTCTAAGAATCAGAGCTCAGGATGGGGGACGCCCTCCGCTCTCTAAC
ATCAGTGGCCTGGTTACAGTGCAGGTGCTGGATGTTAACGACAACGCCCCCATTTTCGTC
AGCACCCCTTTCCAAGCCACCGTGCTGGAGAACGTGCCCCTGGGCTACTCCATCATCCAC
ATCCAAGCCGTGGATGCAGACTCTGGCGACAACTCCAGGCTGGAGTATCGGCTCACTGAA
ACCACGCCAAACTTCCCCTTCAGCATCAACAACAGCACGGGCTGGATTGTTGTGGCAGCC
GAGCTGGACAGAGAGAGTGTAGACTTTTACAACTTTGGAGTGGAGGCCCGAGATCACGGC
TACCCCGTCATGTCCTCCTCAGCCAGCATCAGCATGACTATTCTCGACGTCAACGACAAC
AACCCAGAGTTCACTCAGAAGGCATATTACATGCGACTGAATGAGGATGCAGCCGTAGGG
ACCAGCGTGGTGACAGTGTCAGCTGTGGACCAGGACATCAACAGTGTGGTGACCTATCAG
ATATCCAGCGGAAACACTCGCAACAGATTCTCCATCACCAGTCAGAGTGGAGGAGGGCTC
ATTACCCTAGCGCTGCCTTTAGACTACAAACTAGAACGCCAGTACGTTCTCACTGTCACT
GCAAGTGATGGTACACGTCTTGACACCGCTAAAGTGTTTGTTAACGTCACTGACGCCAAC
ACACACCGGCCTGTGTTTCAGAGCTCGCATTACACCGTCAACATAAACGAGGACAGGCCT
GTGGGCACCACTGTTGTGGTGATAAGCGCCACTGATGAAGACACAGGTGAGAACGCACGC
ATCACCTATTTCATGGACGACAGCATCCCTCAGTTTGACATTGACCCTGACACTGGAGCT
GTCACCACGCAGATGGAGCTGGACTATGAGGACCAGGTTTCCTATACGCTCGCCATCACT
GCTCGAGATAACGGCATCCCACAGAAGTCTGACACCACCTACCTGGAGATACTGGTGAAC
GACGTCAACGACAACTCCCCACGCTTCCTCAGAGATCACTACGTGGGCTCTGTCATGGAG
GACGTGCCAGTGTTCACCAGCGTCGTCCAGGTTTCTGCCACTGATAGAGACTCTGGGCTC
AACGGCCGTGTCTTCTACACCTTCCAGGGCGGGGAGGATGGCGATGGAGACTTCATAATA
GAATCCACCTCTGGCATTGTTCGCACACTGCGTAGGTTAGACAGAGAGAATGTGCCTGTT
TACAGCCTGCAGGCCTTCGCTGTAGATAAAGGCGTCCCTGCTCTTAAAACACCAGTCAAC
ATCCAAGTAACAATCCTAGATGTGAACGACAACCCCCCTGTGTTTGAGAAGGATGAGTTT
GACATCTTTGTGGAGGAGAACAGCCCCATAGGCATTGTGGTTGCACACATATCAGCCACA
GATCCAGATGAAGGCAGCAACGCACAAATTATGTATCAGATAGTGGAGGGAAACATCCCA
GAGGTGTTCCAGCTGGACATTTTCTCTGGGGAGCTGACTGCACTCATAGACCTGGACTAC
GAGACGAGATCTGAGTACGTCATCGTGGTCCAGGCCACCTCCGCCCCGCTGGTCAGCCGC
GCCACAGTCCACATCAAACTTGTCGACAAGAACGACAACCTGCCCGTGCTGAAAAACTTC
CAGATCATCTTCAACAACTACGTGACGGACAAGTCGAGCAGCTTCCCCACTGGAGTGATC
GGGCGCATCCCAGCGCACGACCCCGACGTCACGGATCAGCTCCACTACAGCTTTGAGGTG
GGAAATGAGCTCAACTTAGTGCTCCTGAACCAAAGCACAGGAGAGATCCAGCTGAGCCAG
GCCTTGGATAACAACCGGCCCCTGGAGGCGTCCATGAGGATCTCAGTGTCAGATGGTATC
CACTCAGTGTCC-GCCCAGTGTCTTCTCCAAGTCACCATCATCACTGATGAGATGCTGTC
CAATAGTATTACCCTGAGGTTGGCCAACACTTCCCAGGAGCACTTCCTGTCCCTGCTGCT
CGCCCAGTTCCTGGACGGTGTGGCCCGCGTCCTATCCGCCGCCCCAGAAGATGTCGTCAT
CTTTAACATCCAAGACGACACAGATGTCAGCGCTCGCATCCTCAACGTCAGCCTGTCTGT
GGCTGTGCCCGTGTTGGGGGAGGGACACCAGCGGGCCGGAGGGCTCGGCTCTGGAGGGGA
CAGGCCTGGGAGAGGGGTCGAAAGTGGAGGTGGAGGAGAGTACTTTGGGTCAGAGGAGCT
CCAGGAGAGGCTGTACTTGAACCGCAGCCTCCTCGCTAAGATCTCCTCACAGGAAGTTCT
TCCCTTTGATGACAACATCTGCCTCCGTGAGCCATGTGAGAACTACATGAAGTGTGTGTC
CGTGCTGAAGTTTGACAGCCTGGCGCCATTTGTCGCATCAGACACCATCCTGTTCAGACC
CATCCACCCCATCGCCGGGCTTCGCTGCCGCTGTCCCACTGGCTTCACAGGAGACTACTG
TGAGACAGAGATTGACCTCTGCTACTCCAAACCCTGCGGAGCTCACGGTGTGTGTCGCAG
CCGAGAGGGAGGATACACCTGCGAGTGCTTCGAGGACTACACAGGAGAGCGTTGTGAGCT
GTCATCCCGCTCAGGCCGCTGTGCTCTGGGAGTCTGCAAGAACGGCGGCTCCTGTGTCAA
CCTACTGGTCGGTGGGTTCAAGTGCGAGTGTCCACCGGGCGGCTACGAGAAGCCCTTCTG
CGAGATGACCACACGCAACTTCCCCCCACACTCCTTCCTGACCTTCAAGGGCCTCCGCCA
GCGCTTCCACTTCACCCTCTCTCTCACATTTGCTACCAAAGAGTCCAATGGTCTTTTACT
CTACAATGGCCGCTTCAATGAGAAACATGACTTCATCGCCATGGAAATCATCAATGAGCA
GATACAGCTCACCTTCTCTGCAGGTGAGACCAAAACTACAGTTTCCCCGTATATCCTGGG
AGGAGTCAGTGACGGCCAGTGGCACGTGGTGGAGGTCCACTACTACAACAAGCCCATCTT
AAACCAGGCCGGGCTGCCGCAGGGCCCCTCGGACCAGAAGGTCGTTGTGGTGACAGTGGA
CAACTGCGACGCCTCCGTGGCCCTCCGGTTCGGTCACATGATCGGAAACTACACCTGCTC
TGCTCAGGGCAGCCAGTCAGGATCTAAAAAATCACTGGACCTGACCGGGCCCCTGCTCCT
CGGAGGGGTTCCCAAACTCCCAGAGGACTTCCCTGTTCGCAACCGGCAGTTCGTGGGCTG
CATGAAGAACCTGCGCATCGACAACCAACACATAGACATGGCCAGCTTCATTGCTAACAA
CGGCACCCTGCCAGGATGCTCCGCCAAAAGACACTTCTGCAACAACAACCCGTGTCTGAA
CGGAGGGACCTGCGTGAACCTGTGGGGCTCCTTCAGTTGTGACTGCCCGCTTGGGTTTGG
AGGGCAAAATTGCGAAAGAGTTATGGCCAGCCCGCAGCGTTTCCTGGGTAACAGTCTGTT
GCAGTGGAACAACATGGCGGCAACGGCGGCCTCCGTCCCCTGGCATGTAGAGCTCATGTT
CCGCACGCGTCAGGCCAGCGCTACTCTGCTGCACATCTCCTCCGGCCAGCAGCACAACCT
CACGCTGCAGCTGCGCGGGGGCAGTGTGCTGATGGGGCTGCACAAAGGGGAAGACTCCAC
TCTCTCCCGCGTGGAGGAGGTGCTGGTGAACGATGGAGACTGGCATCATTTGCAGCTTGA
TATCAGCAGTTTGGGGGGAGCAGCGAGCCACCATAAAGCAGTGCTTTCTTTAGATCAGGG
GCTCTACCTGGCCAGTATGGATGTGGACGGGAAGCTGCGAGACTCCAAGCTGAAGATTGT
GAGCGTTGGCGGTGTGGCGAGGCCTGATGGGAAAGTTCAGCATGGCTTCCGTGGCTGTAT
ACAGGGTCTGCGTGTGGGCGGGGCTCTCAGTCTGTCTCAGGCGAGGAAAGTGAACGTGGA
GCCGGGCTGCAGTGTGCCCGACCCCTGCAGCTCCAACCCCTGTCCTGTCAACAGCTACTG
CAGCGACGACTGGGACAGCTTCTCTTGCACCTGCCTCGCTGGTTACCATGGCACCAACTG
CACTGATGTATGCTCGTTAAACCCCTGTGAACACGAGTCAGTCTGCACCAGGAAGCTGAG
CTCCCCTCGTGGTTACACCTGCGACTGTCCCAGCAACTACTTCGGCCATTACTGCGAGAA
GAAGACCGACCTGCCGTGTCCCCGAGGCTGGTGGGGTCACAAGACCTGCGGCCCCTGTAA
CTGTCAGACAGACAAGGGCTTCGACTCTGACTGCAACAAGACGAGCGGAGAGTGTCGGTG
CAAGGACAACCACTACCGTCCTGAAGACAGTGACACCTGCCTGCTATGCGACTGCTACCC
GGTCGGCTCCTTCTCCAGAGCGTGTGACAGAGAGAGCGGCCAGTGTCAGTGTAAGCCCGG
TGTCATCGGACGCCAGTGTGACCGCTGTGACAACCCCTTTGCTGAGGTTTCTCCTAACGG
CTGTGAAGTAATCTATGACAGCTGCCCTCAGGCCATCGAGGCTGGGATCTGGTGGCCCAG
GACTAAGTTTGGTCTCCCTGCAGCGGTTCACTGTCCCAAGGGAACGCTCGGCACAGCGAT
CCGACACTGTGATGAGCACAAGGGCTGGCTGCCTCCCAATCTCTTCAACTGCACCTCTGT
TACCTTCAGCAAGCTGAAAGCCCTGTCTGAAAAGTTCTCCCGTAACGCTTCTCTCCTGGA
CTCTGGGCGCGTTCAGCAGACGGCAGCCATGTTGGCCAACGCCACCCTGCACACAGAGAA
GTACTACGGCAGCGATGTGAAAGTGGCGTATCGGCTCACACAGAATCTGCTGCAGCACGA
GAGCAACCAGCAAGGCTTCAACCTCACAGCTACACAGGACGTCCACTTCACTGAGAATCT
GGTCCGTGTGGGCAGCGCCATCCTGTCTCCAGACACACGCCCCCACTGGGAGCTGATCCA
GCACTCGGAGGGCGGCACGGCGGCACTGCTGCGCCACTATGAGGAATACGCAAACACACT
GGCACAGAACATGAGGAAGACCTACCTCAGCCCCTTCACCATCGTCACACCACACATAGT
TATCTCTGTGGATCGTCTGAAGAAGATGAATTTTGCCGGAGCCAAACTCCCGCGGTACCA
GTCCCTGAGGGGCCCTCGTCCCGCAGACCTGGAGACGGCTGTCACGCTGCCCGATTCAGT
GTTCCAACCACCTATGGACACCAAGGGCCACAGACACCTGGATGTGTTCCCAGAGTCCAC
GATGAGGAACCGCTCAGCCAACAGGAAGAGACGCCACCCTGAGGATGGCCAGCAGGACGC
CATCGCCAGTGTGATCATCTTCCACAGCCTGGCCTCACTGTTACCAGAGAGCTACGATCC
TGACAAGAGAAGTCTGAGGGTGCCAAAGCGTCCGGTCATCAACACGCCGGTGGTCAGTAT
CACAGTGCATGACAACGACGAGCTGCTGCAGCACACGCTGGACAAACCTATCACAGTGCA
GTTTCGCCTGGTCTCCACGGAGGAGCGCTCCAAACCCATCTGTGTCTTCTGGAACCACAC
CATACTCGGCGGGAACGGCGGCTGGTCAGCGAAGGGCTGTGAGGTGGTTTTCAGAAACAG
CACCCACATCAGCTGTCAGTGTTATCACATGACCAGCTTCGCCGTGCTCATGGACATCTC
CAGGAGAGAGAACGGAGAGATTCTGCCAATCAAAATCCTGACGTGGAGTACAGTGGGAGT
GACGCTGAGCTTCCTCTTCCTCACCACTATCTTCCTCCTCTGCCTGAGGGCCATGCAGAG
CAACAAGACGAGTATAATCAACAATGGCGGCGTCGCTCTCTTCCTCTCCGAGCTCATCTT
CGTCCTGGGCATCAACCAGGCCGACAACCCATTTGTGTGCACAGTCATCGCCATCCTGCT
GCACTTCTTCTATCTCTGCACTTTCTCCTGGCTCTTCCTGGAGGGGCTGCACGTCTACCG
CATGATCAGTGAAGTGAGAGACATCAACTATGGACCCATGAGATTCTACTACCTGATTGG
CTGGGGAGTGCCGGCTTTCATCACAGGTCTGGCGGTGGGACTGGACCCTGAAGGCTACGG
GAACCCAGACTTCTGTTGGCTGTCTATGTACGACACTCTGATCTGGAGCTTTGCTGGACC
CATCGCCGTGGTGGTGTCGATGAACGTCTTCCTGTACATCCTGTCGTCCAAAGCCTCCTG
CTCACTGAGACACCACAGCATGGAGAAGAAAGAGCCTCGTGTCTCAGGCCTGAAGACCGC
AGGTGGCGTTCTCCTCCTGGTTTCAATCACGTGTTTCCTGGCGCTCCTCTCCGTCAACAG
CGACATGATCATCTTCCACTACCTGTTCGCTGGGTTCAACTGTGTGCAGGGTCCCTTTGT
CTTCTTCTTCCGCATCGTCTTCAATAAGGAAGCGAGGAATGCCATGAAATACTGCTGCAG
CCGCAAGCGTCCGGATCATATGATCAAATCCAAGGCCTCTGGCTACAAATGCAACACAAA
CTACATGGACGGCAGGTTATACCACCTTCCCTTTGGAGACTCCAGTGTGTCTCTGAACGG
CACCATGCAGAGCGGCAAGAGCCAGCAGAGCTACGTTCCCTTTGTCCTCAGGGACGACGG
GTTGAGTAACAGTCAGGCGCACATCGCTCTGAACGACCATGCGTCGCTCTTCCATGAAAC
TAAAGAGCATCTGGATGATCGTGACAGCGACTCGGACAGCGACCTGTCTCTCGAGGATGA
CCAGAGCGGCTCCTACGCCTCCACACACTCCTCTGACAGTGAAGACGAGGAGGGTCCACT
CCCCCCAGAGGAATGCTGGGAAAACCTGGCTTCTAATGTGGCCAAGAGACCACAACCACA
CGATAACAGTTTGAGTAAGATGTACTGGCCTGGAGATTACGCAGCGGCAGTGGGCGACGG
CGAGCTTGCAGGTACAGACAGAATGAAGCTAGACACTGTGGCCAATCCAGAGCCGAGTCT
CAGCCGAGACGTCCGGACGTTATCGGACGACCGGACACAAGACGGCACCATGGTGCTGCT
GCCCAGTCTGCCAAACATCTACGCCCACCCTCACAAAGGGATCCTAAAGAAGAAGCAGCT
TTCTCCCATCGTAGAGAGAAATGGTCTCAACCGCATCCACAATGAACTTTGTGAAAACAC
CCCCAGCACAGTGTCTCCGCATGGATCCTCCTCCAGTGACGGTCGAGCCGGCCCGGCTAA
ACTCGGCCCGCCAGATCAGCTGAACGGTGTCGCCATGAGCATCAAGGCGGGGACGGTGGA
TGGTGACTCATCAGGATCAGAGT---------------------CATAG
>XP-033482429.1_lan
ATGCACTTCGTTAACTGGGATTTGTTGTTGATTTTCTGGTGGTGTAAACTGGTCTCGCTG
GCGCATTGTTACACCGTTCACATCAGTGAGGATGCGGGGCCAAGGACGGTGGTGGCCGGC
ATGGAGCAGGGCGCACGGTGTACTATGGATCAAGTCCTCGCTCCTAAATTCACGGAGCGG
TTCCTGGGGACTGACGCGGCGGAGGGCATTGTGTTTGTTTCGGACTCGGTAAAGTGCGCC
TCGCTGCGCTCCAACCCTTTTACCGTGTACACTGTGGCGGACTGCACGGACTCCGGCTCC
AGGCACCTCCTCACCAGCCAGTACGACGTGCATGTTCACGGTAGGAACTGTTCAAACAAG
CGTAAAAGGAAACCACAGTGGGACATGGAGGTGCTCAGTTTGTTTAGCGCGCACAGCCAA
CACCGCTCAGAGTGCCACCAGGCAGGCTCTGCTTTATTTGCAGTGGGGGGTCTGCTACCT
GGAGAAGTGATCCGCTGCAAAGTCACCAACAGCAGGGACTTTTACTTCTCAGAGGGGGAC
TTGTTTGTGTCTGAGACGCTGTGCTGGAGGGAGGACACACTCCTGGAGCTGGACCTGCTC
TGTGATGTACTCACAGGAAGTGCAAAAGTCAACCCCATCTCTGTCCACTGGCGTGTGGGG
CAGGGCCCCTTCAGGCAGGGCCACATAGGGAAGCTGTTAAAAAAGGCAGCTCAGTCTGAT
TCAGGGATTGTGAGCAGGAGGAGGAGAAGCATCAACAGCAGCCCCCAGTTTCAACCTCCC
ATGTACCAGGTGTCTGTGGCAGAGAATAAGCCAGCTGGGACTCCTGTTGTTGTTTTGAAA
GCAGTGGATGTGGATGAGGGAGAGGCAGGCAGGCTGGAGTATTTCATAGAAGCCCTTTTT
GATAGCCGGTCCAACAATCTCTTCGCTGTGGATCCGGCCAATGGTGCAGTGTCCACAGTA
GAGGTGCTGGACCGGGAGACGAAAGACACCCATGTGTTCCGTGTGACAGCGGTCGACCAT
GGCACGCCACGACGCACAGCCATGGCCACTCTTACTGTCACAGTCAGTGACACTAATGAT
CATGACCCCGTGTTTGAGCAGCAGGATTACAAGGAAAGCATCAGGGAGAATCTAGAAATA
GGCTATGAGGTGTTGACTGTGAGGGCCACAGATGGGGACGCACCTGTTAATGGGAACATC
CTTTACCGCATCATCAATAGTAACGGGACCAATGATGTGTTTGAGATTGATTCGAGGTCT
GGTGTAATCCGCACCAAAGGTCTGGTAGACAGGGAGGAGGTGGAGGCCTATATGCTGTTA
GTTGAGGCAAATGACCAAGGTCGTGACCCCGGGCCCCGCAGCGCCACAGCTACTGTCCAC
ATCGTGGTTGAGGATGACAACGATAATGCTCCCCAGTTCAGTGAGAAACGCTATGTGGTC
CAGGTGCCAGAGGACATGGCCCCTAACACAGAGATCCTGCAGGTCACCGCCACAGATCAG
GACAGAGGGAGCAACGCTGTCGTCCACTTCAGCATCATGAGCGGAAACACCAGGGGACAG
TTTTATATCGATGCTCAGACAGGTAACATGGACCTGGTGAGCCACCTGGATTATGAGGCG
AACAAAGAATACACTCTAAGAATCAGAGCTCAGGATGGGGGACGCCCTCCGCTCTCTAAC
ATCAGTGGCCTGGTTACAGTGCAGGTGCTGGATGTTAACGACAACGCCCCCATTTTCGTC
AGCACCCCTTTCCAAGCCACCGTGCTGGAGAACGTGCCCCTGGGCTACTCCATCATCCAC
ATCCAAGCCGTGGATGCAGACTCTGGCGACAACTCCAGGCTGGAGTATCGGCTCACTGAA
ACCACGCCAAACTTCCCCTTCAGCATCAACAACAGCACTGGCTGGATTGTTGTGGCAGCC
GAGCTGGACAGAGAGAGTGTAGACTTTTACAACTTTGGAGTGGAGGCCCGAGATCACGGC
TACCCCGTCATGTCCTCCTCAGCCAGCATCAGCATGACTATTCTCGACGTCAACGACAAC
AACCCAGAGTTCACTCAGAAGGCGTATTACATGCGACTGAATGAGGATGCAGCCGTAGGG
ACCAGCGTGGTGACAGTGTCAGCTGTGGACCAGGACATCAACAGTGTGGTGACCTATCAG
ATATCCAGCGGAAACACTCGCAACAGATTCTCCATCACCAGTCAGAGTGGAGGAGGGCTC
ATTACCCTGGCGCTGCCTTTAGACTACAAACTAGAACGCCAGTACGTCCTCACTGTCACT
GCAAGTGATGGTACACGTCTTGACACCGCTAAAGTGTTTGTTAACGTCACTGACGCCAAC
ACACACCGGCCTGTGTTTCAGAGCTCGCATTACACCGTCAACATAAACGAGGACAGGCCT
GTGGGCACCACTGTTGTGGTGATAAGCGCCACTGATGAAGACACAGGTGAGAACGCACGC
ATCACCTACTTCATGGACGACAGCATCCCTCAGTTTGACATTGACCCTGACACTGGAGCT
GTCACCACGCAGATGGAGCTGGACTATGAGGACCAGGTTTCCTATACTCTCGCCATCACT
GCTCGAGATAACGGCATCCCACAGAAGTCTGACACCACCTACCTGGAGATACTGGTGAAC
GACGTCAACGACAACTCCCCACGCTTCCTCAGAGATCACTACGTGGGCTCTGTCATGGAG
GACGTGCCAGTGTTCACCAGCGTCGTCCAGGTTTCTGCCACTGATAGAGACTCTGGGCTC
AACGGCCGTGTCTTCTACACCTTCCAGGGCGGGGAGGATGGTGATGGAGACTTCATAATA
GAATCCACCTCTGGCATTGTTCGCACACTGCGTAGGTTAGACAGAGAGAATGTGCCTGTT
TACAGCCTGCAGGCCTTCGCTGTAGATAAAGGCGTCCCTGCTCTTAAAACACCAGTCAAC
ATCCAAGTAACAATCCTAGATGTGAACGACAACCCCCCTGTGTTTGAGAAGGATGAGTTT
GACATCTTTGTGGAGGAGAACAGCCCCATAGGCATCGTGGTTGCACACATATCAGCCACA
GATCCAGATGAAGGCAGCAATGCACAAATTATGTATCAGATAGTGGAGGGAAACATCCCA
GAGGTGTTCCAGCTGGACATCTTCTCTGGGGAGCTGACAGCACTCATAGACCTGGACTAC
GAGACGAGATCTGAGTACGTCATCGTGGTCCAGGCCACCTCCGCCCCGCTGGTCAGCCGT
GCCACAGTCCACATCAAACTTGTCGACAAGAATGACAACCTGCCCGTGCTGAAAAACTTC
CAGATCATCTTCAACAACTACGTGACGGACAAGTCGAGCAGCTTCCCCACTGGAGTGATC
GGGCGCATCCCAGCGCACGACCCCGACGTCACAGATCAGCTCCACTACAGCTTCGAGGTG
GGAAATGAGCTCAACTTAGTGCTCCTGAACCAAAGCACGGGAGAGATCCAGCTGAGCCAG
GCCTTGGATAACAACCGGCCCCTGGAGGCGTCCATGAGGATCTCAGTGTCAGATGGTATC
CACTCGGTGTCC-GCCCAGTGTCTTCTCCAAGTCACCATCATCACTGATGAGATGCTGTC
CAACAGTATCACCCTGAGGCTGGCCAACACTTCCCAGGAGCACTTCCTGTCCCTGCTGCT
CGCCCAGTTCCTGGACGGTGTGGCCCGCGTCCTGTCCGCCGCCCCAGAAGATGTCGTCAT
CTTTAACATCCAAGACGACACAGATGTCAGCGCTCGCATCCTCAACGTCAGCCTGTCTGT
GGCTGTGCCCGTGTTGGGGGAGGGACACCAGCGGGCCGGAGGGCTCGGCTCTGGGGGGGA
CAGGCCTGGGAGAGGGGTCGAAAGTGGAGGTGGAGGAGAGTACTTTGGGTCGGAGGAGCT
CCAGGAGAGGCTGTATTTGAACCGCAGCCTCCTCGCTAAGATCTCCTCACAGGAAGTTCT
TCCCTTTGACGACAACATCTGTCTCCGTGAGCCGTGTGAGAACTACATGAAGTGTGTGTC
CGTGCTGAAGTTTGACAGCCTGGCGCCGTTTGTCGCATCAGACACCATCCTGTTCAGACC
CATCCACCCCATCGCCGGGCTTCGCTGCCGCTGTCCCACTGGCTTCACAGGAGACTACTG
TGAGACAGAGATTGACCTCTGCTACTCCAAACCCTGCGGAGCTCACGGTGTGTGTCGCAG
CCGAGAGGGAGGATACACCTGCGAGTGCTTCGAGGACTACACAGGAGAGCGCTGCGAGCT
GTCATCCCGCTCAGGCCGCTGTGCTCCGGGAGTCTGCAAGAATGGCGGCTCCTGTGTCAA
CCTACTGGTCGGTGGGTTCAAGTGCGAGTGTCCACCGGGTGGCTACGAGAAGCCCTTCTG
CGAGATGACCACACGTAACTTCCCCCCGCACTCCTTCCTGACCTTCAAGGGCCTCCGCCA
GCGCTTCCACTTCACCCTCTCTCTCACATTTGCTACCAAAGAGTCCAATGGTCTTTTACT
CTACAATGGCCGCTTCAATGAGAAACATGACTTCATCGCCATGGAAGTCATCAATGAGCA
GATACAGCTCACCTTCTCTGCAGGTGAGACCAAAACTACAGTTTCCCCGTATATCCTGGG
AGGAGTCAGTGACGGCCAGTGGCACGTGGTGGAGGTCCACTACTACAACAAGCCCATCTT
AAATCAGGCCGGGCTGCCGCAGGGCCCCTCGGACCAGAAGGTCGTTGTGGTGACGGTGGA
CAACTGCGACGCCTCCGTGGCCCTCAGATTCGGTCACATGATCGGAAACTACACCTGCTC
TGCTCAGGGCAGCCAGTCAGGATCTAAAAAATCACTGGACCTGACCGGGCCCCTGCTCCT
CGGAGGGGTTCCCAAACTCCCAGAGGACTTCCCTGTTCGCAACCGGCAGTTCGTGGGCTG
CATGAAGAACCTGCGCATCGACAACCAGCACATAGACATGGCCAGCTTCATCGCTAACAA
CGGCACCCTGCCAGGATGCTCTGCCAAAAGACACTTCTGCAACAACAACCCGTGTCTGAA
CGGAGGGACCTGCGTGAACCTGTGGGGCTCCTTCAGTTGTGACTGCCCGCTTGGGTTTGG
AGGGCAAAATTGCGAAAGAGTTATGGCCAGCCCGCAGCGTTTCCTGGGTAACAGTCTGTT
GCAGTGGAACAACATGGCGGCAACGGCGGCCTCCGTCCCCTGGCATGTAGAGCTCATGTT
CCGCACGCGTCAGGCCAGTGCTACTCTGCTGCACATCTCCTCCGGCCAGCAGCACAACCT
CACGCTGCAGCTGCGCGGGGGCAGCGTGCTGATGGGGCTGCACAGAGGGGAAGACTCCAC
TCTCTCCCGCGTGGAGGAGGTGCTGGTGAACGATGGAGACTGGCATCATTTGCAACTTGA
TATCAGCAGTTTGGGGGGAGCAGCGAGCCACCACAAAGCAGTGCTTTCTTTGGATCAGGG
CCTCTACCTGGCCAGTATGGATGTGGACGGGAAGCTGCGAGACTCCAAGCTGAAGATTGT
GAGCGTTGGCGGTGTGGCGAGGCCTGATGGGAAAGTTCAGCATGGCTTCCGTGGCTGTAT
ACAGGGTCTGCGTGTGGGCGGGGCTCTCAGTCTGTCTCAGGCGAGGAAAGTGAACGTGGA
GCCAGGCTGCAGCGTGCCCGACCCCTGCAGCTCCAACCCCTGTCCTGTCAACAGCTACTG
CAGCGACGACTGGGACAGCTTCTCCTGCACCTGCCTCGCTGGTTACCATGGCACCAACTG
CACTGATGTATGCTCGTTAAACCCCTGTGAACACGAGTCGGTCTGCACCAGGAAGCTGAG
CTCCCCTCGTGGTTACACCTGCGACTGTCCCAGCAACTACTTCGGCCATTACTGCGAGAA
GAAGACCGACCTGCCGTGTCCCCGAGGCTGGTGGGGTCACAAGACCTGCGGCCCCTGTAA
CTGTCAGACAGACAAGGGCTTCGACTCTGACTGCAACAAGACGAGCGGAGAGTGTCGGTG
CAAGGACAACCACTACCGTCCTGAAGACAGTGACACCTGCCTGCTGTGCGACTGCTACCC
TGTCGGCTCCTTCTCCAGAGCGTGTGACCGAGAGAGCGGCCAGTGTCAGTGTAAGCCCGG
TGTCATCGGACGCCAGTGTGACCGCTGTGACAACCCCTTCGCTGAGGTTTCTCCTAACGG
CTGTGAAGTAATCTATGACAGCTGCCCTCAGGCCATCGAGGCTGGGATCTGGTGGCCCAG
GACTAAGTTTGGTCTCCCTGCAGCAGTTCACTGTCCCAAGGGAACGCTCGGCACAGCGAT
CCGACACTGTGATGAGCACAAGGGCTGGCTGCCTCCCAATCTCTTCAACTGCACCTCTGT
TACCTTCAGCAAGCTGAAAGCCCTGTCTGAAAAGTTCTCCCGTAACGCTTCTCTCCTGGA
CTCTGGGCACGTTCAGCAGACGGCAGCCATGTTGGCCAACGCCACCCTGCACACAGAGAA
GTACTACGGCAGCGATGTGAAAGTAGCTTATCGGCTCACACAGAATCTGCTGCAGCACGA
GAGCAACCAGCAAGGCTTCAACCTCACAGCCACACAGGACGTCCACTTCACTGAGAATCT
GGTCCGTGTGGGCAGCGCCATCCTGTCTCCAGACACCCGCCCCCACTGGGAGCTGATCCA
GCACTCAGAGGGCGGCACGGCGGCACTGCTGCGCCACTACGAGGAATACGCAAACACCCT
GGCACAGAACATGAGGAAGACCTACCTCAGCCCCTTCACCATCGTCACACCACACATAGT
TATCTCTGTGGATCGTCTGAAGAAGATGAATTTTGCCGGAGCCAAACTCCCGCGGTACCA
GTCCCTGAGGGGCCCTCGTCCCGCAGACCTGGAGACGGCTGTCACATTGCCCGATTCAGT
GTTCCAACCACCTATGGACACCAAGGGCCACAGACACCTGGATGTGTTCCCAGAGTCCAC
GATGAGGAACCGCTCAGCCAACAGGAAGAGACGCCACCCTGAGGACGGCCAGCAGGACGC
CATCGCCAGTGTGATCATCTTCCACAGCCTGGCCTCGCTGTTACCAGAGAGCTACGATCC
TGACAAGAGAAGTCTGAGGGTGCCAAAGCGTCCGGTCATCAACACGCCGGTGGTCAGTAT
CACAGTGCATGACAATGACGAGCTGCTGCAGCACACGCTGGACAAACCCATCACAGTGCA
GTTTCGCCTGGTCTCCACGGAGGAGCGCTCCAAACCCATCTGTGTCTTCTGGAACCACAC
CATACTCGGTGGGAACGGCGGCTGGTCAGCGAAGGGCTGTGAGGTGGTGTTCAGGAACAG
CACCCACATCAGCTGTCAGTGTTATCACATGACCAGCTTCGCCGTGCTCATGGACATCTC
CAGGAGAGAGAACGGAGAGATTCTGCCAATCAAAATCCTGACTTGGAGTACTGTGGGAGT
GACGCTGAGCTTCCTCTTCCTCACCACTATTTTCCTCCTCTGCCTGAGAGCCATGCAGAG
CAACAAGACGAGTATAATCAACAATGGCGGCGTCGCTCTCTTCCTCTCCGAGCTCATCTT
CATCCTGGGCATCAACCAGGCCGACAACCCGTTTGTGTGCACAGTCATCGCCATCCTGCT
GCACTTCTTCTACCTCTGCACTTTCTCCTGGCTCTTCCTGGAGGGGCTGCACGTCTACCG
CATGATCAGTGAAGTGAGAGACATCAACTATGGACCCATGAGATTCTACTACCTGATTGG
CTGGGGAGTGCCGGCTTTCATCACAGGTCTGGCGGTGGGACTGGACCCCGAAGGCTACGG
GAACCCGGATTTCTGTTGGCTGTCTATGTACGACACTCTGATCTGGAGCTTTGCTGGACC
CATCGCCGTGGTGGTGTCGATGAACGTCTTCCTGTACATCCTGTCGTCCAAAGCCTCCTG
CTCACTGAGACACCACAGCATGGAGAAGAAAGAGCCTCGTGTGTCAGGCCTGAAGACCGC
AGGTGGCGTTCTCCTCCTGGTTTCAGTCACGTGTTTCCTGGCGCTCCTCTCCGTCAACAG
TGACATGATCATCTTCCACTACCTGTTTGCTGGGTTCAACTGTGTGCAGGGTCCCTTTGT
CTTCTTCTTCCGCATCGTCTTCAATAAGGAAGCAAGGAATGCCATGAAATACTGCTGCAG
CCGCAAGCGTCCGGATCATATGATCAAATCCAAGGCCTCTGGCTACAAATGCAACACAAA
CTACATGGACGGCAGGTTATACCACCTTCCCTTTGGAGACTCCAGTGTGTCTCTGAACGG
CACCATGCAGAGCGGCAAGAGCCAGCAGAGCTACGTTCCCTTTGTCCTCAGGGACGACGG
GTTGAGTAACAGTCAGGCGCACATCGCTCTGAACGACCACGCGTCGCTCTTCCATGAAAC
TAAAGAGCATCTGGATGATCGTGACAGCGACTCGGACAGCGACCTGTCTCTCGAGGATGA
CCAGAGCGGATCCTACGCCTCCACACACTCCTCTGACAGTGAAGACGAGGAGGGTCCACT
CCCCCCAGAGGAATGCTGGGAAAACCTGGCTTCTAATGTGGCCAAGAGACCACAACCACA
TGATAACAGTTTGAGTAAGATGTACTGGCCTGGAGATTACGCAGCGGCAGTGGGTGACAG
CGAGCTCGCAGGTACAGACAGAATGAAGCTAGACACTGTGGCCAATCCAGAGCCGAATCT
CAGCCGAGACATCCGGACGTTATCGGACGACCGGACACAAGACGGCACTATGGTGCTGCT
GCCCAGTCTGCCAAACATCTACGCCCACCCTCACAAAGGGATCCTAAAGAAGAAGCAGCT
TTCTCCCATCGTAGAGAGAAATGGTCTCAACCGCATCCACAATGAACTTTGTGAAAACAC
CCCCAGCACAGTGTCTCCACATGGATCCTCCTCCAGTGACGGTCGAGCCGGCCCGGCTAA
ACTCGGCCCGCCAGATCAGCTGAACGGTGTCGCCATGAGCATCAAGGCGGGGACGGTGGA
TGGTGACTCATCAGGATCAGAATTTCTCTTCTTTAATTTTATCCCATGA
>Epmoa-GLEAN-10023512_moa
ATGCACTTCGTTAACTGGGATTTGTTGTTGATTTTCTGGTGGTGTAAACTGGTCTCGCTG
GCGCATTGTTACACCGTTCACATCAGTGAGGATGCGGGGCCAAGGACGGTGGTGGCCGGC
ATGGAGCAGGGCGCACGGTGTACTTTGGATCAAGTCCTCGCTCCTAAATTCACGGAGCGG
TTCCTGGGGACTGACGCGGCGGAGGGCATTGTGTTTGTTTCGGACTCGGTAAAGTGCGCC
TCGCTGCGCTCCAACCCTTTCACCGTGTACACTGTGGCTGACTGCACGGACTCCGGCTCC
AGGCACCTCCTCACCAGCCAGTACGACGTGCATGTTCACGGTAGGAACTGTTCAAACAAG
CGTAAAAGGAAACCACAGTGGGACATGGAGGTGCTCAGTTTGTTTAGCGCGCACAGCCAA
CACCGCTCAGAGTGCCACCAGGCAGGCTCTGCTTTATTTGCAGTGGGGGGTCTGCTACCT
GGAGAAGTGATCCGCTGCAAAGTCACCAACAGCAGGGACTTTTACTTCTCAGAGGGGGAC
TTGTTTGTGTCTGAGACGCTGTGCTGGAGGGAGGACACACTCCTGGAGATGGACCTGCTC
TGTGATGTACTCACAGGAAGTGCAAAAGTCAACCCCATCTCCGTCCACTGGCGTGTGGGG
CAGGGCCCCTTCAGGCAGGGCCACATAGGGAAGCTGTTAAAAAAGGCAGCTCAGTCTGAT
TCAGGGATTGTGAGCAGGAGGAGGAGAAGCATCAACAGCAGCCCCCAGTTTCAACCTCCC
ATGTACCAGGTGTCTGTGGCGGAGAATAAGCCAGCTGGGACTCCTGTTGTTGTTTTGAAA
GCAGTGGATGTGGATGAGGGAGAGGCAGGCAGGCTGGAGTATTTCATAGAAGCTCTTTTT
GATAGCCGGTCCAACAATCTCTTCGCTGTGGACCCGGCCAATGGTGCAGTGTCCACAGTA
GAGGTGCTGGACCGGGAGACGAAAGACACCCATGTGTTCCGTGTGACAGCAGTCGACCAT
GGCACGCCACGACGCACAGCCATGGCCACTCTTACTGTCACAGTCAGTGACACTAATGAT
CATGACCCCGTGTTTGAGCAGCAGGATTACAAGGAAAGCATCAGGGAGAATCTAGAAATA
GGCTATGAGGTGTTGACTGTGAGGGCCACAGATGGGGACGCACCTGTTAATGGGAACATC
CTTTACCGCATCATCAATAGTAACGGGACCAATGATGTGTTTGAGATTGATTCGAGGTCT
GGTGTAATCCGCACCAAAGGTCTGGTAGACAGGGAAGAGGTGGAGGCCTATATGCTGTTA
GTTGAGGCAAACGACCAAGGTCGTGACCCCGGGCCCCGCAGCGCCACAGCTACTGTCCAC
ATCGTGGTTGAGGACGACAATGATAATGCTCCCCAGTTCAGTGAGAAACGCTATGTGGTC
CAGGTGCCAGAGGACATGGCCCCTAACACAGAGATCCTGCAGGTCACCGCCACAGATCAG
GACAGAGGGAGCAATGCTGTCGTCCACTTCAGCATCATGAGCGGAAACACCAGGGGACAG
TTTTATATTGACGCTCAGACAGGTAACATGGACCTGGTGAGCCACCTGGATTATGAGGCG
AACAAAGAATACACTCTAAGAATCAGAGCTCAGGATGGGGGACGCCCTCCGCTCTCTAAC
ATCAGTGGCCTGGTTACAGTGCAGGTGCTGGATGTTAACGACAACGCCCCCATTTTCGTC
AGCACCCCTTTCCAAGCCACCGTGCTGGAGAACGTGCCCCTGGGCTACTCCATCATCCAC
ATCCAAGCCGTGGATGCAGACTCTGGCGACAACTCCAGGCTGGAGTATCGGCTCACTGAA
ACCACGCCAAACTTCCCCTTCAGCATCAACAACAGCACGGGCTGGATTGTTGTGGCAGCC
GAGCTGGACAGAGAGAGTGTAGACTTTTACAACTTTGGAGTGGAGGCCCGAGATCACGGC
TACCCCGTCATGTCCTCCTCAGCCAGCATCAGCATGACTATTCTCGACGTCAACGACAAC
AACCCAGAGTTCACTCAGAAGGCGTATTACATGCGACTGAATGAGGATGCAGCCGTAGGG
ACCAGCGTGGTGACAGTGTCAGCTGTGGACCAGGACATCAACAGTGTGGTGACCTATCAG
ATATCCAGCGGAAACACTCGCAACAGATTCTCCATCACCAGTCAGAGTGGAGGAGGGCTC
ATTACCCTGGCGCTGCCTTTAGACTACAAACTAGAACGCCAGTACGTCCTCACTGTCACT
GCAAGTGATGGTACACGTCTTGACACCGCTAAAGTGTTTGTTAACGTCACTGACGCCAAC
ACACACCGGCCTGTGTTTCAGAGCTCGCATTACACCGTCAACATAAACGAGGACAGGCCT
GTGGGCACCACTGTTGTGGTGATAAGCGCCACTGATGAAGACACAGGTGAGAACGCACGC
ATCACCTACTTCATGGACGACAGCATCCCTCAGTTTGACATTGACCCTGACACTGGAGCT
GTCACCACGCAGATGGAGCTGGACTATGAGGACCAGGTTTCCTATACGCTCGCCATCACT
GCTCGAGATAACGGCATCCCACAGAAGTCTGACACCACCTACCTGGAGATACTGGTGAAC
GACGTCAACGACAACTCCCCACGCTTCCTCAGAGATCACTACGTGGGCTCTGTCATGGAG
GACGTGCCAGTGTTCACCAGCGTCGTCCAGGTTTCTGCCACTGATAGAGACTCTGGGCTC
AACGGCCGTGTCTTCTACACCTTCCAGGGCGGGGAGGATGGTGATGGAGACTTCATAATA
GAATCCACCTCTGGCATTGTTCGCACACTGCGTAGGTTAGACAGAGAGAATGTGCCTGTT
TACAGCCTGCAGGCCTTCGCTGTAGATAAAGGCGTCCCTGCTCTTAAAACACCAGTCAAC
ATCCAAGTAACAATCCTAGATGTGAACGACAACCCCCCTGTGTTTGAGAAGGATGAGTTT
GACATCTTTGTGGAGGAGAACAGCCCCATAGGCATCGTGGTTGCACACATATCAGCCACA
GATCCAGATGAAGGCAGCAATGCACAAATTATGTATCAGATAGTGGAGGGAAACATCCCA
GAGGTGTTCCAGCTGGACATCTTCTCTGGAGAGCTGACAGCACTCATAGACCTGGACTAC
GAGACGAGATCTGAGTACGTCATCGTGGTCCAGGCCACCTCCGCCCCGCTGGTCAGCCGC
GCCACAGTCCACATCAAACTTGTCGACAAGAACGACAACCTGCCCGTGCTGAAAAACTTC
CAGATCATCTTCAACAACTACGTGACGGACAAGTCGAGCAGCTTCCCCACTGGAGTGATC
GGGCGCATCCCAGCGCACGACCCCGACGTCACAGATCAGCTCCACTACAGCTTCGAGGTG
GGAAATGAGCTCAACTTAGTGCTCCTGAACCAAAGCACGGGAGAGATCCAGCTGAGCCAG
GCCTTGGATAACAACCGGCCCCTGGAGGCGTCCATGAGGATCTCAGTGTCAGACGGTATC
CACTCGGTGTCC-GCCCAGTGTCTTCTCCAAGTCACCATCATCACTGATGAGATGCTGTC
CAACAGTATCACATTGAGGCTAGCCAACACTTCCCAGGAGCACTTCCTGTCCCTGCTGCT
AGCCCAGTTCCTGGATGGTGTGGCCCGCGTCCTGTCCGCTGCCCCAGAAGATGTCGTCAT
CTTTAACATCCAAGACGACACAGATGTCAGCGCTCGCATCCTCAACGTCAGCCTGTCTGT
GGCTGTGCCCGTGTTGGGGGAGGGACACCAGCGGGCCGGAGGGCTCGGCTCTGGAGGGGA
CAGGCCTGGGAGAGGGGTCGAAAGTGGAGGTGGAGGAGAGTACTTTGGGTCGGAGGAGCT
CCAGGAGAGGCTGTACTTGAACCGCAGCCTCCTTGCTAAGATCTCCTCACAGGAAGTTCT
TCCCTTTGACGACAACATCTGCCTCCGTGAGCCGTGTGAGAACTACATGAAGTGTGTGTC
CGTACTGAAGTTTGACAGCCTGGCGCCGTTTGTCGCATCAGACACCATCCTGTTCAGACC
CATCCACCCCATCGCCGGGCTTCGCTGCCGCTGTCCCACTGGCTTCACAGGAGACTACTG
CGAGACAGAGATTGACCTCTGCTACTCCAAACCCTGCGGAGCTCACGGCGTGTGTCGCAG
CCGAGAGGGAGGATACACCTGCGAGTGCTTCGAGGACTACACAGGAGAGCGCTGCGAGCT
GTCATCCCGCTCAGGCCGCTGTGCTCCGGGAGTCTGCAAGAACGGCGGCTCCTGTGTCAA
CCTACTGGTCGGTGGGTTCAAGTGCGAGTGTCCACCGGGCGGCTACGAGAAGCCCTTCTG
CGAGATGACCACACGTAACTTCCCCCCGCACTCCTTCCTGACCTTCAAGGGCCTCCGCCA
GCGCTTCCACTTCACCCTCTCTCTCACATTTGCTACCAAAGAGTCCAATGGTCTTTTACT
CTACAATGGCCGCTTCAATGAGAAACATGACTTCATCGCCATGGAAATCATCAATGAGCA
GATACAGCTCACCTTCTCTGCAGGTGAGACCAAAACTACAGTTTCCCCGTATATCCTGGG
AGGAGTCAGTGACGGCCAGTGGCACGTGGTGGAGGTCCACTACTACAACAAGCCCATCTT
AAACCAGGCCGGGCTGCCGCAGGGCCCCTCGGACCAGAAGGTCGTTGTGGTGACAGTGGA
CAACTGCGACGCCTCCGTGGCCCTCCGGTTCGGTCACATGATTGGAAACTACACCTGCTC
TGCTCAGGGCAGCCAGTCAGGATCTAAAAAATCACTGGACCTGACCGGGCCCCTGCTCCT
CGGAGGGGTTCCCAAACTCCCAGAGGACTTCCCTGTTCGCAACCGGCAGTTCGTGGGCTG
CATGAAGAACCTGCGCATCGACAACCAGCACATAGACATGGCCAGCTTCATCGCTAACAA
CGGCACCCTGCCAGGATGCTCCGCCAAAAGACACTTCTGCAACAACAACCCGTGTCTGAA
CGGAGGGACCTGCGTGAACCTGTGGGGCTCCTTCAGTTGTGACTGCCCGCTTGGGTTTGG
AGGGCAAAATTGCGAAAGAGTTATGGCCAGCCCGCAGCGTTTCCTGGGTAACAGTCTGTT
GCAGTGGAACAACATGGCGGCAACGGCAGCCTCCGTCCCCTGGCATGTAGAGCTCATGTT
CCGCACGCGTCAGGCCAGCGCTACTCTGCTGCACATCTCCTCCGGCCAGCAGCACAACCT
CACGCTGCAGCTGCGCGGGGGCAGCGTGCTGATGGGGCTGCACAGAGGGGAAGACTCCAC
TCTCTCCCGCGTGGAGGAGGTGCTGGTGAACGATGGAGACTGGCATCATTTGCAGCTTGA
TATCAGCAGTTTGGGGGGAGCAGCGAGCCACCACAAAGCAGTGCTTTCTTTAGATCAGGG
GCTCTACCTGGCCAGTATGGATGTGGACGGGAAGCTGCGAGACTCCAAGCTGAAGATTGT
GAGCGTTGGCGGTGTGGCGAGGCCTGATGGGAAAGTTCAGCATGGCTTCCGTGGCTGTAT
ACAGGGTCTGCGTGTGGGCGGGGCTCTCAGTCTGTCTCAGGCGAGGAAGGTGAACGTGGA
GCCGGGCTGCAGCGTGCCCGACCCCTGCAGCTCCAACCCCTGTCCTGTCAACAGCTACTG
CAGTGACGACTGGGACAGCTTCTCCTGCACCTGCCTCGCTGGTTACCATGGCACCAACTG
CACTGATGTATGCTCGTTAAACCCCTGTGAACACGAGTCGGTCTGCACCAGGAAGCTGAG
CTCCCCTCGTGGTTACACCTGCGACTGTCCCAGCAACTACTTCGGCCATTACTGCGAGAA
GAAGACCGACCTGCCGTGTCCCAGAGGCTGGTGGGGTCACAAGACCTGCGGCCCCTGTAA
CTGTCAGACAGACAAGGGCTTCGACTCTGACTGCAACAAGACGAGCGGAGAGTGCCGGTG
CAAGGACAACCACTACCGTCCTGAAGACAGTGACACCTGCCTGCTGTGCGACTGCTACCC
GGTCGGCTCCTTCTCCAGAGCGTGTGACCGAGAGAGCGGCCAGTGTCAGTGTAAACCCGG
TGTCATCGGACGCCAGTGTGACCGCTGCGACAACCCCTTCGCTGAGGTTTCTCCTAACGG
CTGTGAAGTAATCTATGACAGCTGCCCTCAGGCCATCGAGGCTGGGATCTGGTGGCCCAG
GACTAAGTTTGGTCTCCCTGCAGCAGTTCACTGTCCCAAGGGAACGCTCGGCACAGCGAT
CCGACACTGTGATGAGCACAAGGGCTGGCTGCCTCCCAATCTCTTCAACTGCACCTCTGT
TACCTTCAGCAAGCTGAAAGCCCTGTCTGAAAAGTTCTCCCGCAACGCTTCTCTCCTGGA
CTCTGGGCACGTTCAGCAGACGGCAGCCATGTTGGCCAACGCCACCCTGCACACAGAGAA
GTACTACGGCAGCGATGTGAAAGTAGCTTATCGGCTCACACAGAATCTGCTGCAGCACGA
GAGCAACCAGCAAGGCTTCAACCTCACAGCCACACAGGACGTCCACTTCACTGAGAATCT
GGTCCGTGTGGGCAGCGCCATCCTGTCTCCAGACACACGCCCCCACTGGGAGCTGATCCA
GCACTCAGAGGGCGGCACGGCGGCACTGCTGCGCCACTACGAGGAATACGCAAACACCCT
GGCACAGAACATGAGGAAGACCTACCTCAGCCCCTTCACCATCGTCACACCACACATAGT
TATCTCTGTGGATCGTCTGAAGAAGATGAATTTTGCCGGAGCCAAACTCCCGCGGTACCA
GTCCCTGAGGGGCCCTCGTCCCGCAGACCTGGAGACGGCTGTCACGCTGCCCGATTCAGT
GTTCCAACCACCTATGGACACCAAGGGCCACAGACACCTGGATGTGTTCCCAGAGTCCAC
GATGAGGAACCGCTCAGCCAACAGGAAGAGACGCCACCCTGAGGACGGCCAGCAGGACGC
CATTGCCAGTGTGATCATCTTCCACAGCCTGGCCTCGCTGTTACCAGAGAGCTACGATCC
TGACAAGAGAAGTCTGAGGGTGCCAAAGCGTCCGGTCATCAACACGCCGGTGGTCAGTAT
CACAGTGCATGACAACGACGAGCTGCTGCAGCACACACTGGACAAACCCATCACAGTGCA
GTTTCGCCTGGTCTCCACGGAGGAGCGCTCCAAACCCATCTGTGTCTTCTGGAACCACAC
CATACTCGGCGGGAACGGTGGCTGGTCAGCGAAGGGCTGTGAGGTGGTGTTCAGGAACAG
CACCCACATCAGCTGTCAGTGTTATCACATGACCAGCTTCGCCGTGCTCATGGACATCTC
CAGGAGAGAGAACGGAGAGATTCTGCCAATCAAAATCCTGACGTGGAGTACAGTGGGAGT
GACGCTGAGCTTCCTCTTCCTCACCACTATTTTCCTCCTCTGCCTGAGAGCCATGCAGAG
CAACAAGACGAGTATAATCAACAACGGCGGCGTTGCTCTCTTCCTCTCCGAGCTCATTTT
CATCCTGGGCATCAACCAGGCCGACAACCCGTTTGTGTGCACAGTCATCGCCATCCTGCT
GCACTTCTTCTACCTCTGCACTTTCTCCTGGCTCTTCCTGGAGGGGCTGCACGTCTACCG
CATGATCAGTGAAGTGAGAGACATCAACTATGGACCCATGAGATTCTACTACCTGATTGG
CTGGGGAGTGCCGGCTTTCATCACAGGTCTGGCGGTGGGACTGGACCCTGAAGGCTACGG
GAACCCGGATTTCTGTTGGCTGTCTATGTACGACACTCTGATCTGGAGCTTTGCTGGACC
CATCGCCGTGGTGGTGTCGATGAACGTCTTCCTGTACATCCTGTCGTCCAAAGCCTCCTG
CTCACTGAGACATCACAGCATGGAGAAGAAAGAGCCTCGTGTCTCAGGCCTGAAGACCGC
AGGTGGCGTTCTCCTCCTGGTTTCAGTCACGTGTTTCCTGGCGCTCCTCTCCGTCAACAG
CGACATGATCATCTTCCACTACCTGTTCGCTGGGTTCAACTGTGTGCAGGGTCCCTTTGT
TTTCTTCTTCCGCATCGTCTTCAATAAGGAAGCGAGGAATGCCATGAAATACTGCTGCAG
CCGCAAGCGTCCAGATCATATGATCAAATCCAAGGCCTCTGGCTACAAATGCAACACAAA
CTACATGGACGGCAGGTTATACCACCTTCCCTTTGGAGACTCCAGTGTGTCTCTGAACGG
CACCATGCAGAGCGGCAAGAGCCAGCAGAGCTACGTTCCCTTTGTCCTCAGGGACGACGG
GTTGAGTAACAGTCAGGCGCACATCGCTTTGAATGACCATGCGTCGCTCTTCCATGAAAC
TAAAGAGCATCTGGATGATCGTGACAGCGACTCGGACAGCGACCTGTCTCTCGAGGACGA
CCAGAGCGGCTCCTACGCCTCCACACACTCCTCTGACAGTGAAGACGAGGAGGGTCCACT
CCCCCCAGAGGAATGCTGGGAAAACCTGGCTTCTAATGTGGCCAAGAGACCACAACCACA
CGATAACAGTTTGAGTAAGATGTACTGGCCTGGAGATTACGCAGCGGCAGTGGGCGACGG
CGAGCTCGCAGGTACAGACAGAATGAAGCTAGACACTGTGGCCAATCCAGAGCCGAGTCT
CAGCCGAGACGTCCGGACGTTATCGGACGACCGGACACAAGACGGCACCATGGTGCTGCT
GCCCAGTCTGCCAAACATCTACGCCCACCCTCACAAAGGGATCCTAAAGAAGAAGCAGCT
TTCTCCCATCGTAGAGAGAAATGGTCTCAACCGCATCCACAATGAACTTTGTGAAAACAC
CCCCAGCACAGTGTCTCCGCATGGATCCTCCTCCAGTGACGGTCGAGCCGGCCCAGCTAA
ACTCGGCCCGCCAGATCAGCTGAACGGTGTCGCCATGAGCATCAAGGCGGGGACGGTGGA
TGGTGACTCATCAGGATCAGA------------------------GTGA
