# Supplementary material for: Chromosome-Level Genome Assembly of the Speckled Blue Grouper (Epinephelus cyanopodus) Provides Insight into Its Adaptive Evolution
Source: Biology (Basel). 2022 Dec 13;11(12):1810. doi: 10.3390/biology11121810 (PMC9775623; doi:10.3390/biology11121810)
Supplement: Supplementary file 1 [file biology-11-01810-s001.zip › Supplemental Data/HO00372.align]

>E.fuscoguttatus.07115_fus
ATGTGGAGTGATGTGGTTCACCGGGCGGTCAGCGACGGTCCCGTGACCGGCGACCCGAGG
ACAGTGCGCAACCTGACGGCCGTGGAGAAGAGCTGCCAGGTGGCTCCTTATTTCGGCACA
GTCCAGAAAGACGTGCAGCCATACATGCGGAGGATACTGGCAGTGTGGATGTTTCAGGTG
TGTGAGGAGCAGAAGTGTGAGGAGGAGGTGTTTCCGCTGGCGGTGCATTACCTGGACTGT
TACCTGAGCCGTCACCCTATTGAAAAGTCCCACCTGCAGCTTTTGGGATGTGTTTGTATG
TTCCTGGCCTCCAAAATGAGAGAGACTGTGCCCCTGACTCCTATCAAGCTGTGTATCTAC
ACAGACAACTCCATCTCAGTGTCAGACCTCCTGCAGTGGGAGGTAGCAGTGGTGTCCAGG
TTAGACTGGTGTCTGGCGTCTGTGGTACCCTCTGACTTCCTGGAGCCAATTCTTCACACT
CTCCCCTTTCTTCAGCCCCACCACTTTCCAAACATGCGCAGGCATGTTCACTCCTACATC
GCTCTGGCAGCCACTGACTGCAGGTTTTCAGTGTTCTTGCCCTCCACTGTTGTGTGTGCC
TGTGTGAGCCTCGCCATGCAGAGGCTAAAGTTAGTGGATGCTGCCGTCTCCTCTGATTTG
GTGATGACGTTTTTGGCTAACCTTTTGGTCATTGATCTGAGCTCCGTCCACCTCTGCTTT
GAGCAGCTAGAGAATGAGCTGGAGCTCAGCCTGCCCTCTTGTTTCAAGACTAATGTTTGC
ACATCAGGAGCACACGGCTCAGAGATCAGCTACACCCCTGCTGACTTTCAGGATGCTGTA
TTGACACCAGTGACATCACCCCTGGAAGTTAAGCTAAAATACTCCTCCCTGACGTGA
>C.altivelis-GLEAN-10028567_alt
ATGTGGAGTGACGTGGTTCACCGGGCGGTTAGCGACGGTCCCGTGACCGGCGACCTGAGG
ACACTGCGCAACCTGACGGCCGTGGAGGAGAGCTGCCAGGTGGCTCCTTATTTCGGCACA
GTCCAGAGAGACGTGCAGCCATACACGCGGAGGATACTGGCAGTGTGGATGTTTCAGGTG
TGTGAGGAGCAGAAGTGTGAGGAGGAGGTGTTTCCGCTGGCGGTGCATTACCTGGACTGT
TACCTGAGCCGTCACCCCATTGAAAAGTCCCACCTGCAGCTTTTGGGATGTGTTTGTATG
TTCCTGGCCTCCAAAATGAGAGAGACTGTGCCCCTGACTCCCATCAAGCTATGTATCTAC
ACAGACAACGCCATCTCAGTGTCAGACCTCCTGCAGTGGGAGGTAGCAGTGGTGTCCAGG
TTAGACTGGTGTCTGGCGTCTGTGGTACCCTCTGACTTCCTGGAGCCAATTCTCCACACT
CTCCCCTTTCTTCAGCCCCACCACTTTCCAAACATGCGCAGGCATGTTCACTCCTACATT
GCTCTGGCAGCCACTGACTGCAGGTTTTCAGTGTTCTTGCCCTCCACTGTTGTGTGTGCC
TGTGTGAGCCTCGCCATGCAGAGGCTAAAGTTAGTGGATGCTGCCGTCTCCTCTGATTTG
GTGATGACGTTTTTGGCTAACCTTTTGGTCATTGATCTGAGCTCCGTCCACCTCTGCTTT
GCGCAGCTAGAGAATGAGCTGGAGCTCAGCCTGCCCTCTCGTTTCAAGACTAATGTTTGC
ACATCAGGAGCACACAGCTCAGAGATCAGCTACACCCCTGCTGACTTTCAGGATGCTGTA
TTGACACCAGTGACATCACCCCTGGAAGTTAAGTTAAAATACTCCTCCCTGACATGA
>Epmoa-GLEAN-10023509_moa
ATGTGGAGTGACGTGGTTCACCGGGCGGTCAGCGACGGTCCCGTGACCGGCGACCTGAGG
ACAGTGCGCAACCTGACGGCCGTGGAGAAGAGCTGCCAGGTGGCTCCTTATTTCGGCACA
GTCCAGAGAGACGTGCAGCCATACATGCGGAGGATACTTGCAGTATGGATGTTTCAGGTG
TGTGAGGAGCAGAAGTGTGAGGAGGAGGTGTTTCCGCTGGCGGTGCATTACCTGGACTGT
TACCTGAGCCGTCACCCCATTGAAAAGTCCCACCTGCAGCTTTTGGGATGTGTTTGTATG
TTCCTGGCCTCCAAAATGAGAGAGACTGTGCCCCTGACTCCCATCAAGCTATGTATCTAC
ACAGACAACTCCATCTCAGTGTCAGACCTCCTGCAGTGGGAGGTAGCAGTGGTGTCCAGG
TTAGACTGGTGTCTGGCGTCTGTGGTACCCTCTGACTTCCTGGAGCCAATTCTCCACACT
CTCCCCTTTCTTCAGCCCCACCACTTTCCAAACATGCGCAGGCATGTTCACTCCTACATC
GCTCTGGCAGCCACTGACTGCAGGTTTTCAGTGTTCTTGCCCTCCACTGTTGTGTGTGCC
TGTGTGAGCCTCGCCATGCAGAGGCTAAAGTTAGTGGATGCTGTCGTCTCCTCTGATTTG
GTGATGACGTTTTTGGCTAACCTTTTGGTCATTGATCTGAGCTCCGTCCACCTCTGCTTT
GAGCAGCTAGAGAATGAGCTGGAGCTCAGCCTGCCCTCTTGTTTCAAGACTAATGTTTGC
ACATCAGGAGCACACAGCTCAGAGATCAGCTACACCCCTGCTGACTTTCAGGATGCTGTA
TTGACACCAGTGACATCACCCCTGGAAGTTAAGCTAAAATACTCCTCCCTGGCGTGA
>XP-033482889.1_lan
ATGTGGAGTGACGTGGTTCACCGGGCGGTCAGCGACGGTCCCGTGACCGGCGACCTGAGG
ACAGTGCGCAACCTGACGGCCGTGGAGAAGAGCTGCCAGGTGGCTCCTTATTTCGGCACA
GTCCAGAGAGACGTGCAGCCATACATGCGGAGGATACTGGCAGTGTGGATGTTTCAGGTG
TGTGAGGAGCAGAAGTGTGAGGAGGAGGTGTTTCCGCTGGCGGTGCATTACCTGGACTGT
TACCTGAGCCGTCACCCCATTGAAAAGTCCCACCTGCAGCTTTTGGGATGTGTTTGTATG
TTCCTGGCCTCCAAAATGAGAGAGACTGTGCCCCTGACTCCCATCAAGCTATGTATCTAC
ACAGACAACTCCATCTCAGTGTCAGACCTCCTGCAGTGGGAGGTAGCAGTGGTGTCCAGG
TTAGACTGGTGTCTGGCATCTGTGGTACCCTCTGACTTCCTGGAGCCAATTCTCCACACT
CTCCCCTTTCTTCAGCCCCACCACTTCCCAAACATGCGCAGGCATGTTCACTCCTACATC
GCTCTGGCAGCCACTGACTGCAGGTTTTCAGTGTTCTTGCCCTCCACTGTTGTGTGTGCC
TGTGTGAGCCTCGCCATGCAGAGGCTAAAGTTAGTGGATGCTGCCGTCTCCTCTGATTTG
GTGATGACGTTTTTGGCTAACCTTTTGGTCATTGATCTGAGCTCCGTCCACCTCTGCTTT
GAGCAGCTAGAGAATGAGCTGGAGCTCAGCCTGCCCTCTTGTTTCAAGACTAATGTTTGC
ACATCAGGAGCACACAGCTCAGAGATCAGCTACACCCCTGCTGACTTTCAGGATGCTGTA
TTGACACCAGTGACATCACCCCTGGAAGTTAAGCTAAAATACTCCTCCCTGACATGA
>OF06328-RA_aka
ATGTGGAGTGACGTGGTTCATCGGGCGGTCAGCGACGATCCCGTGACCGGCGACCTGAGG
ACAGTGCGCAACCTGACGGCCGTGGAGAAGAGCTGCCAGGTGGCTCCTTATTTCGGCACA
GTCCAGAGAGACGTGCAGCCATACATGCGGAGGATACTGGCAATGTGGATGTTTCAGGTG
TGTGAGGAGCAGAAGTGTGAGGAGGAGGTGTTTCCGCTGGCGGTGCATTACCTGGACTGT
TATCTGAGCCGTCACCCCATTGAAAAGTCCCACCTGCAGCTTTTGGGATGTGTTTGCATG
TTCCTGGCCTCCAAAATGAGAGAGACTGTGCCACTGACTCCCATCAAGCTATGTATCTAC
ACAGACAACTCCATCTCAGTCTCAGACCTCCTGCAGTGGGAGGTAGCAGTGGTGTCCAGG
TTAGACTGGTGTCTGGCGTCTGTGGTGCCCTCTGACTTCCTGGAGCCAATTCTCCACGCT
CTCCCCTTTCTTCAGCCCCACCACTTTCCAAACATGCGCAGGCATGTTCACTCCTACATC
GCTCTGGCAGCCACTGACTGCAGGTTTTCAGTGTTCTTGCCCTCCACTGTTGTGTGTGCC
TGTGTCAGCCTCGCCATGCACAGGCTAAAGTTAGTGGATGCTGCCGTCTCCTCTGATTCG
GTGATGACGTTTTTGGCTAACCTCTTGGTCATTGATCTGAGCTCCGTCCACCTCTGCTAT
GAGCAGCTAGGGAATGAGCTGGAGCTCAGCCTGCCCTCTTGTTTCAAGACTAATGTTTGC
ACATCAGGAGCACACAGCTCAGAGATCAGCTACACCC------------------CTGTA
TTGACACCAGTGACATCACCCCTGGAAGTTAAGCTAAAATACTCCTCCCTGACATGA
>Ecy-GLEAN-10024610_Ecy
ATGTGGAGTGACGTGGTTCACCGGGCGGTCAGCGACGATCCCGTGACCGGCGACTTGAGG
ACAGTGCGCAACCTGACGGCCGCGGAGAAGAGCTGCACGGTGGCTCCTTATTTCGGCACA
GTCCAGAGAGACGTGCAGCCATACATGCGGAGGATACTGGCAGTGTGGATGTTTCAGGTG
TGTGAGGAGCAGAAGTGTGAGGAGGAGGTGTTTCCGCTGGCGGTGCATTACCTGGACTGT
TACCTGAGCCGTCACCCCATTGAAAAGTCCCACCTGCAGCTTTTGGGGTGTGTTTGCATG
TTCCTGGCCTCCAAAATGAGAGAGACTGTGCCCCTGACTCCCATCAAGCTATGTATCTAC
ACAGACAACTCCATCTCAGTCTCAGACCTCCTGCAGTGGGAGGTAGCAGTGGTGTCCAGG
TTAGACTGGTGTCTGGCGTCTGTGGTGCCCTCTGACTTCCTGGAGCCAATTCTCCACGCT
CTCCCCTTTCTTCAGCCCCACCACTTTCCAAACATGCGCAGGCATGTTCACTCCTACATC
GCTCTGGCAGCCACTGACTGCAGGTTTTCAGTGTTCTTGCCCTCCACTGTTGTGTGTGCC
TGTGTCAGCCTCGCAATGCACAGGCTAAAGTTAGTGGATGCTGCCGTGTCCTCTGATTCG
GTGATGACGTTTTTGGCTAACCTCTTGGTCATTGATCTGAGCTCCGTCCACCTCTGCTAT
GAGCAGCTAGGGAATGAGCTGGAACTCAGCCTGCCCTCTTGTTTCAAGACTAATGTTTGC
ACATCAGGAGCACACGGCTCAGAGATCAGCTACACCC------------------CTGTA
TTGACACCAGTGACATCACCCATGCAAGTTAAGCTAAAATACTCCTCCCTGACATGA
