# Supplementary material for: Chromosome-Level Genome Assembly of the Speckled Blue Grouper (Epinephelus cyanopodus) Provides Insight into Its Adaptive Evolution
Source: Biology (Basel). 2022 Dec 13;11(12):1810. doi: 10.3390/biology11121810 (PMC9775623; doi:10.3390/biology11121810)
Supplement: Supplementary file 1 [file biology-11-01810-s001.zip › Supplemental Data/HO00379.align]

>OF06337-RA_aka
------------------------------------------------------------
-------------------ATGGCAGAGCCTCGGATCCCTGTCAAGATGAACCGCCTCTG
TTGTCGGATCTGCTCCGAGGTTCTCAGGAATCCTGCAACTGTTCCCTGCGGACACAACTT
CTGCATGCAGTGCATCCAGGGCCACTGGGACCGGGACGAGAGGAGGGACCGTCGCTACAG
CTGTCCTGAATGTGGTGGGAAGTTTCCCTACAGACCTCAGCTGATCAGGAACACGACTCT
AGCTGACTTGGTGAGGGACACAGAGAGGTGTGATGATGGCAGCACAGAGGAGAGGAGACA
ATCAGGGCCATCTAAAAGACCCCGGAGCTGTACAGAGACAGAGCCATCAGCAGGAAGCGG
TGTGTGTGTGAAGCACAGCAGCCCTCTGGATATCTACTGCTGCAGTGACAAGCAGATCAT
ATGTGCAATGTGTGCTGCAGCTGAGCACAGGGGACACACCATAGGGTCAGTGAGGGAGGA
GAGGAGGAGGAGACAGGAGGAGCTAAAGAACGTACAAAAAAAATCCAGGCAGATTCTGCA
GAGACAAGAAAAGAAATCAAAGAACATGGAAAGGACTCTTGAAGAGATTCAGGACGAGGC
GAGAGAAGCACGGGACTACAGTGAAAGCATCTTGGTGAGCGTCATCGACTGCCTCCAGAG
ACATTACATGTCAGTGAGGGAGCTGATCAGAGGTCACAGGGAGGAGGCCACAGCTCGGGT
TGAGACGTCCCTACAGACCCTGCAGGAGAAAATGGAGGGAATCAGAAAGAGAGATGCTGA
GCTGGATCGTCTGGCACAGATTGACAACGATGTCCAGTTCTTACAGGAATGGCCTTCTCT
GCAGCGCCTCTGTAAAGAAGACCATCTCCATCCTCTCAATGATGTTCCAGAGGATACACT
TCTCCCCTTTGACTACACAAAGAGGGTTGTTGAACAGCTCGGGAGGCGACTGGAGGAGTT
TTGCGACACAGAATTCGCCTCAATCACTGAAACTGCTGACAGCGGAGAGGAGCAGGAATC
AGGAGAGGAGACAGAGGAGGACGACATGGAACAAGGATATGAAGCCGGTGTTTCTGGAGT
TAACAACACTGTGACTGAAAAGGACATGGGGCCTAAAACCAGAGCACAGTTCCTGCAGTA
TGCATGTAGCCTCAGCCTGGACCCCACCACAGCTCATGAGGACCTGGTGATTTCTGCAGG
AGACAAGGAGGTGAGGCTCAACCCTCTCAAGTGTAAGAGTCCAGCTAAACGTTTCCCGCA
GAGGTTTCTCCACCGACGGCAGGTGCTGTGCAAGCAGGGGCTGAAGGCCGAGTGCTGCTA
CTATGAGATAGAGGTGCAAGGAGACAAGGCTGAGATTGCCCTCGCCTACAAAGGAATAGA
CAGAAAATCTCGCACTATGCTGTCAGCATTTGGGGCCAATGAAAATTCCTGGAGTCTTGA
TCGTTCCACAAACTACTCTGTGAGCCACAGGGGTGACAGCATCCAGCTCACGGAAAACCC
AAGTCATCACAGGCTCGGTATTTTTCTGAAGTTCAAAGAGGGAACTCTGTCGTTCTACGA
GGTGTCAGACAGTATGAAGTTTCTTTACACAGTTGAAGCTGTATTCACAGAGCCTCTGTA
TCCGGGCTTCTGGCTCGGAGAGAAATGTTGCATCAGGATCTGTGATTTGACACAGGACTG
A
>Ecy-GLEAN-10024602_Ecy
------------------------------------------------------------
-------------------ATGGCAGAGCCTCGGGTCCCTGTCAAGATGAACCGCCTCTG
TTGCTGGATCTGCTCTGAGGTTCTCAGGAATCCTGCAACTGTTCCCTGCGGACACAACTT
CTGCATGCAGTGCATAGAGGACCACTGGGACCGGGACGAGAGGAGGGACCGTCACTACAG
CTGTCCTGAATGTGGTGGGAAATTTCCCTCCAGACCTCAGCTGATCAGGAACACGACTCT
AGCTGACTTGGTGAGGGACACAGAGAGGTGTGATGATGGCAGCACAGAGGAGAGGAGACA
ATCAGGGCCGTCTAAAAGACCCCGGAGCTGTAAAGAGACAGAGCCATCAGCAGGAAGTGG
TGTGTGTGTGAAGCACAGCAGCCCTCTGGATATCTACTGCTGCAGTGACGAGCAGATCAT
ATGTGCAATGTGTGCTGCAGCTGAGCACAGGGGACACACCATAGGGTCAGTGAGGGAGGA
GAGGAGGAGGAGACAGGAGGAGCTAAAGAACGTACAAAAAAAATCCAGGCAGATTCTGCA
GAGACAAGAAAAGAAATCAAAGAACATGGAAAGGACTCTTGAAGAGATTCAGGACGAGGC
GAGAGAAGCACGGGACTACTGTGAAAGCATCTTGGTGAGCGTCATCGACTGCCTCCAGAG
ACATTACATGTCAGTGAGGGAGCTGATCAGAGGTCACAGGGAGGAGGCGACAGCTCAGGT
TGAGACGTCCCTAAAGACCCTGCAGGAGAAAATGGAGGGAATCAGAAAGAGAGATGCTGA
GCTGGATCGTCTGGCACAGATTGACAACGATGTCCAGTTCTTACAGGAATGGCCCTCTCT
GCAGCGCCTTTGTAAAGAAGACCATCTCCATCCTCTCAATGATGTTCCAGAGGATACACT
TCTCCCCTTTGACTACACAAAGAGGGTTGTTGAAGAGCTCGGGAGGCGACTGGAGGAGTT
TTGCGACACAGAATTCGCCTCAATCACTGAAACTGCTGACAGCGGAGAGGAGCAGGAATC
AGGAGAGGAGACAGAG---GACGACATGGAACAAGGATATGAAGCCGGTGTTTCTGGAGT
TAACAACACTGTGACTGAAAAGGACATGGGGCCTAAAACCAGAGCACAGTTCCTGCAGTA
TGCATGTAGCCTCAGCCTGGACTCCACCACAGCTCACGAGGACCTGGTGATTTCTGCAGG
AGACAAGGAGGTGAGGCTCAGCCCTCTCCAGCGTAAGAGTCCGGTTAAACATTTCCCGCA
GAGGTTTCTCTACCGACGGCAGGTGCTGTGCAAGCAGGGGCTGAAGGCCGAGTGTTGCTA
CTATGAGATAGAGGTGCAAGGAGACAAGGCTGAGATCGCCCTTGCCTACAAAGGAATAGA
CAGAAAATCTCGCACTATGCTGTCAGCGTTTGGGGCCACTGAACATTCCTGGAGCCTTGA
TCGCTCCACAAACTACTCTGTGAGTCACAGGGGTGACAGCATCCAGCTCACGGAACACCC
AAGTCATCGCAGGCTCGGTATTTTTCTGAAGTTCAAAGAGGGAACTCTGTCGTTCTACGA
GGTGTCAGACAGTATGAAGTTTCTTTATACAGTTGAAGCTGAATTCACAGAGCCTCTGTA
TCCGGGCTTCTGGCTCGGAGATAAATGTTGCATCAGGATCTGTGATTTGACACAGGAATG
A
>C.altivelis-GLEAN-10028558_alt
------------------------------------------------------------
-------------------ATGGCAGAGCCTCGGATCCCTGTCAAGATGAACCGCCTCTG
CTGTCGGATCTGCTCTGAGGTCCTCAGGAATCCTGCAACTGTTCCCTGCGGACACAACTT
CTGCATGCAGTGCATCCAGGGCCACTGGGACCGAGACGAGAGGAGGGACCATCACTACAG
CTGTCCTGAATGTGGTGGGAAGTTTCCCTCCAGACCTCAGCTGATCAGGAACAGGACTCT
AGCTGACTTGGTGAGGGACACAGAGAGGTGTGATGATGGCAGCACAGAGGAGAGGAGACA
ATCAGGGCCATCTAAAAGACCCCGGAGCTGTACAGAGA------CATCAGCAGGAAGCGG
CGTGTGTGTGAAGCACAGCAGCCCTCTGGATATCTACTGCTGCACTGACGAGCAGATCAT
ATGTGCAATGTGTGCTGCAGCTGAGCACAGGGGACACACCATAGGGTCAGTGAGGGAGGA
GAGGAGGAGGAGGCAGGAGGAGCTGAAGAATGTAAAAAAAAAATCCAAGCAGATTCTGCA
GAAACGAGAAAAGAAATCAAAGGACATGGAAAGGACTCTTGAACAGATTCAGGATGAGGC
GAGAGAAACACGGGACTACTGTGAAAGCATCTTGGTGAGTGTCATTGACTGCCTCCAGAG
ACATTACATGTCAGTGAGGGAGCTGATCAGAGGTCACAGGGAGGAGGCGACAGCTCAGGT
TGAGATGTCCCTACAGACCCTGCAGGAGAAAATGGAGGAAATCAGAAAGAGAGATGATGA
GCTGGATCGTCTGGCACAAATTGACAACGATGTCCAGTTCTTACAGGAATGGCCCTCTCT
GCGGCGCCTCTGTAAAGAAGACCATCTCCATCCTCCCAATGATGTTCCAGAGGATACACT
TCTCCCCTTTGACTGCACAAAGAGGGCTGCTGAAGAGCTCGGGAGGCGACTGGAGGAGTT
TTGCGACAAAGAATTTGCCTCACTCACTGAAACTGCTGACAGCGGAGAGGAGCAGGAATC
AGGAGAGGAGACAGAGGACGATGACATGGAACAAGGATATGAAGCCGGTGTTTCTGGAGT
TAACAACACTGTGACTGAAAAGGACATGGAGCCTAAAACCAGAGCACAGTTCCTGCAGTA
TGCATGTAGCCTTAGCCTGGACCCCACCACAGCTCACAAGGACCTGGTGATTTCTGCAGG
AGACAAGGAGGTGAGGCTCAGCCCTCTCAAGTGTAAGAGTCCAGCTGTACTTTTCCCACA
GAGGTTTCTCCACCGACGGCAGGTGCTGTGCAAGCAGGGGCTTAAGGCCGCGTGCTGTTA
TTATGAGATAGAGGTGCAAGGAGACAAGGCTGAGATCGCCCTCGCCTACGCAGGAATAGA
CAGAAAATCTCGCACTATGCTGTCAGCATTTGGGGCCAATGAGAATTCCTGGAGTCTTGA
TCGCTCCACAAAGTACTCTGTGAGCCACAGGGGTGACAGCATCGAGCTCACGGAAAACCC
AAGTCATCACAGGCTCGGTGTTTATCTGAAGTTCAAAGAGGGAACTCTGTCGTTCTACGA
GGTGTCAGACAGTATGAAGTTTCTTTACACAGTTGCAGCTGAATTCACAGAGCCACTGTA
TCCAGGCTTCTGGCTTGGAGAGAAATGTTGCATCAGGATCTGTGATTTGACACAGGACTG
A
>E.fuscoguttatus.07200_fus
ATGACTACTGAAGCAC----------TTGAGCAGGAAGTGAAACTAAGCTTCTGTCAGCC
TGCCTTTCTCCTCTCAGACATGGCAGGGCCTCGGATCCCTGTCAAGATGAACCGCCTCTG
CTGTCGGATCTGCTCCGAGGTCCTCAGGAATCCTGCAACTGTTCCCTGCGGACACAACTT
CTGCATGCAGTGCATCCAGGGCCACTGGGACCGAGACGAGAGGAAGGACCGTCACTACAG
CTGTCCTGAATGTGGTAGGAAGTCTCCCTCCAGACCTCAGCTGATCAGGAACACGACTCT
AGCTGACTTGGTGAGGGACACAAAGAGGTGTGATGATGGCAGCACAGAGGAGAGGAGACA
ATCAGGGCCATCTAAAAGACCCCGGAGCTGCACAGAGA------CATCAGCAGGAAGTGG
TGTGTGTGTGAAGCACAGCAGCCCTCTGGATATCTACTGCTGCACTGACGAGCAGATCAT
ATGTGCAATGTGTGCTGCAGCTGAGCACAGGGGACACACCATAGGGTCAGTGAGGGAGGA
GAGGAGGAGGAGACAGGAGGAGCTGAAGAACGTACAAAAAAAATCCAAGCAGATTCTGCA
GAAACAAGAAAAGAAATCAAAGAACATGGAATGGACTCTTGAACAGATTCAGGATGAGGC
GAGAGAAACACGGGACTACTGTGAAAGCATCTTGGTGAGCGTCATCGACTGCCTCCAGAG
ACATTACATGTCAGTGAGGGAGCTGATCAGAGGTCACAGGGAGGAGGCAACAGCTCTGGT
TGAGATGTCCCTGCAGACCCTGCAGGAGAAGATGGAGAAAATCAGAAAGAGAGATGCTGA
GCTGGATCGTCTGGCACAAATTGACAACGATGTCCAGTTCTTACAGGACTGGCCCTCTCT
GCGGCGCCTCTGTAAAGAAGACCATCTCCATCCTCTCAGTGATGTTCCAGAGGATCCACT
CCTCCCCTTTGACTGCACAAAGAGGGCTGTTGAAGAGCTCGGGAGGCAACTGGAGGAGTT
TTGCGACAAAGAATTCGCCTCAATCACTGAAACTGCTGACAGCGGAGAAGAGCAGGAATC
AGGAGAGGAGACAGAGGACGACGACATGGAACAAGAATATGAAGCCGGTGTTTCTGGAGT
TAACAACACTGTGACTGAAAAGGACATGGAGCCTAAAACCAGAGCACAGTTCCTGCAGTA
TGCATGTAGCCTCAGCCTGGACCCCACCACAGCTCACGAGGACCTGGTGATTTCTGCAGG
AGGCAAGGAGGTGAGGCTCAGCCCTCTCAAGTGTAAGAGTCCAGCTATACGTTTCCCGCA
GAGGTTTCTCCACCGACGGCAGGTGCTGTGCAAGCAGGGGCTGAAGGCCGAGTGCTGCTA
CTATGAGATAGAGGTGCAAGGAGACAAGGCTGAGATCGCCCTCGCCTACGAAGGAATAGA
CAGAAAATCTCGCACTATGCTGTCAGCGTTTGGGGCCAATGAAAATTCCTGGAGTCTTGA
TCGCTCCACAAAGTACTCTGTGAGCCACAGGGGTGACAGCATTGAGCTCATGGAAAACCC
AAGTCATCGCAGGCTCGGTGTTTATCTGAAGTTCAAAGAGGGAACTCTGTCGTTCTATGA
GGTGTCAGACAGTATGAAGTTTCTTTACAAAGTTGAAGCTGAATTCACAGAGCCTCTGTA
TCCGGGCTTCTGGCTCGGAGAGAAATGTTGCATCAGGATCTGTGATTTGACACAGGACTG
A
>Epmoa-GLEAN-10023501_moa
------------------------------------------------------------
-------------------ATGGCAGAGCCTCGGATCCCTGTCAAGATGAACCGCCTCTG
CTGTCGGATCTGCTCCGAGGTCCTCAGGAATCCTGCAACTGTTCCCTGCGGACACAACTT
CTGCATGCAGTGCATCCAGGGCCACTGGGACCGAGACGAGAGGAGGGACCGTCACTACAG
CTGTCCTGAATGTGGTAGGAAGTTTCCCTCCAGACCTCAGCTGATCAGGAACACGACTCT
AGCTGACTTGGTGAGGGACACAGAGAGGTGTGATGATGGCAGCACAGAGGAGAGGAGACA
ATCAGGGCCATCTAAAAGACCCCGGAGCTGTACAGAGA------CATCAGCAGGAAGCGG
TGTGTGTGTGAAGCACAGCAGCCCTCTGGATATCTACTGCTGCACTGACAAGCAGATCAT
ATGTGCAATGTGTGCTGCAGCTGAGCACAGGGGACACACCATAGGGTCAGTGAGGGAGGA
GAGGAGGAGGAGACAGGAGGAGCTGAAGAACGTACAAAAAAAATCCAAGCAGATTCTGCA
GAAACAAGAAAAGAAATCAAAGAACATGGAAAGGACTCTTGAACAGATTCAGGATGAGGC
GAGAAAAACACGGGACTACTGTGAAAGCATCTTGGTGAGCGTCATCGACTGCCTCCAGAG
ACATTACATGTCAGTGAGGGAGCTGATCAGAGGTCACAGGGAAGAGGCGACAGCTCAGGT
TGAGATGTCCCTACAGACCCTGCAGGAGAAGATGGAGGAAATCAGAAAGAGAGATGCTGA
GCTGGATCGTCTGGCACAAATTGACAACGATGTCCAGTTCTTACAGGAATGGCCCTCTCT
GCGGCGTCTCTGTAAAGAAGACCATCTCCATCCTCTCAATGATGTTCCAGAGGATCCACT
TCTCCCCTTTGACTGCACAAAGAGGGCTGTTGAAGAGCTCGGGAGGCGACTGGAGGAGTT
TTGCGACAAAGAATTCGCCTCAATCACTGAAACTGCTGACAGCGGAGAAGAGCAGGAATC
AGGAGAGGAGACAGAGGACGACGACATGGAACAAGGATATGAAGCCGGTGTTTCTGGAGT
T---AACACTGTGACTGAAAAGGACATGGAGCCTAAAACCAGAGAACAGTTCCTGCAGTA
TGCATGTAGCCTCAGCCTGGACCCCACCACAGCTCATGAGGACCTGGTGATTTCTGCAGG
AGGCAAGGAGGTGAGGCTCAGCCCTCTCAAGTGTAAGAGTACAGCTATACGTTTCCCGCA
GAGGTTTCTCCACCGACGGCAGGTGCTGTGCAAGCAGGGGCTGAAGGCCGAGTGCTGCTA
CTATGAGATAGAGGTGCAAGGAGACAAGGCTGAGATCGCCCTCGCCTACGAAGGAATAGA
CAGAAAATCTCGCACTATGCTGTCAGCGTTTGGGGCCAATGAAAATTCCTGGAGTCTTGA
TCGCTCCACAAAGTACTCTGTGAGCCACAGGGGTGACAGCATCGAGCTCACGGAAAACCC
AAGTCATCACAGGCTCGGTGTTTATCTGAAGTTCAAAGAGGGAACTCTGTCATTCTACGA
GGTGTCAGACAGTATGAAGTTTCTTTACACAGTTAAAGCTGAATTCACAGAGCCTCTGTA
TCCGGGCTTCTGGCTCGGAGAGAAATGTTGCATCAGGATCTGTGATTTGACACAGGACTG
A
>XP-033482715.1_lan
ATGAGAGCAGAGTCACTTCCAGCTAATTATTCAGCACAGATATCAGAGCTAAAGGAAG--
--------------CATACATGGCAGAGCCTCGGATCCCTGTCAAGATGAACCGCCTCTG
CTGTCGGATCTGCTCCGAGGTCCTCAGGAATCCTGCAACTGTTCCCTGCGGACACAACTT
CTGCATGCAGTGCATCCAGGGCCACTGGGACCGAGACGAGAGGAGGGACCGTCACTACAG
CTGTCCTGAATGTGGTAAGAAGTTTCCTTCCAGACCTCAGCTGATCAGGAACACGACTCT
AGCTGACTTGGTGAGGGACACAGAGAGGTGTGATGATGGCAGCACAGAGGAGAGGAGACA
ATCAGGGCCATCTAAAAGACCCCGGAGCTGTACAGAGA------CATCAGCAGGAAGCGG
TGTGTGTGTGAAGCACAGCAGCCCTCTGGATATCTACTGCTGCACTGACGAACAGATCAT
ATGTGCAATGTGTGCTGCAGCTGAGCACAGGGGACACACCATAGGATCAGTGAGGGAGGA
GAGGAGGAGGAGACAGGAGGAGCTGAAGAACGTACAAAAAAAATCCAAGCAGATTCTGCA
GAAACAAGAAAAGAAATCAAAGAACATGGAAAGGATTCTTGAACAGATTCAGGATGAGGC
GAGAGAAACACGGGACTACTGTGAAAGCATCTTGGTGAGCGTCATCGACTGCCTCCAGAG
ACATTACGTGTCAGTGAGGGAGGTGATCAGAGGTCACAGGGAGGAGGCGACAGCTCAGGT
TGAGATGTCCCTACAGACCCTGCAGGAGAAGATGGAGGAAATCAGAAAGAGAGATGCTGA
GCTGGATCGTCTGGCACAAATTGACAACGATGTCCAGTTCTTACAGGACTGGCCCTCTCT
GCGGCGCCTCTGTAAAGAAGACCATCTCCATCCTCTCAATGGTGTTCCAGAGGATCCACT
TCTCCCCTTTGACTGCACAAAGAGGGCTGTTGAAGAGCTCGGGAGGCGACTGGAGGAGTT
TTGCGACAAAGAATTCGCCTCAATCACTGAAACTGCTGACAGCGGAGAAGAGCAGGAATC
AGGAGAGGAGACAGAGGACGACGACATGGAACAAGGATATGAAGCCGGTGTTTCTGGAGT
TAACAACACTGTGACTGAAAAGGACATGGAGCCTAAAACCAGAGCACAATTCCTGCAGTA
TGCATGTAGCCTCAGCCTGGACCCCACCACAGCTCACGAGGACCTGGTGATTTCTGCAGG
AGACAAGGAGGTGAGGCTCAGCCCTCTCAAGTGTAAGAGTCCAGCTATACGTTTCCCGCA
GAGGTTTCTCCACCGACGGCAGGTGCTGTGCAAGCAGGGGCTGCAGGCCGAGTGCTGCTA
CTATGAGATAGAGGTGCAAGGAGACAAGGCTGAGATCGCCCTCGCCTACGGAGGAATAGA
CAGAAAATCTCGCACTATGCTGTCAGCATTTGGGGCCAATGAAAATTCCTGGAGTCTTGA
TCGCTCCACAAAGTACTCTGTGAGCCACAGGGGTGACAGCATCGAGCTCACGGAAAACCC
AAGTCATCACAGGCTCGGTGTTTATCTGAAGTTCAAAGAGGGAACTCTGTCCTTCTACGA
GGTGTCAGACAGTATGAAGTTTCTTTACACAGTTGAAGCTGAATTCACAGAGCCTCTGTA
TCCGGGCTTCTGGCTCGGAGAGAAATGTTGCATCAGGATCTGTGATTTGACACAGGACTG
A
