# Supplementary material for: Chromosome-Level Genome Assembly of the Speckled Blue Grouper (Epinephelus cyanopodus) Provides Insight into Its Adaptive Evolution
Source: Biology (Basel). 2022 Dec 13;11(12):1810. doi: 10.3390/biology11121810 (PMC9775623; doi:10.3390/biology11121810)
Supplement: Supplementary file 1 [file biology-11-01810-s001.zip › Supplemental Data/HO00385.align]

>Ecy-GLEAN-10024592_Ecy
------------------------------------------------------------
------------------------------------------------------------
------------------------------------------------------------
------------------------------ATGGGGAACTGCACTGGGTCGAGTATGGAG
GAACTACAAGCGTGTGAGAGTCATCAGTGGTACAGGAAATTCATGACTGAGTGCCCGTCT
GGACTTCTCACCTTTTACGAATTCAAGAGGTTCTTTGGCCTGAGGAACCTGTCGGATACT
TCAAATGCCTACGTGATGACCATGTTTACAACGTTTGATATGAATGATGATGGCTACATT
GATTTCATGGAGTATGTAGCCGCTCTGAGCCTGGTGCTAAAGGGAGGAGTGCAGCAGAAG
CTCCGCTGGTACTTCAAACTGTATGATATAGATGGAAGCGGCTGCATCGACCGTGACGAG
CTGCTTCTCATCATTAAGTCCATCCGTGCAATCAATGGAATTCCGTGTGAGACGTCGGCA
GAGGACTTTGCCAACATGGTGTTTGACAAGATTGACATTAATGGAGATGGTGAACTATCC
TATGAGGAGTTCATGGAGGGGATTCAGAATGACGAAGCGCTGCTGAGTGCACTAACGGAG
TGTTTGGACCTCACACACATCGTCCAGAAAATTCAAGGAGAGATGAAAGCAAAAAACAGC
TAA
>OF06346-RA_aka
------------------------------------------------------------
------------------------------------------------------------
------------------------------------------------------------
------------------------------ATGGGGAACTGCACTGGGTCGAGTATGGAG
GAACTACAAGCGTGTGAGAGTCATCAGTGGTACAGGAAATTCATGACTGAGTGCCCGTCT
GGACTTCTCACCTTTTACGAATTCAAGAGGTTCTTTGGCCTGAGGAACCTGTCAGATACT
TCAAATGCCTACGTGATGACCATGTTTACAACGTTTGATATGAATGATGATGGCTACATT
GATTTCATGGAGTATGTAGCCGCTCTGAGCCTGGTGCTAAAAGGAGGAGTGCAGCAGAAG
CTCCGCTGGTACTTCAAACTGTATGATATAGATGGAAGCGGCTGCATCGACCGTGACGAG
CTGCTTCTCATCATTAAGTCCATCCGTGCAATCAATGGAATTCCGTATGAGACGTCGGCA
GAGGACTTTGCCAACATGGTGTTTGACAAGATTGACATCAATGGAGATGGTGAACTATCC
TACGAGGAGTTCATGGAGGGGATTCAGAATGACGAAGCACTGCTGATGACACTAACGGAG
TGTTTGGACCTCACACACATCGTCCAGAAAATTCAAGGAGAGATGAAAACAAAAAACAGC
TAA
>XP-033483173.1_lan
------------------------------------------------------------
------------------------------------------------------------
------------------------------------------------------------
------------------------------ATGGGGAACTGCACTGGGTCGAGTATGGAA
GAACTACAAGCGTGTGAGAGTCATCAGTGGTACAGGAAATTCATGACTGAGTGCCCGTCT
GGACTTCTCACCTTTTACGAATTCAAGAAGTTCTTTGGCCTGAGCAACCTGTCGGATACT
TCAAATGCCTACGTGATGACCATGTTTACAACGTTTGATATGAATGATGATGGCTACATT
GATTTCATGGAGTATGTAGCTGCTCTGAGCCTGGTGCTAAAGGGAGGAGTGCAGCAGAAG
CTCCGCTGGTACTTCAAACTGTATGATATAGATGGAAGCGGCTGCATCGACCGTGACGAG
CTACTTCTCATCATTAAGTCCATCCGTGCAATCAATGGAATTCCGTGTGAGACATCGGCA
GAGGACTTTGCCAACATGGTGTTTGACAAGATTGACATCAATGGAGATGGTGAACTATCC
TATGAGGAGTTCATGGAGGGGATTCAGAATGACGAAGAGCTGCTGATGACACTAACAGAG
TGTATGGACCTCACACACATCGTCCAGAAAATTCAAGGAGAGATGAAAACAAAAAACAGC
TAA
>Epmoa-GLEAN-10023492_moa
------------------------------------------------------------
------------------------------------------------------------
------------------------------------------------------------
------------------------------ATGGGGAACTGCACTGGGTCGAGTATGGAG
GAACTACAAGCGTGTGAGAGTCATCAGTGGTACAGGAAATTCATGACTGAGTGCCCATCT
GGACTTCTCACCTTTTACGAATTCAAGAGGTTCTTTGGCCTGAGCAACCTGTCGGATACT
TCAAATGCCTACGTGATGACCATGTTTACAACGTTTGATATGAATGATGATGGCTACATT
GATTTCATGGAGTATGTAGCCGCTCTGAGCCTGGTGCTAAAGGGAGGAGTGCAGCAGAAG
CTCCGCTGGTACTTCAAACTGTATGATATAGATGGAAGCGGCTGCATCGACCGTGACGAG
CTGCTTCTCATCATTAAGTCCATCCGTGCAATCAATGGAATTCCGTGTGAGACGTCGGCA
GAGGACTTTGCCAACATGGTGTTTGACAAGATTGACATCAATGGAGATGGTGAACTATCC
TATGAGGAGTTCATGGAGGGGATTCAGAATGACGAAGAGCTGCTGATGACACTAACGGAG
TGTATGGACCTCACACACATCGTCCAGAAAATTCAAGGAGAGATGAAAACAAAAAACAGC
TAA
>C.altivelis-GLEAN-10028549_alt
------------------------------------------------------------
------------------------------------------------------------
------------------------------------------------------------
------------------------------ATGGGGAACTGCACTGGGTCGAGTATGGAG
GAACTACAAGCGTGTGAGAGTCATCAGTGGTACAGGAAATTCATGACTGAGTGCCCGTCT
GGACTTCTCACCTTTTACGAATTCAAGAAGTTCTTTGGCCTGAGCAACCTGTCGGATACT
TCAAATGCTTACGTGATGACCATGTTTACAACGTTTGATATGAATGATGATGGCTACATT
GATTTCATGGAGTATGTAGCCGCTCTGAGCCTGGTGCTAAAGGGAGGAGTGCAGCAGAAG
CTCCGCTGGTACTTCAAACTGTATGATATAGATGGAAGCGGCTGCATCGACCGTGATGAG
CTGCTTCTCATCATTAAGTCCATCCGTGCAATCAATGGAATTCCGTGTGAGACGTCGGCA
GAGGACTTTGCCAACATGGTGTTTGACAAGATTGACATCAATGGAGATGGTGAACTATCC
TATGAGGAGTTCATGGAAGGGATTCAGAATGACGAAGAGCTGCTGATGACACTAACGGAG
TGTATGGACCTCACACACATTGTCCAGAAAATTCAAGGAGAGATGAAAACAAAAAACAGC
TAA
>E.fuscoguttatus.07288_fus
ATGTACAAACTGCTGCGGCACAGAGTAGCATTCAGCTCACGATCTTCAGAGTGCTGTGAT
GAACGTGGTGCCCTGGGGTTGGAGGTCTTCTTGTCTCTGGAATATCGAAGGAGATGTGAT
GGAGGAGTGAGGTGTGGAGAAACACAGGAAAGAGGAGGGCTCGTTGTTGTTGTAGGAGTC
ATTGACGATGCCGGGGTGCTCGGGTATAACATGGGGAACTGCACTGGGTCGAGTATGGAG
GAACTACAAGCATGTGAGAGTCATCAGTGGTATAGGAAATTCATGACTGAGTGCCCGTCT
GGACTTCTCACCTTTTACGAATTCAAGAAGTTCTTTGGCCTGAGCAACCTGTCGGATACT
TCAAATGCCTACGTGATGACCATGTTTACAACGTTTGATATGAATGATGATGGTTACATT
GATTTCATGGAGTATGTAGCCGCTCTGAGCCTGGTGCTAAAGGGAGGAGTGCAGCAGAAG
CTCCGCTGGTACTTCAAACTGTATGATATAGATGGAAGCGGCTGCATCGACCGTGATGAG
CTGCTTCTCATCATTAAGTCTATCCGTGCAATCAATGGAATTCCGTGTGAGACGTCGGCA
GAGGACTTTGCCAACATGGTGTTTGACAAGATTGACATCAATGGAGATGGTGAACTATCC
TATGAGGAGTTCATGGAGGGGATTCAGAATGACGAAGAGCTGCTGATGACACTAACGGAG
TGTATGGACCTCACACACATCGTCCAGAAAATTCAAGGAGAGATGAAAACAAAAAACAGC
TAA
