# Supplementary material for: Chromosome-Level Genome Assembly of the Speckled Blue Grouper (Epinephelus cyanopodus) Provides Insight into Its Adaptive Evolution
Source: Biology (Basel). 2022 Dec 13;11(12):1810. doi: 10.3390/biology11121810 (PMC9775623; doi:10.3390/biology11121810)
Supplement: Supplementary file 1 [file biology-11-01810-s001.zip › Supplemental Data/HO00444.align]

>XP-033481809.1_lan
ATGTTGTTGGCGAAGCCGTTGTGTGCGCGTGTCCGCCC--TCCTGCCACACACGTGAAGT
CGCAGAAGTACTTTCGTGAAGTTATGTCTAAAGCCA-------------------AACAA
AAACGAGCCAAACGTCTCGGCTTCGGGAAATTTAAGACTAAAGATGGACAGAAGAATGAC
GCTTCAGGGCAGACAAAGAATTCGGAGCAGTCATCTGTGCAGAATGTCAAAGCCAACAGA
AAACCAGAGGAAATCAGGAAGCAGAGGATTCAGGACCTCCAGGACAGGCAGAGAATCTCT
AGAGAACGAGAACTGATGAAGAGGAGGAATTTGCAAAGCTATCAGAATGACATCCTACAG
CGACAAAGAGCATTTGAGCAGAGGGAGATGGAGATGCAGAGTTTGGAGAAGAATGTTAAT
TTCGAAAATGAAAATTCGAGGAAGGCGTATTACAGAGAATTTAAAAAGGTCGTGGAGGCC
TCAGATGTGATTTTGGAGGTTTTGGATGCACGTGACCCTCTTGGCTGCAGATGTCCTCAG
GTGGAACAGGCAGTCATTCAAAGTGGAACAAACAAGAAGATCGTTTTAGTCCTTAATAAA
ATTGATTTGGTGTCAAAGGAAATTGTGGAAAAGTGGATTAAATATCTTCGTAATGAGTTT
CCTACAGTAGCTTTCAAAGCATCCACTCAGCAACAGACCAAGAACTTGAAACGCAGTAAC
GTACCAGTGACTCAAGCCACCACAGAGCTACTCAGTACCAGTGCTTGTGTTGGTGCAGAT
TGCTTGATGAAGCTTCTAGGAAACTACTGCCGCAACCTTGACATCAAGACGGCCATCACC
GTGGGTGTTGTAGGTTTTCCTAATGTAGGAAAAAGTAGTTTGATCAACAGTTTGAAACGA
GCACGAGCGTGTAATGTCGGAGCCACTCCTGGTGTCACCAAGTGCCTTCAAGAGGTGCAT
TTGGACAAACACATTAAGCTCCTAGATTGCCCTGGCATTGTCATGGCAACTTCAACATCT
GATGCAGCAATGATTCTCCGTAACTGTGTGAAAATCGAACAGCTCGTAGATCCCCTTCCA
CCTGTTGAAGCCATCCTTCGACGCTGCAACAAGGCACAGATCATCGAGCACTACGGAGTT
TCAGACTTTCACACAGCTCTGGAGTTCTTGGCAATGCTTGCTCGACGTCAAGGCAAACTA
AGGAAGGGGGGACTGCCTGACACCGACAAAGCAGCAAAGAGTGTATTATTGGACTGGACA
GGGGGAAGGATCAGCTACTTTACACATCCTCCAGAGACACACACTCTTCCCACACACGTC
AGCGCCGAGATTGTTACGGAGATGGGCAAAGCGTTTGACTGGGATGAGTTGGAAAAAGGA
AATCAGGAAGTTCTTGCAGAATCTTCTTGTCCTGATATCCAAATGGGATTTTGCATGGAA
ACCACTGGAATGACAGAAGGTGGCCGGGGTGAACCACCTTCTGATCTGGACATGGCGGGG
GGGTCCTTGGAAGAGACTGAATTTAAAGATGACATTCAATCTATGGAGGATGACCAGGAC
CCAGAGTTTGGACCAATGACAGTCGAGATAAAATCTCAGAGGTCAAAGATGGACTTACCT
GCAAGTGATGCTGCATCCAAGGCTCCAAATTTGAGGGATATCATTGATGTAGATCCGTTA
CAGCAGGGCCAGGCACTCCTGGCGGCCAGCAAGAAGAGGAAAAAGCAACAGAAAAGATCT
GACAAACTTGCCACCAAACTCTCAGACACCTTGACAGCTGCAATGGACTTCTCATTTTCA
GACAGCTGA
>OF06428-RA_aka
------------------------------------------------------------
-----------------------ATGTCTAAAGCCA-------------------AACAA
AAACGAGCCAAACGTCTCGGCTTTGGGAAATTTAAGACTAAAGATGGACAGAAGAATGAC
GCTCCAGGGCAGACAAAGAATTCAGAGCAGTCATCTGTGCAGAATGTCAAAGCCAACAGA
AAACCAGAGGAAATCAGGAAGCAGAGGATTCAGGACCTCCAGGACAGGCAGAGAATCTCT
AGAGAACGAGAACTGATGAAGAGGAGGAATTTGCAAAGCTATCAGAATGACATCCTACAG
CGACAAAGAGCGTTTGAGCAGAGGGAGATGGAGATGCAGAGTTTGGAGAAGAATGTTAAT
TTCGAAAATGAAAATTCAAGAAAGGCGTATTACAGAGAATTTAAAAAGGTCGTGGAGGCC
TCAGATGTGATTTTGGAGGTTTTGGATGCACGTGACCCTCTTGGCTGCAGATGTCCTCAG
GTGGAGCAGGCAGTCATTCAAAGTGGAACGAACAAGAAGATCGTTTTAGTCCTTAATAAA
ATTGATTTGGTGTCAAAGGAAATTGTGGAAAAGTGGATTAAATATCTTCGTAATGAGTTT
CCGACAGTAGCTTTCAAAGCATCCACTCAGCAACAGACCAAGAACTTGAAACGCAGTAAC
GTACCGGTGACTCAAGCCACCACAGAGCTACTCAGTACCAGTGCTTGTGTCGGTGCAGAT
TGCTTAATGAAGCTTCTTGGGAACTACTGCCGCAACCTTGACATCAAGACGGCCATCACC
GTGGGTGTTGTAGGTTTTCCTAATGTAGGAAAAAGTAGTTTGATCAACAGTTTGAAACGA
GCACGAGCATGTAATGTCGGAGCCACTCCTGGTGTCACCAAGTGCCTTCAAGAGGTGCAT
TTGGACAAACACATTAAGCTCCTAGATTGCCCCGGCATTGTCATGGCAACTTCAACGTCT
GATGCAGCAATGATTCTCCGTAACTGTGTGAAAATCGAACAGCTCGTAGATCCCCTTCCA
CCTGTTGAAGCCATCCTTCGACGCTGCAACAAGGCACAGATCATCGAGCACTACGGAGTT
TCAGACTTTCACACAGCTCTGGAGTTCTTGGCAATGCTTGCTCGACGTCAAGGTAAACTA
AGGAAGGGGGGACTGCCTGACACCGACAAAGCAGCAAAGAGTGTATTATTGGACTGGACA
GGGGGAAGGATCAGCTACTTCACACATCCTCCAGAGACACACACTCTTCCCACGCACGTC
AGCGCCGAGATTGTTACGGAGATGGGCAAAGCTTTTGACTGGGATGAGCTGGAAAAAGGA
AATCAGGAAGTTCTTGCAGAGTCGTCTTGTCCTGATATCCAAATGGGATTTTGCATGGAA
ACCACTGGAATGACAGAAGGTGGTCGGGGTGAACCACCTTCTGACCTGGACATGGCGGGG
GGGTCCTTGGAAGAGACAGAATTTAAAGATGACATTCAATCTATGGAGGATGACCAGGAC
CCAGAGTTTGGACCAATGACAGTGGAGATAAAATCTCAGAGGTCAAAGACGGACTTACCT
GCAAGTGATGCTGCATCCAAGGCTCCAAATTTGAGGGATATCATTGATGTAGATCCTTTA
CAGCAGGGCCAGGCACTCCTGGCGGCCAGCAAGAAGAGGAAAAAGCAACAGAAAAGATCT
GACAAACTTGCCACCAAACTCTCAGACACCTTGACAGCTGCAATGGACTTCTCATTTTCA
GACAGCTGA
>Ecy-GLEAN-10024504_Ecy
ATGTTGTTGATCAAGCCGTTGTGTGCGCGTGTCCGCCC--TCCTGCCGCACACGTGAAGT
CGTATAAGTACTTCAGTGAAATCATGTCTAAAGCCA-------------------AACAA
AAACGAGCCAAACGTCTCGGCTTTGGGAAATATAAGACTAAAGATGGACAGAAGAATGAC
GCTTCAGGGCAGACAAATAATTCAGAGCAGTCATCTGTGGTGAATGTCAAAGCCAACAGA
AAACCAGAGGAAATCAGGAAGCAGAGGATTCAGGACCTCCAGGACAGGCAGAGAATCTCT
AGAGAACGTGAACTGATGAAGAGGAGGAATTTGCAAAGCTATCAGAATGACATCCTACAG
CGACAAAGAGCGTTTGAGCAGAGGGAGATGGAGATGCAGAGTTTGGAGAAGAATGTTAAT
TTCGAAAATGAAAATTCAAGAAAGGCGTATTACAGAGAATTTAAAAAGGTCGTGGAGGCC
TCAGATGTGATTTTGGAGGTTTTGGATGCACGTGACCCTCTTGGCTGCAGATGTCCTCAG
GTGGAGCAGGCAGTCATTCAAAGTGGAACGAACAAGAAGATCGTTTTAGTCCTTAATAAA
ATTGATTTGGTGTCAAAGGAAATTGTGGAAAAGTGGATTAAATATCTTCGTAATGAGTTT
CCGACAGTAGCTTTCAAAGCATCCACTCAGCAACAGACCAAGAACTTGAAACGCAGTAAC
GTACCGGTGACTCAAGCCACCACGGAGCTACTCAGTACCAGTGCTTGTGTCGGTGCAGAT
TGCTTGATGAAGCTTCTTGGGAACTACTGCCGCAACCTTGACATCAAGACGGCCATCACC
GTGGGTGTTGTAGGTTTTCCTAATGTAGGAAAAAGTAGTTTGATCAACAGTTTGAAACGA
GCACGAGCATGTAATGTCGGAGCCACTCCTGGTGTCACCAAGTGCCTTCAAGAGGTGCAT
TTGGACAAACACATTAAGCTCCTAGATTGCCCCGGCATTGTCATGGCAACTTCAACGTCT
GATGCAGCAATGATTCTCCGTAACTGTGTGAAAATCGAACAGCTCGTAGATCCCCTTCCT
CCTGTTGAAGCCATCCTTCGACGCTGCAACAAGGCACAGATCATCGAGCACTACGGAGTT
TCAGACTTTCATACAGCTCTGGAGTTCTTGGCAATGCTTGCTCGACGTCAAGGCAAACTA
AGGAAGGGGGGGCTGCCTGACACTGACAAAGCAGCAAAGAGTGTATTATTGGACTGGACA
GGGGGAAGGATCAGCTACTTCACACATCCTCCAGAGACACACACTCTTCCCACACACGTC
AGCGCGGAGATAGTTACGGAGATGGGCAAAGCTTTTGACTGGGATGAGCTGGAAAAAGGA
AATCAGGAAGTTCTTGCAGAGTCGTCTTGTCCTGATATCCAAATGGGATTTTGCATGGAA
ACCACTGGAATGACAGAAGGTAGCCGGGGTGAACCACCTTCTGACCTGGACATGGCAGGA
GGGTCCTTGGAAGAGACAGAATTTAAAGATGACATTCAATCGATGGAGGATGACCAGGAT
CCAGAGTTTGGACCAATGACAGTAGAGATAAAATCTCAGAGGTCAAAGACGGACTTACCT
GCAAGTGATGCTGCATCCAAAGCTCCAAATTTGAGGGATATCATTGATGTAGATCCTTTA
CAGCAGGGCCAGGCACTCCTGGCGGCCAGCAAGAAGAGGAAAAAGCAACAGAAAAGATCT
GACAAACTTGCCACCAAACTCTCAGACACCTTGACAGCTGCAATGGACTTCTCATTTTCA
GACAGCTGA
>E.fuscoguttatus.08374_fus
------------------------------------------------------------
-----------------------ATGTCTAAAGCCA-------------------AACAA
AAACGAGCCAAACGTCTCGGCTTCGGGAAATTTAAGACTAAAGATGGACAGAAAAATGAC
GCTTCAGGGCAGACAAAGAATTCGGAGCAGTCATCTGTGCAGAATGTCAAAGCCAACAGA
AAACCAGAGGAAATCAGGAAGCAGAGGATTCAGGACCTCCAGGACAGGCAGAGAATCTCT
AGAGAACGAGAACTGATGAAGAGGAGGAATTTGCAAAGCTATCAGAATGACATCCTACAG
CGACAAAGAGCGTTTGAGCAGAGGGAGATGGAGATGCAGAGTTTGGAGAAGAATGTTAAT
TTCGAAAATGAAAATTCAAGAAAGGCGTATTACAGAGAATTTAAAAAGGTCGTGGAGGCC
TCAGATGTGATTTTGGAGGTTTTGGATGCACGTGACCCTCTTGGCTGCAGATGTCCTCAG
GTGGAGCAGGCAGTCATTCAAAGTGGAACGAACAAGAAGATCGTTTTAGTCCTTAATAAA
ATTGATTTGGTGTCAAAGGAAATTGTGGAAAAGTGGATTAAATATCTTCGTAATGAGTTT
CCTACAGTAGCTTTCAAAGCATCTACTCAGCAACAGACCAAGAACTTGAAACGCAGTAAC
GTACCGGTGACTCAAGCCACCACAGAGCTACTCAGTACCAGTGCTTGTGTTGGTGCAGAT
TGCTTGATGAAGCTTCTAGGAAACTACTGCCGCAACCTTGACATCAAGACGGCCATCACC
GTGGGTGTTGTGGGTTTTCCTAATGTAGGAAAAAGTAGTTTGATCAACAGTTTGAAACGA
GCACGAGCATGTAATGTTGGAGCCACTCCTGGTGTCACCAAGTGCCTTCAAGAGGTACAT
TTGGACAAACACATTAAGCTCCTAGATTGCCCTGGCATTGTCATGGCAACTTCAACATCT
GATGCAGCAATGATTCTCCGTAACTGTGTGAAAATCGAACAGCTCGTAGATCCTCTTCCA
CCTGTTGAAGCCATCCTTCGACGCTGCAACAAGGCACAGATCATCGAGCACTACGGAGTT
TCAGACTTTCACACAGCTCTGGAGTTCTTGGCAATGCTTGCTCAACGTCAAGGCAAACTA
AGGAAGGGGGGACTGCCTGACACCGACAAAGCAGCAAAGAGTGTATTATTGGACTGGACA
GGGGGAAGGATCAGCTACTTCACACATCCTCCAGAGACACACACTCTTCCCACACACGTC
AGCGCCGAGATTGTTACGGAGATGGGCAAAGCGTTTGACTGGGATGAGCTGGAAAAAGGA
AATCAGGAAGTTCTTGGAGAGTCATCTTGTCCTGATATCCAAATGGGATTTTGCATGGAA
ACCACTGGAATGACAGAAGGTGGCCGGGGTGAACCACCTTCTGACCTGGACATGGCGGGG
GGCTCCTTGGAAGAGACAGAATTTAAAGATGACATTCAATCTATGGAGGATGACCAGGAC
CCAGAGTTTGGACCAATGACAGTGGAGATAAAATCTCAGAGGTCAAAGACGGACTTACCT
GCAAGTGACGCTGCATCCAAGGCTCCAAATTTGAGGGATATCATTGATGTAGATCCTTTA
CAGCAGGGCCAGGCTCTCCTGGCGGCCAGCAAGAAGAGGAAAAAGCAACAGAAAAGATCT
GACAAACTTGCCACCAAACTCTCAGACACCTTGACAGCTGCAATGGACTTCTCATTTTCA
GACAGCTGA
>Epmoa-GLEAN-10023403_moa
ATGCTCTGGAGGGGGAAGAGGAAAAGGCAGCGCTGCTCATTGGTGTGCTGCTCCTGGTGC
TGTCCCATGGGGCAGTTTTGGGCGTTCCTGAGCCCACATGGCAACCTTGGCTTGGAACAA
AAACGAGCCAAACGTCTCGGCTTCGGGAAATTTAAGACTAAAGATGGACAGAAGAATGAC
GCTTCAGGGCAGACAAAGAATTCAGAGCAGTCATCTGTGCAGAATGTCAAAGCCAACAGA
AAACCAGAGGAAATCAGGAAGCAGAGGATTCAGGACCTCCAGGACAGGCAGAGAATCTCT
AGAGAACGAGAACTGATGAAGAGGAGGAATTTGCAAAGCTATCAGAATGACATCCTACAG
CGACAAAGAGCGTTTGAGCAGAGGGAGATGGAGATGCAGAGTTTGGAGAAGAATGTCAAT
TTCGAAAATGAAAATTCAAGAAAGGCATATTACAGAGAATTTAAAAAGGTCGTGGAGGCC
TCAGATGTGATTTTGGAGGTTTTGGATGCACGTGACCCTCTTGGCTGCAGATGTCCTCAG
GTGGAGCAGGCAGTCATTCAAAGTGGAACAAACAAGAAGATCGTTTTAGTCCTTAATAAA
ATTGATTTGGTGTCAAAGGAAATTGTGGAAAAGTGGATTAAATATCTTCGTAATGAGTTT
CCTACAGTAGCTTTCAAAGCATCCACTCAGCAACAGACCAAGAACTTGAAACGCAGTAAC
GTACCGGTGACTCAAGCCACCACAGAGCTACTCAGTACCAGTGCTTGTGTTGGTGCAGAT
TGCTTGATGAAGCTTCTAGGAAACTACTGCCGCAACCTTGACATCAAGACGGCCATCACC
GTGGGTGTTGTAGGTTTTCCTAATGTAGGAAAAAGTAGTTTGATCAACAGTTTGAAAAGA
GCACGAGCATGTAATGTCGGAGCCACTCCTGGTGTCACCAAGTGCCTTCAAGAGGTGCAT
TTGGACAAACACATTAAGCTCCTAGATTGCCCTGGCATTGTCATGGCAACTTCAACATCT
GATGCAGCAATGATTCTCCGTAACTGTGTGAAAATCGAACAGCTCGTAGATCCCCTTCCA
CCTGTTGAAGCCATCCTTCGACGCTGCAACAAGGCACAGATCATCGAGCACTACGGAGTT
TCAGACTTTCACACAGCTCTGGAGTTCTTGGCAATGCTTGCTCGACGTCAAGGCAAACTA
AGGAAGGGGGGACTGCCTGACACCGACAAAGCAGCAAAGAGTGTATTATTGGACTGGACA
GGGGGAAGGATCAGCTACTTCACACATCCTCCAGAGACACACACTCTTCCCACACACGTC
AGCGCCGAGATTGTTACGGAGATGGGCAAAGCGTTTGACTGGGATGAGTTGGAAAAAGGA
AATCAGGAAGTTCTTGCAGAGTCTTCTTGTCCTGATATCCAAATGGGATTTTGCATGGAA
ACCACTGGAATGACAGAAGGTGGCCGGGGTGATCCACCTTCTGATCTGGACATGGCGGGG
GGGTCCTTGGAAGAGACAGAATTTAAAGATGACATTCAATCTATGGAGGATGACCAGGAC
CCAGAGTTTGGACCAATGACAGTGGAGATAAAATCTCAGAGGTCAAAGACGGACTTACCT
GCAAGTGATGCTGCATCCAAGGCTCCAAATTTGAGGGATATCATTGATGTAGATCCGTTA
CAGCAGGGCCAGGCACTCCTGGCGGCCAGCAAGAAGAGGAAAAAGCAACAGAAAAGATCT
GACAAACTTGCCACCAAACTCTCAGACACCTTGACAGCTGCAATGGACTTCTCATTTTCA
GACAGCTGA
>C.altivelis-GLEAN-10028455_alt
------------------------------------------------------------
-----------------------ATGTCTAAAGCCA-------------------AACAA
AAACGAGCCAAACGTCTCGGCTTCGGGAAATTTAAGACTAAAGATGGACAGAACAATGAC
ACTTCAGGGCAGACAAAGAATTCGGAGCAGTCATCTGTGCAGAATGTCAAAGCCAACAGA
AAACCAGAGGAAATCAGGAAGCAGAGGATTCAGGACCTCCAGGACAGGCAGAGAATCTCT
AGAGAACGAGAACTGATGAAGAGGAGGAATTTGCAAAGCTATCAGAATGACATCCTACAG
CGACAAAGAGCGTTTGAGCAGAGGGAGATGGAGATGCAGAGTTTGGAGAAGAATGTTAAT
TTCGAAAATGAAAATTCAAGAAGGGCATATTACAGAGAATTTAAAAAGGTCGTGGAGGCC
TCCGATGTGATTTTGGAGGTTTTGGATGCACGTGACCCTCTTGGCTGCAGATGTCCTCAG
GTGGAGCAGGCAGTCATTCAAAGTGGAACGAACAAGAAGATCGTTTTAGTCCTTAATAAA
ATTGATTTGGTGTCAAAGGAAATTGTGGAAAAGTGGATTAAATATCTTCGTAATGAGTTT
CCTACAGTAGCTTTCAAAGCATCCACTCAGCAACAGACCAAGAACTTGAAACGCAGTAAT
GTACCGGTGACCCAAGCCACCACAGAGCTACTCAGTACCAGTGCTTGTGTTGGTGCAGAT
TGCTTGATGAAGCTTCTAGGAAACTACTGCCGCAACCTTGACATCAAGACGGCCATCACT
GTGGGTGTTGTAGGTTTTCCTAATGTAGGAAAAAGTAGTTTGATCAACAGTTTGAAACGA
GCACGAGCATGTAATGTTGGAGCCACTCCTGGTGTCACCAAGTGCCTTCAAGAGGTGCAT
TTGGACAAACACATTAAGCTCCTAGATTGCCCTGGCATTGTCATGGCAACTTCAACATCC
GATGCAGCAATGATTCTCCGTAACTGTGTGAAAATCGAACAGCTCGTAGATCCCCTTCCA
CCTGTTGAAGCCATCCTTCGACGCTGCAACAAGGCACAGATCATCGAGCACTACGGAGTC
TCAGACTTTCACACAGCTCTGGAGTTCTTGGCAATGCTTGCTCGACGTCAAGGCAAACTA
AGGAAGGGGGGACTACCTGACACCGACAAAGCAGCAAAGAGTGTATTATTGGACTGGACA
GGAGGAAGGATCAGCTACTTCACACATCCTCCAGAGACACACACTCTTCCCACACACGTC
AGCGCCGAGATTGTTACGGAGATGGGCAAAGCGTTTGACTGGGATGAGTTGGAAAAAGGA
AATCAGGAAGTTCTTGCAGAGTCTTCTTGTCCCGATATCCAAATGGGATTTTGCATGGAA
ACCACTGGAATGACAGAAGCTGGCCGGGGTGAACCACCTTCTGATCTGGACATGGCGGGG
GGGTCCTTGGAAGAGACAGAATTTAAAGATGACATTCAATCTATGGAGGATGACCAGGAC
CCAGAGTTTGGACCAATGACAGTGGAGATAAAATCTCAGAGGTCAAAGACGGACTTACCT
GCAAGTGATGCTGCATCCAAGGCTCCAAATTTGAGGGATATCATTGATGTAGATCCGTTA
CAGCAGGGCCAGGCACTCCTGGCGGCCAGCAAGAAGAGGAAAAAGCAACAGAAAAGATCT
GACAAACTTGCCACCAAACTCTCAGACACCTTGACAGCTGCAATGGACTTCTCATTTTCA
GACAGCTGA
