# Supplementary material for: Chromosome-Level Genome Assembly of the Speckled Blue Grouper (Epinephelus cyanopodus) Provides Insight into Its Adaptive Evolution
Source: Biology (Basel). 2022 Dec 13;11(12):1810. doi: 10.3390/biology11121810 (PMC9775623; doi:10.3390/biology11121810)
Supplement: Supplementary file 1 [file biology-11-01810-s001.zip › Supplemental Data/HO00447.align]

>XP-033483640.1_lan
ATGAAGCACGGTCGTGTTACGGAACTTCCAGAGGACTTCTGGATCCCCGTCCCTCTGGAC
ACGGACAACATCACAGCTTTCAGCCCCTTCCTGATCCCCCAGGACCATCTAGCAAGCTCA
AGTACCTACTATGCAATGGCCGCGTACATGTTATTTTTATTTTTTGCGGGCACCAGCATC
AATGCGCTTACAGTCGCATGCACCATCCAAAACAAAAAGCTCCGGTCCCACCTCAACTAC
ATCCTGGTGAACTTGGCCGTGGCAAACCTTCTTGTGTCCTGTGTGGGGTCCTTCACTGCC
TGCTGCTCCTTTGCATCGAGATATTTTATCTTTGGAGCACTAGCATGCAAGATTGAAGGT
TTTGTGGCAACACTTGGTGGTATGGTAAGCCTGTGGTCTCTTGCTGTGATAGCGTTTGAA
AGATGGCTGGTCATCTGCAAACCACTTGGTAACTTTATTTTCAAGCCTGATCATGCTATA
GCTTGCTGTGCATTTACCTGGGTGTTTGCACTGATTGCCTCAGCTCCTCCACTGTTCGGA
TGGAGCAGATATATCCCAGAAGGCATGCAGTGCTCCTGTGGTCCAGACTGGTACACCACA
AACAACAAATACAACAACGAATCCTATGTGATGTTTCTTTTCTGCTTCTGCTTTGCTGTT
CCCTTGGCCACCATTATCTTCTGCTATGCTCAGCTGCTCATCACACTGAAAATGGCAGCG
AAGGCCCAAGCTGAATCTGCCTCCACCCAGAAGGCAGAGCGGGAGGTGACCAGGATGGTG
GTCGTCATGGTGCTGGGCTTCCTGGTGTGCTGGTTGCCTTACACCTCCTTTGCTCTTTGG
GTCGTCAATAACCGAGGGCAGCCTTTTGACCTGAGATTTGCTTCTATACCAGCTGTCTTT
TCCAAGTCTTCTACAGTCTACAACCCAATCATCTATGTTCTCCTCAACAAACAGTTCCGC
TCATGCATGATGAAAATGCTGGGGATGGGTGGAGGTGAGGATGAAGAGTCGTCGACACAG
TCAGTGACTGAAGTCTCCAAAGTTGGACCTGCTTAG
>C.altivelis-GLEAN-10028450_alt
ATGAAGCACGGTCGTGTTACGGAACTTCCAGAGGACTTCTGGATCCCCATCCCTCTGGAT
ACGGACAACATCACAGCTTTCAGCCCCTTCCTGATCCCCCAGGACCATCTAGCAAGCTCA
AGTACCTACTATGCAATGGCCGTGTACATGTTATTTTTATTTTTTGCGGGCACCAGCATC
AATGCGCTTACAGTCGCATGCACCATCCAAAACAAGAAGCTCCGGTCCCACCTCAACTAC
ATCCTGGTGAACTTGGCTGTGGCAAACCTTCTTGTGTCCTGTGTGGGCTCCTTCACTGCC
TTCTGCTCCTTTGCATCGAGATATTTTATCTTTGGAGCACTAGCATGCAAGATTGAAGGT
TTTGTGGCAACGCTTGGTGGTATGGTAAGCCTGTGGTCTCTTGCTGTGATAGCGTTTGAA
AGATGGCTGGTCATCTGCAAACCACTTGGTAATTTTATTTTCAAGCCTGATCATGCTGTA
GCTTGCTGTGCATTTACCTGGGTGTTTGCACTGATTGCCTCAGCTCCTCCACTGTTCGGA
TGGAGCAGATATATCCCAGAAGGCATGCAGTGCTCCTGTGGTCCAGACTGGTACACCACA
AACAACAAATACAACAACGAATCCTATGTGATGTTTCTTTTCTGCTTCTGCTTTGCTGTT
CCCTTGGCCACCATTATCTTCTGCTATGCTCAGCTGCTCATCACACTGAAAATGGCAGCG
AAGGCCCAAGCTGAATCTGCCTCCACCCAGAAGGCAGAGCGGGAGGTGACCAGGATGGTG
GTCGTCATGGTGCTGGGCTTCCTGGTGTGCTGGTTGCCTTATACCTCCTTTGCTCTTTGG
GTCGTCAACAACCGCGGGCAGCCTTTTGACCTGAGATTTGCTTCTATACCAGCTGTCTTT
TCCAAGTCTTCTACAGTCTACAACCCAATCATCTATGTTCTCCTCAACAAACAGTTCCGC
TCATGCATGATGAAAATGCTGGGGATGGGTGGAGGAGAGGATGAAGAGTCGTCGACACAG
TCAGTGACCGAAGTCTCCAAAGTTGGACCTGCTTAG
>E.fuscoguttatus.08409_fus
ATGAAGCACGGTCGTGTTACGGAACTTCCAGAGGACTTCTGGATCCCCATCCCTCTGGAT
ACGGACAACATCACAGCTTTCAGCCCCTTCCTGATCCCCCAGGACCATCTAGCAAGCTCA
AGTACCTACTATGCAATGGCCGTGTACATGTTATTTTTATTTTTTGCGGGCACCGGCATC
AATGCGCTTACAGTCGCATGCACCATCCAAAACAAGAAGCTGCGGTCCCACCTCAACTAC
ATCCTGGTGAACTTGGCCGTGGCAAACCTTCTTGTGTCCTGTGTGGGCTCCTTCACTGCC
TTCTGCTCCTTTGCATCGAGATATTTTATCTTTGGAGCACTAGCATGCAAGATTGAAGGT
TTTGTGGCAACGCTTGGTGGTATGGTAAGCCTGTGGTCTCTTGCTGTGATAGCGTTTGAA
AGATGGCTGGTCATCTGCAAACCACTTGGTAACTTTATTTTCAAGCCTGATCATGCCATA
GCTTGCTGTGCATTCACCTGGGTGTTTGCACTGATTGCCTCAGCTCCTCCACTGTTCGGA
TGGAGCAGATATATCCCAGAAGGCATGCAGTGCTCCTGTGGTCCAGACTGGTACACCACA
AACAACAAATACAACAATGAATCCTACGTGATGTTTCTTTTCTGCTTCTGCTTTGCTGTT
CCCTTGGCCACCATTATCTTCTGTTATGCTCAGCTGCTCATCACACTGAAAATGGCAGCG
AAGGCCCAAGCTGAATCTGCCTCCACCCAGAAGGCAGAGCGGGAGGTGACCAGGATGGTG
GTCGTCATGGTGCTGGGCTTCCTGGTGTGCTGGTTGCCTTACACCACCTTTGCTCTTTGG
GTCGTCAACAATCGCGGGCAGCCTTTTGACCTGAGATTTGCTTCTATACCAGCTGTCTTT
TCCAAGTCTTCTACAGTCTACAACCCAATCATCTATGTTCTCCTCAACAAACAGTTCCGC
TCATGTATGATGAAAATGCTGGGGATGGGTGGAGGTGAGGATGAAGAGTCGTCGACACAG
TCAGTGACTGAAGTCTCCAAAGTTGGACCTGCTTAG
>Epmoa-GLEAN-10023399_moa
ATGAAGCACGGTCGTGTTACGGAACTTCCAGAGGACTTCTGGATCCCCATCCCTCTGGAT
ACGGACAACATCACAGCTTTCAGCCCCTTCCTGATCCCCCAGGACCATCTAGCAAGCTCA
AGTACCTACTATGCAATGGCTGTGTACATGTTATTTTTATTTTTTGCGGGCACCAGCATC
AATGCGCTTACAGTCGCATGCACCATCCAAAACAAGAAGCTCCGGTCCCACCTCAACTAC
ATCCTGGTGAACCTGGCCGTGGCAAACCTTCTTGTGTCCTGTGTGGGCTCCTTCACTGCC
TTCTGCTCCTTTGCATCGAGATATTTTATCTTTGGAGCACTAGCATGCAAGATTGAAGGT
TTTGTGGCAACGCTTGGTGGTATGGTAAGCCTGTGGTCTCTTGCTGTGATAGCGTTTGAA
AGATGGCTGGTCATCTGCAAACCACTTGGTAACTTTATTTTCAAGCCTGATCATGCTATA
GCTTGCTGTGCATTCACCTGGGTGTTTGCACTGATTGCCTCAGCTCCTCCACTGTTCGGA
TGGAGCAGATATATCCCAGAAGGCATGCAGTGCTCCTGTGGTCCAGACTGGTACACCACA
AACAACAAATACAACAACGAATCCTACGTGATGTTTCTTTTCTGCTTCTGCTTTGCTGTT
CCCTTGACCACCATTATCTTCTGCTATGCTCAGCTGCTCATCACACTGAAAATGGCAGCG
AAGGCCCAAGCTGAATCTGCCTCCACCCAGAAGGCAGAGCGGGAGGTGACCAGGATGGTG
GTCGTCATGGTGCTGGGCTTCCTGGTGTGCTGGTTGCCTTACACCTCCTTTGCTCTTTGG
ATCGTCAACAACCGTGGGCAGCCTTTTGACCTGAGATTTGCTTCTATACCAGCTGTCTTT
TCCAAGTCTTCTACAGTCTACAACCCAATCATCTATGTTCTCCTCAACAAACAGTTCCGC
TCATGCATGATGAAAATGCTGGGGATGGGTGGAGGTGAGGATGAAGAGTCGTCGACACAG
TCAGTGACTGAAGTCTCCAAAGTTGGACCTGCTTAG
>OF06431-RA_aka
ATGAAGCACGGTCGTGTTATGGAACTTCCAGAGGACTTCTGGATCCCCATCTCTCTGGAT
ACGGACAACATCACAGCTGTTAGCCCCTTCCTGATCCCCCAGGACCATCTAGCAAGCTCA
AGTACCTACTATGCAATGGCTATGTACATGTTATTTTTATTTTTTGCGGGCACCAGCATC
AATGCGCTTACAGTCGCATGCACCATCCAAAACAAGAAGCTCCGGTCCCACCTCAACTAC
ATCCTGGTGAACTTGGCTGTGGCAAACCTTCTTGTGTCCTGTGTGGGCTCCTTCACTGCC
TGCTGCTCCTTTGCATCCAGATATTTTATCTTTGGAGCACTAGCATGCAAGATTGAAGGT
TTTGTGGCAACGCTTGGTGGTATGGTAAGCCTGTGGTCTCTTGCTGTGATAGCGTTTGAA
AGATGGCTGGTCATCTGCAAACCACTTGGTAACTTTATTTTCAAGCCTGATCATGCTTTA
GCTTGCTGCGCATTCACCTGGGTGTTTGCACTGATTGCCTCAGCTCCTCCACTGTTCGGA
TGGAGCAGGTATATCCCAGAAGGCCTGCAGTGCTCCTGTGGTCCAGACTGGTACACCACA
AACAACAAATACAACAACGAATCCTATGTGATGTTTCTCTTCTGCTTCTGCTTTGCTGTT
CCCTTCGCCACCATTGTCTTCTGCTATGCTCAGCTGCTCATCACACTGAAAATGGCAGCG
AAGGCCCAAGCTGAATCTGCCTCCACCCAGAAGGCAGAGCGGGAGGTGACCAGGATGGTG
GTTGTCATGGTGCTGGGCTTCCTGGTGTGCTGGCTGCCTTACACCACCTTTGCTCTTTGG
GTCGTCAACAACCGCGGACAGCCTTTTGACCTGAGATTTGCTTCTATACCATCTATCTTT
TCCAAGTCTTCTACAGTCTACAACCCTGTCATCTATGTTCTCCTCAACAAACAGTTCCGC
TCATGCATGATGAAAATGCTGGGGATGGGTGGAGGTGAGGATGAAGAGTCGTCGACACAG
TCAGTGACTGAAGTCTCCAAAGTTGGACCTGCTTAG
>Ecy-GLEAN-10024501_Ecy
ATGAAGCACGGTCGTGTTACGGAACTTCCAGAGGACTTCTGGATCCCCATCGCTCTGGAT
ACGGACAACATCACAGCTCTTAGCCCCTTCCTGATCCCCCAGGACCATCTAGCAAGCTCA
AGTACCTACTATGCAATGGCTATGTACATGTTATTTTTATTTTTTGCGGGCACCAGCATC
AATGCGCTTACAGTCGCATGCACCATCCAAAACAAGAAGCTCCGGTCCCACCTCAACTAC
ATCCTGGTGAACTTGGCCGTGGCAAACCTTCTTGTGTCCTGTGTGGGCTCCTTCACTGCC
TGCTGCTCCTTTGCATCCAGATATTTCATCTTTGGACCTCTAGCATGCAAGATTGAAGGT
TTTGTGGCAACGCTTGGTGGTATGGTAAGCCTGTGGTCTCTTGCTGTGATAGCGTTTGAA
AGATGGCTGGTCATCTGCAAACCACTTGGTAACTTTATTTTCAAGCCCGATCATGCTTTA
GCTTGCTGTGCATTCACCTGGGTGTTTGCACTGATTGCCTCACTACCTCCACTGTTCGGA
TGGAGCAGATATATCCCAGAAGGCCTGCAGTGCTCCTGTGGTCCAGACTGGTACACCACA
AACAACAAATACAACAACGAATCCTATGTGATGTTTCTCTTCTGCTTCTGCTTCGCTGTT
CCCTTCGCCACCATTGTCTTCTGCTATGCTCAGCTGCTCATCACGCTGAAAATGGCAGCG
AAGGCCCAAGCGGAATCTGCCTCCACCCAGAAGGCAGAGCGGGAGGTGACCAGGATGGTG
GTCGTCATGGTGCTGGGCTTCCTGGTGTGCTGGATGCCTTACACCTCCTTTGCTCTTTGG
GTCGTCAACAACCGCGGGCAGCCTTTTGACCTGAGATATGGTTCTATACCATCTGTCTTT
TCCAAGTCTTCTACAGTCTACAACCCTGTCATCTATGTTCTCCTCAACAAACAGTTCCGC
TCATGCATGATGAAAATGCTGGGGATGGGTGGAGGTGAGGATGAAGAGTCGTCGACACAG
TCAGTGACTGAAGTCTCCAAAGTTGGACCTGCTTAG
