# Supplementary material for: Chromosome-Level Genome Assembly of the Speckled Blue Grouper (Epinephelus cyanopodus) Provides Insight into Its Adaptive Evolution
Source: Biology (Basel). 2022 Dec 13;11(12):1810. doi: 10.3390/biology11121810 (PMC9775623; doi:10.3390/biology11121810)
Supplement: Supplementary file 1 [file biology-11-01810-s001.zip › Supplemental Data/HO00457.align]

>C.altivelis-GLEAN-10028439_alt
ATGAGTGGGGACCATTCCCACAGTGAGGACC------------AGATTGACGGCG-----
-----------------------------------------------------------G
CTCTCGTTTCAATGACTCTCACAAGCATAAAGACAAGTATAAAGAGAAGGAACACAAACA
TAAGGACCACAAGAAGGATAAGGAACGTGAGAAATCAAAGCATGGCAACAGCGATCACAA
GGACTCATCTGACAAAAAACACAGGGACAAGGAGAAGGAAAAGATGAAGCACAAAGATGG
CAGCGCAGATAAATACAAGGACAAGCACAAGGACAAGAAGGATAAGTCACTTGATGGTAA
AGTCAAAAAAGAAAAAGAGAACGGCTTTGCCAGCCCTCTACATGTGAAGTCTGAGCCTGA
GGATTTTTACCACTCTCCTAAACATGAAAAGTCTCTGAAGAGAGAACGTGACGATGATAA
TGACTCTGAATTCAAGCCCAAAAAAATTAAGACTGAAAATGACAAGAAGGTCAAGAAAAG
AAAACAAGAAAATGAGGACATTAAGCCCAAAAAG---ACAAAAAACAAAAAAGGAGAAGT
TGCTGATGGAAAAAAGAAAGCAAAGAAAGAGCCAGAGGAGAAGTGGAAATGGTGGGAAGA
AGAGAGATACACAGATGGTGTTAAATGGAAGTTTCTGGAACATAAAGGGCCAGTGTTTGC
ACCGCCTTACGAGCCTCTCCCTAGTAATGTCAAATTTTTCTATGATGGTAAGCACATGAA
GCTCAGCCCAGAGGCAGAAGAGGTGGCAACTTTCTTTGCCAAAATGCTGGACCATGAATA
CACCACAAAGGACATCTTCCGCAAAAACTTCTTTAAAGATTGGAGAAAGGAAATGACTTC
AGAGGAAAAAGCTAAAATCACAGACCTGAAGAAGTGCGACTTCAATGAGATGAACGAATA
CTTTAAGGCACAGTCTGAAGCCAGGAAGGCCATGACAAAGGAGGAGAAACTGAAAATAAA
AGAGGAGAATGAGCGCATCTTGCAGGAGTACGGCTTCTGCATCATGGACAACCACAGGGA
ACGTATTGCTAACTTCCGCATTGAGCCTCCGGGCCTGTTTCGCGGTCGTGGAGACCATCC
TAAGATGGGCATGCTCAAACGTCGCATCAGGCCTCAAGACATCATCATCAACTGCAGCAA
GGACTCCAAGCACCCAGCGCCTCCTCCAGGCACTAAGTGGAAAGAGGTTCGTCATGACAA
CAAGGTGACTTGGCTGGTGTCGTGGACGGAGAACATTCAGGGTTCCATCAAGTACATCAT
GCTGAACCCCAGCTCCAGGATCAAGGGAGAGAAGGATTGGCAGAAGTATGAAACAGCTCG
TAGACTGAAGAAGTGTGTGGACCGTATCAGAGCCCAGTACCGTGAAGACTGGAAGTCTAA
GGAGATGAGGATCAGACAGAGGGCTGTGGCACTCTACTTCATCGACAAGCTGGCTCTGAG
AGCGGGTAATGAGAAGGAGGAAGGAGAGACTGCAGACACCGTGGGCTGCTGCTCGCTGAG
AGTTGAGCACATTAAACTCTATCCAGAGAACGATGGTCAGGAGTACGTGGTAGAGTTTGA
CTTCCTGGGTAAAGACTCCATCCGCTACTACAACAAAGTCCCTGTGGAGAAAAGAGTATT
TAAGAATCTTCAGTTGTTTATGGAGAACAAGGAGCCTGATGATGATCTGTTTGATCGTCT
GAATACTTCTGTTCTGAACAAGCACCTTCAGGAGCTGATGGACGGTCTGACTGCCAAAGT
CTTCCGTACCTACAACGCCTCAATCACCCTGCAGCAGCAGTTGAAGGAGCTCACAAGTGC
GGAAGAGAACATTCCAGCCAAGATCTTGTCCTACAACAGGGCCAACAGGGCTGTGGCCAT
CCTGTGTAACCATCAGAGGGCTCCACCAAAGACATTTGAGAAGTCGATGCAGAACCTGCA
GACTAAGATTGATGCTAAAAGGGACCAGCTCTCTGATGCCAAGAGAGAACTGAAGAGCGC
CAAGGCTGATGCCAAAGTACGGAGAGATGAAAAATCCAAAAAGGCCGTGGAGGCCAAGAA
GAAGGCAGTTCAGAGGATAGAGGAGCAACTGATGAAGCTGGAGGTGCAGGCGACCGATCG
TGAGGAGAACAAGCAGATTGCTCTTGGCACTTCCAAGCTCAACTATCTGGACCCTCGCAT
CTCTGTGGCTTGGTGTAAGAAGTGGGGCATTCCCGTGGAGAAGATCTACAACAAAACTCA
GCGTGAGAAGTTCGCTTGGGCCATCGACATGGCAGATGATGACTTTGAATTTTAA
>E.fuscoguttatus.08482_fus
ATGAGTGGGGACCATTCCCACAGTGAGGACC------------AGATTGACGGCG-----
-----------------------------------------------------------G
CTCTCGTTTCAATGACTCTCACAAGCATAAAGACAAGTATAAAGAGAAGGAACACAAACA
TAAGGACCACAAGAAGGATAAGGAACGTGAGAAATCAAAGCATGGCAACAGCGATCACAA
GGACTCATCTGACAAAAAACACAGAGACAAGGAGAAGGAAAAGATGAAGCACAAAGATGG
CAGCGCAGATAAATACAAGGACAAGCACAAGGACAAGAAGGATAAGTCACTTGATGGTAA
AGTCAAAAAAGAAAAAGAGAACGGCTTTGCCAGCCCTCTACATGTGAAGTCTGAGCCTGA
GGATTTTTACCACTCTCCTAAACATGAGAAGTCTCTAAAGAGAGAACGTGACGATGATAA
TGACTCTGAATTCAAGCCCAAAAAAATTAAGACTGAAAATGACAAGAAGGTCAAGAAAAG
AAAACAAGAAAATGAGGACATTAAGCCTAAAAAG---ACAAAAAACAAAAAAGGAGAAGT
TGCTGATGGAAAAAAGAAAGCAAAGAAAGAGCCAGAGGAGAAGTGGAAATGGTGGGAAGA
AGAGAGATACACAGATGGTGTTAAATGGAAGTTTCTGGAACATAAAGGGCCAGTGTTTGC
ACCGCCTTACGAGCCTCTCCCTAGTAATGTCAAATTTTTCTATGATGGTAAGCACATGAA
GCTCAGCCCAGAGGCAGAAGAGGTGGCAACTTTCTTTGCCAAAATGCTGGACCACGAATA
CACCACAAAGGACATCTTCCGCAAAAACTTCTTTAAAGATTGGAGAAAGGAAATGACTTC
AGAGGAAAAAGCTAAAATCACAGACCTGAAAAAGTGCGACTTCAGTGAGATGAACGAATA
CTTTAAGGCACAGTCTGAAGCCAGGAAGGCCATGACAAAGGAGGAGAAACTGAAAATAAA
AGAGGAGAATGAGCGCATCTTGCAGGAGTACGGCTTCTGCATCATGGACAACCACAGGGA
ACGTATTGCTAACTTCCGCATTGAGCCTCCGGGCCTGTTTCGCGGTCGTGGAGACCATCC
TAAGATGGGCATGCTCAAACGTCGCATCAGGCCTCAAGACATCATCATCAACTGCAGCAA
GGACTCCAAGCACCCAGCGCCTCCTCCAGGCACTAAGTGGAAAGAGGTTCGTCATGACAA
CAAGGTGACTTGGCTGGTGTCGTGGACGGAGAACATTCAGGGTTCCATCAAGTACATCAT
GCTGAACCCCAGCTCCAGGATCAAGGGAGAGAAGGATTGGCAGAAGTATGAAACAGCTCG
TAGACTGAAGAAGTGTGTGGACCGTATCAGAGCACAGTACCGTGAAGACTGGAAGTCTAA
GGAGATGAGGATCAGACAGAGGGCTGTGGCACTCTACTTCATCGACAAGCTGGCTCTGAG
AGCGGGTAATGAGAAGGAGGAAGGAGAGACTGCGGACACTGTGGGCTGCTGCTCGCTGAG
AGTTGAGCACATTAAACTCTATCCAGAGAACGATGGTCAGGAGTACGTGGTGGAGTTTGA
CTTCCTGGGTAAAGACTCCATCCGCTACTACAACAAAGTCCCTGTGGAGAAAAGAGTATT
TAAGAATCTTCAGTTGTTTATGGAGAACAAGGAGCCTGATGATGATCTGTTTGATCGTCT
GAATACTTCTGTTCTGAACAAGCACCTTCAAGAGCTGATGGACGGTCTGACTGCCAAAGT
CTTCCGTACCTACAACGCCTCAATCACCCTGCAGCAGCAGTTGAAGGAGCTCACAAGTGC
GGAAGAGAACATTCCAGCCAAGATCTTGTCCTACAACAGGGCCAACAGGGCTGTGGCCAT
CCTGTGTAACCATCAGAGGGCTCCACCAAAGACATTTGAGAAGTCGATGCAGAACCTGCA
GACTAAGATTGATGCTAAAAGGGACCAGCTCTCTGATGCCAAGAGAGAACTGAAGAGCGC
CAAGGCTGATGCCAAAGTACGGAGAGATGAAAAATCCAAAAAGGCCGTGGAGGCCAAGAA
AAAGGCAGTTCAGAGGATAGAGGAGCAACTGATGAAGCTGGAGGTGCAGGCGACTGATCG
TGAGGAGAACAAGCAGATTGCTCTTGGCACTTCCAAGCTCAACTATCTGGACCCTCGCAT
CTCTGTGGCTTGGTGTAAGAAGTGGGGCATTCCCGTGGAGAAGATCTACAACAAAACTCA
GCGTGAGAAGTTCGCCTGGGCCATCGACATGGCAGATGAGGACTTTGAATTTTAA
>XP-033482958.1_lan
ATGAGTGGGGACCATTCCCACAGTGAGGACC------------AGATTGACGGCG-----
-----------------------------------------------------------G
CTCTCGTTTCAATGACTCTCACAAGCATAAAGACAAGTATAAAGAGAAGGAACACAAACA
TAAGGACCACAAGAAGGATAAGGAACGTGAGAAATCAAAGCATGGCAACAGCGATCACAA
GGACTCATCTGACAAAAAACACAGAGACAAGGAGAAGGAAAAGATGAAGCACAAAGATGG
CAGCGCAGATAAATACAAGGACAAGCACAAGGACAAGAAGGATAAGTCACTTGATGGTAA
AGTCAAAAAAGAAAAAGAGAACGGCTTTGCCAGCCCTCTACATGTGAAGTCTGAGCCTGA
GGATTTTTACCACTCTCCTAAACATGAGAAGTCTCTAAAGAGAGAACGTGACGATGATAA
TGACTCTGAATTCAAGCCCAAAAAAATTAAGACTGAAAATGACAAGAAGGTCAAGAAAAG
AAAACAAGAAAATGAGGACATTAAGCCCAAAAAG---ACAAAAAACAAAAAAGGAGAAGT
TGCTGATGGAAAAAAGAAAGCAAAGAAAGAGCCAGAGGAGAAGTGGAAATGGTGGGAAGA
AGAGAGATACACCGATGGTGTTAAATGGAAGTTTCTGGAACATAAAGGGCCAGTGTTTGC
ACCGCCTTACGAGCCTCTCCCTAGTAATGTCAAATTTTTCTATGATGGTAAGCACATGAA
GCTCAGCCCAGAGGCAGAAGAGGTGGCAACTTTCTTTGCCAAAATGCTGGACCACGAATA
CACCACAAAGGACATCTTCCGCAAAAACTTCTTTAAAGATTGGAGAAAGGAAATGACTTC
AGAGGAAAAAGCTAAAATCACAGACCTGAAAAAGTGCGACTTCAGTGAGATGAACGAATA
CTTTAAGGCACAGTCTGAAGCCAGGAAGGCCATGACGAAGGAGGAGAAACTGAAAATAAA
AGAGGAGAATGAGCGCATCTTGCAGGAGTACGGCTTCTGCATCATGGACAACCACAGGGA
ACGTATTGCTAACTTCCGCATTGAGCCTCCGGGCCTGTTTCGCGGTCGTGGAGACCATCC
TAAGATGGGCATGCTCAAACGTCGCATCAGGCCTCAAGACATCATCATCAACTGCAGCAA
GGACTCCAAGCACCCAGCGCCTCCTCCAGGCACTAAGTGGAAAGAGGTTCGTCATGACAA
CAAGGTGACTTGGCTGGTGTCGTGGACGGAGAACATTCAGGGTTCCATCAAGTACATCAT
GCTGAACCCCAGCTCCAGGATCAAGGGAGAGAAGGATTGGCAGAAGTATGAAACAGCTCG
TAGACTGAAGAAGTGTGTGGACCGTATCAGAGCCCAGTACCGTGAAGACTGGAAGTCTAA
GGAGATGAGGATCAGACAGAGGGCTGTGGCACTCTACTTCATCGACAAGCTGGCTCTGAG
AGCGGGTAATGAGAAGGAGGAAGGAGAGACTGCGGACACCGTGGGCTGCTGCTCGCTGAG
AGTTGAGCACATTAAACTCTATCCAGAGAACGATGGTCAGGAGTACGTGGTGGAGTTTGA
CTTCCTGGGTAAAGACTCCATCCGCTACTACAACAAAGTCCCTGTGGAGAAAAGAGTATT
TAAAAATCTTCAGTTGTTTATGGAGAACAAGGAGCCTGATGATGATCTGTTTGATCGTCT
GAATACTTCTGTTCTGAACAAGCACCTTCAAGAGCTGATGGACGGTCTGACTGCCAAAGT
CTTCCGTACCTACAACGCCTCAATCACCCTGCAGCAGCAGCTGAAGGAGCTCACAAGTGC
GGAAGAGAACATTCCAGCCAAGATCTTGTCCTACAACAGGGCCAACAGGGCTGTGGCCAT
CCTGTGTAACCATCAGAGGGCTCCACCAAAGACATTTGAGAAGTCGATGCAGAACCTGCA
GACTAAGATTGATGCTAAAAGGGACCAGCTCTCTGATGCCAAGAGAGAACTGAAGAGCGC
CAAGGCTGATGCCAAAGTACGGAGAGATGAAAAATCCAAAAAGGCCGTGGAGGCCAAGAA
GAAGGCAGTTCAGAGGATAGAGGAGCAACTGATGAAGCTGGAGGTGCAGGCGACTGATCG
TGAGGAGAACAAGCAGATTGCTCTTGGCACTTCCAAGCTCAACTATCTGGACCCTCGCAT
CTCTGTGGCTTGGTGTAAGAAGTGGGGCATTCCCGTGGAGAAGATCTACAACAAAACTCA
GCGTGAGAAGTTCGCCTGGGCCATCGACATGGCAGATGATGACTTTGAATTTTAA
>Epmoa-GLEAN-10023389_moa
AT--------ACTATGGCCATTAGGTAGATCTTTTACTGATGTAGGTAAACGGCAATCCT
ACCATTTATTCAGTTCATTGTTAAAGACATTATCTTTCACTTTTGAAGAAGGTGATGTTG
TTCTCTTCTCA--GACTCTCACAAGCATAAAGACAAGTATAAAGAGAAGGAACACAAACA
TAAGGACCACAAGAAGGATAAGGAACGTGAGAAATCAAAGCATGGCAACAGCGATCACAA
GGACTCATCTGACAAAAAACACAGAGACAAGGAGAAGGAAAAGATGAAGCACAAAGATGG
CAGCGCAGATAAATACAAGGACAAGCACAAGGACAAGAAGGATAAGTCACTTGATGGTAA
AGTCAAAAAAGAAAAAGAGAACGGCTTTGCCAGCCCTCTACATGTGAAGTCTGAGCCTGA
GGATTTTTACCACTCTCCTAAACATGAGAAGTCTCTAAAGAGAGAACGTGACGATGATAA
TGACTCTGAATTCAAGCCCAAAAAAATTAAGACTGAAAATGACAAGAAGGTCAAGAAAAG
AAAACAAGAAAATGAGGACATTAAGCCCAAAAAG---ACAAAAAACAAAAAAGGAGAAGT
TGCTGATGGAAAAAAGAAAGCAAAGAAAGAGCCAGAGGAGAAGTGGAAATGGTGGGAAGA
AGAGAGATACACAGATGGTGTTAAATGGAAGTTTCTGGAACATAAAGGGCCAGTGTTTGC
ACCGCCTTACGAGCCTCTCCCTAGTAATGTCAAATTTTTCTATGATGGTAAGCACATGAA
GCTCAGCCCAGAGGCAGAAGAGGTGGCAACTTTCTTTGCTAAAATGCTGGACCACGAATA
CACCACAAAGGACATCTTCCGCAAAAACTTCTTTAAAGATTGGAGAAAGGAAATGACTTC
AGAGGAAAAAGCTAAAATCACAGACCTGAAGAAGTGCGACTTCAATGAGATGAACGAATA
CTTTAAGGCACAGTCTGAAGCCAGGAAGGCCATGACAAAGGAGGAGAAACTGAAAATAAA
AGAGGAGAATGAGCGCATCTTGCAGGAGTACGGCTTCTGCATCATGGACAACCACAGGGA
ACGTATTGCTAACTTCCGCATTGAGCCTCCGGGCCTGTTTCGCGGTCGTGGAGACCATCC
TAAGATGGGCATGCTCAAACGTCGCATCAGGCCTCAAGACATCATCATCAACTGCAGCAA
GGACTCCAAGCACCCAGCGCCTCCTCCAGGCACTAAGTGGAAAGAGGTTCGTCATGACAA
CAAGGTGACTTGGCTGGTGTCGTGGACGGAGAACATTCAGGGTTCCATCAAGTACATCAT
GCTGAACCCCAGCTCCAGGATCAAGGGAGAGAAGGATTGGCAGAAGTATGAAACAGCTCG
TAGACTGAAGAAGTGTGTGGACCGTATCAGAGCCCAGTACCGTGAAGACTGGAAGTCTAA
GGAGATGAGGATCAGACAGAGGGCTGTGGCACTCTACTTCATCGACAAGCTGGCTCTGAG
AGCGGGTAATGAGAAGGAGGAAGGAGAGACTGCAGACACCGTGGGTTGCTGCTCGCTGAG
AGTTGAGCACATTAAACTCTATCCAGAGAACGATGGTCAGGAGTACGTGGTGGAGTTTGA
CTTCCTGGGTAAAGACTCCATCCGCTACTACAACAAAGTCCCTGTGGAGAAAAGAGTATT
TAAGAATCTTCAGTTGTTTATGGAGAACAAGGAGCCTGATGATGATCTGTTTGATCGTCT
GAATACTTCTGTTCTGAACAAGCACCTTCAAGAGCTGATGGACGGTCTGACTGCCAAAGT
CTTCCGTACCTACAACGCCTCAATCACCCTGCAGCAGCAGTTGAAGGAGCTCACAAGTGC
GGAAGAGAACATTCCAGCCAAGATCTTGTCCTACAACAGGGCCAACAGGGCTGTGGCCAT
CCTGTGTAACCATCAGAGGGCTCCACCAAAGACATTTGAGAAGTCGATGCAGAACCTGCA
GACTAAGATTGATGCTAAAAGGGACCAGCTCTCTGATGCCAAGAGAGAACTGAAGAGCGC
CAAGGCTGATGCCAAAGTACGGAGAGATGAAAAATCCAAAAAGGCCGTGGAGGCCAAGAA
GAAGGCAGTTCAGAGGATAGAGGAGCAACTGATGAAGCTGGAGGTGCAGGCGACTGATCG
TGAGGAGAACAAGCAGATTGCTCTTGGCACTTCCAAGCTCAACTATCTGGACCCTCGCAT
CTCTGTGGCTTGGTGTAAGAAGTGGGGCATTCCCGTGGAGAAGATCTACAACAAAACTCA
GCGTGAGAAGTTCGCCTGGGCCATCGACATGGCAGATGATGACTTTGAATTTTAA
>OF06441-RA_aka
ATGAGTGGGGACCATTCCCACAGTGAGGACC------------AGATTGACGGCG-----
-----------------------------------------------------------G
CTCTCGTTTCAATGACTCTCACAAGCATAAAGACAAGTATAAAGAGAAGGAACACAAACA
TAAGGACCACAAGAAGGATAAGGAACGCGAGAAATCAAAGCATGGCAACAGCGATCACAA
GGACTCATCTGACAAAAAACACAGAGACAAGGAGAAGGAAAAGATGAAGCACAAAGATGG
CAGCGCAGATAAATACAAGGACAAGCACAAGGACAAGAAGGATAAGTCACTTGATGGTAA
AGTCAAAAAAGAAAAAGAGAACGGCTTTGCCAGCCCTCTACATGTGAAGTCTGAGCCTGA
GGATTTTTACCACTCTCCTAAACATGAGAAGTCTCTAAAGAGAGAACGGGACGATGATAA
TGACTCTGAATTCAAGCCCAAAAAAATTAAGACTGAAAATGACAAGAAGGTCAAGAAAAG
AAAACAAGAAAATGAGGACATTAAGCCCAAAAAG---ACAAAAAACAAAAAAGGAGAAGT
TGCTGATGGAAAAAAGAAAGCAAAGAAAGAGCCAGAGGAGAAGTGGAAATGGTGGGAAGA
AGAGAGATACACAGATGGTGTTAAATGGAAGTTTCTGGAACACAAAGGGCCCGTGTTTGC
ACCGCCTTACGAGCCTCTCCCTAGTAATGTCAAATTTTTCTACGATGGTAAGCACATGAA
GCTCAGCCCAGAGGCAGAAGAGGTGGCAACTTTCTTTGCCAAAATGCTGGACCACGAATA
CACCACAAAGGACATCTTCCGCAAAAACTTCTTTAAAGATTGGAGAAAGGAAATGACTTC
AGAGGAAAAAGCTAAAATCACAGACCTGAAGAAGTGTGACTTCAATGAAATGAACGAATA
CTTTAAGGCACAGTCTGAAGCCAGGAAGGCCATGACAAAGGAGGAGAAACTGAAAATAAA
AGAGGAGAATGAGCGCATCTTGCAGGAGTACGGCTTCTGCATCATGGACAACCACAGGGA
ACGTATTGCTAACTTCCGCATTGAGCCTCCGGGCCTGTTTCGCGGTCGTGGAGACCATCC
TAAGATGGGCATGCTCAAACGTCGCATCAGGCCTCAAGACATCATCATCAACTGCAGCAA
GGACTCCAAGCACCCAGCGCCTCCTCCAGGCACTAAGTGGAAAGAGGTTCGTCATGACAA
CAAGGTGACTTGGCTGGTGTCGTGGACGGAGAACATTCAGGGTTCCATCAAGTACATCAT
GCTGAACCCCAGCTCCAGGATCAAGGGAGAGAAGGATTGGCAGAAGTATGAAACAGCTCG
TAGACTGAAGAAATGTGTGGACCGTATCAGAGCCCAGTACCGTGAAGACTGGAAGTCTAA
GGAGATGAGGATCAGACAGAGGGCTGTGGCACTCTACTTCATCGACAAGCTGGCTCTGAG
AGCGGGTAATGAGAAGGAGGAAGGAGAGACTGCGGACACCGTGGGCTGCTGCTCGCTGAG
AGTTGAGCACATTAAACTCTATCCAGAGAACGATGGTCAGGAGTACGTGGTGGAGTTTGA
CTTCTTGGGTAAAGACTCCATCCGCTACTACAACAAAGTCCCTGTGGAGAAAAGAGTATT
TAAGAATCTTCAGTTGTTTATGGAGAACAAGGAGCCTGATGATGATCTGTTTGATCGTCT
GAATACTTCTGTTCTGAACAAGCACCTTCAAGAGCTGATGGACGGTCTGACTGCCAAAGT
CTTCCGTACCTACAACGCCTCAATCACCCTGCAGCAGCAGTTGAAGGAGCTCACAAGTGC
GGAAGAGAACATTCCAGCCAAGATCTTGTCCTACAACAGGGCCAACAGGGCTGTGGCCAT
CCTGTGTAACCATCAGAGGGCTCCACCAAAGACATTTGAGAAGTCGATGCAGAATCTGCA
GACTAAGATTGATGCTAAAAGGGACCAGCTGTCTGATGCCAAGAGAGAACTGAAGAGCGC
CAAGGCTGATGCCAAAGTACGGAGAGATGAAAAATCCAAAAAGGCCGTGGAGGCCAAGAA
GAAGGCAGTTCAGAGGATAGAGGAGCAACTGATGAAGCTGGAGGTGCAGGCAACTGATCG
TGAGGAGAACAAGCAGATTGCTCTTGGCACTTCCAAGCTCAACTATCTGGACCCTCGCAT
CTCTGTGGCTTGGTGTAAGAAGTGGGGCATTCCCGTGGAGAAGATCTACAACAAAACTCA
GCGTGAGAAGTTCGCCTGGGCTATCGACATGGCAGATGATGACTTTGAATTTTAA
>Ecy-GLEAN-10024491_Ecy
------------------------------------------------------------
------------------------------------------------------------
-------------------------------------------GAGAAGGAACACAAACA
TAAGGACCACAAGAAGGATAAGGAACGTGAGAAATCAAAGCATGGCAACAGCGATCACAA
GGACTCATCTGACAAAAAACACAGAGACAAGGAGAAAGAAAAGATGAAGCACAAAGATGG
CAGCGCAGATAAATACAAGGACAAGCACAAGGACAAGAAGGATAAGTCACTTGATGGTAA
AGTCAAAAAAGAAAAAGAGAACGGCTTTGCCAGCCCTCTACATGTGAAGTCTGAGCCTGA
GGATTTTTACCACTCTCCTAAACATGAGAAGTCTCTAAAGAGAGAACGGGACGATGATAA
TGACTCTGAATTCAAGCCCAAAAAAATTAAGACTGAAAATGACAAGAAGGTCAAGAAAAG
AAAACAAGAAAATGAGGACATTAAGCCCAAAAAGACAACAAAAAACAAAAAAGGAGAAGT
CGCGGATGGAAAAAAGAAAGCAAAGAAAGAGCCAGAGGAGAAGTGGAAATGGTGGGAAGA
AGAGAGATACACAGATGGTGTTAAATGGAAGTTTCTGGAACACAAAGGGCCCGTGTTTGC
ACCGCCTTACGAGCCTCTCCCTAGTAATGTCAAATTTTTCTATGATGGTAAGCACATGAA
GCTCAGCCCAGAGGCAGAAGAGGTGGCAACTTTCTTTGCCAAAATGCTGGACCACGAATA
CACCACAAAGGACATCTTCCGCAAAAACTTCTTTAAAGATTGGAGAAAGGAAATGACTTC
AGAGGAAAAAGCTAAAATCACAGACCTGAAGAAGTGTGACTTCAATGAGATGAACGAATA
CTTTAAGGCACAGTCTGAAGCCAGGAAGGCCATGACAAAGGAGGAGAAACTGAAAATAAA
AGAGGAGAATGAGCGCATCTTGCAGGAGTACGGCTTCTGCATCATGGACAACCACAGGGA
ACGTATTGCTAACTTCCGCATTGAGCCTCCGGGCCT------------------------
------------------------------------------------------------
GGACTCCAAGCACCCAGCGCCTCCTCCAGGCACTAAGTGGAAAGAGGTTCGTCATGACAA
CAAGGTGACTTGGCTGGTGTCGTGGACGGAGAACATTCAGGGTTCCATCAAGTACATCAT
GCTGAACCCCAGCTCTAGGATCAAGGGAGAGAAGGATTGGCAGAAGTATGAAACAGCTCG
TAGACTGAAGAAATGTGTGGACCGTATCAGAGCCCAGTACCGTGAAGACTGGAAGTCTAA
GGAGATGAGGATCAGACAGAGGGCTGTGGCACTCTACTTCATCGACAAGCTGGCTCTGAG
AGCGGGTAATGAGAAGGAGGAAGGAGAGACTGCGGACACCGTGGGCTGCTGCTCGCTGAG
AGTTGAGCACATTAAACTCTATCCAGAGAATGATGGTCAGGAGTATGTGGTGGAGTTTGA
CTTCCTGGGTAAAGACTCCATCCGCTACTACAACAAAGTCCCTGTGGAGAAAAGAGTATT
TAAGAATCTTCAGTTGTTTATGGAGAACAAGGAGCCTGATGATGATCTGTTTGATCGTCT
GAATACTTCTGTTCTGAACAAGCACCTTCAAGAGCTGATGGACGGTCTGACTGCCAAAGT
CTTCCGTACCTACAACGCCTCAATCACCCTGCAGCAGCAGTTGAAGGAGCTCACAAGTGC
GGAAGAGAACATTCCAGCCAAGATCTTGTCCTACAACAGGGCCAACAGGGCTGTGGCCAT
CCTGTGTAACCATCAAAGGGCTCCACCAAAGACATTTGAGAAGTCGATGCAGAACCTGCA
GACTAAGATTGATGCTAAAAGGGACCAGCTCTCTGATGCCAAGAGAGAACTGAAGAGCGC
CAAGGCTGATGCCAAAGTACGGAGAGATGAAAAATCCAAAAAGGCCGTGGAGGCCAAGAA
GAAGGCAGTTCAGAGGATAGAGGAGCAACTGATGAAGCTGGAGGTGCAGGCAACTGATCG
TGAGGAGAACAAGCAGATTGCTCTTGGCACTTCCAAGCTCAACTATCTGGACCCTCGCAT
CTCTGTGGCTTGGTGTAAGAAGTGGGGCATTCCCGTGGAGAAGATCTACAACAAAACTCA
GCGTGAGAAGTTTGCCTGGGCCATCGACATGGCAGATGATGACTTTGAATTTTAA
