# Supplementary material for: Chromosome-Level Genome Assembly of the Speckled Blue Grouper (Epinephelus cyanopodus) Provides Insight into Its Adaptive Evolution
Source: Biology (Basel). 2022 Dec 13;11(12):1810. doi: 10.3390/biology11121810 (PMC9775623; doi:10.3390/biology11121810)
Supplement: Supplementary file 1 [file biology-11-01810-s001.zip › Supplemental Data/HO00458.align]

>C.altivelis-GLEAN-10028438_alt
ATGGATGTTTCTCCTGGAACAAAACTTAACAAGCAGTTCCCAGCTGGTTACAATAGTTTT
GCTGGTTCTCTTCAGTTGGCTGATGGCTCATCACCAAGCGACTTCACCTGTGACCTGAAT
CAAAACCACGACCTGAGCCATCACCCAAAGGATGTCCCTCTGAACCAGCTGCCCTCTGGT
AGCCCACATTTATTAGACCAAAGCCTGTCCGAGCTTGAAGAGACAGACAAGGACTGCTTC
AGTCAGGGCTCACCCATGTGTGTCTATGCCCTATCTGTCTCCTTTACCATTGTAGTGACC
ATTTCTTTGATCCTGGATATTTATCTTGGGGAGAGATTGGTGTTAGTAAAGGGTGTGGTG
GTGTCGGATCATGAGCGCTGCACTGCACTTGGCCAGAGAGTCCTCTTTGATGGTGGATCC
AGTGTGGATGCAGCCGTCACTGCTGCCCTGTGTTTGGGTGTTGTGCATCCACACGTGTCA
GGTGTTGGTGGAGGTGGGGTGATGCTGGTACATGACAGCCGTAAGAATGAAACCAGGGTG
ATTAATTTTCAGGGAACTGCACCCAAAACACTTAAAGAGGAGATGCTGCAAAATGTTTCG
GAACTAA----AGGTTTGCAAGTGGGAGTGCCAGGTGTGCTCCGAGGGTTACACCGTGCT
CACAGCCTGTATGGGA--------------------------------------------
------------------------------GCTGAGTCTATATCAAAGATAAAAGGTGAG
CAGCTGCCGCAACGTTTCAGAGACATTTTCCTCCCAGAGGGCCGAGCTCTGCTCCCTGGT
TCATTTCTGAGGATGTCCGGTCTGGCTGAAGTCCTCGAGGCTGGTCTGTCAAACTTCTAC
GATGGGAAGGTCTCACAAGAGATAGAGGATGAGGTACAAGCTTATGGAGGGGTCCTGAGC
AGAGAGGACATTAGAAACTACAGTGTGCAAGTGGAGCAGCCAGTAGAAGGCCTGTACAAT
GAATTTATTATTCAGGTCCCTCCTCCCCCATCCGTTGGTGCAGCCTTGATATCAGCGCTC
AACCTTTTGGAAGGCCTCCACCTCAATGAGAGTAGTAACACAGAAAATAAATCACACCAC
TGGATTGCTGAGGCTCTGAAAGGAGCTTTGGATGTGGCCAGTGGTTTGGGTGACCCTAAA
TATAACTCTTCAGTGACCGAGCTGCTCTCCAACATGCTGAGCAAGAGTCGAACTGAAATC
CTTCGCCAGAGGATCAGCTACTCCCATATGTCTCCACCTGGGTACTACTCCACTGTCCAC
TCCCCACAGACGGAGCTGGAGACTGGACAGGTGGCAGTCATGGGACCAGATGGCCTTATG
GTATCAGTTGCGAG----------------------------------------------
------------------------------------------------------------
-----------------------------------AACTGACTCTGCTGGTGGAAATATG
GAGAACAAAACTGTAGTGAAGGATAAGTTTTTCATCGTGATACGCGGGAAGTCGAGGAAA
GGCTTCTTCTGCAGAGGATGTATCGGCCGTGTGGAGGCGGAGGTGCAGCGGGGAGAGCTG
TTGGGGCTGCTGTACTCCGGCGGCG---GCAGCAGCGCAGTGAGTCCCAAGAGCGGAGGC
ATCGTGAAGAGGGAGGACACATACCCTCTGACCCGACACCAGGCCCAGCTCCTGCTCTTC
ATCTCCCCTGCAAGCAAACGCCTGGACCTGCTGTGTAACCCCCAGCTGTTCTCCGCCATC
TGTGCGCTGTCTCAGGGTGACCTGGTGGTGGTGAAGCACAAGAAGGGACACCTGCCAGCG
CTGGTGAAGAACCTGATGCAGATCGGGAGGAAGGAGGGCAAAGATGACCTGCACATGCTC
GGCTTTGAGGTGGAGTCTGTGGACAGTGATAACAACTTTTCATCCAAGAAACCTTCACCT
CTGCCTCTGTTCAGTGCCGCAGACATCGTCCAGGTGGTCCCATCTTACT-CTGTTCCCCT
TGGACTGCACTGGAAAGACGGCCAATGTGAGGGTCTGAACAAAAAAGCAGTGACGCGCAT
CAACTCAATGCCGAATATAGGATCTCATGCACGGCCATTGAGAGAGAGCCATACGGAGCA
GAGCAGAGCCATACAGAGTCAAATTCCAAACACATCACACGTGCATTTGGAGGTGGGATC
CTTGGTGGAGGTGGTGTCCAACTCAGGGATCACAGTGTACGGGGTCATCCAGTGGTTGGG
GGTCCCTGAAGGAAAGACTAATGAGTGGGCTGGGATTGAATTGGACTATGAGGTGAACGG
CTGCTCTGATGGGAAGTATGGAGGCCAGAGGTATTTCACCTGCAAAGGGAACAGGGCTTT
GTTTGTTCCCGTCACAAAGTGCAGCCCTGACAGCAGGTTCCTCTGCAACTCCACAGGAAT
GGAGACCCCCAAACCTAACGACACACCTCCAGTTCCTCCATTTGAGGACCTGGAGGAGGA
TGCGCCCCCTGTTCCTGAATCAGAGGCCTTGTCTTTGCTAGTGGGGAGAATGAAGGGAAT
TCAGGGTCACATCAACTCCTGCTATCTTGATGCCACACTCTTCAGTTTGTTCAGCTCATC
TGTGACCCTGGATAATATCTGCCAGAAGCCTGCTGACACAGAGCAACCCATAGCCTGCTC
TCTTAGGAAAATAGCCAACCGTTTGCGCAGACAAGGGTTCGTGCCTGCTGAGAGTGTGAT
GAATTTCCGCAAAGAGCTTGGCTGTGACACTTTCCAAACAGAGGAAAAAGACCCAGAAGA
GTTCATCACAGTCCTCTTTCAGAAAGTGCTCTGCATGGAGCCACTGCTCAAGCTCAGATC
GAGGCAAGAAGAATCTCAGGGTGCCTACACCTTCCAGATCTTTCTAGAGAAAGAACAAAT
GGGAAAGATGCCCACTGTCCAACAGCTGCTGGACACATCCTGCCTGTCCGGTGACCTCAA
GTTTGAAGAGATGCCGTCCTGTCTAATGGTTCAGATGCCAAGGTTTGGAAACAAGTATAA
GATGTTTTCTCACATCATTCCCTCCACTGAGCTGGACATCACAGATCTCCTGTACAACTC
TCCAAGGGAATGTTTTATCTGCGGGCATTTGGCAGAGTACGAGTGTCTTCAGTGTCTACC
AGATCGCAAACTCCAACCAGGGAGAATAAAACAGTACTGCTCTACATGCAAAACTCAGGT
GCACACCCATCCCTCTCGACAGGGTCACTCCCCCAAGGCTCTATCAGTACCAGCAGGGGT
AGCCTCTGACAGTCCCGTGCCCAGGCACATGATGCAGCTGTTTGCTGTGCTCTGCATTCA
AACCAGCCACTATGTGTCCTTTGTCAAATACGGCCCTGACCCTCACTCCTGGCTCTTCTT
TGACAGCATGGCAGACAGATGTGGTGATGATCAGCATGGCTACAACATTCCAGAGATCCG
GGCTTGTCCGGAGCTTGGTGACTTCCTCTCACAGCCGGAGGAGGAGCTGACCTGCTCCAA
CCCTTCCCAGCCTCCTGAACTACTGCGCAGATTGCTGTGTGACTCCTACATGTTTTTCTA
CCAAAACCCAGCCACGCCACTTTCATAG
>E.fuscoguttatus.08504_fus
ATGCATTATT--------------------------------------------------
------------------------------------------------------------
------------------------------------------------------------
------------------------------------------------------------
------------------------------------------------------------
------------------------------------------------------------
------------------------------------------------------------
------------------------------------------------------------
-------GCGGAAATCTAGTTGAGAGGACACTTGAGGGCGGAGATGTTG-----------
------------------------------------------------------------
-----------------------GGAGCTGCCAAGTGGGCGTAGTCGGTCACATC-----
------------------------------------------------------------
------------------------------------------------------------
------------------------------------------------------------
------------------------------------------------------------
------------------------------------------------------------
------------------------------------------------------------
------------------------------------------------------------
------------------------------------------------------------
------------------------------------------------------------
------------------------------------------------------------
------------------------------------------------------------
------------------------------------------------------------
------------------------------------------------------------
------------------------------------------------------------
---------CGGGTACTTCTGCTCCAGAACTGTTCAACAGACTCTGCTGGTGGAAATATG
GAGAACAAAACTGTAGTAAAGGATAAGTTTTTCATCGTGATACGCGGGAAGTCGAGGAAA
GGCTCTTTCTGCAGGGGAAGTATCGGCCGTGTGGAGGCGGAGGTGCAGCGGGGAGAGCTG
TTGGGGCTGCTGTACTCCGGCGGCG---GCAGCAGCGCAGTGAGTCCCAAGAGCGGAGGC
ATCGTGAGGAGGGAGGACACATACCCTCTGACCCGACACCAGGCCCAGCTCCTGCTCTTC
ATCTCCCCTGCAAGCAAACGCCTGGACCTGCTGTGTAACCCCCAGCTGTTCTCCGCCATC
TGTGCGCTGTCTCAGGGTGACCTGGTGGTGGTGAAGCACAAGAAGGGACACCTGCCAGCG
CTGGTGAAGAACCTGATGCAGATCGGGAGGAAGGAGGGCAAAGATGACCTGCACATGCTC
GGCTTTGAGGTGGAGTCTGTGGACAGTGATAACAACTTTTCATCCAAGAAACCTTCACCT
CTGCCTCTGTTCAGTGCCGCAGACATCGTCCAGGTGGTCCCATCTTACT-CTGTTCCCCT
CGGACTACACTGGAAAGACGGCCAATGTGGGGGTCTAAACAAAAAAGCGGTGACGCGCAT
CAACTCAATGCCGAATATAGGATCTCATACACGGCCATTGAGAGAGAGCCATATGGAGCA
GAGCAGAGCCATACAGAGCCAAATTCCAAACACATCACACGTGCATTTGGAGGTGGGATC
CTTGGTGGAAGTGGTGTCCAACTCAGGGATCACAGTGTACGGGGTCATCCAGTGGTTGGG
GGTCCCTGAGGGAAAGACTAATGAGTGGGCTGGGATTGAATTGGACTATGAGGTGAACGG
CTGCTCTGATGGGAAGTATGGAGGCCAGAGCTATTTCACCTGCAAAGGGAACAGGGCTTT
GTTTGTTCCCGTCACAAAGTGCAGCCCTGACAGCAGGTTCCTCTGCAACTCCACAGGAAT
GGAGACCCCCAAACCTAACGACACACCTCCAGTTCCTCCATTTGAGGACCTGGAGGAGGA
TGCGCCCCCTGTTCCTGAATCAGAGGCCTTGTCTTTGCTAGTGGGGAGAATGAAGGGAAT
TCAGGGTCACATCAACTCCTGCTATCTTGATGCCACACTCTTCAGTTTGTTCAGCTCATC
TGTGACCCTGGATAATATCTGCCAGAAGCCTGCTGACACAGAGCAACCCATAGCCTGCTC
TCTTAGGAAAATAGTCAACCGTTTGCGCAGACAAGGGTTCGTGCCTGCTGAGAGTGTGAT
GAATTTCCGTAAAGAGCTTGGCTGTGACACTTTCCGAACAGAGGAAAAAGACCCAGAAGA
GTTCATCACAGTCCTCTTTCAGAAAGTGCTCTGCATGGAGCCACTGCTCAAGCTCAGATC
AAGACAAGAAGAATCTCAGGGTGCCTACACCTTCCAGATCTTTCTAGAGAAAGAACAAAT
GGGAAAGATGCCCACTGTCCAACAGCTGCTGGACACATCCTGCCTGTCCGGTGACCTCAA
GTTTGAAGAGATGCCGTCCTGTCTAATGGTTCAGATGCCAAGGTTTGGAAACAAGTATAA
GATGTTTTCTCACATCATTCCCTCCACTGAGCTGGACATCACAGATCTCCTGTACAACTC
TCCAAGGGAATGTTTTATCTGCGGGCATTTGGCAGAGTACGAGTGTCTTCAGTGTCTACC
AGATCGCAAACTCCAACCAGGGAGAATAAAACAGTACTGCTCTACATGCAAAACTCAGGT
GCACACCCATCCCTCGCGACAGGGTCACTCCCCCAAGGCTCTATCAGTGCCAGCAGGTGT
AGCCTCTGACAGTCCCGTGCCCAGGCACATGATGCAGCTGTTTGCTGTGCTCTGCATTCA
AACCAGCCACTATGTGTCCTTTGTCAAATACAGCCCTGACCCTCACTCCTGGCTCTTCTT
TGACAGCATGGCAGACAGATGTGGTGATGATCAGCATGGCTACAACATTCCAGAGATCCG
GGCTTGTCCGGAGCTTGGTGACTTCCTCTCACAGCCGGAGGAGGAGCTGACCTGCTCCAA
CCCTTCCCAGCCTCCTGAACTACTGCGCAGATTGCTGTGTGACTCCTACATGTTTTTCTA
CCAAAACCCAGCCACGCCACTTTCATAG
>Epmoa-GLEAN-10023388_moa
------------------------------------------------------------
------------------------------------------------------------
------------------------------------------------------------
------------------------------------------------------------
------------------------------------------------------------
------------------------------------------------------------
------------------------------------------------------------
------------------------------------------------------------
------------------------------------------------------------
------------------------------------------------------------
------------------------------------------------------------
------------------------------------------------------------
------------------------------------------------------------
------------------------------------------------------------
------------------------------------------------------------
------------------------------------------------------------
------------------------------------------------------------
------------------------------------------------------------
------------------------------------------------------------
------------------------------------------------------------
------------------------------------------------------------
------------------------------------------------------------
------------------------------------------------------------
------------------------------------------------------------
------------------------------------------------------------
---------------------------------------------------------ATG
GAGAACAAAACTGTAGTAAAGGATAAGTTTTTCATCGTGATACGCGGGAAGTCGAGGAAA
GGCTTCTTCTGCAGAGGATGTATCGGCCGTGTGGAGGCGGAGGTGCAGCAGGGAGAGCTG
TTGGGGCTGCTGTACTCCGGCGGCGGCAGCAGCAGCGCAGTGAGTCCCAAGAGCGGAGGC
ATCGTGAGGAGGGAGGACACATACCCTCTGACCCGACACCAGGCCCAGCTCCTGCTCTTC
ATCTCCCCTGCAAGCAAACGCCTGGACCTGCTGTGTAACCCCCAGCTGTTCTCCGCCATC
TGTGCGCTGTCTCAGGGTGACCTGGTGGTGGTGAAGCACAAGAAGGGACACCTGCCAGCG
CTGGTGAAGAACCTGATGCAGATCGGGAGGAAGGAGGGCAAAGATGACCTGCACATGCTC
GGCTTTGAGGTGGAGTCTGTGGACAGTGATAACAACTTTTCATCCAAGAAACCTTCACCT
CTGCCTCTGTTCAGTGCCGCAGACATCGTCCAGGTGGTCCCATCTTACT-CTGTTCCCCT
CGGACTGCACTGGAAAGACGGCCAATGTGGGGGTCTAAACAAAAAAGCGGTGACGCGCAT
CAACTCAATGCCGAATATAGGATCTCATGCACGGCCATTGAGAGAGAGCCATACGGAGCA
GAGCAGAGTCATACAGAGCCAAATTCCAAACACATCACACGTGCATTTGGAGGTGGGATC
CTTGGTAGAGGTGGTGTCCAACTCAGGGATCACAGTGTACGGGGTCATCCAGTGGTTGGG
GGTCCCTGAAGGAAAGACTAATGAGTGGGCTGGGATTGAATTGGACTATGAGGTGAACGG
CTGCTCTGATGGGAAGTATGGAGGCCAGAGGTATTTCACCTGCAAAGGGAACAGGGCTTT
GTTTGTTCCCGTCACAAAGTGCAGCCCTGACAGCAGGTTCCTCTGCAACTCCACAGGAAT
GCAGACCCCCAAACCTAACGACACACCTCCAGTTCCTCCATTTGAGGACCTGGAGGAGGA
TGTGCCCCCTGTTCCTGAATCAGAGGCCTTGTCTTTGCTAGTGGGGAGAATGAAGGGAAT
TCAGGGTCACATCAACTCCTGCTATCTTGATGCCACACTCTTCAGTTTGTTCAGCTCATC
TGTGACCCTGGATAATATCTGCCAGAAGCCTGCTGACACAGAGCAACCCATAGCCTGTTC
TCTTAGGAAAATAGTCAACCGTTTGCGCAGACAAGGGTTCGTGCCTGCTGAGAGTGTGAT
GAATTTCCGTAAAGAGCTTGGCTGTGACACTTTCCGAACAGAGGAAAAAGACCCAGAAGA
GTTTATCACAGTCCTCTTTCAGAAAGTGCTCTGCATGGAGCCACTGCTCAAGCTCAGATC
GAGACAAGAAGAATCTCAGGGTGCCTACACCTTCCAGATCTTTCTAGAGAAAGAACAAAT
GGGAAAGATGCCCACTGTCCAACAGCTGCTGGACACATCCTGCCTGTCCGGTGACCTCAA
GTTTGAAGAGATGCCATCCTGTCTAATGGTTCAGATGCCAAGGTTTGGAAACAAGTATAA
GATGTTTTCTCACATCATTCCCTCCACTGAGCTGGACATGACAGATCTCCTGTACAACTC
TCCAAGGGAATGTTTTATCTGTGGGCATTTGGCAGAGTACGAGTGTCTTCAGTGTCTACC
AGATCGCAAACTCCAACCAGGGAGAATAAAACAGTACTGCTCTACATGCAAAACTCAGGT
GCACACCCATCCCTCGCGACAGGGTCACTCCCCCAAGGCTCTATCAGTGCCAGCAGGTGT
AGCCTCTGACAGTCCCGTGCCCAGGCACATGATGCAGCTGTTTGCTGTGCTCTGCATTCA
AACCAGCCACTATGTGTCCTTTGTCAAATACGGCCCTGACCCTCACTCCTGGCTCTTCTT
TGACAGCATGGCAGACAGATGTGGTGATGATCAGCATGGCTACAACATTCCAGAGATCCG
GGCTTGTCCGGAGCTTGGTGACTTCCTCTCACAACCGGAGGAGGAGCTGACCTGCTCCAA
CCCTTCCCAGCCTCCTGAACTACTGCGCAGATTGCTGTGTGACTCCTACATGTTTTTCTA
CCAAAACCCAGCCACGCCACTTTCATAG
>XP-033481702.1_lan
------------------------------------------------------------
------------------------------------------------------------
------------------------------------------------------------
------------------------------------------------------------
------------------------------------------------------------
------------------------------------------------------------
------------------------------------------------------------
------------------------------------------------------------
------------------------------------------------------------
------------------------------------------------------------
------------------------------------------------------------
------------------------------------------------------------
------------------------------------------------------------
------------------------------------------------------------
------------------------------------------------------------
------------------------------------------------------------
------------------------------------------------------------
------------------------------------------------------------
------------------------------------------------------------
------------------------------------------------------------
------------------------------------------------------------
------------------------------------------------------------
------------------------------------------------------------
------------------------------------------------------------
------------------------------------------------------------
---------------------------------------------------------ATG
GAGAACAAAACTGTAGTAAAGGATAAGCTTTTCATCGTGATACGCGGGAAGTCGAGGAAA
GGCTTCTTCTGCAGAGGATGTATCGGCCGTGTGGAGGCGGAGGTGCAGCGGGGAGAGCTG
TTGGGGCTGCTGTACTCCGGCGGCG---GCAGCAGCGCAGTGAGTCCCAAGAGCGGAGGC
ATCGTGAGGAGGGAGGACACATACCCTCTGACCCGACACCAGGCCCAGCTCCTGCTCTTC
ATCTCCCCTGCAAGCAAACGCCTGGACCTGCTGTGTAACCCCCAGCTGTTCTCCGCCATC
TGTGCGCTGTCTCAGGGTGACCTGGTGGTGGTGAAGCACAAGAAGGGACACCTGCCAGCG
CTGGTGAAGAACCTGATGGAGATCGGGAGGAAGGAGGGCAAAGATGACCTGCACATGCTC
GGCTTTGAGGTGGAGTCTGTGGACAGTGATAACAACTTTTCATCCAAGAAACCTTCACCT
CTGCCTCTGTTCAGTGCCGCAGACATCGTCCAGGTGGTCCCATCTTACT-CTGTTCCCCT
CGGACTGCACTGGAAAGACGGCCAATGTGGGGGTCTAAACAAAAAAGCGGTGACGCGCAT
CAACTCAATGCCGAATATAGGATCTCATGCACGGCCATTGAGAGAGAGCCATACGGAGCA
GAGCAGAGCCATACAGAGCCAAATTCCAAACACATCACACGTGCATTTGGAGGTGGGATC
CTTGGTGGAGGTGGTGTCCAACTCAGGGATCACAGTGTACGGGGTCATCCAGTGGTTGGG
GGTCCCAGAAGGAAAGACTAATGAGTGGGCTGGGATTGAATTGGACTATGAGGTGAACGG
CTGCTCTGATGGGAAGTATGGAGGCCAGAGGTATTTCACCTGCAAAGGGAACAGGGCTTT
GTTTGTTCCCGTCACAAAGTGCAGCCCTGACAGCAGGTTCCTCTGCAACTCCACAGGAAT
GGAGACCCCCAAACCTAACGACACACCTCCAGTTCCTCCATTTGAGGACCTGGAGGAGGA
TGCGCCCCCTGTTCCTGAATCAGAGGCCTTGTCTTTGCTAGTGGGGAGAATGAAGGGGAT
TCAGGGTCACATCAACTCCTGCTATCTTGATGCCACACTCTTCAGTTTGTTCAGCTCATC
TGTGACCCTGGATAATCTCTGCCAGAAGCCTGCTGACACAGAGCAACCCATAGCCTGCTC
TCTTAGGAAAATAGTCAACCGTTTGCGCAGACAAGGGTTCGTGCCTGCTGAGAGTGTGAT
GAATTTCCGTAAAGAGCTTGGCTGTGACACTTTCCGAACAGAGGAAAAAGACCCAGAAGA
GTTCATCACAGTCCTCTTTCAGAAAGTGCTCTGCATGGAGCCACTGCTCAAGCTCAGATC
GAGACAAGAAGAATCTCAGGGTGCCTACACCTTCCAGATCTTTCTAGAGAAAGAACAAAT
GGGAAAAATGCCCACTGTCCAACAGCTGCTGGACACATCCTGCCTGTCCGGTGACCTCAA
GTTTGAAGAGATGCCGTCCTGTCTAATGGTTCAGATGCCAAGGTTTGGAAACAAGTATAA
GATGTTTTCTCACATCATTCCCTCCACTGAGCTGGACATCACAGATCTCCTGTACAACTC
TCCAAGGGAATGTTTTATCTGTGGGCATTTGGCAGAGTACGAGTGTCTTCAGTGTCTACC
AGATCGCAAACTCCAACCAGGGAGAATAAAACAGTACTGCTCTACATGCAAAACTCAGGT
GCATACCCATCCCTCGCGACAGGGTCACTCCCCCAAGGCTCTATCAGTGCCAGCAGGTGT
AGCCTCTGACAGTCCCGTGCCCAGGCACATGATGCAGCTGTTTGCTGTGCTCTGCATTCA
AACCAGCCACTATGTGTCCTTTGTCAAATACGGCCCTGACCCTCACTCCTGGCTCTTCTT
TGACAGCATGGCAGACAGATGTGGTGATGATCAGCATGGCTACAACATTCCAGAGATCCG
GGCTTGTCCGGAGCTTGGTGACTTCCTCTCACAGCCAGAGGAGGAGCTGCCCTTCTCCAA
CCCTTCCCAGCCTCCTGAACTACTGCGCAGATTGCTGTGTGACTCCTACATGTTTTTCTA
CCAAAACCCAGCCACGCCACTTTCATAG
>OF06442-RA_aka
------------------------------------------------------------
------------------------------------------------------------
------------------------------------------------------------
------------------------------------------------------------
------------------------------------------------------------
------------------------------------------------------------
------------------------------------------------------------
------------------------------------------------------------
------------------------------------------------------------
------------------------------------------------------------
------------------------------------------------------------
------------------------------------------------------------
------------------------------------------------------------
------------------------------------------------------------
------------------------------------------------------------
------------------------------------------------------------
------------------------------------------------------------
------------------------------------------------------------
------------------------------------------------------------
------------------------------------------------------------
------------------------------------------------------------
------------------------------------------------------------
------------------------------------------------------------
------------------------------------------------------------
------------------------------------------------------------
------------------------------------------------------------
------------------------------------------------------------
------------------------------------------------------------
------------------------------------------------------------
------------------------------------------------------------
------------------------------------------------------------
------------------------------------------------------------
-------------------------------------------ATGACCTGCACATGCTC
GGCTTTGAGGTGGAGTCTGTGGACAGTGATAACAACTTGTCATCCAAGAAACCTGCACCT
CTGCCTCTGTTCAGTGCCGCAGACATTGTCCAGGTGGTCCCATCTTACTCCTGTTCCCCT
CGGGCTGCACTGGAACGACGGCCAATGTGGGGGTCTAAACAAAAAAGCGGTGACGCGCAT
CAACTCAATGCCGAATATAGGATCTCATGCACGGCCATTGAGAGAGAGCCATACGGAGCA
GAGCAGAGCCATACAGAGCCAAATTCCAAACACATCACATGTGCATTTGGAGGTGGGATC
CTTGGTGGAGGTGGTGTCCAACTCAGGAATCACAGTGTACGGGGTCATCCAGTGGTTGGG
GGTCCCTGAAGGAAAGACTAATGAGTGGGCTGGGATTGAATTGGACTATGAGGTGAATGG
CTGCTCTGATGGGAAGTACGGAGGCCAGAGGTATTTCACCTGCAAAGGGAACAGGGCTTT
GTTTGTTCCCGTCACAAAGTGCAGCCCTGACAGCAGGTTCGTCTGTAACTCCACAGGAAT
GGAGACCCCCAAACCTAACGACACACTTCCAGTTCCTCCATATGAGGACCTGGAGGAGGA
TGTGCCCCCTATTCCTGAATCAGAGGCTTTGTCTTTGCTAGTGGGGAGAATGAAGGGGAT
TCAGGGTCACATCAACTCCTGCTATCTTGATGCCACACTCTTCAGTTTGTTCAGCTCATC
TGTGACCCTGGATAATATCTGCCAGAAGCCTGCTGACACAGAGCAACCCATAGCCTGCTC
TCTTAGGAAAATAGTCAACCGTTTGCGCAGACAAGGGTTCGTGCCTGCTGAGAGTGTGAT
GAATTTCCGTAAAGAGCTTGGCTGTGACACCTTCCGAACAGAGGAAAAAGACCCAGAAGA
GTTCATCACAGTCCTCTTTCAGAAAGTGCTCTGCATGGAGCCACTGCTCAATCTCAGATC
GAGACAAGAAGAATCTCAGGGTGCCTACACCTTCCAGATCTTTCTAGAGAAAGAACAAAT
GGGAAAGATGCCCACTGTCCAACAGCTGCTGGACACATCCTGCCTGTCCGGTGACCTCAA
GTTTGAAGAGATGCCATCCTGTCTAATGGTTCAGATGCCAAGGTTTGGAAACAAGTATAA
GATGTTTTCTCACATCATTCCCTCCACTGAGCTGGACATCACAGATCTCCTGTACAACTC
TCCAAGGGAATGTTTTATCTGTGGGCATTTGGCAGAGTATGAGTGTCTTCAGTGTCTACC
AGATCGCAGACTCCAACCAGGGAGAATAAAACAGTACTGCTCTACATGCAAAACTCAGGT
GCACACCCATCCCTCGCGACAGAGTCACTCCCCCAAAGCTCTATCAGTGCCAGCAGGTGT
AGCTTCTGACAGTCCTGTGCCCAGGCACATGATGCAGCTGTTTGCTGTGCTCTGCATTCA
AACCAGCCACTATGTGTCCTTTGTCAAATACGGCCCTGATCCTCACTCCTGGCTCTTCTT
TGACAGCATGGCAGACAGATGTGGTGATGATCAGCATGGCTACAACATTCCAGAGATCCG
GGCTTGTCCGGAGCTTGGTGACTTCCTCTCACAGCCGGAGGAGGAGCTAACCTGCTCCAA
CCCTTCCCAGCCTCCTGAACTACTGCGCAGATTGCTGTGTGACTCCTACATGTTTTTCTA
CCAAAACCCAGCCACGCCACTTTCATAG
>Ecy-GLEAN-10024490_Ecy
ATGGATGTTTCTCCTGGAACAAAACTTAACAAGCAGTTCCCACCTGGTTACAATAGTTTT
GCTGGTTCTCCTCAGTTGGCTGATGGCTCATCACCAAGCGACTTCACCTGTGACCTGACT
GAAAACCACGACCTGAGCCATCACCCAAAGGATGTCCCTCTGAACCAGCTGCCCTCTGGT
AGCCCTCATTTATTAGACCAAAGCCTGTCCGAGCTTGAAGACACAGACAAGGACTGCTTC
AGTCAGGGCTCACCCATATGTGTCTATGCCCTATCTGTCTCCTTTACCTTTGTAGTGACC
ATTTCTTTGATCCTGGATATTTATCTTGGGGAGAGATTGGTGTTAGAAAAGGGTGTGGTG
GTGTCGGATCATGAGCGCTGCACTGCACTCGGCCAGAGAGTCCTCCTTGATGGTGGATCC
AGTGTGGATGCAGCTGTCACTGCTGCCCTGTGTTTGGGTGTTGTGCATCCACACGTGTCA
GGTGTTGGTGGAGGTGGGGTGATGCTGGTACATGACAGCCGTAAGAATGAAACCAGGGTG
ATTAATTTTCAGGGAACTGCACCCAAAACACTGAAAGAAGAGATGCTGCAAAATGTTTCG
GAACTAAAGGCAGGTTTGCAAGTGGGAGTGCCAGGTATGCTCCGAGGGTTACACCTTGCT
CACAGCCTGTATGGGAGTCTATCATGGGAGGATGTGGTAACCAGAGCTGCTGCTGTTGCC
AAGGAAGGTTTTAATGTGTCTTTAAGTCTTGCTGAGTCTATATCAAAGATAAAAGGTGAG
CAGCTGCCGCAACGTTTCAGGGACATGTTCCTCCCAGAGGGCCAAGCTCTGCTCCCTGGT
TCATTTCTGAGGATGTCTGGTCTGGCTGAAGTCCTCAAGGCTGGTCTGTCAAACTTCTAC
AATGGGAAGGTCTCACAAGAGATAGAGGA-------------------------------
------------------------------------------------------------
------------------------------------------------------------
------------------------------------------------------------
--------TGAGGCTCTGAAAGGAGCTTTGGATGTGGCCAATGGTTTGGGTGACCCTAAA
TATAACTCTTCAGTGACTGAGCTGCTCTCCAACATGCTGAGCAAGAGTCGAGCTGAAATC
CTTCGCCAGAGGATCAGCCACTCCCGTATATCTCCACCTGGGTACTACTCCACTGTCCGC
TCCCCACAGACAGAGCTGAAGACCGGACAGGTGGCAGTCATGGGACCAGATGGCCTCATG
GTATCAGTTGCGAGTTCCTTGAGCATGCCATTCGGGAGCAGAATCATAACACAGTCAGGA
GTTATTCTCAACAGCGTCATCCATGACTTCTCCTGGCCAAACAACACCCGAGGGCAACTC
TTAGCCAACCAGGTACTTCTGCTTCAGAGCTGTTCAACAGGCTCTGCTGGTGGAAACATG
GAGAACAAAACTGTAGTAAAGGACAAGTTTTTCATCGTGATACGCGGGAAGTCGAGGAAA
GGCTTCTTCTGCAGAGGATGTATCGGCCGTGTGGAGGCGGAGGTGCAGCGGGGAGAGCTG
CTGGGGCTGCTGTACCCCGGCGGCG---GCAGCAGCGCAGTGAGTCCCAAGAGCGGAGGC
ATCGTGAGGAGGGAGGACACATACCCTCTGACCCGACACCAGGCCCAGCTCCTGCTCTTC
ATCTCCCCTGCAAGCAAACGCCTGGAGCTGCTGTGTAACCCCCAGCTGTTTTCCGCCATC
TGTGCGCTGTCTCAGGGTGACCTGGTGGTGGTGAAGCACAAGAAGGGACACCTGCCAGCG
CTGGTGAAGAACCTGATGCAGATCGGGAGGAAGGAGGGCAAAGATGACCTGCACATGCTC
GGCTTTGAGGTGGAGTCTGTGGACAGTGATAACAACTTGTCATCCAAGAAACCTGCACCT
CTGCCTCTGTTCAGTGCCGCAGACATTGTCCAGGTGGTCCCATCTTACT-CCGTTCCCCT
TGGACTGCACTGGAAAGACGGCCAATGTGGGGGTCTAAACAAAAAAGCGGTGACACGCAT
CAACTCAATGCCGAATATAGGATCTCATGCACGGCCATTGAGAGAGAGCCATACGGAGCA
GAGCAGAGCCATACAGAGCCAAATTCCAAACACGTCACATGTGCATTTGGAGGTGGGATC
CCTGGTGGAGGTGGTGTCCAACTCAGGGATCACAGTGTACGGGGTCATCCAGTGGTTGGG
GGTCCCTGAAGGAAAGACTAATGAGTGGGCTGGGATTGAGTTGGACTATGAGGTGAACGG
CTGCTCTGATGGGAAGTACGGAGGCCAGAGGTATTTCACCTGCAAAGGGAACAGGGCTTT
GTTTGTTCCCGTCACCAAGTGCAGCCCTGACAGCAGGTTCGTCTGCAACTCCACAGGAAT
GGAGACCCCCAAACCTAACGACACACTTCCAGTTCCTCTATTTGAGGACCTGGAGGAAGA
TGTGCCCCCTATTCCTGAATCAGAGGCTTTGTCTTTGCTAGTGGGGAGAATGAAGGGGAT
TCAGGGTCACATCAACTCCTGCTATCTTGATGCCACACTCTTCAGTTTGTTCAGCTCATC
TGTGACCCTGGATAATATCTGCCAGAAGCCTGCTGACACAGAGCAACCCATAGCCTGCTC
TCTTAGGAAAATAGTCAACCGTTTGCGCAGACAAGGGTTCGTGCCTGCCCAGAGTGTGAT
GAATTTCCGTAAAGAGCTTGGCTGTGACACCTTCCGAACAGAGGAAAAAGATCCAGAGGA
GTTCATCACAGTCCTCTTTCAGAAAGTGCTCTGCATGGAGCCACTGCTCAAGCTCAGATC
GAGACAAGAAGAATCTCAGGGTGCCTACACCTTCCAGATCTTTCTAGAGAAAGAACAAAT
GGGTAAGATGCCCACTGTCCAACAGCTGCTGGACACATCCTGCCTGTCCGGTGACCTCAA
GTTTGAAGAGATGCCGTCCTGTCTAATGGTTCAGATGCCAAGGTTTGGAAACAAGTATAA
GATGTTTTCTCACATCATTCCCTCCACTGAGCTGGACATCACAGATCTCCTGTACAACTC
TCCAAGGGAATGTTTTATCTGTGGGCATTTGGCAGAGTACGAGTGTCTTCAGTGTCTACC
AGATCGCAAACTCCAACCAGGGAGAATAAAACAGTACTGCTCTACATGCAAAACTCAGGT
GCACACCCATCCCTCGCGACAGGGTCACTCCCCCAAAGCTCTATCAGTGCCAGCAGGTGT
AGCTTCTGACAGTCCCGTGCCCAGGCACATGATGCAGCTGTTTGCTGTGCTCTGCATTCA
AACCAGCCACTATGTGTCCTTTGTCAAATACGGCCCTGATCCTCACTCCTGGCTCTTCTT
TGACAGCATGGCAGACAGATGTGGTGATGATCAGCATGGCTACAACATTCCAGAGATCCG
GGCTTGTCCGGAGCTTGGTGACTTCCTCTCACAGCCGGAGGAGGAGCTAACCTGCTCCAA
CCCTTCCCAGCCTCCTGAACTACTGCGCAGATTGCTGTGTGACTCCTACATGTTTTTCTA
CCAAAACCCAGCCACGCCACTTTCATAG
