# Supplementary material for: Chromosome-Level Genome Assembly of the Speckled Blue Grouper (Epinephelus cyanopodus) Provides Insight into Its Adaptive Evolution
Source: Biology (Basel). 2022 Dec 13;11(12):1810. doi: 10.3390/biology11121810 (PMC9775623; doi:10.3390/biology11121810)
Supplement: Supplementary file 1 [file biology-11-01810-s001.zip › Supplemental Data/HO00460.align]

>XP-033482595.1_lan
------------------------------------------------------------
------------------------------------------------------------
--------------------ATGGCGACGCTTCTGGGGTCCGAGTCCCCCTGTACTGCAG
GAAAACGAAGAAATTGCCACAGCAATATCATCACAAAGTTCACGGCTAGTAAAATTACTG
GCCAGGGTTTCAGTCGAGGGACACAGCTCCCAGGAGGCCTGCTCCAGGAGAGAGATAAAC
GAGCCAAGTGGCATGGCATCCCTACTCTGTTGCAGAGGCTCTACGAGAGCAGCCATCCCA
ACAGTGACCTCTCCCATGCTCACAGCTTTCTTAAGGTATTATCATCCCAGCTCTCCATGG
AGGCTATGTCTTTTGTTACCGAGGACAGGAAGACCGCTCAGGAATCCACCTTCCCCAACA
CGTACACCTTTGACCTCTTTGGTGGAGTCGATCTGCTTGTGGAGATCTTGATGAGACCCA
CATTAACTATGCAGAAGAAAAAACCCAATATGAATGATGACCTGGTCAAAGACTGCCTTA
GTGTTCTATACAACTGTTGTATATGTACGGAGGGGGTCACAAAGAGCCTGGCAGCGAGGG
ATGACTTTGTTCTGTTTCTGTTCACCCTGATGACAAATAAGAAGACTTTCCTACAGACCG
CTACCCTAATTGAAGATATTCTTGGAGTTAAAAAGGAGATGATCCAGTTAGAGGGCATCC
CCAACCTGTCAGGCCTGGTCCAAAGCTTTGACCAACAACAGTTAGCCAACTTCTGCCGCA
TCCTGTCTGTCACCATCTCAGAACCCGATGTAGGAAATGACGACAAGCACACCCTGCTGG
CTAAAAATGCACAGCAGAAACGCAATGCTAGCCCCTCACGGGCAGAGGTCAACCAGGTAA
CCCTGCTGAACATCCCTGGCTTCATTGAGCGGCTGTGTAAACTGGCCACTAGAAAGGTGT
CTGAGGCCACAGGAGCTAACTTCCTGCAGGAGCTGGAGGACTGGTACACATGGCTGGACA
ATGCTCTGGTCCTGGACGCCCTCATGCAGATGGCTACAGAGGAGGCTGAACAAAGCAGTA
CAGAGTCATCAGATGAGAGCTCCCTGGCCACCAGCCCTCTGAGACATCGACTGCCCCAGT
CCATGAAGATTGTCCACGAGATCATGTATAAAGTGGAAGTGCTTTATGTACTTTGTGTCC
TTCTTATGGGTCGACAGAGGAACCAGGTTCACAAGATGTTGGCCGAGTTTCGTCTTATCC
CAGGGCTCAATAACCTCTTTGACAAGCTGATCTGGAGGAAATACACTGCCTCAAATCACG
TCGTCCATGGCCAGAATGAGAACTGCGACTGTAGTCCAGAAATATCCTTCAAAATCCAGT
TCTTGCGGCTCCTTCAAAGTTTCAGTGATCATCATGAGAACAAATACCTCCTGCTGAATA
GCCAGGAGCTAAATGAACTTAGTGCCATATCCATGAAGGCTAACATCCCTGAGGTTGAAG
CATTGGTCAACACAGACAGAAGCCTAGTGTGCGATGGGAAGAAGGGCCTCCTCACACGTC
TCCTCACCGTCATGAAGAGGGAGCCTCCAGACTCATCATTCAGATTCTGGCAGGCAAGGG
CAGTGGAAAGTTTTCTTAGAGGAGCCACCTCCTATGCAGACCAAATGTTTCTCCTCAAGA
GGGGACTACTAGAGCACATCCTGTTTTGCATCATAGACAGTGGCTGCACATCTCGAGATG
TCCTGCAGAGCTACTTTGATCTGCTTGGAGAGCTCATGAAGTTCAACATTGATGCCTTCA
AAAGATTCAACAAATATGTCAACACTCCAGAGAAGTTTCAGACTTTCCTGACGCAGATCA
ACAGTTCTCTGGTGGACTCTAACATGCTGGTGCGCTGCATCGTCCTTTCATTGGACCGCT
TTGAGAGCCAGACTGAAGATGTCAAAGTGGTTGAGGTACTTTCTGAATGCTGCCTGCTGT
CCTACATGGCCAGAGTTGAGAACAGGCTGTCCTTCCTCTTTCGACTGATCAACATCATCA
ACGTACAGACACTCACACAGGAGAACGTGAGCTGTTTAAACACCAGTTTGGTGATCTTGA
TGCTGGCCAGAAGAAAGGCTAAACTGCCCTTCTACCTCAATGCCCTGCGGGAGAAGGAGT
ATGCTGAGAAGTACCCAGGCTGCCTGCTCAACAACTTCCACAACCTACTGCGCTTCTGGC
AGCGTCACTACCTCAACAAGGACAAAGACAGCACCTGTCTGGAGAACAGCTCCTGTATCC
CCTTCAGCTACTGGAAGGAGACGGTGTCAGTGCTGCTGGGCTCAGACAGGACTTCTCTGT
GTGCCATTACAAGCTACATTGATGAGCCCTTCATGGATCTGGACAGAGACCTGCTGGAAG
ATTGA
>E.fuscoguttatus.08539_fus
----------------------------------ATGGCGGCCGGCGAGGACGCGCTCAG
GCACTCGATACGGCGTCTAAGTACA-------------TATGTCTATGTGCCCAACAGTT
CAGTTCAGGAAGAAGAAATAATGGCGACGCTTCTGGGGTCCGAGTCCCCCTGTACTGCAG
GAAAACGAAGAAATTGCCACAGCAATATCATCACAAAGTTCACGGCTAGTAAAATTACTG
GCCAGGGTTTCAGTCGGGGGACACAGCTCCCAGGAGGCCTGCTCCAGGAGAGAGATAAAC
GGGCCAAGTGGCATGGCATCCCTACTCTGTTGCAGAGGCTCTACGAGAGCAGCCATCCCA
ACAGTGACCTCTCCCATGCTCACAGCTTTCTTAAGGTATTATCATCCCAGCTCTCCATGG
AGGCTATGTCTTTTGTTACCGAGGACAGGAAGACCGCTCAGGAATCCACCTTCCCCAACA
CGTACACCTTTGACCTCTTTGGTGGAGTCGATCTGCTTGTGGAGATCTTGATGAGACCCA
CATTAACTATGCAGAAGAAAAAACCCAATATGAATGATGACCTGGTCAAAGACTGCCTTA
GTGTTCTATACAACTGTTGTATATGTACGGAGGGGGTCACAAAGAGCCTGGCAGCGAGGG
ATGACTTTGTTCTGTTTCTCTTCACCCTGATGACAAATAAGAAGACTTTCCTACAGACCG
CTACCCTAATTGAAGATATTCTTGGAGTTAAAAAGGAGATGATCCAGTTAGAGGGCATCC
CCAACCTGTCAGGCCTGGTCCAAAGCTTTGACCAACAACAGTTAGCCAACTTCTGCCGCA
TCCTGTCTGTCACCATCTCAGAACCCGATGTAGGAAATGACGACAAGCACACCCTGCTGG
CTAAAAATGCACAGCAGAAACGCAACGCTAGCCCCTCACGGGCAGAGGTCAACCAGGTAA
CCCTGCTGAACATCCCTGGCTTCATTGAGCGGCTGTGTAAACTGGCCACTAGAAAGGTGT
CTGAGGCCACAGGAGCTAACTTCCTGCAGGAGCTGGAGGACTGGTACACATGGCTGGACA
ATGCTCTGGTCCTGGACGCCCTCATGCAGATGGCTACAGAGGAGGCTGAACAAAGCAGTA
CAGAGTCATCAGATGAGAGCTCCCTGGCCACCAGCCCTCTGAGACATCGACTGCCCCAGT
CCATGAAGATTGTCCACGAGATCATGTATAAAGTGGAAGTGCTCTATGTACTTTGTGTCC
TTCTTATGGGTCGACAGAGAAACCAGGTTCACAAGATGTTGGCCGAGTTTCGTCTTATCC
CGGGGCTCAATAACCTGTTTGACAAGCTGATCTGGAGGAAATACACTGCCTCAAATCACG
TCGTCCATGGCCAGAATGAGAACTGCGACTGTAGTCCGGAAATATCCTTCAAAATCCAGT
TCTTGCGGCTCCTTCAAAGTTTCAGTGATCATCATGAGAACAAATACCTCCTGCTGAATA
GCCAGGAGCTGAATGAACTTAGTGCCATATCCATGAAGGCTAACATCCCTGAGGTTGAAG
CATTGGTCAACACAGACAGAAGCCTAGTGTGCGATGGGAAGAAGGGTCTCCTCACACGTC
TCCTCACCGTCATGAAGAGGGAGCCTCCAGACTCATCATTCAGATTCTGGCAGGCAAGGG
CAGTGGAAAGTTTTCTTAGAGGAGCCACCTCCTATGCAGACCAAATGTTTCTCCTCAAGA
GGGGACTACTAGAGCACATCCTGTTTTGCATCATAGACAGTGGCTGCACATCTCGAGATG
TCCTACAGAGCTACTTTGATCTGCTTGGAGAGCTCATGAAGTTCAACATTGATGCCTTCA
AAAGATTCAACAAATATGTCAACACTCCAGAGAAGTTTCAGACCTTCCTGACGCAGATCA
ACAGTTCTCTGGTGGACTCTAACATGCTGGTGCGCTGCATCGTCCTTTCATTGGACCGCT
TTGAGAGCCAGACTGAAGATGTCAAAGTGGTTGAGGTACTTTCTGAATGCTGCCTGCTGT
CCTACATGGCCAGAGTTGAGAACAGGCTGTCCTTCCTCTTTCGACTGATCAACATCATCA
ACGTACAGACACTCACACAGGAGAACGTGAGCTGTTTAAACACCAGTTTGGTGATCTTGA
TGCTGGCCAGAAGAAAGGCTAAACTGCCCTTCTACCTCAACGCCCTGCGGGAGAAGGAGT
ATGCTGAGAAGTACCCAGGCTGCCTGCTCAACAACTTCCACAACCTACTGCGCTTCTGGC
AGCGCCACTACCTCAACAAGGACAAAGACAGCACCTGTCTGGAGAACAGCTCCTGTATCC
CCTTCAGCTACTGGAAGGAGACGGTGTCAGTGCTGCTGGGCTCAGACAGGACTTCTCTGT
GTGCCATTGCGAGCTACATTGATGAGCCCTTCATGGATCTGGACAGAGACCTGCTGGAAG
ATTGA
>C.altivelis-GLEAN-10028434_alt
ATGCACTGTGGGGGCGAAGCGAGACCCATCCAAGATGGCGGCCGGCGAGGACGCGCTCAG
GCACTCGATGCGGCGTCTAAGTATATA-----------TATGTCTATGTGCCCAACAGTT
CAGTTCAGGAAGAAGAAATAATGGCGACGCTTCTGGGGTCCGAGTCCCCCTGTACTGCAG
GAAAACGAAGAAATTGCCACAGCAATATCATCACAAAGTTCACGGCTAGTAAAATTACTG
GCCAGGGTTTCAGTCGGGGGACACAGCTCCCAGGAGGCCTGCTCCAGGAGAGAGATAAAC
GGGCCAAGTGGCATGGCATCCCTACTCTGTTGCAGAGGCTCTACGAGAGCAGCCATCCCA
ACAGTGACCTCTCCCATGCTCACAGCTTTCTTAAGGTATTATCATCCCAGCTCTCCATGG
AGGCTATGTCTTTTGTTACCGAGGACAGGAAGACCGCTCAGGAATCCACCTTCCCCAACA
CGTACACCTTTGACCTCTTTGGTGGAGTCGATCTGCTTGTGGAGATCTTGATGAGACCCA
CATTAACTATGCAGAAGAAAAAACCCAATATGAATGATGACCTGGTCAAAGACTGCCTTA
GTGTTCTATACAACTGTTGTATATGTACGGAGGGGGTCACGAAGAGCCTGGCAGCGAGGG
ATGACTTTGTTCTGTTTCTGTTCACCCTGATGACAAATAAGAAGACTTTCCTACAGACCG
CTACCCTAATTGAAGATATTCTTGGAGTTAAAAAGGAGATGATCCAGTTAGAGGGTATCC
CCAACCTGTCAGGCCTGGTCCAAAGCTTTGACCAACAACAGTTAGCCAACTTCTGCCGCA
TCCTGTCTGTCACCATCTCAGAACCCGATGTAGGAAATGACGACAAGCACACCCTGCTGG
CTAAAAATGCACAGCAGAAACGCAACGCTAGCCCCTCACGGGCAGAGGTCAACCAGGTAA
CCCTGCTGAACATCCCTGGCTTCATTGAGCGGCTGTGTAAACTGGCCACTAGAAAGGTGT
CTGAGGCCACAGGAGCTAACTTCCTGCAGGAGCTGGAGGACTGGTACACATGGCTGGACA
ATGCTCTGGTCCTGGATGCCCTCATGCAGATGGCTACAGAGGAGGCTGAACAAAGCAGTA
CAGAGTCATCAGATGAGAGCTCCCTGGCCACCAGCCCTCTGAGACATCGACTGCCCCAGT
CCATGAAGATTGTCCACGAAATCATGTATAAAGTGGAAGTACTCTATGTACTTTGTGTCC
TTCTTATGGGTCGACAGAGGAACCAGGTTCACAAAATGTTGGCCGAGTTTCGTCTTATCC
CGGGGCTCAATAACCTGTTTGACAAGCTGATCTGGAGGAAATACACTGCCTCAAATCACG
TCGTCCATGGCCAGAATGAGAACTGCGACTGTAGTCCAGAAATATCCTTCAAAATCCAGT
TCTTGCGGCTCCTTCAAAGTTTCAGTGATCATCATGAGAACAAATACCTCCTGCTGAATA
GCCAGGAGCTGAATGAACTTAGTGCCATATCCATGAAGGCTAACATCCCTGAGGTTGAAG
CATTGGTCAACACAGACAGAAGCCTAGTGTGTGATGGGAAGAAGGGCCTCCTCACACGTC
TCCTCACTGTCATGAAGAGGGAGCCTCCAGACTCATCATTCAGATTCTGGCAGGCAAGGG
CAGTGGAAAGTTTTCTTAGAGGAGCCACCTCCTATGCAGACCAAATGTTTCTCCTCAAGA
GGGGACTACTAGAGCACATCCTGTTTTGCATCATAGACAGTGGCTGCACATCTCGAGATG
TCCTACAGAGCTACTTTGATCTGCTTGGAGAGCTCATGAAGTTCAACATTGATGCCTTCA
AAAGATTCAACAAATATGTCAACACTCCAGAGAAGTTTCAGACCTTCCTGACGCAGATCA
ACAGTTCTCTGGTGGACTCTAACATGCTGGTGCGCTGCATCGTCCTTTCATTGGACCGCT
TTGAGAGCCAGACTGAAGATGTCAAAGTGGTTGAGGTACTTTCTGAATGCTGCCTGCTGT
CCTACATGGCTAGAGTTGAGAACAGGCTGTCCTTCCTCTTTCGACTGATCAACATCATCA
ACGTACAGACACTCACACAGGAGAACGTGAGCTGTTTAAACACCAGTTTGGTGATCTTGA
TGCTGGCCAGAAGAAAGGCTAAACTGCCCTTCTACCTCAACGCCCTGCGGGAGAAGGAGT
ATGCTGAGAAGTACCCAGGCTGCCTGCTCAACAACTTCCACAACCTACTGCGCTTCTGGC
AGCGCCACTACCTCAACAAGGACAAAGACAGCACCTGTCTGGAGAACAGCTCCTGTATCC
CCTTCAGCTACTGGAAGGAGACGGTGTCAGTGCTGCTGGGCTCAGACAGGACTTCTCTGT
GTGCCATTGCGAGCTACATTGATGAGCCCTTCATGGATCTGGACAGAGACCTGCTGGAAG
ATTGA
>Ecy-GLEAN-10024486_Ecy
------------------------------------------------------------
------------------------------------------------------------
--------------------ATGGCGACGCTTCTGGGGTCCGAGTCCCCCTGTACTGCAG
GAAAACGAAGAAATTGCCACAGCAATATCATCACAAAGTTCACGGCTAGTAAAATTACTG
GCCAGGGTTTCAGTCGGGGGACACAGCTCCCAGGAGGCCTGCTCCAGGAGAGAGATAAAC
GGGCCAAGTGGCATGGCATCCCCACTCTTTTGCAGAGGCTCTACGAGAGCAGCCATCCCA
ACAGTGACCTCTCCCATGCTCACAGCTTTCTTAAGGTATTATCATCCCAGCTCTCCATGG
AGGCTATGTCTTTTGTTACCGAGGACAGGAAGACCGCTCAGGAATCCACCTTCCCCAACA
CGTACACCTTTGACCTCTTTGGTGGAGTCGATCTGCTTGTGGAGATCTTAATGAGACCCA
CATTAACTATGCAGAAGAAAAAACCCAATATGAATGATGACCTGGTCAAAGACTGCCTTA
GTGTTCTATACAACTGTTGTATATGTACAGAGGGGGTCACAAAGAGCCTGGCAGCGAGGG
ATGACTTTGTTCTTTTTCTGTTCACCCTGATGACAAATAAGAAGACTTTCCTACAGACCG
CTACCCTAATTGAAGATATTCTTGGAGTTAAAAAGGAGATGATCCAGTTAGAGGGCATCC
CCAACCTGTCAGGCCTGGTCCAAAGCTTTGACCAACAACAGTTAGCCAACTTCTGCCGCA
TCCTGTCTGTCACCATCTCAGAACCCGATGTAGGAAATGACGACAAGCACACCCTGCTGG
CTAAAAATGCACAGCAGAAACGCAACGCTAGCCCGTCACGGGCAGAGGTCAACCAGGTAA
CCCTGCTGAACATCCCTGGCTTCATTGAGCGGCTGTGTAAACTGGCCACTAGGAAGGTGT
CTGAGGCCACAGGAGCTAACTTCCTGCAGGAGCTGGAGGACTGGTACACATGGCTGGACA
ACGCTCTGGTCCTGGATGCCCTCATGCAGATGGCTACAGAGGAGGCTGAACAAAGCAGTA
CAGAGTCATCAGATGAGAGCTCCCTGGCCACCAGCCCTCTGAGACATCGACTGCCCCAAT
CCATGAAGATTGTCCACGAGATCATGTATAAAGTGGAAGTACTCTATGTACTTTGTGTCC
TTCTTATGGGTCGACAGAGGAACCAGGTCCACAAGATGCTGGCCGAGTTTCGTCTTATCC
CAGGGCTCAATAACCTGTTTGACAAGCTGATCTGGAGGAAATACACTGCCTCAAATCACG
TCGTCCATGGCCAGAATGAGAACTGCGACTGTAGTCCAGAAATATCCTTCAAAATCCAGT
TCTTGCGGCTCCTTCAAAGTTTCAGTGATCATCATGAGAACAAATACCTCCTGCTGAATA
GCCAGGAGCTGAATGAACTTAGTGCCATATCCATGAAGGCTAACATCCCTGAGGTTGAAG
CATTGGTCAACACAGACAGAAGCCTAGTATGCGATGGGAAAAAGGGCCTCCTCACGCGTC
TCCTCACCGTCATGAAGAGGGAGCCTCCAGACTCATCATTCAGATTCTGGCAGGCAAGGG
CAGTGGAAAGTTTTCTTAGAGGAGCCACCTCCTATGCAGACCAAATGTTTCTCCTCAAGA
GGGGACTGCTAGAGCACATCCTGTTTTGCATCATAGACAGTGGCTGCACATCTCGAGATG
TCCTACAGAGCTACTTTGATCTGCTTGGAGAGCTCATGAAGTTCAACATCGATGCCTTCA
AAAGATTCAACAAATATGTCAACACTCCAGAGAAGTTTCAGACCTTCCTGACGCAGATCA
ACAGTTCTCTGGTGGACTCTAACATGCTGGTGCGCTGCATCGTCCTTTCATTGGACCGCT
TTGAGAGCCAGACTGAAGATGTCAAAGTGGTTGAGGTACTTTCTGAATGCTGCCTGCTGT
CCTACATGGCCAGAGTTGAGAACAGGCTGTCCTTCCTCTTTCGACTGATCAACATCATCA
ACGTACAGACTCTCACACAGGAGAACGTGAGCTGTTTAAACACCAGTTTGGTGATCTTGA
TGCTGGCCAGAAGAAAGGCTAAACTGCCCTTCTACCTCAACGCCTTGCGGGAGAAGGAGT
ATGCTGAGAAGTACCCAGGCTGCCTGCTCAACAACTTCCACAACCTACTGCGCTTCTGGC
AGCGCCACTACCTCAACAAGGACAAAGACAGCACCTGTCTGGAGAACAGCTCCTGTATCC
CCTTCAGCTACTGGAAGGAGACGGTGTCAGTGCTGCTGGGCTCAGACAGGACTTCTCTGT
GTGCCATTGCGAGCTACATTGATGAGCCCTTCATGGATCTGGATAGAGACCTGCTGGAAG
ATTGA
>Epmoa-GLEAN-10023383_moa
-----------------------------------------ATGGCCGAACATGGCTCAC
GAACCCTCAGGAGGGTCCAAGTTTGTGTAGGAGAGGCTTACGAGGGTACGACTTTTTGTT
CAGTTCAGGAAGAAGAAATAATGGCGACGCTTCTGGGGTCCGAGTCCCCCTGTACTGCAG
GAAAACGAAGAAATTGCCACAGCAATATCATCACAAAGTTCACGGCTAGTAAAATTACTG
GCCAGGGTTTCAGTCGGGGGACACAGCTCCCAGGAGGCCTGCTCCAGGAGAGAGATAAAC
GGGCCAAGTGGCATGGCATCCCTACTCTGTTGCAGAGGCTCTACGAGAGCAGCCATCCCA
ACAGTGACCTCTCCCTTGCTCACAGCTTTCTTAAGGTATTATCATCCCAGCTCTCCATGG
AGGCTATGTCTTTTGTTACCGAGGACAGGAAGACCGCTCAGGAATCCACCTTTCCCAACA
CGTACACCTTTGACCTCTTTGGTGGAGTCGATCTGCTTGTGGAGATCTTGATGAGACCCA
CATTAACTATGCAGAAGAAAAAACCCAATATGAATGATGACCTGGTCAAAGACTGCCTTA
GTGTTCTATACAACTGTTGTATATGTACGGAGGGGGTCACAAAGAGCCTGGCAGCAAGGG
ATGACTTTGTTCTGTTTCTGTTCACCCTGATGACAAATAAGAAGACTTTCCTACAGACCG
CTACCCTAATTGAAGATATTCTTGGAGTTAAAAAGGAGATGATCCAGTTAGAGGGCATCC
CCAACCTGTCAGGCCTGGTCCAAAGCTTTGACCAACAACAATTAGCCAACTTCTGCCGCA
TCCTGTCTGTCACCATCTCAGAACCCGATGTAGGAAATGACGACAAGCACACCCTGCTGG
CTAAAAATGCACAGCAGAAACGCAACGCTAGCCCCTCACGGGCAGAGGTCAACCAGGTAA
CCCTGCTGAACATCCCTGGCTTCATTGAGCGGCTGTGTAAACTGGCCACTAGAAAGGTGT
CTGAGGCCACAGGAGCTAACTTCCTGCAGGAGCTGGAGGACTGGTACACATGGCTGGACA
ATGCTCTGGTCCTGGACGCCCTCATGCAGATGGCTACAGAGGAGGCTGAACAAAGCAGTA
CAGAGTCATCAGATGAGAGCTCCCTGGCCACCAGCCCTCTGAGACATCGACTGCCCCAAT
CCATGAAGATTGTCCACGAGATCATGTATAAAGTGGAAGTGCTCTATGTACTTTGTGTCC
TTCTTATGGGTCGACAGAGGAACCAGGTCCACAAGATGCTGGCCGAGTTTCGTCTTATCC
CGGGGCTCAATAACCTGTTTGACAAGCTCATCTGGAGGAAATACACTGCCTCAAATCACG
TCGTCCATGGCCAGAATGAGAACTGCGACTGTAGTCCAGAAATATCCTTCAAAATCCAGT
TCTTGCGGCTCCTTCAAAGTTTCAGTGATCATCATGAGAACAAATACCTCCTGCTGAATA
GCCAGGAGCTGAATGAACTTAGTGCCATATCCATGAAGGCTAACATCCCTGAGGTTGAAG
CATTGGTCAACACAGACAGAAGCCTAGTGTGCGATGGGAAGAAGGGCCTCCTCACACGTC
TCCTCACCGTCATGAAGAGGGAGCCTCCAGACTCATCATTCAGATTCTGGCAGGCAAGGG
CAGTGGAAAGTTTTCTTAGAGGAGCCACCTCCTATGCAGACCAAATGTTTCTCCTCAAGA
GGGGACTACTAGAGCACATCCTATTTTGCATCATAGACAGTGGCTGCACATCTCGAGATG
TCCTACAGAGCTACTTTGATCTGCTTGGAGAGCTCATGAAGTTCAACATTGATGCCTTCA
AAAGATTCAACAAATATGTCAACACTCCAGAGAAGTTTCAGACCTTCCTGACGCAGATCA
ACAGTTCTCTGGTGGACTCTAACATGCTGGTGCGCTGCATCGTCCTTTCATTGGACCGCT
TTGAGAGCCAGACTGAAGATGTCAAAGTGGTTGAGGTACTTTCTGAATGCTGCCTGCTGT
CCTACATGGCCAGAGTTGAGAACAGGCTGTCCTTCCTCTTTCGACTGATCAACATCATCA
ACGTACAGACACTCACACAGGAGAACGTGAGCTGTTTAAACACCAGTTTGGTGATCTTGA
TGCTGGCCAGAAGAAAGGCTAAACTGCCCTTCTACCTCAACGCCCTGCGGGAGAAGGAGT
ATGCTGAGAAGTACCCAGGCTGCCTGCTCAACAACTTCCACAACCTACTGCGCTTCTGGC
AGCGCCACTACCTCAACAAGGACAAAGACAGCACCTGTCTGGAGAACAGCTCCTGTATCC
CCTTCAGCTACTGGAAGGAGACGGTGTCAGTGCTGCTGGGCTCAGACAGGACTTCTCTGT
GTGCCATTGCGAGCTACATTGATGAGCCCTTCATGGATCTGGACAGAGACCTGCTGGAAG
ATTGA
>OF06446-RA_aka
------------------------------------------------------------
------------------------------------------------------------
--------------------ATGGCGACGCTTCTGGGGTCCGAGTCCCCCTGTACTGCAG
GAAAACGAAGAAATTGCCACAGCAATATCATCACAAAGTTCACGGCTAGTAAAATTACTG
GCCAGGGTTTCAGTCGGGGGACACAGCTCCCAGGAGGCCTGCTCCAGGAGAGAGATAAAC
GGGCCAAGTGGCATGGCATCCCCACTCTTTTGCAGAGGCTCTACGAGAGCAGCCATCCCA
ACAGTGACCTCTCCCATGCTCACAGCTTTCTTAAGGTATTATCATCCCAGCTCTCCATGG
AGGCTATGTCTTTTGTTACTGAGGACAGGAAGACCGCTCAGGAATCCACCTTCCCCAACA
CGTACACCTTTGACCTCTTTGGTGGAGTCGATCTGCTTGTGGAGATCTTGATGAGACCCA
CATTAACTATGCAGAAGAAAAAACCCAATATGAATGATGACCTGGTCAAAGACTGCCTTA
GTGTTCTATACAACTGTTGTATATGTACAGAGGGGGTCACAAAGAGCCTGGCAGCGAGGG
ATGACTTTGTTCTGTTTCTGTTCACCCTGATGACAAATAAGAAGACTTTCCTACAGACCG
CTACCCTAATTGAAGATATTCTTGGAGTTAAAAAGGAGATGATCCAGTTAGAGGGCATCC
CCAACCTGTCAGGCCTGGTCCAAAGCTTTGACCAACAACAGTTAGCCAACTTCTGCCGCA
TCCTGTCTGTCACCATCTCAGAACCCGATGTAGGAAATGACGACAAGCACACCCTGCTGG
CTAAAAATGCACAGCAGAAACGCAACACTAGCCCCTCACGGGCAGAGGTCAACCAGGTAA
CCCTGCTGAACATCCCTGGCTTCATTGAGCGGCTGTGTAAACTGGCCACTAGAAAGGTGT
CTGAGGCCACAGGAGCTAACTTCCTGCAGGAGCTGGAGGACTGGTACACATGGCTGGACA
ATGCTCTGGTCCTGGACGCCCTCATGCAGATGGCTACAGAGGAGGCTGAACAAAGCAGTA
CAGAGTCATCAGATGAGAGCTCCCTGGCCACCAGCCCTCTGAGACATCGACTGCCCCAAT
CCATGAAGATTGTCCACGAGATCATGTATAAAGTGGAAGTACTCTATGTACTTTGTGTCC
TTCTTATGGGTCGACAGAGGAATCAGGTCCACAAGATGCTGGCCGAGTTTCGTCTTATCC
CGGGGCTCAATAACCTGTTTGACAAGCTGATCTGGAGGAAATACACTGCCTCAAATCACG
TCGTCCACGGCCAGAATGAGAACTGCGACTGTAGTCCAGAAATATCCTTCAAAATCCAGT
TCTTGCGGCTCCTTCAAAGTTTCAGTGATCATCATGAGAACAAATACCTCCTGCTGAATA
GCCAGGAGCTGAATGAACTTAGTGCCATATCCATGAAGGCTAACATCCCTGAGGTTGAAG
CATTGGTTAACACAGACAGAAGCCTAGTATGCGATGGGAAGAAGGGCCTCCTCACGCGTC
TCCTCACCGTCATGAAGAGGGAGCCTCCAGACTCATCATTCAGATTCTGGCAGGCAAGGG
CAGTGGAAAGTTTTCTTAGAGGAGCCACCTCCTATGCAGACCAAATGTTTCTCCTCAAGA
GGGGACTACTAGAGCACATCCTGTTTTGCATCATAGACAGTGGCTGCACATCTCGAGATG
TCCTACAGAGCTACTTTGATCTGCTTGGAGAGCTCATGAAGTTCAACATTGATGCCTTCA
AAAGATTCAACAAATATGTCAACACTCCAGAGAAGTTTCAGACCTTCCTGACGCAGATCA
ACAGTTCTCTGGTGGACTCTAACATGCTGGTGCGCTGCATCGTCCTTTCATTGGACCGCT
TTGAGAGCCAGACTGAAGATGTCAAAGTGGTTGAGGTACTTTCTGAATGCTGCCTGCTGT
CCTACATGGCCAGAGTTGAGAACAGGCTGTCCTTCCTCTTTCGACTGATCAACATTATCA
ACGTACAGACACTCACACAGGAGAACGTGAGCTGTTTAAACACCAGTTTGGTGATCTTGA
TGCTGGCCAGAAGAAAGGCTAAACTGCCCTTCTACCTCAACGCCCTGCGGGAGAAGGAGT
ATGCTGAGAAGTACCCAGGCTGCCTGCTCAACAACTTCCACAACCTACTGCGCTTCTGGC
AGCGCCACTACCTCAACAAGGACAAAGACAGCACCTGTCTGGAGAACAGCTCCTGTATCC
CCTTCAGCTACTGGAAGGAGACGGTGTCAGTGCTGCTGGGCTCAGACAGGACTTCTCTGT
GTGCCATTGCGAGCTACATTGATGAGCCCTTCATGGATCTGGACAGAGACCTGCTGGAAG
ATTGA
