# Supplementary material for: Chromosome-Level Genome Assembly of the Speckled Blue Grouper (Epinephelus cyanopodus) Provides Insight into Its Adaptive Evolution
Source: Biology (Basel). 2022 Dec 13;11(12):1810. doi: 10.3390/biology11121810 (PMC9775623; doi:10.3390/biology11121810)
Supplement: Supplementary file 1 [file biology-11-01810-s001.zip › Supplemental Data/HO00469.align]

>Epmoa-GLEAN-10023372_moa
---------------------------ATGAGGACCGTGTCACAGCTGGTTGGCTTCGTT
AGGAGACTTATCTTTATCATGGCCTGGTTTGGCACGAACAAACTTTACCCTGTGGTGGAG
TGGTTATGGCGCGGACTGTGTTTCTTATGGCGCTGTATGAGAGGGTTGTTTAGGCCACTA
CCCGGACTTAGATTTTTATCATTAGGCTGGTCGAAATTTCGCGGAAGCCAAGAGGAGCCT
GAAATACAGGACGGAGAGAAACCTGTAGAGAGAGATTACCCACAGGAGGTCCAGGGGGCT
CCTGGTGAGGGTCAACATGAGGCTGCCGCCGCCAAGAGGGCCGCGCACACCGACAGAGAG
CTCGCCAGCAAGCGGGCCAGGTTTGAGGAAGAGGGGGGTAAATCTGACGAAGATGATGAT
GAGTCTGACAACGAGGATTACCAAGTTGAGACCTCAGATGAGTTTTACTGTGGCTATGAT
TCAACCTGGGAGACCGAGGA---GCAGCAGGAGCCGCAGAGGCAGCAGGAGGGCGCGTTC
AGGAGGAGTGGGAGACGAGCGGCCTCCAGGCATTACAAGTTCAGCAGATTTGAAAGTGCA
GCAAAAGACATGCAGAACTACAGGCATGACTATCCTTCCCAGATGATACCACAACGCTGG
ATAAAGCCAGTATCCGAGGACAAGCCTAATTTGAACTTCTACCTCGGATTGCAGTGCTCT
GTACCTGACGGTGTCTACATACACGATTTCCACAATAATTGGTATGGAGACTATGACACA
CTGGAGTATGTACACTCCTATATTCAGTGGTTGTTCCCCCTGCAGGAACCAGGGGTGAAC
TATGAGGCCAGTACGCTGACCAAAGAGGAAATAAAGGAGTTTCTTCAGAGCAGCACTGCA
AAGGAAAATCTGCTGAAGTCATACAAGCTCATGTTGGACTTCTATGGTATTGAGTTGTGT
GATGAGAAAACAGGAGAAGTCCAGAGAGCACCAAACTGGAGAGAGAGATTCCACAACCTC
AACTGTCACACTCACAACAGTCTGCGCATCACCCGCATCCTGAAGTGCCAGGGGACCCTG
GGGTACCCTCACTACCAAGCCCCGCTGGTCCGCTTCTTCCTGCAGGAGACTCTGGTCCAC
AGAGAACTCCCAAACGTCAAGGACAGTGTCCTCAACTACTTTATGTTCGCTGTCCTCGAT
AAGAGACAGCGCAGGAAGCTCATCAAGTTCTCCTACTTGAACTATGACCGTAAAGAGGAG
TTTGTATGGTGCCCAAAGAAAGTTCAGATGAGATGGTCGGAGAAGTTGGCGCCACAAGAG
GAAATGTATGCAGAGTTCGGTCTGAACAGTGAAGGCAGAGCCAGAAACTAA
>C.altivelis-GLEAN-10028420_alt
---------------------------ATGAGGACCTTGTCACAGCTGGTTGGCCTCGTT
AGGAGACTTATCTTTATCATGGCCTGGTTTGGCACGAACAAACTTTACCCTGTGGTGGAG
TGGTTATGGCGCGGACTGTGTTTCTTATGGCGCTGTATGAGAGGGTTGTTTAGGCCACTA
CCCGGACTTAGATTTTTATCATTACGCTGGCCGAAAGATCGCGGAAGCCAAGAGGAGCCT
GAAGCACAGGACGGAGAGAAACCTGTAGAGAGAGATTACCCACAGGAGGTCCAGGGGGCT
CCTGGTGAGGGTCAACATGAGGCTGCCGCCACCAAGAGGGCCGCGCACACCGACAGAGAG
CTCGCCAGCAAGCGGGCGAGGTTTGAGGAAGAGGGGGGTAAATCTGACGAAGATGATGAT
GAGCCTGACAACGAGGATTACCAAGTTGAGACCTCAGATGAGTTTTACTGTGGCTATGAT
TCAACCTGGGAGACCAAGGA---GCAGCAGGAGCCGCAGAGGCAGCAGGAGGGCGCGTTC
AGGAGGAGTGGGCGACGAGCAGCCTCCAGACATTACAAGTTCAGCAGATTTGAAAGTGCA
GCAAAAGACATGCAGAACTACAGGCATGACTATCCTTCACAGATGATACCACAACGCTGG
AAAAAGCCAGTATCGGAGGACAAGCCTAATTTGAACTTCTACCTTGGATTGCAGTGCTCT
GTACCTGACGGTGTCTACATACACGATTTCCACAAAAATTGGTATGGAGACTATGACACA
CTGGAGTATGTACATTCCTATATTCAGTGGTTGTTCCCCCTGCAGGAACCAGGGGTGAAC
TATGAGGCCAGTACGCTGACCAAAGAAGAAATAAAGGAGTTTCTTCAGAGCAGCACTGCA
AAGGAAAATCTGCTGAAGTCATACAAGCTCATGTTGGACTTCTATGGTATTGAGTTGTGT
GATGAGAAAACAGGAGAAGTCCGGAGAGCACCAAACTGGAGAGAGAGATTCCACAACCTC
AACTGTCACACTCACAACAGTCTGCGCATCACCCGCATCCTGAAGTGCCAGGGGACCCTG
GGGTACCCTCACTACCAAGCCCCGCTGGTCCGCTTCTTCCTGCAGGAGACTCTGGTCCAC
AGAGAACTCCCAAACGTCAAGGACAGTGTCCTCAACTACTTTATGTTCGCTGTCCTCGAT
AAGAGACAACGCAGGAAGCTCATCAAGTTCGCCTACTTGAATTATGACCATAAAGAGGAG
TTTGTATGGTGCCCAAAGAAAGTTCAGATGAGATGGTCGGAGAAGTTGGCGCCACAAGAA
GAAATGTATGCAGAGTTCGGTCTGAACAGTGAAGACAGAGCCAGAAACTAA
>E.fuscoguttatus.08695_fus
---------------------------ATGAGGACCGTGTCACTGCTGGTTGGCCTCGTT
AGCAGACTTATCTTTATCATGGCCTGGTTTGGCACGAACAAACTTTACCCTGTGGTGGAG
TGGTTATGGCGCGGACTGTGTTTCTTATGGCGCTGTATCAGAGGGGTGTTTAGGCCACTA
TCCGGACTTAGATTTTTATCATTAGGCTGGCCGAAAGATCGCGGAAGCCAAGAGGAGCCT
GAAGCACAGGACGGAGAGAAACCTGTAGAGAGAGGTTACCAACAGGAGGTCCAGGGGGCT
CCTGGTGAGGGTCAACATGAGGCTGCCGCCGCCAAGAGGGCCGCGCACACCGACAGAGAG
CTCGCCTGCAAGCGGGCGAGGTTTGAGGAAGAGGGGGGTAAATCTGACGAAGATGATGAT
GAGTCTGACAACGAGGATTACCAAGTTGAGACCTCAGATGAGTTTTACTGTGGCTATGAT
TCAACCTGGGAGACCGAGGA---GCAGCAGGAGCCGCAGAGGCAGCAGGAGGGCGCGTTC
AGGAGGAGTGGGCGACGAGCGGCCTCCAGACATTACAAGTTCAGCAGATTTGAAAGTGCA
GCAAAAGACATGCAGAACTACAGGCATGACTATCCTTCCCAGATGATACCACAACGCTGG
ATAAAGCCAGTATCGGAGGACAAGCCTAATTTGAACTTCTACCTCGGATTGCAGTGCTCT
GTACCTGACGGTGCCTACATACACGATTTCCACAATAATTGGTATGGAGACTATGACACA
CTGGAGTATGTACACTCCTATATTCAGTGGTTGTTCCCCCTGCAGGAACCAGGGGTGAAC
TATGAGGCCAGTACGCTGACCAAAGAGGAAATAAAGGAGTTTCGTCAGAGCAGCACTGCA
AAGGAAAATCTGCTCAAGTCATACAAGCTTATGTTGGACTTCTATGGTATTGAGTTGTGT
GATGAGAAAACAGGAGAAGTCCGGAGAGCACCAAACTGGAGAGAGAGATTCCACAACCTC
AACTGTCACACTCACAACAGTCTGCGCATCACCCGCATCCTGAAGTGCCAGGGGACCCTG
GGGTACCCTCACTACCAAGCCCCGCTGGTCCGCTTCTTCCTGCAGGAGACTCTGGTCCAC
AGAGAACTCCCAAACGTCAAGGACAGTGTCCTCAACTACTTTATGTTCGCTGTCCTCGAT
AAGAGACAACGCAGGAAGCTCATCAAGTTCGCCTACTTGAACTATGACCGTAAAGAGGAG
TTTGTATGGTGTCCAAAGAAAGTTCAGATGAGATGGTCGGAGAAGTTGGCGCCACAAGAG
GAAATGCATGCAGAGTTCGGTCTGAACAGTGAAGACAGAGCCAGAAACTAA
>XP-033482033.1_lan
---------------------------ATGAGGACCGTGCCACTGCTGGTTGGCCTCGTT
AGGAAACTTATCTGTATCATGGCCTGGTTTGGCACGAACAAACTTTACCCTGTGGTGGAG
TGGTTATGGCGCGGACTGTGTTTCTTATGGCGCTGTATGAGAGGGGTGTTTAGGCCACTA
CCCGGACTTAGATTTTTATCATTACGCTGGCCGAAAGATCGCGGAAGCCAAGAAGAGCCT
GAAGCACAGGACGGAGAGAAACCTGTAGAGAGAGATTGCCCACAGGAGGTCCAGGGGGCT
CCTGGTGAGGGTCAACATGAGGCTGCCGCCGCCAAGAGGGCCGCGCACACCGACAGAGAG
CTCGCCAGCAAGCGGGCGAGGTTTGAGGAAGAGGGGGGTAAATCTGACGAAGATGATGAT
GAGTCTGACAACGAGGATTACCAAGTTGAGACCTCAGATGAGTTTTACTGTGGCTATGAT
TCAACCTGGGAGACCGAGGA---GCAGCAGGAGCCGCAGAGGCAGCAGGAGGGCGCGTTC
AGGAGGAGTGGGCGACGAGCGGCCTCCAGACATTACAAGTTCAGCAGATTTGAAAGTGCA
GCAAAAGACATGCAGAACTACAGGCATGACTATCCTTCACAGATGATACCACAACGCTGG
ATAAAGCCAGTATCGGAGGACAAGCCTAATTTGAACTTCTACCTCGGATTGCAGTGCTCT
GTACCTGACGGTGCCTACATACACGATTTCCACAATAACTGGTATGGAGACTATGACACA
CTGGAGTATGTACACTCCTATATTCAGTGGTTGTTCCCCCTGCAGGAACCAGGGGTGAAC
TATGAGGCCAGTACGCTGACCAAAGAGGAAATAAAGGAGTTTCTTCAGAGCAGCACTGCA
AAGGAAAACCTGCTGAAGTCATACAAGCTCATGTTGGACTTCTATGGTATTGAGTTGTGT
GATGAGAAAACAGGAGAAGTCCAGAGAGCACCAAACTGGAGAGAGAGATTCCACAACCTC
AACTGTCACACTCACAACAGTCTGCGCATCACCCGCATCCTGAAGTGCCAGGGGACACTG
GGGTACCCTCACTACCAAGCCCCGCTGGTCCGCTTCTTCCTGCAGGAGACTCTGGTCCAC
AGAGAACTCCCAAACGTCAAGGATAGTGTCCTCAACTACTTTATGTTCGCTGTCCTCGAT
AAGAGACAACGCAGGAAGCTCATCAAGTTCGCCTACTTGAACTATGACCATAAAGAGGAG
TTTGTATGGTGCCCAAAGAAAGTTCAGATGAGATGGTCGGAGAAGTTGGCGCCACAAGGG
GAAATGTATGCAGAGTTCGGTCTGAACAGTGAAGACAGAGCCAGAAACTAA
>OF06456-RA_aka
---------------------------ATGAGGACCGTGTCACTGCTGGTTGGCCTCGTT
AAGAAACTTATCTTTATCATGGCCTGGTTTGGCACGAGCAAACTTTACCCTGCGGTGGAG
TGGTTATGGCGCGGACTGTGTTTCTTGTGGCGCTGGATGAGAGGGATGTTTAGGCCACTA
CTCGGACATAGATTTTTATCATTACGCTGGTCGAAAGATCGCGGAAGCCAAGAGGAGCCT
GAAGCACAGGACGGAGAGAAAGCTGTAGAGAGAGGTAACCCACAGGAGGTCCAGGGGGCT
CCTGGTGAGGGTCAACATGAGGCTGCCGCCGCCAAGAGGGCCGGGCACACCGACACAGAG
CTCGCCAGCAAGCGGGCGAGGTTTGAGGAAGAGGGGGGTGAATTTGACAAAGATGATGAT
AAGTCTGACAACGAGGATTACCAAGTTGAGACCTCAGATGAGTTTTACTGTGGCTATGAT
TCAACCTGGGAGACCGAGGAGAGGCAGCAGGAGCCGCAGAGGCAGCAGGAGGGCGCGTTC
AGGAGGAGTGGGCGACGAGCGGCCTCCAGACATTACAAGTTCAGCAGATTTGAAAGTGCA
GCAAAGGACATGCAGAACTACAGGCATGACTATCCTTCCCAGATGATACCACAGCGCTGG
ATAAAGCCAGTATCGGAGGACAAGCCTAATTTGAAGTTCTACCTCGGATTGCAGCGCTCT
GTACCTGACGGTGCCTCCATACACGATTTCCACAATAATTGGTATGGAAACTATGACACA
CTGGAATATGTACACTCCTATATTCAGTGGTTGTTCCCCCTGCAGGAACCAGGGATGAAC
CATGAGGCCAGTACACTGACAAAAGAGGAAATAAAGGAGTTTCTTCAAAACAGCACTGCA
AAGGAAAATCTGCTGAAGTCGTACAAGCTCATGTTGGACTTCTATGGTATCGAGTTGTGT
GATGAGAAAACAGGAGAAGTCCAGAGAGCACCGAACTGGAGAGAGAGATTCCACAACCTC
AACTGTCACACTCACAACAGTCTGCGCATCACCCGCATCCTTAAGTGCCAGGGGACCCTG
GGGTACTGTCACTACCAAGCCCCACTGGTCCACTTCTTCCTGCAGGAGACTCTGGTCCAC
AGAGAACTCCCAAACATCAAGGACAGTGTCCTCAACTACTTTATGTTTGCTGTCCTCGAT
AAGAGACAACGCAGGAAGCTCATCAAGTTCGCCTACTTGAAGTATGACCGTAAAGAGGAG
TTTGTATGGTGCCCAAAGAAAGTTCAGATGAGATGGTCGGAGAAGTTGGCGCCACAAGAG
GAAAAGTATGCAGAGTTCGGTCTGAACAGTGAAGACGGAGCCAGAAACTAA
>Ecy-GLEAN-10024475_Ecy
ATGAACATGAGCAGCACATGCAGCCAGATGAGGATCGTGTCACTGCTGGTTGGCCTCGTT
AGGAGTCTTATCCTTATCATGGCCTGGTTTGGCAAGAAGAAACTTTACCCTGTGGTGGAG
TGGTTATGGCGCGGACTGTGTTTCTTGTGGCGCTGGATGAGAGGGATGTTTAGGCCACTA
CTCGGACATAGATTTTTATCAATACTCTGGTCGAAAGATCCCGGAAGCCAAGAGGAGCCT
GAAGCACAGGACGGAGAGAAAGCTGTGGAGAGAGGTGAACCACAGGAGGACCAGTTGGCT
CCTGGTGAGGGTCAACATGAGGCTGCCGCCGTCAAGAGGACCGCGCACACCGACAGAGAG
CTCGCCAGCAAGCGGGCGAGGTTTGAGGAAGACGGGGGTAAATTTGACAAAGATGATGAT
AAGTCTGACGACGAGGATTACCAAGTTGAGACCTCAGATGAGTTTTACTGTGGCTATGAT
TCAACCTGGGAG------------------------------------------------
---------------------------------TACAAGTTCAGCAGATTTGAAAGTGCA
GCAAAGGACATGCAGAATTACAGGCATGACTATCCTTCCCAGATGATACCACAACGCAGG
ATAAAGCCAGTATCGGAGGACAAGCCTAATTTGAAGTTCTACCTCGGATTGCAGCGCTCT
GTACCTGACGGTGCCTCCATACACGATTTCCACAATAATTGGTATGGAGACTATGATACA
CTGGAGTATGTACACTCCTATATTCAGTGGTTGTTCCCCCTGCAGGAACCGGGGATGAAC
TATGAGGCCAGTACACTGACAAAAGAGGAAATAGAGGAGTTTCTTCAAAACAGCACTGCA
AAGGAAAATCTGCTGAGGTCGTACAAGCTCATGTTGGACTTCTATGGTATCAAGTTGTGT
GATGAGAAAACAGGAGAAGTCCAGAGAGCACCGAACTGGAGAGAGAGATTCCACAACCTC
AACTGTCACACTCACAACAGTCTGCGCATCACCCGCATCCTGAAGTGCCAGGGGACCCTG
GGGTACCGTCACTACCAAGCCCCACTGGTCCGCTTCTTCCTGCAGGAGACTCTGGTCCAC
AGAGAACTCCCAAACATCAAGGACAGTGTCCTCAACTACTTTATGTTCGCTGTCCTCGAT
AAGAGACAACGCAGGAAGCTCATCAAGTTCGCCTACTTGAAGTATGACCGTAAAGAGGAG
TTTGTATGGTGCCCAAAGAAAGTTCAGATGAGATGGTTGGAGAAGTTGGCGCCACAAGAG
GAACAGTATGCCGAGTTCGGTCTGAACAGTGAAGACGGAGCCAGAAACTAA
