# Supplementary material for: Chromosome-Level Genome Assembly of the Speckled Blue Grouper (Epinephelus cyanopodus) Provides Insight into Its Adaptive Evolution
Source: Biology (Basel). 2022 Dec 13;11(12):1810. doi: 10.3390/biology11121810 (PMC9775623; doi:10.3390/biology11121810)
Supplement: Supplementary file 1 [file biology-11-01810-s001.zip › Supplemental Data/HO00490.align]

>Ecy-GLEAN-10024443_Ecy
------------------------------------------------------------
------------------------------------------------------------
------------------------------------------------------ATGGTG
GAGGTGTACAGTGTGAAAGTGGACTGCACTGTGACGTCTCGTTTCGCCCACACTGTCATG
ACCTCCAAGGCTCTGAACAAAGCAACCTTCTCCAAGGAAATCTTCTTTGAAGTGGAGCTG
CCCAAGACCGCCTTTATCACCAACTTCAGCATGGACATTGATGGTCAGGTGTATGTTGGG
GAGGTGAAGGAGAAAGAGAAAGCTAAGACACAGTATGAGAAGGCTGTTTCCTCTGGACAG
ACTGCTGGACTGGTCAAGGCATCTGGAA-GGAAGATGGAGAAATTTTCAGTGTCTGTCAA
CATTGCAGCCAAAAGCAACGTGACTTTCATTCTGACCTACGAGGAGCTCCTTCGGAGGAA
ACTGGGCCAGTATGAGATTCTGACCCGAGTTAATCCCCAGCAACCGGTGCAGGAGTTTCA
GATTGCAGCAAACATCTATGAGCCTGAGGGTATTGCTTTTGTTGAGGCCACTGCAACTTT
CCTCTCCAATGACCTTCTCCCCCTGGTGGAGAAAACCGTCACAGACACAAAGGCACACAT
ATCTTTTTCACCAACACTGGAGCAGCAGAGGAAATGCCCAGGATGTGAAAGCACCATAAT
TGGTGGAGATTTCATCATCAAGTACGATGTGAACCGAAAAAAGAACCTAGGGGAAGTTCA
GATTGTGAACGGATACTTTGTGCACTTTTTTGCTCCACCTGATCTGGGCAGAGTCCCAAA
GAACGTGGTGTTTGTGATTGACAGGAGCGGATCAATGAGTGGAAGAAAGATTGAACAGAC
CCGGGATGCACTGGTCGCCATTCTGAAAGACCTCCACGAGGAGGACCACTTTGCTTTCAT
CTTGTTTGATGATAAGATTACCACCTGGAAGGATTATCTCACCAAAGCAACAAAGGGAAA
TGTGACTGCAGCCATCGCCTACATCAAGAAACTAAGAGACAGTGGATCTACCAATATCAA
TGACGCTGTACTGAGGGCAGTGAGCATGCTGCGGGGAGAAAGAGAAAGGAAGAACCTTCC
GGAGAGGAGTGCGGATATGATCATTTTACTGACTGATGGGATGCCAAACAGTGGGGAGTC
CAACCTCCAAAAGATTCAGATGAATGCACGCTCTGCTATTGGGGGGAAGATGACTATGTT
CTGTCTTGGATTTGGGAATGATGTGGATTATTCCTTCCTGGATGTGATGGCCAGACAAAA
CAAAGGGCTGGCCCGCAGGATTTTTGAGGGTTCGGATGCAGCCATTCAGCTTCAGGGTTT
CTATGAGGAGGTGTCCAGCCCTCTGCTCCTGGAGGTGGACCTGCGTTATCCTGACAATGC
TGTTGTCCTCTTGACCAAAAACCACTACAGCCAGTTTTTTAACGGCTCAGAGATCGTGGT
GGCTGGTCGGCTGATTGACAATGCTCTGGACAATTTCATGGTGGAAGTGTTCGGCCAGGG
GCCTGAAGAGGACTTCCAGGTGCAGGGAAATGCCGATGCAGTAAACCTGGACGTGATCTA
CCCAGGACAGGAGTACATCTTTGGGAATTTCTCAGAGCGTCTGTGGGCCTACCTCACTAT
CCAGCAGCTACTGGAGAACAGTGAAATTGGTACTCAGCAGGAGAAAGACAACGCCATAGC
CAAGGCCCTGGAGATATCCCTGCGATATAACTTTGTCACCCCTCTCACCTCTATGGTGGT
CACAAAACCTGAAGCTGAGGATGGAACAGACAGCCCTCTCATCGCTGATAAATTGACTGA
AGACCAGCGTCAGAAAGAAGAGAGAGACGATGGAAGTACCATTCATTCCAAATCATCATG
GCAAGGCAGTCTCCATCATCCCAGTTCCA-------------------------------
-----------------------------GTGGTATCAGTTACGATGATATCAGTTTTCG
TAGCCATTCAGATG---------------------------TGGATGGAGATCCTCATTT
CATGATAGAACTGCCAGACAGAAACGACGCTCTGTGCTTCAACATCAACGATAAACCAGG
AACCGTTTTGAACCTGGTGAGGGACCCAAAATCAGGCTTTGTGGTGAACGGCGAAATTGT
TGGGAAAAAGAAAGTAGTTCCAAATGGTAACATCAACACCTACTTTGGCCGTTTTGGTAT
CATCCACCAGAAGCTGGGGGTGAGGCTGGAGGTGAGCACTCAGGACATCTTAGTCTTCCA
CAATGGCAGGCAGGTCAAGCTGCTGTGGTCTGATGCAGCCTCGATCAAAGAAACCAACAT
GGACTTGAAGTTGACTAAGAGCTGCAGCCTTGCAGTGACGCTGAGGCACTCGGTTAAATT
TACAGTCATTAAACACACAAAGGTTTGGAGGAGACGCCACGACCAACAAGACTACCTGGG
TTTCTACACCCTGGACAGCCGCCACTTGTCTGCTTCAGTCCATGGTCTGCTAGGTCAGTT
CTACCATGGCGTTGGGTTTGAGGTGACGGATCAGCGTCCAGGTGTGGTCCAGGAGAAATT
AGACGCAACCATGTATGTGAAGGGACAAATACTCAACGTGACCAGGCACTGGCAGAAGGA
TTTCAGCAGGGATGTGAAGAATGGGGAGAGTATTCCCTGCTGGTTTGTTGACAATGAAGG
AAAAGGCCTCATCGATGGAAGAGCTTCAGACTACGTTGTGCCGGGGCTTTTT---TCTAC
TTTTTAA
>OF06484-RA_aka
------------------------------------------------------------
------------------------------------------------------------
------------------------------------------------------------
---------------------------------------------------------ATG
ACCTCCAAGGCTTTGAACAAAGCAAACTTCTCCAAGGAAATCTTCTTTGAAGTGGAGCTG
CCCAAGACCGCCTTCATCACCAACTTCAGCAT----------------------------
------------------------------------------------------------
ACTGCTGGACTGGTCAAGGCATCTGGAAGGGAAGATGGAGAAGTTTTCAGTGTCTGTCAA
CATTGCAGCCAAAAGCAACGTGACTTTCATTCTGACCTACGAGGAGCTCCTTCGGAGGAA
ACTGGGCCAGTATGAGATTCTGACCCGAGTTAATCCCCAGCAACCGGTGCAGGAGT----
------------------------------------------------------------
------------------------------------------------------------
------------------------------------------------------------
--------------------------------------------------------TTCA
GATTGTGAACGGATACTTTGTGCACTTTTTTGCTCCACCTGATCTGGGCAGAGTCCCAAA
GAACGTGGTGTTTGTGATTGACAGGAGCGGATCAATGAGTGGAAGAAAGATTCAACAGAC
CCGGGATGCACTGGTCGCCATTTTGAAAGACCTCCACGAGGAGGACCACTTTGCTTTCAT
CTTGTTTGATGATAGCATTATCACCTGGAAGGATTCTCTCACCAAAGCAACAAAGGGAAA
TGTGACTGCAGCCATCGCCTACATCAAGAAACTAAGAGACAGCGGATCTACCAATATCAA
TGACGCTGTACTGAGGGCAGTGAGCATGCTGCGGGGAGAAAGAGAAAGGAAGAACCTTCC
GGAGAGGAGTGCGGATATGATCATTTTACTGACTGATGGGATGCCAAACAGTGGGGAGTC
CAACCTCGAAAAGATTCAGATGAATGCACGCTCTGCTATTGGGGGGAAGATGACTATGTT
CTGTCTTGGATTTGGGAATGATGTGGATTACTCCTTCCTGGATGTGATGGCCAGACAAAA
CAAAGGGCTGGCCCGCAGGATTTTTGAGGGTTCGGATGCAGCCGTTCAACTTCAGGGTTT
CTATGAGGAGGTGTCCAGCCCTCTGCTCCTGGAGGTGGACCTGCGTTATCCCGACAGTGC
TGTAGGCCTCTTGACCAAAAACCACTACAGCCAGTTTTTTAACGGCTCAGAGATCGTGGT
GGCCGGTCGGCTGATTGACAATGACCTAGACAATTTCGTGGTGGAAGTGTTCGGCCAGGG
GCCTAAAGAGGACTTCCAGGTGCAGGGAAATGCCGATGCAGTAAACCTGGACGTGATCTA
CCCAGGACAGGAGTACATCTTTGGGAATTTCTCAGAGCGTCTGTGGGCCTACCTCACTAT
CCAGCAGCTGCTGGAGAACAGTGAAATCGGTACTCAGCAGGAGAAAGACAACGCCATAGC
CAAGGCCCTGGAGATATCCCTGCGATATAACTTTGTCACCCCTCTCACCTCTATGGTGGT
CACAAAACCTGAAACTGAGGATGGAACAGACAGCCCTCTCATCGCTGATAAATTGACTGA
AGACCAGCGTCAGAAAGAAGAGAGACACGATG----------------------------
------------------------------------------------------------
------------------------------------------------------------
-----------------------------------------TGGATGGAGATCCTCATTT
CATGATAGAACTGCCAGACAGAAACGACGCTCTGTGCTTCAACATCAACGATAAACCAGG
AACCATTTTCAACCTGGTGAGGGACCCAAAATCAG-------------------------
-----------------------ACGGTAACATCAACACCTACTTTGGCCGTTTCGGTAT
CATCCACCAGAAGCTGGGGGTGAGGCTGGAGGTGAGCACTCAGGACATCTCAGTCTTCCA
CGATGGCAGGCAGGTCAAGCTGCTGTGGTCTGATGCAGCCTCTATCAAAGAAACCAACAT
GGACTTGAAGTTGACTAAGAACTGCAGCCTGACAGTGACGCTGAGACACTCGGTTAAATT
TACAGTCATTAAACACACAAAGGTTTGGAAGAGACGCCACGACCAACAAGACTACCTGGG
TTTCTACACCCTGGACAGCCACCACTTGTCTGCTTCAGTTCATGGTCTGCTAGGTCAGTT
CTACCATGGTGTCGGGTTTGAGGTGACAGACCAGCGTCCAGGTGTGGTCCAGGAGAAATT
AGACGCAACTATGTATGTGAAGGGACAAATACTCAACGTGACCAGGCACTGGCAGAAGGA
TTTCAGCAGGGATGTGAAGAATGGGGAAAGTATTCCCTGCTGGTTTGTTGACAATGAAGG
AAAAGGCCTCATCGATGGAAGAGCTTCAGACTACGTTGTGTCGGGGCTTTTTATGTCTAC
TTTTTAA
>XP-033483087.1_lan
ATGTCTGGACTGCAGGGTGTTCGACTGCTGCTGCTGTGGGGCAGAGCCTGCCTCTTGCTG
CCCGGCCTGGCCCAGGGGGCTCTGGTCATCTCCGGGGACCATGAAGCTCTGCAGGAGACA
AGAGGAGCTG------CCAGATCACTGCAGAAAAGAAGTACAAA---TGAGGCCAAGGTG
GAGGTGTACAGTGTGAAAGTGGACTGCACTGTGACGTCTCGTTTTGCACACACCGTCATG
ACCTCCAAGGCTTTGAACAAAGCAAACTTCTCCAAGGAAATCTTCTTTGAAGTGGAGCTG
CCCAAGACTGCCTTCATCACCAACTTTAGCATGGAAATTGATGGTCAGGTGTATGTTGGG
GAGGTGAAGGAGAAAGAGAAAGCTAAGAAACAGTATGAGAAGGCTGTTTCCTCTGGACAG
ACTGCTGGACTGGTCAAGGCATCTGGAA-GGAAGATGGAGAAGTTTTCAGTGTCTGTCAA
CATTGCAGCCAAAAGCAACGTGACTTTCATTCTGACCTACGAGGAGCTCCTTCAGAGGAA
ACTGGGCCAGTATGAGATTCTGACCCGAGTTAATCCCCAGCAACCGGTGCAGGAGTTTCA
GATTGCGGCAAACATCTATGAGCCTGAGGGTATTGCTTTTGTTGAGGCCACTGCAACTTT
CCTTTCCAATGAGCTTCTCCCCCTGGTGGAGAAAACCGTCACAGACACAAAGGCACACAT
CTCTTTTTCACCAACACTGGAGCAGCAGAGGAAATGCCCAGGATGTGAAAGCACCATAAT
TGATGGAGATTTCATCATCAAGTACGATGTGAACCGAAAAAAGAACCTAGGGGAAGTTCA
GATTGTAAACGGATACTTTGTGCACTTTTTTGCTCCACCTGATCTGGGCAGAGTCCCAAA
GAACGTGGTGTTTGTGATTGACAGGAGCGGATCAATGAGTGGAAGAAAGATTGAACAGAC
CCGGGATGCACTGGTCGCCATTCTGAAAGACCTCCACGAGGAGGACCACTTTGCTTTCAT
CTTGTTTGATAATGACATTATCACCTGGAAGGATTCTCTCACCAAAGCAACAAAGGGAAA
TGTGACTGCAGCCATCGCCTACATCAAGAAACTAAGAGACAGTGGATCCACCAATATCAA
TGACGCTGTACTGAGGGCAGTGAGCATGCTGCGGGGAGAAAGAGAAAGGAAGAACCTTCC
GGAGAGGAGTGCGGATATGATCATTTTACTGACTGATGGGATGCCAAACAGTGGGGAGTC
CAACCTCCAAAAGATTCAGATGAATGCACGCTCTGCTATTGGGGGGAAGATGACAATGTT
CTGTCTTGGATTTGGGAATGATGTGGATTACTCCTTCCTGGATGTGATGGCCAGACAAAA
CAAAGGGCTGGCCCGCAGGATTTTTGAGGGTTCAGATGCAGCTGTTCAACTTCAGGGTTT
CTATGAGGAGGTGTCCAGCCCTCTGCTCCTGGAGGTGGACCTGCGTTATCCCGACAATGC
TGTAGTCCTCTTGACCAAAAACCACTACAGCCAGTTTTTTAACGGCTCAGAGATCGTGGT
GGCCGGCCGGCTGATGGACAATGCCCTGGACAATTTCATGGTGGAAGTGTTCGGCCAGGG
GCCTAAAGAGGACTTCCAGGTGCAGGGAAATGCCAATGCAATAAACCTGGACGTGATCTA
CCCAGGACAGGAGTACATCTTTGGGAATTTCTCAGAGCGTCTGTGGGCCTACCTCACTAT
CCAGCAGCTAATGGAGAACAGTGAAATCGGTACTCAGCAGGAGAAAGACAACGCCACAGC
CAAGGCCCTGGAGATATCCCTGCGATATAACTTTGTCACCCCTCTCACCTCTATGGTGGT
CACAAAACCTGAAACTGAGGACGGAACAGACAGCCCTCTCATCGCTGATAAACTGACTGA
GGACCAGCGTCAGAAAGAAGAGAGACACGGTGGAAGTACCATTCATTCCAAATCATCTTG
GCAAGGCAGTCCCCATCATGTCAGTTCCAGTGGTAGCAGTGCCCGTGGTAGCAGCTCCCG
TGGTAGCAGCTCCCGTGGTAGCAGCTCCCGTGGTAGCAGCTCCCGTGGTAGCAGTTCTCG
TAGCCATTCAGATG---------------------------TGGACGGAGATCCTCATTT
CATGATAGAACTGCCAGACAGAAACGACGCTCTGTGCTTCAACATCAACGATAAACCAGG
AACCGTTTTCAACCTGGTGAGGGACCCAAAATCAGGCTTTGTGGTGAACGGCAAAATTAT
TGGGAAAAAGAAAGTAGTTCCAGATGGTAACATCAACACCTACTTTGGCCGTTTTGGTAT
CATCCACCAGAAGCTGGGGGTGAGGCTGGAGGTGAGCACTCAGGACATCTCAGTTTTCCA
CAATGGCAGGCAGGTCAAGCTGCTGTGGTCTGATGCAGCCTCTATCAAAGAAACCAACAT
GGACTTGAAGTTGACTAAGAACTGCAGCCTGACAGTGACGCTGAGGCACTCGGTTAAATT
TACAGTCATTAAACACACAAAGGTTTGGAAGAGACGCCACGACCAACAAGACTACCTGGG
TTTCTACACCCTGGACAGCCGCCACTTGTCTGCTTCAGTTCATGGTCTGCTAGGTCAGTT
CTACCATGGCGTCGGGTTTGAGGTGACAGACCTGCGTCCAGGTGTGGTCCAGGAGAAATT
AGACGCAACCATGTATGTGAAGGGACAAATACTCAACGTGACCAGGCACTGGCAGAAGGA
TTTCAGCAGGGATGTGAAGAATGGGGAAAGTATTCCCTGCTGGTTTGTTGACAATGAAGG
GAAAGGCCTCATCGATGGAAGAGCTTCAGACTACGTTGTGTCGGGGCTTTTTATATCTAA
TTTTTAA
>C.altivelis-GLEAN-10028388_alt
ATGCCTGCAGTGTGGAGAGTC------CTGCTGTTGTGGATTTGTGTCTGCATCTGGTTT
CCAGCTCAGGCCCAAGAAGCTCTGGTCGTTTCTCGCAGAGATGCTCCGGCACAGGAGACC
CACCCAGCTATGGGCCCCAGGTCAATAAAG------------------------ATGGTG
GAGGTGTACAGTGTGAAAGTGGACTGCACTGTGACGTCTCGTTTCGCCCACACCGTCATG
ACCTCCAAGGCTTTGAACAAAGCAAACTTCTCCAAGGAAATTTTCTTTGAAGTGGAGCTG
CCCAAGACCGCCTTCATCACCAACTTCAGCATGGAAATTGATGGCCAGGTGTATGTTGGG
GAGGTGAAGGAGAAAGAGAAAGCTAAGAAACAGTATGAGAAGGCTGTTTCCTCTGGACAG
ACTGCTGGACTGGTCAAGGCATCTGGAA-GGAAGATGGAAAAGTTTTCAGTGTCTGTCAA
CATTGCAGCCAAAAGCAACGTGACTTTCATTCTGACCTATGAGGAGCTCCTTCAGAGGAA
ACTGGGCCAATATGAGATTCTGACCCGAGTTAATCCCCAGCAACCGGTGCAGGAGTTTCA
GATTGCGGCGAACATCTATGAGCCTGAGGGTATTGCTTTTGTTGAGGCCACTGCAACTTT
CCTCTCCAATGAGCTTCTCCCCCTGGTGGAGAAAACCGTCACAGACACAAAGGCACACAT
CTCTTTTTCACCAACACTGGAGCAGCAGAGGAAATGCCCAGGATGTGAAAGCACCATAAT
TGATGGAGATTTCATCATCAAGTACGATGTGAACCGAAAAAAGAACCTAGGGGAAGTTCA
GATTGTGAACGGATACTTTGTGCACTTTTTTGCTCCACCTGATCTGGGCAGAGTCCCAAA
GAATGTGGTGTTTGTGATTGACAGGAGCGGATCAATGAGTGGAAGAAAGATTGAACAGAC
CCGGGATGCACTGGTCGCCATTCTGAAAGACCTCCACGAGGAGGACCACTTTGCTTTCAT
CTTGTTTGATAATAACATTATCACCTGGAAGGATTCTCTCACCAAAGCAACAAAGGGAAA
TGTGACTGCAGCCATCGCCTACATCAAGAAACTAAGAGACAGTGGATCCACCAATATCAA
TGACGCTGTACTGAGGGCAGTGAGCATGCTGCGGGGAGAAAGAGAAAGGAAGAACCTTCC
GGAGAGGAGTGCGGATATGATCATTTTACTGACTGATGGGATGCCAAACAGTGGGGAGTC
CAACCTCCAAAAGATTCAGATGAATGCACGCTCTGCAATTGGGGGGAAGATGACAATGTT
CTGTCTTGGATTTGGGAATGATGTGGATTACTCCTTCCTGGATGTGATGGCCAGACAAAA
CAAAGGGCTGGCCCGCAGAATTTTTGAGGGTTCGGATGCAGCTGTTCAACTTCAGGGTTT
CTATGAGGAGGTGTCCAGCCCTCTGCTCCTGGAGGTGGACCTGCGTTATCCCGACAATGC
TGTAGTCCTCTTGACCAAAAACCACTACAGCCAGTTTTTTAACGGCTCAGAGATCGTGGT
GGCCGGTCGGCTGATGGACAATGCCCTGGACAATTTCATGGTGGAAGTGTTCGGCCAGGG
GCCTAAAGAGGACTTCCAGGTGCAGGGAAATGCCGATGCAGTAAACCTGGACGTGATCTA
CCCAGGACAGGAGTACATCTTTGGGAATTTCTCAGAGCGTCTGTGGGCCTACCTCACTAT
CCAGCAGCTACTGGAGAACAGTGAAATCGGTACTCAGCAGGAGAAAGACAACGCCACAGC
CAAGGCCCTGGAGATATCCCTGCGATATAACTTTGTCACCCCTCTCACCTCTATGGTGGT
CACAAAACCTGAAACTGAGGACGGAACAGACAGCCCTCTCATCGCTGATAAACTGACTGA
GGACCAGCGTCAGAAAGAAGAGAGACACGGTGGAAGTACCATTCATTCCAAATCATCATG
GCAAGGCAGTTCCCATCATGTCAGTTCCAGTGGTAGCGGAG-------------------
--------------------------CCCGTGGTAGCAGTTCCCGTGGTAGCAGTTCTCA
TAGCCAATCAGATG---------------------------TGGACGGAGATCCTCATTT
CATGATAGAACTACCAGACAGAAACGACGCTCTGTGCTTCAACATCAACGATAAACCAGG
AACCGTTTTCAACCTGGTGAGGGACCCAAAATCAGGCTTTGTGGTGAACGGCGAAATTAT
TGGGAAAAAGAAAGTAGTTCCAGACGGTAACATCAACACCTACTTTGGCCGTTTTGGTAT
CATCCACCAGAAGCTGGGGGTGAGGCTGGAGGTGAGCACTCAGGACATCTCAGTCTTCCA
CAATGGCAGGCAGGTCAAGCTGCTGTGGTCTGATGCAGCCTCTATCAAAGAAACCAACAT
GGACTTGAAGTTGACTAAGAACTGCAGCCTGACAGTGACGCTGAGGCGCTCGGTTAAATT
TACAGTCATTAAACACACAAAGGTTTGGAAGAGACGCCACGACCAACAAGACTACCTGGG
TTTCTACACCCTGGACAGCCACCACTTGTCTGCTTCAGTTCATGGTCTGCTAGGTCAGTT
CTACCATGGCGTCAGGTTTGAGGTGACAGACCTGCGTCCAGGTGTGGTCCAGGAGAAATT
AGCCGCAACCATGTATGTGAAGGGACAAATACTCAGCGTGACCAGGCACTGGCAGAAGGA
TTTCAGCAGGGATGTGAAGAATGGGGAAAGTATTCCCTGCTGGTTTGTTGACAATGAAGG
GAAAGGCCTCATCGATGGAAGAGCTTCAGACTACGTTGTGTCGGGGCTTTTTATGTCTAC
TTTTTAA
>E.fuscoguttatus.09015_fus
ATGCCTGCAGTGTGGAGAGTC------CTGCTGTTGTGGATTTGTGTCTGCATCTGGCTT
CCAGCTCAGGCCCGGGAAGCTCTGGTCGTTTCTCACAGAGATGCTCCGGCACAGGAGACC
CAACCAGCTATGGGCCCCAGGTCAATAAAGAAAAGAAGCACAAACTCTGCAGATATGGTG
GAGGTGTACAGTGTGAAAGTGGACTGCACTGTGACGTCTCGTTTTGCCCACACCGTCATG
ACCTCCAAGGCTTTGAACAAAGCAAACTTCTCCAAGGAAATCTTCTTTGAAGTGGAGCTG
CCCAAGACCGCCTTCATCACCAACTTCAGCATGGAAATTGATGGTCAGGTGTATGTTGGG
GAGGTGAAGGAGAAAGAGAAAGCTAAGAAACAGTATGAGAAGGCTGTTTCCTCTGGACAG
ACCGCTGGACTGGTCAAGGCATCTGGAA-GGAAGATGGAGAAGTTTTCAGTGTCTGTCAA
CATTGCAGCCAAAAGCAACGTGACTTTCATTCTGACCTACGAGGAGCTCCTTCAGAGGAA
ACTGGGCCAGTATGAGATTCTGACCCGAGTTAATCCCCAGCAACCGGTGCAGGAGTTTCA
GATTGCAGCAAACATCTATGAGCCTGAGGGTATTGCTTTTGTTGAGGCCACTGCAACTTT
CCTCTCCAATGAGCTTCTCCCCCTGGTGGAGAAAACCGTCACAGACACAAAGGCACACAT
CTCTTTTTCACCAACACTGGAGCAGCAGAGGAAATGCCCAGGATGTGAAAGCACCATAAT
TGATGGAGATTTCATCATCAAGTACGATGTGAACCGAAAAAAGAACCTAGGGGAAGTTCA
GATTGTGAACGGATACTTTGTGCACTTTTTTGCTCCACCTGATCTGAGCAGAGTCCCAAA
GAACGTGGTGTTTGTGATTGACAGGAGCGGATCAATGAGTGGAAGAAAGATTGAACAGAC
CCGGGATGCACTGGTCGCCATTCTGAAAGACCTCCACGAGGAGGACCACTTTGCTTTCAT
CTTGTTTGATAATGACATTATCACCTGGAAGGATTCTCTCACCAAAGCAACAAAGGGAAA
TGTGACTGCAGCCATCGCCTACATCAAGAAACTAAGAGACAGTGGATCCACCAATATCAA
TGACGCCGTACTGAAGGCAGTGAGCATGCTGCGGGGAGAAAGAGAAAGGAAGAACCTTCC
GGAGAGGAGTGCAGATATGATCATTTTACTGACTGATGGGATGCCAAACAGTGGGGAGTC
CAACCTCCAAAAGATTCAGATGAATGCACGCTCTGCTATTGGGGGGAAGATGACAATGTT
CTGTCTTGGATTTGGGAATGATGTGGATTACTCCTTCCTGGATGTGATGGCCAGACAAAA
CAAAGGGCTGGCCCGCAGGATTTTTGAGGGTTCGGATGCAGCTGTTCAACTTCAGGGTTT
CTATGAGGAGGTGTCCAGCCCTCTGCTCCTGGAGGTGGATCTGCGTTATCCCGACAATGC
TGTAGTCCTCTTGACCAAAAACCACTACAGCCAGTTTTTTAACGGCTCAGAGATCGTGGT
GGCCGGTCGGCTGATGGACAATGCCCTGGACAATTTCATGGTGGAAGTGTTCGGCCAGGG
GCCTAAAGAGGACTTCCAGGTGCAGGGAAATGCCGATGCAGTAAACCTGGACGTGATCTA
CCCAGGACAGGAGTACATCTTTGGGAATTTCTCAGAGCGTCTGTGGGCCTACCTCACTAT
CCAGCAGCTACTGGAGAACAGTGAAATCGGTACTCAGCAGGAGAAAGACAACGCCACAGC
CAAGGCCCTGGAGATATCCCTGCGATATAACTTTGTCACCCCTCTCACCTCTATGGTGGT
CACAAAACCTGAAACTGAGGACGGAACAGACAGCCCTCTCATTGCTGATAAACTGACTGA
GGACCAGCGTCAGAAAGAAGAGAGACACGATGGAAGTACCATTCATTCCAAATCATCATG
GCAAGGCAGTTCCCATCATGTCAGTTCCAGTGGTAGCGGTG-------------------
--------------------------CCCGTGGTAGCAGTTCCCGTGGTAGCAGTTCTCG
TAGCCAATCAGATG---------------------------TGGACGGAGATCCTCATTT
CATGATAGAACTGCCAGACAGAAACGACGCTCTGTGCTTCAACATCAACGATAAACCAGG
AACCGTTTTCAACCTGGTGAGGGACCCAAAATCAGGCTTTGCGGTGAACGGTGAAATTAT
TGGGAAAAAGAAAGTAGTTCCAGATGGTAACATCAACACCTACTTTGGCCGTTTTGGTAT
CATCCACCAGAAGCTGGGGGTGAGGCTGGAGGTGAGCACTCAGGACATCTCAGTCTTCCA
CGATGGCAGGCAGGTCAAGCTGCTGTGGTCTGATGCAGCCTCTGTCAAAGAAACCAACAT
GGACTTGAAGTTGACAAAGAACTGCAGCCTGACAGTGACGCTGAGGCACTCGGTTAAATT
TACAGTCATTAAACACACAAAGGTTTGGAAGAGACGCCACGACCAACAAGACTACCTGGG
TTTCTACACCCTAGACAGCCGCCACTTGTCTGCTTCAGTTCATGGTCTGCTAGGTCAGTT
CTACCATGGCGTCGGGTTTGAGGTGACAGACCTGCGTCCAGGTGTGGTCCAGGAGAAATT
AGACGCAACCATGTATGTGAAGGGACAAATACTCAACGTGACCAGGCACTGGCAGAAGGA
TTTCAGCAGGGATGTGAAGAATGGGGAAAGTATTCCCTGCTGGTTTGTTGACAATGAAGG
GAAAGGCCTCATCGATGGAAGAGCTTCAGACTACGTTGTGTCGGGGCTTTTTATGTCTAC
TTTTTAA
>Epmoa-GLEAN-10023343_moa
------------------------------------------------------------
------------------------------------------------------------
------------------------------------------------------ATGGTG
GAGGTGTACAGTGTGAAAGTGGACTGCACTGTGACGTCTCGTTTTGCCCACACCGTCATG
ACCTCCAAGGCTTTGAACAAAGCAAACTTCTCCAAGGAAATCTTCTTTGAAGTGGAGCTG
CCCAAGACCGCCTTCATCACCAACTTTAGCATGGAAATTGATGGTCAGGTGTATGTTGGG
GAGGTGAAGGAGAAAGAGAAAGCTAAGAAACAGTATGAGAAGGCTGTTTCCTCTGGACAG
ACTGCTGGACTGGTCAAGGCATCTGGAA-GGAAGATGGAGAAGTTTTCAGTGTCTGTCAA
CATTGCAGCCAAAAGCAACGTGACTTTCATTCTGACCTACGAGGAGCTCCTTCGGAGGAA
ACTGGGCCAGTATGAGATTCTGACCCGAGTTAATCCCCAGCAACCGGTGCAGGAGTTTCA
GATTGTGGCAAACATCTATGAGCCTGAGGGTATTGCTTTTGTTGAGGCCACTGCAACTTT
CCTCTCCAATGAGCTTCTCCCCCTGGTGGAGAAAACCGTCACAGATACAAAGGCACACAT
CTCTTTTTCACCAACACTGGAGCAGCAGAGGAAATGCCCAGGATGTGAAAGCACCATAAT
TGGTGGAGATTTCATCATCAAGTACGATGTGAACCGAAAAAAGAACCTAGGGGAAGTTCA
GATTGTGAACGGATACTTTGTGCATTTTTTTGCTCCACCTGATCTGGGCAGAGTCCCAAA
GAACGTGGTGTTTGTGATTGACAGGAGCGGATCAATGAGTGGAAGAAAGATTGAACAGAC
CCGGGATGCACTGGTCGCCATTCTGAAAGACCTCCACGAGGAGGACCACTTTGCTTTCAT
CTTGTTTGATAATGACATTATCACCTGGAAGGATTCTCTCACCAAAGCAACAAAGGGAAA
TGTGACTGCAGCCATCGCCTACATCAAGAAACTAAGAGACAGTGGATCCACCAATATCAA
TGACGCTGTACTGAGGGCAGTGAGCATGCTGCGGGGAGAAAGAGAAAGGAAGAACCTTCC
GGAGAGGAGTGCGGATATGATCATTTTACTGACTGATGGGATGCCAAACAGTGGGGAGTC
CAACCTCCAAAAGATTCAGATGAATGCACGCTCTGCTATTGGGGGGAAGATGACAATGTT
CTGTCTTGGATTTGGGAATGATGTGGATTACTCCTTCCTGGATGTGATGGCCAGACAAAA
CAAAGGGCTGGCCCGCAGGATTTTTGAGGGTTCGGATGCAGCTGTTCAACTTCAGGGTTT
CTATGAGGAGGTGTCCAGCCCTCTGCTCCTGGAGGTGGACCTGCGTTATCCCGACAATGC
TGTAGTCCTCTTGACCAAAAACCACTACAGCCATTTTTTTAACGGCTCAGAGATCGTAGT
GGCCGGTCGGCTGATGGACAATGCCCTGGACAATTTCATGGTGGAAGTGTTCGGCCAGGG
GCCTAAAGAGGACTTCCAGGTGCAGGGAAATGCCGATGCAGTAAACCTGGACGTGATCTA
CCCAGGACAGGAGTACATCTTTGGGAATTTCTCAGAGCGTCTGTGGGCCTACCTCACTAT
CCAGCAGCTACTGGAGAACAGTGAAATCGGTACTCAGCAGGAGAAAGACAACGCCACAGC
CAAGGCCCTGGAGATATCCCTGCGATATAACTTTGTCACCCCTCTCACCTCTATGGTGGT
CACAAAACCTGAAACAGAGGACGGAACAGACAGCCCTCTCATCGCTGATAAACTGACTGA
GGACCAGCGTCAGAAAGAAGAGAGACACGGTGGAAGTACCATTCATTCCAAATCATCATG
GCAAGGCAGTTCCCATCATGTCAGTTCCAGTGGTAGCGGTG-------------------
--------------------------CCCGTGGTAGCAGTTCCCGTGGCAGCAGTTCTCG
TAGCCAATCAGATGGTAACATTTTCATACAGCAGTACTTCATGGACGGAGATCCTCATTT
CATGATAGAACTGCCAGACAGAAACGACGCTCTGTGCTTCAACATCAACGATAAACCAGG
AACCGTTTTCAACCTGGTGAGGGACCCAAAATCAGGCTTTGTGGTGAACGGCGAAATTAT
TGGGAAAAAGAAAGTAGTTCCAGACGGTAACATCAACACCTACTTTGGCCGTTTTGGTAT
CATCCACCAGAAGCTGGGGGTGAGGCTGGAGGTGAGCACTCAGGACATCTCAGTCTTCCA
CAATGGCAGGCAGGTCAAGCTGCTGTGGTCTGATGCAGCCTCTATCAAAGAAACCAACAT
GGACTTGAAGTTGACTAAGAACTGCAGCCTGACAGTGACGCTGAGGCACTCGGTTAAATT
TACAGTCATTAAACACACAAAGGTTTGGAAGAGACGCCACGACCAACAAGACTACCTGGG
TTTCTACACCCTGGACAGCCGCCACTTGTCTGCTTCAGTTCATGGTCTGCTAGGTCAGTT
CTACCATGGCGTCGGGTTTGAGGTGATAGACCTTCGTCCAGGTGTGGTCCAGGAGAAATT
AGACGCAACCATGTATGTGAAGGGACAAATACTCAACGTGACCAGGCACTGGCAGAAGGA
TTTCAGCAGGGATGTGAAGAATGGGGAAAGTATTCCCTGCTGGTTTGTTGACAATGAAGG
GAAAGGCCTCATCGACGGAAGAGCCTCAGACTACGTTGTGTCGGGGCTTTTTATGTCTAC
TTTTTAA
