# Supplementary material for: Chromosome-Level Genome Assembly of the Speckled Blue Grouper (Epinephelus cyanopodus) Provides Insight into Its Adaptive Evolution
Source: Biology (Basel). 2022 Dec 13;11(12):1810. doi: 10.3390/biology11121810 (PMC9775623; doi:10.3390/biology11121810)
Supplement: Supplementary file 1 [file biology-11-01810-s001.zip › Supplemental Data/HO00492.align]

>OF06487-RA_aka
ATGAGTCAAGAGTCGCCGGAGT--CTGACAGAGACTCTGCTCAGGATGCGTCTGACTTTA
ACTGGGACGACTACCTGGAGGAGACCGGGGCCGTGTCCGTGCCCCATCACGCCTTCAAAC
ATGTGGACCAGGGCCTGCAGACAGGACTGACTCCTGGCATGAAGCTGGAGGTGTGTGTTC
GCTCGGAGGCCGACAGTCCCTACTGGGTGGCCAATATCATCACCACATGTGGCCAGCTGC
TGCTGCTACGTTACGAGGGATACCAGGATGACCGGCGTGCTGACTTCTGGTGTGACATCA
TGACAGCAGACCTCCACCCGCTGGGCTGGAGCCGCCAGCATGGGAAGACAATGAGGGCCC
CTGAGGGTGTGCGTGAGAAGCACCAGGACTGGGAGGCTCTACTGGAAAAGGCCCTGGCTG
AGGATTGCAGCGCGCCTGCCAACCTGCTGGAATTGCCCCAGCGTGGTAGAGACCCAGTGG
AGCTCCTGTGCGCAGGCTGCTACGTGGAGCTCCAGGACAGTGTTGACCTGGGGATTGCCT
GGGCTGCTGAGGTGGAGGAGAACGTCGGGGGAAGGCTGAAGCTGCGCCTGGTAGGCACAG
AGGGCCTCCCGGACACGCCCGCAACCCTTTGGCTCTTTTACCTACACCCACGCCTACACC
CACCCGGCTGGGCCAAAGAGCACGGCTGCACCCTCAGGCCTCCCTCAGACCTGTTGGCAC
TGCGGACAGCAGAAGAGTGGGAGGAGGTGAGGCAGAGGATCAGTGACCTGCCTCAGGATG
AAGCTCTGACCGCAGAGTTCAGTAAGGATCAGCCTGCCATCGCTGCTCATTGTTTCAAGG
AAGGAATGAAACTGGAGGCTGTTGACCCTGCTGCTCCTATTTCCATCAGGCCTGCCACTG
TCACCAAGGTGTTCAGTGAGCAGTACTTCCTTGTGAAGATGGACGACCTTTGTGGTATAG
AGGAGTCTGAGGGTGCTGGGAGGTCCTTTCTCTGTCACAGAGACAGTCCAGGGATATTCC
CTGCTCAGTGGAGCCTCAAAAATGGACTCACACTCAGCCCCCCACCAGGTTACCAGGGTC
CGGACTTTGACTGGGCAGATTACCTGAAACACTGCGAGGCAGAGGCAGCTCCTCAACATT
GCTTCCCAACTGAGCAGTGTGACCACAGCTTCAAAGAGGCCATGAAACTGGAGGCTGTCA
ACCTGCTGTCACCCGAGAACATTCACGTGGCCACTGTCACCAGGGTCAAAGGGCAATACA
TTTGGCTCAGCCTGGAAGGACTGAAGCAGCCAATGCCAGAGCTCATAGTTCATGTGGACT
CCCTCGACATCTTCCCTGTCAGCTGGTGTGAGACAAACGGCTATCCACTGGTCTACCCCA
TCAAACCCTCAGTTGAAAAAGAGAGGAAGATTGCCGTGGTGCAGCCAGAGAAACACCGAA
CTCCACCCAAGTCACCTGACACTGTCAAGCAGCAGATGGCCAACCAGTCAGAGACAGGGC
AGGGCAACGGGAAGTACTGCTGTCCCAAGATCTATTTCAACCACCGCTGTTTCTCTGGGC
CTTACCTTAACAAGGGACGCATTGCAGAGTTGCCTCAGTTCATCGGCCCTGGAAACTGTG
TGCTTGTACTCAAAGAGGTATTGACTCTGCTGATAAACTCGGCGTACAAGCCAAGCCGTG
TGCTGAGAGAGCTGCAGCTGGACCAGGAGAGCCGCTGGCAAGGCCATGGAGAGACACTCA
AAGCCAAGTACAAGGGAAAGAGTTACCGGGCCACTGTGGAAATAGTCCGAACTGCAGACC
GTGTTGCAGACTTCTGCAGGAAAACCTGCATCAAGCTAGAGTGCTGCCCAAACCTGTTTG
GACCTCGCATGGTTCTGGAGCGCTGCTCTGAGAACTGCTCTGTTCTCACCAAGACCAAAT
ACACTTATTACTACGGAAAGAAGAAGAGTAAACGCGTCGGCCGTCCACCTGGGGGCCACT
CCAACCTGGAGGGAGGAGTGAAGAGAAGAGGGAGGAGGAGGAAGAGGAGGAAGCAGCTGT
TTGTCCATAAGAAGAGACGCTCCTCAGCCTCAGTGGACAACACACCTGCAGGGTCTCCTC
AGGGCAGTGGAGAGGAAGAAGACCTGGATGAAGATGACTCCCTGAGTGACTCTGGCTCTG
AGCTGCAGGACGATCTCCAAGATGATTCTGAGCAATCAGTTGGGAAATCTCAGCCCACCA
CGCCGTCCCCCTCCCCGCCAGCAACACCCAGGCCCACCCGCCGGCGCCGGAAACCCCGCT
CACCCTCATTCTCTGATGATGAGAACCGCCCTCCTTCACCAAAGACCTCAAAGATTGAGC
CTCCTCAGAAGTTGTGTTTGGACACCAGCCCACTGGAGTGGAGCGTTACTGATGTGGTTC
GCTTCATCAGGACCACCGACTGTGCACCTCTTGCACGGATTTTCTTGGATCAGGAGATTG
ACGGACAGGCACTGCTGCTGCTGAACCTCCCAACAGTGCAAGAGTGCATGGACCTGAAGC
TGGGACCGGCCATCAAGCTGTGCCACCACATCGAGAGGGTCAAGCTGGCATTTTATCAGC
AGTTTGCTACGTAG
>Ecy-GLEAN-10024438_Ecy
GTTTTGTGTGTGT-----GTGTTCCAGACAGAGACTCTGCTCAGGATGCGTCTGACTTCA
ACTGGGACGACTACTTGGAGGAGACCGGGGCCGTGTCCGTGCCCCATCACGCCTTCAAAC
ATGTGGACCAGGGCCTGCAGACAGGACTGACTCCTGGCATGAAGCTGGAGGTGTGTGTGC
GCTCGGAGGCCGACAGTCCCTACTGGGTGGCCAATATCATCACCACATGTGGCCAGCTGC
TGCTGCTACGTTACGAGGGATACCAGGATGACCGGCGTGCTGACTTCTGGTGTGACATCA
TGACAGCAGACCTCCACCCACTGGGCTGGAGCCGCCAGCATGGGAAGACAATGAGGGCCC
CTGAGGGTGTGCGTGAGAAGCACCAGGACTGGGAGGCTCTGCTGGAAAAGGCCCTGGCTG
AGGATTGCAGCGCGCCTGCCAACCTGCTGGAATTGCCCCAGCGTGGTAGAGACCCAGTGG
AGCTCCTGTGCGCAGGCTGCTATGTGGAGCTCCAGGACAGTGTTGACCTGGGGATTGCCT
GGGCTGCTGAGGTGGAGGAGAAC-------------------------------------
------------------------------------------------------------
-----------------------------------------TGCTCAGACCTGTTGGCAC
TGCGGACAGCAGAAGAGTGGGAGGAGGTGAGGCAGAGGATCAGTGACCTGCCTCAGGATG
AAGCTCTGACCGCAGAGTTCAGTAAGGATCAGCCTGCCATCGCTGCTCATTGTTTCAAGG
AAGGAATGAAACTGGAGGCTGTTGACCCTGCTGCTCCTATTTCCATCAGGCCTGCCACTG
TCACCAAGGTGTTCAATGAGCAGTACTTCCTCGTGAAGATGGACGACCTTTGTGGTATAG
AGGAGTCTGAGGGTGCTGGGAGGTCCTTTCTCTGTCACAGAGACAGTCCAGGGATCTTTC
CTGCTCAGTGGAGCCTCAAAAATGGACTCACTCTCAGCCCCCCACCAGGTTACCAGGGTC
CGGACTTTGACTGGGCAGATTACCTGAAACACTGCGAGGCAGAGGCAGCTCCTCAACATT
GCTTCCCAACTGAGCAGTGTGACCACAGCTTCAAAGAGGCCATGAAACTGGAGGCTGTCA
ACCTGCTGTCACCCGAGAACATTCACGTGGCCACTGTCACCAGGGTCAAAGGGCAATACA
TTTGGCTCAGCCTGGAAGGACTGAAGCAGCCAATGCCAGAGCTCATAGTTCATGTGGACT
CCCTCGACATCTTCCCTGTCAGCTGGTGTGAGACAAACGGCTATCCACTGGTCTACCCCA
TCAAACCCTCAGTTGAAAAAGAGAGGAAGATTGCCGTGGTGCAGCCAGAGAAACACCGAA
CTCCACCCAAGTCACCTGACGCTGTCAAGCAGCAGATGGCCAACCAGTCAGAGACAGGGC
AGGGGAATGGGAAGTACTGCTGTCCCAAGATCTATTTCAACCACCGCTGTTTCTCTGGGC
CTTACCTTAACAAGGGACGCATTGCAGAGTTGCCTCAGTTCATCGGCCCTGGAAACTGTG
TGCTTGTGCTCAAAGAGGTATTGACTCTGCTGATAAACTCGGCGTACAAGCCAAGCCGTG
TGCTGAGAGAGCTGCAGCTGGACCAGGAGAGCCGCTGGCAAGGCCATGGAGAGACACTCA
AAGCCAAGTACAAGGGAAAGAGTTACCGGGCCACTGTGGAAATAGTCCGAACTGCAGACC
GTGTCGCAGACTTCTGCAGGAAAACCTGCATCAAGCTAGAGTGCTGCCCAAACCTGTTTG
GACCTCGCATGGTTCTGGAGCGCTGCTCTGAGAACTGCTCTGTTCTCACCAAGACCAAAT
ACACTTATTACTATGGAAAGAAGAAGAGTAAACGCGTCGGCCGTCCACCTGGGGGCCACT
CCAACCTGGAGGGTGGAGTGAAGAGAAGAGGGAGAAGGAGGAAGAGGAGGAAGCAGCTGT
TTGTCCATAAGAAGAGACGCTCCTCAGCCTCAGTGGACAACACACCTGCAGGGTCTCCAC
AGGGCAGTGGAGAGGAAGAAGACCTGGATGAAGATGACTCCCTGAGTGACTCTGGCTCTG
AGCTGCAGGACGATCTCCAGGATGATTCTGAGCAATCAGTTGGGAAATCTCAGCCCACCA
CGCCGTCCCCCTCCCCGCCAGCAACACCCAGGCCCACCCGCCGGCGCCGGAAACCCCGCT
CACCCTCATTCTCTGATGATGAGAACCGCCCTCCTTCACCAAAGACCTCAAAGATTGAGC
CTCCTCAGAAGTTGTGTTTGGACACCAGCCCGCTGGAGTGGAGCGTTACTGATGTGGTTC
GCTTCATCAGGACCACCGACTGTGCACCTCTTGCACGGATTTTCTTGGATCAGGAGATTG
ACGGACAGGCACTGCTGCTGCTGAACCTCCCAACAGTGCAAGAGTGCATGGACCTGAAGC
TGGGACCAGCCATCAAGCTGTGCCACCACATCGAGAGGGTCAAGCTGGCATTTTATCAGC
AGTTTGCTACGTAG
>E.fuscoguttatus.09097_fus
ATGAGTCAGGAGTCGCCAGAGT--CTGACAGAGACTCTGCTCAGGATGCGTCTGACTTCA
ACTGGGACGACTACCTGGAGGAGACCGGGGCTGTGTCCGTGCCCCATCATGCCTTCAAAC
ATGTGGATCAGGGCCTTCAGACAGGACTGACTCCCGGCATGAAGCTGGAGGTGTGTGTGC
GCTCGGAGGCCGACAGTCCCTACTGGGTGGCCAACATCATCACCACATGTGGCCAGCTGC
TGCTGCTACGTTACGAAGGATACCAGGATGACCGGCGTGCTGACTTCTGGTGTGACATTA
TGACAGCAGACCTCCACCCGCTGGGCTGGAGCCGCCAGCACGGGAAGACAATGAGGGCCC
CTGAGGGTGTGCGTGAGAAGCACCAGGACTGGGAGGCTCTGCTGGAAAAGGCCCTGGCTG
AGGATTGCAGCGCGCCTGCCAACCTGCTGGAATTGCCCCAGCGTGGTAGAGACCCAGTGG
AGCTCCTGTGCGCAGGCTGCTACGTGGAGCTCCAGGACAGTGTTGACCTGGGGATTGCCT
GGGCTGCTGAGGTGGAGGAGAACGTCGGGGGAAGGCTGAAGCTGCGTCTGGTAGGCACCG
AGGGCCTCCCGGACACGCCCACAACCCTTTGGCTCTTTTACCTCCACCCACGCCTACACC
CACCCGGCTGGGCCAAAGAGCATGGCTGCACCCTCAGGCCTCCCTCAGACCTGTTGGCAC
TGCGGACAGCAGAAGAGTGGGAGGAGGTGAGGCAGAGGATCAGTGACCTGCCTCAGGATG
AAGCTCTGACCACAGAGTTCAGTAAGGATCAACCTGCCATCGCTGCTCATTGTTTCAAGG
AAGGAATGAAACTGGAGGCTGTTGACCCTGCTGCTCCTATTTCCATCAGGCCTGCCACTG
TCACCAAGGTGTTCAATGAGCAGTACTTCCTTGTGAAGATGGATGACCTTTGTGGTATAG
AGGAGTCTGAGGGTGCTGGAAGGTCCTTTCTCTGTCACAGAGACAGTCCAGGGATCTTCC
CTGCTCAGTGGTGCCTCAAAAATGGACTCACTCTCAGCCCCCCACCAGGTTACCAGGGTC
CGGACTTTGACTGGGCAGATTACCTGAAACACTGCGAGGCAGAGGCAGCTCCTCAACATT
GCTTCCCAACTGAGCAGTGTGACCACAGCTTCAAAGAGGCCATGAAACTGGAGGCTGTCA
ACCTGCTGTCACCCGAGAACATTCACGTGGCCACTGTCACCAGGGTCAAAGGGCAATACA
TTTGGCTCAGCCTGGAAGGACTGAAGCAGCCAATGCCAGAGCTCATAGTTCATGTGGACT
CCCTCGACATCTTCCCTGTCAGTTGGTGTGAGACAAACGGCTATCCACTGGTCTACCCCA
TCAAACCCTCAGTTGAAAAAGAGAGGAAGATTGCCGTGGTGCAGCCCGAGAAACACCGAA
CTCCACCCAAGTCACCTGACACTGTCAAGCAGCAGATGGCCAACCAGTCAGAGACAGGGC
AGGGGAATGGGAAGTACTGCTGTCCCAAGATCTATTTCAACCACCGCTGTTTCTCTGGGC
CTTACCTTAACAAGGGACGCATTGCAGAGCTGCCTCAGTTCATCGGCCCTGGAAACTGTG
TGCTTGTGCTCAAAGAGGTATTGACTCTGCTGATAAACTCGGCGTACAAGCCAAGCCGTG
TGCTGAGAGAGCTGCAGCTGGACCAGGAGAGCCGCTGGCAAGGCCATGGAGAGACACTCA
AAGCCAAGTACAAGGGAAAGAGTTACCGGGCCACTGTGGAAATAGTCCGAACTGCAGACC
GCGTTGCAGACTTCTGCAGGAAAACCTGCATCAAGCTAGAGTGCTGCCCAAACCTGTTTG
GACCTCGCATGGTTCTGGAGCGCTGCTCTGAGAACTGCTCAGTTCTCACCAAGACCAAAT
ACACTTATTACTATGGAAAGAAGAAGAGTAAACGCGTCGGCCGTCCACCTGGGGGCCACT
CCAACCTGGAGGGTGGAGTGAAGAGAAGAGGGAGGAGGAGGAAGAGGAGAAAGCAGCTGT
TTGTCCATAAGAAGAGACGCTCCTCAGCCTCGGTGGACAACACACCTGCAGGGTCTCCAC
AGGGCAGTGGAGAGGAAGAAGACCTGGATGAAGATGACTCCCTGAGTGACTCTGGCTCTG
AGCTGCAGGACGATCTCCAGGATGATTCTGAGCAATCAGTTGGGAAATCTCAGCCCACCA
CGCCGTCCCCCTCCCCGCCAGCAACACCCAGGCCCACCCGCCGGCGCCGGAAACCCCGCT
CACCTTCATTCTCTGATGACGAGAACCGCCCTCCTTCACCAAAGACCTCAAAGATTGAGC
CTCCTCAGAAGTTGTGTTTGGACACCAGCCCGCTGGAGTGGAGCGTTACTGATGTGGTTC
GCTTCATCAGGACCACCGACTGTGCACCTCTTGCACGGATTTTCTTGGATCAGGAGATTG
ACGGACAGGCACTGCTGCTGTTGAACCTCCCAACAGTGCAAGAGTGCATGGACCTGAAGC
TGGGACCGGCCATCAAGCTGTGCCACCACATCGAGAGGGTCAAGCTGGCATTTTATCAGC
AGTTTGCTACGTAG
>C.altivelis-GLEAN-10028383_alt
ATGAGTCAGGAGTCGCCGGAGT--CTGACAGAGACTCTGCTCAGGATGCGTCTGACTTCA
ACTGGGACGACTACCTGGAGGAAACCGGGGCCGTGTCCGTGCCCCATCACGCCTTCAAAC
ATGTGGACCAGGGCCTGCAGACAGGACTGACTCCCGGCATGAAGCTGGAGGTGTGTGTGC
GCTCGGAGGCCGACAGTCCCTACTGGGTGGCCAACATCATCACCACATGTGGCCAGCTGC
TGCTGCTACGTTACGAGGGATACCAGGATGACCGGCGTGCTGACTTCTGGTGTGACATTA
TGACAGCAGACCTCCACCCGCTGGGCTGGAGCCGCCAGCACGGGAAGACAATGAGGGCCC
CTGAGGGTGTGCGTGAGAAGCACCAGGACTGGGAGGCTCTGCTGGAAAAGGCCCTGGCTG
AGGATTGCAGCGCGCCTGCCAACCTGCTGGAATTGCCCCAGCGTGGTAGAGACCCAGTGG
AGCTCCTGTGCACAGGCTGCTACGTGGAGCTCCAGGACAGTGTTGACCTGGGGATTGCCT
GGGCTGCTGAGGTGGAGGAGAACGTCGGGGGAAGGCTGAAGCTGCGCCTGGTAGGCACCG
AGGGCCTCCCGGACACGCCCGCAACCCTTTGGCTCTTTTACCTCCACCCACGCCTACACC
CACCCGGCTGGGCCAAAGAGCATGGCTGCACCCTCAGGCCTCCCTCAGACCTGTTGGCAC
TGCGGACAGCAGAAGAGTGGGAGGAGGTGAGGCAGAGGATCAGTGACCTGCCTCAGGATG
AAGCTCTGACCGCAGAGTTCAGTAAGGATCAGCCTGCCATTGCTGCTCATTGTTTCAAGG
AAGGAATGAAACTGGAGGCTGTTGACCCTGCTGCTCCTATTTCCATCAGGCCTGCCACTG
TCACCAAGGTGTTCAATGAGCAGTACTTCCTTGTGAAGATGGATGACCTTTGTGGTATAG
AGGAGTCTGAGGGTGCTGGAAGGTCCTTTCTCTGTCACGGAGACAGTCCAGGGATCTTCC
CTGCTCAGTGGAGCCTCAAAAATGGACTCACTCTCAGCCCCCCACCAGGTTACCAGGGTC
CGGACTTTGACTGGGCAGATTACCTGAAACACTGCGAGGCAGAGGCAGCACCTCAACATT
GCTTCCCAACTGAGCAGTGTGACCACAGCTTCAAAGAGGCCATGAAACTGGAGGCTGTCA
ACCTGCTGTCACCCGAGAACATTCACGTGGCCACTGTCACCAGGGTCAAAGGGCAATACA
TTTGGCTCAGCCTGGAAGGACTGAAGCAGCCAATGCCAGAGCTCATAGTTCATGTGGACT
CCCTCGACATCTTCCCTGTCAGTTGGTGTGAGACAAACGGCTATCCACTGGTCTACCCCA
TCAAACCCTCAGTTGAAAAAGAGAGGAAGATTGCCGTGGTGCAGCCCGAGAAACACCGAA
CTCCACCCAAGTCACCTGACACTGTCAAGCAGCAGATGGCCAACCAGTCAGAGACAGGGC
AGGGGAATGGGAAGTACTGCTGTCCCAAGATCTATTTCAACCACCGCTGTTTCTCTGGGC
CTTACCTTAACAAGGGACGCATTGCAGAGCTGCCTCAGTTCATCGGCCCTGGAAACTGTG
TGCTTGTGCTCAAAGAGGTATTGACTCTGCTGATAAACTCGGCGTACAAGCCAAGCCGTG
TGCTGAGAGAGCTGCAGCTGGACCAGGAGAGCCGCTGGCAAGGCCATGGAGAGACACTCA
AAGCCAAGTACAAGGGAAAGAGTTACCGGGCCACTGTGGAAATAGTCCGAACTGCAGACC
GCGTTGCAGACTTCTGCAGGAAAACCTGCATCAAGCTAGAATGCTGCCCAAACCTGTTTG
GACCTCGCATGGTTCTAGAGCGCTGTTCTGAGAACTGCTCTGTTCTCACCAAGACCAAAT
ACACTTATTACTATGGAAAGAAGAAGAGTAAACGCGTTGGCCGTCCACCTGGGGGCCACT
CCAACCTGGAGGGTGGAGTGAAGAGAAGAGGGAGGAGGAGGAAGAGGAGAAAGCAGCTGT
TTGTCCATAAGAAGAGACGCTCCTCAGCCTCAGTGGACAACACACCTGCAGGGTCTCCAC
AGGGCAGTGGAGAGGAAGAAGACCTGGATGAAGATGACTCCCTGAGTGACTCTGGCTCTG
AGCTGCAAGACGATCTCCAGGATGATTCTGAGCAATCAGTTGGGAAATCTCAGCCCACCA
CGCCGTCCCCCTCCCCACCAGCAACACCCAGGCCCACCCGCCGGCGCCGGAAACCCCGCT
CACCTTCATTCTCTGATGACGAGAACCGCCCTCCTTCACCAAAGACCTCAAAGATTGAGC
CTCCTCAGAAGTTGTGTTTGGACACCAGCCCGCTGGAGTGGAGCGTTACTGATGTGGTTC
GCTTCATCAGGACCACCGACTGTGCACCTCTCGCACGGATTTTCTTGGATCAGGAGATTG
ACGGACAGGCACTGCTGCTGTTGAACCTCCCAACAGTGCAAGAGTGCATGGACCTGAAGC
TGGGACCGGCCATCAAGCTGTGCCACCACATTGAGAGGGTCAAGCTGGCATTTTATCAGC
AGTTTGCTACGTAG
>Epmoa-GLEAN-10023339_moa
ATGTGTTGTGTGT-----GTGTTCCAGACAGAGACTCTGCTCAGGATGCGTCTGACTTCA
ACTGGGACGACTACCTGGAGGAGACCGGGGCCGTGTCCGTGCCCCATCACGCCTTCAAAC
ATGTGGACCAGGGCCTGCAGACAGGACTGACTCCCGGCATGAAGCTGGAGGTGTGTGTGC
GCTCGGAGGCCGACAGTCCCTACTGGGTGGCCAACATCATCACCACATGTGGCCAGCTGC
TGCTGCTACGTTACGAGGGATACCAGGATGACCGGCGTGCTGACTTCTGGTGTGACATTA
TGACAGCAGACCTCCACCCGCTGGGCTGGAGCCGCCAGCACGGGAAGACAATGAGGGCCC
CTGAGGGTGTGCGTGAGAAGCACCAGGACTGGGAGGCTCTGCTGGAAAAGGCCCTGGCTG
AGGATTGCAGCGCGCCTGCCAACCTGCTGGAATTGCCCCAGCGTGGTAGAGACCCAGTGG
AGCTCCTGTGCGCAGGCTGCTACGTGGAGCTCCAGGACAGTGTTGACCTGGGGATTGCCT
GGGCTGCTGAGGTGGAGGAGAACGTCGGGGGAAGGCTGAAGCTGCGCCTGGTAGGCACCG
AGGGCCTCCCGGACACGCCCGCAACCCTTTGGCTCTTTTACCTCCACCCACGCCTACACC
CACCCGGCTGGGCCAAAGAGCACGGCTGCACCCTCAGGCCTCCCTCAGACCTGTTGGCAC
TGCGGACAGCAGAAGAGTGGGAGGAGGTGAGGCAGAGGATCAGTGACCTGCCTCAGGATG
AAGCTCTGACCGCAGAGTTCAGTAAGGATCAGCCTGCCATCGCTGCTCATTGTTTCAAGG
AAGGAATGAAACTGGAGGCTGTTGACCCTGCTGCTCCTATTTCCATCAGGCCTGCCACTG
TCACCAAGGTGTTCAATGAGCAGTACTTCCTTGTGAAGATGGATGACCTTTGTGGTATAG
AGGAGTCTGAGAGTGCTGGAAGGTCCTTTCTCTGTCACAGAGACAGTCCAGGGATCTTCC
CTGCTCAGTGGAGCCTCAAAAATGGACTCACTCTCAGCCCCCCACCAGGTTACCAGGGTC
CGGACTTTGACTGGGCAGATTACCTGAAACACTGCGAGGCAGAGGCAGCTCCTCAACATT
GCTTCCCAACTGAGCAGTGTGACCACAGCTTCAAAGAGGCCATGAAACTGGAGGCTGTCA
ACCTGCTGTCACCCGAGAACATTCACGTGGCCACTGTCACCAGGGTCAAAGGGCAATACA
TTTGGCTCAGCCTGGAAGGACTGAAGCAGCCAATGCCAGAGCTCATAGTTCATGTGGACT
CCCTCGACATCTTCCCTGTCAGTTGGTGTGAGACAAACGGCTATCCACTGGTCTACCCCA
TCAAACCCTCAGTTGAAAAAGAGAGGAAGATTGCCGTGGTGCAGCCCGAGAAACACCGAA
CTCCACCCAAGTCACCTGACACTGTCAAGCAGCAGATGGCCAACCAGTCAGAGACAGGGC
AGGGGAATGGGAAGTACTGCTGTCCCAAGATCTATTTCAACCACCGCTGTTTCTCTGGGC
CTTACCTTAACAAGGGACGCATTGCAGAGCTGCCTCAGTTCATCGGCCCTGGAAACTGTG
TGCTTGTGCTCAAAGAGGTATTGACTCTGCTGATAAACTCGGCGTACAAGCCAAGCCGTG
TGCTGAGAGAGCTGCAGCTGGACCAGGAGAGCCGCTGGCAAGGCCATGGAGAGACACTCA
AAGCCAAGTACAAGGGAAAGAGTTACCGGGCCACTGTGGAAATAGTCCGAACTGCAGACC
GCGTTGCAGACTTCTGCAGGAAAACCTGCATCAAGCTAGAGTGCTGCCCAAACCTGTTTG
GACCTCGCATGGTTCTGGAGCGCTGCTCTGAGAACTGCTCTGTTCTCACCAAGACCAAAT
ACACTTATTACTATGGAAAGAAGAAGAGTAAACGCGTCGGCCGTCCACCTGGGGGCCACT
CCAACCTGGAGGGTGGAGTGAAGAGAAGAGGGAGGAGGAGGAAGAGGAGAAAGCAGCTGT
TTGTCCATAAGAAGAGACGCTCCTCAGCCTCAGTGGACAACACACCTGCAGGGTCTCCAC
AGGGCAGTGGAGAGGAAGAAGACCTGGATGAAGATGACTCCCTGAGTGACTCTGGCTCTG
AGCTGCAGGACGATCTCCAGGATGATTCTGAGCAATCAGTTGGGAAATCTCAGCCCACCA
CGCCGTCCCCCTCCCCGCCAGCAACACCCAGGCCCACCCGCCGGCGCCGGAAACCCCGCT
CACCTTCATTCTCTGATGACGAGAACCGTCCTCCTTCACCAAAGACCTCAAAGATTGAGC
CTCCTCAGAAGTTGTGTTTGGACACCAGCCCGCTGGAGTGGAGCGTTACTGATGTGGTTC
GCTTCATCAGGACCACCGACTGTGCACCTCTTGCACGGATTTTCTTGGATCAGGAGATTG
ACGGACAGGCACTGCTGCTGTTGAACCTCCCAACAGTGCAAGAGTGCATGGACCTAAAGC
TGGGACCGGCCATCAAGCTGTGCCACCACATCGAGAGGGTCAAGCTGGCATTTTATCAGC
AGTTTGCTACGTAG
>XP-033483280.1_lan
ATGAGTCAGGAGTCGCCAGAGT--CTGACAGAGACTCTGCTCAGGATGCGTCTGACTTCA
ACTGGGACGACTACCTGGAGGAGACCGGGGCCGTGTCCGTGCCCCATCACGCCTTCAAAC
ATGTGGACCAGGGCCTGCAGACAGGACTGACTCCCGGCATGAAGCTGGAGGTGTGTGTGC
GCTCGGAGGCCGACAGTCCCTACTGGGTGGCCAACATCATCACCACATGTGGCCAGCTGC
TGCTGCTACGTTACGAGGGATACCAGGATGACCGGCGTGCTGACTTCTGGTGTGACATTA
TGACAGCAGACCTCCACCCGCTGGGCTGGAGCCGCCAGCACGGGAAGACAATGAGGGCCC
CTGAGGGTATGCGTGAGAAGCACCAGGACTGGGAGGCTCTGCTGGAAAAGGCCCTGGCTG
AGGATTGCAGCGCGCCTGCCAACCTGCTGGAATTGCCCCAGCGTGGTAGAGACCCAGTGG
AGCTCCTGTGCGCAGGCTGCTACGTGGAGCTCCAGGACAGTGTTGACCTGGGGATTGCCT
GGGCTGCTGAGGTGGAGGAGAACGTCGGGGGAAGGCTGAAGCTGCGCCTGGTAGGCACCG
AGGGCCTCCCGGACACGCCCGCAACCCTTTGGCTCTTTTACCTCCACCCACGCCTACACC
CACCCGGCTGGGCCAAAGAGCACGGCTGCACCCTCAGGCCTCCCTCAGACCTGTTGGCAC
TGCGGACAGCAGAAGAGTGGGAGGAGGTGAGGCAGAGGATCAGTGACCTGCCTCAGGATG
AAGCTCTGACCGCAGAGTTCAGTAAGGATCAGCCTGCCGTCGCTGCTCATTGTTTCAAGG
AAGGAATGAAACTGGAGGCTGTTGACCCTGCTGCTCCTATTTCCATCAGGCCTGCCACTG
TCACCAAGGTGTTCAATGAGCAGTACTTCCTTGTGAAGATGGACGATCTTTGTGGTATAG
AGGAGTCTGAGGGTGCTGGGAGGACCTTTCTCTGTCACAGAGACAGTCCAGGGATCTTCC
CTGCTCAGTGGAGCCTCAAAAATGGACTCACTCTCAGCCCCCCACCAGGTTACCAGGGTC
CGGACTTTGACTGGGCAGATTACCTGAAACACTGCGAGGCAGAGGCAGCTCCTCAACATT
GCTTCCCAACTGAGCAGTGTGACCACAGCTTCAAAGAGGCCATGAAACTGGAGGCTGTCA
ACCTGCTGTCACCCGAGAACATTCACGTGGCCACTGTCACCAGGGTCAAAGGGCAATACA
TTTGGCTCAGCCTGGAAGGACTGAAGCAGCCAATGCCAGAGCTCATAGTTCATGTGGACT
CCCTCGACATCTTCCCTGTCAGTTGGTGTGAGACAAACGGCTATCCACTGGTCTACCCCA
TCAAACCCTCAGTTGAAAAAGAGAGGAAGATTGCCGTGGTGCAGCCCGAGAAACACCGAA
CTCCACCCAAGTCACCTGACACTGTCAAGCAGCAGATGGCCAACCAGTCAGAGACAGGGC
AGGGGAATGGGAAGTACTGCTGTCCCAAGATCTATTTCAACCACCGCTGTTTCTCTGGGC
CTTACCTTAACAAGGGACGCATTGCAGAGCTGCCTCAGTTCATCGGCCCTGGAAACTGTG
TGCTTGTGCTCAAAGAGGTATTGACTCTGCTGATAAACTCGGCGTACAAGCCAAGCCGTG
TGCTGAGAGAACTGCAGCTGGACCAGGAGAGCCGCTGGCAAGGCCATGGAGAGACACTCA
AAGCCAAGTACAAGGGAAAGAGTTACCGGGCCACTGTGGAAATAGTCCGAACTGCAGACC
GCGTTGCAGACTTCTGCAGGAAAACCTGCATCAAGCTAGAGTGCTGCCCAAACCTGTTTG
GACCTCGCATGGTTCTGGAGCGCTGCTCTGAGAACTGCTCTGTTCTCACCAAGACCAAAT
ACACTTATTACTATGGAAAGAAGAAGAGTAAACGCGTCGGCCGTCCACCTGGGGGCCACT
CCAACCTGGAGGGTGGAGTGAAGAGAAGAGGGAGGAGGAGGAAGAGGAGAAAGCAGCTGT
TTGTCCATAAGAAGAGACGCTCCTCAGCCTCAGTGGACAACACACCTGCAGGGTCTCCAC
AGGGCAGTGGAGAGGAAGAAGACCTGGATGAAGATGACTCCCTGAGTGACTCTGGCTCTG
AGCTGCAGGACGATCTCCAGGATGATTCTGAGCAATCAGTTGGGAAATCTCAGCCCACCA
CGCCGTCCCCCTCCCCACCAGCAACACCCAGGCCCACCCGCCGGCGCCGGAAACCCCACT
CACCTTCATTCTCTGATGACGAGAACCGCCCTCCTTCACCAAAGACCTCAAAGATTGAGC
CTCCTCAGAAGTTGTGTTTGGACACCAGCCCGCTGGAGTGGAGCGTTACTGATGTGGTTC
GCTTCATCAGGACCACCGACTGTGCACCTCTTGCACGGATTTTCTTGGATCAGGAGATTG
ACGGACAGGCACTGCTGCTGTTGAACCTCCCAACAGTGCAAGAGTGCATGGACCTGAAGC
TGGGACCGGCCATCAAGCTGTGCCACCACATCGAGAGGGTCAAGCTGGCATTTTATCAGC
AGTTTGCTACGTAG
