# Supplementary material for: Chromosome-Level Genome Assembly of the Speckled Blue Grouper (Epinephelus cyanopodus) Provides Insight into Its Adaptive Evolution
Source: Biology (Basel). 2022 Dec 13;11(12):1810. doi: 10.3390/biology11121810 (PMC9775623; doi:10.3390/biology11121810)
Supplement: Supplementary file 1 [file biology-11-01810-s001.zip › Supplemental Data/HO00494.align]

>E.fuscoguttatus.09135_fus
ATGAACGCAGATTTTCAAAATCCACTGCAAGTCCCTCGACCAAAGCTCCGCAGTCATCTG
ACCATCAAAGTGCAGTCCAAACTGATGTCCAGGCCGTGTCCCCCTGTCCGTGGTCCAAAA
CCTCCTGTCGCCCCAAAGCCCAGACCCCTGTTTGAGTCTCATACACAGGAGGAGCCCTGC
CCCCCACAGCGCCTGAGCAACGGAGACCTGGCTCACTCTGATGGAGAGACGGAGGATCTC
CACGAAATGGCTGGGGAGAATCAGGACAAAGAGGAGAAAAGTGAGGCAGAGGATGGGGCT
AATGACGAGGAAAC-GGAAGAAGAAGTCGACATATTAGATAATGATGCTGACAGCACCGG
CTCAGAGGACACAGTCAGAGCAGACGATGGTTCTACTGTTGACACTACTGAGGATGAAAA
CAATGACACTGACTTGAACCAGCCTGAAGGTGGCAATCACACTGATGATGAGAACAAATC
ACTGCCTTCACTTACTCCTGCTGAAATGGAAAGTGAGACAGGAGAGGAGGCAGAAGAGGA
GGAACAGAGTTTCAGTGAAAACAGTGAAATAGTCTGTGACTCTACAGGAAACTCAGATGG
ACACGTAGAGGAACAAAGTCTTGATCAAACAGAGTCACTCAGTCAGGGTGATAAGGACAA
TGATACTGGATGTAATGAAGTGGACAGTGAGCAGAGTGAGGAGTGTTTGCGCTGTGATTT
AAACACAGATGAGAACGAGCTGGAAGCTGGAGGTTTTGCATTTGGATTCAGCATGCTTCC
AACTGTAACTGAGGAGTATCCCTACGACGTGATTGGCCCCACAGATGATGCTAGTGATAC
ATGTGAGTCATGTGACACAGCTGAAACAGGCGAAACAGGGGTATGGCAACCAGAACGGGC
AACCAAGGACCTCTCTGGTTGTTTTAGATTTGCATCCAGCACTGAGGATGTATTTGGGCC
TTATTCCGTCATTGAAGCTCTTCCGCCAGATATGACCGGCACTGCTGACCCAGAGTGGAG
TCAGGACGATACTGATGACAAACCTTCAAATGAAGTTCAGACCGCAGGTGCTTCTAATCA
GGAACCTTACTATGTGTCATCAGATGATGTGGACAAGCTAGAGGATAAGATAGAGGAGGA
CGCCGAGCAGTCGAATCAGCACAAAGACAAAGCAAGGGACGGTGAGTCAGCTGATGAGTA
TGCAGACATTGAGGATTCACTTTGCCCTCAAGCAGATAACTTAGAGCAGGTTGAGTGTGT
CTCATCAGAGGATTACGTCGAAATAGGCGATGACGAAGAAGAGGAAGAAACGGAAAAGAA
ACACATCAAAGGAAAAAGTGTGAAAGAAAGAACGGCTAAACGAGAGCAGGCTTTCCTCAG
CCAGAGAACAAGCTGCCAGCCTCGCCTCAGGTTGTGCAACATCACTGTGCCATCAGACCT
GGACGTAGGCCGCACCCCAGAGCTCACCAACAGGGTGGTGTTTGCCCACACCACTGAGGC
CTTTGAAGAGGACATTGAGGAACTGGACTGCCATATTGTGCCTTACTATGAAGACACAGA
CTCGGACAGTGATGAGCATATATACGAAGAGGCAGGGTTTGATTCAGAAGGGGAGAACTT
TGTAACACTTGATCGAAAGACTATTGTCACACGATCACGCTCTTATTCTGGGAAAGTTCC
AGGCTATGTCCCAGAAACTGTGCCAGAGGAGACAGGGACAGAGTACCAGGCCCACGACTA
CTGCACAGTGCCCTTGGATAAAAACAATGAACCACTTAGCCATTCACAGCAGCCTGGGAT
CAACTGTTTGGTCCCGTCCATGAAGTCTCGCCACTTCTTGTTTTATTCCCGATCTGCAGA
GGGTCCAGAGTTGACGCTGACCACTCCCACAGAGATCAGCCATTCTCTAAAGGATGATAT
CAGAATAAGGAGGAAAGATGATAATCTGTCACTCCCATGTGTCATCACCTCTTCTGGAAG
CTTCTCCCAGCGTAGCCATCAATCATCCAGTGGTGTTTCTACACCAACCTCTCTAGTGGA
CATCCCGCCACCCTTTGAGCTGGCCTACATCACTAAAAGACCTGTTACTAAGAGTTCCCC
ATCCCTCCTGATCCAGCATGAGCATAATGATATACCTAAGAAGAAGAAGTCCTCCTTCAA
GCGCTTCCTGGCACTCAAGTTCAAGAAGAAGACAGATTCGAAGGGTTTCAGTGATGGAAG
TGTCCGCTCTTCACGTTCTTCCTCCGAGTCCAGCCACCACGGCCCAGCAAGGGTCATAGA
ACTTGATCGTAGAAGCACTGGCAGCTCTCCTCAGCTTCAGTCCCGCATTGTGACCCCGCA
GCAGCGTCCTTCAGACCTGCCACCCTTTGTCTTCTACAAAGACCACCAGAGGAGGAAAGG
TGACCCGAAAGCTTATGGCAGGGGTGTCTCTAGAGTGGAGTCCTTCGAGGAGCGTTCTCG
GCGCTCCGTCATGCCGCTGCCTTTGACCAAACCCCGCTCCATCTCTTTCCCCAGTGCAGA
CACCTCAGACTATGAAAATATCCCAGCCATGAGCTCAGACTATGAGAACATCCAGATCCC
AGGCAGACCCACCAGATCCCACACTGTGACTGAGTTTTTTGAGGACCCAAATCGCACTAC
AGTCGCCTGCAATGAGAATGATGGCTATGTGGATATGAACAGTTTCCCTGGGATTGACAG
CATAACCCAGACATCAAAAGAAGACACTGAAAGTGCCTACACAGAGCCTTTCCCAATGAA
CCCTGTCCCTGCTGGGCTGTCAGCGGACGAGGACCATGGGCGTACTTCAGAGGAGGAAGA
GGGGGTGGCTGAGCAGAGTTATGACCGACAGATTGATGGCCGATCCCGAGCGTTCTACGT
CGCCAAGGAGCTCCTCGACTCGGAGAGACTACACGTCAGTGCCCTCAAGTACCTTCAGGA
GGACTTCAGGTCAGCGGTGACAGAGGCGGTGGGTGAGGAAGAGGAGCCTGTACTGGAGGA
GCAGAGGTTAGGAGAGATACTGGGCGTGCTCCCCCAGGTCTACACCCTCCACAGCAGCAT
CCTCACTGAGCTGGAGGAACGCGTAAGCCAGTGGGAGGAGAGCCAAAGGGTGGTAGATGT
GATCCTGTCACGTCAGGAAGACTTCAAGGTGTTTGACACCTTCATCTCAGAGTATGATCG
CAGCATGTCCTTACTGGAGGAGAGCTGCAAGGACAACCAGGCCTTCAGCGACATCGTCAA
GAAATTTGAGGCAAAAAGCCCAGAAGAAGCTGAAGTCCCATTGAAACACCAGCTGCTGCA
GGTTATAGTGAGAGTACTTCAATATCGAATGCTACTCACAGATTACCTGAACAACCTCTC
TCCTGATTCTAAAGAATACGAGGACACACAAGCTGCCTTGGTGATCGTGTCCGAGGTGGC
AGACCAGGCCAATGACAATCTGAAGCAGGGGGAGAACTTGCTGCGTCTGGTCCACATTGA
GTACAGCGTGAAGGGCAAGAGGGACCTCCTAAAGCCAGGAAGGATGTTTGTCAAAGAGGG
CACACTCATGAAGGTCTCGAGGAAAAGCAGGCAGCCCCGACACCTGTTTCTGATGAACGA
TATAATGCTGTACACCTACCCTCAGCAGGATGGAAAATACAGACTCAAGAACACATTATC
TCTGTCTGGGATGAAGGTGAGCAAACCTGTTCTTGACAACGTGCTGAACTGTCTTAGGAT
CGAGGTGTCCGACATCACTATTACACTCTCAGCCAGCTCAGTCGGGGAGCGGGAGGACTG
GTTCCACACACTGAGTAGAGCCATAGCAGACCATGCTGCGGGACTCTGTACGTTTGATGG
ACCCTGCAGCGAGGCCCGTGAGAAGTTGTGGATGGCCCTTGGTGAGGCTGCCCCTAGACT
GGTGTCAGTTTCTCATGTGATGATGTGCATGAACTGCACCACTGACTTCAGCCTCACACT
GAGACGACACCACTGCAACGCTTGTGGCAAGGTGGTGTGCCGCGCTTGTTCCAGGAACAG
ATACCCACTGAAGTACCTCAAAGACAGGGTGGCCAAAGTGTGTGACCACTGCTATGCCGA
GCTCAGGAAACAAGGTGGCAGCATATCGGGGGCGTGTGGTAACACCAGCCCTCGGACTCA
CCGGGCCAGCCGTCCCCTCTCGGCTGTCTTTCAGAGCCTGCAGCCCCCGAGTTTGTGGAA
GAGCAGGAAGAGCACCTCCTCTCTCAACCAGGTGTCGCTTACTGTGGAGGGCTCCACCAT
GAGCGGCAGCCTGCAGCGCCGGAAGAAAAGCAAGAGGAAGTGGAAGCGACTATGGTTCCT
CCTCAAAGACAAGGTGCTCTACACCTTCACAGCCCGTGAGGATAAAGTGGCTTCAGAGAG
TCTACCTCTGCAGGGCTTCACTGTCAAGCTGACTGAGAGGCCAGAAGGAGAGGAAAGCAG
CAATGTGTTCCACCTCTACCACAAGAAGACCCTGTACTACACCTTCAGGGCCGACGATCC
ACACACTGCACGCAGGTGGGTCAATGCAATGGAGGAGGCTACTGTTTTATAG
>C.altivelis-GLEAN-10028381_alt
------------------------------------------------------------
------------------------ATGTCCAGGCCGTGTCCCCCTGTCCGTGGTCCAAAA
CCTCCTGTCGCCCCAAAGCCCAGACCCCTGTTTGAGTCTCATACACAGGAGGAGCCCTGC
CCCCCACAGCGCCTGAGCAACGGAGACCTGGCTCACTCTGATGGAGAGACGGAGGATCTC
CACGAAATGGCTGGGGAGAATCAGGACAAAGAGGAGAAAAGTGAGGCAGAGGATGGAGCT
AATGACGAGGAAAC-GGAAGAAGAAGTCGACATATTAGATAATGATGCTGACAGCACCGG
CTCAGAGGACACAGTCAGAGCAGATGATGGTTCTACTGTGGACGCTACTGAGGATGAAAA
CAATGACACTGACTTGAACCAGCCTGAAGGTGGCAATCACACTGATGATGAGAACAAATC
ACCGCCTTCACTTACTCCTGCTGAAATGGAAAGTGAGACAGGAGAGGAGGCAGAAGAGGA
GGAACAGAGTTTCAGTGAAAACAGTGAAATAGTCTGTGACTCTACAGGAAACTCAGATGG
ACACGTAGAGGAACAAAGTCTTGATCAAACAGAGTCACTCAGTCAGAGTGATAAGGACAA
TGATACTGGATGTAATAAAGTGGACAGTGAGCAGAGTGAGGAGTGTTTGCACTGTGATTT
AAACACAGATGAGAATGAGCTGGAAGCTGGAGGTTTTGCATTTGGATTCAGCGTGCTTCC
AACTGTAACTGAGGAGTATCCATACGACGTGATTGGCCCCAACGATGATGCTAGTGATAC
ATGTGAGTCATGTGACACAGCTGAAACAGGCGAAACAGGGGTATGGCAACCAGAACGGGC
AACCAAGGACCTCTCTGGTTGTTTTAGATTTGCATCCAGTACTGAGGATGTATTTGGGCC
TTATTCCGTCATTGAAGCTCTTCCGCCAGATATGACCGGCACTGCTGACCCAGAGTGGAG
TCAGGACGATACTGATGACAAACCTTCAAATGAAGTTCAGACAGCAGGTGCTTCTAATCA
GGAACCTTACTATGTGTCATCAGATGATGTGGACAAGCTAGAGGATAAGATAGAGGAGGA
CGCTGAGCAGTCGAATCAGCACAAAGACAAAGCAAGGGACGGTGAGTCAGCTGATGAGTA
TGCAGACATTGAGGATTCTCTCTGCCCTCAAGCAGATAACTTAGAGCAGGTTGAGTGTGT
CTCATCAGAGGATTACGTCGAAATAGGCGATGATGAAGAAGAGGAAGAAACGGAAAAGAA
ACACATCAAAGGAAAAAGTGTGAAAGAAAGAACGGCTAAACGAGAGCAGGCTTTCCTCAG
CCAGAGAACAAGCTGCCAGCCTCGCCTCAGGTTGTGCAACATCACAGTGCCATCAGACCT
GGACGTAGGCCGCACCCCAGAGCTCACCAACAGGGTGGTGTTTGCCCACACCACTGAGGC
CTTTGAAGAGGACATTGAGGAGCTGGACTGCCATATTGTGCCTTACTATGAAGACACAGA
CTCGGACAGTGATGAGCATATATACGAAGAGGCAGGGTTTGATTCAGAAGGGGAGAACTT
TGTGACACTTGATCGAAAGACTATTGTCACACGATCACGCTCTTATTCTGGGAAAGTTCC
AGGTTATGTCCCAGAAACTGTGCCAGAAGAGACAGGGACAGAGTACCAGGCCCATGACTA
CTGCACAGTACCCTTGGATAAAAACAATGAACCACTTAGCCATTCACAGCAGCCTGGGAT
CAACTGTTTGGTCCCGTCCATGAAGTCTCGCCACTTCTTGTTTTATTCCCGATCTGCAGA
GGGTCCAGAGTTGACGTTGACCACTCCCACAGAGATCAGCCATTCTCTGAAGGATGATAT
CAGAATAAGGAGGAAAGATGATAATCTGTCACTCCCATGTGTCATCACCTCTTCTGGAAG
CTTCTCCCAGCGTAGCCTTCAATCATCCAGTGGTGTTTCTACACCAACCTCTCTAGTGGA
CATCCCGCCACCCTTTGAGCTGGCCTACATCACTAAAAGACCTGTTACTAAGAGTTCCCC
ATCCCTCCTGATCCAGCATGAGCATAATGATATACCTAAGAAGAAGAAGTCCTCCTTCAA
GCGCTTCCTGGCGCTCAAGTTCAAGAAGAAGACAGATTCGAAGGGTTTCAGTGATGGAAG
TGTCCGCTCTTCACGTTCTTCCTCCGAGTCCAGCCACCACGGCCCAGCAAGGGTCATAGA
GCTTGATCGTAGAAGCACTGGCAGCTCTCCTCAGCTTCAGTCCCGCATTGTGAACCCGCA
GCAGCGTCCTTCAGACCTGCCACCCTTTGTCTTCTACAAAGACCACCAGAGGAGGAAAGG
TGACCCGAAAGCTTATGGCAGGGGTGTCTCTAGAGTGGAGTCCTTCGAGGAGCGTTCTCG
GCGCTCCGTCATGCCACTGCCTTTGACCAAACCCCGCTCCATCTCTTTCCCCAGTGCAGA
CACCTCAGACTATGAAAATATCCCAGCCATGAGCTCAGACTATGAGAACATCCAGATCCC
AGGCAGACCCACCAGATCCCACACTGTGACTGAGTTTTTTGAGGACCCAAATCGCACTAC
AGTCGCCTGCAATGAGAATGATGGCTATGTGGATATGAACAGTTTCCCTGGGATTGACAG
CATAACCCAGACATCGAAAGAAGACACTGAAAGTGCCTACACGGAGCCTTTCCCAATGAA
CCCTGTCCCTGCTGGGCTGTCAGCGGACGAGGACCACGGGCGTACTTCAGAGGAGGAAGA
CGGGGTGGCTGAGCAGAGTTATGACCGACTGATTGATGGCCGATCCCGAGCGTTCTATGT
CGCCAAGGAGCTCCTCGACTCAGAGAGACTGCACGTCAGTGCCCTCAAGTACCTTCAGGA
GGACTTCAGGTCAGCAGTGACAGGGGCAGTGGGTGAGGAAGAGGAGCCTGTACTGGAGGA
GCAGAGGTTAGGAGAGATATTGGGCGTGCTCCCCCAGGTCTACACCCTCCACAGCAGCAT
CCTCACTGAGCTGGAGGAACGCGTAAGCCAGTGGGAGGAGAGCCAAAGGGTGGTAGATGT
GATCCTGTCACGTCAGGAAGACTTTAAGGTGTTTGACACCTTCATCTCAGAGTATGATCG
CAGCATGTCCTTACTGGAGGAGAGCTGCAGGGACCACCAGGCCTTCAGCGACATCGTCAA
GAAATTTGAGGCAAGAAGCCCAGAAGAAGCTGAAGTCCCATTGAAACACCAGCTGCTGCA
GGTTATAGTGAGAGTACTTCAATATCGAATGCTACTCACAGATTACCTGAACAACCTCTC
TCCTGATTCTAAAGAATACGAGGACACACAAGCTGCCTTGGTGATCGTGTCCGAGGTGGC
AGACCAGGCCAATGACAATCTGAAGCAGGGGGAGAACTTGCTGCGTCTGGTCCACATTGA
GTACAGCGTGAAGGGCAAGAGGGACCTCCTGAAGCCAGGAAGGATGTTTGTGAAAGAGGG
CACACTCATGAAGGTCTCGAGGAAAAGCAGGCAGCCCCGACACCTGTTTCTGATGAACGA
TATAATGCTGTACACCTACCCTCAGCAGGATGGAAAATACAGACTGAAGAACACACTATC
TCTGTCTGGGATGAAGGTGAGCAAACCTGTTCTTGACAACGTGCTGAACTGTCTTAGGAT
CGAGGTGTCTGACATCACTATTACACTCTCAGCCAGCTCAGTCGGGGAGCGGGAGGACTG
GTTCCACACACTGAGTCGAGCCATAGCAGACCATGCTGCGGGACTCTGTACGTTTGGTGG
ACCCTGCAGCGAGGCCCGTGAGAAGTTGTGGATGGCCCTTGGTGAGGCTGCCCCTGTACT
GGTGTCAGTTTCTCACGTGATGATGTGCATGAACTGCACCACTGACTTCAGCCTCACACT
GAGACGACACCACTGCAACGCTTGTGGCAAGGTGGTGTGCCGCGCTTGTTCCAGGAACAG
ATACCCACTGAAGTACCTCAAAGACAGGGTGGCCAAAGTGTGTGACCACTGCTATGCTGA
GCTCAGGAAACGAGGTGGCAGCATATCGGGGGCGTGTGGTAACACCAGCCCTCGGACTCA
CCGGGCCAGCCGTCCCCTCTCGGCTGTCTTTCAGAGCCTGCAGCCCCCGAGTTTGTGGAA
GAGCAAGAAGAGCACCTCCTCTCTCAACCAGGTGTCGCTTACTGTGGAGGGCTCCACCAT
GAGCGGCAGCCTGCAGCGCCGGAAGAAAAGCAAGAGGAAGTGGAAGCGACTATGGTTCCT
CCTCAAAGACAAGGTGCTCTACACCTTCACAGCCCGTGAGGATAAAGTGGCTTCAGAGAG
TCTACCTCTGCAGGGCTTCACTGTCAAGCTGACTGAGAGGCCAGAGGGAGAGGAAAGCAG
CAATGTATTCCATCTCTACCACAAGAAGACCCTGTACTACACCTTCAGGGCCGACGATCC
AGACACTGCACGCAGGTGGGTCAATGCAATGGAGGAGGCTACTGTTTTATAG
>Epmoa-GLEAN-10023337_moa
------------------------------------------------------------
------------------------ATGTCCAGGCCGTGTCCCCCTGTCCGTGGTCCAAAA
CCTCCTGTCGCCCCAAAGCCCAGACCCCTGTTTGAGTCTCATACACAGGAGGAGCCCTGC
CCCCCACAGCGCCTGAGCAACGGAGACCTGGCTCACTCTGATGGAGAGACGGAGGATCTC
CACGAAATGGCTGGGGAGAATCAGGACAAAGAGGAGAAAAGTGAGGCAGAGGATGGGGCT
AATGTCGAGGAAAC-GGAAGAAGAAGTCGACATATTAGATAATGATGCCGACAGCACTGG
CTCAGAGGACACAGTCAAAGCAGATGATGGTTCTACTGTTGACACTACTGAGGATGAAAA
CAATGACACTGACTTGAACCAGCCTGAAGGTGGCAATCACACTGATGATGAGAACAAATC
ACCGCCTTCACTTACTCCTGCTGAAATGGAAGGTGAGACAGGAGAGGAGGCAGAAGAGGA
GGAACAGAGTTTCAGTGAAAACAGTGAAATAGTCTGTGACTCTACAGGAAACTCAGATGG
ACACGTAGAGGAACAAAGTCTTGATCAAACAGAGTCACTCAGTCAGGGTGATAAGGACAA
TGATACTGGATGTAATGAAGTGGACAGTGAGCAGAGTGAGGAGTGTTTGCACTGTGATTT
AAACACAGATGAGAATGAGCTGGAAGCTGGAGGTTTTGCATTTGGATTCAGCGTGCTTCC
AACTGTAACTGAGGAGTATCCCTACGACGTGATTGGCCCCACAGATGATGCTAGTGATAC
ATGTGAGTCATGTGACACAGTTGAAACAGGCGAAACAGGGGTATGGCAACCAGAACGGGC
CACCAAGGACCTCTCTGGTTGTTTTAGATTCGCATCCAGTACTGAGGATGTATTTGGGCC
TTATTCCGTCATTGAAGCTCTTCCGCCAGATATGACCGGCACTGCTGACCCAGAGTGGAG
TCAGGACGATACTGATGACAAACCTTCAAATGAAGTTCAGACAGCAGGTGCTTCTAATCA
GGAACCTTACTATGTGTCATCAGATGATGTGGACAAGCTAGAGGATAAGATAGAGGAGGA
CGCCGAGCAGTCGAATCAGCACAAAGACAAAGCAAGGGACGGTGAGTCAGCTGATGAGTA
TGCAGACATTGAGGATTCACTCTGCCCTCAAGCAGATAACTTAGAGCAGGTTGAGTGTGT
CTCATCAGAGGATTACGTCGAAATAGGCGATGACGAAGAAGAGGAAGAAACGGAAAAGAA
ACACATCAAAGGAAAAAGTGTGAAAGAAAGAACGGCTAAACGAGAGCAGGCTTTCCTCAG
CCAGAGAACAAGCTGCCAGCCTCGCCTCAGGTTGTGCAACATCACAGTGCCATCAGACCT
GGACGTAGGCCGCACCCCAGAGCTCACCAACAGGGTGGTGTTTGCCCACACCACTGAGGC
CTTTGAAGAGGACATTGAGGAACTGGACTGCCATATTGTGCCTTACTATGAAGACACAGA
CTCGGACAGTGATGAGCATATATACGAAGAGGCAGGGTTTGATTCAGAAGGGGAGAACTT
TGTGACACTTGATCGAAAGACTATTGTCACACGATCACGCTCTTATTCTGGGAAAGTTCC
AGGTTATGTCCCAGAAACTGTGCCAGAGGAGACAGGGACAGAGTACCAGGCCCATGACTA
CTGCACAGTACCCTTGGATAAAAACAATGAACCACTTAGCCATTCACAGCAGCCTGGGAT
CAACTGTTTGGTCCCGTCCATGAAGTCTCGCCACTTCTTGTTTTATTCCCGATCTGCAGA
GGGTCCAGAGTTGACGTTGACCAGTCCCACAGAGATCAGCCATTCTCTGAAGGATGATAT
CAGAATAAGGAGGAAAGATGATAATCTGTCACTCCCATGTGTCATCACCTCTTCTGGAAG
CTTCTCCCAGCGTAGCCATCAATCATCCAGTGGTGTTTCTACACCAACCTCTCTAGTGGA
CATCCCGCCACCCTTTGAGCTGGCCTACATCACTAAAAGACCTGTTACTAAGAGTTCCCC
ATCCCTCCTGATCCAGCATGAGCATAATGATATACCTAAGAAGAAGAAGTCCTCCTTCAA
GCGCTTCCTGGCGCTCAAGTTCAAGAAGAAGACAGATTCGAAGGGTTTCAGCGATGGAAG
TGTCCGCTCTTCACGTTCTTCCTCCGAGTCCAGCCACCACGGCCCAGCAAGGGTCATAGA
GCTTGATCGTAGAAGCACTGGCAGCTCTCCTCAGCTTCAGTCCCGCATTGTGAACCCGCA
GCAGCGTCCTTCAGACCTGCCACCCTTTGTCTTCTACAAAGACCACCAGAGGAGGAAAGG
TGACCCGAAAGCTTATGGCAGGGGTGTCTCTAGAGTGGAGTCCTTTGAGGAGCGTTCTCG
GCGCTCCGTCATGCCGCTGCCTTTGACCAAACCCCGCTCCATCTCTTTCCCCAGTGCAGA
CACCTCAGACTATGAAAATATCCCAGCCATGAGCTCAGACTATGAGAACATCCAGATCCC
AGGCAGACCCACCAGATCCCACACTGTGACTGAGTTTTTTGAGGACCCAAATCGCACTAC
AGTCGCCTGCAATGAGAATGATGGCTATGTGGATATGAACAGTTTCCCTGGGATTGACAG
CATAACCCAGACATCAAAAGAAGACACTGAAAGTGCCTACACAGAGCCTTTCCCAATGAA
CCCTGTCCCTGCTGGGCTGTCAGCGGACGAGGACCACGGGCGTACTTCAGAGGAGGAAGA
GGGGGTGGCTGAGCAGAGTTATGACCGACAGATTGATGGCCGATCCCGAGCGTTCTATGT
CGCCAAGGAGCTCCTCGACTCGGAGAGACTACACGTCAGTGCCCTCAAGTACCTTCAGGA
GGACTTCAGGTCAGCGGTGACAGAGGCAGTGGGTGAGGAAGAGGAGCCTGTACTGGAGGA
GCAGAGGTTAGGAGAGATATTGGGCGTGCTCCCCCAGGTCTACACCCTCCACAGCAGCAT
CCTCACTGAGCTGGAGGAACGCGTAAGCCAATGGGAGGAGAGCCAAAGGGTGGTAGATGT
GATCCTGTCACGTCAGGAAGACTTTAAGGTGTTTGACACCTTCATCTCAGAGTATGATCG
CAGCATGTCCTTACTGGAGGAGAGCTGCAAGGACAACCAGGCCTTCAGCGACATCGTCAA
GAAATTTGAGGCAAGAAGCCCAGAAGAAGCTGAAGTCCCATTGAAACACCAGCTGCTGCA
GGTTATAGTGAGAGTACTTCAATATCGAATGCTACTCACAGATTACCTGAACAACCTCTC
TCCTGATTCTAAAGAATACGAGGACACACAAGCTGCCTTGGTGATCGTGTCCGAGGTGGC
AGACCAGGCCAATGACAATCTGAAGCAGGGGGAGAACTTGCTGCGTCTGGTCCACATTGA
GTACAGCGTGAAGGGCAAGAGGGACCTCCTGAAGCCAGGAAGGATGTTTGTCAAAGAGGG
CACACTCATGAAGGTCTCGAGGAAAAGCAGGCAGCCCCGACACCTGTTTCTGATGAACGA
TATAATGCTGTACACCTACCCTCAGCAGGATGGAAAATACAGGCTCAAGAACACACTATC
TCTGTCTGGGATGAAGGTGAGCAAACCTGTTCTTGACAACGTGCTGAACTGTCTTAGGAT
CGAGGTGTCCGACATCACTATTACACTCTCAGCCAGCTCAGTCGGGGAGCGGGAGGACTG
GTTCCACACACTGAGTCGAGCCATAGCAGACCATGCTGCGGGACTCTGTACGTTTGGTGG
ACCCTGCAGCGAGGCCCGTGAGAAGTTGTGGATGGCCCTTGGTGAGGCTGCCCCTGTACT
GGTGTCAGTTTCTCATGTGATGATGTGCATGAACTGCACCACTGACTTCAGCCTCACACT
GAGACGACACCACTGCAACGCTTGTGGCAAGGTGGTGTGCCGCGCTTGTTCCAGGAACAG
ATACCCACTGAAGTACCTCAAAGACAGGGTGGCCAAAGTGTGTGACCACTGCTATGCCGA
GCTCAGGAAACGAGGTGGCAGCATATCGGGGGCGTGTGGTAACACCAGCCCTCGGACTCA
CCGGGCCAGCCGTCCCCTCTCGGCTGTCTTTCAGAGCCTGCAGCCCCCAAGTTTGTGGAA
GAGCAGGAAGAGCACCTCCTCTCTCAACCAGGTGTCGCTTACTGTGGAGGGCTCCACCAT
GAGCGGCAGCCTGCAGCGCCGGAAGAAAAGCAAGAGGAAGTGGAAGCGACTATGGTTCCT
CCTCAAAGACAAGGTGCTCTACACCTTCACAGCCCGTGAGGATAAAGTGGCTTCAGAGAG
TCTACCTCTGCAGGGCTTCACTGTCAAGCTGACTGAGAGGCCAGAGGGAGAGGAAAGCAG
CAATGTGTTCCATCTCTACCACAAGAAGACCCTGTACTACACCTTCAGGGCCGACGATCC
ACACACTGCACGCAGGTACTGTATTTTATTGA---------------TATGA
>XP-033483002.1_lan
ATGAACGCAGATTTTCAAAATCCACTGCAAGTCCCTCGACCAAAGCTCCGCAGTCATCTG
ACCATCAAAGTGCAGTCCAAACTGATGTCCAGGCCGTGTCCCCCTGTCCGTGGTCCAAAA
CCTCCTGTCGCCCCAAAGCCCAGACCCCTGTTTGAGTCTCATACACAGGAGGAGCCCTGC
CCCCCACAGCGCCTGAGCAACGGAGACCTGGCTCACTCTGATGGAGAGACGGAGGATCTC
CACGAAATGGCTGGGGAGAATCAGGACAAAGAGGAGAAAAGTGAGGCAGAGGATGGGGCT
AATGACGAGGAAAC-GGAAGAAGAAGTCGACATATTAGATAATGATGCCGACAGCACTGG
CTCAGAGGACACAGTCAAAGCAGATGATGGTTCTACTGTTGACGCTACTGAGGATGAAAA
CAATGACACTGACTTGAACCAGCCTGAAGGTGGCAATCACACTGATGATGAGAACAAATC
AACGCCTTCACTTACTCCTGCTGAAATGGAAGGTGAGACAGGAGAGGAGGCAGAAGAGGA
GGAACAGAGTTTCAGTGAAAACAGTGAAATAGTCTGTGAATCTACAGGACACTCAGACGA
ACATGTAGAGGAACAAAGTCTTGATCAAACACAGTCACTCAGTCAGGGTGATAAGGACAA
TGATACTGGATGTAATGAAGTGGACAGTGAGCAGAGTGAGGAGTGTTTGCACTGTGGTTT
AAACACAGATGAGAACGAGCTGGAAGCTGGAGGTTTTGCATATGGATTCAGCGTGCTTCC
AACTGTAACTGAGGAGTATCCCTACGACGTGATTGGCCCCACAGATGATGCTAGTGATAC
ATGTGAGTCATGTGACACAGCTGAAACAGGCGAAACAGGGGTATGGCAACCAGAACGGGC
CACCAAGGACCTCTCTGGTTGTTTTAGATTCGCATCCAGTACTGAGGATGTATTTGGGCC
TTATTCCGTCATTGAAGCTCTTCCGCCAGATATGACCGGCACTGCTGACCCAGAGTGGAG
TCAGGATGATACTGATGACAAACCTTCAAATGAAGTTCAGACAGCAGGTGCTTCTAATCA
GGAACCTTACTATGTGTCATCAGATGATATGGACAAGCTAGAGGATAAGATAGAGGAGGA
CGCCGAGCAGTCGAATCAGCACAAAGACAAAGCAAGGGACGGTGAGTCAGCTGATGAGTA
TGCAGACATTGAGGATTCACTCTGCCCTCAAGCAGATAACTTAGAGCAGGTTGAGTGTGT
CTCATCAGAGGATTATGTCGAAATAGGCGATGACGAAGAAGAGGAAGAAACGGAAAAGAA
ACACATCAAAGGAAAAAGTGTGAAAGAAAGAACGGCTAAACGAGAGCAGGCTTTCCTCAG
CCAGAGAACAAGCTGCCAGCCTCGCCTCAGGTTGTGCAACATCACAGTGCCATCAGACCT
GGACGTAGGCCGCACCCCAGAGCTCACCAACAGGGTGGTGTTTGCCCACACCACTGAGGC
CTTTGAAGAGGACATTGAGGAACTGGACTGCCATATTGTGCCTTACTATGAAGACACAGA
CTCGGACAGTGATGAGCATATATACGAAGAGGCAGGGTTTGATTCAGAAGGGGAGAACTT
TGTGACACTTGATCGAAAGACTATTGTCACACGATCACGCTCTTATTCTGGTAAAGTTCC
AGGTTATGTCCCAGAAACTGTGCCAGAGGAGACAGGGACAGAGTACCAGGCCCACGACTA
CTGCACAGTACCCTTGGATAAAAACAATGAACCATTTAGCCATTCACAGCAGCCTGGGAT
CAACTGTTTGGTCCCATCCATGAAGTCTCGCCACTTCTTGTTTTATTCCCGATCTGCAGA
GGGTCCAGAGTTGACTTTGACCACTCCCACAGAGATCAGCCATTCTCTGAAGGATGATAT
CAGAATAAGGAGGAAAGATGATAATCTATCACTCCCATGTGTCATCACCTCTTCTGGAAG
CTTCTCCCAGCGTAGCCATCAATCATCCAGTGGTGTTTCTACACCAACCTCTCTAGTGGA
CATCCCGCCACCCTTTGAGCTGGCCTACATCACTAAAAGACCTGTTACTAAGAGTTCCCC
ATCCCTCCTGATCCAGCATGAGCATAATGATATACCTAAGAAGAAGAAGTCCTCCTTCAA
GCGCTTCCTGGCGCTCAAGTTCAAGAAGAAGACAGATTCGAAGGGTTTCAGTGATGGAAG
TGTCCGCTCTTCACGTTCTTCCTCCGAGTCCAGCCACCACGGCCCAGCAAGGGTCATAGA
GCTTGATCGTAGAAGCACTGGCAGCTCTCCTCAGCTTCAGTCCCGCATTGTGAACCCGCA
GCAGCGTCCTTCAGACCTGCCACCCTTTGTCTTCTACAAAGACCACCAGAGAAGGAAAGG
TGACCCGAAAGCTTATGGCAGGGGTGTCTCTAGAGTGGAGTCTTTCGAGGAGCGTTCTCG
GCGCTCCGTCATGCCGCTGCCTTTGACCAAACCCCGCTCCATCTCTTTCCCCAGTGCAGA
CACCTCAGACTATGAAAATATCCCAGCCATGAGCTCAGACTATGAGAACATCCAGATCCC
AGGCAGACCCACCAGATCCCACACTGTGACTGAGTTTTTTGAGGACCCAAATCGCACTAC
AGTCGCCTGCAATGAGAATGATGGCTATGTGGATATGAACAGTTTCCCTGGGATTGACAG
CATAACCCAGACATCAAAAGAAGACACTGAAAGTGCCTACACAGAGCCTTTCCCAATGAA
CCCTGTCCCTGCTGGGCTGTCAGCGGACGAGGACCACGGGCGTACTTCAGAGGAAGAAGA
GGGGGTGGCTGAGCAGAGTTATGACCGACAGATTGATGGCCGATCCCGAGCGTTCTATGT
CGCCAAGGAGCTCCTCGACTCGGAGAGACTACACGTCAGTGCCCTCAAGTACCTTCAGGA
GGACTTCAGGTCAGCGGTGACAGAGGCAGTGGGTGAGGAAGAGGAGCCTGTACTGGAGGA
GCAGAGGTTAGGAGAGATATTGGGCGTGCTCCCCCAGGTCTACACCCTCCACAGCAGCAT
CCTCACTGAGCTGGAGGAACGCGTAAGCCAGTGGGAGGAGAGCCAAAGGGTGGTAGATGT
GATCCTGTCACGTCAGGAAGACTTCAAGGTGTTTGACACCTTCATCTCAGAGTATGATCG
CAGCATGTCCTTACTGGAGGAGAGCTGCAAGGACAACCAGGCCTTCAGCGACATCGTCAA
GAAATTTGAGGCAAGAAGCCCAGAAGAAGCTGAAGTCCCATTGAAACACCAGCTGCTGCA
GGTTATAGTGAGAGTACTTCAATATCGAATGCTACTCACAGATTACCTGAACAACCTCTC
TCCTGATTCTAAAGAATACGAGGACACACAAGCTGCCTTGGTGATCGTGTCCGAGGTGGC
AGACCAGGCCAATGACAATCTGAAGCAGGGGGAGAACTTGCTGCGTCTGGTCCACATTGA
GTACAGCGTGAAGGGCAAGAGGGACCTCCTGAAGCCAGGAAGGATGTTTGTGAAAGAGGG
CACACTCATGAAGGTCTCGAGGAAAAGCAGACAGCCCCGACACCTGTTTCTGATGAACGA
TATAATGCTGTACACCTACCCTCAGCAGGATGGAAAATACAGACTCAAGAACACACTATC
TCTGTCTGGGATGAAGGTGAGCAAACCTGTTCTTGACAACGTGCTGAACTGTCTTAGGAT
CGAGGTGTCCGACATCACTATTACACTCTCAGCCAGCTCAGTCGGGGAGCGGGAGGACTG
GTTCCACACACTGAGTCGAGCCATAGCAGACCATGCTGCGGGACTCTGTACGTTTGGTGG
ACCCTGCAGCGAGGCCCGTGAGAAGTTGTGGATGGCCCTTGGTGAGGCTGCCCCTGTACT
GGTGCCAGTTTCTCATGTGATGATGTGCATGAACTGCACCACTGACTTCAGCCTCACACT
GAGACGACACCACTGCAACGCTTGTGGCAAGGTGGTGTGCCGCGCTTGTTCCAGGAACAG
ATACCCACTGAAGTACCTCAAAGACAGGGTGGCCAAAGTGTGTGACCACTGCTATGCCGA
GCTCAGGAAACGAGGTGGCAGCATATCGGGGGCGTGTGGTAACACCAGCCCTCGGACTCA
CCGGGCCAGCCGTCCTCTCTCGGCTGTCTTTCAGAGCCTGCAGCCCCCGAATTTGTGGAA
GAGCAGGAAGAGCACCTCCTCTCTCAACCAGGTGTCGCTTACTGTGGAGGGCTCCACCAT
GAGCGGCAGCCTGCAGCGCCAGAAGAAAAGCAAGAGGAAGTGGAAGCGACTATGGTTCCT
CCTCAAAGACAAGGTGCTCTACACCTTCACAGCCCGTGAGGATAAAGTGGCTTCAGAGGG
TCTACCTCTGCAGGGCTTCACTGTCAAGCTGACTGAGAGGCCAGAGGGAGAGGAAAGCAG
CAATGTGTTCCATCTCTACCACAAGAAGACCCTGTACTACACCTTCAGGGCCGACGATCC
ACACACTGCACGCAGGTGGGTCAATGCAATGGAGGAGGCTACTGTTTTATAG
>OF06489-RA_aka
------------------------------------------------------------
------------------------------------------------------------
------------------------------------------------------------
----------------------------------------ATGGAGAGACGGAGGATCTC
CACGAAATGGCTGGGGAGAATCAGGACAAAGAGGAGAAAAGTGAGGCAGAGGATGGGGCT
AATGATGAAGAAACAGGAAGAAGAAGTCGACATATTAGATAATGATGCCGACAGCACTGG
CTCAGAGGACACAGTCAAAGCAGATGATGGTTCTACTGTTGACACTACTGAGGATGAAAA
CAATGACACTGACTTGAACCAGCCTGAAGGTGGCAATCACACTTATGATGAGAACAAATC
AACACCTTCACTTACTCCTGCTGAAATGGAGGGTGAGACAGGAGAGGAGGCAGAAGAGGA
GGAACAGAGTTTAAGTGAAAACAGTGAAATAGTCTGTAACTCTACAGGACACTCAGACAA
ACATGTAGAGGAGCAAAGTCTTGATCAAACACAGTCACTCAGTCAGGGTGATAAGGACAA
TGATACTGGATGTAATGAAGTGGACAGTGAGCAAAGTGAGGAGTGTTTGCACTGTGATTT
AAACACAGATGAGAACGAGCTGGAAGCTGGAGGTTTTGCATTTGGATTCAGCATGCTTCC
AACTGTAAGTGAGGAGTATCCCTACGACGTGATTGGCCCCACCGATGATGCTAGTGATAC
ATGTGAGTCATGTGACACAGCTGAAACAGGCGAAACAGGGGTATGGCAACCAGAACGGGC
CACCAAGGACCTCTCTGGCTGTTTTAGATTTGCATCCAGCACTGAGGATGTATTTGGACC
TTATTCCGTCATTGAAGCCCTTCCGCCAGATATGACCGGCACTGCTGACCCAGAGTGGAG
TCAGGACGATACTGATGACAAACCTTCAAATGAAGTGCAGACAGCAGGTGCTTCTAGTCA
GGAACCTTATTATGTGTCATCAGATGATGTGGACAAGCTAGAGGATAAGATAGAGGAGGA
CACCGAGCAGTCGAATCAGCACAAAGACAAAGCAAGGGACGGTGAGTCAGCCGATGAGTA
TGCAGACATTGAGGATTCACTCTGCCCTCAAGCAGATAACTTTGAGCAAGTTGAGTGTGT
CTCATCAGAGGATTACGTTGAAATAGGCGATGACGAAGAAGAGGAAGAAACGGAAAAGAA
ACACATCAAAGGAAAAAGTGTGAAAGAAAGAACGGCTAAACGAGAACAGGCTTTCCTCAG
CCAGAGAACAAGCTGCCAGCCTCGCCTCCGGCTGTGCAACATCACAGTGCCATCAGACCT
GGACGTAGGCCGCACCCCGGAGCTCACCAACAGGGTGGTGTTTGCCCACACCACTGAGGC
CTTTGAAGAGGACATTGAGGAACTGGACTGCCATATTGTGCCTTACTATGAGGACACAGA
CTCGGACAGTGATGAGCATATATACGAAGAGGCAGGGTTTGATTCAGAAGGGGAGAACTT
TGTGACACTTGATCGAAAGACTATTGTCACACGATCACGCTCTTATTCTGGGAAAGTTCC
AGGTTATGTCCCAGAAACTGTGCCAGAGGAGACAGGGACAGAGTACCAGACCCACGACTA
CTGCACAGTACCCTTGGATAAAAACAATGAACCACTTAGCCATTCACAGCAGCCTGGGAT
CAACTGTTTGATCCCGTCCATGAAGTCTCGCCACTTCTTGTTTTATTCCCGATCTGCAGA
GGGTCCAGAGTTGACGTTGACCACTCCCACAGAGATCAGCCATTCTCTGAAGGATGATAT
CAGAATAAGGAGGAGAGATGATAATCTGTCACTCCCATGTGTCATCACCTCTTCTGGAAG
CTTCTCCCAGCGTAGCCATCAATCATCCAGTGGTGTTTCTACACCAACCTCTCTAGTGGA
CATCCCGCCACCCTTTGAGCTGGCCTACATCACTAAAAGACCTGTTACTAAGAGTTCTCC
ATCCCTCCTGATCCAACATGAGCATAATGATATACCTAAGAAGAAGAAGTCCTCCTTCAA
GCGCTTCCTGGCGCTCAAGTTCAAGAAGAAGACAGATTCAAAGGGTTTCAGCGATGGAAG
TGTACGCTCTTCACGTTCTTCCTCCGAGTCCAGCCACCACGGCCCAGCAAGGGTCATAGA
GCTTGATCGTAGAAGCACTGGCAGCTCTCCTCAGCTTCAGTCCCGCATTGTGAACCCGCA
GCAGCGTCCTTCAGACCTGCCACCGTTTGTCTTCTACAAAGACCACCAGAGGAGGAAAGG
TGACCCGAAAGCTTATGGCAGGGGTGTCTCTAGAGTGGAGTCCTTCGAGGAGCGTTCTCG
GCGCTCCGTCATGCCACTGCCTTTGACCAAACCCCGCTCCATCTCTTTCCCCAGTGCAGA
CACCTCAGACTATGAAAATATCCCAGCCATGAGCTCAGACTATGAGAACATCCAGATCCC
AGGCAGACCCACCAGATCCCACACTGTGACTGAGTTTTTTGAGGACCCAAATCGCAATAC
AGTTGCCTGCAATGAGAATGATGGCTATGTGGATATGAACAGTTTCCCTGGGATTGACAG
CATAACCCAGACATCGAAAGAAGACACTGAAAGTGCCTACACAGAGCCTTTCCCAATGAA
CCCTGTCCCTGCTGGGCTGTCAGCGGACGAGGACCACGGGCGTACTTCAGAGGAGGAAGA
GGGGGTGGCTGAGCAGAGTTATGACCGACAGATTGATGGCCGATCCCGAGCGTTCTACGT
CGCCAAAGAGCTCGTTGACTCGGAGAGACTACACGTCAGTGCCCTCAAGTACCTTCAGGA
GGACTTCAGGTCCGCAGTGACAGAGGCGGTGGGTGAGGAAGAGGAGCCTGTACTGGAGGA
GCAGAGGTTAGGGGAGATACTGGGCGTGCTCCCCCAGGTCTACACCCTCCACAGCAGCAT
CCTCACTGAGCTGGAGGAACGCGTAAGCCAGTGGGAGGAGAGCCAAAGGGTGGTAGATGT
GATCCTGTCACGTCAGGAAGACTTCAAGGTGTTTGACACCTTCATCTCAGAGTATGATCG
CAGCATGTCCTTACTGGAGGAGAGCTGCAGGGACAACCAGGCCTTCAGCGACATCGTCAA
GAAATTTGAGGCAAGAAGCCCAGAAGAAGCTGAAATCCCATTGAAACACCAGCTGCTGCA
GGTTATAGTGAGAGTGCTTCAATATCGAATGCTACTCACAGATTACCTGAACAACCTCTC
TCCTGATTCTAAAGAATACGAGGACACACAAGCTGCCTTGGTGATCGTGTCCGAGGTGGC
AGACCAGGCCAATGACAATCTGAAGCAGGGGGAGAACTTGCTGCGTCTGGTCCACATTGA
GTACAGCGTGAAGGGCAAGAGGGACCTCCTGAAGCCAGGAAGGATGTTTGTCAAAGAGGG
CACACTCATGAAGGTCTCGAGGAAAAGCAGGCAGCCCCGACACCTGTTTCTGATGAACGA
TATAATGCTGTACACCTACCCTCAGCAGGATGGAAAATACAGGCTCAAGAACACACTATC
TCTGTCTGGGATGAAGGTGAGCAAACCTGTTCTTGACAACGTGCTGAACTGTCTTAGGAT
CGAGGTGTCCGACATCACTATTACACTCTCAGCCAGCTCAGTTGGAGAGCGGGAGGACTG
GTTCCACACATTGAGTCGAGCCATAGCAGACCATGCTGCGGGACTCTGTACATTTGGTGG
ACCCTGCAGCGAGGCCCGTGAAAAGCTGTGGATGGCCCTTGGTGAGGCTGCCCCTGTACT
GGTGCCAGTTTCACATGTGATGATGTGCATGAACTGCACCACTGACTTCAGCCTCACACT
GAGACGACACCACTGCAACGCTTGTGGCAAGGTGGTGTGCCGCGCTTGTTCCAGGAACAG
ATACCCACTGAAGTACCTCAAAGACAGGGTGGCTAAAGTGTGTGACCACTGCTATGCCGA
GCTCAGGAAACGAGGTGGCAGCATATCAGGGGCTTGTGGTAACACCAGCCCTCGGACTCA
CCGGGCCAGCCGTCCCCTCTCGGCTGTCTTTCAGAGCCTGCAGCCCCCGAGTTTGTGGAA
GAGCAGGAAGAGCACCTCCTCTCTCAACCAGGTGTCGCTTACTGTGGAGGGCTCCACCAT
GAGTGGCAGCCTGCAGCGCCGGAAGAAAAGCAAGAGGAAGTGGAAGCGACTATGGTTCCT
CCTCAAAGACAAGGTGCTCTACACCTTCACAGCCCGTGAGGATAAAGTGGCTTCAGAGAG
TCTACCTCTGCAGGGCTTCACTGTCAAGCTGACTGAGAGGCCAGAGGGAGAGGAAAGCAG
CAACGTGTTCCATCTCTACCACAAGAAGACCCTGTACTACACCTTCAGGGCCGACGATCC
ACACACTGCACGCAGGTGGGTCAATGCAATGGAGGAGGCTACTGTTTTATAG
>Ecy-GLEAN-10024436_Ecy
---------------------------------------------------------CTG
ACCATCAAAGTGCAGTCCAAACTGATGTCCAGGCCGTGTCCCCCTGTCCGTGGTCCAAAA
CCTCCTGTCGCCCCAAAGCCCAGACCCCTGTTTGAGTCTCATACACAGGAGGAGCCCTGC
CCTCCACAGCGCCTGAGCAACGGAGACCTGGCTCACTCTGATGGAGAGACGGAGGATCTC
CACGAAATGGCTGGGGAGAATCAGGACAAAGAGGAGAAAAGTGAGGCAGAGGATGGGGCT
AATGATGAGGAAAC-GGAAGAAGAAGTCGACATATTAGATAATGATGCCGACAGCACTGG
CTCAGAGGACACAGTCAAAGCAGATGATGGTTCTACTGTTGACACTACTGAGGATGAAAA
CAATGACACTGACTTGAACCAGCCTGAAGGTGGCAATCACACTGATGGTGAGAACAAATC
AACGCCTTCACTTACTCCTGCTGAAATGGAGGGTGAGACAGGTGAGGAGGCAGGAGAGGA
GGAGCAGAGTTTTAGTGAAAACAGTGAAATTGTCTGTGACTCTACAGGACACTCAGACAA
ATACGTAGAGGAGCAAAGTCTTGATCAAACACAGTCACTCAGTCAGGGTGATAAGGACAA
TGATACTGGATGTAATGAAGTGGACAGTGAGCAAAGTGAGGAGTGTTTGCACTGTGATTT
AAACACAGATGAGAACGAGCTGGAAGCTGGAGGTTTCGCATTTGGATTCAGCATGCTTCC
AACTGTAACTGAGGAGTATCCCTACGACGTGATCGGCCCCACAGATGATGCTAGTGATAC
ATGTGAGTCATGTGACACAGCTGAAACAGGCGAAACAGGGGTATGGCAACCAGAACGGGC
CACCAAGGACCTCTCTGGCTGTTTTAGATTTGCATCCAGCACTGAGGATGTATTTGGACC
TTATTCCGTCATTGAAGCTCTTCCGCCAGATATGACCGACACTGCTGACCCAGAGTGGAG
TCAGGACGATACTGATGACAAACCTTCAAATGAAGTGCAGACAGCAGGTGCTTCTAGTCA
GGAACCTTATTATGTGTCATCAGATGATGTGGACAAGCTAGAGGATAAGATAGAGGAAGA
CACCGAGCAGTCGAATCAGCACAAAGACAAAGCAAGGGACGGTGAGTCAGCCGATGAGTA
TGCAGACATCGAGGATTCACTCTGCCCTCAAGCAGATAACTTTGAGCAAGTTGAGTGTGT
CTCATCAGAGGATTACGTTGAAATAGGCGATGACGAAGACGAGGAAGAAACGGAAAAGAA
ACACATCAAAGGAAAAAGTGTGAAAGAAAGAACGGCTAAACGAGAGCAGGCTTTCCTCAG
CCAGAGAACAAGCTGCCAGCCTCGCCTCCGACTGTGCAACATCACAGTGCCATCAGACCT
GGACGCAGGCCGCACCCCGGAGCTCACCAACAGGGTGGTGTTTGCCCACACCACTGAGGC
CTTTGAAGAGGACATTGAGGAACTGGACTGCCATATTGTGCCTTACTATGAGGACACGGA
CTCAGACAGTGATGAGCATATATACGAAGAGGCAGGGTTTGATTCAGAAGGGGAGAACTT
TGTGACACTTGATCGAAAGACTATTGTCACACGATCACGCTCTTATTCTGGGAAAGTTCC
AGGTTATGTCCCAGAAACTGTGCCAGAGGAGACAGGGACAGAGTACCAGACCCACGACTA
CTGCACAGTACCCTTGGATAAAAACAATGAACCACTTAGCCATTCACAGCAGCCTGGGAT
CAACTGTTTGATCCCGTCCATGAAGTCTCGCCACTTCTTGTTTTATTCCCGATCTGCAGA
GGGTCCAGAGTTGACGTTGACCACTCCCACAGAGATCGGCCATTCTCTGAAGGATGATAT
CAGAATAAGGAGGAGAGATGATAATCTGTCACTCCCATGTGTCATCACCTCTTCTGGAAG
CTTCTCCCAGCGTAGCCATCAATCATCCAGTGGTGTTTCCACACCAACCTCTCTAGTGGA
CATCCCGCCACCCTTTGAGCTGGCCTACATCACTAAAAGACCTGTTACTAAGAGTTCCCC
ATCCCTCCTGATCCAACATGAGCATAATGATATACCTAAGAAGAAGAAGTCCTCCTTCAA
GCGATTCCTGGCACTCAAGTTCAAGAAGAAGACAGATTCAAAGGGTTTCAGCGATGGAAG
TGTCCGCTCTTCACGTTCTTCCTCCGAGTCCAGCCACCACGGCCCAGCAAGGGTCATAGA
GCTTGATCGTAGAAGCACTGGCAGCTCTCCTCAGCTTCAGTCCCGCATTGTGAACCCGCA
GCAGCGTCCTTCAGACCTGCCACCATTTGTCTTCTACAAAGACCACCAGAGGAGGAAAGG
TGACCCGAAAGCTTATGGCAGGGGTGTCTCTAGAGTGGAGTCCTTCGAGGAGCGTTCTCG
GCGCTCTGTCATGCCGCTGCCTTTGACCAAACCCCGCTCCATCTCTTTCCCCAGTGCAGA
CACCTCAGACTATGAAAATATCCCAGCCATGAGCTCAGACTATGAGAACATCCAGATCCC
AGGCAGACCCACCAGATCCCACACTGTGACTGAGTTTTTTGAGGACCCAAATCGCACTAC
AGTCGCCTGCAATGAGAATGATGGCTATGTGGATATGAACAGTTTCCCTGGGATTGACAG
CATAACCCAGACATCGAAAGAAGACACTGAAAGTGCCTACACAGAGCCTTTCCCAATGAA
CCCTGTCCCCGCTGGGCTGTCAGCGGACGAGGACCACGGGCGTACTTCAGAGGAGGAAGA
GGGGGTGGCTGAGCAGAGTTATGACCGACAGATTGATGGCCGATCCCGAGCGTTCTACGT
CGCCAAAGAGCTCGTCGACTCGGAGAGACTACACGTCAGTGCCCTCAAGTACCTTCAGGA
GGACTTCAGGTCAGCAGTGACAGAGGCGGTGGGTGAGGAAGAGGAGCCTGTACTGGAGGA
GCAAAGGTTAGGGGAGATATTGGGCGTGCTCCCCCAGGTCTACACCCTCCACAGCAGCAT
CCTCACTGAGCTGGAGGAACGCGTAAGCCAGTGGGAGGAGAGCCAAAGGGTGGTAGATGT
GATCCTGTCACGTCAGGAAGACTTCAAGGTGTTTGACACCTTCATCTCAGAGTATGATCG
CAGCATGTCCTTACTGGAGGAGAGCTGCAGGGACAACCAGGCCTTCAGCGACATCGTCAA
GAAATTTGAGGCAAGAAGCCCAGAAGAAGCTGAAGTCCCATTGAAACACCAGCTGCTGCA
GGTTATAGTGAGAGTGCTTCAATATCGAATGCTACTCACAGATTACCTGAACAACCTCTC
TCCTGATTCTAAAGAATACGAGGACACGCAAGCTGCCTTGGTGATCGTGTCCGAGGTGGC
AGACCAGGCCAATGACAATCTGAAGCAGGGGGAGAACTTGCTGCGTCTGGTCCACATTGA
GTACAGCGTGAAGGGCAAGAGGGACCTCCTGAAGCCAGGAAGGATGTTTGTCAAAGAGGG
CACACTCATGAAGGTCTCGAGGAAAAGCAGGCAGCCCCGACATCTGTTTCTGATGAACGA
TATAATGCTGTACACCTACCCTCAGCAGGATGGAAAATACAGGCTCAAGAACACACTATC
TCTGTCTGGGATGAAGGTGAGCAAACCAGTTCTTGACAACGTGCTGAACTGTCTTAGGAT
TGAGGTGTCCGACATCACTATTACACTCTCAGCCAGCTCAGTTGGAGAGCGGGAGGACTG
GTTCCACACACTGAGTCGAGCCATAGCAGACCATGCTGCGGGACTCTGTACGTTTGGTGG
ACCTTGCAGCGAGGCGCGTGAAAAGTTGTGGATGGCCCTTGGTGAGGCTGCCCCTGTACT
GGTGCCAGTTTCGCATGTGATGATGTGCATGAACTGCACCACTGACTTCAGCCTCACACT
GAGACGACACCACTGCAATGCTTGTGGCAAGGTGGTGTGCCGCGCTTGTTCCAGGAACAG
ATACCCACTGAAGTACCTCAAAGACAGGGTGGCCAAAGTGTGTGACCACTGCTATACTGA
GCTCAGGAAACGAGGTGGCAGCATATCAGGGGCTTGTGGTAACACCAGCCCTCGGACTCA
CCGGGCCAGCCGTCCCCTCTCGGCTGTCTTTCAGAGCCTGCAGCCCCCGAGTTTGTGGAA
GAGCAGGAAGAGCACCTCCTCTCTCAACCAGGTGTCGCTTACTGTGGAGGGCTCCACCAT
GAGCGGCAGCCTGCAGCGCCGGAAGAAAAGCAAGAGGAAGTGGAAGCGACTATGGTTCCT
CCTCAAAGACAAGGTGCTCTACACCTTCACAGCCCGTGAGGATAAAGTGGCTTCAGAGAG
TCTACCTCTGCAGGGCTTCACTGTCAAGCTGACTGAGAGGCCAGAGGGAGAGGAAAGCAG
CAACGTGTTCCATCTGTACCACAAGAAAACCCTGTACTACACCTTCAGGGCCGACGATCC
ACACACTGCACGCAGGTGGGTCAATGCAATGGAGGAGGCTACTGTTTTATAG
