# Supplementary material for: Chromosome-Level Genome Assembly of the Speckled Blue Grouper (Epinephelus cyanopodus) Provides Insight into Its Adaptive Evolution
Source: Biology (Basel). 2022 Dec 13;11(12):1810. doi: 10.3390/biology11121810 (PMC9775623; doi:10.3390/biology11121810)
Supplement: Supplementary file 1 [file biology-11-01810-s001.zip › Supplemental Data/HO00518.align]

>C.altivelis-GLEAN-10028351_alt
------------------------------------------------------------
------------------------------------------------------------
----------------------------------------------ATGAGCTACAGGGC
ATCCCATGTCTCGATGACCCGCTCCACACCCCAGTACCGTTCTTTCAGCGTTCATGGTGG
TCCTGGTGCAGTAGACCGCAGCCGCATTTCCTCTGCCTCTACATCTTTCCTGCGGTCCAG
TGCCCC---GATCTCTTCCTCCTCTGCCTTCAGGGTGAGCAGTGGAGTGGGTAGTGGCAT
GGGCTCAGGTTTTGGTGGTGCTGGTGCATCCATGGCGACTGGTGGTGGTGCTGGTGCTGG
TGCTGGTGCTGGTGCCGGTGCTGGGATCATGGGCAATGAGAGGGGAGCCATGCAGAACCT
GAACGACCGCCTGGCCAACTACCTGGAGACGGTGAGAAACCTGGAGCGGGCCAACAAGGA
CCTGGAGATGAAGATCAAGGAGGCTCTGGAGAGGGGAGGGCCCGACATGAGAGACTACAG
CAAGTATGAGCCCATCATAGAAGATCTGCGCAGACAGATCTTCGACAAGATTGTGGACAA
CGCTCGTTTTGTGCTCCAGATCGACAATGCCCGTCTTGCTGCTGATGACTTCAAAGTGAA
GTTTGACAACGAGTTGGCAATCCGTCAATCTGTGGAGGCTGACATTGCTGGGCTGAAGAA
AGTCATAGACGACACCAACATGACCAGGATGAACATCGAGAGTGAGATCGAAGCTGTGAA
GGAGGAGCTCGCCTTCCTAAAGAGGAACCATGAGAATGAGGTGATGGAGTTAAGGAATCA
GATCTCCCAATCAGGCGTGCAAGTGGACGTCGACGCCCCCAAAGGTCAGGACCTGGCCCA
GATCATGGAGGACATGAGGGGTAACTATGAGAAGATTGCCATGAAGAATGCAGAGGAACT
CAAACGGTGGCATGAAAACCAGATTGCAGAAGTGCAGGTGGAGGTATCACAGAACACAGA
AGCTCTCCAGGGAGCCCAAATGGAGAGGGGTGACTTATCCAGACAGATACAGACTCTGGA
AATTGAACTTGCATCCCAACAAAGCTTAAAAGCCTCCTTAGAGGACACACTACGCAACAC
AGAGCAACGAAACAACATGGAGATGGACAAGTACAACAACATTATCATCCGTCTGGAGGA
GGAGCTGACCAAACTGCGCGCAAACATCCAGCAGCAGACCCACGAGTATGAGGTGCTGCT
CAACATGAAGATGAAACTGGAGGCTGAGATCGCCACTTACAAGAGCCTGCTGGATGGTGG
AGACTTCAAGCTCCAGGACGCACTGGATGAGCTGGCGGCCACAAGCTAA
>E.fuscoguttatus.09536_fus
------------------------------------------------------------
------------------------------------------------------------
----------------------------------------------ATGAGCTACAGGCC
ATCCCATGTCTCGATGACCCGCTCCACACCCCAGTACCGTTCTTTCAGCGTTCATGGTGG
TCCTGGTGCAGTAGACCGCAGCCGCATTTCCTCTGTCTCCACATCTTTCCTGCGGTCCAG
TGCCCC---GATCTCTTCCTCCTCTGCTTTCAGGGTGAGCAGTGGAGTGGGTAGTGGCAT
GAGCTCAGGTTTTGG------TGGTGCATCCATGGCAAC------TGGTGCTGGTGCTGG
TGCTGGTGCTGGTGCCGGTGCTGGGATCATGGGCAATGAGAGGGGAGCCATGCAGAACCT
GAACGACCGCCTGGCCAACTACCTGGAGACGGTGAGAAATCTGGAGCGGGCCAACAAGGA
CCTGGAGATGAAGATCAAGGAGGCTCTGGAGAGGGGAGGGCCCGACATGAGAGACTACAG
CAAGTATGAGCCCATCATAGAAGATCTGCGCAGACAGATCTTCGACAAGATTGTGGACAA
CGCTCGTTTTGTGCTCCAGATCGACAATGCCCGTCTTGCTGCCGATGACTTCAAAGTGAA
GTTTGACAACGAGTTGGCAATCCGTCAGTCTGTGGAGGCCGACATTGCTGGGCTGAAGAA
AGTCATAGACGACACCAACATGACCAGGATGAACATCGAGAGTGAGATCGAAGCTGTGAA
GGAGGAACTCGCCTTCCTAAAGAGGAACCATGAGAATGAGGTGATGGAGCTAAGGAATCA
GATCTCCCAATCAGGCGTGCAAGTGGACGTCGACGCCCCCAAAGGTCAGGACCTGGCCCA
GATCATGGAGGACATGAGGGGTAACTATGAGAAGATTGCCATGAAGAATGCAGAGGAACT
CAAACGGTGGCATGAAAACCAGATTGCAGATGTGCAGGTGGAGGTATCACAGAACACAGA
AGCTCTCCAGGGAGCCCAGATGGAGAGGGGTGACTTATCCAGACAGATACAGACTCTGGA
AATTGAACTTGCATCCCAACAAAGCTTAAAAGCCTCCTTAGAGGACACACTACGCAACAC
AGAGCAACGAAACAACATGGAGATGGACAAGTACAACAACATTATTATCCGTCTGGAGGA
GGAGCTGACCAACTTGCGCGCAAACATCCAGCAGCAGACCCACGAGTATGAGGTGCTGCT
CAACATGAAGATGAAACTGGAGGCTGAGATCGCCACTTACAAGAGCCTGCTGGATGGTGG
AGACTTCAAGCTCCAGGACGCACTGGATGAGCTGGCGGCCACAAGCTAA
>Epmoa-GLEAN-10023307_moa
------------------------------------------------------------
------------------------------------------------------------
------------------------------------------------------------
-------------ATGACCCGCTCCACACCCCAGTATCGTTCTTTCAGCGTTCATGGTGG
TCCTGGTGCAGTAGACCGCAGCCGCATTTCCTCTGCCTCCACATCTTTCCTGCGGTCCAG
TGCCCC---GATCTCTTCCTCCTCTGCCTTCAGGGTGAGCAGTGGAGTGGGTAGTGGCAT
GGGCTCAGGTTTTGGTGGTGCTGGTGCATCCATGGCGA------------CTGGTGGTGG
TGCTGGTGCTGGTGCCGGTGCTGGGATCATGGGCAATGAGAGGGGAGCCATGCAGAACCT
GAACGACCGCCTGGCCAACTACCTGGAGACGGTGAGAAACCTGGAGCAGGCCAACAAGGA
CCTGGAGATGAAGATCAAGGAGGCTCTGGAGAGGGGAGGGCCCGACATGAGAGACTACAG
CAAGTATGAGCCCATCATAGAAGATCTGCGCAGACAGATCTTCGACAAGATTGTGGACAA
CGCTCGTTTTGTGCTCCAGATCGACAATGCCCGTCTTGCTGCCGATGACTTCAAAGTGAA
GTTTGACAACGAGTTGGCAATCCGTCAGTCTGTGGAGGCCGACATTGCTGGGCTGAAGAA
AGTCATAGACGACACCAACATGACCAGGATGAACATCGAGAGTGAGATCGAAGCTGTGAA
GGAGGAGCTCGCCTTCCTAAAGAGGAACCATGAGAATGAGGTGATGGAGCTAAGGAATCA
GATCTCCCAATCAGGCGTGCAAGTGGACGTCGACGCCCCCAAAGGTCAGGACCTGGCCCA
GATCATGGAGGACATGAGGGGTAATTATGAGAAGATTGCCGTGAAGAATGCAGAGGAACT
CAAACGGTGGCATGAAAACCAGATTTCGGATGTGCAGGTGGAGGTATCACAGAACACAGA
AGCTCTCCAGGGAGCCCAAATGGAGAGGGGTGACTTATCCAGACAGATACAGACTCTGGA
AATTGAACTTGCATCCCAACAAAGCTTAAAAGCCTCCTTAGAGGACACACTACGCAACAC
AGAGCAACGAAACAACATGGAGATGGACAAGTACAACAACATTATTATCCGTCTGGAGGA
GGAGCTGACCAACTTGCGTGCAAACATCCAGCAGCAGACCCACGAGTATGAGGTGCTGCT
CAACATGAAGATGAAACTGGAGGCTGAGATTGCCACTTACAAGAGCCTGCTGGATGGTGG
AGACTTCAAGCTCCAGGACGCACTGGATGAGCTGGCGGCCACAAGCTAA
>XP-033481332.1_lan
------------------------------------------------------------
------------------------------------------------------------
----------------------------------------------ATGAGCTACAGGCC
ATCCCATGTCTCGATGACCCACTCCACACCCCAGTACCGTTCTTTCAGCGTTCATGGTGG
TCCTGGTGCAGTAGACCGCAGCCGCATTTCCTCTGCCTCCACATCTTTCCTGCGGTCCAG
TGCCCC---AATCTCTTCCTCCTCTGCCTTCAGGGTGAGCAGTGGAGTGGGTAGTGGCAT
GGGCTCAGGTTTTAGTGGTACTGGTGCATCCATGGCGA------------TTAGTGGTGG
TGCTGGTGCTGGTGCCGGTGCTGGGATCATGGGCAATGAGAGGGGAGCCATGCAGAACCT
GAACGACCGCCTGGCCAACTACCTGGAGACGGTGAGAAACCTGGAGCGGGCCAACAAGGA
CCTGGAGATGAAGATCAAGGAGGCTCTGGAGAGGGGAGGGCCCGACATGAGAGACTACAG
CAAGTATGAGCCCATCATAGAAGATCTGCGCAGACAGATCTTCGACAAGATTGTGGACAA
CGCTCGTTTTGTGCTCCAGATCGACAATGCCCGTCTTGCTGCCGATGACTTCAAAGTGAA
GTTTGACAACGAGTTGGCAATCCGTCAGTCTGTGGAGGCCGACATTGCTGGGCTGAAGAA
AGTCATAGACGACACCAACATGACCAGGATGAACATCGAGAGTGAGATTGAAGCTGTGAA
GGAGGAGCTCGCCTTCCTAAAGAGGAACCATGAGAATGAGGTGATGGAGCTAAGGAATCA
GATCTCCCAATCAGGCGTGCAAGTGGACGTCGACGCCCCCAAAGGTCAGGACCTGGCCCA
GATCATGGAGGACATGAGGGGTAATTATGAGAAGATTGCCGTGAAGAATGCAGAGGAACT
CAAACGGTGGCATGAAAACCAGATTGCGGATGTGCAGGTGGAGGTATCACAGAACACAGA
AGCTCTCCAGGGAGCCCAGATGGAGAGGGGTGACTTATCCAGACAGATACAGACTCTGGA
AATTGAACTTGCATCCCAACAAAGCTTAAAAGCCTCCTTAGAGGACACACTACGCAACAC
AGAGCAACGAAACAACATGGAGATGGACAAGTACAACAACATTATTATCCGTCTGGAGGA
GGAGCTGACCAGCTTGCGCGCAAACATCCAGCAGCAGACCCATGAGTATGAGGTGCTGCT
CAACATGAAGATGAAACTGGAGGCTGAGATCGCCACTTACAAGAGCCTGCTGGATGGTGG
AGACTTCAAGCTCCAGGACGCACTGGATGAGCTGGCGGCCACAAGCTAA
>OF06524-RA_aka
ATG---------------------------------------------------------
------------------------------------------------------------
-------------------------------------------AAGATGAGCTACAGGCC
ATCCCATACCCCGATGACCCGCTCCACACCCCAGTACCGTTCCTACAGCGTTCATGGTGG
TCCTGGTGCACTGGACCGCAGCCGCATTTCCTCTGCTTCCACATCTTTCCTGCGGTCCGG
TGCCCCGATGATCTCTGCCTCCTCTGCCTTCAGGGTGAGCAGTGGAGTGGGTAGTGGTAT
GGGCTCAGGTTTTGG---TGCCGGTGCATCCATGACGA------------CTGGTGGTGG
---TGGTGCTGGTGCCGGTGCTGGGATCATGGGCAATGAGAGGGGAGCCATGCAGAACCT
GAACGACCGCCTGGCCAACTACCTGGAGACGGTCAGGAACCTGGAGCGGGCCAACAAGGA
CCTGGAGATGAAGATCAAAGAGGCTCTGGAGAGGGGAGGTCCTGACATGAGAGACTACAG
CAAGTATGAGCCCATCATAGAAGATCTGCGCAGACAGATCTTCGACAAGATTGTGGACAA
CGCTCGTTTTGTGCTCCAGATCGACAATGCCCGTCTTGCTGCCGATGACTTCAAAGTGAA
GTTTGACAACGAGTTGGCAATCCGTCAGTCTGTGGAGGCCGACATTGCTGGGCTGAAGAA
AGTCATAGATGATACCAACATGACCAGGATGAACATCGAGAGTGAGATCGAAGCTGTGAA
GGAGGAGCTCGCCTTCCTAAAGAGGAACCATGAGAATGAGGTGATGGAGCTAAGGAATCA
GGTCTCCCAATCAGGCGTGCAAGTGGACGTCGACGCCCCCAAGGGTCAGGACCTGGCCCA
GATCATGGAGGACATGAGGGGTAGCTATGAGAAGATTGCCATGAAGAATGCAGAGGAACT
AAAACGGTGGCATGAAAACCAG--------------------------------------
------------------------------------------------------------
----------------------------AAAGCCTCCTTAGAAGAAACACTACGCAACAC
AGAGCATCGAAACAACATGGAGATGGACAAGTACAACAACATTATTATCCGTCTGGAGGA
GGAGCTGACCAACTTGCGCGCAAACATCCAGCAGCAGACCCATGAGTATGAGGTGCTGCT
CAACATGAAGATGAAACTGGAGGCTGAGATCGCCACTTACAAGAGCCTGCTGGATGGTGG
AGACTTCAAGCTCCAGGATGCACTGGATGAGCTGGCGGCCACAAGCTAA
>Ecy-GLEAN-10024406_Ecy
ATGTTAAAGTGGGCAGGGTCTGAGAGACCAGCTGTGATTGAGGGAGAGCAGCAGGAGTAT
AAGTTCCCTACTTCCCCTTGCCAGCGTCACTTTCCAAGCCGGCCAGCAGTGAGTCTCCAC
GTCTCATTTTTCACCTCATTCTCTGCCGTACCTAAACTTCTCCAAGATGAGCTACAGGTC
ATCCCATA-CCCGGTGACCCGCTCCACACCCCAGTACCGTTCTTACAGCGTTCATGGTGG
TCCTGGTGCACTGGACCGCAGCCGCATTTCCTCTGCTTCCACATCTTTCCTGCGGTCCGG
CGCCCCGATGATCTCTGCCTCCTCTGCCTTCAGGGTGAGCAGTGGAGTGGGTAGTGGTAT
GGGCTCAGGTTTTGGTGCTGCCGGTGCATCCATGACGA------------CTGGTGGTGG
TGCTGGTGCTGGTACTGGTGCTGCGATCATGGGCAATGAGAGGGGAGCCATGCAGAACCT
GAACGACCGCCTGGCCAACTACCTGGAGACGGTCAGGAACCTGGAGCGGGCCAACAAGGA
CCTGGAGATGAAGATCAAAGAGGCTCTGGAGAGGGGAGGGCCCGACATGAGAGACTACAG
CAAGTATGAGCCCATCATAGAAGATCTGCGCAGACAGATCTTCGACAAGATTGTGGACAA
CGCTCGTTTTGTGCTCCAGATCGACAATGCCCGTCTTGCTGCTGATGACTTCAAAGTGAA
GTTTGACAACGAGCTGGCAATCCGTCAGTCTGTGGAGGCCGACATTGCTGGGCTGAAGAA
AGTCATAGACGACACCAACATGACCAGGATGAACATCGAGAGTGAGATCGAAGCTGTGAA
GGAGGAGCTCGCCTTCCTAAAGAGGAACCATGAGAATGAGGTGATGGAGCTAAGGAATCA
GATCTCCCAATCAGGCGTGCAAGTGGACGTCGACGCCCCCAAAGGTCAGGACCTGGCCCA
GATCATGGAGGACATGAGGGGTAACTATGAGAAGATTGCCGTGAAGAATGCAGAGGAACT
TAAACGGTGGCATGAAAACCAGATTGCGGATGTGCAGGTGGAGGTATCACAGAACACAGA
AGCTCTCCAGGGAGCCCAGATGGAGAGGGGTGACTTATCCAGACAGATACAGACTCTGGA
AATTGAACTTGCATCGCAGCAAAGCTTAAAAGCCTCCTTAGAGGACACACTACGCAACAC
AGAGCAACGAAACAACATGGAGATGGACAAGTACAACAACATTATTATCCGTCTGGAGGA
GGAGCTGACCAACTTGCGCGCAAACATCCAGCAGCAGACCCATGAGTATGAGGTGCTGCT
CAACATGAAGATGAAACTGGAGGCTGAGATCGCCACTTACAAGAGCCTGCTGGATGGTGG
AGACTTCAAGCTCCAGGACGCACTGGATGAGCTGGCGGCCACAAGCTAA
