# Supplementary material for: Chromosome-Level Genome Assembly of the Speckled Blue Grouper (Epinephelus cyanopodus) Provides Insight into Its Adaptive Evolution
Source: Biology (Basel). 2022 Dec 13;11(12):1810. doi: 10.3390/biology11121810 (PMC9775623; doi:10.3390/biology11121810)
Supplement: Supplementary file 1 [file biology-11-01810-s001.zip › Supplemental Data/HO00539.align]

>Ecy-GLEAN-10024369_Ecy
ATGTTAAAGTTCAAATACGTCAGTCAGGGAAACCTGAAAATGCAGCCGTCCTCTGCGGAT
CCCATCACCAGCCGCAGCTCGAGACTCAACCAAGTGTTTCAGGGCCGAGTCAGCCTGTGT
GGGCAGCAGGCAGCATGCACTTTGGGTCGGGAGGAGTTTCTGGAGGCTCTGCTGCTACTG
TACCAAGAGTGCACCTCCCCAGACCTTATGAAGATACATCATGTGGCAAACTTTGTCAAT
AAGTTTTCTGAAGTGGTCTCAGAGCTGCGGGGCATGCAGCCAAGTCTTTCTGACTTTGAA
CTGCGTGCAGTGGTGGGTCATGGTCGGTTTTCCGAGGTCCAAGTCGTCCGGGAAAAGGCG
ACTGGGGATGTCTGTGCACTAAAAGTCATGGACAAGACGGTTTTACGCACTCAAGAAAAT
GTGGTTTTCCATGAGGAGGAGCGTAGGATCTTGGCTCTGAACAGCAGTCCCTGGATCCCG
CAGCTTCTGTACGCCTTCCAGGATAAAGAGCATGTCTACCTGGCAATGGAGTATTTGCCC
GGTGGCGACTTGATGTCACTGCTAAACCGATACGAGGATCAGTTTGATGAGTCCATGGCT
CAGTTCTATTTGGCCGAGCTGGTAGAGGCCATTCATGCCGTCCACCAGCTGGGCTATGTC
CACAGAGATGTCAAACCAGAGAACGTTCTCATCGATCGGACTGGTCACATTAAGCTGGCA
GACTTTGGATCAGCTGCCAGGCTGACTGCTAACAAAACAGTTGCAGCTCCCACAGTGCCT
GTTGGCACCCAGGACTTCCTCTCCCCCGAGGTCCTGGCAGCCATGAATGGGGGCTCTCAC
AGCACCTACGGCGTTGAGTGTGATTGGTGGTCCCTTGGGGTCATAGCCTATGAGATGATC
TATTCCAGGTCGCCCTTTTCTGACGGCACTTCCACCAAGACAATCCACAACATCCTCAAC
TTTCAGCGTTACCTGAAGTTTCCGGAGCAGCCGCGGGCCAGTAAGCAGTTTGTAGATCTG
CTGCAGAGTTTGCTATGTGGAGCCAAGGAGCGACTGGGTTTCCAGGGACTCCGCTGTCAC
TCTTTCTTCTCCAGTGTAGACTGGAACCACTTAAGACAAGTTCTCCCGCCTTTCGTTCCT
GCGTTGCACGCTGAAGATGACACCTCTAATTTTGAGGAGCCGGAGCAGGCAGCCCCCCGG
CCAGCCTCAGCAGCCCAGCGAGGAGCTCTGCCAGCGGGCTTCCAGGGCCAGGATCTGCCC
TTTCTAGGTTGGTTCTTCAGCAGAGCGTTGACAACATTGGCCAAAACTGAGTCAGTGTCT
GCAGGTCTCAACTCTCCTGCTAAGACCAACTCCATGGAAAAGAAACTGCATCTTAAAAGC
AGAGAATTACAAGAAACTCAAGACAAATGTCACAAGATGGAGCAGGAGATCTCCAGGTTC
CAGCGTAAGATGACTGACCTGGAGTCAGTTCTCCACCAGAAGGATGTGGAGCTGAAGGCA
TCCGAGACTCAAAGGAGCATTCTGGAGCAAGACCTCGCCACCTACATCACTGAGTGCAGT
AGCCTGAAGCGGAGCTTGGAGGAGGCACGTGTGGAGGTCTCCAGAGAGGATGACAAGGCC
ATGCAGCTGCTGCACGACATCCGCGAACAGAGCAACAAGCTGCAGGAAATTAAAGAGCAA
GAGTACCATGCCCAGCTTGAGGAGATGCAGGTAACCATCAGGCAGCTGGAGGAAGACCTG
TCAGCTGCCCGACGCCGCAGCGACCTCTACGAAGCTGAACTTAGAGACTCCAGGCAAACA
AGTGAGGAACTTAAAAGGAAAGCTGTGGAATACCAGCAGAGAATCCAGAAGGCTAAAGAA
CAGGGCAAAGCCGATGTGGAGGAGCTTCTCTCCAAACTAGAGAAGACCAACTCTGAGCAG
CAGGTGAAAATCCAGGAGCTCCAGGATAAGCTGTCCAAGGCAGTGAAAGCGAGCACAGAA
GCCACTGAGCTGCTGCAGAATGTTCGGCAGGCCAAAGAGCGGCTGGAACGAGACCTTGAG
CGTCTGCGAGGCAAAACCGACTCCAGTGACACTTTAAAGCGCCGCCTGAGAGAGACAG--
-AGGAGGGCAGGAAGACCCTGGAGAACCAGGTAAAGAGGCTGGAGATGGTCGAGCGGCGG
GAGAATAAGCTGAAAGATGACATTCAGACCAAATCCCAGCAGATCCAGCAGATGGCTGAA
AAGATCCTGGAACTGGAGGAGAATCTGAGAGATGCTCAGTCAACAGCCCAGAGGATGGAA
ACCCAACTGGTTCAAAAGGAGAGGCTTTATGAAGACAAGATCAAGGTTCTTGAGGCCCAG
ATGAAGGTGGACCTGGCTGACAAGGAAAGCCTCGAAGCCAGAAGGGCTCAGCAGGAGGAG
GAGTCGAGGGAGAACTGCAAACTCATCAGTGAGCAGAAAGCGACCATTAATGCTATGGAT
TCCAAGATGAAGAATCTGGAGCAGCGCATCGCTGAGCTGTCAGAGGCTAACAAGCTGGCC
GCTAACAGTAGCATCTACACACAGAAGAATATGAAAGCCCAAGAGGAGATGATCTCAGAG
CTTCGGCAGCAAAAGTTCTATTTGGAGTCTCAGGCAGGCAAGCTTGAAGCCCAAAACGCC
AAACTGGAGGAACACCTGGAGAAGATGAGTCAGCAGGAGCAGACCAAGAGAACTCGGCTG
CTGGAGCTGGAGAGCAGGCTGCGTGAGATGGGTCTTGAACATGAAGAGGAGAAGCTGGAG
ATCAAGAGACAGGTGTCGGAGTTGACCCTCTCCCTGCAGGAGCGCGAGTCCCAGATTAGC
AGCCTGCAGGCTGCACGTCTTGCCCTGGAGAGCCAGCTGCAGCAGGCGAAGACTGAGCTG
GAGGAGACCACCGCTGAGGCTGAGGAGGAGATCACCGCCCTCAGGAATCACAGAGATGAA
ATTCAGCGCAAGTTTGATGCCTTGAGAGACAGCTGCTCAGTGATCACTGACTTGGAGGAG
CAGCTCACACAGCTGAGTCAGGAGAATGCTGAGCTGAACCGCCAGAACTTCTACCTGTCC
AAGCAGCTTGATGAGGCGTCAGATGAGAGGGAGGACCAGCTGCAGCTCAGCCAGGAAGTG
GACAGGCTGAGGAGGGAGGTGGCTGACCGCGAGATGCACCTCAACAACCAGAAACAGAAC
ATTGAGACACTGAAGACCACATGCAGCATGCTGGAGGAGCAGGTGGTGGAGCTGGAGTCT
CTAAATGACGAGCTGCTGGAGAAGGAGAGGCAGTGGGAGGCTTGGAGGGGTGCCCTGGAG
GACGAAAAAAGCCAAGCTGAGAGACGCACCAGGGACCTGCAGAGACTGCTGGACAATGAG
AAGCAGAACCGGCTGCGTGCAGACCAGCGCAGCTCTGAATCTCGCCAGGCAGTGGAGCTG
GCAGTCAAAGAGCATAAGGCTGAGATACTGGCCTTACAGCAGGCCCTGAAGGAGCAGAGA
---AAGGCAGAGAGTCTGTCTGATACTCTCAATGATCTGGAGAAGAAGCACGCCATGCTG
GAGATGAACGCCCGCAGCTTACAACAGAAACTGGAGACCGAGAGGGAACTGAAGCAGAGG
CTGATGGAAGAGCAAGGGAAGCTGCAGCAGCAGATGGACCTTCAGAAGAGCCACATCTTC
CGTCTGACCCAAGGTCTGCAGGATGCCCTGGACCAGACCGACATGCTCAAGACGGAGAGG
ACCGATCTTGAGTACCAGCTGGAGAACATACAGGCTGTATACTCCCATGAGAAGGTGAAG
ATGGAGGGGACCATCTCCCAGCAGACCAAACTGATTGACTTCCTCCAGGCTAAAATGGAC
CAGCCCACCAAGAAAAAGAAGGGTATATTCGGGCGGCGTCGAGAGGATGTAGGCACCACG
ACTAATGGGGCACTGGCTCCACAGGCTCAGCCAGCAGTTCCTATGCAGTATGGTGACATG
AAAATGGCTTTGGAGAAGGAGCGCTCAAGATGTGCGGAGCTGGAAGAGGCTCTGCAGAAG
ATGAGGATAGAGCTACGATCCCTTAGAGAAGAGGTAACTCCT------------------
-----------------------------------------------------------A
TCCCT-----------------------GCCTCCTTATTCTTTCC---------------
-TTTTCGC-------------------------TTTGCAGAGTTTGGTCGTCGTGTGAAA
GAGAGGATGCATCACAACATTCCTCATCGTTTCACTGTGGGCCTCAACATGAGAGCTGCC
AAGTGTGCCGTCTGCCTGGACACTGTGCATTTTGGACGACAGGCTGCCACTTGTCTAGAG
TGTCACACACTGTGTCACCCTAAATGCTCGCCATGTCTTCCGGCCACCTGCGGCCTGCCA
GCCGAGTATGCCACTCACTTTTCAGAGGCCCTGTGCCGAGAAAAGGCAAACTCTCCTGCA
CTGCAGGTCAAAGAGGCCAGTGGGCATGTTCGCTTGGAGGGATGGATGAAGCAACCTAGA
AATGGCAAGCGTGGTCAGCAGGGCTGGGAGAGGAAATATGTGGTGCTTGATGGAACCAAA
GTATCCATCTATGATAGTGAGCCCAGAGAAGATTATATAAAAGCTGAAGAGGAGTTTGAG
CTGTGTCTGCCTGATGGAGAGGTGACTGTTCATGGAGCTGTTGGAGCCTCTGAGCTCATC
AACACTGCCAAGTCAGACATACCGTATGTGTTGAAGCTGGAGTCACATCCCCACACCACC
TGCTGGCCAGGCCAGTCCCTCTACTTCATGGCCCCCAGCTTCCCTGACAAGCAGCGCTGG
GTGGCTGTACTGGAGTCTGTGGTGGCTGGTAGCCGTGGATCTAAAGACAAAGTGGACTCT
GATGCT---------------------------------------------AAACTTCTG
GGCAATTCTCTGCTGAAGCTGGAGGGTGATGACCGTTTGGACATCAACTGCACTCTGCCT
CTCACCGACCAGATCGTGTTGGTTGGCTCTGAGGAGGGTCTGTATGCTCTAAACGTCATA
AAGAACTCTTTGACCCACATCCCGGGGCTGACCTCCGTCTTTCAAATCCAGATCCTGAAG
GACCTCGATAAGCTGCTGATGATCACTGGAGAGGAGAGGGCCTTGTGTCTAGTGGAGATC
AAGAAGGTAAAACAGTCCTTATCGCAGTCCCATCTCCCGGCTCAGCCTGACCTCAATCCC
TTCATCTTTGAGACCGTCAAGGGATGCCACCTCTTCTCCTCTGGGAAGATTGATAATGGG
ACCTGTATCTGCGCTGCTATGCCCAATAAGATTACAATTCTGCGACATAATGAAAGCCTG
AACAAGTTCTGCATCAGAAAGGAGATTGAGACATCAGAGCCTTGCAGCTGTATCCACTTC
ACTGGCTACAGCATCATTATCGGCACCAACAAGTTCTATGAGATAGAGATGAAGCAGTAT
GTGCTGGAAGAGTTCCTGGATAAAAACGATGTGACGCTAGCTTCAGCTGTCTTCGCCGCT
TCCTCCCACAGCTTCCCCATCTCCATCATCCAGGTCACCACGGCTCCCCAGAAAGACGAA
TACCTGCTCTGTTTCCATGAGTTTGGTGTGTTTGTGGATGCATACGGCCGCAGGAGTAGA
ACTGATGATATCAAATGGAGCCGTCTGCCTCTCTCATTTGCCTATAGAGAACCCTACCTG
TTTGTAACCTACTTCAACTCTCTGGACGTTATTGAAATTCAGGGACATGCTGCTCTGGGA
CCCCACTCATATGCACATCTGGACATCCCAAACCCACGCTACCTTGGCCCAGCCATCTCC
TCTGGAGCCATCTACCTGGCCTCTTCCTACCAGAACAAACTGCGGGTCATTTGCTGCAAA
GGAAACTTGGTGCAGAGCCAAGAAGGTGGAGGAGACCTGCAGCGCAACGGCTCTGGTCGC
AGCCCAAACAAGCGTGGGCCTCCTTCCTACAATGAGCACATCTCCAAAAGGCTGGCAGCC
AATCCCATGGCTCACGGAGACCCTGGCACTCCTCACCGCTACAGAGAGGCTCGCACAGAG
TTCCGACGGGACAAGTCTCCCAGTCGTCCACTGGAGAGAGAGAAGTCGCCTGGCAGGATG
CTGGAGAGTCGGATAGTGGGGTCTCCAGGCAGGGCCATGGCTGACCCCCGGTTAGATCGC
TCCCCAGGCAGGGCCATGGCAGACCCTCGAATGGACCGCTCTCCTGGCCGGATGATGGAC
GTTCGGAGGGAGAGGTCCCCCGGACGATACGAGGAGCGCCAAAGGCTTCATACTGGCTCT
GGCCGCACGCCCATAAACCCTGTTAACAAGGCCCCCAAGAAAGCCAAGAAGAGGACGGCA
GAGGGAGCCAACTCCAATGTGTTCTCCATGTTTGAGCAGGCTCAGATCCAGGAATTTAAA
GAGGCCTTCACTATCATGGACCAGAATAGAGACGGCTTCATTGACAAAAATGATCTGAGG
GACACTTTTGCTGCTCTAGGACGTCTCAATGTGAAACAGGAAGAGATTGACGAGATGCTC
AAAGAGGCTCCCGGCCCAATCAACTTCACTGTCTTCCTTACCATGTTCGGTGAGAAGCTG
AAAGGTGCTGATCCAGAGGAGACCATCCTCAACGCATTTAAAGTCTTTGACCCTGAGGGG
AAAGGTGTGCTGAGGAAGGATTACGTGACACAGATGCTAACAACACAGGCAGACCGGTTC
TCCCCTGAGGAGATGGAGCAGATGTTTGCTGCCTTCCCCCCAGATGTAGCAGGGAACCTG
GACTACAAGAACCTGGTTCACATCATCACCCACGGAGAGGAAAAGGACCAGGAGTAA
>C.altivelis-GLEAN-10028311_alt
ATGTTAAAGTTCAAATACGTCAGTCAGGGAAACCTGAAAGTGCAGCCGTCCTCTGCGGAC
CCCATCACCAGCCGCAGCTCGAGACTCAACCAAGTGTTTCAGGGCCGAGTCAGCCTGTGT
GGGCAGCAAGCAGCATGCTCTTTGGGTCGGGAGGAGTTTCTGGAGGCTCTGCTGCTACTG
TACCAAGAGTGCAACTCTCCAGACCTTATGAAGATACATCATATAGCAAACTTTGTCAAT
AAGTTTTCTGAAGTGGTCTCAGAGCTGCGGGGCATGCAGCCAAGTCTTTCTGACTTTGAA
CTGCGTGCAGTGGTGGGTCGTGGTCGGTTTTCTGAGGTCCAAGTCGTCCGGGAGAAGGCA
ACTGGAGATGTCTGTGCACTGAAAGTAATGGACAAGACGGTTTTACGTACTCAAGAAAAT
GTGGTTTTCCATGAGGAGGAGCGTAGGATCTTGGCTCTGAACAGTAGTCCCTGGATCCCG
CAGCTTCTCTACGCCTTCCAGGATAAAGAACATGTCTACCTGGCGATGGAGTACTTGCCC
GGCGGCGACTTGATGTCACTGCTAAACCGATACGAGGATCAGTTTGATGAGTCCATGGCT
CAGTTCTATTTGGCCGAGCTGGTAGAGGCCATTCATGCCGTCCATCAGCTGGGCTATGTC
CACAGAGATGTCAAACCAGAGAACGTTCTCATCGATCGGACTGGTCACATTAAGCTGGCA
GACTTTGGATCAGCTGCCAGGCTGACTGCTAACAAAACAGTTGCAGCTCCCACAGTGCCT
GTTGGCACCCAGGACTTCCTCTCCCCCGAGGTCCTGGCAGCCATGAATGGGGGCTCTCAC
AGCATCTACGGCGTTGAGTGTGATTGGTGGTCCCTTGGGGTCATAGCCTATGAGATGATC
TATGCCAGGTCGCCCTTTTCTGACGGCACTTCCACCAAGACAATCCACAACATCCTCAAT
TTTCAGCGTTACCTGAAGTTTCCGGAGCAGCCGCAGGCCAGTAAGCAGTTTGTAGATCTG
CTGCAGAGTTTGCTGTGCGGAGCCAAGGAGCGACTGGGTTTCCAGGGACTCCGCTGTCAC
TCTTTCTTCTCCAGTGTAGACTGGAACCACTTAAGACAAGTTCTCCCGCCTTTCGTTCCT
GCGTTGCACGCTGAAGATGACACCTCTAATTTTGAGGAGCCGGAGCAGGCAGCCCCCCGG
CCAGCCTCAGCAGCCCAGCGAGGAGCTCTGCCAGCAGGCTTCCAGGGCCAGGATCTGCCC
TTTCTAGGTTGGTTCTTCAGCAGAGCGTTGACAACATTGGCCAAAACTGAGTCAGTGTCT
GCAGGTCTCAACTCTCCTGCTAAGACCAACTCCATGGAAAAGAAACTGCATCTTAAAAGC
AGAGAATTACAAGAAACTCAAGACAAATGTCACAAGATGGAGCAGGAGATCTCCAGGTTC
CAGCGTAAGATGACTGACCTGGAGTCAGTTCTCCACCAGAAGGATGTGGAGCTCAAGGCA
TCCGAGACTCAAAGGAGCATTCTGGAGCAAGACCTCGCCACCTACATCACTGAGTGCAGT
AGCTTGAAGCGAAGCTTGGAGGAGGCACGTGTGGAGGTCTCCAGAGAGGATGACAAGGCC
ATGCAGCTGCTGCATGACATCCGCGAACAGAGCAACAAGCTGCAGGAAATTAAAGAGCAA
GAGTACCATGCCCAGCTTGAGGAGATGCAAGTCACCATCAGGCAGCTAGAGGAAGACCTG
TCAGCTGCCCGACGCCGCAGCGACCTCTACGAAGCTGAACTTAGAGACTCCAGGCAAACA
AGTGAGGAACTCAAAAGGAAAGCTGTGGAATACCAGCAGAGAATCCAGAAGGCTAAAGAA
CAGGGCAAAGCCGATGTGGAGGAGCTTCTCTCCAAACTAGAGAAGACCAACTCTGAGCAG
CAGGTGAAAATCCAGGAGCTTCAGGATAAGCTGTCCAAGGCAGTGAAAGCAAGCACAGAA
GCCACTGAGCTGCTGCAGAATGTTCGGCAGGCCAAAGAGCGGCTGGAACGAGACCTTGAG
CGTCTGCGAGGCAAAACCGACTCCAGTGACACTTTAAAGCGCCGCCTGAGAGAGACAG--
-AGGAGGGCAGGAAGACCCTGGAGAACCAGGTAAAGAGGCTGGAGATGGTTGAGCGGCGG
GAGAATAAGCTGAAAGATGACATTCAGACCAAATCCCAGCAGATCCAGCAGATGGCTGAA
AAGATCCTGGAACTGGAGGAGAATCTGAGAGATGCTCAGTCAACAGCCCAGAGGATGGAA
ACCCAACTGGTTCAAAAGGAGAGGCTTTATGAAGACAAGATCAAGGTTCTGGAGGCCCAG
ATGAAGGTAGACCTGGCTGACAAGGAGAGCCTCGAAGCCAGAAGGGCTCAGCAGGAGGAG
GAGTCGAGGGAGAACTGCAAACTCATCAGTGAACAGAAAGCGACCATTAATGCTATGGAT
TCCAAGATGAAGAACCTGGAGCAGCGCATCGCTGAGCTGTCAGAGGCTAACAAGCTGGCC
GCTAACAGTAGCATCTACACCCAGAAGAATATGAAAGCCCAGGAGGAGATGATCTCAGAG
CTTCGGCAGCAAAAGTTCTATTTGGAGTCTCAGGCAGGCAAGCTAGAGGCCCAAAATGCC
AAACTGGAGGAGCACCTGGAGAAGATGAGTCAGCAGGAGCAGACCAAGAGAACCCGGCTG
CTGGAGCTGGAGAGCAGGCTGCGTGAGATGGGTCTCGAACATGAAGAGGAGAAGCTGGAG
ATCAAGAGACAGGTGTCGGAGTTGACCCTCTCCCTGCAGGAGCGCGAGTCCCAGATTAGC
AGCCTGCAGGCTGCACGTCTTGCCCTGGAGAGCCAGCTGCAGCAAGCGAAGACTGAGCTG
GAGGAGACCACCGCTGAGGCCGAGGAGGAGATCACTGCCCTCAGGAATCACAGAGATGAA
ATTCAGCGCAAGTTTGATGCCTTGAGAGACAGCTGCTCAGTGATCACTGACCTGGAGGAG
CAACTCACACAGCTGAGTCAGGAGAATGCTGAGCTGAACCGCCAGAACTTCTACCTGTCC
AAGCAGCTTGATGAGGCGTCGGATGAGAGGGAGGACCAGCTGCAGCTCAGCCAGGAAGTG
GATCGGCTGAGGAGGGAGGTGGCTGACCGTGAGATGCACCTCAACAACCAGAAACAGAAC
ATTGAGACACTGAAGACCACATGCAGCATGCTGGAGGAGCAGGTGGTGGAGCTGGAGTCT
CTAAATGATGAGCTGCTGGAGAAGGAGAGGCAGTGGGAGGCTTGGAGAGGTGCCCTGGAG
GACGAAAAAAGCCAAGCTGAGAGACGCACCAGGGACCTGCAGAGACTGTTGGACAATGAG
AAGCAGAACAGGCTGCGTGCAGACCAGCGCAGCTCTGAATCTCGCCAGGCAGTGGAGCTG
GCAGTCAAAGAGCATAAGGCTGAGATACTGGCCTTACAGCAGGCCCTGAAGGAGCAGAGA
CTGAAGGCAGAGAGTCTGTCTGATACTCTCAATGATCTGGAGAAGAAGCACGCCATGCTG
GAGATGAACGCCCGCAGCTTACAACAGAAACTGGAGACAGAGAGGGAACTGAAGCAGAGG
CTGATGGAAGAGCAAGGGAAGCTGCAGCAGCAGATGGACCTTCAGAAGAGCCACATCTTC
CGTCTGACCCAAGGTCTGCAGGACGCCCTGGACCAGACCGACATGCTCAAGACAGAGAGG
ACCGATCTTGAGTACCAGCTGGAGAACATACAGGCTGTATACTCCCACGAGAAGGTGAAG
ATGGAGGGGACCATCTCACAGCAGACCAAACTGATTGACTTCCTCCAGGCTAAAATGGAC
CAGCCCACCAAGAAAAAGAAGGGTATATTCGGGCGTCGTCGAGAGGATGTAGGCACCACG
ACTAATGGGGCACTGGCTCCACAGGCTCAGCCAGCAGTTCCTATGCAGTATGGTGACATG
AAAATGGCTTTGGAGAAGGAGCGCTCAAGATGTGCAGAGCTGGAAGAGGCTCTGCAGAAG
ATGAGGATAGAGCTACGATCCCTTAGAGAAGAGGCGGCTCATTTTAAAGCCCAGGAACAT
GTGGCTCCTACCACGCCGGCACAGGCTCGACATCAGATCCTCATGTCAGCCATTGTTAAA
TCCCCAGAGCATCAGCCCAACCCCAGCAGCCTGCTCAACCCATCCACCCGCTGCAAGGAG
ACCTCCACACCTGAAGAAAAGAGGAGGGTCACCTTTGAAAAGTTTGGTCGTCGTGTGAAA
GAGAGGATGCATCACAACATTCCTCATCGTTTCACTGTGGGCCTCAACATGAGAGCTGCC
AAGTGTGCCGTCTGCCTGGACACTGTGCATTTTGGACGACAGGCTGCCACTTGTCTAGAG
TGTCACACACTGTGTCACCCTAAATGCTCACCATGTCTTCCGGCCACCTGCGGCCTGCCA
GCCGAGTATGCCACTCACTTTTCAGAGGCCCTGTGCCGAGAAAAGGCAAACTCTCCTGCA
CTGCAGGTCAAAGAGGCCAGTGGGCATGTTCGCTTGGAGGGATGGATGAAGCAGCCTAGA
AATGGCAAGCGTGGTCAGCAGGGCTGGGAGAGGAAATATGTGGTGCTTGATGGAACCAAA
GTATCCATCTATGATAGTGAGCCCAGAGAAGATTATATAAAAGCTGAAGAGGAGTTTGAG
CTGTGTCTGCCTGATGGAGAGGTGACTGTTCACGGAGCTGTTGGAGCCTCTGAGCTCATC
AACACTGCCAAGTCAGACATACCGTATGTGTTGAAGCTGGAGTCACATCCCCACACCACC
TGCTGGCCAGGCCAGTCCCTCTACTTCATGGCCCCCAGCTTCCCTGACAAGCAGCGATGG
GTGGCTGTACTGGAGTCTGTGGTGGCTGGTAGCCGTGGATCTAAAGACAAAGTGGACTCT
GATGCTGCAGGTGTCTCTAAAAGACAGAAGAACCTATCCCCTCTGGTTCAGAAACTTCTG
GGCAATTCTCTGCTGAAGCTGGAGGGTGATGACCGTTTGGACATCAACTGCACTCTGCCT
CTCACCGACCAGATCGTGTTGGTTGGCTCTGAGGAGGGTCTGTACGCTCTAAACGTCATA
AAGAACTCTTTGACCCACATCCCGGGGCTGACCTCCGTCTTTCAGATCCAGATCCTGAAG
GACCTCGATAAGCTGCTGATGATCACTGGAGAGGAGAGGGCCTTGTGCCTAGTGGAGATC
AAGAAGGTGAAACAGTCCTTATCGCAGTCCCATCTCCCGGCTCAGCCTGACCTCAATCCC
TTCATCTTTGAGACAGTCAAGGGATGCCACCTCTTCTCCTCTGGGAAGATTGATAATGGG
ACCTGTATCTGTGCTGCTATGCCCAATAAGATTACAATTCTGCGACATAATGAAAGCCTG
AACAAGTTCTGCATCAGAAAGGAGATTGAGACATCAGAGCCCTGCAGCTGTATCCACTTC
ACTGGCTACAGCATCATTATCGGCACCAACAAGTTCTATGAGATAGAGATGAAGCAGTAT
GTGCTGGAAGAGTTCCTGGATAAAAACGATGTGACGCTAGCTTCAGCTGTCTTCGCCGCT
TCCTCCCACAGCTTCCCCATCTCCATCATCCAGGTCACCACGGCTCCCCAGAAAGACGAA
TATCTGCTCTGTTTCCATGAGTTTGGTGTGTTTGTGGATGCATACGGCCGCAGGAGTAGA
ACTGATGATATCAAATGGAGCCGTCTGCCTCTCTCATTTGCCTATAGAGAACCCTACCTG
TTTGTAACCTACTTCAACTCTCTGGACGTTATTGAAATTCAGGGACACGCTGCTCTGGGA
CCCCACTCATATGCACATCTGGACATCCCAAACCCACGCTACCTTGGCCCAGCCATCTCC
TCTGGAGCCATCTACTTGGCCTCTTCCTACCAGAACAAACTGCGGGTCATTTGCTGCAAA
GGAAACTTGGTGCAGAGCCAAGAAGGTGGAGGAGACCTGCAGCGCAACGGCTCCGGCCGC
AGCCCTAACAAACGTGGGCCTCCTTCCTACAATGAGCACATCTCCAAAAGGCTGGCAGCC
AATCCCATGGCTCATGGAGACCCTGGCACTCCTCACCGCTACAGAGAGGCTCGCACAGAG
TTCCGACGGGACAAGTCTCCCAGTCGTCCACTGGAGAGAGAGAAGTCGCCTGGCAGGATG
CTGGAGAGTCGGATAGTGGGGTCTCCAGGCAGGGCCATGGCTGACCCCCGGTTAGATCGC
TCCCCAGGCAGGGCCATGGCAGACCCTCGAATGGACCGCTCTCCTGGCCGGATGATGGAC
GTTCGGAGGGAGAGGTCCCCCGGACGATACGAGGAGCGCCAAAGGCTTCATACTGGCTCT
GGCCGCACGCCCATAAACCCTGTTAACAAGGCCCCCAAGAAAGCCAAGAAGAGGACGGCA
GAGGGAGCCAACTCCAATGTGTTCTCCATGTTTGAGCAGGCTCAGATCCAGGAATTTAAA
GAGGCCTTCACTATCATGGACCAGAATAGGGACGGCTTCATCGACAAAAATGATCTGAGG
GACACTTTTGCTGCTCTAGGACGTCTCAATGTGAAACAGGAAGAGATTGACGAGATGCTC
AAAGAGGCTCCTGGCCCAATCAACTTCACTGTCTTCCTTACCATGTTCGGTGAGAAACTG
AAAGGAGCTGATCCAGAGGAGACCATCCTCAACGCATTTAAAGTCTTTGACCCTGAGGGG
AAAGGTGTGCTGAGGAAGGATTATGTGACACAGATGCTAACAACACAGGCAGACCGGTTC
TCCCCTGAGGAGATGGAGCAGATGTTTGCTGCCTTCCCCCCAGATGTAGCAGGGAACCTG
GACTACAAGAACCTGGTTCACATCATCACCCACGGAGAGGAAAAGGACCAGGAGTAA
>OF06556-RA_aka
ATGTTAAAGTTCAAATACGTCAGTCAGGGAAACCTGAAAATGCAGCCGTCCTCTGCGGAC
CCCATCACCAGCCGCAGCTCGAGACTCAACCAAGTGTTTCAGGGCCGAGTCAGCCTGTGT
GGGCAGCAGGCAGCATGCACTTTGGGTCGGGAGGAGTTTCTGGAGGCTCTGCTGCTACTG
TACCAAGAGTGCACCTCCCCAGACCTTATGAAGATACATCATGTGGCAAACTTTGTCAAT
AAGTTTTCTGAAGTGGTCTCAGAGCTGCGGGGCATGCAGCCAAGTCTTTCTGACTTTGAA
CTGCGTGCAGTGGTGGGTCGTGGTCGGTTTTCCGAGGTCCAAGTCGTCCGGGAGAAGGCG
ACTGGAGATGTCTGTGCACTGAAAGTCATGGACAAGACGGTTTTACGCACTCAAGAAAAT
GTGGTTTTCCATGAGGAGGAGCGTAGGATCTTGGCTCTGAACAGCAGTCCCTGGATCCCG
CAGCTTCTCTACGCCTTCCAGGATAAAGAGCATGTCTACCTGGCAATGGAGTACTTGCCC
GGTGGCGACTTGATGTCACTGCTAAACCGATACGAGGATCAGTTTGATGAGTCCATGGCT
CAGTTCTATTTGGCCGAGCTGGTAGAGGCCATTCATGCCGTCCACCAGCTGGGCTATGTC
CACAGAGATGTCAAACCAGAGAACGTTCTCATCGATCGGACTGGTCACATTAAGCTGGCA
GACTTTGGATCAGCTGCCAGGCTGACTGCTAACAAAACAGTTGCAGCTCCCACAGTGCCT
GTTGGCACCCAGGACTTCCTCTCCCCCGAGGTCCTGGCAGCCATGAATGGGGGCTCTCAC
AGCACCTACGGCGTTGAGTGTGATTGGTGGTCCCTTGGGGTCATAGCCTATGAGATGATC
TATTCCAGGTCGCCCTTTTCTGACGGCACTTCCACCAAGACAATCCACAACATCCTCAAC
TTTCAGCGTTACCTGAAGTTTCCGGAGCAGCCGCGGGCCAGTAAGCAGTTTGTAGATCTG
CTGCAGAGTTTGCTATGCGGAGCCAAGGAGCGACTGGGTTTCCAGGGACTCCGCTGTCAC
TCTTTCTTCTCCAGTGTAGACTGGAACCACTTAAGACAAGTTCTCCCGCCTTTCGTTCCT
GCGTTGCACGCTGAAGATGACACCTCTAATTTTGAGGAGCCGGAGCAGGCAGCCCCCCGG
CCAGCCTCAGCAGCCCAGCGAGGAGCTCTGCCAGCGGGCTTCCAGGGCCAGGATCTGCCC
TTTCTAGGTTGGTTCTTCAGCAGAGCGTTGACAACATTGGCCAAAACTGAGTCAGTGTCT
GCAGGTCTCAACTCTCCTGCTAAGACCAACTCCATGGAAAAGAAACTGCATCTTAAAAGC
AGAGAATTACAAGAAACTCAAGACAAATGTCACAAGATGGAGCAGGAGATCTCCAGGTTC
CAGCGTAAGATGACTGACCTGGAGTCAGTTCTCCACCAGAAGGATGTGGAGCTGAAGGCA
TCCGAGACTCAAAGGAGCATTCTGGAGCAAGACCTCGCCACCTACATCACTGAGTGCAGT
AGCCTGAAGCAGAGCTTGGAGGAGGCACGTGTGGAGGTCTCCAGAGAGGATGACAAGGCC
ATGCAGCTGCTGCACGACATCCGCGAACAGAGCAACAAGCTGCAGGAAATTAAAGAGCAA
GAGTACCATGCCCAGCTTGAGGAGATGCAGGTCACCATCAGGCAGCTGGAGGAAGACCTG
TCAGCTGCCCGACGCCGCAGCGACCTCTACGAAGCTGAACTTAGAGACTCCAGGCAAACA
AGTGAGGAACTTAAAAGGAAAGCTGTGGAATACCAGCAGAGAATCCAGAAGGCTAAAGAA
CAGGGCAAAGCCGATGTGGAGGAGCTTCTCTCCAAACTAGAGAAGACCAACTCTGAGCAG
CAGGTGAAAATCCAGGAGCTCCAGGATAAACTGTCCAAGGCAGTGAAAGCGAGCACAGAA
GCCACTGAGCTGCTGCAGAATGTTCGGCAGGCCAAAGAGCGGCTGGAACGAGACCTTGAG
CGTCTGCGAGGCAAAACCGACTCCAGTGACACTTTAAAGCGCCGCCTGAGAGAGACAG--
-AGGAGGGCAGGAAGACCCTGGAGAACCAGGTAAAGAGGCTGGAGATGGTCGAGCGGCGG
GAGAATAAGCTGAAAGATGACATTCAGACCAAATCCCAGCAGATCCAGCAGATGGCTGAA
AAGATCCTGGAACTGGAGGAGAATCTGAGAGATGCTCAGTCAACAGCCCAGAGGATGGAA
ACCCAACTGGTTCAAAAGGAGAGGCTTTATGAAGACAAGATCAAGGTTCTGGAGGCCCAG
ATGAAGGTGGACCTGGCTGACAAGGAGAGCCTCGAAGCCAGAAGGGCTCAGCAGGAGGAG
GAGTCGAGGGAGAACTGCAAACTCATCAGTGAGCAGAAAGCGACCATTAATGCTATGGAT
TCCAAGATGAAGAACCTGGAGCAGCGCATCGCTGAGCTGTCAGAGGCTAACAAGCTGGCC
GCTAACAGTAGCATCTACACACAGAAGAATATGAAAGCCCAGGAGGAGATGATCTCAGAG
CTTCGGCAGCAAAAGTTCTATTTGGAGTCTCAGGCAGGCAAGCTTGAGGCCCAAAACGCC
AAACTGGAGGAGCACCTGGAGAAGATGAGTCAGCAGGAGCAGACCAAGAGAACCCGGTTG
CTGGAGCTGGAGAGCAGGCTGCGTGAGATGGGTCTCGAACATGAAGAGGAGAAGCTGGAG
ATCAAGAGACAGGTGTCGGAGTTGACCCTCTCCCTGCAGGAGCGTGAGTCCCAGATTAGC
AGCCTCCAGGCTGCACGTCTTGCCCTGGAGAGCCAGCTGCAGCAAGCGAAGACTGAGCTG
GAGGAGACCACCGCTGAGGCCGAGGAGGAGATCACCGCCCTCAGGAATCACAGAGATGAA
ATTCAGCGCAAGTTTGATGCCTTGAGAGACAGCTGCTCAGTGATCACTGACCTGGAGGAG
CAGCTCACACAGCTGAGTCAGGAGAATGCTGAGCTGAACCGCCAGAACTTCTACCTGTCC
AAGCAGCTTGATGAGGCGTCAGATGAGAGGGAGGACCAGCTGCAGCTCAGCCAGGAAGTG
GACAGGCTGAGGAGGGAGGTGGCTGACCGCGAAATGCACCTCAACAACCAGAAACAGAAC
ATTGAGACACTGAAGACCACATGCAGCATGCTGGAGGAGCAGGTGGTGGAGCTGGAGTCT
CTAAATGACGAGCTGCTGGAGAAGGAGAGGCAGTGGGAGGCTTGGAGGGGTGCCCTGGAG
GACGAAAAAAGCCAAGCCGAGAGACGCACCAGGGACCTGCAGAGACTGCTGGACAATGAG
AAGCAGAACAGGCTGCGTGCAGACCAGCGCAGCTCTGAATCTCGCCAGGCAGTGGAGCTG
GCAGTCAAAGAGCATAAGGCTGAGATACTGGCCTTACAGCAGGCCCTGAAGGAGCAGAGA
CTGAAGGCAGAGAGTCTGTCTGATACTCTCAATGATCTGGAGAAGAAGCACGCCATGCTG
GAGATGAACGCCCGCAGCTTGCAGCAGAAACTGGAGACAGAGAGGGAATTGAAGCAGAGG
CTGATGGAAGAGCAAGGGAAGCTGCAGCAGCAGATGGACCTTCAGAAGAGCCACATCTTC
CGTCTGACCCAAGGTCTGCAGGACGCCCTGGACCAGACCGACATGCTCAAGACGGAGAGG
ACCGATCTTGAGTACCAGCTGGAGAACATACAGGCTGTATACTCCCATGAGAAGGTGAAG
ATGGAGGGGACCATCTCCCAGCAGACCAAACTGATTGACTTCCTCCAGGCTAAAATGGAC
CAGCCCACCAAGAAAAAGAAGGGTATATTCGGGCGTCGTCGAGAGGATGTAGGCACCACG
ACTAACGGGGCACTGGCTCCACAGGCTCAGCCAGCAGTTCCTATGCAGTATGGTGACATG
AAAATGGCTTTGGAGAAGGAGCGCTCAAGATGTGCGGAGCTGGAAGAGGCTCTGCAGAAG
ATGAGGATAGAGCTACGATCCCTTAGAGAAGAGGCAGCTCATTTTAAAGCCCAGGAACAT
GTGGCTCCTTCCACGCCGGCACAGGCTCGACATCAGATCCTCATGTCAGCCATCGTTAAA
TCTCCAGAGCATCAGCCCAACCCCAGCAGCCTACTCAACCCCTCCACCCGCTGCAAGGAG
ACCTCCACACCTGAAG------------------------AGTTTGGTCGTCGTGTGAAA
GAGAGGATGCATCACAACATTCCTCATCGTTTCACTGTGGGCCTCAACATGAGAGCTGCC
AAGTGTGCCGTCTGCCTGGACACTGTGCATTTTGGACGACAGGCTGCCACTTGTCTAGAG
TGTCACACACTGTGTCACCCTAAATGCTCGCCATGTCTTCCGGCCACCTGTGGCCTGCCA
GCCGAGTATGCCACTCACTTTTCAGAGGCCCTGTGCCGAGAAAAGGCAAACTCTCCTGCA
CTGCAGGTCAAAGAGGCCAGTGGACATGTTCGCTTGGAGGGATGGATGAAGCAACCTAGA
AATGGCAAGCGTGGTCAGCAGGGCTGGGAGAGGAAATATGTGGTGCTTGATGGAACCAAA
GTATCCATCTATGATAGTGAGCCCAGAGAAGATTATATAAAAGCTGAAGAGGAGTTTGAG
CTGTGTCTGCCTGATGGAGAGGTGACTGTTCACGGAGCTGTTGGAGCCTCTGAGCTCATC
AACACTGCCAAGTCAGACATACCGTATGTGTTGAAGCTGGAGTCACATCCCCACACCACC
TGCTGGCCAGGCCAGTCCCTCTACTTCATGGCCCCCAGCTTCCCTGACAAGCAGCGCTGG
GTGGCTGTACTGGAGTCTGTGGTGGCTGGTAGCCGTGGATCTAAAGACAAAGTGGACTCT
GATGCTG-----------------------------------------TAAAAACTTCTG
GGCAATTC-CTGCTGAAGCTGGAGGGTGATGACCGTTTGGACATCAACTGCACTCTGCCT
CTCACTGACCAGATCGTGTTGGTTGGCTCTGAGGAGGGTCTGTACGCTCTAAACGTCATA
AAGAACTCTTTGACCCACATCCCGGGGCTGACCTCCGTCTTTCAGATCCAGATCCTGAAG
GACCTCGATAAGCTGCTGATGATCACTGGAGAAGAGAGGGCCTTGTGTCTAGTGGAGATC
AAGAAGGTGAAACAGTCCTTATCGCAGTCCCATCTCCCGGCTCAGCCTGACCTCAATCCC
TTCATCTTTGAGACCGTCAAGGGATGCCACCTCTTCTCCTCTGGGAAGATTGATAATGGG
ACCTGTATCTGTGCTGCTATGCCCAATAAGATTACAATTCTGCGACATAATGAAAGCCTG
AACAAGTTCTGCATCAGAAAGGAGATTGAGACATCAGAGCCCTGCAGCTGTATCCACTTC
ACTGGCTACAGCATCATTATCGGCACCAACAAGTTCTATGAGATAGAGATGAAGCAGTAT
GTGCTGGAAGAGTTCCTGGATAAAAACGACGTGACGCTAGCTTCAGCTGTCTTCGCCGCT
TCCTCCCACAGCTTCCCCATCTCCATCATCCAGGTCACCACGGCTCCCCAGAAAGACGAA
TACCTGCTCTGTTTCCATGAGTTTGGTGTGTTTGTGGATGCATACGGCCGCAGGAGTAGA
ACTGATGATATCAAATGGAGCCGTCTGCCTCTCTCATTTGCCTATAGAGAACCCTACCTG
TTTGTAACCTACTTCAACTCTCTGGACGTTATTGAAATTCAGGGACATGCTGCTCTGGGA
CCCCACTCATATGCACATCTGGACATCCCAAACCCACGCTACCTTGGCCCAGCCATCTCC
TCTGGAGCCATCTACCTGGCCTCTTCCTACCAGAACAAACTGCGGGTCATTTGCTGCAAA
GGAAACTTGGTGCAGAGCCAAGAAGGTGGAGGAGACCTGCAGCGCAATGGCTCCGGCCGC
AGCCCTAACAAGCGTGGGCCTCCTTCCTACAATGAGCACATCTCCAAAAGGCTGGCAGCC
AATCCCATGGCTCACGGAGACCCTGGCACTCCTCACCGCTACAGAGAGGCTCGCACAGAG
TTCCGACGGGACAAGTCTCCCAGTCGTCCACTGGAGAGAGAGAAGTCGCCTGGCAGGATG
CTGGAGAGTCGGATAGTGGGGTCTCCAGGCAGGGCCATGGCTGACCCCCGGTTAGATCGC
TCCCCAGGCAGGGCCATGGCAGACCCTCGAATGGACCGCTCTCCTGGCCGGATGATGGAC
GTTCGGAGGGAGAGGTCCCCCGGACGATACGAGGAGCGCCAAAGGCTTCATACTGGCTCT
GGCCGCACGCCCATAAACCCTGTTAACAAGG-----------------------------
------------------------------------------------------------
------------------------------------------------------------
------------------------------------------------------------
--------TATGGGACCAATCATCTG----------------------------------
---------------------------------------------TTTGA----------
------------------------------------------------------------
------------------------------------------------------------
---------------------------------------------------------
>E.fuscoguttatus.09906_fus
ATGTTAAAGTTCAAATACGTCAGTCAGGGAAACCTGAAAATGCAGCCGTCCTCTGCGGAC
CCCATCACCAGCCGCAGCTCGAGACTCAACCAAGTGTTTCAGGGCCGAGTCAGCCTGTGT
GGGCAGCAAGCAGCATGCACTTTGGGTCGGGAGGAGTTTCTGGAGGCTCTGCTGCTACTG
TACCAAGAGTGCACCTCTCCAGACCTTATGAAGATACATCATGTAGCAAACTTTGTCAAT
AAGTTTTCTGAAGTGGTCTCAGAGCTGCGGGGCATGCAGCCAAGTCTTTCTGACTTTGAA
CTGCGTGCAGTGGTGGGACGTGGTCGGTTTTCCGAGGTCCAAGTCGTCCGGGAGAAGGCG
ACTGGAGATGTCTGTGCACTGAAAGTAATGGACAAGACGGTTTTACGCACTCAAGAAAAT
GTGGTTTTCCATGAGGAGGAGCGTAGGATCTTGGCTCTGAACAGCAGTCCCTGGATCCCG
CAGCTTCTCTACGCCTTCCAGGATAAAGAACATGTCTACCTGGCGATGGAGTACTTGCCC
GGCGGCGACTTGATGTCACTGCTAAACCGATACGAGGATCAGTTTGATGAGTCCATGGCT
CAGTTCTATTTGGCCGAGCTGGTAGAGGCCATTCATGCCGTCCACCAGCTGGGCTATGTC
CACAGAGATGTCAAACCAGAGAACGTTCTCATCGATCGGACTGGTCACATTAAGCTGGCA
GACTTTGGATCAGCTGCCAGGCTGACTGCTAACAAAACAGTTGCAGCTCCCACAGTGCCT
GTTGGCACCCAGGACTTCCTCTCCCCCGAGGTCCTGGCAGCCATGAATGGGGGCTCTCAC
AGCACCTACGGCGTTGAGTGTGATTGGTGGTCCCTTGGGGTCATAGCCTATGAGATGATC
TATGCCAGGTCGCCCTTTTCTGACGGCACTTCCACCAAGACAATCCACAACATCCTCAAT
TTTCAGCGTTACCTGAAGTTTCCGGAGCAGCCGCGGGCCAGTAAGCAGTTTGTAGATCTG
CTGCAGAGTTTGCTGTGCGGAGCCAAGGAGCGACTGGGTTTCCAGGGACTCCGCTGTCAC
TCTTTCTTCTCCAGTGTAGACTGGAACCACTTAAGACAAGTTCTCCCGCCTTTCGTTCCT
GCGTTGCACGCTGAAGATGACACCTCTAATTTTGAGGAGCCGGAGCAGGCAGCCCCCCGG
CCAGCCTCAGCAGCCCAGCGAGGAGCTCTGCCAGCGGGCTTCCAGGGCCAGGATCTGCCC
TTTCTAGGTTGGTTCTTCAGCAGAGCGTTGACAACATTGGCCAAAACTGAGTCAGTGTCA
GCAGGTCTCAACTCTCCTGCTAAGACCAACTCCATGGAAAAGAAACTGCATCTTAAAAGC
AGAGAATTACAAGAAACTCAAGACAAATGTCACAAGATGGAGCAGGAGATCTCCAGGTTC
CAGCGTAAGATGACTGACCTGGAGTCAGTTCTCCACCAGAAGGATGTGGAGCTCAAGGCA
TCCGAGACTCAAAGGAGCATTCTGGAGCAAGACCTCGCCACCTACATCACTGAGTGCAGT
AGCTTGAAGCGAAGCTTGGAGGAGGCACGTGTGGAGGTCTCCAGAGAGGATGACAAGGCC
ATGCAGCTGCTGCACGACATCCGCGAACAGAGCAACAAGCTGCAGGAAATTAAAGAGCAA
GAGTACCATGCCCAGCTTGAGGAGATGCAAGTCACCATCAGGCAGCTGGAGGAAGACCTG
TCAGCTGCCCGACGCCGCAGCGACCTCTACGAAGCTGAACTTAGAGACTCCAGGCAAACA
AGTGAGGAACTCAAAAGGAAAGCTGTGGAATACCAGCAGAGAATCCAGAAGGCTAAAGAA
CAGGGCAAAGCCGATGTGGAGGAGCTTCTCTCCAAACTAGAGAAGACCAACTCTGAGCAG
CAGGTGAAAATCCAGGAGCTTCAGGATAAGCTGTCCAAGGCAGTGAAAGCGAGCACAGAA
GCCACTGAGCTGCTGCAGAATGTTCGGCAGGCCAAAGAGCGGCTGGAACGAGACCTCGAG
CGTCTGCGAGGCAAAACCGACTCTAGTGACACTTTAAAGCGCCGCCTGAGAGAGACAG--
-AGGAGGGCAGGAAGACCCTGGAGAACCAGGTAAAGAGGCTGGAGATGGTCGAGCGGCGG
GAGAATAAGCTGAAAGATGACATTCAGACCAAATCCCAGCAGATCCAGCAGATGGCTGAA
AAGATCCTGGAACTGGAGGAGAATCTGAGAGATGCTCAGTCAACAGCCCAGAGGATGGAA
ACCCAACTGGTTCAAAAGGAGAGGCTTTATGAAGACAAGATCAAGGTTCTGGAGGCCCAG
ATGAAGGTGGACCTGGCTGACAAGGAGAGCCTCGAAGCCAGAAGGGCTCAGCAGGAGGAG
GAGTCGAGGGAGAACTGCAAACTCATCAGTGAACAGAAAGCGACCATTAATGCTATGGAT
TCCAAGATGAAGAACCTGGAGCAGCGCATCGCTGAGCTGTCAGAGGCTAACAAGCTGGCC
GCTAACAGTAGCATCTACACCCAGAAGAATATGAAAGCCCAGGAGGAGATGATCTCAGAG
CTTCGGCAGCAAAAGTTCTATTTGGAGTCTCAGGCAGGCAAGCTAGAGGCCCAAAATGCC
AAACTGGAGGAGCACCTGGAGAAGATGAGTCAGCAGGAGCAGACCAAGAGAACCCGGCTG
CTGGAGCTGGAGAGCAGGCTGCGTGAGATGGGTCTCGAACATGAAGAGGAGAAGCTGGAG
ATCAAGAGACAGGTGTCAGAGTTGACCCTCTCCCTGCAGGAGCGTGAGTCCCAGATTAGC
AGCCTGCAGGCTGCACGTCTTGCCCTGGAGAGCCAGCTGCAGCAAGCGAAGACTGAGCTG
GAAGAGACCACCGCTGAGGCCGAGGAGGAGATCACTGCCCTCAGGAATCACAGAGATGAA
ATTCAGCGCAAGTTTGATGCCTTGAGAGACAGCTGCTCAGTGATCACTGACCTGGAGGAG
CAACTCACACAGCTGAGTCAGGAGAATGCTGAGCTGAACCGCCAGAACTTCTACCTGTCC
AAGCAGCTTGATGAGGCGTCAGATGAGAGGGAGGACCAGCTGCAGCTCAGCCAGGAAGTG
GACCGGCTGAGGAGGGAGGTGGCTGACCGCGAGATGCACCTCAACAACCAGAAACAGAAC
ATTGAGACACTGAAGACCACATGCAGCATGCTGGAGGAGCAGGTGGTGGAGCTGGAGTCT
CTAAATGACGAGCTGCTGGAGAAGGAGAGGCAGTGGGAGGCTTGGAGAGGTGCCCTGGAG
GACGAAAAAAGCCAAGCCGAGAGACGCACCAGGGACCTGCAGAGACTGTTGGACAATGAG
AAGCAGAACAGGCTGCGTGCAGACCAGCGCAGCTCTGAATCTCGCCAGGCAGTGGAGCTG
GCAGTCAAAGAGCATAAGGCTGAGATACTGGCCTTACAGCAGGCCCTGAAGGAGCAGAGA
CTGAAGGCAGAGAGTCTGTCTGATACTCTCAATGATCTGGAGAAGAAGCACGCCATGCTG
GAGATGAACGCCCGCAGCTTACAACAGAAACTGGAGACAGAGAGGGAACTGAAGCAGAGG
CTGATGGAAGAGCAAGGGAAGCTGCAGCAGCAGATGGACCTTCAGAAGAGCCACATCTTC
CGTCTGACCCAAGGTCTGCAGGACGCCCTGGACCAGACCGACATGCTCAAGACGGAGAGG
ACCGATCTTGAGTACCAGCTGGAGAACATACAGGCTGTATACTCCCATGAGAAGGTGAAG
ATGGAGGGGACCATCTCCCAGCAGACCAAACTGATTGACTTCCTCCAGGCTAAAATGGAC
CAGCCCACCAAGAAAAAGAAGGGTATATTCGGGCGTCGTCGAGAGGATGTAGGTACCACG
ACTAACGGGGCACTGGCTCCACAGGCTCAGCCAGCAGTTCCTATGCAGTATGGTGACATG
AAAATGGCTTTGGAGAAGGAGCGCTCAAGATGTGCAGAGCTGGAAGAGGCTCTGCAGAAG
ATGAGGATAGAGCTACGATCCCTTAGAGAAGAGGCGGCTCATTTTAAAGCCCAGGAGCAT
GTGGCTCCTTCCACGCCGGCACAGGCTCGACATCAGATCCTCATGTCAGCCATCGTTAAA
TCCCCAGAGCATCAGCCCAACCCCAGCAGCCTGCTCAACCCCTCCACCCGCTGCAAGGAG
ACCTCCACACCTGAAGAAAAGAGGAGGGTCACCTTTGAAAAGTTTGGTCGTCGTGTGAAA
GAGAGGATGCATCACAACATTCCTCATCGTTTCACTGTGGGCCTCAACATGAGAGCTGCC
AAGTGTGCCGTCTGCCTGGACACTGTGCATTTTGGACGACAGGCTGCCACTTGTCTAGAG
TGTCACACACTGTGTCATCCTAAATGCTCGCCATGTCTTCCGGCCACCTGCGGCCTGCCA
GCCGAGTATGCCACTCACTTTTCAGAGGCCCTGTGCCGAGAAAAGGCAAACTCTCCTGCA
CTGCAGGTCAAAGAGGCCAGTGGGCATGTTCGCTTGGAGGGATGGATGAAGCAGCCTAGA
AATGGCAAGCGTGGTCAGCAGGGCTGGGAGAGGAAATATGTGGTGCTTGATGGAACCAAA
GTATCCATCTATGATAGTGAGCCCAGAGAAGATTATATAAAAGCTGAAGAGGAGTTTGAG
CTGTGCCTGCCTGATGGAGAGGTGACTGTTCACGGAGCTGTTGGAGCCTCTGAGCTCATC
AACACTGCCAAGTCAGACATACCGTATGTGTTGAAGCTGGAGTCACATCCCCACACCACC
TGCTGGCCAGGCCAGTCCCTCTACTTCATGGCCCCCAGCTTCCCTGACAAGCAGCGATGG
GTGGCTGTACTGGAGTCTGTGGTGGCTGGTAGCCGTGGATCTAAAGACAAAGTGGACTCT
GATGCTGCAGGTGTCTCTAAAAGACAGAAGAACCTATCCCCTCTGGTTCAGAAACTTCTG
GGCAATTCTCTGCTGAAGCTGGAGGGTGATGACCGTTTGGACATCAACTGCACTCTGCCT
CTCACCGACCAGATCGTGTTGGTTGGCTCTGAGGAGGGTCTGTATGCTCTAAACGTCATA
AAGAACTCTTTGACCCACATCCCGGGGCTGACCTCCGTCTTTCAGATCCAGATCCTGAAG
GACCTCGATAAGCTGTTGATGATCACTGGAGAGGAGAGGGCCTTGTGCCTAGTGGAGATC
AAGAAGGTGAAACAGTCCTTATCGCAGTCCCATCTCCCGGCTCAGCCTGACCTCAATCCC
TTCATCTTTGAGACCGTCAAGGGATGCCACCTCTTCTCCTCTGGGAAGATTGATAATGGG
ACCTGTATCTGCGCTGCTATGCCCAATAAGATTACAATTCTGCGACATAATGAAAGCCTG
AACAAGTTCTGCATCAGAAAGGAGATTGAGACATCAGAGCCCTGCAGCTGTATCCACTTC
ACTGGCTACAGCATCATTATTGGCACCAACAAGTTCTATGAGATAGAGATGAAGCAGTAT
GTGCTGGAAGAGTTCCTGGATAAAAACGACGTGACGCTAGCTTCAGCTGTCTTCGCCGCT
TCCTCCCACAGCTTCCCCATCTCCATCATCCAGGTCACCACGGCTCCCCAGAAAGACGAA
TACCTGCTCTGTTTCCATGAGTTTGGTGTGTTTGTGGATGCATACGGCCGCAGGAGTAGA
ACTGATGATATCAAATGGAGCCGTCTGCCTCTCTCATTTGCCTATAGAGAACCCTACCTG
TTTGTAACCTACTTCAACTCTCTGGACGTTATTGAAATTCAGGGACACGCTGCTCTGGGA
CCCCACTCATATGCACATCTGGACATCCCAAACCCACGCTACCTTGGCCCAGCCATCTCA
TCTGGAGCCATCTACCTGGCTTCTTCCTACCAGAACAAACTGCGGGTCATTTGCTGCAAA
GGAAACCTGGTGCAGAGCCAAGAAGGTGGAGGAGACCTGCAGCGCAACGGCTCCGGCCGC
AGCCCTAACAAACGTGGGCCTCCTTCCTACAATGAGCACATCTCCAAAAGGCTGGCAGCC
AATCCCATGGCTCACGGAGACCCTGGCACTCCTCACCGCTACAGAGAGGCTCGCACAGAG
TTCCGACGGGACAAGTCTCCCAGTCGTCCGCTGGAGAGAGAGAAGTCGCCTGGCAGGATG
CTGGAGAGTCGGATAGTGGGGTCTCCAGGCAGGGCCATGGCTGACCCCCGGTTAGATCGC
TCCCCAGGCAGGGCCATGGCAGACCCTCGAATGGACCGCTCTCCTGGCCGGATGATGGAC
GTTCGGAGGGAGAGGTCCCCCGGACGATACGAGGAGCGCCAAAGGCTTCATACTGGCTCT
GGCCGCACGCCCATAAACCCTGTTAACAAGG-----------------------------
------------------------------------------------------------
------------------------------------------------------------
------------------------------------------------------------
--------TATGGGACCAATCATCTG----------------------------------
---------------------------------------------TTTGA----------
------------------------------------------------------------
------------------------------------------------------------
---------------------------------------------------------
>XP-033482504.1_lan
ATGTTAAAGTTCAAATACGTCAGTCAGGGAAACCTGAAAATGCAGCCGTCCTCTGCGGAC
CCCATCACCAGCCGCAGCTCGAGACTCAACCAAGTGTTTCAGGGCCGAGTCAGCCTGTGT
GGGCAGCAAGCAGCATGCACTTTGGGTCGGGAGGAGTTTCTGGAGGCTCTGCTGCTACTG
TACCAAGAGTGCACCTCCCCAGACCTTATGAAGATACATCATGTGGCAAACTTTGTCAAT
AAGTTTTCTGAAGTGGTCTCAGAGCTGCGGGGCATGCAGCCAAGTCTTTCTGACTTTGAA
CTGCGTGCAGTGGTGGGTCGTGGTCGGTTTTCCGAGGTCCAAGTTGTCCGGGAGAAGGCG
ACCGGAGATGTCTGTGCACTGAAAGTCATGGACAAGACGGTTTTACGCACTCAAGAAAAT
GTGGTTTTCCATGAGGAGGAGCGTAGGATCTTGGCTCTGAACAGCAGTCCCTGGATCCCG
CAGCTTCTCTACGCCTTCCAGGATAAAGAGCATGTCTACCTGGCGATGGAGTACTTGCCC
GGCGGCGACTTGATGTCACTGCTAAACCGATACGAGGATCAGTTTGATGAGTCCATGGCT
CAGTTCTATTTGGCCGAGCTGGTAGAGGCCATTCATGCCGTCCACCAGCTGGGCTATGTC
CACAGAGATGTCAAACCAGAGAACGTTCTCATCGATCGGACTGGTCACATTAAGCTGGCA
GACTTTGGATCAGCTGCCAGGCTGACTGCTAACAAAACAGTTGCAGCTCCCACAGTGCCT
GTTGGCACCCAGGACTTCCTCTCCCCCGAGGTCCTGGCAGCCATGAATGGGGGCTCTCAC
AGCACCTACGGCGTTGAGTGTGATTGGTGGTCCCTTGGGGTCATAGCCTATGAGATGATC
TATGCCAGGTCGCCCTTTTCTGACGGCACTTCCACCAAGACAATCCACAACATCCTCAAC
TTTCAGCGTTACCTGAAGTTTCCGGAGCAGCCGCGGGCCAGTAAGCAGTTTGTAGATCTG
CTGCAGAGTTTGCTGTGCGGAGCCAAGGAGCGACTGGGTTTCCAGGGACTCCGCTGTCAC
TCTTTCTTCTCCAGTGTAGACTGGAACCACTTAAGACAAGTTCTCCCGCCTTTCGTTCCT
GCGTTGCACGCTGAAGATGACACCTCTAATTTTGAGGAGCCGGAGCAGGCAGCCCCCCGG
CCAGCCTCAGCAGCCCAGCGAGGAGCTCTGCCAACGGGCTTCCAGGGCCAGGATCTGCCC
TTTCTAGGTTGGTTCTTCAGCAGAGCGTTGACAACATTGGCCAAAACTGAGTCAGTGTCT
GCAGGTCTCAACTCTCCTGCTAAGACCAACTCCATGGAAAAGAAACTGCATCTTAAAAGC
AGAGAATTACAAGAAACTCAAGACAAATGTCACAAGATGGAGCAGGAGATCTCCAGGTTC
CAGCGTAAGATGACTGACCTGGAGTCAGTTCTCCACCAGAAGGATGTGGAGCTCAAGGCA
TCCGAGACTCAAAGGAGCATTCTGGAGCAAGACCTCGCCACCTACATCACTGAGTGCAGT
AGCTTGAAGCGAAGCTTGGAGGAGGCACGTGTGGAGGTCTCCAGAGAGGATGACAAGGCC
ATGCAGCTGCTGCACGACATCCGCGAACAGAGCAACAAGCTGCAGGAAATTAAAGAGCAA
GAGTACCATGCCCAGCTTGAGGAGATGCAAGTCACCATCAGGCAGCTGGAGGAAGACCTG
TCAGCTGCCCGACGCCGCAGCGACCTCTACGAAGCTGAACTTAGAGACTCCAGGCAAACA
AGTGAGGAACTCAAAAGGAAAGCTGTGGAATACCAGCAGAGAATCCAGAAGGCTAAAGAA
CAGGGCAAAGCCGATGTGGAGGAGCTTCTCTCTAAACTAGAGAAGACCAACTCTGAGCAG
CAGGTGAAAATCCAGGAGCTCCAGGATAAGCTGTCCAAGGCAGTGAAAGCGAGCACAGAA
GCCACTGAGCTGCTGCAGAATGTTCGGCAGGCCAAAGAGCGGCTAGAACGAGACCTTGAG
CGTCTGCGAGGCAAAACCGACTCCAGTGACACTTTAAAGCGCCGCCTGAGAGAGACAGAG
CAGGAGGGCAGGAAGACCCTGGAGAACCAGGTAAAGAGGCTGGAGATGGTCGAGCGGCGG
GAGAATAAGCTGAAAGATGACATTCAGACCAAATCCCAGCAGATCCAGCAGATGGCTGAA
AAGATCCTGGAACTGGAGGAGAATCTGAGAGATGCTCAGTCAACAGCCCAGAGGATGGAA
ACCCAACTGGTTCAAAAGGAGAGGCTTTATGAAGACAAGATCAAGGTTCTGGAGGCCCAG
ATGAAGGTGGACCTGGCTGACAAGGAGAGCCTCGAAGCCAGAAGGGCTCAGCAGGAGGAG
GAGTCGAGGGAGAACTGCAAACTCATCAGTGAACAGAAAGCGACCATTAATGCTATGGAT
TCCAAGATGAAGAACCTGGAGCAGCGCATCGCTGAGCTGTCAGAGGCTAACAAGCTGGCC
GCTAACAGTAGCATCTACACCCAGAAGAATATGAAAGCCCAGGAGGAGATGATCTCAGAG
CTTCGGCAGCAAAAGTTCTATTTGGAGTCTCAGGCAGGCAAGCTAGAGGCCCAAAATGCC
AAACTGGAGGAGCACCTGGAGAAGATGAGTCAGCAGGAGCAGACCAAGAGAACCCGGCTG
CTGGAGCTGGAGAGCAGGCTGCGTGAGATGGGTCTCGAACATGAAGAGGAGAAGCTGGAG
ATCAAGAGACAGGTGTCAGAGTTGACCCTCTCCCTGCAGGAGCGCGAGTCCCAGATTAGC
AGCCTGCAGGCTGCACGTCTTGCCCTGGAGAGCCAGCTGCAGCAAGCAAAGACTGAGCTG
GAGGAGACCACCGCTGAGGCCGAGGAGGAGATCACCGCCCTCAGGAATCACAGAGATGAA
ATTCAGCGCAAGTTTGATGCCTTGAGAGACAGCTGCTCAGTGATCACTGACCTGGAGGAG
CAGCTCACACAGCTGAGTCAGGAGAATGCTGAGCTGAACCGCCAGAACTTCTACCTGTCC
AAGCAGCTTGATGAGGCGTCAGATGAGAGGGAGGACCAGCTGCAGCTCAGCCAGGAAGTG
GACAGGCTGAGGAGGGAGGTGGCTGACCGCGAGATGCACCTCAACAACCAGAAACAGAAC
ATTGAGACACTGAAGACCACATGCAGCATGCTGGAGGAGCAGGTGGTGGAGCTGGAGTCT
CTAAATGACGAGCTGCTGGAGAAGGAGAGGCAGTGGGAGGCTTGGAGAGGTGCCCTGGAG
GACGAAAAAAGCCAAGCCGAGAGACGCACCAGGGACCTGCAGAGACTGTTGGACAATGAG
AAGCAGAACAGGCTGCGTGCAGACCAGCGCAGCTCTGAATCTCGCCAGGCAGTGGAGCTG
GCAGTCAAAGAGCATAAGGCTGAGATACTGGCCTTACAGCAGGCCCTGAAGGAGCAGAGA
CTGAAGGCAGAGAGTCTGTCTGATACTCTCAATGATCTGGAGAAGAAGCACGCCATGCTG
GAGATGAACGCCCGCAGCTTGCAGCAGAAACTGGAGACAGAGAGAGAACTGAAGCAGAGA
CTGATGGAAGAGCAAGGGAAGCTGCAGCAGCAGATGGACCTTCAGAAGAGCCACATCTTC
CGTCTGACCCAAGGTCTGCAGGACGCCCTGGACCAGACCGACATGCTCAAGACGGAGAGG
ACCGATCTTGAGTACCAGCTGGAGAACATACAGGCTGTATACTCCCATGAGAAGGTGAAG
ATGGAGGGGACCATCTCCCAGCAGACCAAACTGATTGACTTCCTCCAGGCTAAAATGGAC
CAGCCCACCAAGAAAAAGAAGGGTATATTCGGGCGGCGTCGAGAGGATGTAGGCACCACG
ACTAACGGGGCACTGGCTCCACAGGCTCAGCCAGCAGTTCCTATGCAGTATGGTGACATG
AAAATGGCTTTGGAGAAGGAGCGCTCAAGATGTGCAGAGCTGGAAGAGGCTCTGCAGAAG
ATGAGGATAGAGCTACGATCCCTTAGAGAAGAGGCGGCACATTTTAAAGCCCAGGAACAT
GTGGCTCCTTCAACGCCGGCACAGGCTCGACATCAGATCCTCATGTCAGCCATCGTTAAA
TCCCCAGAGCATCAGCCCAACCCCAGCAGCCTGCTCAACCCCTCCACCCGCTGCAAGGAG
ACCTCCACACCTGAAGAAAAGAGGAGGGTCACCTTTGAAAAGTTTGGTCGTCGTGTGAAA
GAGAGGATGCATCACAACATTCCTCATCGTTTCACTGTGGGCCTCAACATGAGGGCTGCC
AAGTGTGCCGTCTGCCTGGACACTGTGCATTTTGGACGACAGGCTGCCACTTGTCTAGAG
TGTCACACACTGTGTCACCCTAAATGCTCGCCATGTCTTCCGGCCACCTGTGGCCTGCCA
GCCGAGTATGCCACTCACTTTTCAGAGGCCCTGTGCCGAGAAAAGGCAAACTCTCCTGCA
CTGCAGGTCAAAGAGGCCAGTGGGCATGTTCGCTTGGAGGGATGGATGAAGCAGCCTAGA
AATGGCAAGCGTGGTCAGCAGGGCTGGGAGAGGAAATATGTGGTGCTTGATGGAACCAAA
GTGTCCATCTATGATAGTGAGCCCAGAGAAGATTATATAAAAGCTGAAGAGGAGTTTGAG
CTGTGTCTGCCTGATGGAGAGGTGACTGTTCACGGAGCTGTTGGAGCCTCTGAGCTCATC
AATACTGCCAAGTCAGACATACCGTACGTGTTGAAGCTGGAGTCACATCCCCACACCACC
TGCTGGCCAGGCCAGTCCCTCTACTTCATGGCCCCCAGCTTCCCTGACAAGCAGCGATGG
GTGGCTGTACTGGAGTCTGTGGTGGCTGGTAGCCGTGGATCTAAAGACAAAGTGGACTCT
GATGCTGCAGGTGTCTCTAAAAGACAGAAGAACCTATCCCCTCTGGTTCAGAAACTTCTG
GGCAATTCTCTGCTGAAGCTGGAGGGTGATGACCGTTTGGACATCAACTGCACTCTGCCT
CTCACCGACCAGATCGTGTTGGTTGGCTCTGAGGAGGGTCTGTACGCTCTAAACGTCATA
AAGAACTCTTTGACCCACATCCCGGGGCTGACCTCCGTCTTTCAGATCCAGATCCTGAAG
GACCTCGATAAGCTGCTGATGATCACTGGAGAGGAGAGGGCCTTGTGCCTAGTGGAGATC
AAGAAGGTGAAACAGTCCTTATCGCAGTCCCATCTCCCGGCTCAGCCTGACCTCAATCCC
TTCATCTTTGAGACCGTCAAGGGATGCCACCTCTTCTCCTCTGGGAAGATTGATAATGGG
ACCTGTATCTGCGCTGCTATGCCCAATAAGATTACAATTCTGCGACATAATGAAAGCCTG
AACAAGTTCTGCATCAGAAAGGAGATTGAGACATCAGAGCCCTGCAGCTGTATCCACTTC
ACTGGCTACAGCATCATTATCGGCACCAACAAGTTCTATGAGATAGAGATGAAGCAGTAT
GTGCTGGAAGAGTTCCTGGATAAAAACGACGTGACGCTAGCTTCAGCTGTCTTCGCCGCT
TCCTCCCACAGCTTCCCAATCTCCATCATCCAGGTCACCACGGCTCCCCATAAAGACGAA
TACCTGCTCTGTTTCCATGAGTTTGGTGTGTTTGTGGATGCATACGGCCGCAGGAGTAGA
ACTGATGATATCAAATGGAGCCGTCTGCCTCTCTCATTTGCCTATAGAGAACCCTACCTG
TTTGTAACCTACTTCAACTCTCTGGACGTTATTGAAATTCAGGGACACGCTGCTCTGGGA
CCCCACTCATATGCACATCTGGACATCCCAAACCCACGCTACCTTGGCCCAGCCATCTCC
TCTGGAGCCATCTACCTGGCCTCTTCCTACCAGAACAAACTGCGGGTCATTTGCTGCAAA
GGAAACTTGGTGCAGAGCCAAGAAGGTGGAGGAGACCTGCAGCGCAACGGCTCCGGCCGC
AGCCCTAACAAACGTGGGCCTCCTTCCTACAATGAGCACATCTCCAAAAGGCTGGCAGCC
AATCCCATGGCTCACGGAGACCCTGGCACTCCTCACCGCTACAGAGAGGCTCGCACAGAG
TTCCGACGGGACAAGTCTCCCAGTCGTCCGCTGGAGAGAGAGAAGTCGCCTGGCAGGATG
CTGGAGAGTCGGATAGTGGGGTCTCCAGGCAGGGCCATGGCTGACCCCCGGTTAGATCGC
TCCCCAGGCAGGGCCATGGCAGACCCTCGAATGGACCGCTCTCCTGGCCGGATGATGGAC
GTTCGGAGGGAGAGGTCCCCTGGACGATACGAGGAGCGCCAAAGGCTTCATACTGGCTCT
GGCCGCACGCCCATAAACCCTGTTAACAAGG-----------------------------
------------------------------------------------------------
------------------------------------------------------------
------------------------------------------------------------
--------TATGGGACCAATCATCTG----------------------------------
---------------------------------------------TTTGA----------
------------------------------------------------------------
------------------------------------------------------------
---------------------------------------------------------
>Epmoa-GLEAN-10023274_moa
ATGTTAAAGTTCAAATACGTCAGTCAGGGAAACCTGAAAATGCAGCCGTCCTCTGCGGAC
CCCATCACCAGCCGCAGCTCGAGACTCAACCAAGTGTTTCAGGGCCGAGTCAGCCTGTGT
GGGCAGCAAGCAGCATGCACTTTGGGTCGGGAGGAGTTTCTGGAGGCTCTGCTGCTACTG
TACCAAGAGTGCACCTCTCCAGACCTTATGAAGATACATCATGTAGCAAACTTTGTCAAT
AAGTTTTCTGAAGTGGTCTCAGAGCTGCGGGGCATGCAGCCAAGTCTTTCTGACTTTGAA
CTGCGTGCAGTGGTGGGTCGTGGTCGGTTTTCCGAGGTCCAAGTCGTCCGGGAGAAGGCG
ACTGGAGATGTCTGTGCACTGAAAGTAATGGACAAGACGGTTTTACGCACTCAAGAAAAT
GTGGTTTTCCATGAGGAGGAGCGTAGGATCTTGGCTCTGAACAGCAGTCCCTGGATCCCG
CAGCTTCTCTACGCCTTCCAGGATAAAGAACATGTCTACCTGGCGATGGAGTACTTGCCC
GGCGGCGACTTGATGTCACTGCTAAACCGATACGAGGATCAGTTTGATGAGTCCATGGCT
CAGTTCTATTTGGCCGAGCTGGTAGAGGCCATTCATGCGGTCCACCAGCTGGGCTATGTC
CACAGAGATGTCAAACCAGAGAACGTTCTCATCGATCGGACTGGTCACATTAAGCTGGCA
GACTTTGGATCAGCTGCCAGGCTGACTGTTAACAAAACAGTTGCAGCTCCCACAGTGCCT
GTTGGCACCCAGGACTTCCTCTCCCCCGAGGTCCTGGCAGCCATGAATGGGGGCTCTCAC
AGCACCTACGGCGTTGAGTGTGATTGGTGGTCCCTTGGGGTCATAGCCTATGAGATGATC
TATGCCAGGTCGCCCTTTTCTGACGGCACTTCCACCAAGACAATCCACAACATCCTTAAC
TTTCAGCGTTACCTGAAGTTTCCGGAGCAGCCCCGGGCCAGTAAGCAGTTTGTAGATCTG
CTGCAGAGTTTGCTGTGCGGAGCCAAGGAGCGACTGGGTTTCCAGGGACTCCGCTGTCAC
TCTTTCTTCTCCAGTGTAGACTGGAACCACTTAAGACAAGTTCTCCCGCCTTTCGTTCCT
GCGTTGCACGCTGAAGATGACACCTCTAATTTTGAGGAGCCGGAGCAGGCAGCCCCCCGG
CCAGCCTCAGCAGCCCAGCGAGGAGCTCTGCCAGCGGGCTTCCAGGGCCAGGATCTGCCC
TTTCTAGGTTGGTTCTTCAGCAGAGCGTTGACAACATTGGCCAAAACTGAGTCAGTGTCT
GCAGGTCTCAACTCTCCTGCTAAGACCAACTCCATGGAAAAGAAACTGCATCTTAAAAGC
AGAGAATTACAAGAAACTCAAGACAAATGTCACAAGATGGAGCAGGAGATCTCCAGGTTC
CAGCGTAAGATGACTGACCTGGAGTCAGTTCTCCACCAGAAGGATGTGGAGCTTAAGGCA
TCCGAGACTCAAAGGAGCATTCTGGAGCAAGACCTCGCCACCTACATCACTGAGTGCAGT
AGCTTGAAGCGAAGCTTGGAGGAGGCACGTGTGGAGGTCTCCAGAGAGGATGACAAGGCC
ATGCAGCTGCTGCACGACATCCGCGAACAGAGCAACAAGCTGCAGGAAATTAAAGAGCAA
GAGTACCATGCCCAGCTTGAGGAGATGCAAGTCACCATCAGGCAGCTGGAGGAAGACCTG
TCAGCTGCCCGACGCCGCAGCGACCTCTACGAAGCTGAACTTAGAGACTCCAGGCAAACA
AGTGAGGAACTCAAAAGGAAAGCTGTGGAATACCAGCAGAGAATCCAGAAGGCTAAAGAA
CAGGGCAAAGCCGATGTGGAGGAGCTTCTCTCCAAACTAGAGAAGACCAACTCTGAGCAG
CAGGTGAAAATTCAGGAGCTTCAGGATAAGCTGTCCAAGGCAGTGAAAGCGAGCACAGAA
GCCACTGAGCTGCTGCAGAATGTTCGGCAGGCCAAAGAGCGGCTGGAACGAGACCTTGAG
CGTCTGCGAGGCAAAACCGACTCCAGTGACACTTTAAAGCGCCGCCTGAGAGAGACAG--
-AGGAGGGCAGGAAGACCCTGGAGAACCAGGTAAAGAGGCTGGAGATGGTCGAGCGGCGG
GAGAATAAGCTGAAAGATGACATTCAGACCAAATCCCAGCAGATCCAGCAGATGGCTGAA
AAGATCCTGGAACTGGAGGAGAATCTGAGAGATGCTCAGTCAACAGCCCAGAGGATGGAA
ACCCAACTGGTTCAAAAGGAGAGGCTTTATGAAGACAAGATCAAGGTTCTGGAGGCCCAG
ATGAAGGTGGACCTGGCTGACAAGGAGAGCCTCGAAGCCAGAAGGGCTCAGCAGGAGGAG
GAGTCGAGGGAGAACTGCAAACTCATCAGTGAACAGAAAGCGACCATTAATGCTATGGAT
TCCAAGATGAAGAACCTGGAGCAGCGCATCGCTGAGCTGTCAGAGGCTAACAAGCTGGCC
GCTAACAGTAGCATCTACACCCAGAAGAATATGAAAGCCCAGGAGGAGATGATCTCAGAG
CTTCGGCAGCAAAAGTTCTATTTGGAGTCTCAGGCAGGCAAGCTAGAGGCCCAAAATGCC
AAACTGGAGGAGCACCTGGAGAAGATGAGTCAGCAGGAGCAGACCAAGAGAACCCGGCTG
CTGGAGCTGGAGAGCAGGCTGCGTGAGATGGGTCTCGAACATGAAGAGGAGAAGCTGGAG
ATCAAGAGACAGGTGTCGGAGTTGACCCTCTCCCTGCAGGAGCGCGAGTCCCAGATTAGC
AGCCTGCAGGCTGCACGTCTTGCCCTGGAGAGCCAGCTGCAGCAAGCGAAGACTGAGCTG
GAGGAGACCACCGCTGAGGCCGAGGAGGAGATCACCGCCCTCAGGAATCACAGAGATGAA
ATTCAGCGCAAGTTTGATGCCTTGAGAGACAGCTGCTCAGTGATCACTGACCTGGAGGAG
CAACTCACACAGCTGAGTCAGGAGAATGCTGAGCTGAACCGCCAGAACTTCTACCTGTCC
AAGCAGCTTGATGAGGCGTCAGATGAGAGGGAGGACCAGCTGCAGCTCAGCCAGGAAGTG
GACAGGCTGAGGAGGGAGGTGGCTGACCGTGAGATGCACCTCAACAACCAGAAACAGAAC
ATTGAGACACTGAAGACCACATGCAGCATGCTGGAGGAGCAGGTGGTGGAGCTGGAGTCT
CTAAATGACGAGCTGCTGGAGAAGGAGAGGCAGTGGGAGGCTTGGAGAGGTGCCCTGGAG
GACGAAAAAAGCCAAGCCGAGAGACGCACCAGGGACCTGCAGAGACTATTGGACAATGAG
AAGCAGAACAGGCTGCGTGCAGACCAGCGCAGCTCTGAATCTCGCCAGGCAGTGGAGCTG
GCAGTCAAAGAGCATAAGGCTGAGATACTGGCCTTACAGCAGGCCCTGAAGGAGCAGAGA
CTGAAGGCAGAGAGTCTGTCTGATACTCTCAATGATCTGGAGAAGAAGCACGCCATGCTG
GAGATGAACGCCCGCAGCTTGCAGCAGAAACTGGAGACAGAGAGAGAACTGAAGCAGAGG
CTGATGGAAGAGCAAGGGAAGCTGCAGCAGCAGATGGACCTTCAGAAGAGCCACATCTTC
CGTCTGACCCAAGGTCTGCAGGACGCCCTGGACCAGACCGACATGCTCAAGACGGAGAGG
ACCGATCTTGAGTACCAGCTGGAGAACATACAGGCTGTATACTCCCATGAGAAGGTGAAG
ATGGAGGGGACCATCTCCCAGCAGACCAAACTGATTGACTTCCTCCAGGCTAAAATGGAC
CAGCCCACCAAGAAAAAGAAGGGTATATTCGGGCGTCGTCGAGAGGATGTAGGCACCACG
ACTAACGGGGCACTGGCTCCACAGGCTCAGCCAGCAGTTCCTATGCAGTATGGTGACATG
AAAATGGCTTTGGAGAAGGAGCGCTCAAGATGTGCAGAGCTGGAAGAGGCTCTGCAGAAG
ATGAGGATAGAGCTACGATCCCTTAGAGAAGAGGCAGCTCATTTTAAAGCCCAGGAACAT
GTGGCTCCTTCCACGCCGGCACAGGCTCGACATCAGATCCTCATGTCAGCCATCGTTAAA
TCCCCAGAGCATCAGCCCAACCCCAGCAGCCTGCTCAACCCCTCCACCCGCTGCAAGGAG
ACCTCCACACCTGAAG------------------------AGTTTGGTCGTCGTGTGAAA
GAGAGGATGCATCACAACATTCCTCATCGTTTCACTGTGGGCCTCAACATGAGGGCTGCC
AAGTGTGCCGTCTGCCTGGACACTGTGCATTTTGGACGACAGGCTGCCACTTGTCTAGAG
TGTCACACACTGTGTCACCCTAAATGCTCGCCATGTCTTCCGGCCACCTGTGGCCTGCCA
GCCGAGTATGCCACTCACTTTTCAGAGGCCCTGTGCCGAGAAAAGGCAAACTCTCCTGCG
CTGCAGGTCAAAGAGGCCAGTGGGCATGTTCGCTTGGAGGGATGGATGAAGCAGCCTAGA
AATGGCAAGCGTGGTCAGCAGGGCTGGGAGAGGAAATATGTGGTGCTTGATGGAACCAAA
GTATCCATCTATGATAGTGAGCCCAGAGAAGATTATATAAAAGCTGAAGAGGAGTTTGAG
CTGTGTCTGCCTGATGGAGAGGTGACTGTTCACGGAGCTGTTGGAGCCTCTGAGCTCATC
AACACTGCCAAGTCAGACATACCGTATGTGTTGAAGCTGGAGTCACATCCCCACACCACC
TGCTGGCCAGGCCAGTCCCTCTACTTCATGGCCCCCAGCTTCCCTGACAAGCAGCGATGG
GTGGCTGTACTGGAGTCTGTGGTGGCTGGTAGCCGTGGATCTAAAGACAAAGTGGACTCT
GATGCTGCAGGTGTCTCTAAAAGACAGAAGAACCTATCCCCTCTGGTTCAGAAACTTCTG
GGCAATTCTCTGCTGAAGCTGGAGGGTGATGACCGTTTGGACATCAACTGCACTCTGCCT
CTCACCGACCAGATTGTGTTGGTTGGCTCTGAGGAGGGTCTGTATGCTCTAAACGTCATA
AAGAACTCTTTGACCCACATCCCGGGGCTGACCTCCGTCTTTCAGATCCAGATCCTGAAG
GACCTCGATAAGCTGCTGATGATCACTGGAGAGGAGAGGGCCTTGTGTCTAGTGGAGATC
AAGAAGGTGAAACAGTCCTTATCGCAGTCCCATCTCCCGGCTCAGCCTGACCTCAATCCC
TTCATCTTTGAGACCGTCAAGGGATGCCACCTCTTCTCCTCTGGGAAGATTGATAATGGG
ACCTGTATCTGCGCTGCTATGCCCAATAAGATTACAATCCTGCGACATAATGAAAGCCTG
AACAAGTTCTGCATCAGAAAGGAGATTGAGACATCAGAGCCCTGCAGCTGTATCCACTTC
ACTGGCTACAGCATCATTATCGGCACCAACAAGTTCTATGAGATAGAGATGAAGCAGTAT
GTGCTGGAAGAGTTCCTGGATAAAAACGACGTGACGCTAGCTTCAGCTGTCTTCGCCGCT
TCCTCCCACAGCTTCCCCATCTCCATCATCCAGGTCACCACGGCTCCCCAGAAAGACGAA
TACCTGCTCTGTTTCCATGAGTTTGGTGTGTTTGTGGATGCATACGGCCGCAGGAGTAGA
ACTGATGATATCAAATGGAGCCGTCTGCCTCTCTCATTTGCCTATAGAGAACCCTACCTG
TTTGTAACCTACTTCAACTCTCTGGACGTTATTGAAATTCAGGGACACGCTGCTCTGGGA
CCCCACTCATATGCACATCTGGACATCCCAAACCCACGCTACCTTGGCCCAGCCATCTCC
TCTGGAGCCATCTACCTGGCCTCTTCCTACCAGAACAAACTGCGGGTCATTTGCTGCAAA
GGAAACTTGGTGCAGAGCCAAGAAGGTGGAGGAGACCTGCAGCGCAACGGCTCCGGCCGC
AGCCCTAACAAACGTGGGCCTCCTTCCTACAATGAGCACATCTCCAAAAGGCTGGCAGCC
AATCCCATGGCTCACGGAGACCCTGGCACTCCTCACCGCTACAGAGAGGCTCGCACAGAG
TTCCGACGGGACAAGTCTCCCAGTCGTCCACTGGAGAGAGAGAAGTCGCCCGGCAGGATG
CTGGAGAGTCGGATAGTGG-----------------------------------------
------------------------------------------------------------
-------------GGTCCCCCGGACGATACGAGGAGCGCCAAAGGCTTCATACTGGCTCT
GGCCGCACGCCCATAAACCCTGTTAACAAGG-----------------------------
------------------------------------------------------------
------------------------------------------------------------
------------------------------------------------------------
--------TCTG---TCAATCATTTT----------------------------------
---------------------------------------------TGTAG----------
------------------------------------------------------------
------------------------------------------------------------
---------------------------------------------------------
