# Supplementary material for: Chromosome-Level Genome Assembly of the Speckled Blue Grouper (Epinephelus cyanopodus) Provides Insight into Its Adaptive Evolution
Source: Biology (Basel). 2022 Dec 13;11(12):1810. doi: 10.3390/biology11121810 (PMC9775623; doi:10.3390/biology11121810)
Supplement: Supplementary file 1 [file biology-11-01810-s001.zip › Supplemental Data/HO00561.align]

>XP-033482158.1_lan
ATG-----GCGCTGTTTCCGTTCTGCAAGACGCCCACAGGACCAGTCAGAGTGGCCAGAA
TACAATTGGTCCTGTACTGTTTTCTCCTGTCTCTTATCATATACTTTCTTAATGGACGTA
AAGCAGCTGTCAGTGTGGAGTCACCTCATCGTGCCTCTCATGTCTTGGGAAAGGAGAGAG
AAAAAGCAAAGACAGACATAATGGTCTTTAAGGAAGCCGCACCACAAACTCCTCTGGAGA
CACCATGGGGTGCTCCTTTAGTGTGGGGTGACACCCGTAAGTCAGCTCGGCGCAGGGCTA
AATTCACACAACGGGAAATCCATACAGGTCTGCTGGCATTCGTGGTAGGAACTTACGCCC
AGTTCGTACGACGTTTCCTATCTTCAGCTGAAACTCACTTTCTCCCTGGCCAGATGGTCA
CCTACTACATTCTCACGGACAATCCCCGCACTCTGGATCCCCCCATTGAGCTGGGGCCTG
ACCGACATCTGAAAGTGGTTCCTATTGCAGAGCTCCCTGGGTGGGAAAGGTTGGCACGTC
GCCGGATGGCCCTGCTTACTGATGCTATCAAAAACCCAATCAGCAGCGAGGTGGAATACA
TCTTCTGTGCTGACATCGATCAGGAGTTTGTGGCCCCTGTGGGAGAGGAAATCCTTGGAG
ACCTGGTGGCCACGTTGCACCCAGAGCTCTATGGGATGCCGAGAAATGCATTTCCTTACG
AAGTCGAAGAGGTGTCATCCGCATGCGTGGACGAGGATGAAGGAGACTACTACTACACCT
CTGAGTTGTACGGAGGGTTGGTTTCTGAGATGTACAGACTGGCCCAAGCCTGTTCTTTGC
TCATTCTGCAGGACCAGGCTAACGGGATAATGGCCAGGGGCCTCGAGGAGAGCTACTTGA
ACCGCTACCTGATCGACCACAGGCCGACCTGTGTGCTGTCCCCAGAGTACAGCTGGTGGG
ACTCAGCCCTGGCTCCAGATGTGCCTGTACAGAGGCTGGTCTCTTTGGGAAGGCAACGTG
AGGCTTAA
>Ecy-GLEAN-10024336_Ecy
ATGTACATGTG-TGTGTTTGTCCTTCAA-------ACAGGACCAGTCAGAGTGGCCAGAA
TACAATTGGTCCTGTACTGTTTTCTCCTGTCTCTTATCATATACTTTCTCAATGGACGTA
AAGCAGCTGTCAGTGTGGAGTCACCTCATCGTGCCTCTCATGCTTTGGGAAAGGAGAGAG
AAAAAGCAAAGACAGACATCATGGTCTTTAAGGAGGCCGCACCACAAACTCCCCTGGAGA
CACCATGGGGTGCTCCTTTAGTGTGGGGTGACACCCGTAAGTCAGCTCGGCGCAGGGCTA
AATTCGCACAACGGGAAATCCATACAGGTCTGCTGGCATTCGTGGTAGGAACGTATGCCC
AGTTCGTACGACGTTTCCTATCATCAGCTGAAACTCACTTTCTCCCTGGACAAATGGTCA
CCTACTACATTCTCACGGACAATCCCCGCACTCTGGATCCCCCCATTGAGCTGGGGCCTG
ACCGACATCTGAAAGTGGTTCCTATTGCAGAGCTCCCTGGGTGGGAAAGGTTGGCACGTC
GCCGGATGGCCCTGCTTACTGATGCTATCAAAAACCCAATCAGCAGCGAGGTGGAATACA
TCTTCTGTGCTGACATCGATCAGGAGTTTGTGGCCCCTGTGGGAGAGGAAATCTTTGGAG
ACCTGGTGGCCACGTTGCACCCAGAGCTCTATGGGATGCCGAGAAATGCATTTCCTTATG
AAGTCGAAGAGGTCTCATCTGCATGTGTAGACGAGGATGAAGGAGACTACTACTACACGT
CTGAGTTGTACGGAGGGTTGGTTTCTGAGATGTACAGACTGGCCCAAGCCTGTTCTTTGC
TCATTCTGCAGGACCAGGCTAACGGGATAATGGCCAGGGGCCTCGAGGAGAGCTACCTGA
ACCGCTACCTGATCGACCACAGGCCGACCTGTGTGCTGTCCCCAGAGTACAGCTGGTGGG
ACTCAGCCCTGGCTCCAGATGTGCCTGTACAGAGGCTGGTCTCTTTGGGAAGGCAACGTG
AGGCTTAA
>Epmoa-GLEAN-10023244_moa
ATGTACATGTG-TGTGTTTGTCCTTCAA-------ACAGGACCAGTCAGAGTGGCCAGAA
TACAATTGGTCCTGTACTGTTTTCTTCTGTCTCTTATCATATACTTTCTCAATGGACGTA
AAGCAGCTGTCAGTGTGGAGTCACCTCATCGTGCCTCTCATGCTTTGGGAAAGGAGAGAG
AAAAAGCAAAGACAGACATAATGGTCTTTAAGGAAGCCGCACCACAAACTCCTCTGGAGA
CACCATGGGGTGCTCCTTTAGTGTGGGGTGACACCCGTAAGTCAGCTCGGCGCAGGGCTA
AATTCGCACAACGGGAAATCCATACAGGTCTGCTGGCATTTGTGGTAGGAACTTATGCCC
AGTTCGTACGACGTTTCCTATCGTCAGCTGAAACTCACTTTCTCCCTGGCCAAATGGTCA
CCTACTACATTCTCACGGACAATCCCCGCACTCTGGATCCCCCCATTGAGCTGGGGCCTG
ACCGACATCTGAAAGTGATTCCTATTGCAGAGCTCCCTGGGTGGGAAAGGTTGGCACGTC
GCCGGATGGCCCTGCTTACTGATGCTATCAAAAACCCAATCAGCAGCGAGGTGGAATACA
TCTTCTGTGCTGACATCGATCAGGAGTTTGTGGCCCCTGTGGGAGAGGAAATCCTTGGAG
ACCTGGTGGCCACGTTGCACCCAGAGCTCTATGGGATGCCGAGAAATGCATTTCCTTATG
AA----------------------------------------------------------
------------------------------------------------------------
-----------GACCAGGCTAACGGGATAATGGCCAGGGGCCTCGAGGAGAGCTACCTGA
ACCGCTACCTGATCGACCACAGGCCGACCTGTGTGCTGTCCCCAGAGTACAGCTGGTGGG
ACTCAGCCCTGGCTCCAGATGTGCCTGTACAGAGGCTGGTCTCTTTGGGAAGGCAACGTG
AAGCTTAA
>C.altivelis-GLEAN-10028279_alt
ATGTACATGTG-TGTGTTTGTCCTTCAA-------ACAGGACCAGTCAGAGTGGCCAGAA
TACAATTGGTCCTGTACTGTTTTCTCCTGTCTCTTATCATATACTTTCTCAATGGACGTA
AAGCAGCTGTCAGTGTGGAGTCACCTCATCGTGCCTCTCATGCTTTGGGAAAGGAGAGAG
AAAAAGTAAAGACAGACATAATGGTCTTTAAGGAAGCCGCACCACAAACTCCTCTGGAGA
CACCATGGGGTGCTCCTTTAGTGTGGGGTGACACCCGTAAGTCAGCTCGGCGCAGGGCTA
AATTCGCACAACGGGAAATCCATACAGGTCTGCTGGCATTCGTGGTAGGAACTTATGCCC
AGTTCGTACGACGTTTCCTATCGTCAGCTGAAACTCACTTTCTGCCTGGCCAAATGGTCA
CCTACTACATTCTCACGGACAATCCCCGCACTCTGGATCCCCCCATTGAGCTGGGGCCTG
ACCGACATCTGAAAGTGGTTCCTATTGCAGAGCTCCCTGGGTGGGAAAGGTTGGCACGTC
GCCGGATGGCCCTGCTTACTGATGCTATCAAAAACCCAATCAGCAGCGAGGTGGAATACA
TCTTCTGTGCTGACATCGATCAGGAGTTTGTGGCCCCTGTGGGAGAGGAAATCCTTGGAG
ACCTGGTGGCCACGTTGCACCCAGAGCTCTATGGGATGCCGAGAAATGCATTTCCTTATG
AAGTTGAAGAGGTCTCATCCGCATGCGTGGACGAGGATGAAGGAGACTACTACTACACGT
CTGAGTTGTACGGAGGGTTGGTTTCTGAGATGTACAGACTGGCCCAAGCCTGTTCTTTGC
TCATTCTACAGGACCAGGCTAACGGGATAATGGCCAGGGGCCTCGAGGAGAGCTACCTGA
ACCGCTACCTGATCGACCACAGGCCGACCTGTGTGCTGTCCCCAGAGTACAGCTGGTGGG
ACTCAGCCCTGGCTCCAGATGTGCCTGTACAGAGACTGGTCTCTTTGGGAAGGCAACGTG
AGGCTTAA
>E.fuscoguttatus.10194_fus
ATG-----GCGCTGTTTCCGTTCTGCAAGACGCCCGCAGGACCAGTCAGAGTGGCCAGAA
TACAATTGGTCCTGTACTGTTTTCTCCTGTCTCTTATCATATACTTTCTCAATGGACGTA
AAGCAGCTGTCAGTGTGGAGTCACCTCATCGTGCCTCTCATGCTTTGGGAAAGGAGAGAG
AAAAAGCAAAGACAGACATAATGGTCTTTAAGGAAGCCGCACCACAAACTCCTCTGGAGA
CACCATGGGGTGCTCCTTTAGTGTGGGGTGACACCCGTAAGTCAGCTCGGCGCAGGGCTA
AATTCGCACAACGGGAAATCCATACAGGTCTGCTGGCATTCGTGGTAGGAACTTATGCCC
AGTTCGTACGACGTTTCCTATCGTCAGCTGAAACTCACTTTCTCCCTGGCCAAATGGTCA
CCTACTACATTCTCACGGACAATCCCCGCACTCTGGATCCCCCCATTGAGCTGGGGCCTG
ACCGACATCTGAAAGTGGTTCCTATTGCAGAGCTCCCTGGGTGGGAAAGGTTGGCACGTC
GCCGGATGGCCCTGCTTACTGATGCTATCAAAAACCCAATCAGCAGCGAGGTGGAATACA
TCTTCTGTGCTGACATCGATCAGGAGTTTGTGGCCCCTGTGGGAGAGGAAATCCTTGGAG
ACCTGGTGGCCACGTTGCACCCAGAGCTCTATGGGATGCCAAGAAATGCATTTCCTTATG
AAGTCGAAGAGGTCTCATCCGCATGCGTGGACGAGGATGAAGGAGACTACTACTACACGT
CTGAGTTGTATGGAGGGTTGGTTTCTGAGATGTATAGATTGGCCCAAGCCTGTTCTTTGC
TCATTCTGCAGGACCAGGCTAATGGGATAATGGCCAGGGGCCTCGAGGAGAGCTACCTGA
ACCGCTACCTGATCGACCACAGGCCGACCTGTGTGCTGTCCCCAGAGTACAGCTGGTGGG
ACTCAGCCCTGGCTCCAGATGTGCCTGTACAGAGGCTGGTCTCTTTGGGAAGGCAACGTG
AGGCTTAA
>OF06586-RA_aka
ATG-----GCGCTGTTTCCGTTATGCAAGACGCCCGCAGGACCAGTCAGAGTGGCCAGAA
TACAATTGGTCCTGTACTGTTTTCTCCTGTCTCTTATCATATACTTTCTCAATGGACGTA
AAGCAGCTGTCAGTGTGGAGTCACCTCATCGTGCCTCTCATGCTTTGGGAAAGGAGAGAG
AAAAAGCAAAGACAGACATAATGGTCTTTAAGGAAGCCGCACCACAAACTCCCCTGGAGA
CACCATGGGGTGCTCCTTTAGTGTGGGGTGACACCCGTAAGTCAGCTCGACGCAGGGCTA
AATTCGCACAACGGGAAATCCATACAGGTTTGCTGGCATTCGTGGTAGGAACTTACGCCC
AGTTCGTACGACGTTTCCTATCGTCAGCTGAAACTCACTTTCTCCCTGGCCAAATGGTCA
CCTACTACATTCTCACGGACAATCCCCGCACTCTGGATCCCCCCATTGAGCTGGGGCCTG
ACCGACATCTGAAAGTGGTTCCTATTGCAGAGCTCCCTGGGTGGGAAAGGTTGGCACGTC
GCCGGATGGCCCTGCTTACTGATGCTATCAAAAACCCAATCAGCAGCGAGGTGGAATACA
TCTTCTGTGCTGACATCGATCAGGAGTTTGTGGCCCCTGTGGGAGAGGAAATCTTTGGAG
ACCTGGTGGCCACGTTGCACCCAGAGCTCTATGGGATGCCGAGAAATGCATTTCCTTATG
AAGTAGAAGAGGTCTCATCTGCATGCGTGGACGAGGATGAAGGAGACTACTACTACACGT
CTGAGTTGTACGGAGGGTTGGTTTCTGAGATGTACAGACTGGCCCAAGCCTGTTCTTTGC
TCATTCTGCAGGACCAGGCTAATGGGATAATGGCCAGGGGCCTCGAGGAGAGCTACCTGA
ACCGCTACCTGATCGACCACAGGCCGACCTGCGTGCTGTCCCCAGAGTACAGCTGGTGGG
ACTCAGCCCTGGCTCCAGATGTGCCTGTACAGAGGCTGGTCTCTTTGGGAAGGCAACGTG
AGGCTTAA
