# Supplementary material for: Chromosome-Level Genome Assembly of the Speckled Blue Grouper (Epinephelus cyanopodus) Provides Insight into Its Adaptive Evolution
Source: Biology (Basel). 2022 Dec 13;11(12):1810. doi: 10.3390/biology11121810 (PMC9775623; doi:10.3390/biology11121810)
Supplement: Supplementary file 1 [file biology-11-01810-s001.zip › Supplemental Data/HO00564.align]

>Ecy-GLEAN-10024332_Ecy
GGGAATATCATGTGCGTATCTCGGCTGGTTTTGCTGCTCGGGCTGCTTCTATGTGTGGGG
GCTCAGCTGTCCAGCGCCCAGCACTGGTCCCATGGTTGGTACCCCGGAGGCAAGAGGGAG
CTGGACTCTTTTGGCACGTCAGAGATTTCAGAGGAGATTAAGCTGTGTGAGGCAGGAGAA
TGCAGCTACTTGAGACCCCAGAGGAGAAGTATACTGAGAAACATTATTCTTGCGGAGTCA
GACGCTCAATATAACACTACTAGTGCACCTAACGCCGCTTCTGTCACAGATGCTGACACA
GTAATAAACACTAAAATAGATAGCACCCAGGTTGAAGGAGACAAGGGTGAAGAGGAGCTG
CTGAAGGGTCTCCTCACTGACGACTACTGTCATGTGTGTGAGGCTGTGCTGCTCTTTGAA
TCTCAGCGGGTGTCCCACTATGAGGGAAAGAAACATGCTCAGAAACTCAAGGTGTACCTG
CAGTCCAGGAAGGCTGAGAAGACGAGCAAAGAGTCCACAGGGCCCCAGCGGACTATGACT
ACTGATAAGGACCATTTCTGTGAGCTGTGTAACATGGTGTTTAGCTCCCACGTGGTGGCA
AAATCACACTATGAAGGCAAAGTCCATGCAAAAAATCTTCGTAAACAAGGTCTCCAGCCC
CAAGGCAAGTTTATAGACAGGTACACAGAGGTCCGTACTTTACCAAGTGTGACTTGGGAG
CCTGATGATGCTGACCAGAAACCTGCCCCAGAGGGAGGTGTGGAGCATCTCCTGGACCCT
GCCGCCACCACAACTACCCCCAGCACAGAGGTTGATCTGACGGACCCTAACAAGTACTGT
CCCCTGTGTGCTGCCTCCTTCAACAATCCTCAGATGGCTTTGCAGCACTACAACGGACGC
AAACACCAGAGGAATCACGCCAGACAGGAGCTGCTCAAAGAGCTCGGAGACAATGTCCAA
CAAGCCGACTCCCTGATGTGTCAGATGTGTAGTGTGCAGTTTAACTCTGTGGAGATGTAC
CAGGCCCACATGCAAGGAAACAAACACCAGATT---AGGGAGAAGAAAGTTGTGGACCTG
TGCAAATCCCAACCAAAAGACTACAGCACATTTGCAGATGAACTGGCAGATTACATTCAA
GTTCAGAAGGCTCGTGGAATCACCCCCAAGGCCAGTCAAGTCCTCCTGCCAGATGACACA
CAAAAGGAGGATGAGGAAGGTGAAGAAGAAGCAGTAGTATTAAACCAGGAAGATATCACA
GAACTTAAAAAACCCGTGCCCAGCCTTCCTCCCACCTCTAACCCTCCTCATCACTCCCGC
CCTGGTGGTTACTACCCAATGGAAGGGTGGCGTCCTCCATACCAGGGCCCTACCTGGCTG
CCCCATGGCTGGAATTACAACTGCCCTCCTCCAGTCCTCCCACCCTCAGGCTCTGCTCTG
TTCACCAGTTGGCCCACAAAGAGAAGGAGGCCCAGAAAACAGTCAAGCTCCTCCTCGTAT
ACTTCATCATCCCACTCCTCGTATTCCTCCTCTTATAGCAGTAGTGACAGTGACAGTGAA
TACAGGCGCAGAGAAAAGAGGAGAATTCGGAGACCCAGGAAAGAGAAAGACAGGAGGGGA
AGAGATGAGGACTCAGACAAGGAGGAGAAGAGGAGGAAGCGGCGGAGGAGGGCAAGAGAT
AATGACTCAGTAGAGAGGAGGAGAGAGGGATCCGGAGAGTCAGAGGAAGGGAGGAGGAGA
AAAAGGCCCAAAAACCACGGCAAGCGGAGAAGACGAGAGAAGAAATCCCGGGAGAAGGAC
TTTGAGGTGGAAGGAGGGGAAAGGGTGATGGACAATTTAATGCCAGGTGACGTGACGGAC
AATAGAAAAGAGCCTGAAGTGCATTTTCAGGCTGACATGAATGTTGAGCAGGGGGAGGGT
GGACAGGACGAGCCAGCAAAACCTAAATACAAGAAAGAGAAGAAGAAAACAAAAGAGAAA
GTGGACACTAGAACAGAGGAGGAGAAACTATGGGATGACTCCATTCTGGGCTGTTAA
>C.altivelis-GLEAN-10028274_alt
---------ATGTGTGTATCTCGGCTGGTTTTGCTGCTCGGGCTGCTTCTATGTGTGGGG
GCTCAGCTGTCCAGCGCCCAGCACTGGTCCCATGGTTGGTACCCTGGAGGCAAGAGGGAG
CTGGACTCTTTTGGCACGTCAGAGATTTCAGAGGAGATTAAGCTGTGTGAGGCAGGAGAA
TGCAGCTACTTGAGACCCCAGAGGAGAAGTATACTGAGAAACATTATTCTTGCGGAGTCA
GACGCTCAATATAACACTACTAGTGCACCTAACGCGGCTTCTGTCACAGATGCTGACACA
GTAATAAACACTAAAATAGATAGCACCCAGGTTGAAGGAGACAAGAGTGAAGAGGAGCTG
CTGAAGGGTCTCCTCACTGCCGACTACTGTCATGTGTGTGAGGCTGTGCTGCTCTTTGAA
TCTCAGCGGGTGTCCCACTATGAGGGAAAGAAACATGCTCAGAAACTCAAGGTGTACCTG
CAGTCCAGGAAGGCTGAGAAGACGAGCAAAGAGTCCACAGGGCCCTCGCGGACCATGACT
ACTGATAAGGACCATTTCTGTGAACTGTGTAACATGGTGTTTAGCTCCCACGTGGTGGCA
AAATCACACTATGAAGGCAAAGTCCATGCAAAAAATCTTCGTAAACAAGGTCTCCAGCCC
CAAGGCAAGTTCATAGACAGGTACACAGAGGTCCGTACTTTACCGAGTGTGACTTGGGAG
CCTGATGATGCTGACCAGAAACCTGCCCCAGAGGGAGGTGTGGAGCATCTCCCAGACCCT
GCCGCCACTACAACTACCCCCAGCACAGAGGTTGATCTGACAGACCCTAACAAGTACTGT
CCCCTGTGTGCTGCCTCGTTCAACAATCCTCAGATGGCTCTGCAGCACTACAACGGACGC
AAACACCAGAGGAATCATGCCAGACAGGAGCTGCTCAAAGAGCTCGGAGACAATGTTCAG
CAAGCCGATTCCCTGATGTGCCAGATGTGTAGTGTGCAGTTTAACTCTGTGGAGATGTAC
CAGGCCCACATGCAAGGAAACAAACACCAGATT---AGGGAGAAGAAGGTTGTGGACCTG
TGCAAATCCCAACCAAAAGACTACAGCACATTTGCAGATGAACTGGCAGATTACATTCAA
GTCCAGAAGGCTCGTGGAATCACCCCCAAGGCCAGTCAAGTCCTCCCGCCAGATGACACA
CAAAAGGAGGATGAGGAAGGTGAAGAAGAAGAGGTAGTATTAAACCAGGGAGATATCACA
GAACTGAACAAAACCATGCCCAGCCTTCCTCCCACCTCTAACCCTCCTCATCACTCCCGC
CCTGGTGGTTACTACCCAGTGGAAGGGTGGCGTCCTCCATACCAGGGCCCTACCTGGCCG
CCCCATGGCTGGAATTACAACTGCCCTCCTCCTGTCCTCCCACCCTCAGGCTCTGCTCTG
TTCACCAGTTGGCCCACAAAGAGAAGGAGGCCCAGAAAGCAGTCGAGCTCCTCCTCGTAT
ACTTCATCATCTTACTCCTCGTATTCTTCCTCCTGTAGCAGTAGTGACAGTGACAGTGAA
TACAGGCGCAGAGAAAAGAGGAGAATTCGGAGACCCAGGAGAGAGAAAGACAGGAGGGGA
AGAGATGAGGACTCAGACAAGGAGGAGAAGAGGAGGAAGCGGTGGAGGAGGGGAAGAGGT
AATGACTCAGAGGAGAGGAGGAGAGAGGGATCCAGAGAGTCAGAGGAAGGGAGGAGGAGA
AAAAGGCCCAAAAATCACGGCAAGCGGAGAAGACGAGAGAAGAAATCCCGGGAGAAGGAC
TTTGAGGTGGAAGGGGGGGAAAGGGTGATGGACAATTTAATGCCAGGTGACGTGACGGAC
AATAGAAAAGAGCCTGAAGTGCATTTTCAGGCTGACATGAATGTTGAGCAAGGGGAGGGT
GGACAGGACGGGCCAGCAAAACCTAAATACAAGAAAGAGAAGAAGAAAACAAAAGCGAAA
GTGGACACTAGAACAGAGGAGGAGAAACTATGGGATGACTCCATTCTGGGCTGTTAA
>OF06591-RA_aka
------------------------------------------------------------
-------------------------------------------ATGGACGGCAGAAGTGT
CTGTACTCT---------------------------------------------------
-GCAG-------------------------------------------CTTGCGGAGTCA
GACGCTCAATATAACACTACCAGTGCACCTAACGCCGCTTCTGTCACAGATGCTGACACA
GTAATAAACACTAAAATAGATAGCACCCAGGTTGAAGGAGACAAGGGTGAAGAGGAGCTG
CTGAAGGGTCTCCTCACTGACGACTACTGTCATGTGTGTGAGGCTGTGCTGCTCTTTGAA
TCTCAGCGGGTGTCCCACTATGAGGGAAAGAAACATGCTCAGAAACTCAAGGTGTACCTG
CAGTCCAGGAAGGCTGAGAAGACGAGTAAAGAGTCCACAGGGCCCCAGCGGACCATGACT
ACTGACAAGGACCATTTCTGTGAGCTGTGTAACATGGTGTTTAGCTCCCACGTGGTGGCA
AAATCACACTATGAAGGCAAAGTCCATGCAAAAAATCTTCGTAAACAAGGTCTCCAGCCC
CAAG------TTATAGACAGGTGCACAGAGGTCCGTACTTTACCAAGTGTGACTTGGGAG
CCTGATGATGCTGACCAGAAACCTGCCCCAGAGGGAAGTGTGGAGCATCTCCCGGACCCT
GCCGCCACCACAACTACCCCCAGCACAGAGGTTGATCTGACGGACCCTAACAAGTACTGT
CCCCTGTGTGCTGCCTCCTTCAACAATCCTCAGATGGCTTTGCAGCACTACAACGGACGC
AAACACCAGAGGAATCACGCCAGACAGGAGCTGCTCAAAGAGCTCGGAGACAATGTCCAA
CAAGCCGACTCCCTGATGTGTCAGATGTGTAGTGTGCAGTTTAACTCTGTGGAGATGTAC
CAGGCCCACATGCAAGGAAACAAACACCAGATT---AGGGAGAAGAAGGTTGTGGACCTG
TGCAAATCCCAACCAAAAGACTACAGCACATTTGCAGATGAACTGGCAGATTACATTCAA
GTTCAGAAGGCTCGTGGAATCACCCCCAAGGCCAGTCAAGTCCTCCTGCCAGATGACACA
CAAAAGGAGGATGAGGAAGGTGAAGAAGAGGCGGTAGTATTAAACCAGGGAGATATCACA
GAACTGAACAAACCCATGCCCAGCCTTCCTCCCACCTCTAACCCTCCTCATCACTCCCGC
CCTGGTGGTTACTACCCAATGGAAGGGTGGCGTCCTCCATACCAGGGCCCTACCTGGCTG
CCCCATGGCTGGAATTACAACTGCCCTCCTCCAGTCCTCCCGCCCTCAGGCTCTGCTCTG
TTCACCAGTTGGCCCACAAAGAGAAGGAGGCCCAGAAAGCAGTCGAGCTCCTCCTCGTAT
ACTTCATCATCTTACTCCTCGTATTCCTCCTCTTATAGCAGTAGTGACAGTGACAGTGAA
TACAGGCGCAGAGAAAAGAGGAGAATTCGGAGACCCAGGAGAGAGAAAGACAGGAGGGGA
AGAGATGAGGACTCAGAC---GAGGAGAAGAGGAGGAAGCAGCGGAGGAGGGGAAGAGAT
AATGACTCAGAGGAGAGGAGGAGAGAGGGATCCAGAGAGTCAGAGGAAGGGAGGAGGAGA
AAAAGGCTCAAAAATCACGGCAAGCGGAGAAGACGAGAGAAGAAATCCCGGGAGAAGGAC
TTTGAGGTGGAGGGAGGGGAAAGGGTGATGGACAATTTAATGCCAGGTGACGTGACGGAC
AATAGAAAAGAGCCTGAAGTGCATTTTCAGGCTGACATGAATGTTGAGCAGGGGGAGGGT
GGACAGGACGAGCCAGCAAAACCTAAATACAAGAAAGAGAAGAAGAAAACGAAAGAGAAA
GTGGACACTAGAACAGAGGAGGAGAAACTATGGGATGACTCCATTCTGGGCTGTTAA
>E.fuscoguttatus.10263_fus
------------------------------------------------------------
-------------------------------------------ATGGACGACAGAAGTGT
CTGTACTCT---------------------------------------------------
-GCAG-------------------------------------------CTTGCGGAGTCA
GACGCTCAATATAACACTACTAGTGCACCTAACGCGGCTTCTGTCACAGATGCTGACACA
GTAATAAACACTAAAATAGATAGCACCCAGGTTGAAGGAGACAAGAGTGAAGAGGAGCTG
CTGAAGGGTCTCCTCACTGACGACTACTGTCATGTGTGTGAGGCTGTGCTGCTCTTTGAA
TCTCAGCGGGTGTCCCACTATGAGGGAAAGAAACATGCTCAGAAACTCAAGGTGTACCTG
CAGTCCAGGAAGGCTGAGAAGACGAGCAAAGAGTCCACAGGGCCCCAGCGGACCATGACT
ACTGATAAGGACCATTTCTGTGAACTGTGTAACATGGTGTTTAGCTCCCACGTGGTGGCA
AAATCACACTATGAAGGCAAAGTCCATGCAAAAAATCTTCGTAAACAAGGTCTCCAGCCC
CAAG------TCATAGACAGGTACACAGAGGTCCGTACTTTACCGAGTGTGACTTGGGAG
CCTGATGATGCTGACCAGAAACCTGACCCAGAGGGAGGTGTGGAGCATCTCCCGGACCCT
GCCGCCACCACAACTATCCCCAGCACAGAGGTTGATCTGACGGATCCTAACAAGTACTGT
CCCCTGTGTGCTGCCTCGTTCAACAATCCTCAGATGGCTCTGCAGCACTACAACGGACGC
AAACACCAGAGGAATCATGCCAGACAGGAGCTGCTCAAAGAGCTCGGAGACAATGTCCAA
CAAGCCGACTCCCTGATGTGCCAGATGTGTAGTGTGCAGTTTAATTCTGTGGAGATGTAC
CAGGCCCACATGCAAGGAAACAAACACCAGATT---AGGGAGAAGAAGGTTGTGGACCTG
TGCAAATCCCAACCAAAAGACTACAGCACATTTGCAGATGAACTGGCAGATTACATTCAA
GTCCAGAAGGCTCGTGGAATCACCCCCAAGGCCAGTCAAGTCCTCCTGCCAGATGACACA
CAAAAGGAGGATGAGGAAGGTGAAGAAGAAGAGGTAGTATTAAACCAGGGAGATATCACA
GAACTGAACAAACCCATGCCCAGCCTTCCTCCCACCTCTAACCCTCCTCATCACTCCCGC
CCTGGTGGTTACTACCCAGTGGAAGGGTGGCGTCCTCCATACCAGGGCCCTACCTGGCCG
CCCCATGGCTGGAATTACAACTGCCCTCCTCCAGTCCTCCCACCCTCAGGCTCTGCTCTG
TTCACCAGTTGGCCCACAAAGAGAAGGAGGCCCAGAAAGCAGTCGAGCTCCTCCTCGTAT
ACTTCATCATCTTACTCCTCGTATTCCTCCTCCTATAGCAGTAGTGACAGTGACAGTGAA
TACAGGCGCAGAGAAAAGAGGAGAATTCGGAGACCCAGGAGAGAGAAAGACAGGAGGGGA
AGAGATGAGGACTCAGACAAGGAGGAGAAGAGGAGGAAGCGGCGGAGGAGGGGAAGAGGT
AATGACTCAGAGGAGAGGAGGAGAGAGGGATCCAGAGAGTCAGAGGAAGGGAGGAGGAGA
AAAAGGCCCAAAAATCACGGCAAGCGGAGAAGACGAGAGAAGAAATCCCGGGAGAAGGAC
TTTGAGGTGGAAGGAGGGGAAAGGGTGATGGACAATTTAATGCCAGGTGATGTGACGGAC
AATAGAAAAGAGCCTGAAGTGCATTTTCAGGCTGACATGAATGTTGAGCAGGGGGAGGGT
GGACAGGACGAGCCAGCAAAACCTAAATACAAGAAAGAGAAGAAGAAAACGAAAGAGAAA
GTGGACACTAGAACAGAGGAGGAGAAACTATGGGATGACTCCATTCTGGGCTGTTAA
>Epmoa-GLEAN-10023240_moa
------------------------------------------------------------
-------------------------------------------ATGGACGACAGAAGTGT
CTGTACTCT---------------------------------------------------
-GCAG-------------------------------------------CTTGCGGAGTCA
GACGCTCAATATAACACTACTAGTGCACCTAACGCGGCTTCTGTCACAGATGCTGACACA
GTAATAAACACTAAAATAGATAGCACCCAGGTTGAAGGAGACAAGAGTGAAGAGGAGCTG
CTGAAGGGTCTCCTCACTGACGACTACTGTCATGTGTGTGAGGCTGTGCTGCTCTTTGAA
TCTCAGCGGGTGTCCCACTATGAGGGAAAGAAACATGCTCAGAAACTCAAGGTGTACCTG
CAGTCCAGGAAGGCTGAGAAGACGAGCAAAGAGTCCACAGGGCCCCAGCGGACCATGACT
ACTGATAAGGACCATTTCTGTGAACTGTGTAACATGGTGTTTAGCTCCCACGTGGTGGCA
AAATCACACTATGAAGGCAAAGTCCATGCAAAAAATCTTCGTAAACAAGGTCTCCAGCCC
CAAGGCAAGTTCATAGACAGGTACACAGAAGTCCGTACTTTACCGAGTGTGACTTGGGAG
CCTGATGATGCTGACCAGAAACCTGCCCCAGAGGGAGGTGTGGAGCATCTCCCGGACCCT
GCCGCCACCACAACTACCCCCAGCACAGAGGTTGATCTGACGGACCCTAACAAGTACTGT
CCCCTGTGTGCTGCCTCGTTCAACAATCCTCAGATGGCTCTGCAGCACTACAACGGACGC
AAACACCAGAGGAATCATGCCAGACAGGAGCTGCTCAAAGAGCTCGGAGACAATGTCCAA
CAAGCCGACTCCCTGATGTGCCAGATGTGTAGTGTGCAGTTTAACTCTGTGGAGATGTAC
CAGGCCCACATGCAAGGAAACAAACACCAGGTTAGCAGGGAGAAGAAGGTTGTGGACCTG
TGCAAATCCCAACCAAAAGACTACAGCACATTTGCAGATGAACTGGCAGATTACATTCAA
GTCCAGAAGGCTCGTGGAATCACCCCCAAGGCCAGTCAAGTCCTCCCGCCAGATGACACA
CAAAAGGAGGATGAGGAAGGTGAAGAAGAAGAGGTAGTATTAAACCAGGGAGATATCACA
GAACTGAACAAACCCATGCCCAGCCTTCCTCCCACCTCTAACCCTCCTCATCACTCCCGC
CCTGGTGGTTACTACCCAGTGGAAGGGTGGCGTCCTCCATACCAGGGCCCTACCTGGCCG
CCCCATGGCTGGAATTACAACTGCCCTCCTCCAGTCCTCCCACCCTCAGGCTCTGCTCTG
TTCACCAGTTGGCCCACAAAGAGAAGGAGGCCCAGAAAGCAGTCGAGCTCCTCCTCGTAT
ACTTCATCATCTTACTCCTCGTATTCCTCCTCTTATAGCAGTAGTGACAGTGACAGTGAA
TACAGGCGCAGAGAAAAGAGGAGAATTCGGAGACCCAGGAGAGAGAAAGACAGGAGGGGA
AGAGATGAGGACTCAGACAAGGAGGAGAAGAGGAGGAAGCGGCGGAGGAGGGGAAGA---
------------------------------------------------------------
------------------------------------------------------------
---------------GGGGAGAGGGTGATGGACAATTTAATGCCAGGTGACGTGACGGAC
AATAGAAAAGAGCCTGAAGTGCATTTTCAGGCTGACATGAATGTTGAGCAGGGGGAGGGT
GGACAGGACGAGCCAGCAAAACCTAAATACAAGAAAGAGAAGAAGAAAACGAAAGAGAAA
GTGGACACTAGAACAGAGGAGGAGAAACTATGGGATGACTCCATTCTGGGCTGTTAA
>XP-033483571.1_lan
------------------------------------------------------------
-------------------------------------------ATGGACGACAGAAGTGT
CTGTACTCT---------------------------------------------------
-GCAG-------------------------------------------CTTGCGGAGTCA
GACGCTCAATATAACACTACTAGTGCACCTAACGCGGCTTCTGTCACAGATGCTGACACA
GTAATAAACACTAAAATAGATAGCACCCAGGTTGAAGGAGACAAGAGTGAAGAGGAGCTG
CTGAAGGGTCTCCTCACTGACGACTACTGTCATGTGTGTGAGGCTGTGCTGCTCTTTGAA
TCTCAGCGGGTGTCCCACTATGAGGGAAAGAAACATGCTCAAAAACTCAAGGTGTACCTG
CAGTCCAGGAAGGCTGAGAAGACGAGCAAAGAGTCCACAGGGCCCCAGCGGACCATGACT
ACTGATAAGGACCATTTCTGTGAACTGTGTAACATGGTGTTTAGCTCCCACGTGGTGGCA
AAATCACACTATGAAGGCAAAGTCCATGCAAAAAATCTTCGTAAACAAGGTCTCCAGCCC
CAAG------TCATAGACAGGTACACAGAGGTCCGTACTTTACCAAGTGTGACTTGGGAG
CCTGATGATGCTGACCAGAAACCTGCCCCAGAGGGAGGTGTGGAGCATCTCCCGGACCCT
GCCGCCACCACAACTACCCCCAGCACAGAGGTTGATCTGACGGACCCTAAAAAGTACTGT
CCCCTGTGTGCTGCCTCGTTCAACAATCCTCAGATGGCTCTGCAGCACTACAACGGACGC
AAACACCAGAGGAATCATGCCAGACAGGAGCTGCTCAAAGAGCTCGGAGACAATGTCCAA
CAAGCCGACTCCCTGATGTGCCAGATGTGTAGTGTGCAGTTTAACTCTGTGGAGATGTAC
CAGGCCCACATGCAAGGAAACAAACACCAGATT---AGGGAGAAGAAGGTTGTGGACCTG
TGCAAATCCCAACCAAAAGACTACAGCACATTTGCAGATGAACTGGCAGATTACATTCAA
GTCCAGAAGGCTCGTGGAATCACCCCCAAGGCCAGTCAAGTCCTCCCGCCAGATGACACA
CAAAAGGAGGATGAGGAAGGTGAAGAAGAAGAGGTAGTATTAAACCAGGGAGATATCACA
GAACTGAACAAACCCATGCCCAGCCTTCCTCCCACCTCTAACCCTCCTCATCACTCCCGC
CCTGGTGGTTACTACCCAGTGGAAGGGTGGCGTCCTCCATACCAGGGCCCTACCTGGCCG
CCCCATGGCTGGAATTACAACTGCCCTCCTCCAGTCCTCCCACCCTCAGGCTCTGCTCTG
TTCACCAGTTGGCCCACAAAGAGAAGGAGGCCCAGAAAGCAGTCGAGCTCCTCCTCGTAT
ACTTCATCATCTTACTCCTCGTATTCCTCCTCTTATAGCAGTAGTGACAGTGACAGTGAA
TACAGGCGCAGAGAAAAGAGGAGAATTAGGAGACCCAGGAGAGAGAAAGACAGGAGGGGA
AGAGATGAGGACTTAGACAAGGAGGAGAAGAGGAGGAAGCGGCGGAGGAGGGGAAGAGAT
AATGACTCAGAGGAGAGGAAGAGAGAGGGATCCGGAGGGTCAGAGGAAGGGAGGAGGAGA
AAAAGGCCCAAAAATCATGGCAAGCGGAGAAGACGAGAGAAGAAATCCCGGGAGAAGGAC
TTTGAGGTGGAAGGAGGGGAAAGGGTGATGGACAATTTAATGCCAGGTGACGTGACGGAC
AATAGAAAAGAGCCTGAAGTGCATTTTCAGGCTGACATGAATGTTGAGCAGGGGGAGGGT
GGACAGGACGAGCCAGCAAAACCTAAATACAAGAAAGAGAAGAAGAAAACGAAAGAGAAA
GTGGACACTAGAACAGAGGAGGAGAAACTATGGGATGACTCCATTCTGGGCTGTTAA
