# Supplementary material for: Chromosome-Level Genome Assembly of the Speckled Blue Grouper (Epinephelus cyanopodus) Provides Insight into Its Adaptive Evolution
Source: Biology (Basel). 2022 Dec 13;11(12):1810. doi: 10.3390/biology11121810 (PMC9775623; doi:10.3390/biology11121810)
Supplement: Supplementary file 1 [file biology-11-01810-s001.zip › Supplemental Data/HO00567.align]

>Ecy-GLEAN-10024329_Ecy
------------------------------------------ATGGAGAGGGGCGTTGCA
AAAGTGATCGGAGGCGATCCCAAAAACAACACCTTCTTGTACACCAATGGGAAGTGTGTC
ATCATCAGGAACATCGATAACCCAGCTATAGCAGACATTTACACCGAACATGCCCATAAT
GTTACTGTTGCTAAGTACTCCCCCAGTGGATTCTACATTGCATCTGGAGATGTATCAGGA
AAGATCCGTATCTGGGACACCACCCAGAAGGAGCACCTTCTCAAGTACGAGTACACCCCT
ATTTCAGGCAGGATCAAGGACATTGCATGGACAGAGGATAGCAAGAGGATTGCTGTCGTT
GGGGACGGACGAGAGAAGTTTGGAGCCGTGTTCCTGTGGGACTCTGGCTCCTCAGTGGGG
GAGGTTGCCGGACACTCCAAATTAATCAACAGTGTCGACATAAAGCAGACACGTCCATAC
CGCCTGGTCACCGGCAGTGATGACTCCACCGGTTCCTTCTCCGAGGGAGTCCCCTTCAAG
TTCAAGTTCACATTGAATCAACACACCCAGTTTGTCAACTGTGTTCGTTTCTCTCCAGAT
GGACAGCGGTTTGTCACCGCTGGCGCCGATGGCCAGATTTTCCTCTATGATGGAAAGCTT
GGTGAGCATGTCGGCTCACTGGGTGGAGAGAAGGCCCACAAAGGAGGAATCTATGCTGTC
TGCTGGAGCTCTGACAGCTCCCAGCTGATCTCTGCCTCAGGGGACAAGACCGTGAAGCTC
TGGGATGTTAGTACAGGCACGGCCGTCACCACATTCAACTTGGGCTCTGATACGACAGAC
ATGCAGCTGGGCTGCCTGTGGCAGAAAGACCACCTCCTCAGCATCTCCCTGTCAGGATAC
ATCAACTACCTGGACAAGAACAACCCTGACCGGCCCATACGCACCATCAAGGGTCACAGC
AAATCCATCCAGTGTTTGACAGTTCACAAAAAGGATGGGCGACCATACATCTACTCGGGG
AGTCATGATGGACACATCAAT---------------------------------------
------------------------------------------------------------
------------------------------------------------------------
------------------------------------------------------------
------------------------------------------------------------
------------------------------------------------------------
------------------------ATCC--------------------------------
------------------------------------------------------------
--------------------------------------------TTTCACTG--------
------------------------------------------------------------
------------------------------------------------------------
------------------------------------------------------------
------------------------------------------------------------
---------ATTAAATAG---
>OF06594-RA_aka
ATGACATATGACCCGAAGCATGTATTCGCCAGTCTCCCTCAGATGGAGAGGGGCGTTGCA
AAAGTGATCGGAGGCGATCCCAAAGGGAACAACTTCTTGTACACCAATGGGAAATGTGTC
ATCATCAGGAACATCGATAACCCAGCTATAGCAGACATTTACACCGAACATGCCCATACG
GTTACTGTTGCTAAGTACGCCCCCAGTGGATACTACATTGCATCTGGAGATGTATCAGGA
AAGATCCGTATCTGGGACACTACCCAGAAGGAGCACCTTCTCAAGTACGAGTACACCCCT
ATTTCAGGCAGGATCAAGGACATTGCATGGACAGAGGATAGCAAGAGGATTGCTGTCGTT
GGGGACGGACGAGAGAAGTTTGGAGCCGTGTTCCTGTGGGACTCCGGCTCCTCAGTGGGG
GAGGTTGCCGGACACTCCAAATTAATCAACAGTGTCGACATAAAGCAGACACGTCCTTAC
CGCCTGGCCACCGGCAGTGATGACATCACCAGCTCCTTCTCCGAGGGAGTCCCCTTCAAG
TTCAAGTTCACATTAAATCAACACACCCAGTTTGTCAACTGTGTTCGTTTCTCTCCAGAT
GGACAGCGGTTTGTCACCGCTGGCGCCGATGGCCAGATTTTCCTCTATGATGGAAAGGTT
GGTGAGCATGTCGGCTCACTGGGTGGAGAGAAGGCCCACAAAGGAGGAATCTATGCTGTC
TGCTGGAGCCCTGACAGCTCCCAGCTGATCTCTGCCTCAGGGGACAAGACCGTGAAGCTC
TGGGATGTTAGTACAGGCACGGCCGTCACCACATTCAACTTGGGCTCTGATACGACAGAC
ATGCAGCTGGGCTGCCTGTGGCAGAAAGACCACCTCCTCAGCATCTCCCTGTCAGGATAC
ATCAACTACCTGGACAAGAACAACCCTGACCGGCCCATACGCACCATCAAGGGTCACAGC
AAATCCATCCAGTGTTTGACAGTTCACAGAAAGGATGGGCGACCATACATCTACTCGGGG
ACCT--------CACATTACT----GGGATGCAGAAACCGGGGAGAACGACTGCTTCTCA
GGAAAGGGCCACAGCAACCAGGTGAGCAGGATGGTGACTGACGAAGGCGGCCAGCTGGTG
ACGTGCAGCATGGATGATACACTGCGCTACACCAACATCAGCAAGGGGGAGTACAGTGCC
AGCGATGTGGTGAAGATGGATTTCCAGCCTAAAACTGTGTCTGTAGCAGCAGGAGGGCTG
TCACTGGCTGTGTGCATTGGACAGGTTGTGTTGCTGAAGGACAAGAAGAAAGTCTTCACA
ATGGACGGTCTCGACTATGAAGCAGAGGTTGGAGCTCTCCACCCCGGGGGCACCACTGCA
GCAGTTGGGGGAACAGATGGGAAAATCCGTCTGTACTCCATTCAGGGCAATACTCTGAAG
GACGAGGGAAAGACCATCGAGGCTTCAGGGGCGGCCACAGACATGGCCTACTCTAATGAT
GGAGCCTATCTGGCGGTCACAGGCGATAAGAAAGTTACCACCGTTTTTAATGTGGCTGAC
GACTACAAGGTCAAAAACGTGTTTTACGGACACCACGCCAAAGCAGTAACTTTGGCGTGG
TCGCCTGACAACGAACACTTTGCAACTGGTGGGATGGACATGAATGTGTTTGTCTGGATA
GTTTGTGACCCAGACAAGAGGATTAAGATCCCAGACACTCACAGGTTGCACCACCCTAGC
GGCCTGGCCTGGGTAGATGAGAACACTCTAGTCACCGCCTCCCATGATGCAAGCATCAAG
CAGTGGATTATTGAATACTGA
>Epmoa-GLEAN-10023236_moa
------------------------------------------ATGGAGAGGGGCGTTGCA
AAAGTGATCGGAGGCGATCCCAAAGGGAACAACTTCTTGTACACCAATGGGAAGTGTGTC
ATCATCAGGAACATCAATAACCCAGCTATAGCAGACATTTACACCGAACATGCCCATACG
GTAACTGTTGCTAAGTATGCCCCCAGTGGATTCTACATTGCATCTGGAGATGTATCAGGA
AAGATCCGTATCTGGGACACCACCCAGAAGGAGCACCTTCTCAAGTACGAGTACACCCCT
ATTTCAGGCAGGATCAAGGACATTGCATGGACAGAGGATAGCAAGAGGATTGCTGTCGTT
GGGGACGGACGAGAGAAGTTTGGAGCCGTGTTCCTGTGGGACTCTGGCTCCTCAGTGGGG
GAGGTTGCCGGCCACTCCAAATTAATCAACAGTGTCGACATAAAGCAGACACGTCCTTAC
CGCCTGGCCACCGGCAGTGATGACACCACCGGCTGCTTCTCCGAGGGAGTCCCCTTCAAG
TTCAAGTTCACATTAAATCAACACACCCAGTTTGTCAACTGTGTTCGCTTCTCTCCAGAT
GGACAGCGGTTTGTCACCGCTGGCGCCGATGGCCAGATTTTCCTCTATGATGGAAAGGTT
GGTGAGCATGTCGGCTCACTGGGTGGAGAGAAGGCCCACAAAGGAGGAATCTATGCTGTC
TGCTGGAGCCCTGACAGCTCCCAGCTGATCTCTGCCTCAGGGGACAAGACCGTGAAGCTC
TGGGATGTTAGTACAGGCACGGCCGTCACCACCTTCAACTTGGGCTCTGATACGACAGAC
ATGCAGCTGGGCTGCCTGTGGCAGAAAGACCACCTCCTCAGCATCTCCCTGTCAGGATAC
ATCAACTACCTGGACAAGAACAACCCTGACCGGCCCATACGCACCATCAAGGGTCACAGC
AAATCCATCCAGTGTTTGACAGTTCACAGAAAGGATGGGCGACCATACATCTACTCGGGG
ACCT--------CACATTACT----GGGATGCAGAAACCGGGGAGAACGACTGCTTCTCA
GGGAAGGGCCACAGCAACCAGGTGAGCAGGATGGTGACTGACGAAGGCGGCCAGCTGGTG
ACGTGCAGCATGGATGATACACTGCGCTACACCAACATCAGCAAGGGGGAGTACAGTGCC
AGTGATGTGGTGAAGATGGATTTCCAGCCTAAAACTGTGTCCGTAGCAGCAGGAGGGCTG
TCACTGGCTGTGTGCATCGGGCAGGTTGTATTGCTGAAGGACAAGAAGAAAGTCTTCACA
ATGGACGGTCTCGACTATGAAGCAGAGGTTGGAGCTCTCCATCCCGGGGGCACCACCGCA
GCAGTGGGGGGAACAGATGGGAAAATCCGTCTGTACTCCATTCAGGGCAACACTCTGAAG
GACGAGGGAAAGACCATCGAGGTTACAGGGGCGGCCACAGACATGGCCTACTCTAATGAT
GGAGCCTATCTGGCGGTCATAGGCGATAAGAAAGTTACCACCGTTTTTACTGTGGCTGAC
GACTACAAGGTCAAAAACGTGTTTTATGGACACCACGCCAAACCAGTAACTTTGGCGTGG
TCACCTGACAATGAACACTTTGCCACCGGTGGGATGGACATGAATGTGTTTGTCTGGACA
GTTTGTGACCCAGACAAGAGGATTAAGATCCCAGACACTCACCGGTTGCACCATCCTAGC
GGCCTGGCCTGGGTAGACGAGCACACTCTAGTCACCGCCTCCCACGATGCAAGCGTCAAG
CAGTGGACTATTGAATACTGA
>XP-033483404.1_lan
ATGACCTATGACCCGAAGCATGTATTCGCCAGTCTCCCTCAGATGGAGAGGGGCGTTGCA
AAAGTGATCGGAGGCGATCCCAAAGGGAACAACTTCTTGTACACCAATGGGAAGTGTGTC
ATCATCAGGAACATCAATAACCCAGCTATAGCAGACATTTACACCGAACATGCCCATACG
GTAACTGTTGCTAAGTACGCCCCCAGTGGATTCTACATTGCATCTGGAGATGTATCAGGA
AAGATCCGTATCTGGGACACCACCCAGAAGGAGCACCTTCTCAAGTATGAGTACACCCCT
ATTTCAGGCAGGATCAAGGACATTGCATGGACAGAGGATAGCAAGAGGATTGCTGTCGTT
GGGGACGGACGAGAGAAGTTTGGAGCCGTGTTCCTGTGGGACTCTGGCTCCTCAGTGGGG
GAGGTTGCCGGCCACTCCAAATTAATCAACAGTGTCGACATAAAGCAGACACGTCCTTAC
CGCCTGGCCACCGGCAGTGATGACACCACCGGCTGCTTCTCCGAGGGAGTCCCCTTCAAG
TTCAAGTTCACATTAAATCAACACACCCAGTTTGTCAACTGTGTTCGTTTCTCTCCAGAT
GGGCAGCGGTTTGTCACCGCTGGCGCCGATGGCCAGATTTTCCTCTATGATGGAAAGGTT
GGTGAGCATGTCGGCTCACTGGGTGGAGAGAAGGCCCACAAAGGAGGAATCTATGCTGTC
TGCTGGAGCCCTGACAGCTCCCAGCTGATCTCTGCTTCAGGGGACAAGACCGTGAAGCTC
TGGGATGTTAGTACAGGCACGGCCGTCACCACCTTCAACTTGGGCTCTGATACGACAGAC
ATGCAGCTGGGCTGCCTGTGGCAGAAAGACCACCTCCTCAGCATCTCCCTGTCAGGATAC
ATCAACTACCTGGACAAGAACAACCCTGACCGGCCCATACGCACCATCAAGGGTCACAGC
AAATCCATCCAGTGTTTGACAGTTCACAGAAAGGATGGGCGACCATACATCTACTCGGGG
AGTCATGATGGACACATCAATTACTGGGATGCAGAAACCGGGGAGAACGACTGCTTCTCA
GGGAAGGGCCATAGCAACCAGGTGAGCAGGATGGTGACTGACGAAGGCGGCCAGCTGGTG
ACGTGCAGCATGGATGATACACTGCGCTACACCAACATCAGCAAGGGGGAGTACAGTGCC
AGCGATGTGGTGAAGATGGATTTCCAGCCTAAAACTGTGTCCGTAGCAGCAGGAGGGCTG
TCATTGGCTGTGTGCATCGGGCAGGTTGTGTTGCTGAAGGACAAGAAGAAAGTCTTCACA
ATGGATGGTCTCGACTATGAAGCAGAGGTTGGAACTCTCCATCCCGGGGGCACCACTGCA
GCAGTGGGGGGAGCAGATGGGAAAATCCGTCTGTACTCCATTCAGGGCAACACTCTGAAG
GACGAGGGAAAGACCATCGAGGCTACAGGGGCGGCCACAGACATGGCCTACTCTAATGAT
GGAGCCTATCTGGCGGTCATAGGCGATAAGAAAGTTACCACCGTTTTTACTGTGGCTGAT
GACTACAAGGTCAAAAATGTGTTTTATGGACACCACGCCAAACCAGTAACTTTGGCGTGG
TCGCCTGACAATGAACACTTTGCGACCGGTGGGATGGACATGAATGTGTTTGTCTGGACA
GTTTGTGACCCAGACAAGAGGGTTAAGATCCCAGATACTCACCGGTTGCACCATCCTAGC
GGCCTGGCCTGGGTAGATGAGCACACTCTAGTCACCACCTCCCACGATGCAAGCGTCAAG
CAGTGGACTATTGAATACTGA
>E.fuscoguttatus.10309_fus
ATGACCTATGACCCGAAGCATGTATTCGCCAGTCTCCCTCAGATGGAGAGGGGCGTTGCA
AAAGTGATCGGAGGCGATCCCAAAGGGAACAACTTCTTGTACACCAATGGGAAGTGTGTC
ATCATCAGGAACATCAATAACCCAGCTATAGCAGACATTTACACCGAACATGCCCATACG
GTAACTGTTGCTAAGTACGCCCCCAGTGGATTCTACATTGCATCTGGAGATGTATCAGGA
AAGATCCGTATCTGGGACACCACCCAGAAGGAGCACCTTCTCAAGTACGAGTACACCCCT
ATTTCAGGCAGGATCAAGGACATTGCATGGACAGAGGATAGCAAGAGGATTGCTGTCGTT
GGGGACGGACGAGAGAAGTTTGGAGCCGTGTTCCTGTGGGACTCTGGCTCTTCAGTCGGG
GAGGTTGCCGGCCACTCCAAATTAATCAACAGTGTCGACATAAAGCAGACACGTCCTTAC
CGCCTGGCCACCGGCAGTGATGACACCACCGGCTGCTTCTCCGAGGGAGTCCCCTTCAAG
TTCAAGTTCACATTAAATCAACACACCCAGTTTGTCAACTGTGTTCGCTTCTCTCCAGAT
GGACAGCGGTTTGTCACCGCTGGCGCCGATGGCCAGATTTTCCTCTATGATGGAAAGGTT
GGTGAGCATGTCGGCTCACTGGGTGGAGAGAAGGCCCACAAAGGAGGAATCTATGCTGTC
TGCTGGAGCCCTGACAGCTCCCAGCTGATCTCTGCCTCAGGGGACAAGACCGTGAAGCTC
TGGGATGTTAGTACAGGCACGGCTGTCACCACCTTCAACTTGGGCTCTGATACGACAGAC
ATGCAGCTGGGCTGCCTGTGGCAGAAAGACCACCTCCTCAGCATTTCCCTGTCAGGATAC
ATCAACTACCTGGACAAGAACAACCCTGACCGGCCCATACGCACCATCAAGGGTCACAGC
AAATCCATCCAGTGTTTGACAGTTCACAGAAAGGATGGTCGACCATACATCTACTCGGGG
AGTCATGATGGACACATCAAT---------------------------------------
------------------------------------------------------------
------------------------------------------------------------
------------------------------------------------------------
------------------------------------------------------------
------------------------------------------------------------
------------------------ATCC--------------------------------
------------------------------------------------------------
--------------------------------------------TTTCACTG--------
------------------------------------------------------------
------------------------------------------------------------
------------------------------------------------------------
------------------------------------------------------------
---------ATTAAATAG---
>C.altivelis-GLEAN-10028271_alt
------------------------------------------ATGGAGAGGGGTGTTGCG
AAAGTGATCGGAGGCGATCCCAAAGGGAACAACTTCTTGTACACCAATGGGAAGTGTGTC
ATCATCAGGAACATCAATAACCCAGCTATAGCAGACATTTACACCGAACATGCCCATACG
GTAACTGTTGCTAAGTACGCCCCCAGTGGATTCTACATTGCATCTGGAGATGTATCAGGA
AAGATCCGTATCTGGGACACCACCCAGAAGGAGCACCTTCTCAAGTACGAGTACACCCCT
ATTTCAGGCAGGATCAAGGACATTGCATGGACAGAGGATAGCAAGAGGATTGCTGTTGTT
GGGGACGGACGAGAGAAGTTTGGAGCCGTGTTCCTGTGGGACTCTGGCTCCTCAGTGGGG
GAGGTTGCCGGCCACTCCAAATTAATCAACAGTGTCGACATAAAGCAGACACGTCCTTAC
CGCCTGGCCACCGGCAGTGATGACACCACTGGCTGCTTCTCCGAGGGAGTCCCCTTCAAG
TTCAAGTTCACATTAAATCAACACACCCAGTTTGTCAACTGTGTTCGTTTCTCTCCAGAT
GGACAGCGGTTTGTCACCGCTGGCGCCGATGGCCAGATTTTCCTCTATGATGGAAAGGTT
GGTGAGCATGTCGGCTCACTGGGTGGAGAGAAGGCCCACAAAGGAGGAATCTATGCTGTC
TGCTGGAGCCCTGACAGCTCCCAGCTGATCTCTGCCTCAGGGGACAAGACCGTGAAGCTC
TGGGATGTTAGTACAGGCACGGCCGTCACCACCTTCAACTTGGGCTCTGATACGACAGAC
ATGCAGCTGGGCTGCCTGTGGCAGAAAGACCACCTCCTCAGCATCTCCCTGTCAGGATAC
ATCAACTACCTGGACAAGAACAACCCTGACCGGCCCATACGCACCATCAAGGGTCACAGC
AAATCCATCCAGTGTTTGACAGTTCACAGAAAGGATGGGCGACCATACATCTACTCGGGG
AGTCATGATGGACACATCAAT---------------------------------------
------------------------------------------------------------
------------------------------------------------------------
------------------------------------------------------------
------------------------------------------------------------
------------------------------------------------------------
------------------------ATCC--------------------------------
------------------------------------------------------------
--------------------------------------------TTTCACTG--------
------------------------------------------------------------
------------------------------------------------------------
------------------------------------------------------------
------------------------------------------------------------
---------ATTAAATAG---
