# Supplementary material for: Chromosome-Level Genome Assembly of the Speckled Blue Grouper (Epinephelus cyanopodus) Provides Insight into Its Adaptive Evolution
Source: Biology (Basel). 2022 Dec 13;11(12):1810. doi: 10.3390/biology11121810 (PMC9775623; doi:10.3390/biology11121810)
Supplement: Supplementary file 1 [file biology-11-01810-s001.zip › Supplemental Data/HO00575.align]

>Ecy-GLEAN-10024314_Ecy
ATGGAGAGTTCCGCGAGTCACCATCACGGATCCCCGCCGTCAATCCTCACCGCCTGGACC
AAT---------------------------------------------------------
------------------------------------------------------------
---------------------------------GGACTGAAGAAGATAAGAAATCCAGAG
CGAATGGTCAGGATTGCCGTCGGTTACACAGGACACACCCCTCCCAAGAGTGACGACACC
GACGCCAACAATGAGCCAGGCCAGTTGAAGATCTACCTTCCGAAGAAGCTGCTAGAGTGT
CTACCCAAATGTTCCTCTCTGCCCAAGGAGCGCCATCGCTGGAACACCAACGAGGAGATT
GCTGCATATCTCATCACTTTTGAGAAACACGATGAGTGGCTGACGACATCGCCAAAAACC
AGGCCTCAAAATGGATCTATGATCCTCTACAACCGTAAGAAGGTGAAGTACAGGAAAGAT
GGCTACTGCTGGAAGAAAAGGAAAGACGGGAAGACCACCCGAGAGGATCACATGAAGCTC
AAAGTCCAGGGAGTAGAGTGTCTGTATGGCTGCTACGTCCACTCCTCCATCATCCCCACC
TTCCATCGTAGATGCTATTGGCTGCTGCAGAACCCAGACATTGTGCTGGTGCACTACCTG
AATGTACCGGCAGTGGACGATAGCGGGAAGCCATGCGGTCCCGTCCTCTGCTCCATCAAC
ACAGACAGGAAGGAGTGGGCCAAGTGGAGCAAGGAGGAGCTCATTGGACAACTAAAACCC
ATGTGTGCTGGAAGCAGCCTGCATCAGAAATGTTCCAGTGTCAAGCAGCGCATCATCTCA
TCCAAGCAGGAGTCAGGGGCAGCAGCAGGAGGTGGAGCTGCAGCGGGTACGGGTGTAGCA
GCAGGCCAGAGGGCTGAGGAAGCAGATGGCACAGAGGTCCAGAACAGCGATGTGTCAGAA
GGCCAGACAGAGCCCAGTCCTGGAGGGGGCAGGAGCAGAGCAGGCGGAGGAGAGAGGAGG
AATGGCAGGATAACCAAACCCTCCCTACTTCCACAGAGCAGCATGGAAGTGTCCTCATCT
ACATCCACCAACCAGGTGGAGGTCCCTGACACCACCCAGAGCTCCCCATTGTCAATCACC
AGCGACATGGCCGACAGCCCCGCTCTCGCCATCGGGGCTGGTTTGTCACAGAGCACAGCT
GTGTTTATGTCTGAGGTCACCACACTGACTGGGGATTCGGTTTACTCTGCTGGCCACACC
CACCTGCTGGCATCCACCCATGAGAGCACCACCGCTGGCATCCTGTTGGCTGTTGCACCT
GAAAACCAGAGGTTTGCGTCGTTTCCTGGCGGTGTGGGCTTAGGGGAGGGAGGAGAGTTG
GTTCTATCCAGCTCTCTAGACTCCAGTGGAGGAGTCAGCCTTCCCGAGACCACCATGACC
TTTGACCCCGATTGCTTCCTCAATAACCCCAAGCAGGGCCAGACATATGGAGGAGGTGGA
GGGAAGGCTGAGGGATGTAACGGTGATGATGGAGGACTCCACTGCTCCTCCAATGGCTTT
GTCTACAACCCAGCCCTTGTCAACAACATCAAGACAGAACCTGCACCCCTTGAGCCGCCG
CTGGCCACGCAGAGCAGCTATGTAGGAGAAGGGACAGGCCTCAGCCCCAGCACCACCCTG
GAGCAGATGGACTTCAGTGCTGTGATGTCATCAGCCTGTGTCCCGAGTCTGACCCAGCCC
GCACACCACCCCTCTCCCAGCCTCTTCCTCCAGGCCTCCCCCC-AGACGAGCCAGCCCTC
TCAGCTGCAGACCAACGGCACTGAGACAACCCAGGAAACAGGCGAGGCCCAGGCTTACAT
AGGCCTACCC--------------------------------------------------
---------------------------------------------ACAAGGA--------
------------------------------------------------------------
------------------------------------------------------------
------------------------------------------------------------
-------GGAGGAGGAGGAGGGGG------------------------------------
----------------GGAGGTGGAGGAGGAGGGGAAAATGAGATTCTCTGTAATGGTGT
AAGCTTGTCAGGGGCCAGCAGTTCAGTGGTGGCCAGTCCTCAGTCAATAGCTGCTGGTGC
AAGCATCGAGGGGGCGCTCTACAGCTCTCCTCTTCCTCAGCAAGGTGGGGGCGTGTCAGC
TACAACAGCTGGGGCAGGAGCCATCAGTCTGGAAGGCTTTGAGGCTTCCTTTGGGAGCCA
GTTCTCTGATCTCATCAATGATTTCATCTCAGTTGAGGGGTCTGGAGGTGGGGTGGGGGC
CGCTGTGACTGGGGTTCTGATGCCCCAGGAGGGGGCTGCAGGAGAGGAGCAGGGCACAGG
AGCAGGCCACTTGCAGGGCTCCGACGTGGAACAGGGAGCTCTGGGACTGCTCCAAGAGAC
TGGGAGGCTGTTTGGTGTGACAGACTACTCCCCAGAGTGGTCTTATCCAGAGGGTGGAGT
AAAGGTGCTGATCACAGGTCCCTGGTTGGAGTCGAGCAGTGAGTACAGCTGTCTCTTTGA
CCACATCAGTGTCCCTGCTGCCCTCATTCAGCCCGGGGTGCTGCGCTGCTACTGCCCAGC
CCATGACACAGGACTGGTGATGCTGCAGGTAGCTATGGGTGGTGAGGTCATCTCTTCCTC
TGTGGTGTTTGAATACAAGGCGCGCGACCTTCCCGCCCTGCCATCTTCTCAGCACGACTG
GCTGTCCCTCGACGATACCCAGTTCAGGATGTCCATCCTGGAGCGTCTGGAGCAGATGGA
ACAGAGGATGGCTGAGATAACCAATCAGAACCCCAGCTCAGAAACCATGGCAACCAAGGG
TGGAGGGGTGGAGGGAGGAGGAGCCACTGATCAGCAGTCTCAAATTTCTACCGATCAGGG
TTCGTTCGAGGGTCGTGTTGTGGTGGTGTGTGAGAAGATGATGTCTCAGTCGTGTTGGGC
TTCATCTAATCAGCTTGTCCACAGTAAAAACTCCAGAGGAATGACCTTACTGCATCTGGC
TGCAGCTCAGGGCTATGCAGGGCTCATTCAGACACTCATTCGCTGGCGCACAAAGCATGC
TGACAGCATTGACCTCGAGCTTGAAGTGGATCCTCTCAACGTAGACCACTTCTCTTGTAC
TCCACTGATGTGGGCCTGTGCTCTCGGCCACACTGAGGCAGCATTGGTGCTTTACCAGTG
GGACCCAAGAGCTCTGGCTATTCCTGATTCGCTGGGACGCCTGCCGCTCAACATAGCCCG
ATCTCGGGGCCACACTCGATTGGCTGAGCTCTTGGAGCAGCTGCAACAGACTCCTCAAGC
TCAGGGACAGCCCGCTGACACTTGGATGGACAGGTGGAGAGGCGAGTCACAGACCAGCGG
AATAAGCAACAGCCCTACCCCAAACCCTAACCCAGAGCTGAGGAGAACCAGGACAGAGAG
CCAGCCAGAAAACCAGAACCCAAGCTGGAGCCAAACAGGACACAGAGCCCAACAGGGAAG
CCAGGGAGAACAGGGAGGGCCACCCCCAGCCAAGAGACTCAAACCCAACCCAGACACCCA
GCAAAAGCTAGCTAACTCAACCCCTGGCAACAACACCCTCACCTCTCTCCTCAACTCGTC
TCCCAGTCCTAACACTCAACGCTCTCTCCTCCCCAACACCCTACAAACTCAACCCTCCAA
CCTCAGCTGTCAGAATGCACCTCCTGCCAGCTCCAGCCCCAACCGGCCTCAGCTCCCCAG
CACTCCATTCTCCCACCTGCAGGCCAGGATAGGGGGGTCTGGAGGGGGCACCAGGTGGAG
TCTGAGACAGAGTCTGGGGCAGCGTAGCCTAGCCAGGAGGATTCTAGGAAAAGAACGACT
GGCCATTCACCTGCGCCAAAGAGTGCTGTCTGACAGGGGAGAGGAGACAGAGCTGCTGAC
CTATCAGGATAACACAGAGGACTTGCAGATGGACATTACGATGCTAGCTGATCACATCAT
GGAGGCCTCAAGTGGTAGGCTTAAGCAGGAGGCTATGGAGACTGAAACAGACTCCGGGAA
GGTGGGGATCAGCAGTGATGTCAGGTTACTGTCTGGTTACCTCGGTGAGGTGGAGAGGTT
TCTAAACTCCAAGTCCCAGACTCTTAGCCCCAAACCAAACTCTCTCTCAGGGCCTGAGGA
TCAGCAGAGTCCTCAGGCTAAGCAAGTCCAACCCTCCCCCTTTGACTGGACCTCCTTCCT
CTGTGCAGCTATGAAAGAGGAGAGGTTGAAAACTGACTCCTGTCTAGCCATGACTGAGGC
AGAGCAGGGGGAGCTGTATGAGACCATCAGGCATGCTCTGCACTCCCTCAGAAAACACAA
GGGTCCCATTCAGGAACAACGCAAAGAGATTGCAGCAGTGATTCAACGCTGCTATAAGAG
ATACAAGCAGTATGCACTTTATAAGAGGATGACCCTGGCAGCCATCCTGATCCAGAGTCG
TTTCCGCAGTTTCCATGAGCAGAGGAAGTTCCAACAGAGTCCTATGAGCTCCCAGCTGCA
GGTCTTCTCTCCTCCTTCTATCTCCTCCAGTGCCTTTTGCCGGGTTAAGAAGGTGAAGGT
GGAGAGTAACGTCTGGGATGTGTCCACCACTGAAGCTTACAGCTCCATAGCAGGCCAGTC
AGCATACACCTTTACCCCAGCCATGGCTGTGCCGCCCTTTGCCCCTTCTCTGGTCTTCCC
CCCTGCAGCACCCGGCTCCAGAGGTCAAGTAGTGGTGCGGGCAGCTGATAGCACTGGTAG
TCTTCCCCGTGGATCCAGCCGGCGTGTGACAGAGCAGGCGACATCCTCCTCTTATGCTCA
TACTGAGACATCCTCTGAAACAAGGGGGCACAGGCATGGGCAGAAGAGGAAGATTGAGGA
ATCCAATGAAGGCAGTGGGAGTGGGTGTGGCAGTGTCCAAATATTGGAGGAGCTCTCAGC
CCCTGCAGCAACTTACTCCACCCGTACAGGTGGCGGTGGAGGAGGTACAGGCCAGTCTAT
ACCCCACTCAGCTCCAACCACCAAGAGCAGCAGCTCCAACGGGGAAGGGGATTATCAGTT
GGTGCAACACGAGATCCTCTGCTCCGTGTCCTGCAGCTATGAAGTGCTGGAGTTTTTAGG
AAGAGGCACGTTTGGACAAGTAGCCAAGTGCTGGAAGAGGGGCACCAATGAGATTGTGGC
CATCAAGATCCTGAAAAACCATCCTTCGTATGCTCGTCAGGGCCAGATTGAGGTGGGTAT
CCTGAACCGGCTGAGTGCAGAGAACGCAGATGAGTACAACTTTGTGCGTTCATACGAATG
CTTCCAACACAAGGGTCACACGTGTCTGGTGTTTGAGATGCTGGAGCAGAACCTCTATGA
CTTTCTCAAGCACAGCAAGTTCAGCCCACTCCCTCTACGGCACATCAGGCCCATCCTGCA
GCAGGTGGCTACAGCGTTGATGAAACTGAAAAGTCTGGGTCTGATTCATGCCGACCTGAA
GCCAGAGAACATCATGCTGGTCGACCCCCTTAGGCAGCCCTACAGGGTGAAGGTCATTGA
TTTTGGCTCAGCAAGTCATGTGTCCAAAGCTGTCTGCTCAACCTATCTACAGTCTCGCTA
CTACAGGGCCCCCGAGATCATTTTGGGTTTGCCGTTCTGTGAGGCCATTGACATGTGGTC
TCTAGGCTGTGTGATCGCTGAGCTGTTTCTGGGTTGGCCTCTCTATCCTGGAGCCTCTGA
ATATGACCAGATCCGTTACATTTCTCAGACGCAAGGCCTGCCTGCGGAGTACTTGCTAAG
CGCCGGCACTAAGACCAGTCGCTTCTTCAATCGAGGACCTGACTCTAGCTATCCGCTCTG
GAGGCTTAAGACACCAGCAGAGCACGAGCTGGAGATGGGTATCAAGTCTAAGGAGGCTAG
GAAATACATCTTCAACTGTCTGGATGACATGATGCAGGTCAACCTGTCTTCTCATTTGGA
GGGGACAGACATGCTGGCTGAGAAGGCTGATAGGCGAGAGTTTATCGACCTGTTGAAGCG
GATGCTCCGTCTTGATGCAGACAAAAGGATCACACCTACAAAAACTCTGGGTCACCCCTT
TGTCACAATGAGCCACCTCATGGATTATCCGCACAGCTCACATGTGAAGTCCTGCTTCCA
GAACATGGAGATCTGTAAGCGTCGGAGTTCCTACGATAGTGGCAAATCCCTGTACTCCAC
CAATGCAGTCCCCAGTGCTGCAGCGGGCAACCTCACTGTTACCTTCAGTAGCCAACTCAA
CCAGCATAACCAGGTGCCTTCTGCGGGGGGAGCGGTGCCTTTGCTGAACTACCAGCCAGC
TCTGTACCAGCAGGCGACTATCAACATTCCCGGGCTGGCTCAACAGAGCGTCCCGATTCC
AACGCGTCCTGCTGGGCTGTGTAGCCAGACAGAACCCTTCCAGCAGACTCTCATCGTCTG
CCCACCCTCCACTATTCAAGGGCTACAGCCATCCAGTAAGAGTTCCAGTTTCCCCGTGAG
GATGGAGAACTCTGTACCCATAGTACCTCAAAACCAGTCTGCGCAGTCGTTGCAGATCCA
GCCAAGTATGCTCACACAGGGTTCCTGCACACCCCTGATGGTGGCCACCCTGCACCCATC
CTCAGCAGGCATAGCCCCCCAGTATTCTCTGCCCCTCGGGCTGGGCACCGGGGTGGGTCG
GCCCACCCTCCTGGAGCACACAGCCACAGTGCTGCAGGCCTGGCCCACTGGCACCCAGCA
GATCCTCATACCGTCATCATGGCAGCAGGTCCCAGGTGTGGCTATCCATAGCTCTGCCCA
CCAGTCAAATGTAACTGAATCACCCATGGAAACGCTTCACTCAGATGCTTCCACGCAGCA
GGGACACAGCTGGAGGGGCTCAACCCAAGCCAGGACCCAGCAGGAGAGAAAGAAAGTGAA
AGCCAGACGTGGAGAAAACAGAAACAGGGGTATATCTGCTGCATCGCTGCTCAGTAGCAG
CGGTGTGACCCCACCTAGCGCCACATTGTCGCAGCCAATCGTCATCTCTGACACACCCAG
CCCAGCGGTCAGCATCATCACTATTCACAGTGACACTGACACAGAGGACGAGCGCAAATT
CCATCCTGCCAGCGTCGGCTTGAGCCAGCGCACTAACGTTATCAGCTGTGTGACGGTGCA
CGACTCAGACTCCTCTACAGCCAGCCCCCTGACTCCTCTGCCCCGCACACTTAACCCAAC
TAGCACCATGTCATCACGCCAGGCCAAGTCTCTGGCAGTGGTAGCACCTTCAGTCAAAAC
CCAGGGCTCTGAGAGAGCAGCAGTCTCGCGTGGACGCCTGGAAACTGTGAACTACATGAA
GCCTAAGAGATCATCCAACCGGCAGCCCTGCAGCTCAGGGGAGAGCATGGAGCGTCACGG
ACTGGTGCCAAGCCAGTCACACCCTTTAAACCTCAGCCAGGTTCAGCCGGTGGTGTCTTC
ATCTCAGGAGCGCTCCCACAGTGACTCATCGTTGCGTCGCCAGCCAACCTTCCCTCCGGC
CGTCTCCTCTCACTACAACTTCCCCGAGGTGTCCGCTCTGGCCTCAGCCTCGGCCCCTGG
CCCCAGCCTGTACGCCTACCCGGCCTCCACCGCCCTCTCCTCAGCTTCTCAGGCCATGGA
GCAGCTGCTAGGCCGTGGTCACGCCAGCCACGGACACTCCCCCTCCGCCTATGCAGCAAC
GTACACCTCAGCCTCCTCCTCCAGGAGAGACTCGGCCAGCCGTAAGGACTCTGTCAGTAG
TCTGCTGCACGGCCTCCCCGCTGCCTACCAGCATCAGTTCGCCACTGGTTCTCCCTACGT
TAGTGTGACGCCCCGGGCTGAGGCTTACAGTGCCTACCAGCTGAGCCCCAGGCGCCTCAC
ACAGTACCCATACCTATAG
>OF05018-RA_aka
ATGGAGAA----------------------------------------------------
------------------------------------------------------------
------------------------------------------------------------
--------------AGTACTCAGATC------CGGACTGAAGAAGATAAGAAATCCAGAG
CGAATGGTCAGGATTGCCGTCGGTTACACAGGACACACCCCTCCCAAGAGTGACGACACC
GACGCCAACAATGAGCCAGGCCAGTTGAAGATCTACCTTCCGAAGAAGCTGCTAGAGTGT
CTACCCAAATGTTCCTCTCTGCCCAAGGAGCGCCATCGCTGGAACACCAACGAGGAGATT
GCTGCATATCTCATCACTTTTGAGAAACACGATGAGTGGCTGACGACATCGCCAAAAACC
AGGCCTCAAAATGGATCTATGATCCTCTACAACCGTAAGAAGGTGAAGTACAGAAAAGAT
GGCTACTGCTGGAAGAAAAGGAAAGACGGGAAGACCACCCGAGAGGATCACATGAAGCTC
AAAGTCCAGGGAGTAGAGTGTCTGTATGGCTGCTACGTCCACTCCTCCATCATCCCCACC
TTCCATCGTAGATGCTATTGGCTGCTGCAGAACCCAGACATTGTGCTGGTGCACTACCTG
AATGTACCGGCAGTGGACGATAGCGGGAAGCCATGCGGTCCCGTCCTCTGCTCCATCAAC
ACAGACAGGAAGGAGTGGGCCAAGTGGAGCAAGGAGGAGCTCATTGGACAACTAAAACCC
ATGTGTGCTGGAAGCAGCCTGCATCAGAAATGTTCCAGTGTCAAGCAGCGCATCATCTCA
TCCAAGCAGGAGTCAGGGGCAGCAGCAGGAGGTGGAGCTGCAGCGGGTACGGGTGTAGCG
GCAGGCCAGAGGGCTGAGGAAGCAGATGGCACAGAGGTCCAGAACAGCGATGTGTCAGAA
GGCCAGACAGAGCCCAGTCCTGGAGGGGGCAGGAGCAGAGCAGGCGGAGGAGAGAGGAGG
AATGGCAGGATAACCAAACCCTCCCTACTTCCACAGAGCAGCATGGAAGTGTCCTCATCT
ACATCCACCAACCAGGTGGAGGTCCCTGACACCACCCAGAGCTCCCCATTGTCAATCACC
AGCGACATGGCCGACAGCCCCGCTCTCGCCATCGGGGCTGGCTTGTCACAGAGCACAGCT
GTGTTTATGTCTGAGGTCACCACACTGACTGGGGATTCGGTTTACTCTGCTGGCCACACC
CACCTGCTGGCATCCACCCATGAGAGCACCACCGCTGGCATCCTGTTGGCTGTTGCACCT
GAAAACCAGAGGTTTGCGTCGTTTCCTGGCGGTGTGGGCTTAGGGGAGGGAGGAGAGTTG
GTTCTATCCAGCTCTCTAGACTCCAGTGGAGGAGTCAGCCTTCCCGAGACCACCATGACC
TTTGACCCCGATTGCTTCCTCAATAACCCCAAGCAGGGCCAGACATATGGAGGAGGTGGA
GGGAAAGCTGAGGGATGTAACGGTGATGATGGAGGGCTCCACTGCTCCTCCAACGGCTTT
GTCTACAACCCAGCCCTTGTCAACAACATCAAGACAGAACCTGCACCCCTTGAGCCGCCG
CTGGCCACGCAGAGCAGCTATGTAGGAGAAGGGACAGGCCTCAGCCCCAGCACCACCCTG
GAGCAGATGGACTTCAGTGCTGTGAT----------------------------------
---------------------------------GCCTCCCCCCAAGACGAGCCAGCCCTC
TCAGCTGCAGACCAACGGCACTGAGACAACCCAGGAAACAGGCGAGGCCCAGGCTTACAT
AGGCCTACCCACAGTGCCAACAGACACTCCGGTCACCAATGGAGACCTGCACACACACCT
CCACCAAGCCAGCCCAGAGCAGCAGGGCCTGTGTGGAAGGAATGGACAAGGAGCAGGAGT
GGGCTCTTTTCCTCTAACACCGCAGGATACGACCCACGACGAGTCAGGCAGTAGGGGACA
TCGAGAGGTCGGGGGCTTAGACAAGACGTCTGAGAATGGAGGGGAGTTGCTACTCAAGCC
TGGGGATCCTCACGAGGCCTACACGAGTGTTGACACCGAGCACTACCTGCAACCCACAGA
TGACAATGGAGGAGGAGAGGAGGGCGGAGGAGGTGGTGGAGGAGGAGGAGGAGGA-----
----------GGAGGGGGAGGTGGAGGAGGAGGGGAAAATGAGATTCTCTGTAATGGTGT
AAGCTTGTCAGGGGCCAGCAGTTCAGTGGTGGCCAGTCCTCAGTCAATAGCTGCTGGTGC
AAGCATCGAGGGGGCGCTCTACAGCTCTCCTCTTCCTCAGCAAGGTGGGGGTGTGTCAGC
TACAACAGCTGGGGCAGGAGCCATCAGTCTGGAAGGCTTTGAGGCTTCCTTTGGGAGCCA
GTTCTCTGATCTCATCAATGATTTCATCTCAGTTGAGGGGTCTGGAGGTGGGGTGGGGGC
CGCTGTGACTGGGGTTTTGATGCCCCAGGAGGGGGCTGCAGGAGAGGAGCAGGGCACAGG
AGCAGGCCACTTGCAGGGCTCCGACGTGGAACAGGGAGCTCTGGGACTGCTCCAAGAGAC
TGGGAGGCTGTTTGGTGTGACAGACTACTCCCCAGAGTGGTCTTATCCAGAGGGTGGAGT
AAAGGTGCTGATCACAGGTCCCTGGTTGGAGTCGAGCAGTGAGTACAGCTGTCTCTTTGA
CCACATCAGTGTCCCTGCTGCCCTCATTCAGCCCGGGGTGCTGCGCTGCTACTGCCCAGC
CCATGACACAGGACTGGTGATGCTGCAGGTAGCTATGGGTGGTGAGGTCATCTCTTCCTC
TGTGGTGTTTGAATACAAGGCGCGCGACCTTCCCGCCCTGCCATCTTCTCAGCACGACTG
GCTGTCCCTCGACGATACCCAGTTCAGGATGTCCATCCTGGAGCGTCTGGAGCAGATGGA
ACAGAGGATGGCTGAGATAACCAATCAGAACCCCAGCTCAGAAACCATGGCAACCAAGGG
TGGAGGGGTGGAGGGAGGAGGAGCCACTGATCAGCAGTCTCAAATTTCTACCGATCAGGG
TTCGTTTGAGGGTCGTGTTGTGGTGGTGTGTGAGAAGATGATGTCTCAGCCGTGTTGGGC
TTCATCTAATCAGCTTGTCCACAGTAAAAACTCCAGAGGAATGACCTTACTGCATCTGGC
TGCAGCTCAGGGCTATGCAGGGCTCATTCAGACACTCATTCGCTGGCGCACAAAGCATGC
TGACAGCATTGACCTCGAGCTCGAAGTGGATCCTCTCAACGTAGACCACTTCTCCTGTAC
TCCACTGATGTGGGCCTGTGCTCTCGGCCACACTGAGGCAGCATTGGTGCTTTACCAATG
GGACCCAAGAGCTCTGGCTATTCCTGATTCGCTGGGACGCTTGCCGCTCAACATAGCCCG
ATCTCGGGGCCACACTCGATTGGCTGAGCTCTTGGAGCAGCTGCAACAGACTCCTCAAGC
TCAGGGACATCCCGCTGACACTTGGATGGACAGGTGGAGAGGCGAGTCACAGACCAGCGG
AATAAGCAACAGCCCTACCCCAAACCCTAACCCAGAGCTGAGGAGAACCAGGACGGAGAG
CCAGCCAGAAAACCAGAACCCAAGCTGGAGCCAAACAGGACACAGAGCCCAACAGGGAAC
CCAGGGAGAACAGGGAGGGCCACCCCCAGCCAAGAGACTCAAACCCAACCCAGACACCCA
GCAACAGCTAGCTAACTCAACCCCTGGCAACAACACCCTCACCTCCCTCCTCAACTCGTC
TCCCAGTCCTAACCCTCAACGCTCTCTCCTCCCCAACACCCTACAAACTCAACCCTCCAA
CCTCAGCTGTCAGAACGCACCTCCTGCCAGCTCCAGCCCCAACCGGCCTCAGCTCCCCAG
CACTCCATTCTCCCACCTGCAGGCCAGGATAGGGGGGTCTGGAGGGGGCACCAGGTGGAG
TCTGAGACAGAGTCTGGGGCAGCGTAGCCTAGCCAGGAGGATTCTAGGAAAAGAACGACT
GGCCATTCACCTGCGCCAAAGAGTGCTGTCTGACAGGGGAGAGGAGACAGAGCTGCTGAC
CTATCAGGATAACACAGAGGACTTGCAGATGGACATTACGATGCTAGCTGATCACATCAT
GGAGGCCTCAACTGGTAGGCTTAAGCAGGAGGCTATGGAGACTGAAACAGACTCCGGGAA
GGTGGGGATCAGCAGTGATGTCAGGTTACTGTCTGGTTACCTCGGTGAGGTGGAGAGGTT
TCTAAACTCCAAGTCCCAGACTCTTAGCCCCAAACCAAACTCTCTCTCAGGGCCTGAGGA
TCAGCAGAGTCCTCAGGCTAAGCAAGTCCAACCCTCCCCCTTTGACTGGACCTCCTTCCT
CTGTGCAGCTATGAAAGAGGAGAGGTTGAAAACTGACTCCTGTCTAGCCATGACTGAGGC
AGAGCAGGGGGAGCTGTATGAGACCATCAGGCATGCTCTGCACTCCCTCAGAAAACACAA
GGGTCCCATTCAGGAACAACGCAAAGAGATTGCAGCAGTGATTCAACGCTGCTATAAGAG
ATACAAGCAGTATGCACTTTATAAGAGGATGACCCTGGCAGCCATCCTGATCCAGAGTCG
TTTCCGCAGTTTCCATGAGCAGAGGAAGTTCCAACAGAGTCGT-----------------
------------------------------------------------------------
------------------------------------------------------------
------------------------------------------------------------
------------------------------------------------------------
------------------------------------------------------------
------------------------------------------------------------
------------------------------------------------------------
------------------------------------------------------------
-----------------------AGAGCAGC-----------------------------
------------GGTCCTC-----------------------------------------
------------------------------------------------------------
-------ATCCAGCAATACTACCGCTCCTAT-----------------------------
------------------------------------------------------------
-----------------------------------------------AGA----------
--------------------------CACTCCCT--------------------------
------------------------------------------------------------
------------------------------------------------------------
------------------------------------------------------------
------------------------------------------------------------
------------------------------------------------------------
------------------------------------------------------------
------------------------------------------------------------
------------------------------------------------------------
------------------------------------------------------------
------------------------------------------------------------
------------------------------------------------------------
------------------------------------------------------------
---------------------------------------TG-------------------
-----------------------------------------------GCAGCC-------
------------------------------------------------------------
------------------------------------------------------------
------------------------------------------------------------
------------------------------------------------------------
------------------------------------------------------------
------------------------------------------------------------
------------------------------------------------------------
------------------------------------------------------------
--TCCTCACA--------------------------------------------------
------------------------------------------------------------
------------------------------------------------------------
------------AAAAAACAGAGCCAG------------------GCTGCT---------
------------------------------------------------------------
----------------------------------------------------CGCAAG--
--ATCCTG----------------------------------------------------
------AGATTC-------------------------CTGCTCCG---------------
-------ATGCCGCCAC-------------------------AGCCCCTT--GATGGACC
ATAGGCCTCTGAAACGGGGCCAGAGAGCAGAGAAAGGCCAGGGGTCCTGA----------
------------------------------------------------------------
------------------------------------------------------------
------------------------------------------------------------
------------------------------------------------------------
------------------------------------------------------------
------------------------------------------------------------
------------------------------------------------------------
------------------------------------------------------------
------------------------------------------------------------
-------------------
>C.altivelis-GLEAN-10028254_alt
ATGGAGAGTTCCGCGAGTCACCATCACGGATCCCCGCCGTCAATCCTCACCGCCTGGACC
AATGGTATCGCTGAACGCGGCAGGCTCGCCCCCCCCACCCCTTCTTCTCAGCCCCGCCCC
CTCCTTGAGCTGTCCTCTCTGTGCACGCGCGTGCAACAGTGGTCAGGGAAACAGAGAAAT
GATGAGAGAGAAGAGAAACTAAAGCTGGGTACAAGACTGAAGAAGATAAGAAATCCAGAG
CGAATGGTCAGGATTGCCGTCGGTTACACAGGACACACCCCTCCCAAGAGTGACGACACC
GACGCCAACAATGAGCCAGGCCAGTTGAAGATCTACCTTCCAAAGAAGCTGCTAGAGTGT
CTACCCAAATGTTCCTCTCTGCCCAAGGAGCGCCATCGCTGGAACACCAACGAGGAGATT
GCTGCATATCTCATCACTTTTGAGAAACACGATGAGTGGCTGACGACATCGCCAAAAACC
AGGCCTCAAAATGGATCTATGATCCTCTACAACCGTAAGAAGGTGAAGTACAGGAAAGAT
GGCTACTGTTGGAAGAAAAGGAAAGACGGGAAGACCACCCGAGAGGATCACATGAAGCTC
AAAGTCCAGGGAGTAGAGTGTCTGTATGGCTGCTACGTCCACTCCTCCATCATCCCCACC
TTCCATCGTAGATGCTATTGGCTGCTGCAGAACCCAGACATTGTGCTGGTGCACTACCTG
AATGTACCGGCAGTGGATGATAGCGGGAAGCCATGTGGTCCCGTCCTCTGCTCCATCAAC
ACAGACAGGAAGGAGTGGGCCAAGTGGAGTAAGGAGGAGCTCATTGGACAACTAAAACCC
ATGTGTGCTGGAAGCAGCCTGCATCAGAAATGTTCCAGTGTCAAGCAGCGCATCATCTCA
TCCAAGCAGGAGTCAGGGGCAGCAGCAGGAGGTGGAGCTGCAGCGGGTACGGGTGTAGCA
GCAGGCCAGAGGGCTGAGGAAGCAGATGGCACAGAGGTCCAGAACAGCGATGTGTCAGAG
GGCCAGACAGAGCCCAGTCCTGGAGGGGGCAGGAGCAGAGCGGGCGGAGGAGAAAGGAGG
AATGGAAGGATAACCAAACCCTCCTTACTCCCGCAGAGCAGCATGGAAGTGTCCTCATCT
ACATCCACCAACCAGGTGGAGGTCCCTGACACCACCCAGAGCTCCCCATTGTCAATCACC
AGCGACATGGCCGACAGCCCTGCTCTCGCCATCGGGGCTGGCTTGTCACAGAGCACAGCT
GTGTTTATGTCTGAGGTCACCACACTGACTGGGGATTCAGTTTACTCTGCTGGCCACACC
CACCTGCTGGCATCCACCCATGAGAGCACCACCGCTGGCATTCTGTTGGCTGTTGCACCT
GAAAACCAGAGGTTTGCGTCGTTTCCTGGCGGTGTGGGCTTAGGGGAGGGAGGAGAGTTG
GTTCTATCCAGCTCTCTAGACTCCAGTGGAGGAGTCAGCCTTCCCGAGACCACCATGACC
TTTGACCCCGATTGCTTCCTCAATAACCCCAAGCAGGGCCAGACGTATGGAGGAGGTGGA
GGGAAGGCTGAGGGATGTAACGGTGATGATGGAGGGCTCCACTGCTCCTCCAACGGCTTT
GTCTATAACCCAGCCCTTGTCAACAACATCAAGACAGAACCTGCACCCCTTGAGCCGCCG
CTGGCCACGCAGAGCAGCTATGTAGGAGAAGGGACAGGCCTCAGCCCCAGCACCACCCTG
GAACAGATGGACTTCAGTGCTGTAATGTCATCAGCCTGTGTCCCAAGTCTGACCCAGCCC
GCACACCACCCCTCTCCCAGCCTCTTCCTCCAGGCCTCCCCCC-AGACGAGCCAGCCCTC
TCAGCTGCAGACCAACGGCACTGAGACAACCCAGGAAACAGGCGAGGCCCAGGCTTACAT
AGGCCTACCCACGGTGCCAACAGACACTCCGGTCACAAATGGAGACTTGCACACACACCT
CCACCAAGCCAGTCCAGAGCAGCAGGGCCTGTGTGGAAGGAATGGACAAGGAGCGGGAGT
GGGCTCTTTTCCTCTAACGCCACAGGATACGACCCACGACGAGTCAGGCAGCAGGGGACA
TCGAGAGGTCGGGGGCTTAGACAAGACGTCTGAGAATGGAGGGGAGTTGCTTCTCAAGCC
TGGGGATCCTCACGAGGCCTACACGAGTGTTGACACTGAGCACTACTTGCAACCCACAGA
TGACAATGGAGGAGGAGAGGAGGGCGGAGGAGGTGGTGGAGGTGGAGGAGGGGGAGGGGG
AGGG------GGAGGGGGAGGTGGAGGAGGAGGGGAAAATGAGATTCTCTGTAATGGTGT
AAGCTTGTCAGGGGCCAGCAGTTCAGTGGTGGCCAGTCCTCAGTCAATAGCTGCTGGTGC
AAGCATCGAGGGGGCGCTCTACAGCTCTCCTCTTCCTCAGCAAGGTGGGGGCGTGTCAGC
TACAACAGCTGGGGCAGGAGCCATCAGTCTGGAAGGCTTTGAGGCTTCCTTTGGGAGCCA
GTTCTCTGATCTCATCAATGATTTCATCTCAGTTGAGGGGTCTGGAGGTGGGGTAGGGGC
TGCTGTGACTGGGGTTCTGATGCCCCAGGAGGGGGCTGCAGGAGAGGAGCAGGGCACAGG
AGCAGGCCACTTGCAGGGCTCCGACGTGGAACAGGGAGCTCTGGGACTGCTCCAAGAGAC
TGGGAGGCTGTTTGGTGTGACAGACTACTCCCCAGAGTGGTCTTATCCAGAGGGTGGAGT
AAAGGTGCTGATCACAGGTCCCTGGTTGGAGTCGAGCAGTGAGTACAGCTGTCTCTTTGA
CCACATCAGTGTCCCTGCTGCCCTCATTCAGCCCGGGGTGCTGCGCTGCTACTGCCCAGC
CCATGACACAGGACTGGTGATGCTGCAGGTAGCTATGGGTGGTGAGGTCATCTCTTCCTC
TGTGGTGTTTGAATATAAGGCGCGCGATCTTCCAGCCCTGCCATCTTCTCAGCACGACTG
GCTGTCCCTCGACGATACACAGTTCAGGATGTCCATCCTGGAGCGTCTGGAGCAGATGGA
ACAGAGGATGGCTGAGATAACCAATCAGAACCCCAGCTCAGAAACCATGGCAACCAAGGG
TGGAGGGGTGGAGGGA---GGAGCCACTGATCAGCAGTCTCAAATTTCTACCGATCAGGG
TTCGTTCGAGGGTCGTGTTGTGGTGGTGTGTGAGAAGATGATGTCTCAGCCGTGTTGGGC
TTCATCTAATCAGCTTGTTCACAGTAAAAACTCCAGAGGAATGACCTTACTGCATCTGGC
TGCAGCTCAGGGCTATGCAGGGCTCATTCAGACACTCATTCGCTGGCGCACAAAGCATGC
TGACAGCATTGACCTCGAGCTCGAAGTGGATCCTCTCAAC--------------------
-------ATGTGGGCCTGTGCTCTCGGCCACACTGAGGCAGCATTGGTGCTTTACCAGTG
GGACCCAAGAGCTCTGGCTATTCCTGATTCACTGGGACGCTTGCCGCTCAACATAGCCCG
ATCTCGGGGCCACACTCGATTGGCTGAGCTCTTGGAGCAGCTGCAACAGACTCCTCAAGC
TCAGGGACAGCCCGCTGACACTTGGATGGACAGGTGGAGAGGCGAGTCACAGACCAGCGG
AATAAGCAACAGCCCTACCCCAAACCCTAACCCAGAGCTGAGGAGAACCAGGACAGAGAG
CCAGCCAGAAAACCAGAACCCAAGCTGGAGCCAAACAGGACACAGAGCCCAACAGGGAAC
CCAGGGAGAACAGGGAGGGCCACCCCCAGCCAAGAGACTCAAACCCAACCCAGACACCCA
GCAACAGCTAGCTAACTCAACCCCTGGCAACAACACCCTCACCTCCCTCTTCAACTCGTC
TCCCAGTCCTAACCCTCAACGCTCTCTCCTCCCCAACACCCTACAAACTCAACCCTCCAA
CCTCAGCTGTCAGAACGCACCTCCTGCCAGCTCCAGCCCCAACCGGTCTCAGCTCCCCAG
TGCTCCATTCTCCCACCTGCAGGCCAGGATAGGGGGGTCTGGAGGGGGCACCAGGTGGAG
TCTGAGACAGAGTCTGGGGCAGCGTAGCCTAGCCAGGAGGATTCTAGGAAAAGAACGACT
GGCCATTCACCTGCGCCAAAGAGTGCTGTCTGACAGGGGAGAGGAGACAGAGCTGCTGAC
CTATCAGGATAACACAGAGGACTTGCAGATGGACATTACGATGCTAGCTGATCACATCAT
GGAGGCCTCAACTGGTAGGCTTAAGCAGGAGGCTATGGAGACTGAAACAGACTCCGGGAA
GGTGGGGATCAGCAGTGATGTCAGGTTACTGTCTGGTTACCTCGGTGAGGTGGAGAGGTT
TCTAAACTCCAAGTCCCAGACTCTTAGCCCCAAACCAAACTCTCTCTCAGGGCCTGAGGA
TCAGCAGAGTCCTCAGGCTAAGCAAGTCCAACCCTCCCCCTTTGACTGGACCTCCTTCCT
CTGTGCAGCTATGAAAGAGGAGAGGTTGAAAACTGACTCCTGTCTAGCCATGACTGAGGC
AGAGCAGGGGGAGCTGTATGAGACCATCAGGCATGCTCTGCACTCCCTCAGAAAACACAA
GGGTCCCATTCAGGAACAACGCAAAGAGATTGCAGCAGTGATTCAACGCTGCTATAAGAG
ATACAAGCAGTATGCACTTTATAAGAGGATGACCCTGGCAGCCATCCTGATCCAGAGTCG
TTTCCGCAGTTTCCATGAACAGAGGAAGTTCCAACAGAGTCGT-----------------
------------------------------------------------------------
------------------------------------------------------------
------------------------------------------------------------
------------------------------------------------------------
------------------------------------------------------------
------------------------------------------------------------
------------------------------------------------------------
------------------------------------------------------------
-----------------------AGAGCAGC-----------------------------
------------GGTCCTC-----------------------------------------
------------------------------------------------------------
-------ATCCAGCAATACTACCGCTCCTAT-----------------------------
------------------------------------------------------------
-----------------------------------------------AGA----------
--------------------------CACTCCCT--------------------------
------------------------------------------------------------
------------------------------------------------------------
------------------------------------------------------------
------------------------------------------------------------
------------------------------------------------------------
------------------------------------------------------------
------------------------------------------------------------
------------------------------------------------------------
------------------------------------------------------------
------------------------------------------------------------
------------------------------------------------------------
------------------------------------------------------------
---------------------------------------TG-------------------
-----------------------------------------------GCAGCC-------
------------------------------------------------------------
------------------------------------------------------------
------------------------------------------------------------
------------------------------------------------------------
------------------------------------------------------------
------------------------------------------------------------
------------------------------------------------------------
------------------------------------------------------------
--TCCTCACA--------------------------------------------------
------------------------------------------------------------
------------------------------------------------------------
------------AAAAAACAGAGCCAG------------------GCTGCT---------
------------------------------------------------------------
----------------------------------------------------CGCAAG--
--ATCCTG----------------------------------------------------
------AGATTC-------------------------CTGCTCCG---------------
-------ATGCCGCCAC-------------------------A-----------------
---------------------GG------------------------TGA----------
------------------------------------------------------------
------------------------------------------------------------
------------------------------------------------------------
------------------------------------------------------------
------------------------------------------------------------
------------------------------------------------------------
------------------------------------------------------------
------------------------------------------------------------
------------------------------------------------------------
-------------------
>XP-033482605.1_lan
ATGG-----------------------------CTGCCG---------------------
------------------------------------------------------------
------------------------------------------------------------
--------------AAAAC--AAGCCGGA---AGGACTGAAGAAGATAAGAAATCCAGAG
CGAATGGTCAGGATTGCCGTCGGTTACACAGGACACACCCCTCCCAAGAGTGACGACACC
GACGCCAACAATGAGCCAGGCCAGTTGAAGATCTACCTTCCGAAGAAGCTGCTAGAGTGT
CTACCCAAATGTTCCTCTCTGCCCAAGGAGCGCCATCGCTGGAACACCAACGAGGAGATT
GCTGCATATCTCATCACTTTTGAGAAACACGATGAGTGGCTGACGACATCGCCAAAAACC
AGGCCTCAAAATGGATCTATGATCCTCTACAACCGTAAGAAGGTGAAGTACAGGAAAGAT
GGCTACTGCTGGAAGAAAAGGAAAGACGGGAAGACCACCCGAGAGGATCACATGAAGCTC
AAAGTCCAGGGAGTAGAGTGTCTGTATGGCTGCTACGTCCACTCCTCCATCATCCCCACC
TTCCATCGTAGATGCTATTGGCTGCTGCAGAACCCAGACATTGTGCTGGTGCACTACCTG
AATGTACCGGCAGTGGACGATAGCGGGAAGCCATGTGGTCCCGTCCTCTGCTCCATCAAC
ACAGACAGGAAGGAGTGGGCCAAGTGGAGCAAGGAGGAGCTCATTGGACAACTAAAACCC
ATGTGTGCTGGAAGCAGCCTGCATCAGAAATGTTCCAGTGTCAAGCAGCGCATCATCTCA
TCCAAGCAGGAGTCAGGGGCAGCAGCAGGAGGTGGAGCTGCAGCGGGTACGGGTGTAGCG
GCAAGCCAGAGGGCTGAGGAAGCAGATGGCACAGAGGTCCAGAACAGCGATGTGTCAGAG
GGCCAGACAGAGCCCAGTCCTGGAGGGGGCAGGAGCAGAGCGGGCGGAGGAGAGAGGAGG
AATGGAAGGATAACCAAACCCTCCCTACTCCCACAGAGCAGCATGGAAGTGTCCTCATCT
ACATCCACCAACCAGGTGGAGGTCCCTGACACCACCCAGAGCTCCCCATTGTCAATCACC
AGCGACATGGCCGACAGCCCTGCTCTCGCCATCGGGGCTGGCTTGTCACAGAGCACAGCT
GTGTTTATGTCTGAGGTCACCACACTGACTGGGGATTCGGTTTACTCTGCTGGCCACACC
CACCTGCTGGCATCCACCCATGAGAGCACCACCGCTGGCATTCTGTTGGCTGTTGCACCT
GAAAACCAGAGGTTTGCGTCGTTTCCTGGCGGTGTGGGCTTAGGGGAGGGAGGAGAGTTG
GTTCTATCCAGCTCTCTAGACTCCAGTGGAGGAGTCAGCCTTCCCGAGACCACCATGACC
TTTGACCCCGATTGCTTCCTCAATAACCCCAAGCAGGGCCAGACATATGGAGGAGGTGGA
GGGAAGGCTGAGGGATGTAACGGTGATGATGGAGGGCTCCACTGCTCCTCCAACGGCTTT
GTCTACAACCCAGCCCTTGTCAACAACATCAAGACAGAACCTGCACCCCTTGAGCCGCCG
CTGGCCACGCAGAGCAGTTATGTAGGAGAAGGGACAGGCCTCAGCCCCAGCACCACCCTG
GAGCAGATGGACTTCAGTGCTGTAATGTCATCAGCCTGTGTCCCGAGTCTGACCCAGCCC
GCACACCACCCCTCTCCCAGCCTCTTCCTCCAGGCCTCCCCCC-AGACGAGCCAGCCCTC
TCAGCTGCAGACCAACGGCACTGAGACAACCCAGGAAACAGGCGAGGCCCAGGCTTACAT
AGGCCTACCCACGGTGCCAACAGACACTCCGGTCACAAATGGAGACCTGCACACACACCT
CCACCAAGCCAGCCCAGAGCAGCAGGGCCTGTGTGGAAGGAATGGACAAGGAGCGGGAGT
GGGCTCTTTTCCTCTAACACCACAGGATACGACCCACGACGAATCAGGCAGCAGGGGACA
TCGAGAGGTCGGGGGCTTAGACAAGACGTCTGAGAATGGAGGGGAGTTGCTTCTCAAGCC
TGGGGATCCTCATGAGGCCTACACGAGTGTTGACACCGAGCACTACTTGCAACCCACAGA
TGACAATGGAGGAGGAGAGGAGGGCGGAGGAGGTGGTGGA--------------------
----------------GGAGGAGGAGGAGGAGGGGAAAATGAGATTCTCTGTAATGGTGT
AAGCTTGTCAGGGGCCAGCAGTTCAGTGGTGGCCAGTCCTCAGTCAATAGCTGCTGGTGC
AAGCATCGAGGGGGCGCTCTACAGCTCTCCTCTTCCTCAGCAAGGTGGGGGCGTGTCAGC
TACAACAGCTGGGGCAGGAGCCATCAGTCTGGAAGGCTTTGAGGCTTCCTTTGGGAGCCA
GTTCTCTGATCTCATCAATGATTTCATCTCAGTTGAGGGGTCTGGAGGTGGGGTAGGGGC
CGCTGTGACTGGGGTTCTGATGCCCCAGGAGGGGGCTGCAGGAGAGGAGCAGGGCACAGG
AGCAGGCCACTTGCAGGGCTCCGACGTGGAACAGGGAGCTCTGGGGCTGCTCCAAGAGAC
TGGGAGGCTGTTTGGTGTGACAGACTACTCCCCAGAGTGGTCTTATCCAGAGGGTGGAGT
AAAGGTGCTGATCACAGGTCCCTGGTTGGAGTCGAGCAGTGAGTACAGCTGTCTCTTTGA
CCACATCAGTGTCCCTGCTGCCCTCATTCAGCCCGGGGTGCTGCGCTGCTACTGCCCAGC
CCATGACACAGGACTGGTGATGCTGCAGGTAGCTATGGGTGGTGAGGTCATCTCTTCCTC
TGTGGTGTTTGAATACAAGGCGCGCGACCTTCCAGCCCTGCCATCTTCTCAGCATGACTG
GCTGTCCCTCGACGATACCCAGTTCAGGATGTCCATCCTGGAGCGTCTGGAGCAGATGGA
ACAGAGGATGGCTGAGATAACCAATCAGAACCCCAGCTCAGAAACCATGGCAACCAAGGG
TGGAGGGGTGGAGGGAGGAGGAGCCACTGATCAGCAGTCTCAAATTTCTACCGATCAGGG
TTCGTTCGAGGGTCGTGTTGTGGTGGTGTGTGAGAAGATGATGTCTCAGCCGTGTTGGGC
TTCATCTAATCAGCTTGTCCACAGTAAAAACTCCAGAGGAATGACCTTACTGCATCTGGC
TGCAGCTCAGGGCTATGCAGGGCTCATTCAGACACTCATTCGCTGGCGCACAAAGCATGC
TGACAGCATTGACCTCGAGCTCGAAGTGGATCCTCTCAATGTAGACCACTTCTCCTGTAC
TCCACTGATGTGGGCCTGTGCTCTCGGCCACACTGAGGCAGCATTGGTGCTTTACCAGTG
GGACCCAAGAGCTCTGGCTATTCCTGATTCACTGGGACGCTTGCCGCTCAACATAGCCCG
ATCTCGGGGCCACACTCGATTGGCTGAGCTCTTGGAGCAGCTGCAACAGACTCCTCAAGC
TCAGGGACAGCCCGCTGACAGTTGGATGGACAGGTGGAGAGGCGAGTCACAGACCAGCGG
AATAAGCAACAGCCCTACCCCAAACCCTAACCCAGAGCTGAGGAGAACCAGGACAGAGAG
CCAGCCAGAAAACCAGAACCCAAGCTGGAGCCAAACAGGACACAGAGCCCAACAGGGAAC
CCAGGGAGAACAGGGAGGGCCACCCCCAGCCAAGAGACTCAAACCCAACCCAGACACCCA
GCAACAGCTAGCTAACTCAACCCCTGGCAACAACACCCTCACCTCCCTCCTCAACTCGTC
TCCCAGTCCTAACCCTCAACGCTCTCTCCTCCCCAACACCCTACAAACTCAACCCTCCAA
CCTCAGCTGTCAGAACGCACCTCCTGCCAGCTCCAACCCCAGCCGGCCTCAGCTCCCCAG
TGCTCCATTCTCCCACCTGCAGGCCAGGATAGGGGGGTCTGGAGGGGGCACCAGGTGGAG
TCTGAGACAGAGTCTGGGGCAGCGTAGCCTAGCCAGGAGGATTCTAGGAAAAGAACGACT
GGCCATTCACCTGCGCCAAAGAGTGCTGTCTGACAGGGGAGAGGAGACAGAGCTGCTGAC
CTATCAGGATAACACAGAGGACTTGCAGATGGACATTACGATGCTAGCTGATCACATCAT
GGAGGCCTCAACTGGTAGGCTTAAGCAGGAGGCTATGGAGACTGAAACAGACTCCGGGAA
GGTGGGGATCAGCAGTGATGTCAGGTTACTGTCTGGTTACCTCGGTGAGGTGGAGAGGTT
TCTAAACTCCAAGTCCCAGACTCTTAGCCCCAAACCAAACTCTCTCTCAGGGCCTGAGGA
TCAGCAGAGTCCTCAGGCTAAGCAAGTCCAACCCTCCCCCTTTGACTGGACCTCCTTCCT
CTGTGCAGCTATGAAAGAGGAGAGGTTGAAAACTGACTCCTGTCTAGCCATGACTGAGGC
AGAGCAGGGGGAGCTGTATGAGACCATCAGGCATGCTCTGCACTCCCTCAGAAAACACAA
GGGTCCCATTCAGGAACAACGCAAAGAGATTGCAGCAGTGATTCAACGCTGCTATAAGAG
ATACAAGCAGTATGCACTTTATAAGAGGATGACCCTGGCAGCCATCCTGATCCAGAGTCG
TTTCCGCAGTTTCCATGAGCAGAGGAAGTTCCAACAGAGTCGT-----------------
------------------------------------------------------------
------------------------------------------------------------
------------------------------------------------------------
------------------------------------------------------------
------------------------------------------------------------
------------------------------------------------------------
------------------------------------------------------------
------------------------------------------------------------
-----------------------AGAGCAGC-----------------------------
------------GGTCCTC-----------------------------------------
------------------------------------------------------------
-------ATCCAGCAATACTACCGCTCCTAT-----------------------------
------------------------------------------------------------
-----------------------------------------------AGA----------
--------------------------CACTCCCT--------------------------
------------------------------------------------------------
------------------------------------------------------------
------------------------------------------------------------
------------------------------------------------------------
------------------------------------------------------------
------------------------------------------------------------
------------------------------------------------------------
------------------------------------------------------------
------------------------------------------------------------
------------------------------------------------------------
------------------------------------------------------------
------------------------------------------------------------
---------------------------------------TG-------------------
-----------------------------------------------GCAGCC-------
------------------------------------------------------------
------------------------------------------------------------
------------------------------------------------------------
------------------------------------------------------------
------------------------------------------------------------
------------------------------------------------------------
------------------------------------------------------------
------------------------------------------------------------
--TCCTCACA--------------------------------------------------
------------------------------------------------------------
------------------------------------------------------------
------------AAAAAACAGAGCCAG------------------GCTGCT---------
------------------------------------------------------------
----------------------------------------------------CGCAAG--
--ATCCTG----------------------------------------------------
------AGATTC-------------------------CTGCTCCG---------------
-------ATGCCGCCAC-------------------------AGCCCCTT--GATGGACC
ATAGGCCTCTGAAACGGGGCCAGAGAGCAGAGAAAGGCCAGGGGTCCTGA----------
------------------------------------------------------------
------------------------------------------------------------
------------------------------------------------------------
------------------------------------------------------------
------------------------------------------------------------
------------------------------------------------------------
------------------------------------------------------------
------------------------------------------------------------
------------------------------------------------------------
-------------------
>E.fuscoguttatus.10395_fus
ATGG-----------------------------CTGCCG---------------------
------------------------------------------------------------
------------------------------------------------------------
--------------AAAAC--AAGCCGGA---AGGACTGAAGAAGATAAGAAATCCAGAG
CGAATGGTCAGGATTGCCGTCGGTTACACAGGACACACCCCTCCCAAGAGTGACGACACC
GACGCCAACAATGAGCCAGGCCAGTTGAAGATCTACCTTCCAAAGAAGCTGCTAGAGTGT
CTACCCAAATGTTCCTCTCTGCCCAAGGAGCGCCATCGCTGGAACACCAACGAGGAGATT
GCTGCATATCTCATCACTTTTGAGAAACACGATGAGTGGCTGACGACATCGCCAAAAACC
AGGCCTCAAAATGGATCTATGATCCTCTACAACCGTAAGAAGGTGAAGTACAGGAAAGAT
GGCTACTGCTGGAAGAAAAGGAAAGACGGGAAGACCACCCGAGAGGATCACATGAAGCTC
AAAGTCCAGGGAGTAGAGTGTCTGTATGGCTGCTACGTCCACTCCTCCATCATCCCCACC
TTCCATCGTAGATGCTATTGGCTGCTGCAGAACCCAGACATTGTGCTGGTGCACTACCTG
AATGTACCGGCAGTGGACGATAGCGGGAAACCATGCGGTCCCGTCCTCTGCTCCATCAAC
ACAGACAGGAAGGAGTGGGCCAAGTGGAGCAAGGAGGAGCTCATTGGACAACTAAAACCC
ATGTGTGCTGGAAGCAGCCTGCATCAGAAATGTTCCAGTGTCAAGCAGCGCATCATCTCA
TCCAAGCAGGAGTCAGGGGCAGCATCAGGAGGTGGAGCTGCAGTGGGTACGGGTGTAGCA
GCAGGCCAGAGGGCTGAGGAAGCAGATGGCACAGAGGTCCAGAACAGCGATGTGTCAGAG
GGCCAGACAGAGCCCAGTCCTGGAGGGGGCAGGAGCAGAGCGGGCGGAGGAGAGAGGAGG
AATGGCAGGATAACCAAACCCTCCCTACTCCCACAGAGCAGCATGGAAGTGTCCTCATCT
ACATCCACCAACCAGGTGGAGGTCCCTGACACCACCCAGAGCTCCCCATTGTCAATCACC
AGCGACATGGCCGACAGCCCTGCTCTCGCCATCGGGGCTGGCTTGTCACAGAGCACAGCT
GTGTTTATGTCTGAGGTCACCACACTGACTGGGGATTCGGTTTACTCTGCTGGCCACACC
CACCTGCTGGCATCCACCCATGAGAGCACCACCGCTGGCATCCTGTTGGCTGTTGCACCT
GAAAACCAGAGGTTTGCGTCGTTTCCTGGCGGTGTGGGCTTAGGGGAGGGAGGAGAGTTG
GTTCTATCCAGCTCTCTAGACTCCAGTGGAGGAGTCAGCCTTCCCGAGACCACCATGACC
TTTGACCCCGATTGCTTCCTCAATAACCCCAAGCAGGGCCAGACGTATGGAGGAGGTGGA
GGGAAGGCTGAGGGATGTAACGGTGATGATGGAGGGCTCCACTGCTCCTCCAACGGCTTT
GTCTACAACCCAGCCCTTGTCAACAACATCAAGACAGAACCTGCACCCCTTGAGCCGCCG
CTGGCCACGCAGAGCAGCTATGTAGGAGAAGGGACAGGCCTCAGCCCCAGCACCACCCTG
GAGCAGATGGACTTCAGTGCTGTAATGTCATCAGCCTGTGTCCCGAGTCTGACCCAGCCC
GCACACCACCCCTCTCCCAGCCTCTTCCTCCAGGCCTCCCCCC-AGACGAGCCAGCCCTC
TCAGCTGCAGACCAACGGCACTGAGACAACCCAGGAAACAGGCGAGGCCCAGGCTTACAT
AGGCCTACCCACGGTGCCAACGGACACTCCGGTCACAAATGGAGACCTGCACACACACCT
CCACCAAGCCAGCCCAGAGCAGCAGGGCCTGTGTGGAAGGAATGGACAAGGAGCGGGAGT
GGGCTCTTTTCCTCTAACGCCACAGGATACGACCCACGACGAGTCAGGGAGCAGGGGACA
TCGAGAGGTCGGGGGCTTAGACAAGACGTCTGAGAATGGAGGGGAGTTGCTTCTCAAGCC
TGGGGATCCTCACGAGGCCTACACGAGTGTTGACACCGAGCACTACTTGCAACCCACAGA
TGACAATGGAGGAGGAGAGGAGGGCGGAGGAGGTGGTGGAGGTGGAGGAGGAGGAGGAGG
AGGGGGAGGTGGAGGGGGAGGTGGAGGAGGAGGGGAAAATGAGATTCTCTGTAATGGTGT
AAGCTTGTCAGGGGCCAGCAGTTCAGTGGTGGCCAGTCCTCAGTCAATAGCTGCTGGTGC
AAGCATCGAGGGGGCGCTCTACAGCTCTCCTCTTCCTCAGCAAGGTGGGGGCGTGTCAGC
TACAACAGCTGGGGCAGGAGCCATCAGTCTGGAAGGCTTTGAGGCTTCCTTTGGGAGCCA
GTTCTCTGATCTCATCAATGATTTCATCTCAGTTGAGGGGTCTGGAGGTGGGGTAGGGGC
CGCTGTGACTGGGGTTCTGATGCCCCAGGAGGGGGCTGCAGGAGAGGAGCAGGGCACAGG
AGCAGGCCACTTGCAGGGCTCCGACGTGGAACAGGGAGCTCTGGGACTGCTCCAAGAGAC
TGGGAGGCTGTTTGGTGTGACAGACTACTCCCCAGAGTGGTCTTATCCAGAGGGTGGAGT
AAAGGTGCTGATCACAGGTCCCTGGTTGGAGTCGAGCAGTGAGTACAGCTGTCTCTTTGA
CCACATCAGTGTCCCTGCTGCCCTCATTCAGCCCGGGGTGCTGCGCTGCTACTGCCCAGC
CCATGACACAGGACTGGTGATGCTGCAGGTAGCTATGGGTGGTGAGGTCATCTCTTCCTC
TGTGGTGTTTGAATACAAGGCGCGCGACCTTCCAGCCCTGCCATCTTCTCAGCACGACTG
GCTGTCCCTCGACGATACCCAGTTCAGGATGTCCATCCTGGAGCGTCTGGAGCAGATGGA
ACAGAGGATGGCTGAGATAACCAATCAGAACCCCAGCTCAGAAACCATGGCAACCAAGGG
TGGAGGGGTGGAGGGAGGAGGAGCCACTGATCAGCAGTCTCAAATTTCTACCGATCAGGG
TTCGTTTGAGGGTCGTGTTGTGGTGGTGTGTGAGAAGATGATGTCTCAGCCGTGTTGGGC
TTCATCTAATCAGCTTGTCCACAGTAAAAACTCCAGAGGAATGACCTTACTGCATCTGGC
TGCAGCTCAGGGCTATGCAGGGCTCATTCAGACACTCATTCGCTGGCGCACAAAGCATGC
TGACAGCATTGACCTCGAGCTCGAAGTGGATCCTCTCAACGTAGACCACTTCTCCTGTAC
TCCACTGATGTGGGCCTGTGCTCTCGGCCACACTGAGGCAGCATTGGTGCTTTACCAGTG
GGACCCAAGAGCTCTGGCTATTCCTGATTCACTGGGACGCTTGCCGCTCAACATAGCCCG
ATCTCGGGGCCACACTCGATTGGCTGAGCTCTTGGAGCAGCTGCAACAGACTCCTCAAGC
TCAGGGACAGCCCGCTGACACTTGGATGGACAGGTGGAGAGGCGAGTCACAGACCAGCGG
AATAAGCAACAGCCCTACCCCAAACCCTAACCCAGAGCTGAGGAGAACCAGGACAGAGAG
CCAGCCAGAAAACCAGAACCCAAGCTGGAGCCAAACAGGACACAGAGCCCAACAGGGAAC
CCAGGGAGAACAGGGAGGGCCACCCCCAGCCAAGAGACTCAAACCCAACCCAGACACCCA
GCAACAGCTAGCTAACTCAACCCCTGGCAACAACACCCTCACCTCCCTCCTCAACTCGTC
TCCCAGTCCTAACCCTCAACGCTCTCTCCTCCCCAACACCCTACAAACTCAACCCTCCAA
CCTCAGCTGTCAGAGCGCACCTCCTGCCAGCTCCAGCCCCAACCGGCCTCAGCTCCCCAG
TGCTCCATTCTCCCACCTGCAGGCCAGGATAGGGGGGTCTGGAGGGGGCACCAGGTGGAG
TCTGAGACAGAGTCTGGGGCAGCGTAGCCTAGCCAGGAGGATTCTAGGAAAAGAACGACT
GGCCATTCACCTGCGCCAAAGAGTGCTGTCTGACAGGGGAGAGGAGACAGAGCTGCTGAC
CTATCAGGATAACACAGAGGACTTGCAGATGGACATTACGATGCTAGCTGATCACATCAT
GGAGGCCTCAACTGGTAGGCTTAAGCAGGAGGCTATGGAGACTGAAACAGACTCTGGGAA
GGTGGGGATCAGCAGTGATGTCAGGTTACTGTCTGGTTACCTCGGTGAGGTGGAGAGGTT
TCTAAACTCCAAGTCCCAGACTCTTAGCCCCAAACCAAACTCTCTCTCAGGGCCTGAGGA
TCAGCAGAGTCCTCAGGCTAAGCAAGTCCAACCCTCCCCCTTTGACTGGACCTCCTTCCT
CTGTGCAGCTATGAAAGAGGAGAGGTTGAAAACTGACTCCTGTCTAGCCATGACTGAGGC
AGAGCAGGGGGAGTTGTATGAGACCATCAGGCATGCTCTGCACTCCCTCAGAAAACACAA
GGGTCCCATTCAGGAACAACGCAAAGAGATTGCAGCAGTGATTCAACGCTGCTATAAGAG
ATACAAGCAGTATGCACTTTATAAGAGGATGACCCTGGCAGCCATCCTGATCCAGAGTCG
TTTCCGCAGTTTCCATGAGCAGAGGAAGTTCCAACAGAGTCGT-----------------
------------------------------------------------------------
------------------------------------------------------------
------------------------------------------------------------
------------------------------------------------------------
------------------------------------------------------------
------------------------------------------------------------
------------------------------------------------------------
------------------------------------------------------------
-----------------------AGAGCAGC-----------------------------
------------GGTCCTC-----------------------------------------
------------------------------------------------------------
-------ATCCAGCAATACTACCGCTCCTAT-----------------------------
------------------------------------------------------------
-----------------------------------------------AGA----------
--------------------------CACTCCCT--------------------------
------------------------------------------------------------
------------------------------------------------------------
------------------------------------------------------------
------------------------------------------------------------
------------------------------------------------------------
------------------------------------------------------------
------------------------------------------------------------
------------------------------------------------------------
------------------------------------------------------------
------------------------------------------------------------
------------------------------------------------------------
------------------------------------------------------------
---------------------------------------TG-------------------
-----------------------------------------------GCAGCC-------
------------------------------------------------------------
------------------------------------------------------------
------------------------------------------------------------
------------------------------------------------------------
------------------------------------------------------------
------------------------------------------------------------
------------------------------------------------------------
------------------------------------------------------------
--TCCTCACA--------------------------------------------------
------------------------------------------------------------
------------------------------------------------------------
------------AAAAAACAGAGCCAG------------------GCTGCT---------
------------------------------------------------------------
----------------------------------------------------CGCAAG--
--ATCCTG----------------------------------------------------
------AGATTC-------------------------CTGCTCCG---------------
-------ATGCCGCCAC-------------------------AGCCCCTT--GATGGACC
ATAGGCCTCTGAAACGGGACTGC------------------------TGA----------
------------------------------------------------------------
------------------------------------------------------------
------------------------------------------------------------
------------------------------------------------------------
------------------------------------------------------------
------------------------------------------------------------
------------------------------------------------------------
------------------------------------------------------------
------------------------------------------------------------
-------------------
>Epmoa-GLEAN-10023224_moa
ATGGAGAGTTCCGCGAGTCACCATCACGGATCCCCGCCGTCAATCCTCACCGCCTGGACC
AATGGTATCGCTGAACGCGGCAGGCTCGCCCCCCCACCCCTTCTTCTCAGCCCCGCCCCC
CTCCTTGAGCTGTCCTCTCTGTGCACGCGCGTGCAACAGTGGTCAGGGAAACAGAGAAAT
GATGAGAGAGAAGAGAAACTAAAGCTGGGTACAAGACTGAAGAAGATAAGAAATCCAGAG
CGAATGGTCAGGATTGCCGTCGGTTACACAGGACACACCCCTCCCAAGAGTGACGACACC
GACGCCAACAATGAGCCAGGCCAGTTGAAGATCTACCTTCCAAAGAAGCTGCTAGAGTGT
CTACCCAAATGTTCCTCTCTGCCCAAGGAGCGCCATCGCTGGAACACCAACGAGGAGATT
GCTGCATATCTCATCACTTTTGAGAAACACGATGAGTGGCTGACGACATCGCCAAAAACC
AGGCCTCAAAATGGATCTATGATCCTCTACAACCGTAAGAAGGTGAAGTACAGGAAAGAT
GGCTACTGCTGGAAGAAAAGGAAAGACGGGAAGACCACCCGAGAGGATCACATGAAGCTC
AAAGTCCAGGGAGTAGAGTGTCTGTATGGCTGCTACGTCCACTCCTCCATCATCCCCACC
TTCCATCGTAGATGCTATTGGCTGCTGCAGAACCCAGACATTGTGCTGGTGCACTACCTG
AATGTACCGGCAGTGGACGATAGCGGGAAGCCATGCGGTCCCGTCCTCTGCTCCATCAAC
ACAGACAGGAAGGAGTGGGCCAAGTGGAGCAAGGAGGAGCTCATTGGACAACTAAAACCC
ATGTGTGCTGGAAGCAGCCTGCATCAGAAATGTTCCAGTGTCAAGCAGCGCATCATCTCA
TCCAAGCAGGAGTCAGGGGCAGCAGCAGGAGGTGGAGCTGCAGCGGGTACGGGTGTAGCG
GCAGGCCAGAGGGCTGAGGAAGCAGATGGCACAGAGGTCCAGAACAGCGATGTGTCAGAG
GGCCAGACAGAGCCCAGTCCTGGAGGGGGCAGGAGCAGAGCGGGCGGAGGAGAGAGGAGG
AATGGCAGGATAACCAAACCCTCCCTACTCCCACAGAGCAGCATGGAAGTGTCCTCATCT
ACATCCACCAACCAGGTGGAGGTCCCTGACACCACCCAGAGCTCCCCATTGTCAATCACC
AGCGACATGGCCGACAGCCCTGCTCTCGCCATCGGGGCTGGCTTGTCACAGAGCACAGCT
GTGTTTATGTCTGAGGTCACCACACTGACTGGGGATTCGGTTTACTCTGCTGGCCACACC
CACCTGCTGGCATCCACCCATGAGAGCACCACCGCTGGCATCCTGTTGGCTGTTGCACCT
GAAAACCAGAGGTTTGCGTCGTTTCCTGGCGGTGTGGGCTTAGGGGAGGGAGGAGAGTTG
GTCCTATCCAGCTCCCTAGACTCCAGTGGAGGAGTCAGCCTTCCCGAGACCACCATGACC
TTTGACCCCGATTGCTTCCTCAATAACCCCAAGCAGGGCCAGACGTATGGAGGAGGTGGA
GGGAAGGCTGAGGGATGTAACGGTGATGATGGAGGGCTCCACTGCTCCTCCAACGGCTTT
GTCTACAACCCAGCCCTTGTCAACAACATCAAGACAGAACCTGCACCCCTTGAGCCGCCG
CTGGCCACGCAGAGCAGCTATGTAGGAGAAGGGACAGGCCTCAGCCCCAGCACCACCCTG
GAGCAGATGGACTTCAGTGCTGTAATGTCATCAGCCTGTGTCCCGAGTCTGACCCAGCCC
GCACACCACCCCTCTCCCAGCCTCTTCCTCCAGGCCTCCCCCC-AGACGAGCCAGCCCTC
TCAGCTGCAGACCAACGGCACTGAGACAACCCAGGAAACAGGCGAGGCCCAGGCTTACAT
AGGCCTACCCACGGTGCCAACAGACACTCCGGTCACAAATGGAGACCTGCACACACACCT
CCACCAAGCCAGCCCAGAGCAGCAGGGCCTGTGTGGAAGGAATGGACAAGGAGCGGGAGT
GGGCTCTTTTCCTCTAACACCACAGGATACGACCCACGACGAGTCAGGCAGCAGGGGACA
TCGAGAGGTCGGGGGCTTAGACAAGACGTCTGAGAATGGAGGGGAGTTGCTTCTCAAGCC
TGGGGATCCTCATGAGGCCTACACGAGTGTTGACACCGAGCACTACTTGCAACCCACAGA
TGACAATGGAGGAGGAGAGGAGGGCGGAGG------------------------------
------------------------------------------------------------
---------AGGGGCCAGCAGTTCAGTGGTGGCCAGTCCTCAGTCAATAGCTGCTGGTGC
AAGCATCGAGGGGGCGCTCTACAGCTCTCCTCTTCCTCAGCAAGGTGGGGGCGTGTCAGC
TACAACAGCTGGGGCAGGAGCCATCAGTCTGGAAGGCTTTGAGGCTTCCTTTGGGAGCCA
GTTCTCTGATCTCATCAATGATTTCATCTCAGTTGAGGGGTCTGGAGGTGGGGTAGGGGC
CGCTGTGACTGGGGTTCTGATGCCCCAGGAGGGGGCTGCAGGAGAGGAGCAGGGCACAGG
AGCAGGCCACTTGCAGGGCTCCGACGTGGAACAGGGAGCTCTGGGACTGCTCCAAGAGAC
TGGGAGGCTGTTTGGTGTGACAGACTACTCCCCAGAGTGGTCTTATCCAGAGGGTGGAGT
AAAGGTGCTGATCACAGGTCCCTGGTTGGAGTCGAGCAGTGAGTACAGCTGTCTCTTTGA
CCACATCAGTGTCCCTGCTGCCCTCATTCAGCCCGGGGTGCTGCGCTGCTACTGCCCAGC
CCATGACACAGGACTGGTGATGCTGCAGGTAGCTATGGGTGGTGAGGTCATCTCTTCCTC
TGTGGTGTTTGAATACAAGGCGCGCGACCTTCCAGCCCTGCCATCTTCTCAGCACGACTG
GCTGTCCCTCGACGATACCCAGTTCAGGATGTCCATCCTGGAGCGTCTGGAGCAGATGGA
ACAGAGGATGGCTGAGATAACCAATCAGAACCCCAGCTCAGAAACCATGGCAACCAAGGG
TGGAGGGGTGGAGGGAGGCGGAGCCACTGATCAGCAGTCTCAAATTTCTACCGATCAGGG
TTCGTTCGAGGGTCGTGTTGTGGTGGTGTGTGAGAAGATGATGTCTCAGCCGTGCTGGGC
TTCATCTAATCAGCTTGTCCACAGTAAAAACTCCAGAGGAATGACCTTACTGCATCTGGC
TGCAGCTCAGGGCTATGCAGGGCTCATTCAGACACTCATTCGCTGGCGCACAAAGCATGC
TGACAGCATTGACCTCGAGCTCGAAGTGGATCCTCTCAACGTAGACCACTTCTCCTGTAC
TCCACTGATGTGGGCCTGTGCTCTCGGCCACACTGAGGCAGCATTGGTGCTTTACCAGTG
GGACCCAAGAGCTCTGGCTATTCCTGATTCACTGGGACGCTTGCCGCTCAACATAGCCCG
ATCTCGGGGCCACACTCGATTGGCTGAGCTCTTGGAGCAGCTGCAACAGACTCCTCAAGC
TCAGGGACAGCCCGCTGACACTTGGATGGACAGGTGGAGAGGCGAGTCACAGACCAGCGG
AATAAGCAACAGCCCTACCCCAAACCCTAACCCAGAGCTGAGGAGAACCAGGACAGAGAG
CCAGCCAGAAAACCAGAACCCAAGCTGGAGCCAAACAGGACACAGAGCCCAACAGGGAAC
CCAGGGAGAACAGGGAGGGCCACCCCCAGCCAAGAGACTCAAACCCAACCCAGACACCCA
GCAACAGCTAGCTAACTCAACCCCTGGCAACAACACCCTCACCTCCCTCCTCAACTCGTC
TCCCAGTCCTAACCCTCAACGCTCTCTCCTCCCCAACACCCTACAAACTCAACCCTCCAA
CCTCAGCTGTCAGAACGCACCTCCTGCCAGCTCCAGCCCCAACCGGCCTCAGCTCCCCAG
TGCTCCATTCTCCCACCTGCAGGCCAGGATAGGGG-------------------------
------------------------------------------------------------
-----------------------------------GGGGAGAGGAGACAGAGCTGCTGAC
CTATCAGGATAACACAGAGGACTTGCAGATGGACATTACGATGCTAGCTGATCACATCAT
GGAGGCCTCAACTGGTAGGCTTAAGCAGGAGGCTATGGAGACTGAAACAGACTCCGGGAA
GGTGGGGATCAGCAGTGATGTCAGGTTACTGTCTGGTTACCTCGGTGAGGTGGAGAGGTT
TCTAAACTCCAAGTCCCAGACTCTTAGCCCCAAACCAAACTCTCTCTCAGGGCCTGAGGA
TCAGCAGAGTCCTCAGGCTAAGCAAGTCCAACCCTCCCCCTTTGACTGGACCTCCTTCCT
CTGTGCAGCTATGAAAGAGGAGAGGTTGAAAACTGACTCCTGTCTAGCCATGACTGAGGC
AGAGCAGGGGGAGCTGTATGAGACCATCAGGCATGCTCTGCACTCCCTCAGAAAACACAA
GGGTCCCATTCAGGAACAACGCAAAGAGATTGCAGCAGTGATTCAACGCTGCTATAAGAG
ATACAAGCAGTATGCACTTTATAAGAGGATGACCCTGGCAGCCATCCTGATCCAGAGTCG
TTTCCGCAGTTTCCATGAGCAGAGGAAGTTCCAACAGAGTCGT-----------------
------------------------------------------------------------
------------------------------------------------------------
------------------------------------------------------------
------------------------------------------------------------
------------------------------------------------------------
------------------------------------------------------------
------------------------------------------------------------
------------------------------------------------------------
-----------------------AGAGCAGC-----------------------------
------------GGTCCTC-----------------------------------------
------------------------------------------------------------
-------ATCCAGCAATACTACCGCTCCTAT-----------------------------
------------------------------------------------------------
-----------------------------------------------AGA----------
--------------------------CACTCCCT--------------------------
------------------------------------------------------------
------------------------------------------------------------
------------------------------------------------------------
------------------------------------------------------------
------------------------------------------------------------
------------------------------------------------------------
------------------------------------------------------------
------------------------------------------------------------
------------------------------------------------------------
------------------------------------------------------------
------------------------------------------------------------
------------------------------------------------------------
---------------------------------------TGGGTACTTCACTCTCTCTCA
CATACACACACACACACATATACACAAAGGTTATAATTATGCCTACAGCAGCC-------
------------------------------------------------------------
------------------------------------------------------------
------------------------------------------------------------
------------------------------------------------------------
------------------------------------------------------------
------------------------------------------------------------
------------------------------------------------------------
------------------------------------------------------------
--TCCTCACA--------------------------------------------------
------------------------------------------------------------
------------------------------------------------------------
------------AAAAAACAGAGCCAG------------------GCTGCT---------
------------------------------------------------------------
----------------------------------------------------CGCAAG--
--ATCCTG----------------------------------------------------
------AGATTC-------------------------CTGCTCCG---------------
-------ATGCCGCCAC-------------------------A-----------------
---------------------GG------------------------TGA----------
------------------------------------------------------------
------------------------------------------------------------
------------------------------------------------------------
------------------------------------------------------------
------------------------------------------------------------
------------------------------------------------------------
------------------------------------------------------------
------------------------------------------------------------
------------------------------------------------------------
-------------------
