# Supplementary material for: Chromosome-Level Genome Assembly of the Speckled Blue Grouper (Epinephelus cyanopodus) Provides Insight into Its Adaptive Evolution
Source: Biology (Basel). 2022 Dec 13;11(12):1810. doi: 10.3390/biology11121810 (PMC9775623; doi:10.3390/biology11121810)
Supplement: Supplementary file 1 [file biology-11-01810-s001.zip › Supplemental Data/HO00576.align]

>Ecy-GLEAN-10024311_Ecy
----------------------------------------------------------AT
GCGCCACAAG-----CCGCACTACAGACACTTGCTCTCCACTGTAA---CGCATGGGCCC
GTC------------CTTGATAAAGATAGTATCA------GCA-GGTTGTTGGCTGGCAT
TGATGATGTGGAGACAGACGTGGTGGAGATTGAAGCAAAGCTCGACAAG-----------
----------------------------------------GCCAACAAGCTCTTTGTGAA
CGGCATCAAGGACCTGTCACAACAGTGCAAGAAAGAGGAGACGATATCGGAATGCCTTGA
AAAGTGTGGAGAAAGCCTCCAGGAGATCGTCAACTACCACATGATATTGTTTGACCAGGC
TCAGAGGTCCATCAAGCAGCAGCTTCACACCTTCATTAAAGAGGATGTCCGTAAATTCAA
GGACACTAAGAAGCAGTTTGACCGGGTGCGTGAGGACATGGAGCTGGCCCAGGTGAAAAA
CGCCCAGGCACCCAGGAACAAGGTGCACGAGGCTGAAGAGGCCACACAGGCTCTCATCCT
CAGCCGCAAAGCCTTCAGGCACTTGGCACTGGACTATGTACTACAGATTAATGTGCTTCA
GGCCAAGAAGAAGTTTGAAATCCTGGATGCAATGCTGTCCTTCATGCGCGCCCAGTACAC
TCTGTTCCAGCAAGGTTTTAACATCTTGGATGAGATTGACCCCTACATGAAAAAGCTGGC
TGCACAGCTGGATCAGCTGGTCATCGACTCCGCAATGGAGAAGAGAGAGCTGGAGCACAA
ACACGCCCTCATCCAGCAGAGA------------GACTTTTCATATGATGACCCCAAGCT
GGAATTCAATGTGGATGCACCCAATGGTGTGGTCATGGAGGGCTACCTCTTCAAGAGGGC
CAGCAACGCGTTCAAGACCTGGAACAGACGGTGGTTTTCTATACAGAACAGCCAGCTGGT
CTACCAAAAGAAACTCAAGGACTCTTTAACAGTTGTGGTGGAGGACCTGAGGCTGTGTTC
TGTCAAACCGTGTGAAGATAATGAGAGGAGGTTCTGCTTCGAGGTGGTTTCACCCACTAA
GAGCTGTATGCTGCAGGCCGAGTCTGAGAAGCTGCGGCAGGCTTGGATCCAGGCGGTCCA
GGCAAGCATCGCCTCCGCTTACAAAGACATCGCCGACAATTATTACATTGAGCGTTTGGA
CCGGACAGCCTCGCCCTCCACCAGCAGCATCGACTCTGCCAGCGAGCCCAGAGAGAGGGG
GGAGAGGGCTGATAAGGGAGTCCGGGGAGGCGGGGAAAGCCTCCTCCAGAGGGTACAGAG
CCTGCCAGGGAATGAGCTGTGTTGTGACTGTGGCCAAGCGGCTCCCTGCTGGGCCTCCAT
TAACCTTGGGGTGCTGCTCTGCATCGAGTGCTCGGGGATCCACAGGAGTTTAGGCGTCCA
TTGCTCTAAAGTGCGCTCACTAACGTTAGACTCATGGGAGCCAGAATTACTCAAGTTGAT
GTGTGAGTTGGGGAACACTGTGATCAATCATATTTATGAGGGAGCCTGCGAGGAGCAGGG
AGCGAAAAAACCTGGACCGTCCAGTTCAAGACAGGAGAAAGAGGCCTGGATCAAATCTAA
GTATGTAGAGAAACGCTTCCTGAAGAAGATGAGTGGGAGTGAAGCTTTGGTGGAAGGGGA
AAGGAAGTCCCGGCCCTGGACGGTGAAAAAGTGTCAGCGTCACAACAGCTCTGTTCGGGC
CCCCAACAAAGCCCGCAGGAAATACCATCGCTACGAGCCGGGCAGTGCTTCACCTGCAAA
CCTCTCAGCAGCCGCCGCAGCAAAGTTTCGCCGAGACTCCCTGTTCTGTCCAGACGAGCT
GGATTCACTGTTTTCATACTTTGACACTGGCTCTGGTCCCCGCA---------GTCTTAG
CAGTGACAGCGGCCTGGGAGGAAGTACTGATGGCAGCACAGACATTCTAGTTTTTGGCTC
AGTGGTGGACAGCGTCACAGAAGAAGAGGAGGAGTCAGAGGAGTCTTCCAGTGGTGAGGT
GGAGATTGAACAGGAAGTACCCTCAGACCCAGAAGACCCGAGGGAACTCCACCCAGGGGC
GCTCCTCCACCGATCCTCCCGTCTACACAACCTGCCACTGATGGCAGAAGCGCTGGCGCA
TGGTGCGGACGTACACGCTGCAAGTGAGGAGGAGGAGGGGAAGACACCACTCATTCATGC
TGTGATCGGGGGCTCTCTAATAGCGTGTGAGTTCCTGCTACAGAACGGAGCCGATGTCAA
CCAGAGGGACATGAGAGGAAGAGGCCCGCTGCACCACGCCACCTACCTGGGACACACTGG
TCAGGTGTGTCTGTTCCTGAAGAGAGGAGCATCGCAGACTGAGGTGGATGAACAGGGTCA
CGACCCCCTAAGCATCGCTGTTCAGGCTGCCAACGCTGACATCGTCACCCTATTGCGTCT
AGCGCGGATGAACGAGGAGATGCGAGAGGCGGAGGCTCCCTTGGGTCAACCAGGG-GTTA
CCACGGGCAGCAGGAGAGTTAAACCCAAGGATGTTCGGGATAGAG---------TGACAT
CTCCAG-------------------------------------------------TGCTG
ATGTCTT-----------------------------------------------------
------------------------------------------------------------
------------------------------------------------------------
------------------------------------------------------------
------------------------------------------------------------
-TCGCGAATTTTCT----------------------------------------------
------------------------------------------------------------
-----------------ATCCTCGCGTCTCTC----------------------------
---------------------------------------------CAGCCC---------
------------------------------------------------------------
--------------------GAGAAGT--TGA----------------------------
------------------------------------------------------------
------------------------------------------------------------
------------------------------------------------------------
----------------------------------------------
>Epmoa-GLEAN-10023220_moa
----------------------------------------------------------AT
GCGCCACAAG-----CCACACCACAGACACTTGCTCTCCACTGTAA---CGCACGGGCCC
GTC------------CTTGATAAAGATAGTATCA------GCAGG----TTGGCTGGCAT
TGATGATGTGGAGACAGACGTGGTGGAGATTGAAGCAAAGCTCGACAAGCTGGTGAAGCT
GTGCAGTGGCATGATCGAGGCTGGCAGGGCCTACGTCAGCGCCAACAAGCTCTTTGTCAA
TGGCATCAAGGACCTGTCACAGCAGTGCAAGAAAGAGGAGACGATATCGGAATGCCTTGA
AAAGTGTGGAGAAAGCCTCCAGGAGATCGTCAACTACCACATGATATTGTTTGACCAGGC
TCAGAGGTCCATCAAGCAGCAGCTTCACACCTTCATTAAAGAGGATGTCCGTAAATTCAA
GGACACTAAGAAGCAGTTTGACCGGGTGCGTGAGGACATGGAACTGGCCCAGGTGAAAAA
CGCCCAGGCACCCAGGAACAAGGTGCATGAGGCTGAAGAGGCCACACAGGCTCTCATCCT
CAGCCGCAAAGCCTTCAGGCACTTGGCACTGGACTATGTACTACAGATTAATGTGCTTCA
GGCCAAGAAGAAGTTTGAAATCCTGGATGCAATGCTGTCCTTCATGCGCGCCCAGTACAC
TCTGTTCCAGCAAGGTTTTAACATCTTGGATGAGATTGACCCCTACATGAAAAAGCTGGC
TGCACAGCTGGATCAGCTGGTCATCGACTCCGCAATGGAGAAGAGAGAGCTGGAGCACAA
ACACGCCCTCATCCAGCAGAGA------------GACTTTTCATATGATGACCCCAAGCT
GGAATTCAATGTGGATGCACCCAATGGTGTGGTCATGGAGGGCTACCTCTTCAAGAGGGC
CAGCAACGCGTTCAAGACCTGGAACAGGCGGTGGTTTTCTATACAGAACAGCCAGCTGGT
CTACCAAAAGAAACTCAAGGACTCTTTAACAGTTGTGGTGGAGGACCTGAGGCTGTGTTC
TGTCAAACCGTGTGAAGATAATGAGAGGAGGTTCTGCTTCGAGGTGGTTTCACCCACTAA
GAGCTGTATGCTGCAGGCCGAGTCTGAGAAGCTGCGGCAGGCTTGGATCCAGGCGGTCCA
GGCAAGCATCGCCTCCGCTTACAAAGACATCGCCGACAATTATTACATTGAGCGTTTGGA
CCGGACAGCCTCGCCCTCCACCAGCAGCATCGACTCTGCCAGCGAGCCCAGAGAGAGGGG
GGAGAGGGCCGATAAGGGAGTTCGGGGAGGTGGGGAAAGCCTCCTCCAGAGGGTACAGAG
CCTGCCAGGGAACGAGCTGTGCTGTGACTGCGGCCAAGCGGCTCCCTGCTGGGCCTCCAT
TAACCTTGGGGTGCTGCTCTGCATCGAGTGCTCGGGGATCCACAGGAGTTTAGGCGTCCA
TTGCTCTAAAGTGCGCTCACTGACGTTAGACTCATGGGAGCCAGAATTACTCAAGCTGAT
GTGTGAGTTGGGGAACACTGTGATCAATCATATTTATGAGGGAGCCTGCGAGGAGCAGGG
AGCGAAAAAACCTGGACCGTCCAGTTCAAGGTCAGAGAAAGAGGCTTGGATCAAGTCTAA
GTATGTAGAGAAACGCTTCCTGAAGAAGATGAGTGGGAGTGAGGCTTTGGTGGAGGGGGA
AAGGAAGTCCCGGCCCTGGACGGTGAAAAAGTGTCAGCGACACAACAGCTCTGTTCGGGC
CCCCAACAAAGCCCGCAGGAAATACCATCGCTACGAGCCGGGCAGCGCTTCACCTGCAAA
CCTCTCAGCAGCAGCCGCAGCAAAGTTTCGCCGGGACTCCCTGTTCTGTCCAGACGAGCT
GGATTCACTGTTTTCATACTTCGACACTGGCTCTGGTCCCCGCA---------GTCTTAG
CAGTGACAGCGGCCTGGGAGGAAGTACTGATGGCAGCACAGACATTCTAGTTTTTGGCTC
AGTGGTGGACAGCGTCACAGAAGAAGAGGAGGAGTCAGAGGAGTCTTCCAGTGGTGAGGT
GGAGATTGAACAGGAAGTACCCTCAGACCCCGAAGACCCGAGGGAACTCCACCCAGGGGC
ACTCCTCCACCGATCCTCCCGTCTACACAACCTGCCACTGATGGCAGAAGCGCTGGCGCA
TGGTGCAGACGTACACGCTGCAAGTGAGGAGGAGGAGGGGAAGACACCACTCATTCACGC
TGTGATGGGGGGTTCTCTAATAGCATGTGAGTTCCTGCTACAGAACGGAGCCGATGTGAA
CCAGAGGGACATGAGAGGAAGAGGCCCGCTGCACCACGCCACCTACCTGGGACACACTGG
TCAGGTGTGTCTGTTCCTGAAGAGAGGAGCATCGCAGACGGAGGTGGATGAACAGGGTCA
CGACCCCCTAAGCATCGCTGTTCAGGCTGCCAACGCTGACATCGTCACCCTATTGCGTCT
AGCGCGGATGAACGAGGAGATGCGAGAGGCGGAGGCTCCCTTGGGTCAACCAGGG-GTTA
CCACGGGCAGCAGGAGAGTTAAACCCAAGGATGTTCGGGATAGAG---------TGACAT
CTCCAG-------------------------------------------------TGTTG
ATGTCTT-----------------------------------------------------
------------------------------------------------------------
------------------------------------------------------------
------------------------------------------------------------
------------------------------------------------------------
-TCGCGAATTTTCT----------------------------------------------
------------------------------------------------------------
-----------------ATCCTCGCGTCTCTC----------------------------
---------------------------------------------CAGCCC---------
------------------------------------------------------------
--------------------GAGAAGT--TGA----------------------------
------------------------------------------------------------
------------------------------------------------------------
------------------------------------------------------------
----------------------------------------------
>OF05014-RA_aka
----------------------------------------------------------AT
G------------------ACGGTGGAC------------TTTGAAGAATGTATA-----
---------------------AAAGAT----TCA------CCCCGATTCAGGGCTGGCAT
TGATGATGTGGAGACAGACGTGGTGGAGATTGAAGCAAAGCTCGACAAGCTGGTGAAGCT
GTGCAGTGGCATGATCGAGGCTGGCAGGGCCTATGTCAGCGCCAACAAGCTCTTTGTGAA
CGGCATCAAGGACCTGTCACAACAGTGCAAAAAAGAGGAGACGATATCGGAATGCCTTGA
AAAGTGTGGAGAAAGCCTCCAGGAGATCGTCAACTACCACATGATATTGTTTGACCAGGC
TCAGAGGTCCATCAAGCAGCAGCTTCACACCTTCATTAAAGAGGATGTCCGTAAATTCAA
GGACACTAAGAAGCAGTTTGACCGGGTGCGTGAGGACATGGAGCTGGCCCAGGTGAAAAA
CGCCCAGGCACCCAGGAACAAGGTGCACGAGGCTGAAGAGGCCACACAGGCTCTGATCCT
CAGCCGCAAAGCCTTCAGGCACTTGGCACTGGACTATGTACTACAGATTAATGTGCTTCA
GGCCAAGAAGAAGTTTGAAATCCTGGATGCAATGCTGTCCTTCATGCGCGCCCAGTACAC
TCTGTTCCAGCAAGGTTTTAACATCTTGGATGAGATTGACCCCTACATGAAAAAGCTGGC
TGCACAGCTGGATCAACTGGTCATCGACTCCGCAATGGAGAAGAGAGAGCTGGAGCACAA
ACACGCCCTCATCCAGCAGAGA------------GACTTTTCATATGATGACCCCAAGCT
GGAATTCAATGTGGATGCACCCAATGGTGTGGTCATGGAGGGCTACCTCTTCAAGAGGGC
CAGCAACGCGTTCAAGACCTGGAACAGGCGGTGGTTTTCTATACAGAACAGCCAGCTGGT
CTACCAAAAGAAACTCAAGGACTCTTTAACAGTTGTGGTGGAGGACCTGAGGCTGTGTTC
TGTCAAACCGTGTGAAGATAATGAGAGGAGGTTCTGCTTCGAGGTGGTTTCACCCACTAA
GAGCTGTATGCTGCAGGCCGAGTCTGAGAAGCTGCGGCAGGCTTGGATCCAGGCAGTCCA
GGCAAGCATCGCCTCCGCTTACAAAGACATCGCTGACAATTATTACATTGAGCGTTTGGA
CCGGACAGCCTCACCCTCCACCAGCAGCATCGACTCTGCCAGCGAGCCCAGAGAGAGGGG
GGAGAGGGCTGATAAGGGAGTTCGGGGAGGTGGGGAAAGCCTCCTCCAGAGGGTACAGAG
CCTGCCAGGGAACGAGCTGTGCTGTGACTGCGGCCAAGCGGCTCCCTGCTGGGCCTCCAT
TAACCTTGGGGTGCTGCTCTGCATCGAGTGCTCGGGGATCCACAGGAGTTTAGGCGTCCA
TTGCTCTAAAGTGCGCTCACTGACGTTAGACTCATGGGAGCCAGAATTACTCAAGCTGAT
GTGTGAGTTGGGGAACACTGTGATCAATCATATTTATGAGGGAGCCTGCGAGGAGCAGGG
AGCGAAAAAACCTGGACCGTCCAGTTCAAGACAGGAGAAAGAGGCCTGGATCAAGTCTAA
GTATGTAGAGAAACGCTTCCTGAAGAAGATGAGTGGGAGTGAAGCTTTGGTGGAGGGGGA
AAGGAAGTCCCGGCCCTGGACGGTGAAAAAGTGTCAGCGACACAACAGCTCTGTTCGGGC
CCCCAACAAAGCCCGCAGGAAATACCATCGCTATGAGCCGGGCAGTGCTTCACCTGCAAA
CCTCTCAGCAGCAGCCGCAGCAAAGTTTCGCCGGGACTCCCTGTTCTGTCCAGACGAGCT
GGATTCACTGTTTTCATACTTTGACACTGGCTCTGGTCCCCGCA---------GTCTTAG
CAGTGACAGCGGCCTGGGAGGAAGTACTGATGGCAGCACAGACATTCTAGTTTTTGGCTC
AGTGGTGGACAGCGTCACAGAAGAAGAGGAGGAGTCAGAGGAGTCTTCCAGTGGTGAGGT
GGAGATTGAACAGGAAGTACCCTCAGACCCCGAAGACCCAAGGGAACTCCACCCAGGGGC
GCTCCTCCACCGATCCTCCCGTCTACACAACCTGCCACTGATGGCAGAAGCGCTGGCGCA
TGGTGCGGACGTACACGCTGCAAGTGAGGAGGAGGAGGGGAAGACACCACTCATTCACGC
TGTGATCGGGGGCTCTCTAATAGCGTGTGAGTTCCTGCTACAGAACGGAGCCGATGTGAA
CCAGAGGGACATGAGAGGAAGAGGCCCGCTGCACCATGCCACCTACCTGGGACACACTGG
CCAGGTGTGTCTGTTCCTAAAGAGAGGAGCATCGCAGACGGAGGTGGATGAACAAGGTCA
CGACCCCCTAAGCATCGCTGTTCAGGCTGCCAACGCTGACATCGTCACCCTATTGCGTCT
AGCGCGGATGAACGAGGAGATGCGAGAGGCGGAGGCTCCCTTGGGTCAACCAGGG-GTTA
CCACGGGCAGCAGGAGAGTTAGACCCAAGGATGTTCGGGATAGAG---------TGACAT
CTCCAG-------------------------------------------------TGTTG
ATGTCTT-----------------------------------------------------
------------------------------------------------------------
------------------------------------------------------------
------------------------------------------------------------
------------------------------------------------------------
-TCGCGAATTTTCT----------------------------------------------
------------------------------------------------------------
-----------------ATCCTCGCGTCTCTC----------------------------
---------------------------------------------CAGCCC---------
------------------------------------------------------------
--------------------GAGAAGT--TGA----------------------------
------------------------------------------------------------
------------------------------------------------------------
------------------------------------------------------------
----------------------------------------------
>XP-033482923.1_lan
----------------------------------------------------------AT
G------------------ACGGTGGAC------------TTTGAAGAATGTATA-----
---------------------AAAGAT----TCA------CCCCGATTCAGGGCTGGCAT
TGATGATGTGGAGACAGACGTGGTGGAGATTGAAGCAAAGCTCGACAAGCTGGTGAAGCT
GTGCAGTGGCATGATCGAGGCTGGCAGGGCCTACGTCAGCGCCAACAAGCTCTTTGTCAA
CGGCATCAAGGACCTGTCACAGCAGTGCAAGAAAGAGGAGACGATATCGGAATGCCTTGA
AAAGTGTGGAGAAAGCCTCCAGGAGATCGTCAACTACCACATGATATTGTTTGACCAGGC
TCAGAGGTCCATCAAGCAGCAGCTTCACACCTTCATTAAAGAGGATGTCCGTAAATTCAA
GGACACTAAGAAGCAGTTTGACCGGGTGCGTGAGGACATGGAGCTGGCCCAGGTGAAAAA
CGCCCAGGCACCCAGGAACAAGGTGCACGAGGCTGAAGAGGCCACACAGGCTCTCATCCT
CAGCCGCAAAGCCTTCAGGCACTTGGCACTGGACTATGTACTACAGATTAATGTGCTTCA
AGCCAAGAAGAAGTTTGAAATCCTGGATGCCATGCTGTCCTTCATGCGCGCCCAGTACAC
TCTGTTCCAGCAAGGTTTTAACATCTTGGATGAGATTGACCCCTACATGAAAAAGCTGGC
TGCACAGCTGGATCAGCTGGTCATCGACTCTGCAATGGAGAAGAGAGAGCTGGAGCACAA
ACACGCCCTCATCCAGCAGAGAACACTGATGCAGGACTTTTCATATGATGACCCCAAGCT
GGAATTCAATGTGGATGCACCCAATGGTGTGGTCATGGAGGGCTACCTCTTCAAGAGGGC
CAGCAACGCGTTCAAGACCTGGAACAGGCGGTGGTTTTCTATACAGAACAGCCAGCTGGT
CTACCAAAAGAAACTCAAGGACTCTTTAACAGTTGTGGTGGAGGACCTGAGGCTGTGTTC
TGTCAAACCGTGTGAAGATAATGAGAGGAGGTTCTGCTTCGAGGTGGTTTCACCCACTAA
GAGCTGTATGCTGCAGGCCGAGTCTGAGAAGCTGCGGCAGGCTTGGATCCAGGCGGTCCA
GGCAAGCATCGCCTCTGCTTACAAAGACATCGCCGACAATTATTACATTGAGCGTTTGGA
CCGGACAGCCTCGCCCTCCACCAGCAGCATCGACTCTGCCAGCGAACCCAGAGAGAGGGG
GGAGAGGGCCGATAAGGGAGTTCGGGGAGGTGGGGAAAGCCTCCTCCAGAGGGTACAGAG
CCTGCCAGGGAACGAGCTGTGTTGTGACTGTGGCCAAGCGGCTCCCTGCTGGGCCTCCAT
TAACCTTGGGGTGCTGCTCTGCATCGAGTGCTCGGGGATCCACAGGAGTTTAGGCGTCCA
TTGCTCTAAAGTGCGCTCACTGACGTTAGACTCATGGGAGCCAGAATTACTCAAGCTGAT
GTGTGAGTTGGGGAACACTGTGATCAATCATATTTATGAGGGAGCCTGCGAGGAGCAGGG
AGCGAAAAAACCTGGACCGTCCAGTTCAAGACAGGAGAAAGAGGCTTGGATCAAGTCTAA
GTATGTAGAGAAACGCTTCCTGAAGAAGATGAGTGGGAGTGAGGCTTTGGTGGAGGGGGA
AAGGAAGTCCCGGCCCTGGACGGTGAAAAAGTGTCAGCGACACAACAGCTCTGTTCGGGC
CCCCAACAAAGCCCGCAGGAAATACCATCGCTACGAGCCGGGCAGCGCTTCACCTGCAAA
CCTCTCAGCAGCAGCCGCAGCAAAGTTTCGCCGGGACTCCCTGTTCTGTCCAGACGAGCT
GGATTCACTGTTTTCATACTTCGATACTGGCTCTGGTCCCCGCAGCCCGGCAGGTCTTAG
CAGTGACAGCGGCCTGGGAGGAAGTACTGATGGCAGCACAGACATTCTAGTTTTTGGCTC
AGTGGTGGACAGCGTCACAGAAGAAGAGGAGGAGTCAGAGGAGTCTTCCAGTGGTGAGGT
GGAGATTGAACAGGAAGTACCCTCAGACCCCGAAGACCCGAGGGAACTCCACCCAGGGGC
GCTCCTCCACCGATCCTCCCGTCTACACAACCTGCCACTGATGGCAGAAGCGCTGGCGCA
TGGTGCGGATGTACACGCTACAAGTGAGGAGGAGGAGGGAAAGACACCACTCATTCACGC
TGTGATGGGGGGTTCTCTAATAGCATGTGAGTTCCTGCTACAGAACGGAGCCGATGTAAA
CCAGAGGGACATGAGAGGAAGAGGCCCGCTGCACCACGCCACCTACCTGGGACACACTGG
TCAGGTGTGTCTGTTCCTGAAGAGAGGAGCATCGCAGACGGAGGTGGATGAACAGGGTCA
CGACCCCCTAAGCATCGCTGTTCAGGCTGCCAACGCTGACATCGTCACCCTATTGCGTCT
AGCGCGGATGAACGAGGAGATGCGAGAGGCAGAGGCTCCCTTGGGTCAACCAGGG-GTTA
CCACGGGCAGCAGGAGAGTTAAACCCAAGGATGTTCGGGATAGAG---------TGACAT
CTCCAG-------------------------------------------------TGTTG
ATGTCTT-----------------------------------------------------
------------------------------------------------------------
------------------------------------------------------------
------------------------------------------------------------
------------------------------------------------------------
-TCGCGAATTTTCT----------------------------------------------
------------------------------------------------------------
-----------------ATCCTCGCGTCTCTC----------------------------
---------------------------------------------CAGCCC---------
------------------------------------------------------------
--------------------GAGAAGT--TGA----------------------------
------------------------------------------------------------
------------------------------------------------------------
------------------------------------------------------------
----------------------------------------------
>E.fuscoguttatus.10441_fus
ATGGGAGTGCACGTGGAGCTTGTGCACGTGAGGTTCCCCTCCCCCGCCCTTACCAGTGAT
GTCTTACTAGTGATGTCAGACCATGTACAGTATGCTATCACTGGCAGCGAATATGAGCCC
ATCCCCCTCCCTCCTCCTGACAGGGCT-GCATCCTCCTCCTCATCATCATCGGCTGGCAT
TGATGATGTGGAGACAGACGTGGTGGAGATTGAAGCAAAGCTCGACAAGCTGGTGAAGCT
GTGCAGTGGCATGATCGAGGCTGGCAGGGCCTACGTCAGCGCCAACAAGCTCTTTGTCAA
CGGCATCAAGGACCTGTCACAGCAGTGCAAGAAAGAGGAGACGATATCGGAATGCCTTGA
AAAGTGTGGAGAAAGCCTCCAGGAGATCGTCAACTACCACATGATATTGTTTGACCAGGC
TCAGAGGTCCATCAAGCAGCAGCTTCACACCTTCATTAAAGAGGACGTCCGTAAATTCAA
GGACACTAAGAAGCAGTTTGACCGGGTGCGTGAGGACATGGAACTGGCCCAGGTGAAAAA
CGCCCAGGCACCCAGGAACAAGGTGCACGAGGCTGAAGAGGCCACACAGGCTCTCATCCT
CAGCCGCAAAGCCTTCAGGCACTTGGCACTGGACTATGTCCTACAGATTAATGTGCTTCA
GGCCAAGAAGAAGTTTGAAATCCTGGATGCAATGCTGTCCTTCATGCGCGCCCAGTACAC
TCTGTTCCAGCAAGGTTTTAACATCTTGGATGAGATTGACCCCTACATGAAAAAGCTGGC
TGCACAGCTGGATCAGCTGGTCATCGACTCTGCAATGGAGAAGAGAGAGCTGGAGCACAA
ACACGCCCTCATCCAGCAGAGAACACTGATGCAGGACTTTTCATATGATGACCCCAAGCT
GGAATTCAATGTGGATGCACCCAATGGTGTGGTCATGGAGGGCTACCTCTTCAAGAGGGC
CAGCAACGCGTTCAAGACCTGGAACAGGCGGTGGTTTTCTATACAGAACAGCCAGCTGGT
CTACCAAAAGAAACTCAAGGACTCTTTAACAGTTGTGGTGGAGGACCTGAGGCTGTGTTC
TGTCAAACCGTGTGAAGATAATGAGAGGAGGTTCTGCTTCGAGGTGGTTTCACCCACTAA
GAGCTGTATGCTGCAGGCCGAGTCTGAGAAGCTGCGGCAGGCTTGGATCCAGGCGGTCCA
GGCAAGCATCGCCTCTGCTTACAAAGACATCGCCGACAATTATTATATTGAGCGTTTGGA
CCGGACAGCCTCGCCCTCCACCAGCAGCATCGACTCTGCCAGCGAGCCCAGAGAGAGGGG
GGAGAGGGCCGATAAGGGAGTTCGGGGAGGTGGGGAAAGCCTCCTCCAGAGGGTACAGAG
CCTGCCAGGGAACGAGCTGTGTTGTGACTGCGGCCAAGCGGCTCCCTGCTGGGCCTCCAT
TAACCTTGGGGTGCTGCTCTGCATCGAGTGCTCGGGGATCCACAGGAGTTTAGGCGTCCA
TTGCTCTAAAGTGCGCTCACTGACGTTAGACTCATGGGAGCCAGAATTACTCAAGCTGAT
GTGTGAGTTGGGGAACACTGTGATCAATCATATTTATGAGGGAGCCTGCGAGGAGCAGGG
AGCAAAAAAACCTGGACCGTCCAGTTCAAGACAGGAGAAAGAGGCCTGGATCAAGTCTAA
GTATGTAGAGAAACGCTTCCTGAAGAAGATGAGTGGGAGTGAGGCTTTGGTGGAGGGGGA
AAGGAAATCCCGGCCCTGGACGGTGAAAAAGTGTCAGCGACACAACAGCTCTGTTCGGGC
CCCCAACAAAGCCCGCAGGAAATACCATCGCTACGAGCCGGGTAGCGCTTCACCTGCAAA
CCTCTCAGCAGCAGCCGCAGCAAAGTTTCGCCGGGACTCCCTGTTCTGTCCAGATGAGCT
GGATTCACTGTTTTCATACTTTGACACTGGCTCTGGTCCCCGCA---------GTCTTAG
CAGTGACAGCGGCCTGGGAGGAAGTACTGATGGCAGCACAGACATTCTAGTTTTTGGCTC
AGTGGTGGACAGCGTCACAGAAGAAGAAGAGGAGTCAGAGGAGTCTTCCAGTGGTGAGGT
GGAGATTGAACAGGAAGTACCCTCAGACCCCGAAGACCCGAGGGAACTCCACCCAGGGGC
GCTCCTCCACCGATCCTCCCGTCTACACAACCTGCCACTGATGGCAGAAGCGCTGGCGCA
TGGTGCGGACGTACACGCTGCAAGTGAGGAGGAGGAGGGGAAGACACCACTCATTCACGC
TGTGATGGGGGGCTCTCTAATAGCATGTGAGTTCCTGCTACAGAACGGAGCCGATGTGAA
CCAGAGGGACATGAGAGGAAGAGGCCCGCTGCACCACGCCACCTACCTGGGACACACTGG
TCAGGTGTGTCTGTTCCTGAAGAGAGGAGCATCGCAGTCGGAGGTGGATGAACAGGGTCA
TGACCCCCTAAGCATCGCTGTTCAGGCTGCCAACGCTGACATCGTCACCCTATTGCGTCT
AGCGCGGATGAACGAGGAGATGCGAGAGGCGGAGGCTCCCTTGGGTCAACCAGGG-GTTA
CCACGGGCAGCAGGAGAGTTAAACCCAAGGATGTTCGGGATAGAGGAGCCATTCAGAAAT
CTTCTGCAGAGGAGTATTGTGTCTTGAGACCCGGCTATAATGCAGCGTTCACCTACGTTG
GTGTCATCGTCTTATCGGTTTGGGGTTTGACAACAGAAACAACAGTCTTATTTCGTGTCC
AGCCACGAAGACCTGTTTTCAGTGGAGTCTCTGGAGAGATGAACAACAACGGGAATAAGA
GAGCTCCAACCACAGCCACTCAGCGACTTAAGCAGGATTACCTCAGGATAAAGAAAGACC
CTGTGCCTTACATCTGTGCAGAACCTCTCCCCTCCAACATCCTAGAATGGCACTATGTAG
TCAGAGGTCCTGAGAAAACTCCATATGAAGGGGGATATTATCACGGAAAACTCATATTTC
CTCGGGAATTTCCTTTTAAACCACCAAGTATCTATATGATAACACCAAATGGAAGATTTA
AGTGTAATACAAGATTATGTTTGTCCATCACAGACTTCCATCCAGACACATGGAACCCTG
CGTGGTCCGTCTCCACCATCCTCACAGGTCTCCTAAGCTTCATGGTGGAGAAGGGCCCCA
CCCTTGGCAGCATTGAGACCTCTGACTACACAAAAAGACAGCTGTCAGCCCAAAGCCTGG
CCTTCAACCTCAAGGATAAAGTGTTCTGTGAGCTGTTTCCTGATGTAGTCGATGAAATGA
AGCAGAAACAGAAGGCCCAGGAGGAGT--TAAGCGCTCGCACTCAGCCCCTCCCCTTACC
CGACGTGGTTCCTGATGGTGACCCTCAACACGCCCACTACGGCCTCCCCGCCCTCAACGG
CGGTCCTGTCCCCCTCGGGGGCGCCAACCCCGCCCCTGGCCTGCAGCAGGCCAATCGCAA
CCATGGACTTCTAGGTGGGGCTTTAGCCAACCTGTTTGTGATCGTAGGCTTTGCGGCGTT
TGCCTACACAGTCAAGTACGTGCTGAGGAGCATAGCCCAGGAGTGA
>C.altivelis-GLEAN-10028250_alt
ATGGGAGTGCACGTGGAACTTGTGCACGTGAGGTTCCCCTCCCCCGCCCTTACCAGTGAT
GTCTTACTAGTGATGTCAGACCGTGTACAGTATGCTAGCACTGGCAGCGAGTATGAGCCC
ATCCCCCTCCCTCCTCCTGACAGGGCT-GCATCATCCTCCTCATCATCATCGGCTGGCAT
TGATGATGTGGAGACAGACGTGGTGGAGATTGAAGCAAAGCTCGACAAGCTGGTGAAGCT
GTGCAGTGGCATGATCGAGGCTGGCAGGGCCTACGTCAGCGCCAACAAGCTCTTTGTCAA
CGGCATCAAGGACCTGTCACAGCAGTGCAAGAAAGAGGAGACGATATCGGAATGCCTTGA
AAAGTGTGGAGAAAGCCTCCAGGAGATCGTCAACTACCACATGATATTGTTTGACCAGGC
TCAGAGGTCCATCAAGCAGCAGCTTCACACCTTCATTAAAGAGGATGTCCGTAAATTCAA
GGACACTAAGAAGCAGTTCGACCGGGTGCGTGAGGACATGGAGCTGGCCCAGGTGAAAAA
CGCTCAGGCACCCAGGAACAAGGTGCACGAGGCTGAAGAGGCCACACAGGCTCTCATCCT
CAGCCGCAAAGCCTTCAGGCACTTGGCACTGGACTATGTACTACAGATTAATGTGCTTCA
GGCCAAGAAGAAGTTTGAAATCCTGGATGCAATGCTGTCCTTCATGCGCGCCCAGTACAC
TCTGTTCCAGCAAGGTTTTAACATCTTGGATGAGATTGACCCCTACATGAAAAAGCTGGC
TGCACAGCTGGATCAGCTGGTCATCGACTCCGCAATGGAGAAGAGAGAGCTGGAGCACAA
ACACGCCCTCATCCAGCAGAGA------------GACTTTTCATATGATGACCCCAAGCT
GGAATTCAATGTGGATGCACCCAATGGTGTGGTCATGGAGGGCTACCTCTTCAAGAGGGC
CAGCAACGCGTTCAAGACCTGGAACAGGCGGTGGTTTTCTATACAGAACAGCCAGCTGGT
CTACCAAAAGAAACTCAAGGACTCTTTAACAGTTGTGGTGGAGGACCTGAGGCTGTGTTC
TGTCAAACCGTGTGAAGATAATGAGAGGAGGTTCTGCTTTGAGGTGGTTTCACCCACGAA
GAGCTGTATGCTGCAAGCCGAGTCTGAGAAGCTGCGGCAGGCTTGGATCCAGGCGGTCCA
GGCAAGCATCGCCTCCGCTTACAAAGACATCACCGACAATTATTACATTGAGCGTTTGGA
CCGGACAGCCTCGCCCTCCACCAGCAGCATCGACTCTGCCAGCGAGCCCAGAGAGAGGGG
GGAGAGGGCCGATAAGGGAGTTCGGGGAGGTGGGGAAAGCCTCCTCCAGAGGGTACAGAG
CCTGCCAGGGAACGAGCTGTGTTGTGACTGTGGCCAAGCGGCTCCCTGCTGGGCCTCCAT
TAACCTTGGGGTGCTGCTCTGCATCGAGTGCTCGGGGATCCACAGGAGTTTAGGCGTCCA
TTGCTCTAAAGTGCGCTCACTGACGTTAGACTCATGGGAGCCAGAATTACTCAAGCTGAT
GTGTGAGTTGGGGAACACTGTGATCAATCATATTTATGAGGGAGCCTGCGAGGAGCAGGG
AGCCAAAAAACCTGGACCGTCCAGTTCAAGACAGGAGAAAGAGGCTTGGATCAAGTCTAA
GTATGTAGAAAAACGCTTCCTGAAGAAGATGAGTGGGAGTGAGGCTTTGGTGGAGGGGGA
AAGGAAGTCCCGGCCCTGGACGGTGAAAAAGTGTCAGCGACACAACAGCTCTGTTCGGGC
CCCCAACAAAGCCCGCAGGAAATACCATCGCTACGAGCCGGGCAGCGCTTCACCTGCAAA
CCTCTCAGCAGCAGCCGCAGCAAAGTTTCGCCGGGACTCCCTGTTCTGTCCAGACGAGCT
GGATTCACTGTTTTCATACTTTGACACTGGCTCTGGTCCCCGCA---------GTCTTAG
CAGTGACAGCGGCCTGGGAGGAAGTACTGATGGCAGCACAGACATTCTAGTTTTTGGCTC
AGTGGTGGACAGCGTCACAGAAGAAGAGGAGGAGTCAGAGGAGTCTTCCAGTGGTGAGGT
GGAGATTGAACAGGAAGTACCCTCAGACCCCGAAGACCCGAGGGAACTCCACCCAGGGGC
GCTCCTCCACCGATCCTCCCGTCTACACAACCTGCCACTGATGGCAGAAGCGCTGGCGCA
TGGTGCGGACGTACACGCTGCAAGTGAGGAGGAGGAGGGGAAGACACCACTCATTCACGC
TGTCATGGGGGGTTCTCTAATAGCATGTGAGTTCCTGCTACAGAATGGAGCCGATGTGAA
CCAGAGGGACATGAGAGGAAGAGGCCCGCTGCACCACGCCACCTACCTGGGACACACTGG
TCAGGTGTGTCTGTTCCTGAAGAGAGGAGCATCGCAGACGGAGGTGGATGAACAGGGTCA
CGACCCCCTAAGCATCGCTGTTCAGGCCGCCAACGCTGACATCGTCACCCTATTGCGTCT
AGCGCGGATGAACGAGGAGATGCGAGAGGCGGAGGCTCCCTTGGGTCAACCAGGTCAATA
CCCC-AGCAGCAG---------CCCCACTGACCAGCAGTATAGGA---------A-----
-----G-------------------------------------------------TG---
----CAT-----------------------------------------------------
------------------------------------------------------------
------------------------------------------------------------
------------------------------------------------------------
------------------------------------------------------------
-CCAGGAATTC-------------------------------------------------
------------------------------------------------------------
-----------------ATC----TGCCTCAC----------------------------
---------------------------------------------CATA-----------
------------------------------------------------------------
--------------------GACGAGTGCTAG----------------------------
------------------------------------------------------------
------------------------------------------------------------
------------------------------------------------------------
----------------------------------------------
