# Supplementary material for: Chromosome-Level Genome Assembly of the Speckled Blue Grouper (Epinephelus cyanopodus) Provides Insight into Its Adaptive Evolution
Source: Biology (Basel). 2022 Dec 13;11(12):1810. doi: 10.3390/biology11121810 (PMC9775623; doi:10.3390/biology11121810)
Supplement: Supplementary file 1 [file biology-11-01810-s001.zip › Supplemental Data/HO00594.align]

>Ecy-GLEAN-10024284_Ecy
------------------------------------------------------------
---------ATG----------------------CATTTGGG------------------
------------------------------------------------------------
------GATGAGGGG---------------------------------------------
-----------GGCATGTGGAGC---------------------------------CAAC
TGTTGGTTCACCTTCAAAGTGAGGACCATGGGTTCACTGTCACTGGCCTGGGTGGGAGAT
GGATCGGGGGTGCTCCTGGTATTGACGACCTTTCAGGTGCCGCTGTTCATGATGCGTTTC
GGCCAGTCGAACCTTTACAGGAGTGAAGACTATGGGAAGACGTTCAAAGATGTGACACAC
CTGATCAACCACACCTTCATTCAGAGCGAGTTTGGCATCGCAATCAGTCCCGACCACTCG
GGCAAGGTGATGCTCACTGGTGACGTGTCAGAAATCGGAGGGTTTAAACTGTTCCGCTCG
CAGGACTTTGGCATGACCTTTGTTCCAACCGACCTGCCGTTTGAGCCCCTCATTCAGATG
CTGTACAACCCTGGAGACTGCAACACACTGCTGACGCTCAGTATCAC-------------
------------------------------------------------------------
------------------------------------------------------------
------------------------------------------------------------
-----------------------------------------------------------G
GGCACAGAGCGTATGATCCACGTGTCAGTGGATGGAGGTGAGGTGTGGAACATGGCTCAG
CTTCCTACTGTCAACCACGAGCAATTCTACTCCATCCTGGCAGCCAATCAGGACATGATA
TTCATGCACGTGGACGACCCTGGAGACTCTGGTGTTGGAACCATCTACGTGTCAGATGAC
AGAGGAGCTGTGTTCTCCAAGTCTCTGGAACGCCACCTTTACACGACCACAGGAAGTGAC
ACTGACTTCACTGCCATTACTTCACTCCGGGGCGTGTACATGACCAGCATACTCACAGAG
GATGGTGTGGTGGAGACAGTGGTCACCTTTGACCAAGGAGCAAAATGGCAGACGCTGCGC
AGACCACAGAACAGCCAGTGTGACACTGAGACCTCAACCAACAGGCCTAACAGATGCAGA
CTTCACATCCACGCCTCCTACAGCACCACCATGAAGATGAATGTCCCCATGCTGCCTCTT
TCACAGCCCAGTGCTGTGGGCCTCATTCTGGCTCATGGGAGCGTTGGAGACGCAGAGTCA
GCTCTCTCCCCTGATGTGTACGTGTCTGATGACGGGGGCTACTCGTGGATGTTGGCTCTC
AGGGGCCCGCACCATTATGCTATACTGGACTCGGGGGGGCTGCTGGTGGCTGTGGAGCAC
ACCAACTCACCTGTCAACCAGATCAAGTTTTCAACAGATGAGGGGCAGTGCTGGTATTCA
TATAACTTCACCAACAACCCACTTCACTTCAGCGGCATGGACAGTGAGCCGGGCTCTCGC
TCCATGAACGTCAGCCTATGGGGCTACAGGAACGACTTCAGTAAATGGGTGGTGATTACC
ATTGACTTTAGGAAAGTCCTCACCAGAGACTGTGATGAAGGGGACTATGTGCAGTGGCTG
GCTCACTCTGCAGACCCCAGTGGAGCTAGTGATGGCTGTGTTCTGGGCTATAAAGAGACC
TTCTTACGCCTGAGGAAAGACTCTGTCTGCTGGAACGGAAGGGATTATGCAATTACTAAG
AGGCTGTCCCCCTGTCCATGCACAGTGGACGACTATCACTGTGACTTTGGATATTATCGT
CCAGAGAACAGCTCAGAGTGTGTGGAGCAGGAGGAGTTGAAGGGTCGTCCCCTGGAGTTC
TGTTTAAATGGCACCACCGAACAGCTACAGACCAGCGGCTACCGAAAGATTCCAGGAGAC
CAGTGTGAAGGAGGATTCCAGCCAGACAGGAAGGAGACAGACCTGAGGAGGATGTGCACC
AGCAACGCCCTTTACCCAAATTCTCTGACTGAAAACGGTTCTCCCAACACTGCTGTCATA
GTGATGGTTGTCATAGCGATCCTTCTGACGAGTGCTGTTGCAGGCGTTTGGCTGGTTAAG
AAATATGTATGCGGAGGACGGTTCCTCGTGCACCGATACTCTGTGATGAGGGAACATGTT
GAGGCTGATAAAATAGAAGGGGTCGATGATGTTGATGCTCACTACATGGAGACAGGAAAA
GCACAGTACAATGAAGACTCAGATCA----------------------------------
------------------------------------------------------------
------------------------------------------------------------
------------------------------------------------------------
------------------------------------------------------------
------------------------------------------------------------
------------------------------------------------------------
------------------------------------------------------------
------------------------------------------------------------
------------------------------------------------------------
------------------------------------------------------------
------------------------------------------------------------
------------------------------------------------------------
------------------------------------------------------------
------------------------------------------------------------
------------------------------------------------------------
----------------------------------------------GGTATCTGATTCTG
------------------------------------------------------------
------------------------------------------------------------
------------------------------------------------------------
------------------------------------------------------------
------------------------------------------------------------
------------------------------------------------------------
------------------------------------------------------------
------------------------------------------------------------
------------------------------------------------------------
------------------------------------------------------------
------------------------------------------------------------
------------------------------------------------------------
----------------------------------------TTTAA
>OF04985-RA_aka
------------------------------------------------------------
---------ATGAACTCCGTGTCTTTCACTGTGGCGCTCGGGTTGTTTTGGTGTGCGCTG
GCCACAGACTTTCACCAGGGAGTAAATTTGTCAGACATGGGGAGGCTGCAGAGGGAGTTT
GGCAGTGATGAGGAGCGACATAGTTTAGAGAAGTCGGAGGTTTCGAAACGCAGCGCAGGA
CTGAATGAACAGACATGTACAGCTCTGCCTGCAGCAGAGTCAGCTCTGCGAAACAACACC
CATTCTTTCACCTTCAAAGTGAGGACCATGGGTTCACTGTCACTGGCCTGGGTGGGAGAT
GGATCGGGGGTGCTCCTGGTATTGACGACATTTCAGGTGCCGCTGTTCATGATGCGTTTC
GGCCAGTCGAACCTCTACAGGAGTGAAGACTATGGGAAGACGTTCAAAGATGTGACGCAC
CTGATCAACCACACCTTCATTCAGAGCGAGTTTGGCATCGCAATCAGTCCCGACCACTCG
GGCAAGGTGATGCTCACTGGTGACGTGTCAGAAATCGGAGGGTTTAAACTGTTCCGCTCG
CAGGACTTTGGCATGACCTTTGTTCCAACCGACCTGCCGTTTGAGCCCCTCATTCAGATG
CTGTACAACCCTGGAGACTGCAACACACTGCTGACGCTCAGTATCACGTTGGACCTGTGG
CTGTCTGAGGACTTTGGCGCCACCTGGAGGAAAATCCATGACAGTGTTTGTTTGGTCAGA
TGGGGTCCAAAAAACAGCATCTACTTCACAACAAACTACAATGGATCGTGCAGTGATAAA
GGAATGTTGGAGCTGAGGAAGACAGCAGACTATGGTCGAAGTTTCAAGACCATTGCAACA
AGAATTTACTCCTTTGTACTGGGAGGGCGCTTTGTTTTTGCCTCCATCATGACTGGCATG
GGTACAGAGCGTATGATCCACGTGTCAGTGGACGGAGGTGAGGTGTGGAACATGGCTCAG
CTTCCTACTGTCAACCACGAGCAATTCTACTCCATCCTGGCAGCCAATCAGGACATGATA
TTCATGCACGTGGATGACCCTGGAGACTCTGGTGTTGGAACCATCTACGTGTCAGATGAC
AGAGGAGCTGTGTTCTCCAAGTCTCTGGAGCGCCACCTTTACACGACCACAGGAAGTGAC
ACTGACTTCACTGCCATTACTTCACTCAGGGGCGTCTACATGACCAGCGTACTCACAGAG
GATGGTGTGGTGGAGACAGTGATCACCTTTGACCAAGGAGCAAAATGGCAGACGCTGCGC
AGACCACAGAACAGCCAGTGTGACACTGAGACCTCCACCAACAGGCCTAACAGATGCAGA
CTTCACATCCACGCCTCCTACAGCACCACCATGAAGATGAACGTCCCCATGCTGCCTCTG
TCACAGCCCAGTGCTGTGGGCCTCATTCTGGCTCATGGGAGCGTTGGAGACACAGAGTCA
GCTCTCTCCCCTGATGTGTACGTGTCTGATGACGGGGGCTACTCGTGGATGTTGGCTCTC
AGGGGCCCGCACCATTATGCTATACTGGACTGGGGGGGGCTGCTGGTGGCTGTGGAGCAC
ACCAACTCACCTGTCAACCAGATCAAGTTTTCAACAGATGAGGGGCGGTGCTGGTATTCA
TATAACTTCACCAACGACCCACTTCACTTCAGCGGCATGGACAGTGAGCCGGGCTCTCGC
TCCATGAACGTCAGCCTATGGGGCTACAGGAACGACTTCAGTAAATGGGTGGTGATTACC
ATTGACTTCAGGAAGGTCCTCACCAGAGACTGTAGTGAAGGGGACTATGTGCAGTGGCTG
GCTCACTCTGCAGACCCCAGTGGAGCTAGTGATGGCTGTGTTCTGGGCTATAAAGAGACC
TTCTTACGCCTGAGGAAAGACTCTGTCTGCTGGAACGGAAGGGATTATGCAATTACTAAG
AGGCTGTCCCCCTGTCCATGCACAGTGGACGACTATCACTGTGACTTTGGATATTATCGT
CCAGAGAACAGCTCAGAGTGTGTGGAGCAGGAGGAGATGAAGGGTCGTCCTCTGGAGTTC
TGTTTAAATGGCACCACCGAACAGCTACAGACCAGCGGCTACCGGAAGATTCCAGGAGAC
CAGTGTGAAGGAGGATTCCAGCCAGACAGGAAGGAGACAGACCTGAGGAGGATGTGCACC
AGCAATGCCCTTTATCCAAATTCTCTGACTGAAAACGGTTCACCCAATACTGCTGTCATA
GTGATGGTTGTCATAGCGATGCTTCTGACGAGTGCTGTTGCAGGCGTTTGGCTGGTTAAG
AAATATGTATGCGGAGGACGGTTCCTCGTGCACCGATACTCTGTAATGAGGGAACATGTT
GAGGCTGATAAAATAGAAGGAGTCGATGATGTTGATGCTCACTACATGGAGACAGGAAAA
GCACAGTACAATGAAGATTCAGATCAGAATAACGTGGACGTTTCTCCCACTCCAAGACTA
AATTTAACGCAGTCTTTCATGACGCCTGGGCACTCCTGTTGCTCCCACATGCTGATTAAC
ATCTGCTTCTCACTTCTTGCTATCCCCTGGTGGCTGGAGGACTCAGCAGCAACTCACATT
GCTTCCTCGCACCAGTTGAGTCTCCCTACAAAAAAAGGCCAACCGTTGGTTTTGGGGAGG
GGGACAAACCCAGCGCAGAACAGGGGAGAGCCTCTGGGACTTTGTTGGTTTATTATGAGC
TCCCTATCAGCCCAGCCTCCGGCATCAGGCTCATCATGCAGGACACTACCTGGAGAGGGA
AATCAGGTACAACCAAAAGCCCCTCTCCTGCAGATTCTGCGTGTTGCCGGAGCCCAAGAA
GAAGTCTTCACACTCAAAGAGGTGATGCACTACTTGGGTCAATACATCATGGGGAAGCAA
CTGTATGACAAACAGAGGCAGCACATCGTCCACTGCCAGGATGACCCTTTGGGAGAGCTG
CTGGAGGTGGAGAGCTTCTCCGTCAAAAACCCGAGCCCAGTGTATGAAATGCTCAAGAAA
TACTTAGTCGTGCTTGGTTGTTCTGACGCTGCAGAGAATCTTTCTGTGGGCCGTGAATGT
GTAGAGGGCGGAGTGGAGGATCGTGGTCAGATGTGTGGAGCTGTGGTCAAAGCAGGGCTG
GAGGCTGGCAGCGAAGGGCCTCTCCTGCAGACCACCTCCCAGCGACGACCTCGGGAGCCA
GACGATGACTCCCTTGAAGGCCTGCCACGGTCAGCCTGCAAACGGCCCAAACTGGATGTT
ACTCTGGACGAGTGGGACCTCTCTGGCCTGCCCTGGTGGTTTCTGGGTAATCTCCGTAGT
AACTACAGCCGCAGGAGCAATGGCTCTACTGACATCCATACAAACCAACTGTCTCCTGCA
CAGGAGGAGGACACGGCCATCGTGTCAGACACCACTGACGACCTCTGGTTCCTGACTGAG
GGCGGGAGTGAGCAGGTGAGCGTGGAGATGAAAGAGGCTGCACTGGAGGAAGGCAGTGCG
GGAGAAGGGGAGGCTCCACCTGAGGATGATGATGGAGGCGGGAAGGAGGAGAAAGCAGAT
CGAGAGATGCAGGAGGATCCTGATGAGGACTCGCAGTGTCTGAGCGATGACACTGATACA
GAGATCTCAACACAGGATGCGTGGCAGTGCACAGAGTGCAGGAAGTATAACACCCCTCTC
CAGAGGTACTGTGTTCGCTGCTGGGCTCTACGCAAGAACTGGTACAAAGATGTCCCCCGA
CTCGCTCATTCCCTTTCTGTCCCTGACATCCCAGCATGCAGCTCTCTCAGCACGCATGAC
GAGGAAGATGACAGCGACACTGGCATTGACGTCCCAGACTGCAGCAGGACAGTCTCTGAC
CCCGTCATCCTGCCCTCTCACTCGACTGCTGACCGACCACTGCCCACCATGATAACAGGG
AAAGGAAAGGGGCCTTGGCCCTCCAGCTTCCACAAGGATGAGCAGCTCTCAGGAGGGGAG
AGTCAGGAAAATCTGGGAATGGAGATTGAAGAAGTTAGGCCTGAGGCACTGTTGGAGCCT
TGCAAGCTCTGTCGAGTGAGACCACGCAACGGAAACATAATACATGGGCGCACAGCTCAC
CTGTTAACCTGCTTCCCGTGTGCAAGGAGGCTACACAAGTTCCAGGCTCCTTGTCCAGGA
TGTGGGAAGATCATTCAAAAAGTTATTAAGATATTCATCCTCTAA
>Epmoa-GLEAN-10023193_moa
ATGTGGAGCCAACTGTTGGGACAGAAAAGCTTCTCGTTGAGTCCGAAGTTGGGCAGGCTG
CTTGTAAACATGAACTCCGTGTCTTTCACTTTGGCGCTCGGGTTGTTCTGGTGTGCGCTG
GCCACAGACTTTCACCAGGGAGTAAACTTGTCAGACTTGAGGAGGCTGCAGAGGGAGTTT
GGCAGTGATGAGGAGCGACATAGTTTAGAGAAGTCGGAGATTTCGAAACGCAGCACAGGA
CTGAATGAACAGACATGTACAGCTCTGCCTGCAGCAGAGTCAGCTCTGCGAAACAACACC
CATTCTTTCATCTTCAAAGTGAGGACCATGGGTTCACTGTCACTGGCCTGGGTGGGAGAC
GGATCGGGGGTGCTCCTGGTATTGACGACATTTCAGGTGCCGCTGTTCATGATGCGTTTT
GGCCAGTCGAACCTCTACAGGAGTGAAGACTATGGGAAGACGTTCAAAGATGTGACGCAC
CTGATCAACCACACCTTCATTCAGAGCGAGTTTGGCATCGCAATCAGTCCCGACCACTCG
GGCAAGGTGATGCTCACTGGTGACGTGTCAGAAATCGGAGGGTTTAAACTGTTCCGCTCG
CAGGACTTTGGCATGACCTTTGTTCCAACCGACCTGCCGTTTGAGCCCCTCATTCAGATG
CTGTACAACCCTGGAGACTGCAACACACTGCTGACGCTCAGTATCACGTTGGACCTGTGG
CTGTCTGAGGACTTTGGCGCCACCTGGAGGAAAATCCATGACAGTGTTTGTTTGGTCAGA
TGGGGTCCAAAAAACAGCATCTACTTCACAACAAACTACAATGGATCGTGCAGTGACAAA
GGAATGTTGGAGCTGAAGAAGACAGCAGACTATGGTCGAAGTTTCAAGACCATTGCAACA
AGAATTTACTCCTTTGTACTGGGAGGGCGCTTTGTTTTTGCCTCCATCATGACTGGCATG
GGTACAGAGCGTATGATCCACGTGTCAGTGGACGGTGGTGAGGTGTGGAACATGGCTCAG
CTTCCTACTGTCAACCACGAGCAGTTCTACTCCATCCTGGCAGCCAATCAGGACATGATA
TTCATGCACGTGGACGACCCTGGAGACTCTGGTGTTGGAACCATCTACGTGTCAGATGAC
AGAGGAGCCGTGTTCTCCAAGTCTCTGGAGCGCCACCTTTACACGACCACAGGAAGTGAC
ACTGACTTCACTGCCATTACTTCACTCAGGGGCGTCTACATGACCAGCGTACTCACAGAG
GATGGTGTTGTGGAGACGGTGATCACCTTTGACCAAGGAGCAAAATGGCAGACGTTGCGC
AGACCGCAGAACAGCCAGTGTGACACTGAGACCTCCACCAACAGGCCTAACAGATGCAGA
CTTCACATCCACGCCTCCTACAGCACCACCATGAAGATGAACGTCCCCATGCTGCCTCTG
TCACAGCCCAGTGCTGTGGGCCTCATTCTGGCCCACGGGAGCGTTGGAGACGCAGAGTCA
GCTCTCTCCCCTGATGTGTACGTGTCTGATGACGGGGGCTACTCGTGGATGTTGGCTCTC
AGGGGCCCGCACCATTACGCTATACTGGACTCTGGAGGGCTGCTGGTGGCTGTGGAGCAC
ACCAACTCACCTGTCAACCAGATCAAGTTTTCAACAGATGAGGGGCAGTGCTGGCATTCA
TATAACTTCACCAACGACCCACTTCACTTCAGCGGTATGGACAGTGAGCCGGGCTCTCGC
TCCATGAACGTCAGCCTATGGGGCTACAGGAACGATTTCAGTAAATGGGTGGTGATTACC
ATTGACTTCAGGAAGCTCCTCACCAGAGACTGTGATGAAGGGGACTATGTGCAGTGGCTG
GCTCACTCTGCAGACCCCAGTGGAGCTGGTGATGGCTGTGTTCTGGGCTATAAAGAGACC
TTCTTACGCCTGAGGAAAGACTCTGTCTGCTGGAACGGAAGGGACTATGCAATTACTAAG
AGGCTGTCCCCCTGTCCGTGCACAGTGGATGACTATCACTGTGACTTTGGATATTATCGT
CCAGAGAACAGCTCAGAGTGTGTGGAGCAGGAGGAGTTGAAGGGTCGTCCTCTGGAGTTC
TGTTTAAATGGCACCACCGAACAGCTACAGACCAGCGGCTACCGGAAGATTCCAGGAGAC
CAGTGTGAAGGAGGATTCCAGCCAGACAGGAAAGAGACAGACCTGAGGAGGATGTGCACC
AGCAACGCCCTTTATCCAAATTCTCTGACGGAAAACGGTTCACCCAACACTGCTGTCATA
GTGATGGTTGTCATAGCGATGCTTCTGACGAGTGCTGTTGCAGGCGTTTGGCTGGTTAAG
AAATATGTATGCGGAGGACGGTTCCTCGTGCACCGATACTCTGTAATGAGGGAACATGTT
GAGGCTGATAAAATAGAAGGAGTCGATGATGTTGATGCTCACTACATGGAGACAGGAAAA
GCACAGTACAATGAAGACTCAGATCA----------------------------------
------------------------------------------------------------
------------------------------------------------------------
------------------------------------------------------------
------------------------------------------------------------
------------------------------------------------------------
------------------------------------------------------------
------------------------------------------------------------
------------------------------------------------------------
------------------------------------------------------------
------------------------------------------------------------
------------------------------------------------------------
------------------------------------------------------------
------------------------------------------------------------
------------------------------------------------------------
------------------------------------------------------------
----------------------------------------------GGTATCTGATTCTG
------------------------------------------------------------
------------------------------------------------------------
------------------------------------------------------------
------------------------------------------------------------
------------------------------------------------------------
------------------------------------------------------------
------------------------------------------------------------
------------------------------------------------------------
------------------------------------------------------------
------------------------------------------------------------
------------------------------------------------------------
------------------------------------------------------------
----------------------------------------TTTAA
>C.altivelis-GLEAN-10028217_alt
------------------------------------------------------------
---------ATGAACTCCGTGTCTTTCACTGTGGCGCTCGGGTTGCTCTGGTGTGCGCTG
GCCACAGACTTTCACCAGGGAGTAAACTTGTCAGACTTGAGGAGGCTGCAGAGGGAGTTT
GGCAGTGATGAGGAGCGACATAGTTTAGAGAAGTCGGAGATTTCGAAACGCAGCGCAGGA
CTGAATGAACAGACATGTACAGCTCTGCCTGCAGCAGAGTCAGCTCTGCGAAACAACACC
CATTCTTTCACCTTCAAAGTGAGGACCATGGGTTCACTGTCACTGGCCTGGGTGGGAGAT
GGATCGGGGGTGCTCCTGGTATTGACGACATTTCAGGTGCCGCTGTTCATGATGCGTTTC
GGCCAGTCGAACCTCTACAGGAGTGAAGACTATGGGAAGACGTTCAAAGATGTGACGCAC
CTGATCAACCACACCTTCATTCAGAGCGAGTTTGGCATCGCAATCAGTCCCGACCACTCG
GGCAAGGTGATGCTCACTGGTGACGTGTCAGAAATCGGAGGGTTTAAACTGTTCCGCTCG
CAGGACTTTGGCATGACCTTTGTTCCAACCGACCTGCCGTTTGAGCCCCTCATTCAGATG
CTGTACAACCCTGGAGACTGCAACACACTGCTGACGCTCAGTATCACGTTGGACCTGTGG
CTGTCTGAGGACTTTGGCGCCACCTGGAGGAAAATCCATGACAGTGTTTGTTTGGTCAGA
TGGGGTCCAAAAAACAGCATCTATTTCACAACAAACTACAATGGATCGTGCAGTGACAAA
GGAATGTTGGAGTTGAAGAAGACAGCAGACTATGGTCGAAGTTTCAAGACCATTGCAACA
AGAATTTACTCCTTTGTACTGGGAGGGCGCTTTGTTTTTGCCTCCATCATGACTGGCATG
GGTACAGAGCGTATGATCCACGTGTCAGTGGATGGTGGTGAGGTGTGGAACATGGCTCAG
CTTCCTACTGTCAACCACGAGCAGTTCTACTCCATCCTGGCAGCCAATCAGGACATGATA
TTCATGCACGTGGACGACCCTGGAGACTCTGGTGTTGGAACCATCTACGTGTCAGATGAC
AGAGGAGCCGTGTTCTCCAAGTCTCTGGAGCGCCACCTTTACACGACCACAGGAAGTGAC
ACTGACTTCACTGCCATTACTTCACTCAGGGGCGTCTACATGACCAGCGTACTCACAGAG
GATGGTGTTGTGGAGACGGTGATCACCTTTGACCAAGGAGCAAAATGGCAGACGTTGCGC
AGACCGCAGAACAGCCAGTGTGACACTGAGACCTCCACCAACAGGCCTAACAGATGCAGA
CTTCACATCCACGCCTCCTACAGCACCACCATGAAGATGAACGTCCCCATGCTGCCTCTG
TCACAGCCCAGTGCTGTGGGCCTCATTCTGGCCCACGGGAGTGTTGGAGACGCAGAGTCA
GCTCTCTCCCCTGATGTGTATGTGTCTGATGACGGGGGCTACTCGTGGATGTTGGCTCTC
AGGGGCCCGCACCATTACGCTATACTGGACTCTGGAGGGCTGCTGGTGGCTGTGGAGCAC
ACCAACTCACCTGTCAACCAGATCAAGTTTTCAACAGATGAGGGGCAGTGCTGGCATTCA
TATAACTTCACCAACGACCCACTTCACTTCAGCGGTATGGACAGTGAGCCGGGCTCTCGC
TCCATGAATGTCAGCCTATGGGGCTACAGGAACGATTTCAGTAAATGGGTGGTGATTACC
ATTGACTTCAAGAAGCTCCTCACCAGAGACTGTAGTGAAGGGGACTATGTGCAGTGGCTG
GCTCACTCTGCAGACCCCAGTGGAGCTAGTGATGGCTGTGTTCTGGGCTATAAAGAGACC
TTCTTACGCCTGAGGAAAGACTCTGTCTGCTGGAATGGAAGGGACTATGCAATTACTAAG
AGGCTGTCCCCCTGTCAGTGCACAGTGGACGACTATCACTGTGATTTTGGATATTATCGT
CCAGAGAACAGCTCAGAGTGTGTGGAGCAGGAGGAGTTGAAGAGTCGTCCTCTGGAGTTC
TGTTTAAATGGCACCACCGAACAGCTACAGACCAGCGGCTACCGGAAGATTCCAGGAGAC
CAGTGTGAAGGAGGATTCCAGCCAGACAGGAAGGAGACAGACCTGAGGAGGATGTGCACC
AGCAACGCTCTTTATCCAAATTCTCTGACTGAAAATGGTTCACCCAACACTGCTGTCATA
GTGATGGTTGTCATAGCGATGCTTCTGACGAGTGCTGTTGCAGGCGTTTGGCTGGTTAAG
AAATATGTATGCGGAGGACGGTTCCTCGTGCACCGATACTCTGTAATGAGGGAACATGTT
GAGGCTGATAAAATAGAAGGAGTCGATGATGTTGATGCTCACTACATGGAGACAGGAAAA
GCACAGTACAATGAAGACTCAGATCA----------------------------------
------------------------------------------------------------
------------------------------------------------------------
------------------------------------------------------------
------------------------------------------------------------
------------------------------------------------------------
------------------------------------------------------------
------------------------------------------------------------
------------------------------------------------------------
------------------------------------------------------------
------------------------------------------------------------
------------------------------------------------------------
------------------------------------------------------------
------------------------------------------------------------
------------------------------------------------------------
------------------------------------------------------------
----------------------------------------------GG-ACCT--CTTAG
------------------------------------------------------------
------------------------------------------------------------
------------------------------------------------------------
------------------------------------------------------------
------------------------------------------------------------
------------------------------------------------------------
------------------------------------------------------------
------------------------------------------------------------
------------------------------------------------------------
------------------------------------------------------------
------------------------------------------------------------
------------------------------------------------------------
----------------------------------------AATAA
>E.fuscoguttatus.10756_fus
ATGTGGAGCCAACTGTTGGGACAGAAAAGCTTCTCCTTGAGTCCGAAGTTGGGCAGGCTG
CTTGTAAACATGAACTCCGTGTCTTTCACTTTGGTGCTCGGGTTGTTCTGGTGTGCGCTG
GCTACAGGCTTTCACCAGGGAGTAAACTTGTCAGACTTGAGGAGGCTGCAGAGGGAGTTT
GGCAGTGATGAGGAGCGACATAGTTTAGAGAAGTCGGAGATTTCGAAACGCAGCGCAGGA
CTGAATGAACAGACATGTACAGCTCTGCCTGCAGCAGAGTCAGCTCTGCGAAACAACACC
CATTCTTTCACCTTCAAAGTGAGGACCATGGGTTCACTGTCACTGGCCTGGGTGGGAGAT
GGATCGGGGGTGCTCCTGGTATTGACGACATTTCAGGTGCCGCTGTTCATGATGCGTTTC
GGCCAGTCGAACCTCTACAGGAGTGAAGACTATGGGAAGACGTTCACAGATGTGACGCAC
CTGATCAACCACACCTTCATTCAGAGCGAGTTTGGCATCGCAATCAGTCCCGACCACTCG
GGCAAGGTGATGCTCACTGGTGACGTGTCAGAAATCGGAGGGTTTAAACTGTTCCGCTCG
CAGGACTTTGGCATGACCTTTGTTCCAACCGACCTGCCGTTTGAGCCCCTCATTCAGATG
CTGTACAACCCTGGAGACTGCAACACACTGCTGACGCTCAGTATCACGTTGGACCTGTGG
CTGTCTGAGGACTTTGGCGCCACCTGGAGGAAAATCCATGACAGTGTTTGTTTGGTCAGA
TGGGGTCCAAAAAACAGCATCTACTTCACAACAAACTACAATGGATCGTGCAGTGACAAA
GGAATGTTGGAGTTGAAGAAGACAGCAGACTATGGTCGAAGTTTCAAGACCATTGCAACA
AGAATTTACTCCTTTGTACTGGGAGGGCGCTTTGTTTTTGCCTCCATCATGACTGGCATG
GGTACAGAGCGTATGATCCACGTGTCAGTGGACGGTGGTGAGGTGTGGAACATGGCTCAG
CTTCCTACTGTCAACCACGAGCAGTTCTACTCCATCCTGGCAGCCAATCAGGACATGATA
TTCATGCACGTGGACGACCCTGGAGACTCTGGTGTTGGAACCATCTACGTGTCAGATGAC
AGAGGAGCTGTGTTCTCCAAGTCTCTGGAGCGCCACCTTTACACGACCACAGGAAGTGAC
ACTGACTTCACTGCCATTACTTCACTCAGGGGCGTCTACATGACCAGCGTACTCACAGAG
GATGGCGTTGTGGAGACGGTGATCACCTTTGACCAAGGAGCAAAATGGCAGACATTGCGC
AGACCGCAGAACAGCCAGTGTGACACTGAGACCTCCACCAACAGGCCTAACAGATGCAGA
CTTCACATCCACGCCTCCTACAGCACCACCATGAAGATGAACGTCCCCATGCTGCCTCTG
TCACAGCCCAGTGCTGTGGGCCTCATTCTGGCCCACGGGAGCGTTGGAGACGCAGAGTCA
GCTCTCTCCCCTGACGTGTACGTGTCTGATGACGGGGGCTACTCGTGGATGTTGGCTCTC
AGGGGCCCACACCATTACGCTATACTGGACTCTGGAGGGCTGCTGGTGGCTGTGGAGCAC
ACCAACTCACCTGTCAACCAGATCAAGTTTTCAACAGATGAGGGGCAGTGCTGGCATTCA
TATAACTTCACCAACGACCCACTTCACTTCAGCGGTATGGACAGTGAGCCGGGCTCTCGC
TCCATGAACGTCAGCCTATGGGGCTACAGGAACGATTTCAGTAAATGGGTGGTGATTACC
ATTGACTTCAAGAAGCTCCTCACCAGAGACTGTAGTGAAGGGGACTATGTGCAGTGGCTG
GCTCACTCTGCAGACCCCAGTGGAGCTAGTGATGGCTGTGTTCTGGGCTATAAAGAGACC
TTCTTACGTCTGAGGAAAGACTCTGTCTGCTGGAACGGAAGGGACTATGCAATTACTAAG
AGGCTGTCCCCCTGTCCGTGCACAGTGGACGACTATCACTGTGACTTTGGATATTATCGT
CCAGAGAACAGCTCAGAGTGTGTGGAGCAGGAGGAGTTGAAGGGTCGTCCTCTGGAGTTC
TGTTTAAATGGCACCACCGAACAGCTACAGACCAGCGGCTACCGGAAGATTCCAGGAGAC
CAGTGTGAAGGAGGATTCCAGCCAGACAGGAAGGAGACAGACCTGAAGAGGATGTGCACC
AGCAATGCTCTTTATCCAAATTCTCTGACTGAAAACGGTTCACCCAACACTGCTGTCATA
GTGATGGTTGTCATAGCGATGCTTCTGACGAGTGCTGTTGCAGGCGTTTGGCTGGTTAAG
AAATATGTATGCGGAGGACGGTTCCTCGTGCACCGATACTCTGTAATGAGGGAACATGTT
GAGGCTGATAAAATAGAAGGAGTCGATGATGTTGATGCTCACTACATGGAGACAGGAAAA
GCACAGTACAATGAAGACTCAGATCA----------------------------------
------------------------------------------------------------
------------------------------------------------------------
------------------------------------------------------------
------------------------------------------------------------
------------------------------------------------------------
------------------------------------------------------------
------------------------------------------------------------
------------------------------------------------------------
------------------------------------------------------------
------------------------------------------------------------
------------------------------------------------------------
------------------------------------------------------------
------------------------------------------------------------
------------------------------------------------------------
------------------------------------------------------------
----------------------------------------------GG-ACCT--CTTAG
------------------------------------------------------------
------------------------------------------------------------
------------------------------------------------------------
------------------------------------------------------------
------------------------------------------------------------
------------------------------------------------------------
------------------------------------------------------------
------------------------------------------------------------
------------------------------------------------------------
------------------------------------------------------------
------------------------------------------------------------
------------------------------------------------------------
----------------------------------------AATAA
>XP-033481712.1_lan
ATGTGGAGCCAACTGTTGGGACAGAAAAGCTTCTCGTTGAGTCCGAAGTTGGGCAGGCTG
CTTATAAACATGAACTCCGTGTCTTTCACTTTGGCGCTCGGGTTGTTCTGGTGTGCGCTG
GCCACAGACTTTCACCAGGGAGTAAACTTGTCAGACTTGAGGAGGCTGCAGAGGGAGTTT
GGCAGTGATGAGGAGCGACATAGTTTAGAGAAGTCGGAGATTTCGAAACGCAGCGCAGGA
CTGAATGAACAGACATGTACAGCTCTGCCTGCAGCAGAGTCAGCTCTGCGAAACAACACC
CATTCTTTCACCTTCAAAGTGAGGACCATGGGTTCACTGTCACTGGCCTGGGTGGGAGAT
GGATCGGGGGTGCTCCTGGTATTGACGACATTTCAGGTGCCGCTGTTCATGATGCGTTTT
GGCCAGTCGAACCTCTACAGGAGTGAAGACTATGGGAAGACGTTCAAAGATGTGACGCAC
CTGATCAACCACACCTTCATTCAGAGCGAGTTTGGCATCGCAATCAGTCCCGATCACTCG
GGCAAGGTGATGCTCACTGGTGACGTGTCAGAAATCGGAGGGTTTAAACTGTTCCGCTCG
CAGGACTTTGGCATGACCTTTGTTCCAACCGACCTGCCGTTTGAGCCCCTCATTCAGATG
CTGTACAACCCTGGAGACTGCAACACACTGCTGACGCTCAGTATCACGTTGGACCTGTGG
CTGTCTGAGGACTTTGGTGCCACCTGGAGGAAAATCCATGACAGTGTTTGTTTGGTCAGA
TGGGGTCCAAAAAACAGCATCTACTTCACAACAAACTACAATGGATCGTGCAGTGACAAA
GGAATGTTGGAGTTGAAGAAGACAGCAGACTATGGTCGAAGTTTCAAGACCATTGCAACA
AGAATTTACTCCTTTGTACTGGGAGGGCGCTTTGTTTTTGCCTCCATCATGACTGGCATG
GGTACAGAGCGTATGATCCACGTGTCAGTGGACGGTGGTGAGGTGTGGAACATGGCTCAG
CTTCCTACTGTCAACCACGAGCAGTTCTACTCCATCCTGGCAGCCAATCAGGACATGATA
TTCATGCACGTGGACGACCCTGGAGACTCTGGTGTTGGAACCATCTATGTGTCAGATGAC
AGAGGAGCCGTGTTCTCCAAGTCTCTGGAGCGCCACCTTTACACGACCACAGGAAGTGAC
ACTGACTTCACTGCCATTACTTCACTCAGGGGCGTCTACATGACCAGCGTACTCACAGAG
GATGGTGTTGTGGAGACGGTGATCACCTTTGACCAAGGAGCAAAATGGCAGACGTTGCGC
AGACCGCAGAACAGCCAGTGTGACACTGAGACCTCCACCAACAGGCCTAACAGATGCAGA
CTTCACATCCACGCCTCCTACAGCACCACCATGAAGATGAACGTCCCCATGCTGCCTCTG
TCACAGCCCAGTGCTGTGGGCCTCATTCTGGCCCACGGGAGCGTTGGAGACGCAGAGTCA
GCTCTCTCCCCTGATGTGTACGTGTCTGATGACGGGGGCTACTCGTGGATGTTGGCTCTC
AGGGGCCCGCACCATTACGCTATACTGGACTCTGGAGGGCTGCTGGTGGCTGTGGAGCAC
ACCAACTCACCTGTCAACCAGATCAAGTTTTCAACAGATGAGGGGCAGTGCTGGCATTCA
TATAACTTCACCAACGACCCACTTCACTTCAGCGGTATGGACAGTGAGCCGGGCTCTCGC
TCCATGAACGTCAGCCTATGGGGCTACAGGAACGATTTCAGTAAATGGGTGGTGATTACC
ATTGACTTCAAGAAGCTCCTCACCAGAGACTGTAGTGAAGGGGACTATGTGCAGTGGCTG
GCTCACTCTGCAGACCCCAGTGGAGCTAGTGATGGCTGTGTTCTGGGCTATAAAGAGACC
TTCTTACGCCTGAGGAAAGACTCTGTCTGCTGGAACGGAAGGGACTATGCAATTACTAAG
AGGCTGTCCCCCTGTCCGTGCACAGTGGACGACTATCACTGTGACTTTGGATATTATCGT
CCAGAGAACAGCTCAGAGTGTGTGGAGCAGGAGGAGTTGAAGGGTCGTCCTCTGGAGTTC
TGTTTAAATGGCACCACCGAACAGCTACAGACCAGCGGCTACCGGAAGATTCCAGGAGAC
CAGTGTGAAGGAGGATTCCAGCCAGACAGGAAGGAGACAGACCTGAGGAGGATGTGCACC
AGCAATGCTCTTTATCCAAATTCTCTGACTGAAAACAGTTCACCCAACACTGCTGTCATA
GTGATGGTTGTCATAGCGATGCTTCTGACGAGTGCTGTTGCAGGCGTTTGGCTGGTTAAG
AAATATGTATGCGGAGGACGGTTCCTCGTGCACCGATACTCTGTAATGAGGGAACATGTT
GAGGCTGATAAAATAGAAGGAGTCGATGATGTTGATGCTCACTACATGGAGACAGGAAAA
GCACAGTACAATGAAGACTCAGATCA----------------------------------
------------------------------------------------------------
------------------------------------------------------------
------------------------------------------------------------
------------------------------------------------------------
------------------------------------------------------------
------------------------------------------------------------
------------------------------------------------------------
------------------------------------------------------------
------------------------------------------------------------
------------------------------------------------------------
------------------------------------------------------------
------------------------------------------------------------
------------------------------------------------------------
------------------------------------------------------------
------------------------------------------------------------
----------------------------------------------GG-ACCT--CTTAG
------------------------------------------------------------
------------------------------------------------------------
------------------------------------------------------------
------------------------------------------------------------
------------------------------------------------------------
------------------------------------------------------------
------------------------------------------------------------
------------------------------------------------------------
------------------------------------------------------------
------------------------------------------------------------
------------------------------------------------------------
------------------------------------------------------------
----------------------------------------AATAA
