# Supplementary material for: Chromosome-Level Genome Assembly of the Speckled Blue Grouper (Epinephelus cyanopodus) Provides Insight into Its Adaptive Evolution
Source: Biology (Basel). 2022 Dec 13;11(12):1810. doi: 10.3390/biology11121810 (PMC9775623; doi:10.3390/biology11121810)
Supplement: Supplementary file 1 [file biology-11-01810-s001.zip › Supplemental Data/HO00596.align]

>Ecy-GLEAN-10024281_Ecy
ATGA--------------------------------------------------------
-----------ACCCAACAGT---------------------------------------
-----------------------------------------------GAAGATCCACCTT
CA-------------------------------GAATGGGACCCAC--------------
---------------------TTTAACACCT---------------ACATGTACC-----
----------------------------------------------------------AG
CTGCTGCTGGAGCACCTGGAGTGTCTGGTGTCTCGTCACGAACGCAGTCTGAGGATGACA
GTGGTGAAGAGACAGGCACCCCCACCATCTGGAGTCTCCAGCGAGGTGGAGGTCCTCAAA
GCTCTGAAGTCGCTGTTTGAACACCACAAGGCTCTGGATGAAA-----------------
------------------------------------------------------------
------------------------------------------------------------
----------AGAGACTACCCAACGGCTCCATAGACGCCCACGATGATGGCAGCCGGGTG
TCTGAGCTTCAGGAGCTGCTGGATAGGACCAACAAGGAGCTGGCTCAGAGCCGCGAGCAC
TCAACCACTCTCAACGGCCGCATAGCCGACCTGGAGGCAGAGCTCGCAAACGCACGCCGA
GAACTGAGTCGCAGCGAGGAGCTGTCAATCAAACAACAGAGGGAACAGAGAGAGAGAGAG
GATATGGAGGAGAGGATAACAACGTTAGAGAAGCGCTACCTTGCTGCTCAGCGGGAGACC
ACACACATCCACGACCTCAACGACAAACTGGAAAATGAACTGGCCACCAAGGACTCGCTG
CACCGACAGAGCGAGGAGAAGGTACGCCAGCTGCAGGAGATGCTGGAGATGGCTGAGCAG
AGGCTGGCTCAGACCATGAGGAAGGCTGAGACACTGCCAGAGGTGGAGGCTGAACTGGCA
CAGAGAGTGGCAGCACTTTCCAA-------------------------------------
-----------------------------------------------GGCTCGTCAGAGA
GAGAAAATGAATGAGGAGCACAACAAGCGCTTGTCTGACACCGTGGATCGTCTGCTCACT
GAGTCCAATGAAAGGCTGCAGCTCCATCTGAAAGAACGCATGGCTGCCCTGGAGGACAAG
GCAAGGCCTGTACACATGCATTCATCTA--------------GTCAGCGGCAGC------
------------------AACAGCTCAT----------------------------ATTG
-----------------------------------------------CTGTCTCACTTGG
GCAGCTCCAGCGACCTTCGTTTCTCTGTGGTGGAGGGCCAAGATGGCCACTACAGCACGA
CTGTGATCAGGAGGGCACAGAAGGGCAGGCTGTCAGCGCTACGAGATGACCCAAACAAGG
TGTGCGCTGTGTTCGAACAGGACTATCCATCTCTGCGCGGGAGCGTCAGCCACCTCCTTG
GCAGCGACATCGAAGCAGAGTCAGACCTGGATGATGACGTTAGCTCGACCCTGCTTTCCC
CCAGCGGCCAATCAGACGCTCAGACTCTCGCGCTCATGTTGCAGGAGCAGCTCGACGCTA
TCAATGAAGAGATAAGGATGATCCAGGTGGAGAGAGAGTCAGCAGACCTCCGCTCGGACG
AGATCGAGTCTCGGGTGAACAGCGGAAGCATGGACGGACTCAATGTAACGCTTCGACCCC
GGGCGCTGCCCACCTCCGCCACCGCCCAGTCCCTGGCATCATCCTCCTCCCCGCCCACCA
GTGGCCACTCCACACCTAAACACCACTCGCGCAACACCAGCCACCATCTAGGCATCATGA
CTCTGCCAAGTGACTTGAGGAAACACCGCAGAAAAGTAGCATCTCCGGTGGAAGTGGACA
AAGCTACTATCAAGTGTGAGACATCGCCTCCCTCATCTCCTCGCAGTTTACGGCTAGATA
CCAATTTCGCCCAGTTCACAGGCAGTCTAGAGGACGGCCGAGGCAAGCAGAAGAAAGGCA
TCAAGTCATCTATTGGCCGATTGTTTGGGAAAAAGGAGAAGGGTCGAATGGATCAGACTG
TGGGCAGGGATGGACAGCCTCTACCGTCCTTAACAGATTTTGAGATGGGCATCGGTGATA
CAATGACTCTGGGGAAACTGGGCACACAGGCTGAGAGGGACCGCAGGATGAAGAAAAAAC
ACGAGCTTCTGGAAGACGCCAGAAAGAGAGGCCTGCCATTTGCTCATTGGGATGGCCCTA
CTGTCGTCTCCTGGCTAGAGCTGTGGGTGGGTATGCCGGCGTGGTATGTGGCAGCCTGTC
GCGCCAACGTGAAGAGCGGAGCCATCATGTCAGCTCTGTCTGACACAGAGATTCAGAGGG
AGATTGGCATCAGCAACCCTCTGCACCGACTCAAACTCCGTTTGGCTATCCAGGAGATGG
TGTCCCTCACCAGCCCATCTGCACCACTTACCTCCAGAACGTCCTCCGGAAATGTGTGGG
TGACTCATGAAGAGATGGAGAACCTGGCTTCCTCCACTAAAGC-----------------
----------GACTCTGGCGTATGGCGATATGAATCATGAGTGGATAGGGAACGAGTGGC
TGCCAAGCCTCGGTTTGCCTCAGTACCGCTCCTACTTCATGGAGTGTCTGGTGGACGCAC
GCATGCTGGACCACCTGACCAAGAAGGATCTAAGGAGCCACCTCAAGATGGTGGACAGCT
TCCATAGGGCTAGTCTGCAGTACGGGATTATGTGCTTGAAGAGACTCAATTATGACAGGA
AAGACCTGGAGCGCCGGAGAGAGGACAGCCAACACGACATGAAAGATGTGTTGGTGTGGA
CCAATGAGCAGGTGATCCACTGGGTCTTGTCCATTGGTTTGAGGGAGTACAGCAGCAACC
TGTTGGAGAGCGGCGTCCACGGAGCGCTCATCTCTCTGGACGAGACCTTCGACTACAGCA
GCCTAGCGCTCATCTTGCAGATCCCTATGCAGAACACACAGGCACGGCAGGTTCTAGAGA
GGGAGTTCAACAACCTGTTAGCCCTGGGGACCGACCGCCGACTAGAGGAGAGCGGGGATG
ACAAGTCTTTTCGACGCTCTCCATCGTGGCGCAAAAGGTTTCGGTCACGTGAGGGAGGGG
CGGGCCTGGGCATGATGGCGGGTTCCATGGAAACACTGCCTGCTGGCTTCCGCATGCCCT
CCATGTCCATGCCGCCCTCTGTGAATTTGATGCCCAAGAAACAGCTGCAGCCTGAAG---
-----------------------------------TGCATTCTCATTACCTATACGGACA
CATGCTTGCGGCCTTTTGA-----------------------------------------
------------------------------------------------------------
------------------------------------------------------------
------------------------------------------------------------
------------------------------------------------------------
--------------------
>XP-033483066.1_lan
ATGATGTGCGAGGTGATGCCGACCATCAACGAAGGAGACTCGGCTGGTCCTCCCAGAGGC
ACCGGCGGCGTCCCCAACGGCTCAGACCAGGAGGCCAACTTCGAGCAGCTGATGGTCAAC
ATGCTGGACGAGAGGGACAAACTGCTGGAGTCCCTCAGGGAGACTCAGGAGACCCTCATT
CAGTCTCAGACTAAGCTGCAGGGGGCGCTGCACGAGAGGGACGTGCTCCAGCGGCAGATC
AACGCCGCGCTGCCTCAGGAGTTTGCCACCCTGACGAAGGAGCTGAACATATGCCGGGAG
CAGCTGCTGGAGAAAGAGGAGGAAATATCTGAGCTGAAAGCTGAAAGGAACAACACCAGG
CTGCTGCTGGAGCACCTGGAGTGTCTGGTGTCTCGTCACGAACGCAGTCTGAGGATGACA
GTGGTGAAGAGACAGGCACCCCCACCATCTGGAGTCTCCAGCGAGGTGGAGGTCCTCAAA
GCTCTGAAGTCGCTGTTTGAACACCACAAGGCTCTGGATGAAAAGGTACGTGAGAGGCTT
CGTGTGGCTCTGGAGAGGGTGGCCACCCTGGAGGGACAGCTAGCAGCTAACACACAAGAG
TTGAACATGGTGAGGCAAAGGAAGGATGGTGACTCGGTGGAGCGAACAGATGGATCCAAA
CCTACATGGAAGAGACTGCCCAACGGCTCCATAGATGCCCACGATGATGGCAGCCGGGTG
TCGGAGCTTCAGGAGCTGCTGGATAGGACCAACAAGGAGCTGGCTCAGAGCCGCGAGCAC
TCAACCACTCTCAACGGCCGCATAGCCGACCTGGAGGCAGAGCTCGCAAACGCACGCCGA
GAACTGAGCCGCAGCGAGGAGCTGTCAATCAAACAACAGAGGGAACAGAGAGAGAGAGAG
GATATGGAGGAGAGGATAACAACGTTAGAGAAGCGCTACCTTGCTGCTCAGCGGGAGACC
ACACACATCCACGACCTCAACGACAAACTGGAAAATGAACTGGCCACCAAGGACTCGCTG
CACCGACAGAGCGAGGAGAAGGTACGCCAGCTGCAGGAGATGCTGGAGATGGCTGAGCAG
AGGCTGGCTCAGACCATGAGGAAGGCTGAGACACTGCCAGAGGTGGAGGCTGAACTGGCA
CAGAGAGTGGCAGCCCTTTCCAAGGCTGAAGAGCGCCATGGCAATGTAGAGGAGAGGCTC
AGACAGCTGGAGTCACAACTGGAGGAGAAGAACCAAGAGCTAGGAAGGGCTCGTCAGAGA
GAGAAAATGAATGAGGAACACAACAAGCGCTTGTCTGACACCGTGGATCGTCTGCTCACT
GAGTCCAATGAAAGGCTGCAGCTCCATCTGAAAGAACGCATGGCTGCCCTGGAGGACAAG
---------A-----ATTCGCTCATTCAGGACCTCGAGAACTGCCAGAAACAGCTTGAAG
AATTCCACCACACCAGGGAGCGGCTGATTGGAGAAATTGAGAAGTTGAGAAATGAGATTG
ACCACTTGAAACGCCGCAGTGGGGCGTTTGGAGATGGAACTCACCCTCGGTCTCACTTGG
GCAGCTCCAGCGACCTTCGTTTCTCTGTGGTGGAGGGCCAAGATGGCCACTACAGCACGA
CTGTGATCAGGAGGGCACAGAAGGGCAGGCTGTCGGCGCTACGAGATGACCCAAACAAGG
TGTGCGCTGTGTTCGAACAGGACTATCCTTCTCTGCGCGGGAGTGTCAGCCACCTCCTCG
GCAGCGACATCGAGGCAGAGTCAGACCTGGATGATGACGTTAGCTCGACCCTGCTTTCCC
CCAGCGGCCAATCAGACGCTCAGACTCTCGCGCTCATGTTGCAGGAGCAGCTCGACGCTA
TCAATGAAGAGATAAGGATGATCCAGGTGGAGAGAGAGTCAGCAGACCTCCGCTCGGACG
AGATCGAGTCTCGGGTGAACAGCGGAAGCATGGACGGACTCAACGTGACCCTTCGACCCC
GGGCGCTGCCCACCTCCGCCACCGCCCAGTCCCTGGCATCATCCTCCTCCCCGCCCACCA
GTGGCCACTCCACACCTAAACACCACTCGCGCAACACCAGCCACCATCTAGGCATCATGA
CTCTGCCAAGCGACTTGAGGAAACACCGCAGAAAAGTAGCATCTCCAGTGGAAGTGGACA
AAGCTACGATCAAGTGTGAGACATCGCCTCCCTCGTCTCCTCGCAGTTTACGGCTAGATA
CCAATTTCGCCCAGTTCACAGGCAGTCTAGAGGACGGCCGAGGCAAGCAAAAGAAAGGCA
TCAAGTCATCTATTGGCCGATTGTTTGGGAAAAAGGAGAAGGGTCGAATGGATCAGACTG
TGGGCAGGGATGGACAGCCTCTGCCGTCCTTAACAGACTTTGAGATGGGCATTGGTGACA
CAATGACTCTGGGAAAACTGGGCACACAGGCTGAGAGGGACCGCAGGATGAAGAAAAAAC
ACGAGCTTCTGGAAGACGCCAGGAAGAGAGGCCTGCCGTTTGCTCATTGGGATGGCCCTA
CTGTCGTCTCCTGGCTAGAGCTGTGGGTGGGTATGCCGGCGTGGTATGTGGCAGCCTGTC
GTGCCAACGTGAAGAGCGGAGCCATCATGTCAGCTCTGTCTGACACGGAGATTCAGAGGG
AGATTGGCATCAGCAACCCTCTGCACCGACTCAAACTCCGTTTGGCTATCCAGGAGATGG
TGTCCCTCACCAGCCCATCTGCACCACTTACCTCCAGAACGTCCTCCGGAAATGTGTGGG
TGACTCATGAAGAGATGGAGAACCTGGCTTCCTCCACTAAAGCGGAGAATGAGGAGGGCA
GCTGGGCACAGACTCTGGCGTATGGTGATATGAATCATGAGTGGATAGGGAATGAGTGGC
TGCCAAGCCTCGGTTTGCCTCAGTACCGCTCCTACTTCATGGAGTGTCTGGTGGACGCAC
GCATGCTGGACCACCTGACCAAGAAGGATCTAAGGAGCCACCTCAAGATGGTGGACAGCT
TCCATAGGGCTAGTCTGCAGTACGGGATTATGTGCTTGAAGAGACTCAATTATGACAGGA
AAGACCTGGAGCGCCGGAGAGAGGACAGCCAACACGACATGAAAGATGTGTTGGTGTGGA
CCAATGAGCAGGTGATCCACTGGGTCTTGTCCATTGGTTTGAGGGAGTACAGCAGCAACC
TGTTGGAGAGCGGCGTCCACGGAGCGCTCATCTCTCTGGACGAGACCTTCGACTACAGCA
GCCTAGCGCTCATCTTGCAGATCCCTATGCAGAACACACAGGCACGGCAGGTTCTAGAGA
GGGAGTTCAACAACCTGTTAGCCCTGGGAACCGACCGCCGACTAGAGGAGAGTGGGGATG
ACAAGTCTTTTCGACGCTCTCCATCGTGGCGCAAAAGGTTTCGGTCACGTGAGGGAGGGG
CGGGCCTGGGCATGATGGCGGGCTCCATGGAAACGCTGCCTGCTGGCTTCCGCATGCCCT
CCATGTCCATGCCGCCCTCTGTGAATTTGATGCCCAAGAAACAGCTGCAGCCTGAAGCTC
CTCCCCCGGCGCCCCCGAGACTCGACCCCTCGG----------------CTGTGCGGACC
TATTCATGC-------TAA-----------------------------------------
------------------------------------------------------------
------------------------------------------------------------
------------------------------------------------------------
------------------------------------------------------------
--------------------
>E.fuscoguttatus.10794_fus
ATGATGTGCGAGGTGATGCCGACCATCAACGAAGGAGACTCGGCTGGTCCTCCCAGAGGC
ACCGGCGGCGTCCCCAACGGCTCAGACCAGGAGGCCAACTTCGAGCAGCTGATGGTCAAC
ATGCTGGACGAGAGGGACAAACTGCTGGAGTCCCTCAGGGAGACTCAGGAGACCCTCATT
CAGTCTCAGACAAAGCTGCAGGGGGCGCTGCACGAGAGGGACGTGCTCCAGCGGCAGATC
AACGCCGCGCTGCCTCAGGAGTTTGCCACCCTGACGAAGGAGCTGAACATATGCCGAGAG
CAGCTGCTGGAGAAAGAGGAGGAAATATCTGAGCTGAAAGCTGAAAGGAACAACACCAGG
CTGCTGCTGGAGCACCTGGAGTGTCTGGTGTCTCGTCACGAACGCAGTCTGAGGATGACA
GTGGTGAAGAGACAGGCACCCCCACCATCTGGAGTCTCCAGCGAGGTGGAGGTCCTCAAA
GCTCTGAAGTCGCTGTTTGAACACCACAAGGCTCTGGATGAAAAGGTACGTGAGAGGCTT
CGTGTGGCTCTGGAGAGGGTGGCCACCCTGGAGGGACAGCTAGCAGCTAACACACAAGAG
TTGAACATGGTGAGGCAAAGGAAGGATGGTGACTCGGTGGAGCGAACAGATGGATCCAAA
CCTACATGGAAGAGACTGCCCAACGGCTCCATAGACGCCCACGATGATGGCAGCCGGGTG
TCGGAGCTTCAGGAGCTGCTGGATAGGACCAACAAGGAGCTGGCTCAGAGCCGGGAGCAC
TCAACCACTCTCAATGGCCGCATAGCCGACCTGGAGGCAGAGCTCGCAAACGCACGCCGA
GAACTGAGCCGCAGCGAGGAGCTGTCAATCAAACAACAGAGGGAACAGAGAGAGAGAGAG
GATATGGAGGAGAGGATAACAACATTAGAGAAGCGCTACCTTGCTGCTCAGCGGGAGACG
ACACACATCCACGACCTCAACGACAAACTGGAAAATGAACTGGCCACCAAGGACTCGCTG
CACCGACAGAGCGAGGAGAAGGTACGCCAGCTGCAGGAGATGCTGGAGATGGCTGAGCAG
AGGCTGGCTCAGACCATGAGGAAGGCTGAGACACTGCCAGAGGTGGAGGCTGAACTGGCA
CAGAGAGTGGCAGCCCTTTCCAAGGCTGAAGAGCGCCATGGCAACGTAGAGGAGAGGCTC
AGACAGCTGGAGTCACAACTGGAGGAGAAGAACCAAGAGCTAGGAAGGGCTCGTCAGAGA
GAGAAAATGAATGAGGAGCACAACAAGCGCTTGTCTGACACCGTGGATCGTCTGCTCACT
GAGTCCAATGAAAGGCTGCAGCTCCATCTGAAAGAACGCATGGCTGCCCTGGAGGACAAG
---------A-----ATTCGCTCATTCAGGACCTCGAGAACTGCCAGAAACAGCTTGAAG
AATTCCACCACACCAGGGAGCGGCTGATTGGAGAGATTGAGAAGTTGAGAAATGAGATTG
ACCACTTGAAACGCCGCAGTGGGGCGTTTGGAGATGGAACTCACCCTCGGTCTCACTTGG
GCAGCTCCAGCGACCTTCGTTTCTCTGTGGTGGAGGGCCAAGATGGCCACTACAGCACGA
CTGTGATCAGGAGGGCACAGAAGGGCAGACTGTCAGCGCTACGAGATGACCCAAACA---
------------------AGGACTATCCATCTCTGCGCGGGAGTGTCAGCCACCTCCTCG
GCAGCGACATCGAGGCAGAGTCAGACCTGGATGATGACGTTAGCTCGACCCTGCTTTCCC
CCAGCGGCCAATCAGACGCTCAGACTCTCGCGCTCATGTTGCAGGAGCAGCTCGACGCTA
TCAATGAGGAGATAAGGATGATCCAGGTGGAGAGAGAGTCAGCAGACCTCCGCTCGGACG
AGATCGAGTCTCGGGTGAACAGCGGAAGCATGGACGGACTCAACGTGACGCTTCGACCCC
GGGCGCTGCCCACCTCCGCCACCGCCCAGTCCCTGGCATCATCCTCCTCCCCGCCCACCA
GTGGCCACTCCACACCTAAACACCACTCGCGCAACACCAGCCACCATCTAGGCATCATGA
CTCTGCCAAGCGACTTGAGGAAACACCGCAGAAAAGTAGCATCTCCGGTGGAAGTGGACA
AAGCTACTATCAAGTGTGAGACATCGCCTCCCTCGTCTCCTCGCAGTTTACGGCTAGATA
CCAATTTCGCCCAGTTCACAGGCAGTCTAGAGGACGGCCGAGGCAAGCAGAAGAAAGGCA
TCAAGTCATCTATTGGCCGATTGTTTGGGAAAAAGGAGAAGGGTCGAATGGATCAGACTG
TGGGCAGAGATGGACAGCCTCTGCCGTCCTTAACAGACTTTGAGATGGGCATTGGTGACA
CAATGACTCTGGGGAAACTGGGCACACAGGCTGAGAGGGACCGCAGGATGAAGAAAAAAC
ACGAGCTTCTGGAAGACGCCAGGAAGAGAGGCCTGCCGTTTGCTCATTGGGATGGCCCTA
CCGTCGTCTCCTGGCTAGAGCTGTGGGTGGGTATGCCGGCGTGGTATGTGGCAGCCTGTC
GCGCCAATGTGAAGAGCGGAGCCATCATGTCAGCTCTGTCTGACACGGAGATTCAGAGGG
AGATTGGCATCAGCAACCCTCTGCACCGACTCAAACTCCGTTTGGCTATCCAGGAGATGG
TGTCCCTCACCAGCCCATCTGCACCACTTACCTCCAGAACGTCCTCCGGAAATGTGTGGG
TGACTCATGAAGAGATGGAGAACCTGGCTTCCTCCACTAAAGCGGAGAATGAGGAGGGCA
GCTGGGCACAGACTCTGGCGTATGGCGATATGAATCATGAGTGGATAGGGAACGAGTGGC
TGCCAAGCCTCGGTTTGCCTCAGTACCGCTCCTACTTCATGGAGTGTCTGGTGGACGCAC
GCATGCTGGACCACCTGACCAAGAAGGATCTAAGGAGCCACCTCAAGATGGTGGACAGCT
TCCATAGGGCTAGTCTGCAGTACGGGATTATGTGCTTGAAGAGACTCAATTATGACAGGA
AAGACCTGGAGCGCCGGAGAGAGGACAGCCAACACGACATGAAAGATGTGTTGGTGTGGA
CCAATGAGCAGGTGATCCACTGGGTCTTGTCCATTGGTTTGAGGGAGTACAGCAGCAACC
TGTTGGAGAGCGGCGTCCACGGAGCACTCATCTCTCTGGACGAGACCTTCGACTACAGCA
GCCTAGCGCTCATCTTGCAGATCCCTATGCAGAACACACAGGCACGGCAGGTTCTAGAGA
GGGAGTTCAACAACCTGTTAGCCCTGGGGACCGACCGCCGACTAGAGGAGAGTGGGGATG
ACAAGTCTTTTCGACGCTCTCCATCGTGGCGCAAAAGATTTCGGTCACGTGAGGGAGGGG
CGGGCCTGGGCATGATGGCGGGTTCCATGGAAACACTGCCTGCTGGCTTCCGCATGCCCT
CCATGTCCATGCCGCCCTCTGTGAATTTGATGCCCAAGAAACAGCTGCAGCCTGAAGCTC
CTCCCCCGGCGCCCCCGAGACTCGACCCCTCGGCTTGCATTCTCATTACCTATACGGACA
CATGCTTGCGGCCTTTTGAGAGTGATATGCCAAATCTGGAGAGGGCAGTCCTGGGTGCCA
CTGGGGAGGGGTCTTCACCCCTTCGTTGCCCGGCCTCGCCTCCCACCTTTCACCTCTCAC
CTCTCCTACGGACACGTGCAATACAGAGGCCAACTCTGACCTTTGAACTCTTGAGAGTGC
TCATTGGCTGCGCTCGCTGCTGTAAAGGAGACTCATCCCTGTCTCTCCCAGTTTACCCCA
GTGCTCCCAGTAGCCTTGTTGTTGTGATGTTGTGCTCCCGCTCCCCTGGTCTCAGCTGTG
GGTTCTTGTCCTGGTTCTAA
>OF04983-RA_aka
ATGATGTGCGAGGTGATGCCGACCATCAACGAGGGAGACTCGGCTGGTCCTCCCAGAGGC
ACCGGCGGCGTCCCCAACGGCTCAGACCAGGAGGCCAACTTCGAGCAGCTGATGGTCAAC
ATGCTGGACGAGAGGGACAAACTGCTGGAGTCCCTCAGGGAGACTCAGGAGACCCTCATT
CAGTCTCAGACTAAGCTGCAGGGGGCGCTGCACGAGAGGGACGTGCTCCAGCGGCAGATC
AACGCCGCGCTGCCTCAGGAGTTTGCCACCCTGACGAAGGAGCTGAACATATGCCGGGAG
CAGCTGCTGGAGAAAGAGGAGGAAATATCTGAGCTGAAAGCTGAAAGGAACAACACCAGG
CTGCTGCTGGAGCACCTGGAGTGTCTGGTGTCTCGTCACGAACGCAGTCTGAGGATGACA
GTGGTGAAGAGACAGGCACCCCCACCATCTGGAGTCTCCAGCGAGGTGGAGGTCCTCAAA
GCTCTGAAGTCGCTGTTTGAACACCACAAGGCTCTGGATGAAAAGGTACGTGAGAGGCTT
CGTGTGGCTCTGGAGAGGGTGGCCACCCTGGAGGGACAGCTAGCAGCTAACACACAAGAG
TTGAACATGGTGAGGCAAAGGAAGGATGGTGACTCGGTGGAGCGAACAGATGGATCCAAA
CCTACATGGAAGAGACTGCCCAACGGCTCCATAGACGCCCACGATGATGGCAGCCGGGTG
TCTGAGCTTCAGGAGCTGCTGGATAGGACCAACAAGGAGCTGGCTCAGAGCCGCGAGCAC
TCAACCACTCTCAACGGCCGCATAGCCGACCTGGAGGCAGAGCTCGCAAACGCACGCCGA
GAACTGAGTCGCAGCGAGGAGCTGTCAATCAAACAACAGAGGGAACAGAGAGAGAGAGAG
GATATGGAGGAGAGGATAACAACGTTAGAGAAGCGCTACCTTGCTGCTCAGCGGGAGACC
ACACACATCCACGACCTCAACGACAAACTGGAAAATGAACTGGCCACCAAGGACTCGCTG
CACCGACAGAGCGAGGAGAAGGTACGCCAGCTGCAGGAGATGCTGGAGATGGCTGAGCAG
AGGCTGGCTCAGACCATGAGGAAGGCTGAGACACTGCCAGAGGTGGAGGCTGAACTGGCA
CAGAGAGTGGCAGCACTTTCCAAGGCTGAAGAGCGCCATGGCAACGTAGAGGAGAGGCTC
AGACAGCTGGAGTCACAACTGGAGGAGAAGAACCAAGAGCTAGGAAGGGCTCGTCAGAGA
GAGAAAATGAATGAGGAGCACAACAAGCGCTTGTCTGACACCGTGGATCGTCTGCTCACT
GAGTCCAATGAAAGGCTGCAGCTCCATCTGAAAGAACGCATGGCTGCCCTGGAGGACAAG
---------A-----ACTCGCTCATTCAGGACCTTGAGAACTGCCAGAAACAGCTTGAAG
AATTCCACCACACCAGGGAGCGGCTGATTGGAGAGATTGAGAAGTTGAGAAATGAGATTG
ACCACTTGAAACGCCGCAGTGGGGCGTTTGGAGATGGAACTCACCCTCGGTCTCACTTGG
GCAGCTCCAGCGACCTTCGTTTCTCTGTGGTGGAGGGCCAAGATGGCCACTACAGCACGA
CTGTGATCAGGAGGGCACAGAAGGGCAGGCTGTCGGCGCTACGAGATGACCCAAACA---
------------------AGGACTATCCATCTCTGCGCGGGAGCGTCAGCCACCTCCTCG
GCAGCGACATCGAGGCAGAGTCAGACCTGGATGATGACGTTAGCTCGACCCTGCTTTCCC
CCAGCGGCCAATCAGATGCTCAGACTCTCGCGCTCATGTTGCAGGAGCAGCTCGACGCTA
TCAATGAAGAGATAAGGATGATCCAGGTGGAGAGAGAGTCAGCAGACCTCCGCTCGGACG
AGATCGAGTCTCGGGTGAACAGCGGAAGCATGGACGGACTCAACGTGACGCTTCGACCCC
GGGCGCTGCCCACCTCCGCCACCGCCCAGTCCCTGGCATCATCCTCCTCCCCGCCCACCA
GTGGCCACTCCACACCTAAACACCACTCGCGCAACACCAGCCACCATCTAGGCATCATGA
CTCTGCCAAGTGACTTGAGGAAACACCGCAGAAAAGTAGCATCTCCGGTGGAAGTGGACA
AAGCTACTATCAAGTGTGAGACATCGCCTCCCTCGTCTCCTCGCAGTTTACGGCTAGATA
CCAATTTCGCCCAGTTCACAGGCAGTCTAGAGGACGGCCGAGGCAAGCAGAAGAAAGGCA
TCAAGTCATCTATTGGCCGATTGTTTGGGAAAAAGGAGAAGGGTCGAATGGATCAGACTG
TGGGCAGGGATGGACAGCCTCTACCGTCCTTAACAGATTTTGAGATGGGCATTGGTGACA
CAATGACTCTGGGGAAACTGGGCACACAGGCTGAGAGGGACCGCAGGATGAAGAAAAAAC
ACGAGCTTCTGGAAGACGCCAGGAAGAGAGGCCTGCCGTTTGCTCATTGGGATGGCCCTA
CTGTTGTCTCCTGGCTAGAGCTGTGGGTGGGTATGCCGGCGTGGTATGTGGCAGCCTGTC
GCGCCAACGTGAAGAGCGGAGCCATCATGTCAGCTCTGTCTGACACAGAGATTCAGAGGG
AGATTGGCATCAGCAACCCTCTGCACCGACTCAAACTCCGTTTGGCTATCCAGGAGATGG
TGTCCCTCACCAGCCCATCTGCACCACTTACCTCCAGAACGTCCTCCGGAAATGTGTGGG
TGACTCATGAAGAGATGGAGAACCTGGCTTCCTCCACTAAAGCGGAGAATGAGGAGGGCA
GCTGGGCACAGACTCTGGCGTATGGCGATATGAATCATGAGTGGATAGGGAACGAGTGGC
TGCCAAGCCTCGGTTTGCCTCAGTACCGCTCCTACTTCATGGAGTGTCTGGTGGACGCAC
GCATGCTGGACCACCTGACCAAGAAGGATCTAAGGAGCCACCTCAAGATGGTGGACAGCT
TCCATAGGGCTAGTCTGCAGTACGGGATTATGTGCTTGAAGAGACTCAATTATGACAGGA
AAGACCTGGAGCGCCGGAGAGAGGACAGCCAACACGACATGAAAGATGTGTTGGTGTGGA
CCAATGAGCAGGTGATCCACTGGGTCTTGTCCATTGGTTTGAGGGAGTACAGCAGCAACC
TGTTGGAGAGCGGCGTCCACGGAGCGCTCATCTCTCTGGACGAGACCTTCGACTACAGCA
GCCTAGCGCTCATCTTGCAGATCCCTATGCAGAACACACAGGCACGGCAGGTTCTAGAGA
GGGAGTTCAACAACCTGTTAGCCCTGGGGACCGACCGCCGACTAGAGGAGAGTGGGGATG
ACAAGTCTTTTCGACGCTCTCCATCGTGGCGCAAAAGGTTTCGGTCACGTGAGGGAGGGG
CGGGCCTGAGCATGATGGCGGGTTCCATGGAAACACTGCCTGCTGGCTTTCGCATGCCCT
CCATGTCCATGCCGCCCTCTGTGAATTTGATGCCCAAGAAACAGCTGCAGCCTGAAG---
-----------------------------------TGCATTCTCATTACCTATACGGACA
CATGCTTGCGGCCTTTTGA-----------------------------------------
------------------------------------------------------------
------------------------------------------------------------
------------------------------------------------------------
------------------------------------------------------------
--------------------
>C.altivelis-GLEAN-10028214_alt
ATGATGTGCGAGGTGATGCCGACCATCAACGAGGGAGACTCGGCCGGTCCTCCCAGAGGC
ACCGGCGGCGTCCCCAACGGCTCAGACCAGGAGGCCAACTTCGAGCAGCTGATGGTCAAC
ATGCTGGACGAGAGGGACAAACTGCTGGAGTCCCTCAGGGAGACTCAGGAGACCCTCATT
CAGTCTCAGACTAAGCTGCAGGGGGCGCTGCACGAGAGGGACGTGCTCCAGCGGCAGATC
AACGCCGCGCTGCCTCAGGAGTTTGCCACCCTGACGAAGGAGCTGAACATATGCCGGGAG
CAGCTGCTGGAGAAAGAGGAGGAAATATCTGAGCTGAAAGCTGAAAGGAACAACACCAGG
CTGCTGCTGGAGCACCTGGAGTGTCTGGTGTCTCGTCACGAACGCAGTCTGAGGATGACA
GTGGTGAAGAGACAGGCACCCCCACCATCTGGAGTCTCCAGCGAAGTGGAGGTCCTCAAA
GCTCTGAAGTCGCTGTTTGAACACCACAAGGCTCTGGATGAAAAGGTACGTGAGAGGCTT
CGTGTGGCTCTGGAGAGGGTGGCCACCCTGGAGGGACAGCTAGCAGCTAACACACAAG--
------------------------------------------------------------
----------AGAGACTGCCCAACGGCTCCATAGACGCCCACGATGATGGCAGCCGGGTG
TCGGAGCTTCAGGAGCTGCTGGATAGGACCAACAAGGAGCTGGCTCAGAGCCGCGAGCAC
TCAACCACTCTCAACGGCCGCATAGCCGACCTGGAGGCAGAGCTCGCAAACGCACGCCGA
GAACTGAGCCGCAGCGAGGAGCTGTCAATCAAACAACAGAGGGAACAGAGAGAGAGAGAG
GATATGGAGGAGAGGATAACAACGTTAGAGAAGCGCTACCTTGCTGCTCAGCGGGAGACC
ACACACATCCACGACCTCAACGACAAACTGGAAAATGAACTGGCCACCAAGGACTCGCTG
CACCGACAGAGCGAGGAGAAGGTACGCCAGCTGCAGGAGATGCTGGAGATGGCTGAGCAG
AGGCTGGCTCAGACCATGAGGAAGGCTGAGACACTGCCAGAGGTGGAGGCTGAACTGGCA
CAGAGAGTGGCAGCCCTTTCCAAGGCTGAAGAGCGCCATGGCAACGTAGAGGAGAGGCTC
AGACAGCTGGAGTCACAACTGGAGGAGAAGAACCAAGAGCTAGGAAGGGCTCGTCAGAGA
GAGAAAATGAATGAGGAGCACAACAAGCGCTTGTCTGACACCGTTGATCGTCTGCTCACT
GAGTCCAATGAAAGGCTGCAGCTCCATCTAAAAGAACGCATGGCTGCCCTGGAGGACAAG
GCAAGGCCTA-----ATTCGCTCATTCAGGACCTCGAGAACTGCCAGAAACAGCTTGAAG
AATTCCACCACACCAGGGAGCGGCTGATTGGAGAGATTGAGAAGTTGAGAAATGAGATTG
ACCACTTGAAACGCCGCAGTGGGGCGTTTGGAGATGGAACTCACCCTCGGTCTCACTTGG
GCAGCTCCAGTGACCTTCGTTTCTCTGTGGTGGAGGGCCAAGATGGCCACTACAGCACGA
CTGTGATCAGGAGGGCACAGAAGGGCAGGCTGTCGGCGCTACGAGATGACCCAAACAAGG
TGTGCGCTGTATTCGAACAGGACTATCCATCTCTGCGCGGGAGTGTCAGCCACCTCCTCG
GCAGCGACATTGAGGCAGAGTCAGACCTGGATGATGACGTTAGCTCGACCCTGCTTTCCC
CCAGCGGCCAATCAGACGCTCAGACTCTCGCGCTCATGTTGCAGGAGCAGCTCGACGCTA
TCAATGAAGAGATAAGGATGATCCAGGTGGAGAGAGAGTCAGCAGACCTCCGCTCGGACG
AGATAGAGTCTCGGGTGAACAGCGGAAGCATGGACGGACTCAACGTGACGCTTCGACCCC
GGGCGCTGCCCACCTCCGCCACTGCCCAGTCCCTGGCATCATCCTCCTCCCCGCCCACCA
GTGGTCACTCCACACCTAAACACCACTCGCGCAACACCAGCCACCATCTAGGCATCATGA
CTCTGCCAAGCGACTTGAGGAAACACCGCAGAAAAGTAGCATCTCCGGTGGAAGTGGACA
AAGCTACTATCAAGTGTGAGACATCGCCTCCCTCGTCTCCTCGCAGTTTACGGCTAGATA
CCAATTTCGCCCAGTTCACAGGCAGTCTAGAGGACGGCCGAGGCAAGCAGAAGAAAGGCA
TCAAGTCATCTATTGGCCGATTGTTTGGGAAAAAGGAGAAGGGTCGAATGGATCAGACTG
TGGGCAGGGATGGACAGCCTCTGCCGTCCTTAACAGACTTTGAGATGGGCATTGGTGACA
CAATGACTCTGGGGAAACTGGGCACACAGGCTGAGAGGGACCGCAGGATGAAGAAAAAAC
ACGAGCTTCTGGAAGACGCCAGGAAGAGAGGCCTGCCATTTGCTCATTGGGATGGCCCTA
CTGTCGTCTCCTGGCTAGAGCTGTGGGTGGGTATGCCGGCGTGGTATGTGGCAGCCTGTC
GCGCCAACGTGAAGAGCGGAGCCATCATGTCAGCTCTGTCTGACACGGAGATTCAGAGGG
AGATTGGCATCAGCAACCCTCTGCACCGACTCAAACTCCGTTTGGCTATCCAGGAGATGG
TGTCCCTCACCAGCCCATCTGCACCACTTACCTCCAGAACGTCCTCCGGAAATGTGTGGG
TGACTCATGAAGAGATGGAGAACCTGGCTTCCTCCACTAAAGC-----------------
----------GACTCTGGCGTATGGCGATATGAATCATGAGTGGATAGGGAATGAGTGGC
TGCCAAGCCTCGGTTTGCCTCAGTACCGCTCCTACTTCATGGAGTGTCTGGTGGACGCAC
GCATGCTGGACCACCTGACCAAGAAGGATCTAAGGAGCCACCTCAAGATGGTGGACAGCT
TCCATAGGGCTAGTCTGCAGTACGGGATTATGTGCTTGAAGAGACTCAATTATGACAGGA
AAGACCTGGAGCGCCGGAGAGAGGACAGCCAACACGACATGAAAGATGTGTTGGTGTGGA
CCAATGAGCAGGTGATCCACTGGGTCTTGTCCATTGGTTTGAGGGAGTACAGCAGCAACC
TGTTGGAGAGCGGCGTCCACGGAGCGCTCATCTCTCTGGATGAGACCTTCGACTACAGCA
GCCTAGCGCTCATCTTGCAGATCCCTATGCAGAACACACAGGCACGGCAGGTTCTAGAGA
GGGAGTTCAACAACCTGTTAGCCCTGGGGACCGACCGCCGACTAGAGGAGAGTGGGGATG
ACAAGTCTTTTCGACGCTCTCCATCGTGGCGCAAAAGGTTTCGGTCACGTGAGGGAGGGG
CGGGCCTGGGCATGATGGCGGGTTCCATGGAAACACTGCCTGCTGGCTTCCGCATGCCCT
CCATGTCCATGCCGCCCTCTGTGAATTTGATGCCCAAGAAACAGCTGCAGCCTGAAGCTC
CTCCCCCGGCGCCCCCGAGACTCGACCCCTCGGCTTGCATTCTCATTACCTATACGGACA
CATGCTTGCGGCCTTTTGAGAGTGATATGCCAAATCTGGAGAGGGCAGTCCTGGGTGCCA
CTGGGGAGGGGTCTTCACCCCTTCATCGCCCGGCCTCGCCTCCCACCTTTCACCTCTCAC
CTCTCCTACGGACACGTGCAATACAGAGGCCAACTCTGACCTTTGAACTCTTGAGAGTGC
TCATTGGCTGCGCTCGCTGCTGTAAAGGAGACTCATCCCTGTCTCTCCCAGTTTACCCCA
GTGCTCCCAGTAGCCTTGTTGTTGTGATGTTGTGCTCCCGCTCCCCTGGTCTCAGCTGTG
GGTTCTTGTCCTGGTTCTAA
>Epmoa-GLEAN-10023190_moa
ATGATGTGCGAGGTGATGCCGACCATCAACGAGGGAGACTCGGCCGGTCCTCCCAGAGGC
ACCGGCGGCGTCCCCAACGGCTCAGACCAGGAGGCCAACTTCGAGCAGCTGATGGTCAAC
ATGCTGGACGAGAGGGACAAACTACTGGAGTCCCTCAGGGAGACTCAGGAGACCCTCATT
CAGTCTCAGACTAAGCTGCAGGGGGCGCTGCACGAGAGGGACGTGCTCCAGCGGCAGATC
AACGCCGCGCTGCCTCAGGAGTTTGCCACCCTGACGAAGGAGCTGAACATATGCCGGGAG
CAGCTGCTGGAGAAAGAGGAGGAAATATCTGAGCTGAAAGCTGAAAGGAACAACACCAGG
CTGCTGCTGGAGCACCTGGAGTGTCTGGTGTCTCGTCACGAACGCAGTCTGAGGATGACA
GTGGTGAAGAGACAGGCACCCCCACCATCTGGAGTCTCCAGCGAGGTGGAGGTCCTCAAA
GCTCTGAAGTCGCTGTTTGAACACCACAAGGCTCTGGATGAAAAGGTACGTGAGAGGCTT
CGTGTGGCTCTGGAGAGGGTGGCCACCCTGGAGGGACAGCTAGCAGCTAACACACAAGAG
TTGAACATGGTGAGGCAAAGGAAGGATGGTGACTCGGTGGAGCGAACAGATGGATCCAAA
CCTACATGGAAGAGACTGCCCAATGGCTCCATAGACGCCCACGATGATGGCAGCCGGGTG
TCGGAGCTTCAGGAGCTGCTGGATAGGACCAACAAGGAGCTGGCTCAGAGCCGCGAGCAC
TCAACCACTCTCAACGGCCGCATAGCCGACCTGGAGGCAGAGCTCGCAAACGCACGCCGA
GAACTGAGCCGCAGCGAGGAGCTGTCAATCAAACAACAGAGGGAACAGAGAGAGAGAGAG
GATATGGAGGAGAGGATAACAACGTTAGAGAAGCGCTACCTTGCTGCTCAGCGGGAGACC
ACACACATCCACGACCTCAACGACAAACTGGAAAATGAACTGGCCACCAAGGACTCGCTG
CACCGACAGAGCGAGGAGAAGGTACGCCAGCTGCAGGAGATGCTGGAGATGGCTGAGCAG
AGGCTGGCTCAGACCATGAGGAAGGCTGAGACACTGCCAGAGGTGGAGGCTGAACTGGCA
CAGAGAGTGGCAGCCCTTTCCAAGGCTGAAGAGCGCCATGGCAACGTAGAGGAGAGGCTC
AGACAGCTGGAGTCACAACTGGAGGAGAAGAACCAAGAGCTAGGAAGGGCTCGTCAGAGA
GAGAAAATGAATGAGGAGCACAACAAGCGCTTGTCTGACACCGTGGATCGTCTGCTCACT
GAGTCCAATGAAAGGCTGCAGCTCCATCTGAAAGAACGCATGGCTGCCCTGGAGGACAAG
GCAAGGCCTA-----ATTCGCTCATTCAGGACCTCGAGAACTGCCAGAAACAGCTTGAAG
AATTCCACCACACCAGGGAGCGGCTGATCGGAGAGATTGAGAAGTTGAGAAATGAGATTG
ACCACTTGAAACGCCGCAGTGGGGCGTTTGGAGATGGAACTCACCCTCGGTCTCACTTGG
GCAGCTCCAGCGACCTTCGTTTCTCTGTGGTGGAGGGCCAAGATGGCCACTACAGCACGA
CTGTGATCAGGAGGGCACAGAAGGGCAGGCTGTCGGCACTACGAGATGACCCAAACAAGG
TGTGCGCTGTGTTCGAACAGGACTATCCATCTCTGCGCGGGAGTGTCAGCCACCTCCTCG
GCAGCGACATCGAGGCAGAGTCAGACCTGGATGATGACGTTAGCTCGACCCTGCTTTCCC
CCAGCGGCCAATCAGACGCTCAGACTCTCGCGCTCATGTTGCAGGAGCAGCTCGACGCTA
TCAATGAAGAGATAAGGATGATCCAGGTGGAGAGAGAGTCAGCAGACCTCCGCTCGGACG
AGATCGAGTCTCGGGTGAACAGCGGAAGCATGGATGGACTCAACGTGACGCTTCGACCCC
GGGCGCTGCCCACCTCCGCCACCGCCCAGTCCCTGGCATCATCCTCCTCCCCGCCCACCA
GCGGCCACTCCACACCTAAACACCACTCGCGCAACACCAGCCACCATCTAGGCATCATGA
CTCTGCCAAGCGACTTGAGGAAACACCGCAGAAAAGTAGCATCTCCGGTGGAAGTGGACA
AAGCTACTATCAAGTGTGAGACATCGCCTCCCTCGTCTCCTCGCAGTTTACGGCTAGATA
CCAATTTCGCCCAGTTCACAGGCAGTCTAGAGGACGGCCGAGGCAAGCAGAAGAAAGGCA
TCAAGTCATCTATTGGCCGATTGTTTGGGAAAAAGGAGAAGGGTCGAATGGATCAGACTG
TGGGCAGGGATGGACAGCCTCTGCCGTCCTTAACAGACTTTGAGATGGGCATTGGTGACA
CAATGACTCTGGGGAAACTGGGCACACAGGCTGAGAGGGACCGCAGGATGAAGAAAAAAC
ACGAGCTTCTGGAAGACGCCAGGAAGAGAGGCCTGCCGTTTGCTCATTGGGATGGCCCTA
CTGTCGTCTCCTGGCTAGAGCTGTGGGTGGGTATGCCAGCGTGGTATGTGGCAGCCTGTC
GCGCCAACGTGAAGAGCGGAGCCATCATGTCAGCTCTGTCTGACACGGAGATTCAGAGGG
AGATTGGCATCAGCAACCCTCTGCACCGACTCAAACTCCGTTTGGCTATCCAGGAGATGG
TGTCCCTCACCAGCCCATCTGCACCACTTACCTCCAGAACGTCCTCCGGAAATGTGTGGG
TGACTCATGAAGAGATGGAGAACCTGGCTTCCTCCACTAAAGCGGAGAATGAGGAGGGCA
GCTGGGCACAGACTCTGGCGTATGGCGATATGAATCATGAGTGGATAGGGAACGAGTGGC
TGCCAAGCCTCGGTTTGCCTCAGTACCGCTCCTACTTCATGGAGTGTCTGGTGGACGCAC
GCATGCTGGACCACCTGACCAAGAAGGATCTAAGGAGCCACCTCAAGATGGTGGACAGCT
TCCAT------------------------------------AGACTCAATTATGACAGGA
AAGACCTGGAGCGCCGGAGAGAGGACAGCCAACACGACATGAAAGATGTGTTGGTGTGGA
CCAATGAGCAGGTGATCCACTGGGTCTTGTCCATTGGTTTGAGGGAGTACAGCAGCAACC
TGTTGGAGAGCGGCGTCCACGGAGCGCTCATCTCTCTAGACGAGACCTTCGACTACAGCA
GCCTAGCGCTCATCTTGCAGATCCCTATGCAGAACACACAGGCACGGCAGGTTCTAGAGA
GGGAGTTCAACAACCTGTTAGCCCTGGGGACCGACCGCCGACTAGAGGAGAGTGGGGATG
ACAAGTCTTTTCGACGCTCTCCATCGTGGCGCAAAAGGTTTCGGTCACGTGAGGGAGGGG
CGAGCCTGGGCATGATGGCGGGTTCCATGGAAACACTGCCTGCTGGCTTCCGCATGCCAT
CCATGTCCATGCCGCCCTCTGTGAATTTGATGCCCAAGAAACAGCTGCAGCCTGAAG---
-----------------------------------TGCATTCTCATTACCTATACGGACA
CATGCTTGCGGCCTTTTGA-----------------------------------------
------------------------------------------------------------
------------------------------------------------------------
------------------------------------------------------------
------------------------------------------------------------
--------------------
