# Supplementary material for: Chromosome-Level Genome Assembly of the Speckled Blue Grouper (Epinephelus cyanopodus) Provides Insight into Its Adaptive Evolution
Source: Biology (Basel). 2022 Dec 13;11(12):1810. doi: 10.3390/biology11121810 (PMC9775623; doi:10.3390/biology11121810)
Supplement: Supplementary file 1 [file biology-11-01810-s001.zip › Supplemental Data/HO00609.align]

>Ecy-GLEAN-10024259_Ecy
------------------------------------------------------------
---------------------ACGCTACCACCGCAGC------------GCGTGCAGCCA
AAGAAGTGCTGCCAAGAG--------GTTTCAG---------------------TGAAAG
CTCCCAGTACAGCAGC---------------------------------CCAGCACCAGT
TAC---------------------------------------------------------
------------------------------------------------------------
------------------------------------ACCA--------------------
------------CTGGTCTTTATCAGGTTCTGAGCAGTTTGCTCTGCGCTATGCTGATGG
GCCTCAGCTTTATATCACTGAGCAGAGCCGTGGTGAAATCAAGAACGGGACCATCCTTCG
CTTAGCCATTTCACCTGCTCGTGCTGCTCGCCAGCTCCTGGAGAGGATCCAGTCCCACGG
TATCGATGCTCGCCTGGAGGCTCTAAAAGAGCTCGCCAAGCTGTCTGCAGACCCAACCTT
TGCTGCAGAGTTCATCAATATGGAGGGCATTGGGACGCTGGCACGTCTTGTTGAAAGTGG
CACACACTTTGGTGAAATGCTGGCCTTCACTCTCACTGCCTTCCTGGAGCTAATGGATCA
CGGCATTGTGTCTTGGGACCTTATCTCCCTGTCCTTCATCAAACAGATTGCAGGCTATGT
GAACCAGCCGATGGTGGATGTGTCCATCTTGCAGCGCTCTCTAGCCATCCTGGAGAGCAT
GGTTCTCAACAGCCACAGCCTGTACCATCGGGTGGCGCAGGAGATCACCGTGGGACAGCT
CATCGGGCACCTGCAAGTGTCAAACCAGGAGATCCAAACCTACGCTATCGCCCTCATCAA
TGCTCTCTTCCTGAAGGCACCAGAGGACAGACGGCAG-----------------------
------------------------------------------------------------
----CATGTTATCAGAGGAAATCGACCAATCAAAGCAGAAATGGCGCATCAGCTGTATGT
GCTGCAGGTACTGACCTTCAACCTTCTGGAGGAACGAATGATGACCAAAATGGACCCAAA
TGACCAGACGCAGAGAGACATCATTTTTGAGCTGCGTAGGATTGCTTTCGATGGAGAAAA
TGACCCGACTGGAACAGAAAAGAGAAAGGCCATGTACACCAAGGACTATAAGATGCTGGG
CTTCACCAACCATGTGAATCCAGCCATGGACTTTACCCAGACACCTCCGGGAATGCTGGC
TTTGGACAACATGCTTTACCTTGCCAAGGTTCACCAGGATACGTACATCAGGATTGTCTT
GGAAAATAGCAGCCGCGAGGACAAGCATGAATGTCCCTTTGGCCGCTGTGCCATCGAACT
CACTCGGATGTTGTGTGAGATCCTTCAGGTTGGAGAACTGCCTAATGAGGGCTGCAACGA
CTACCACCCCATGTTCTTCACTCATGACCGGGCGTGGGAGGAGTTCTTCTGTGTCTGCAT
TCAGCTGCTCAATAAAACCTGGAAGGAGATGAGGGCCACAGCTGAGGACTTCAATAAGGT
GATGCAGGTGGTCCGTGAGCAGATCACCAGGGCTCTGGCGATGAAGCCGTCGTCTTTAGA
CCAGCTGAAAAATAAACTTCGAGGCCTCAACTATTCAGAGATCCTGCGTCTGCGGCAGTC
AGAGAGAATGAGTCAGGACGACTTCCAGTCTCCTCCCATCATAGAGCTGCGGGAGAGAAT
TCAGCCCGAGATCTTAGAGCTCATCAAGCAACAGCGACTTAACCGGCTCTGTGAGGGGAG
CTGTTTCCGCAAGCTGGGGAACCGCCGAAGGCAAGAGAAGTTTTGGTTCTGCAGACTCTC
CCTGAATCACAAAGTGCTGCACTATGGAGACCTTGATGAGTCACCCCAGGGTGAAGTGCC
TTTTGAGCTACTCAGTGACAAGATCCCCGTCTCTGACATCAAGTCCGTGGTGACCGGAAA
GGACTGCCCACACATGAAAGAAAAAAGCGCTCTGAAGCAAAACAAAGAGGTGCTGGAGTT
AGCCTTCTCTGTCCTCTATGATCCCGATGAGACACTCAATTTTGTTGCACCCAACAAATA
TGAGTACTGCATCTGGACTGACGGGCTGTGTGCACTGCTGGGCAGAGAGATGGGCAGTGA
CCTGACGCGCAGTGACCTAGATACTCTCATCAGTATGGAGATGAAGCTCCGCCTCCTTGA
CCTTGAGAACATCACCATCCCAGAGGCCCCGCCCCCTGTGCCGAAGGAGCCTAGCTCATA
TAACTTCACCTATAACTACAGCTGA
>OF04965-RA_aka
ATGATCATGACTGCAATGGAGGAGCAGGCAGAGACTGGCTGGATGACTGAATCACGCTCG
AGCTCCTTCGCAGTTGTTGCTATGCTACCACCGCAGC------------GCGTGCAGCCA
AAGAACTGCTGCCAAGAG--------GTCTCAG---------------------TAAAAG
CTCCCAGTACAGCAGC---------------------------------CCAGCACCAGT
CATACACCAGGGAGCTGACTCAGTGGTT-----------TCTACTGCAGAGCTGGTGCTA
CAACAACATAGCCATGCCGCCCCCAGCCGACATCGTGAAGGTGGCAATTGAATGGCCTGG
TGCTAATGCTCAGCTTATAGAGATGGACCAGAAAAGACCATTGTCCTCAATAATACGGGA
AGTATGTGATGGCTGGTCTTTATCAGGCTCTGAGCAGTTTGCTCTGCGCTATGCTGATGG
GCCTCAGCTTTATATCACTGAGCAGAGCCGCGGTGAAATCAAGAACGGGACCATCCTTCG
CTTAGCCATTTCACCTGCTCGTGCAGCTCGTCAGCTCCTGGAGAGGATCCAGTCCCACGG
TATCGATGCTCGCCTGGAGGCTCTAAAAGAGCTCGCCAAGCTGTCTGCAGACCCAACCTT
TGCTGCAGAGTTCATCAATATGGAGGGCATTGGGACGCTGGCACGTCTTGTTGAAAGTGG
CACACACTTTGGTGAAATGCTGGCCTTCACTCTCACTGCCTTCCTGGAGCTAATGGATCA
CGGCATTGTGTCTTGGGACCTTATCTCCCTGTCCTTCATCAAACAGATTGCAGGCTATGT
GAACCAGCCAATGGTGGATGTGTCCATCTTGCAGCGCTCTCTAGCGATCCTGGAGAGCAT
GGTTCTCAACAGCCACAGCCTGTACCATCGGGTGGCGCAGGAGATCACCGTGGGACAGCT
CATCGGGCACC------TGTCAAACCAGGAGATCCAAACCTACGCTATCGCCCTCATCAA
TGCTCTCTTCCTGAAGGCACCAGAGGACAGACGGCAGGAGGAGTATACTAACCCGTTGGA
GCAGCACCTCACTGAAATGGCGAGCACTTTGGCTCAGAAACACCTGCGATCCATCATCCT
CAATCATGTTATCAGAGGAAATCGACCAATCAAAGCAGAAATGGCGCATCAGCTGTATGT
GCTGCAGGTACTGACCTTCAACCTTTTGGAGGAACGAATGATGACCAAAATGGACCCAAA
TGACCAGACGCAGAGAGACATCATTTTTGAGCTGCGTAGGATTGCTTTCGATGGAGAAAA
TGACCCGACTGGAACAGAAAAGAGAAAGGCCATGTACACCAAGGACTATAAGATGCTGGG
CTTCACTAACCATGTGAATCCAGCCATGGACTTTACCCAGACACCTCCGGGAATGCTGGC
TTTGGACAACATGCTTTACCTTGCCAAGGTTCACCAGGACACGTACATCAGGATTGTCCT
GGAAAACAGCAGCCGCGAGGACAAGCATGAATGTCCCTTTGGCCGCTGTGCCATTGAACT
CACTCGCATGTTGTGCGAGATCCTTCAGGTTGGAGAACTGCCTAATGAGGGCTGCAACGA
CTACCACCCCATGTTCTTCACTCATGACCGGGCGTGGGAGGAGTTCTTCTGTGTCTGCAT
TCAGCTGCTCAATAAAACCTGGAAGGAGATGAGGGCCACAGCTGAGGACTTCAATAAGGT
GATGCAGGTGGTCCGTGAGCAGATCACCAGGGCTCTGGCGATGAAGCCGTCGTCTTTAGA
CCAGCTGAAAAATAAACTTCGAGGCCTCAACTATTCAGAGATCCTGCGTCTGCGGCAGTC
AGAGAGAATGAGTCAGGACGACTTCCAGTCTCCTCCCATCATAGAGCTGCGGGAGAGAAT
TCAGCCCGAGATCTTAGAGCTCATCAAGCAACAGCGACTCAACCGGCTCTGTGAGGGGAG
CTGTTTCCGCAAGCTGGGGAACCGCCGAAGGCAAGAGAAGTTTTGGTTCTGCAGACTCTC
CCTGAATCACAAAGTGCTGCACTATGGAGACCTTGATGAGTCACCCCAGGGTGAAGTGCC
TTTTGAGCTACTCAGTGACAAGATCCCCGTCTCTGACATCAAGTCTGTGGTGACCGGAAA
GGACTGCCCTCACATGAAAGAAAAAAGCGCTCTGAAGCAAAACAAAGAGGTGCTGGAGTT
AGCCTTCTCTGTCCTCTATGATCCCGATGAGACACTCAATTTTGTTGCACCCAACAAATA
TGAGTACTGCATCTGGACTGACGGGCTGTGTGCACTGCTGGGAAGAGAGATGGGCAGTGA
CCTGACGCGCAGTGACCTAGATACTCTCATCAGTATGGAGATGAAGCTCCGCCTCCTCGA
CCTTGAGAACATCACCATCCCAGAGGCCCCGCCCCCCGTGCCGAAGGAGCCTAGCTCGTA
TAACTTCACCTATAACTACAGCTGA
>E.fuscoguttatus.11008_fus
------------------------------------------------------------
---------------------ATGCTACCACCGCAGC------------GCGTGCAGCCA
AAGAACTGCTGCCAAGAG--------GTCTCAGT--------------------TAAAAG
CTCCCAGTACAGCAGC---------------------------------CCAGCACCAGT
CATACACCA---AGCTGTGAGAGTGATTGACCCCCTCAACACTTCTCCGTTAGGGTGCTG
TGACAACACAGCCATGCCGCCCCCAGCTGACATCGTGAAGGTGGCTATTGAATGGCCTGG
TGCTAATGCTCAGCTTATAGAGATGGACCAGAAAAGACCATTGTCCTCAATAATACGGGA
AGTATGTGATGGCTGGTCTTTATCAGGCTCTGAGCAGTTTGCTCTGCGCTATGCTGATGG
GCCTCAGCTTTATATCACTGAGCAGAGCCGCGGTGAAATCAAGAACGGGACCATCCTTCG
CTTAGCCATTTCACCTGCTCGTGCTGCTCGTCAGCTCCTGGAGAGGATCCAGTCCCACGG
TATCGATGCTCGCCTGGAGGCTCTAAAAGAGCTCGCCAAGCTGTCTGCAGACCCAACCTT
CGCTGCAGAGTTCATCAATATGGAGGGCATTGGGACGCTGGCACGTCTTGTTGAAAGTGG
CACACACTTTGGTGAAATGCTGGCCTTCACTCTCACTGCCTTCCTGGAGCTAATGGATCA
CGGCATTGTGTCTTGGGACCTTATCTCCCTGTCCTTCATCAAACAGATTGCAGGCTATGT
GAACCAGCCGATGGTGGATGTGTCCATCTTGCAGCGCTCTCTAGCGATCCTGGAGAGCAT
GGTTCTCAACAGCCACAGCCTGTACCATCGGGTGGCACAGGAGATCACCGTGGGACAGCT
CATCGGGCACC------TGTCAAACCAGGAGATCCAAACCTACGCCATCGCCCTCATCAA
TGCTCTCTTCCTGAAGGCACCAGAGGACAGACGGCAGGAGGAGTATACTAACCCGTTGGA
GCAGCACCTCACTGAAATGGCGAGCACTTTGGCTCAGAAACACCTGCGATCCATCATCCT
CAATCATGTTATCAGAGGAAATCGACCAATCAAAGCAGAAATGGCGCATCAGCTGTACGT
GCTACAGGTACTGACCTTCAACCTTTTGGAGGAACGAATGATGACCAAAATGGACCCAAA
TGACCAGACACAGAGAGACATCATTTTTGAGCTGCGTAGGATTGCTTTCGATGGAGAAAA
TGACCCGACTGGAACAGAAAAGAGAAAGGCCATGTACACCAAGGACTATAAGATGCTGGG
CTTCACTAACCATGTGAATCCAGCCATGGACTTTACCCAGACTCCTCCGGGAATGTTGGC
TTTGGACAACATGCTTTACCTTGCCAAGGTTCACCAGGACACGTACATCAGGATTGTCCT
GGAAAACAGCAGCCGCGAGGACAAGCATGAATGTCCCTTTGGCCGCTGTGCCATCGAACT
CACTCGGATGTTGTGCGAGATCCTTCAGGTTGGAGAACTGCCTAATGAGGGCTGCAACGA
CTACCACCCCATGTTCTTCACTCATGACAGGGCGTGGGAGGAGTTCTTCTGTGTCTGCAT
TCAGCTGCTCAATAAAACCTGGAAGGAGATGAGGGCCACAGCTGAGGACTTCAATAAGGT
CATGCAGGTGGTCCGTGAGCAGATCACCAGGGCTCTGGCGATGAAGCCGTCGTCTTTAGA
CCAGCTGAAAAATAAACTTCGAGGCCTCAACTATTCAGAGATCCTGCGTCTGCGGCAGTC
AGAGAGAATGAGTCAGGACGACTTCCAGTCTCCTCCCATCATAGAGCTGCGGGAGAGAAT
TCAGCCCGAGATCTTAGAGCTCATCAAGCAACAGCGACTCAACCGGCTCTGTGAGGGGAG
CTGTTTCCGCAAGCTGGGGAACCGCCGAAGGCAAGAGAAGTTTTGGTTCTGCAGACTCTC
CCTGAATCACAAAGTGCTGCACTATGGAGACCTTGATGAGTCACCCCAGGGTGAAGTGCC
TTTTGAGCTACTCAGTGACAAGATCCCCGTCTCTGACATCAAGTCCGTGGTGACCGGAAA
GGACTGCCCTCACATGAAAGAAAAAAGTGCTCTGAAGCAAAACAAAGAGGTGCTGGAGTT
AGCCTTCTCTGTCCTCTATGATCCCGATGAGACACTCAATTTTGTTGCACCCAACAAATA
TGAGTACTGCATCTGGACTGACGGGCTGTGTGCGCTGCTGGGCAGAGAGATGGGCAGTGA
CCTGACGCGCAGTGACCTAGATACTCTCATCAGCATGGAGATGAAGCTCCGCCTCCTTGA
CCTTGAGAACATCACCATCCCAGAGGCCCCGCCCCCCGTGCCAAAGGAGCCTAGCTCGTA
TAACTTCACCTACAACTACAGCTGA
>C.altivelis-GLEAN-10028194_alt
------------------------------------------------------------
------------------------------------------------------------
------------------------------------------------------------
------------------------------------------------------------
------------------------------------------------------------
-------------ATGCCGCCCCCAGCCGACATCGTGAAGGTGGCTATTGAATGGCCTGG
TGCTAATGCTCAGCTTATAGAGATGGACCAGAAAAGACCATTGTCCTCAATAATACGGGA
AGTATGTGATGGCTGGTCTTTATCAGGCTCTGAGCAGTTTGCTCTGCGCTATGCTGATGG
GCCTCAGCTTTATATCACTGAGCAGAGCCGCGGTGAAATCAAGAACGGGACCATCCTTCG
CTTAGCCATTTCACCTGCTCGTGCTGCTCGTCAGCTCCTGGAGAGGATCCAGTCCCACGG
TATTGATGCTCGCCTGGAGGCTCTAAAAGAGCTCGCCAAGCTGTCTGCAGACCCAACCTT
CGCTGCAGAGTTCATCAATATGGAGGGCATTGGGACGCTGGCACGTCTTGTTGAAAGTGG
CACACACTTTGGTGAAATGCTGGCCTTCACTCTCACTGCCTTCCTGGAGCTAATGGATCA
CGGCATTGTGTCTTGGGACCTTATCTCCCTGTCCTTCATCAAACAGATTGCAGGCTATGT
GAACCAGCCGATGGTGGATGTGTCCATCTTGCAGCGCTCTCTAGCGATCCTGGAGAGCAT
GGTTCTCAACAGCCACAGCCTATACCATCGGGTGGCACAGGAGATCACCGTGGGACAGCT
CATCGGGCACCTGCAAGTGTCAAACCAGGAGATCCAAACCTACGCCATCGCCCTCATCAA
TGCTCTCTTCCTGAAGGCACCAGAGGACAGACGGCAG-----------------------
-------------GAAATGGCGAGCACTTTGGCTCAGAAACACCTGCGATCCATCATCCT
CAATCATGTTATCAGAGGAAATCGACCAATCAAAGCAGAAATGGCACATCAGCTGTACGT
GCTGCAGGTACTGACCTTCAACCTTTTGGAGGAACGAATGATGACCAAAATGGACCCAAA
TGACCAGACACAGAGAGACATCATTTTTGAGCTGCGTAGGATTGCTTTCGATGGAGAAAA
TGACCCGACTGGAACAGAAAAGAGAAAGGCCATGTACACCAAGGACTATAAGATGCTGGG
CTTCACTAACCATGTGAATCCAGCCATGGACTTTACCCAGACTCCTCCGGGAATGTTGGC
TTTGGACAACATGCTTTACCTTGCCAAGGTTCACCAGGACACGTACATCAGGATTGTCCT
GGAAAACAGCAGCCGCGAGGACAAGCATGAATGTCCCTTTGGCCGCTGTGCCATCGAACT
CACTCGGATGTTGTGCGAGATCCTTCAGGTTGGAGAACTGCCTAATGAGGGCTGCAACGA
CTACCACCCCATGTTCTTCACTCATGACCGGGCGTGGGAGGAGTTCTTCTGTGTCTGCAT
TCAGCTGCTCAATAAAACCTGGAAGGAGATGAGGGCCACAGCTGAGGACTTCAATAAGGT
CATGCAGGTGGTCCGTGAGCAGATCACCAGGGCTCTGGCGATGAAGCCGTCGTCTTTAGA
CCAGCTGAAAAATAAACTTCGAGGCCTCAACTATTCAGAGATCCTGCGTCTGCGGCAGTC
AGAGAGAATGAGTCAGGACGACTTCCAGTCTCCTCCCATCATAGAGCTGCGGGAGAGAAT
TCAGCCTGAGATCTTAGAGCTCATCAAGCAACAGCGACTCAACCGGCTCTGTGAGGGGAG
CTGTTTCCGCAAGCTGGGGAACCGCCGAAGGCAAGAGAAGTTTTGGTTCTGCAGACTCTC
CCTGAATCACAAAGTGCTGCACTATGGAGACCTTGATGAGTCACCCCAGGGTGAAGTGCC
TTTTGAGCTACTCAGTGACAAGATCCCCGTCTCTGACATCAAGTCCGTGGTGACTGGAAA
GGACTGCCCTCACATGAAAGAAAAAAGTGCTCTGAAGCAAAACAAAGAGGTGCTGGAGTT
AGCCTTCTCTGTCCTCTATGATCCCGATGAGACACTCAATTTTGTTGCACCCAACAAATA
TGAGTACTGCATCTGGACTGACGGGCTGTGTGCGCTGCTGGGCAGAGAGATGGGCAGTGA
CCTGACGCGCAGTGACCTAGATACTCTCATCAGCATGGAGATGAAGCTCCGCCTCCTCGA
CCTTGAGAACATCACCATCCCAGAGGCCCCGCCCCCCGTGCCGAAGGAGCCTAGCTCGTA
TAACTTCACCTACAACTACAGCTGA
>Epmoa-GLEAN-10023168_moa
------------------------------------------------------------
---------------------ATGAGGACCCGGCAGCTGCTCTGCAACGATGTGCTGACA
ACCGAGTTTCAAAAGAAGAAACTTATGTTTCAGGGCGGAATGCTCTTTATTTCACGAATG
ATCAGAGGACGACAGTGTCAGACGTCAGGGATTTTTTTGGCGCACGCTGACAGAACAAAT
AATGAAGCAAGTGTAACAGGCATCGG-------------TACACCAATAAAATGGTGCTG
TGACAACACAGCCATGCCGCCCCCAGCCGACATCGTGAAGGTGGCTATTGAATGGCCTGG
TGCTAATGCTCAGCTTATAGAGATGGACCAGAAAAGACCATTGTCCTCAATAATACGGGA
AGTATGTGATGGCTGGTCTTTATCAGGCTCTGAGCAGTTTGCTCTGCGCTATGCTGATGG
GCCTCAGCTTTATATCACTGAGCAGAGCCGCGGTGAAATCAAGAACGGGACCATCCTTCG
CTTAGCCATTTCACCTGCTCGTGCTGCTCGTCAGCTCCTGGAGAGGATCCAGTCCCACGG
TATCGATGCTCGCCTGGAGGCTCTAAAAGAGCTCGCCAAGCTGTCTGCAGACCCAACCTT
CGCTGCAGAGTTCATCAATATGGAGGGCATTGGGACGCTGGCACGTCTTGTTGAAAGTGG
CACACACTTTGGTGAAATGCTGGCCTTCACTCTCACTGCCTTCCTGGAGCTAATGGATCA
CGGCATTGTGTCTTGGGACCTTATCTCCCTGTCCTTCATCAAACAGATTGCAGGCTATGT
GAACCAGCCGATGGTGGATGTGTCCATCTTGCAGCGCTCTCTAGCGATCCTGGAGAGCAT
GGTTCTCAACAGCCACAGCCTGTACCATCGGGTGGCACAGGAGATCACCGTGGGACAGCT
CATCGGGCACCTGCAAGTGTCAAACCAGGAGATCCAAACCTACGCCATCGCCCTCATCAA
TGCTCTCTTCCTGAAGGCACCAGAGGACAGACGGCAGGAGGAGTATACTAACCCGTTGGA
GCAGCACCTCACTGAAATGGCGAGCACTTTGGCTCAGAAACACCTGCGATCCATCATCCT
CAATCATGTTATCAGAGGAAATCGACCAATCAAAGCAGAAATGGCGCATCAGCTGTACGT
GCTGCAGGTACTGACCTTCAACCTTTTGGAGGAACGAATGATGACCAAAATGGACCCAAA
TGACCAGACACAGAGAGACATCATTTTTGAGCTGCGTAGGATTGCGTTCGATGGAGAAAA
TGACCCGACTGGAACAGAAAAGAGAAAGGCCATGTACACCAAGGACTATAAGATGCTGGG
CTTCACTAACCATGTGAATCCAGCCATGGACTTTACCCAGACTCCTCCGGGAATGTTGGC
TTTGGACAACATGCTTTACCTTGCCAAGGTTCACCAGGACACGTACATCAGGATTGTCCT
GGAAAACAGCAGCCGCGAGGACAAGCATGAATGTCCCTTTGGCCGCTGTGCCATCGAACT
CACTCGGATGTTGTGCGAGATCCTTCAGGTTGGAGAACTGCCTAATGAGGGCTGCAACGA
CTACCACCCCATGTTCTTCACTCATGACCGGGCGTGGGAGGAGTTCTTCTGTGTCTGCAT
TCAGCTGCTCAATAAAACCTGGAAGGAGATGAGGGCCACAGCTGAGGACTTCAATAAGGT
CATGCAGGTGGTCCGTGAGCAGATCACCAGGGCTCTGGCGATGAAGCCGTCGTCTTTAGA
CCAGCTGAAAAATAAACTTCGAGGCCTCAACTATTCAGAGATCCTGCGTCTGCGGCAGTC
AGAGAGAATGAGTCAGGACGACTTCCAGTCTCCTCCCATCATAGAGCTGCGGGAGAGAAT
TCAGCCCGAGATCTTAGAGCTCATCAAGCAACAGCGACTCAACCGCCTCTGTGAGGGGAG
CTGTTTCCGCAAGCTGGGGAACCGCCGAAGGCAAGAGAAGTTTTGGTTCTGCAGACTCTC
CCTGAATCACAAAGTGCTGCACTATGGAGACCTTGATGAGTCACCCCAGGGTGAAGTGCC
TTTTGAGCTACTCAGTGACAAGATCCCCGTCTCTGACATCAAGTCCGTGGTGACCGGAAA
GGACTGCCCTCACATGAAAGAAAAAAGTGCTCTGAAGCAAAACAAAGAGGTGCTGGAGTT
AGCCTTCTCTGTCCTCTATGATCCCGATGAGACACTCAATTTTGTTGCACCCAACAAATA
TGAGTACTGCATCTGGACTGACGGGCTGTGTGCGCTACTGGGCAGAGAGATGGGCAGTGA
CCTGACGCGCAGTGACCTAGATACTCTCATCAGCATGGAGATGAAGCTCCGCCTCCTCGA
CCTTGAGAACATCACCATCCCAGAGGCCCCGCCCCCCGTGCCGAAGGAGCCTAGCTCGTA
TAACTTCACCTACAACTACAGCTGA
>XP-033482658.1_lan
------------------------------------------------------------
------------------------------------------------------------
------------------------------------------------------------
------------------------------------------------------------
------------------------------------------------------------
-------------ATGCCGCCCCCAGCCGACATTGTGAAGGTGGCTATTGAATGGCCTGG
TGCTAATGCTCAGCTTATAGAGATGGACCAGAAAAGACCATTGTCCTCAATAATACGGGA
AGTATGTGATGGCTGGTCTTTATCAGGCTCTGAGCAGTTTGCTCTGCGCTATGCTGATGG
GCCTCAGCTTTATATCACTGAGCAGAGCCGCGGTGAAATCAAGAACGGGACCATCCTTCG
CTTAGCCATTTCACCTGCTCGTGCTGCTCGTCAGCTCCTGGAGAGGATCCAGTCCCACGG
TATCGATGCTCGCCTGGAGGCTCTAAAAGAGCTCGCCAAGCTGTCTGCAGACCCAACCTT
CGCTGCAGAGTTCATCAATATGGAGGGCATTGGGACGCTGGCACGTCTTGTTGAAAGTGG
CACACACTTTGGTGAAATGCTGGCCTTCACTCTCACTGCCTTCCTGGAGCTAATGGATCA
CGGCATTGTGTCTTGGGACCTTATCTCCCTGTCCTTCATCAAACAGATTGCAGGCTATGT
GAACCAGCCGATGGTGGATGTGTCCATCTTGCAGCGCTCTCTAGCGATCCTGGAGAGCAT
GGTTCTCAACAGCCACAGCCTGTACCATCGGGTGGCACAGGAGATCACCGTGGGACAGCT
CATCGGGCACCTGCAAGTGTCAAACCAGGAGATCCAAACCTACGCCATCGCCCTCATCAA
TGCTCTCTTCCTGAAGGCACCAGAGGACAGACGGCAGGAGGAGTATACTAACCCGTTGGA
GCAGCACCTCACTGAAATGGCGAGCACTTTGGCTCAGAAACACCTGCGATCCATCATCCT
CAATCATGTTATCAGAGGAAATCGACCAATCAAAGCAGAAATGGCGCATCAGCTGTACGT
GCTGCAGGTACTGACCTTCAACCTTTTGGAGGAGCGAATGATGACCAAAATGGACCCAAA
TGACCAGACACAGAGAGACATCATTTTTGAGCTGCGTAGGATTGCTTTCGATGGAGAAAA
TGACCCGACTGGAACAGAAAAGAGAAAGGCCATGTACACCAAGGACTATAAGATGCTGGG
CTTCACTAACCATGTGAATCCAGCCATGGACTTTACCCAGACTCCTCCGGGAATGTTGGC
TTTGGACAACATGCTTTACCTTGCCAAGGTTCACCAGGACACGTACATCAGGATTGTCCT
GGAAAACAGCAGCCGCGAGGACAAGCATGAATGTCCCTTTGGCCGCTGTGCCATCGAACT
CACTCGGATGTTGTGCGAGATCCTTCAGGTTGGAGAACTGCCTAATGAGGGCTGCAACGA
CTACCACCCCATGTTCTTCACTCATGACCGGGCGTGGGAGGAGTTCTTCTGTGTCTGCAT
TCAGCTGCTCAATAAAACCTGGAAGGAGATGAGGGCCACAGCTGAGGACTTCAATAAGGT
CATGCAGGTGGTCCGTGAGCAGATCACCAGGGCTCTGGCGATGAAGCCGTCGTCTTTAGA
CCAGCTGAAAAATAAACTTCGAGGCCTCAACTATTCAGAGATCCTGCGTCTGCGGCAGTC
AGAGAGAATGAGTCAGGACGACTTCCAGTCTCCTCCCATCATAGAGCTGCGGGAGAGAAT
TCAGCCCGAGATCTTAGAGCTCATCAAGCAACAGCGACTCAACCGGCTCTGTGAGGGGAG
CTGTTTCCGCAAGCTGGGGAACCGCCGAAGGCAAGAGAAGTTTTGGTTCTGCAGACTCTC
CCTGAATCACAAAGTGCTGCACTATGGAGACCTTGATGAGTCACCCCAGGGTGAAGTGCC
TTTTGAGCTACTCAGTGACAAGATCCCCGTCTCTGACATCAAGTCGGTGGTGACCGGAAA
GGACTGCCCTCACATGAAAGAAAAAAGTGCTCTGAAGCAAAACAAAGAGGTGCTGGAGTT
AGCCTTCTCTGTCCTCTATGATCCCGATGAGACACTCAATTTTGTTGCACCCAACAAATA
TGAGTACTGCATCTGGACTGACGGGCTGTGTGCGCTGCTGGGCAGAGAGATGGGCAGTGA
CCTGACGCGCAGTGACCTGGATACTCTCATCAGCATGGAGATGAAGCTCCGCCTCCTCGA
CCTTGAGAACATCACCATCCCAGAGGCCCCGCCCCCCGTGCCGAAGGAGCCTAGCTCGTA
TAACTTCACCTACAACTACAGCTGA
