# Supplementary material for: Chromosome-Level Genome Assembly of the Speckled Blue Grouper (Epinephelus cyanopodus) Provides Insight into Its Adaptive Evolution
Source: Biology (Basel). 2022 Dec 13;11(12):1810. doi: 10.3390/biology11121810 (PMC9775623; doi:10.3390/biology11121810)
Supplement: Supplementary file 1 [file biology-11-01810-s001.zip › Supplemental Data/HO00612.align]

>Ecy-GLEAN-10024256_Ecy
---------TTTTTTGTTTCTCCA---------GGTTCAAAGTTTTTTTGTGAGCCATTG
AATGTACAGCTGCTAATCGGGGGTATCGGCGCAATACTGGTCCTCTCACTATTTTGGAAT
ATTTTTTGCTGTGTATCAAAATGTTGCTCAGCAGGAGAAGGGAGGTGTAAACCAAGGACA
AGAAGAAGACGGAGCTCGAGGCAGATGGAAGATAATCCTATTTATGGAAATATAAGCTAC
ATGCAGACGA--------------------------------------------------
-------------------------GCGTGACTTTGTTCACTGGAGCTGATCCTCAATAC
GCTTCATCTGTGAGGGATCAACACAGAGTCAACTCTGAATCACAGTCCAAAACTCAGGAT
TGCTATGCCAACCTGACCCTGAAGCCTCCCGGGCCGCAGTCTGGCCGCAGCTCTCCACAA
ATACAGTACTCAGATGTGGTTCATTTAGAGGAGCAGCT---------GAAGGAAGATGAA
GGCAACGCAGACGCCTTCTCCACCATGTCTGATCTATATGCCTCTGTGCAAAATCAGCGC
ACCAAAACCATCGATACTGCAGACAGTGGGGAGGGCTACGCCAACCATCTCTGA
>OF04962-RA_aka
ATGGAAAACTGTTGCAATGGGACACGTGAAGGTGGTTCAAATTTTTTTTGTGAGCCATTG
AATGTACAGCTGCTGATCGGGGGTATCGGCGCAATACTGGTCCTCTCACTAATTTGGAAT
ATTTTTTGCTGTGTATCAAAATGTTGCTCAGCAGGAGAAGGGAGGTGTAAACCAAGAATA
AGACGAAGACGGAGCTCGAGGCAGATGGAAGATAATCCTATTTATGGAAATATAAGCTAC
ATGCAGACGA--------------------------------------------------
-------------------------GCATGACTTTGTTCACTGGAGCTGATCCTCAATAC
CCTTCATCTGTGAGGGATCAACACAGAGTCAACTCTGAATCACAGTCTAAAACTCAGGAT
TGCTATGCCAACCTGACTCTGAAGCCTCCCGGGCCGCAGTCTGGCCGCAGCTCTCCACAA
ATACAGTACTCAGATGTGGTTCATTTAGAGGAGCAGCTGGAGTCAGAGAAGGAAGATGAA
GGCAACGCAGACGCCTTCTCCACCATGTCTGATCTATATGCCTCTGTGCAAAATCAGCGC
ACCAAAACCATTGATACTGCAGACAGCGGGGAGGGCTACGCCAACCATCTCTGA
>C.altivelis-GLEAN-10028191_alt
ATGGAAAGCTGTTGCAATGGGACACGTGAAGGTGGTTCAAAGTTTTTTTGTAAGCCATTG
AATGTACAGCTGCTAATCGGGGGTATTGGCGTAATACTGGTCCTCTCACTATTTTGGAAT
ATTTTTTGCTGTGTATCAAAATGTTGCTCAGCAGGAGAAGGGAGGTGTAAACCAAGGACA
AGACGAAGACGGAGCTCGAGGCAGATGGAAGATAATCCTATTTATGGAAATATAAGCTAC
ATGCAGACGA--------------------------------------------------
-------------------------GCATGACTTTGTTCACTGGAGCTGATCCTCAGTAC
GCTTCATCTGTGAGGGATCAACACAGAGTCAACTCTGAATCACAGTCCAAAACTCAGGAT
TGCTATGCCAACCTGACCCTGAAGCCTCCCGGGCCGCAGTCTGGCCGCAGCACTCCACAA
ATACAGTACTCAGATGTGGTTCATTTAGAGGAGCAGCTGGAGTCAGAGAAGGAAGATGAA
GGCAACGCAGACGCCCTCTCCACCATGTCTGATCTATATGCCTCTGTGCAAAATCAGCGC
ACCAAAACCATCGATACTGCAGACAGCGGGGAGGGCTACGCCAACCATCTCTGA
>E.fuscoguttatus.11049_fus
ATGGAAAGCTGTTGCAATGGGACACGTGAAGGTGGTTCAGCGTTTTTTTGTAAGCCATTG
AATGTACAGCTGCTAATCGGGGGTATCGGCACAATACTGGTCCTCTCACTATTTTGGAAT
ATTTTTTGCTGTGTATCAAAATGTTGCTCAGCAGGAGAAGGGAGGTGTAAACCAAGGACA
AGACGAAGACAGAGCTCGAGGCAGATGGAAGATAATCCTATTTATGGAAATATAAGCTAC
ATGCAGACGA--------------------------------------------------
-------------------------GCATGACTTTGTTCACTGGAGCTGATCCTCAATAC
GCTTCATCTGTGAGGGATCAACACAGAGTCAACTCTGAATCACAGTCCAAAACTCAGGAT
TGCTATGCCAACCTGACCCTGAAGCCTCCCGGGCCACAGTCTGGCCGCAGCTCTCCACAA
ATACAGTACTCAGATGTGGTTCATTTAGAGGAGCAGCTGGAGTCAGAGAAGGAAGATGAA
GGCAACGCAGACGCCCTCTCCACCATGTCTGATCTATATGCCTCTGTGCAAAATCAGCGC
ACCAAAACCATCGATACTGCAGACAGCGGGGAGGGCTACGCCAACCATCTCTGA
>XP-033483583.1_lan
ATGGAAAGCTGTTGCAATGGGACACGTGAAGGTGGTTCAGCATTCTTTTGTAAGCCATTG
AATGTACAGCTGCTAATCGGGGGTATCGGCGCAATACTGGTCCTCTCACTATTTTGGAAT
ATTTTTTGCTGTGTATCAAAATGTTGCTCAGCAGGAGAAGGGAGGTGTAAACCAAGGACA
AGACGAAGACGGAGCTCGAGGCAGATGGAAGATAATCCTATTTATGGAAATATAAGCTAC
ATGCAGACGAGTAAGTACGTTGTACATGTGTCTCTCTCAGAGCTTTTATCTGTGTGTGTT
CAAAGTGTGATGTTGTTTTCCACAGGCATGACTTTGTTCACTGGAGCTGATCCTCAATAC
GCTTCATCTGTGAGGGATCAACACAGAGTCAACTCTGAATCACAGTCCAAAACTCAGGAT
TGCTATGCCAACCTGACCCTGAAGCCTCCTGGGCCGCAGTCTGGCCGCAGCTCTCCACAA
ATACAGTACTCAGATGTGGTTCATTTAGAGGAGCAGCTGGAGTCAGAGAAGGAAGATGAA
GGCAATGCAGACGACCTCTCCACCATGTCTGATCTATATGCCTCTGTGCAAAATCAGCGC
ACCAAAACCATTGATACTGCAGACAGCGGGGAGGGCTATGCCAACCATCTCTGA
>Epmoa-GLEAN-10023165_moa
ATGGAAAGCTGTTGCAATGGGACACGTGAAGGTGGTTCAACATTTTTTTGTAAGCCATTG
AATGTACAGCTGCTAATCGGGGGTATCGGCGCAATACTGGTCCTCTCACTATTTTGGAAT
ATTTTTTGCTGTGTATCAAAATGTTGCTCAGCAGGAGAAGGGAGGTGTAAACCAAGGACA
AGACGAAGACGGAGCTCGAGGCAGATGGAAGATAATCCTATTTATGGAAATATAAGCTAC
ATGCAGACGA--------------------------------------------------
-------------------------GCATGACTTTGTTCACTGGAGCTGATCCTCAATAC
GCTTCATCTGTGAGGGATCAACACAGAGTCAACTCTGAATCACAGTCCAAAACTCAGGAT
TGCTATGCCAACCTGACCCTGAAGCCTCCTGGGCCGCAGTCTGGCCGCAGCTCTCCACAA
ATACAGTACTCAGATGTGGTTCATTTAGAGGAGCAGCTGGAGTCAGAGAAGGAAGATGAA
GGCAACGCAGACGCCCTCTCCACCATGTCTGATCTATATGCCTCTGTGCAAAATCAGCGC
ACCAAAACCATCGATACTGCAGACAGCGGGGAGGGCTACGCCAACCATCTCTGA
