# Supplementary material for: Chromosome-Level Genome Assembly of the Speckled Blue Grouper (Epinephelus cyanopodus) Provides Insight into Its Adaptive Evolution
Source: Biology (Basel). 2022 Dec 13;11(12):1810. doi: 10.3390/biology11121810 (PMC9775623; doi:10.3390/biology11121810)
Supplement: Supplementary file 1 [file biology-11-01810-s001.zip › Supplemental Data/HO00628.align]

>Ecy-GLEAN-10024235_Ecy
ATGGCTCGGACCGTTTTAGTCGCCCTGTTTTCAGTCGTGTTGTCCTGTGTGAGCGCAGGA
GTGTTTTACAGCCAGAAGGAGCCGTGTTATGTCCGCACACCCAGGAGAAACGACTTCGGA
CTTAGGTCCGCTCCTCGTCCTCATGAGTACATAAACATTTCTGATCTGCCCAAAGCCTGG
GACTGGAGGAACATCAACGGCACCAACTTTGTGAGCACGACCCGCAACCAGCACATTCCC
CAGTACTGTGGCTCCTGCTGGGCCCATGGCAGCACCAGCGCCATGGCAGATCGCATCAAC
ATTAAGAGGAAAGGAGCTTGGCCATCTGCCTATCTCTCTGTCCAGCATGTGATTGACTGT
GGTGATGCTGGCTCTTGCCATGGAGGAGATCACAGCGGAGTGTGGGAGTATGCTAACAAA
CACGGGATCCCAGATGAGACCTGCAACAACTACCAGGCTAAAGACCAGCAGTGCAAACCT
TTCAATGAGTGTGGCACCTGCACCACCTTTGGAGTGTGCAACATTGTGAAGAACTACACC
CTGTGGAAAGTGGGAGATTTTGGAGATGTCAGCGGGAGGGAGAAGATGATGGCAGAAATC
TATGCCAATGGACCAATCAGCTGCGGGATTATGGCCACAGACACGCTGGATGCCTACACA
GGAGGTCTCTACTCTGAATATCAGGACAGTCCTTTCATCAACCACATCGTGTCAGTGGTG
GGATGGGGAGTGGAGGATGGCGTTGAATACTGGGTTGTACGTAACTCCTGGGGAGAGCCA
TGGGGTGAGAAGGGCTGGCTCAGGATCGTGACCAGCGCATACAAGGGAGGAAGTGGAAGC
ACCTACAACCTGGCGGTGGAGGAAGACTGCATGTACGGAGATGTGATTGTCCCCAAGGCC
TACCTGTAG
>OF04941-RA_aka
ATGGCTCGGACCGTTTTATTCGTCCTGTTTTCAGCCGTGTTGTCCTGTGTGAGTGCAGGA
GTGTTTTACAGCCAGAAGGAGCCGTGTTATGTCCGCACACCCAGGAGAAACGACTTCGGA
CTGAGGACCGCTCCTCGTCCTCATGAGTACATAAACATTTCTGATCTGCCCAAAGCCTGG
GACTGGAGGAACATCAACGGCACCAACTTTGTGAGCACGACCCGCAACCAGCACATTCCC
CAGTACTGTGGCTCCTGCTGGGCCCACGGCAGCACCAGCGCCATGGCAGATCGCATCAAC
ATTAAGAGGAAAGGAGCTTGGCCATCTGCCTATCTCTCTGTCCAGCATGTGATTGACTGT
GGTGATGCTGGCAGCTGCCATGGAGGAGATCACAGCGGAGTGTGGGAGTACGCTAACAAA
CACGGGATCCCAGATGAGACCTGCAACAACTACCAGGCTAAAGACCAGAAGTGCAAACCC
TTCAATGAGTGTGGCACCTGCACTACCTTCGGAGTGTGCAACATTGTGAAGAACTACACC
CTGTGGAAAGTGGGAGATTTTGGAGATGTCAGCGGGAGGGAGAAGATGATGGCAGAGATC
TACGCCAACGGACCAATCAGCTGCGGGATTATGGCCACAGACACGCTGGATGCCTACACA
GGAGGTCTCTACTCTGAATATCAGGAGAGTCCTTTCATCAACCACATCGTGTCAGTGGTG
GGATGGGGAGTGGAGGATGGCGTTGAATACTGGGTTGTACGTAACTCCTGGGGAGAGCCA
TGGGGTGAGAAGGGCTGGCTCAGGATCGTGACCAGCGCATACAAGGGAGGAAGTGGAAGC
ACCTACAACCTGGCGGTGGAGGAGGACTGCATGTACGGAGATGTGATTGTCTCCAAGACC
TACCTGTAG
>Epmoa-GLEAN-10023144_moa
ATGGCTCGGGCCGTTTTAGTCGTCCTGTTTTCAGTCGTGTTGTCCTGTGTGAGCGCAGGA
GTGTTTTACAGCCAGAAGGAGCCGTGTTATGTCCGCACACCCAGGAAAAACGAGTTCGGA
CTGAGGACCGCTCCTCGTCCTCATGAGTACATAAACATTTCTGATCTGCCCAAAGCCTGG
GACTGGAGGAACATCAACGGCACCAACTATGTGAGCACAACCCGCAACCAGCACATTCCC
CAATACTGTGGCTCCTGCTGGGCCCACGGCAGCACCAGCGCCATGGCAGATCGCATCAAC
ATTAAGAGGAAAGGAGCTTGGCCATCTGCCTATCTCTCTGTCCAGCATGTGATTGACTGT
GGTGATGCTGGCAGTTGCCATGGAGGAGATCACAGCGGAGTGTGGGAGTATGCTAACAAA
CACGGGATCCCAGATGAGACCTGCAACAACTACCAGGCTAAAGACCAGAAGTGCAAACCC
TTCAATGAGTGTGGCACCTGCACCACCTTCGGAGTGTGCAACATTGTGAAGAACTACACC
CTGTGGAAAGTGGGAGATTTTGGAGATGTCAGTGGGAGGGAGAAGATGATGGCAGAGATC
TACGCCAATGGGCCAATCAGCTGCGGGATTATGGCCACAGACACGCTGGATGCCTACACA
GGAGGTCTCTACTCTGAATATCAGGAGAGTCCTTTCATCAACCACATCGTGTCTGTGGTG
GGCTGGGGAGTGGAGGATGATGTTGAATACTGGGTTGTACGTAACTCCTGGGGAGAGCCA
TGGGGTGAGAAGGGCTGGCTCAGGATCGTGACCAGCGCTTACAAGGGAGGAAGTGGAAGC
ACCTACAACCTGGCGGTGGAAGAGGACTGCATGTACGGAGATGTGATTGTCCCCAAGACC
TACCTGTAG
>XP-033483065.1_lan
ATGGCTCGGACCGTTTTAGTCGTCCTGTTTTCAGTCGTGTTGTCCTGTGTGAGCGCGGGA
GTGTTTTACAGCCAGAAGGAGCCGTGTTATGTCCGCACACCCAGGAAAAACGACTTCGGA
CTGTGGACCGCTCCTCGTCCTCATGAGTACATAAACATTTCTGATCTGCCCAAAGCCTGG
GACTGGAGGAACATCAACGGCACCAACTATGTTAGCACAACCCGCAACCAGCACATTCCC
CAATACTGTGGCTCCTGCTGGGCCCACGGCAGCACCAGCGCCATGGCAGATCGCATCAAT
ATTAAGAGGAAAGGAGCTTGGCCATCTGCCTATCTCTCTGTCCAGCATGTGATTGACTGT
GGTGATGCTGGCAGTTGCCATGGAGGAGATCACAGCGGAGTGTGGGAGTATGCTAACAAA
CACGGGATCCCAGATGAGACCTGCAACAACTACCAGGCTAAAGACCAGAAGTGCAAACCC
TTCAATGAGTGTGGCACCTGCACCACCTTCGGAGTGTGCAACATTGTGAAGAACTACACC
CTATGGAAAGTGGGAGATTTTGGAGATGTCAGTGGGAGGGAGAAGATGATGGCAGAGATC
TACGCCAATGGACCAATCAGCTGCGGGATTATGGCCACAGACACGCTGGATGCCTACACA
GGAGGTCTCTACTCTGAATATCAGGAGAGTCCTTTCATCAACCACATCGTGTCTGTGGTG
GGCTGGGGAGTGGAGGATGGCGTTGAATACTGGGTTGTACGTAACTCCTGGGGAGAGCCA
TGGGGTGAGAAGGGCTGGCTCAGGATCGTGACCAGCGCTTACAAGGGAGGAAGTGGAAGC
ACCTACAACCTGGCGGTGGAGGAGGACTGCATGTACGGAGATGTGATTGTCCCCAAGGCC
TACCTGTAG
>E.fuscoguttatus.11281_fus
ATGGCTCGGACCGTTTTAGTCGTCCTGTTTTCAGTCGTGTTGTCCTGTGTGAGCGCAGGA
GTGTTTTACAGCCAGAAGGAGCCGTGTTATGTCCGCACACCCAGGAAAAACGACTTCGGA
CTGAGGACCGCTCCTCGTCCTCATGAGTACATAAACATTTCTGATCTGCCCAAAGCCTGG
GACTGGAGGAACATCAACGGCACCAACTATGTGAGCACGACCCGCAACCAGCACATTCCC
CAATACTGTGGCTCCTGCTGGGCCCACGGCAGCACCAGCGCCATGGCAGATCGCATCAAC
ATTAAGAGGAAAGGAGCTTGGCCATCTGCCTATCTCTCTGTCCAGCATGTGATTGACTGT
GGTGATGCTGGCAGTTGCCATGGAGGAGATCACAGCGGAGTGTGGGAGTATGCTAACAAA
CACGGGATCCCAGATGAGACCTGCAACAACTACCAGGCTAAAGACCAGAAGTGCAAACCC
TTCAATGAGTGTGGCACCTGCACCACCTTCGGAGTGTGCAACATTGTGAAGAACTACACC
CTGTGGAAAGTGGGAGATTTTGGAGATGTCAGTGGGAGGGAGAAGATGATGGCAGAGATC
TACGCCAATGGACCAATCAGCTGCGGGATTATGGCCACAGACACGCTGGATGCCTACACA
GGAGGTCTCTACTCTGAATATCAGGAGAGTCCTTTCATCAACCACATCGTGTCTGTGGTG
GGCTGGGGAGTGGAGGATGGCGTTGAATACTGGGTCGTACGTAACTCCTGGGGAGAGCCA
TGGGGTGAGAAGGGCTGGCTCAGGATCGTGACCAGCGCTTACAAGGGAGGAAGTGGAAGC
ACCTACAACCTGGCAGTGGAGGAGGACTGCATGTACGGAGATGTGATTGTCCCCAAGGCC
TACCTGTAG
>C.altivelis-GLEAN-10028167_alt
ATGGCTCGGACCGTTTTAGTCGTCCTGTTTTCGGTCGCGTTGTCCTGTGTGAGCGCAGGA
GTGTTTTACAGCCAGAAGGAGCCGTGTTATGTCCGCACACCCAGGAAAAACGACTTCGGA
CTGAGGACCGCTCCTCGTCCTCATGAGTACATAAACATTTCTGATCTGCCCAAAGCCTGG
GACTGGAGGAACATCAACGGCACCAACTATGTGAGCACGACCCGCAACCAGCACATTCCC
CAATACTGTGGCTCCTGCTGGGCCCACGGCAGCACCAGCGCCATGGCAGATCGCATCAAC
ATTAAGAGGAAAGGAGCTTGGCCATCTGCCTATCTCTCTGTCCAGCATGTGATTGACTGT
GGTGATGCTGGCAGTTGCCATGGAGGAGATCACAGCGGAGTGTGGGAGTATGCTAACAAA
CACGGGATCCCAGATGAGACCTGCAACAACTACCAGGCTAAAGACCAGAAGTGCAAACCC
TTCAATGAGTGTGGCACCTGCACCACCTTCGGAGTGTGCAACATTGTGAAGAACTACACC
CTGTGGAAAGTGGGAGATTTTGGAGATGTCAGTGGGAGGGAGAAGATGATGGCAGAGATC
TACGCCAATGGACCAATCAGCTGTGGGATTATGGCCACAGACACGCTGGATGCCTACACA
GGAGGTCTCTACTCTGAATATCAGGAGAGTCCTTTCATCAACCACATCGTGTCTGTGGTG
GGCTGGGGAGTGGAGGATGGCGTTGAATACTGGGTCGTACGTAACTCCTGGGGAGAGCCA
TGGGGTGAGAAGGGCTGGCTCAGGATCGTGACCAGCGCTTACAAGGGAGGAAGTGGAAGC
ACCTACAACCTGGCGGTGGAGGAGGACTGCATGTACGGAGATGTGATTGTCCCCAAGGCC
TACCTGTAG
