# Supplementary material for: Chromosome-Level Genome Assembly of the Speckled Blue Grouper (Epinephelus cyanopodus) Provides Insight into Its Adaptive Evolution
Source: Biology (Basel). 2022 Dec 13;11(12):1810. doi: 10.3390/biology11121810 (PMC9775623; doi:10.3390/biology11121810)
Supplement: Supplementary file 1 [file biology-11-01810-s001.zip › Supplemental Data/HO00644.align]

>OF04925-RA_aka
ATGTTG----TGCTGTCTTCAAACCTC---CAGTGCA---CCGTCCTCTGCATGTTTACC
ATGTAAACTCAGGTGCATTCAGGGTCCCCTCAGAGAGTGTCTGGGTTGCCACATGTCTAG
TGGTCTTGAACGCCACTCGGTTAGTGTTTGTGTAACGTTTCGGGGCTGCCTGTGCAACGC
AGAGAGTGACCGGTGCGGAGTATCTGAAGACAAGCAGCCGACTGACACAGCTGAAAACAT
CAGTGCAATGCTGCTTCTCAGACGCTGCCACAGCCTGACTCGATTTTGCCCTCTCAACAC
TCACAGGCATCAAGTGGCACCTGCTGTGACATCGTGTGCAGCTCGTCTTTGGAGCAGCAG
CAGCAGTGAGGATCAAAGATCGTACCAGCGTGTCCACGGCCCCAGCTGGAGACATGCCCT
GGCAGGACTGCTGGCTGGTACCGGGGCCGTCGTTGCTTATGGCCTCCATCATCACAAGGC
TGAGCAGGAAGACACCAGTAGAGCGCAGACCATAGAGAAGACCTCAGCTTTTCCAATCTT
CAGCCAGGAAGAGGTCACCAGTCACCGCTCCCTGGAAGATGGCGTGTGGGTCACTTACAA
AGGCAGCGTCTATGACATCACTGACTTTGTGGCCATGCATCCTGGTGGGGATAAAATCTT
GCTGGCAGCAGGTGGAGCCCTTGAACCCTTCTGGGCGCTGTATGCTGTTCACAATCAGGA
ACATGTGCTGGAAATGCTCTCAGAGTATAAGGTTGGTGAGCTGAGTGCAGAAGACCGGAA
GAAGCAGCAGACTGTTGAGTCATCTGACCCCTACTCCTCTGACCCCGAGCGTCACCCGGT
CCTGCGTATCAACAACCTCAAGCCCTTCAATGCTGAGCCACCTCCTGAAATCCTCACTGA
CAGCTACATCACCCCGTCTGCTATCTTCTTCAAAAGAAACCACCTGCCAGTTCCTCAGGT
GGACCCGGCTACGTATCAGCTGCATGTTGAGGGACTGCCTGGAGGAGTGCTGACGCTCTC
CTTAGAGGAGTTAAAGACTCGATTCCCCAAACACACAGTCACCGCCACGCTGCAGTGTGC
CGGCAACCGCCGCTCTGAGATGAATAAGGTTAAGCAGGTGAAAGGACTGAACTGGGGCAT
TGCTGCAATCAGTAACGCTACGTGGAGCGGTGCAAGGCTCAGGGATGTGCTGCTAGCCGC
TGGTTATGGGCCAGATGTTGCCAAGCAGGCTCGCCATGTTCAGTTTGAAGGGCTGGACAA
AGACGTGACTGGGACTACCTACGGTGCTTCCATCCCTCTAAACAAGGCAGTTAGCGAGGA
AGGTGATGTGCTGCTGGCTTATGAAATGAATGGCGAGGATCTCCCTGCCGACCATGGCTA
CCCCGTCCGTGTTGTGGTACCAGGCATAGTGGGCGCACGAAATGTTAAATGGCTGGGGAA
GATCATAGTTAGTGCAGAGGAAAGCAGCAGCCACTGGCAGCAGAACGACTACAAGGGCTT
CTCCCCAGCGACAGACTGGGACACGGTGGACTTCAAGTCTGCTCCCGCCATCCAAGAGCT
GCCCATTCAGTCAGCCATCACCACACCGGCAGAAGGTGCTGTGGTCGATCGCAGTATGGA
AGAGGTGACGGTGAAAGGTTACGCCTGGAGTGGCGGGGGCAGAGAGGTGGTGCGTGTAGA
TGTTTCTCTGGATGGAGGGAAGACCTGGCAGGTGGCCCAGCTGAGGAGCAGCGACAAGGA
AAAGCCACCCGAACCTTCGCCCCCACTGGGACGAGCCTGGGCCTGGAAGCTGTGGGAAGT
AACGGCTCCTCTTCCTCCAGAGGTTCAGGAGCTGGAGATAGTTTGCAAGGCGGTTGACAA
CAGTTACAACATGCAGCCGGACACAGTTCCTCCCATCTGGAACCTGAGGGGCGTGCTGAG
TAACGCCTGGCACAGAGTGAAGTGTTTGTCGTTT------GCTCACTGTGAACTCTAA
>C.altivelis-GLEAN-10028151_alt
------------------------------------------------------------
-------------------------------------------------CACATGTCTAG
TGGTCTTGAACGCCACTCGGTTGGTGTTTATGCAACGTTTCGGGGCTGCCTGTGCAACGC
AGAGAGTTACCGGTGCGGAGTTTCTGGAGACAAGCAGCCGGCTGACACAGCAGAAAACAT
CAGTGCAATGCTGCTTCTCAGACGCTGCCACAGCCTGACTCGATTTTGCCCTCTCAACAC
TCACAGGCATCAAGTGGCACCTGCTGTGGCACCGTGTGCAGCTCGTCTTTGGAGCAGCAG
CACTAGTGAGGACCAAAGATCGTACCAGCGTGTCCACCGCCCCAGCTGGAGACATGCCCT
GGCAGGACTGCTGGTTGGTACTGGGGCCGTTGTGGCTTATGGCCTCCGTCATCACAAGGC
TGAGCAGGAAGACACCAGTAGAGCGCAGACTATAGACAAGACCTCAGCTTTTCCAGTCTT
CAGCCAGGAAGAGGTCACCAGTCACCGCTCCCTGGAAGATGGCGTGTGGGTCACTTACAA
AGGCAGCGTCTATGACATCACTGACTTTGTGGCCATGCATCCTGGTGGGGATAAAATCTT
GCTGGCAGCAGGTGGAGCCCTTGAACCCTTCTGGGCGCTGTATGCTGTACACAACCAGGA
ACATGTGCTGGAAATGCTCTCAGAGTATAAGGTTGGTGAGCTGAGTGCAGAAGACCGGAA
AAAGCAGCAGACTGTTGAGTCATCTGACCCCTACTCCTCTGACCCCGAGCGTCACCCGGT
CCTACGTATTAACAACCTCAAGCCCTTCAATGCTGAGCCACCTCCTGAAATCCTCACTGA
CAGCTACATCACCCCGTCTGCTATCTTCTTCAAAAGAAACCACCTGCCAGTTCCTCAGGT
GGACCCGGCTACGTATCAGCTGCATGTGGAGGGACTGCCTGGAGGTGCGCTGACACTCTC
CTTAGAGGAGTTAAAGACTCGATTCCCCAAACACACAGTCACCGCCACGCTGCAGTGTGC
CGGCAACCGCCGCTCTGAGATGAATAAGGTCAAGCAGGTGAAAGGACTGAACTGGGGCAT
TGCTGCAATCAGTAACGCTACGTGGAGCGGTGCAAGGCTTAGGGATGTGCTGCTAGCTGC
TGGTTATGGGCCAGATGTTGCCAAGCAGGCTCGCCATGTTCAGTTTGAAGGGCTGGACAA
AGACGTGACTGGGACTACCTACGGTGCTTCCATCCCTCTAAACAAGGCAGTCAGCGAGGA
AGGTGATGTGCTGCTGGCTTATGAAATGAATGGCGAGGATCTCCCTGCCGACCATGGCTA
CCCCGTCCGTGTTGTGGTGCCAGGCATAGTGGGCGCACGAAATGTTAAATGGCTGGGGAA
GATCATAGTGAGTGCAGAGGAAAGCAGCAGCCACTGGCAGCAGAACGACTACAAGGGCTT
CTCCCCAGCGACAGACTGGGACACGGTGGACTTCAAGTCTGCTCCCGCCATCCAAGAGCT
GCCCATTCAGTCAGCCATCACCACACCGGCAGAAGGTGCTGTGGTCAATCGCAGTATGGA
AGAGGTGACGGTGAAAGGTTACGCCTGGAGTGGTGGGGGCAGAGAGGTGGTGCGTGTAGA
TGTTTCTCTGGATGGAGGGAAGACCTGGCAGGTGGCCCAGCTGAGGAGCAGCGACAAGGA
AAACCCACCCGAACCTTCGCCCCCACTGGGACGAGCCTGGGCCTGGAAGCTGTGGGAAGT
AACGGCTCCTCTTCCTCCAGAGGTTCAGGAGCTGGAGATAGTTTGCAAGGCAGTTGACAA
CAGTTACAACATGCAGCCGGACACAGTTCCTCCCATCTGGAACCTGAGGGGCGTGCTGAG
TAACGCCTGGCACAGAGTGAAG---GTGAAGATCAGAGAGGATGAGAGCGAGGAATAG
>Ecy-GLEAN-10024219_Ecy
------------------------------------------------------------
------------------------------------------------------------
------------------------------------------------------------
------------------------------------------------------------
-------ATGCTGCTTCTCAGACGCTGCCACAGCCTGACTCGATTTTGCCCTCTCAACAC
TCACAGGCATCAAGTGGCACCTGCTGTGGCAACGTGTGCAGCTCATCTTTGGAGCAGCAG
CAGCAGTGAGGATCAAAGATCGTACCAGCGTGTCCACGGCCCCAGCTGGAGACATGCCCT
GGCAGGACTGCTGGCTGGTACTGGGGCCGTCGTGGCTTATGGCCTCCACCATCACAAGGC
TGAGCAGGAAGACACCAGTAGAGCGCAGACCATAGAGAAGACCTCAGCTTTTCCAATCTT
CAGCCAGGAAGAGGTCACCAGTCACCGCTCCCTGGAAGATGGCGTGTGGGTCACTTACAA
AGGCAGCGTCTATGACATCACTGACTTTGTGGCCATGCATCCTGGTGGGGATAAAATCTT
GCTGGCAGCAGGTGGAGCCCTTGAACCCTTCTGGGCCCTGTATGCTGTTCACAACCAGGA
ACATGTGCTGGAAATGCTCTCAGAGTATAAGGTTGGTGAGCTGAGTGCGGAAGACCGGAA
GAAGCAGCAGACTGTTGAGTCATCTGACCCCTACTCCTCTGACCCCGAGCGTCACCCGGT
CCTGCGTATCAACAACCTCAAGCCCTTCAATGCTGAGCCACCTCCTGAAATCCTCACTGA
CAGCTACATCACCCCATCTGCTATCTTCTTCAAAAGAAACCACCTGCCAGTTCCTCAGGT
GGACCCGGCTACGTATCAGCTGCATGTTGAGGGACTGCCTGGAGGAGTGCTGACGCTCTC
CTTAGAGGAGTTAAAGACTCGATTCCCCAAACACACAGTCACCGCCACGCTGCAGTGTGC
CGGCAACCGCCGCTCTGAGATGAATAAGGTCAAGCAGGTGAAAGGACTGAACTGGGGCAT
TGCTGCAATTAGTAACGCTACGTGGAGCGGCGCAAGGCTCAGGGATGTGCTGCTAGCTGC
TGGTTACGGGCCAGATGTTGCCAAGCAGGCTCGCCATGTTCAGTTTGAAGGGCTGGACAA
AGACGTGACTGGGACTACCTACGGTGCTTCCATCCCTCTAAACAAGGCTGTTAGCGAGGA
AGGTGATGTTCTGCTGGCTTATGAAATGAATGGCGAGGATCTCCCTGCCGACCATGGCTA
CCCCGTCCGTGTTGTGGTACCAGGCATAGTGGGCGCACGAAATGTTAAATGGCTGGGGAA
GATCATAGTGAGTGCAGAGGAAAGCAGCAGCCACTGGCAGCAGAACGACTACAAGGGCTT
CTCCCCAGCGACAGACTGGGACACGGTGGACTTCAAGTCTGCTCCCGCCATCCAAGAGCT
GCCCGTTCAGTCAGCCATCACCACACCGGCAGAAGGTGCTGTGGTTGATCGCAGTATGGA
AGAGGTGACAGTGAAAGGTTACGCCTGGAGTGGCGGGGGCAGAGAGGTGGTGCGTGTAGA
TGTTTCTCTGGATGGAGGGAAGACCTGGCAGGTGGCCCAGCTGAGGAGCAGCGACAAGGA
AAAGCCACCTGAACCCTCGCCCCCACTGGGACGAGCCTGGGCCTGGAAGCTGTGGGAAGT
AACGGCTCCTCTTCCTCCAGAGGTTCAGGAGCTGGAGATAGTTTGCAAGGCGGTTGACAA
CAGTTACAACATGCAGCCGGACACAGTTCCTCCCATCTGGAACCTGAGGGGCGTGCTGAG
TAACGCCTGGCACAGAGTGAAG---GTGAAGATCAGAGAGGATGAGAGCGAGGAATAG
>E.fuscoguttatus.11465_fus
ATGTTG----TGCTGTCTTCAAACCTC---CAGTGCA---CCGTCCTCTGCATGTTTACC
ATGTAAACTCAGGCGCA-------------------------------------------
--------------------------------------TTCAGGGTCCCCT------CAG
AGAGAGTTACCGGTGCGGAGTATCTGAAGACAAGCAGCCGACTGACACAGCAGAAAACAT
CAGTGCAATGCTGCTTCTCAGACGCTGCCACAGCCTGACTCGATTTTGCCCTCTCAACAC
TCACAGGCATCAAGTGGCACCTGCTGTGGTACCGTGTGCAGCTCGTCTTTGGAGCAGCAG
CAGCAGTGAGGACCAAAGATCGTACCAGCGTGTCCACCGCCCCAGCTGGAGACATGCTCT
GGCAGGACTGCTGGCTGGTACTGGGGCCGTCGTGGCTTATGGCCTTCATCATCACAAGGC
TGAGCAGGAAGACACCAGTAGAGCGCAGACCATAGAGAAGACCTCAGCTTTTCCAATCTT
CAGCCAGGAAGAGGTCACCAGTCACCGCTCCCTGGAAGATGGCGTGTGGGTCACTTACAA
AGGCAGCGTCTATGACATCACTGACTTTGTGGCCGTGCATCCTGGTGGGGATAAAATCTT
GCTGGCAGCAGGTGGAGCCCTTGAACCCTTCTGGGCGCTGTATGCTGTACACAACCAGGA
ACATGTGCTGGAAATGCTCTCAGAGTATAAGGTTGGTGAGCTGAGTGCAGAAGACCAGAA
GAAGCAGCAGACTGTTGAGTCATCTGACCCCTACTCCTCTGACCCCGAGCGTCACCCGGT
CCTGCGTATCAACAACCTCAAGCCCTTTAATGCTGAGCCACCTCCTGAAATCCTCACTGA
CAGCTACATCACCCCGTCTGCTATCTTCTTCAAAAGAAACCACCTGCCAGTTCCTCAGGT
GGACCCGGCTACGTATCAGCTGCATGTGGAGGGACTGCCTGGAGGAGCGCTGACGCTCTC
CTTAGAGGAGTTAAAGACTCGATTCCCCAAACACACAGTCACTGCCACGCTGCAGTGTGC
CGGCAACCGCCGCTCTGAGATGAATAAGGTCAAGCAGGTGAAAGGACTGAACTGGGGCAT
TGCTGCAATCAGTAACGCTACGTGGAGCGGTGCAAGGCTCAGGGATGTGCTGCTAGCCGC
TGGTTATGGGCCAGATGTTGCCAAGCAGGCTCGCCATGTTCAGTTTGAAGGGCTGGACAA
AGACGTGACTGGGACTACCTACGGTGCTTCCATCCCTCTAAACAAGGCAGTTAGCGAGGA
AGGTGATGTGCTGCTGGCTTATGAAATGAATGGCGAGGATCTCCCTGCCGACCATGGCTA
CCCCGTCCGTGTTGTGGTGCCAGGCATAGTGGGCGCACGAAATGTTAAATGGCTGGGGAA
GATCGTAGTGAGTGCAGAGGAAAGCAGCAGCCACTGGCAGCAGAACGACTACAAGGGCTT
CTCCCCAGCGACAGACTGGGACACGGTGGACTTCAAGTCTGCTCCCGCCATCCAAGAGCT
GCCCATTCAGTCAGCCATCACCACACCGGCAGAAGGTGCTGTGGTCGATCGCAGTATGGA
AGAGGTGACGGTGAAAGGTTACGCCTGGAGTGGCGGGGGCAGAGAGGTGGTGCGTGTAGA
TGTTTCTCTGGATGGAGGGAAGACCTGGCAGGTGGCCCAGCTGAGGACCAGCGACAAGGA
AAAACCACCCGAACCCTCGCCCCCACTGGGACGAGCCTGGGCCTGGAAGCTGTGGGAAGT
AACGGCTCCTCTTCCTCCAGAGGTTCAGGAGCTGGAGATAGTTTGCAAGGCGGTTGACAA
CAGTTACAACATGCAGCCGGACACAGTTCCTCCCATCTGGAACCTGAGGGGCGTGCTGAG
TAACGCCTGGCACAGAGTGAAG---GTGAAGATCAGAGAGGATGAGAGCGAGGAATAG
>Epmoa-GLEAN-10023128_moa
ATGTCGGAAATATTGTCATCAAAACACAGACAGTGCAAATCCAGTAAATGTGTTGTTGCC
ATAGAAACTTC----------------------------TCTGGGTTGCCACATGTCTAG
TGGTCTTGAACGCCACTCGGTTGGTGTTTGTGCAACATTTCGGGGCTGCCTGTGCAACGC
AGAGAGTTACCGGTGCGGAGTATCTGAAGACAAGCAGCCGACTGACACAGCAGAAAACAT
CAGTGCAATGCTGCTTCTCAGACGCTGCCACAGCCTGACTCGATTTTGCCCTCTCAACAC
TCACAGGCATCAAGTGGCACCTGCTGTGGCACCGTGTGCAGCTCGTCTTTGGAGCAGCAG
CAGCAGTGAGGACCAAAGATCGTACCAGCGTGTCCACCGCCCCAGCTGGAGACATGCCCT
GGCAGGACTGCTGGCTGGTACTGGGGCCGTCGTGGCTTATGGCCTCCATCATCACAAGGC
TGAGCAGGAAGACACCAGTAGAGCGCAGACCATAGAGAAGACCTCAGCTTTTCCAATCTT
CAGCCAGGAAGAGGTCACCAGTCACCGCTCCCTGGAAGATGGCGTGTGGGTCACTTACAA
AGGCAGCGTCTATGACATCACTGACTTTGTGGCCATGCATCCTGGTGGGGATAAAATCTT
GCTGGCAGCAGGTGGAGCCCTTGAACCCTTCTGGGCGCTGTATGCTGTACACAACCAGGA
ACATGTGCTGGAAATGCTCTCAGAGTATAAGGTTGGTGAGCTGAGTGCAGAAGACCGGAA
GAAGCAGCAGACTGTTGAGTCATCTGACCCCTACTCCTCTGACCCCGAGCGTCACCCGGT
CCTGCGTATCAACAACCTCAAGCCCTTCAATGCTGAGCCACCTCCTGAAATCCTCACTGA
CAGCTACATCACCCCGTCTGCTATCTTCTTCAAAAGAAACCACCTGCCAGTTCCTCAGGT
GGACCCGGCTACGTATCAGCTGCATGTAGAGGGACTGCCTGGAGGAGCGCTGACGCTCTC
CTTAGAGGAGTTAAAGACTCGATTCCCCAAACACACAGTCACCGCCACGCTGCAGTGTGC
CGGCAACCGCCGCTCTGAGATGAATAAGGTCAAGCAGGTGAAAGGTCTGAACTGGGGCAT
TGCTGCAATCAGTAACGCTACGTGGAGCGGTGCAAGGCTCAGGGATGTGCTGCTAGCCGC
TGGTTACGGGCCAGATGTTGCCAAGCAGGCTCGCCATGTTCAGTTTGAAGGGCTGGACAA
AGACGTGACTGGGACTACCTACGGTGCTTCCATCCCTCTAAACAAGGCAGTTAGCGAGGA
AGGTGATGTGCTGCTGGCTTATGAAATGAATGGCGAGGATCTCCCTGCTGACCATGGCTA
CCCCGTCCGTGTTGTGGTGCCAGGCATAGTGGGCGCACGAAATGTTAAATGGCTGGGGAA
GATCATAGTGAGTGCAGAGGAAAGCAGCAGCCACTGGCAGCAGAACGACTACAAGGGCTT
CTCCCCAGCGACAGACTGGGACACGGTGGACTTCAAGTCTGCTCCCGCCATCCAAGAGCT
GCCCATTCAGTCAGCCATCACCACACCGGCAGAAGGTGCTGTGGTCGATCGCAGTATGGA
AGAGGTGACGGTGAAAGGTTACGCCTGGAGTGGTGGGGGCAGAGAGGTGGTGCGTGTAGA
TGTTTCTCTGGATGGAGGGAAGACCTGGCAGGTGGCCCAGCTGAGGAGCAGTGACAAGGA
AAAACCACCCGAACCCTCGCCCCCACTGGGACGAGCCTGGGCCTGGAAGCTATGGGAAGT
AACGGCTCCTCTTCCTCCAGAGGTTCAGGAGCTGGAGATAGTTTGCAAGGCAGTTGACAA
TAGTTACAACATGCAGCCGGACACAGTTCCTCCCATCTGGAACCTGAGGGGTGTGCTGAG
TAACGCCTGGCACAGAGTGAAG---GTGAAGATCAGAGAGGATGAGAGCGAGGAATAG
>XP-033483598.1_lan
------------------------------------------------------------
------------------------------------------------------------
------------------------------------------------------------
------------------------------------------------------------
-------ATGCTGCTTCTCAGACGCTGCCACAGCCTGACTCGATTTTGCCCTCTCAACAC
TCACAGGCATCAAGTGGCACCTGCTGTGGCACCGTGTGTAGCTCGTCTTTGGAGCAGCAG
CAGCAGTGAGGACCAAAGATCGTACCAGCGTGTCCACCGCCCCAGCTGGAGACATGCCCT
GGCAGGACTGCTGGCTGGTACTGGGGCCGTCATGGCTTATGGCCTCCATCATCACAAGGC
TGAGCAGGAAGACACCAGTAGAGCGCAGACCATAGAGAAGACCTCAGCTTTTCCAATCTT
CAGCCAGGAAGAGGTCACCAGTCACCGCTCCCTGGAAGATGGCGTGTGGGTCACTTACAA
AGGCAGCGTGTATGACATCACTGACTTTGTGGCCATGCATCCTGGTGGGGATAAAATCTT
GCTGGCAGCAGGTGGAGCCCTTGAACCCTTCTGGGCGCTGTATGCTGTACACAACCAGGA
ACATGTGCTGGAAATGCTCTCAGAGTATAAGATTGGTGAGCTGAGCGCAGAAGACCGGAA
GAAGCAGCAGACTGTTGAGTCATCTGACCCCTACTCCTCTGACCCCGAGCGTCACCCGGT
CCTGCGTATCAACAACCTCAAGCCCTTCAATGCTGAGCCACCTCCTGAAATCCTCACTGA
CAGCTACATCACCCCGTCTGCTATCTTCTTCAAAAGAAACCACCTGCCAGTTCCTCAGGT
GGACCCGGCTACGTATCAGCTGCATGTGGAGGGACTGCCTGGAGGAGTGCTGACGCTCTC
CTTAGAGGAGTTAAAGACTCGATTCCCCAAACACACAGTCACCGCCACCCTGCAGTGTGC
CGGCAACCGCCGCTCTGAGATGAATAAGGTCAAGCAGGTGAAAGGTCTGAACTGGGGCAT
TGCTGCAATCAGTAACGCTACGTGGAGCGGTGCAAGGCTCAGGGATGTGCTGCTAGCCGC
TGGTTACGGGCCAGATGTTGCCAAGCAGGCTCGCCATGTTCAGTTTGAAGGGCTGGACAA
AGACGTGACTGGGACTACCTACGGTGCTTCCATCCCTCTAAACAAGGCAGTTAGCGAGGA
AGGTGATGTGCTGCTGGCTTATGAAATGAATGGCGAGGATCTCCCTGCCGACCATGGCTA
CCCCGTCCGTGTTGTGGTACCAGGCATAGTGGGCGCACGAAATGTTAAATGGCTGGGGAA
GATCGTAGTGAGTGCAGAGGAAAGCAGCAGCCACTGGCAGCAGAACGACTACAAGGGCTT
CTCCCCAGCGACAGACTGGGACACGGTGGACTTCAAGTCTGCTCCCGCCATCCAAGAGCT
GCCCATTCAGTCAGCCATCACCACACCGGCAGAAGGTGCTGTGGTCGATCGCAGTATGGA
AGAGGTGACGGTGAAAGGTTACGCCTGGAGTGGTGGGGGCAGAGAGGTGGTGCGTGTAGA
TGTTTCTCTGGATGGAGGGAAGACCTGGCAGGTGGCCCAGCTGAGGAGCAGCGACAAGGA
AAAACCACCCGAACCCTCGCCCCCACTGGGACGAGCCTGGGCCTGGAAGCTGTGGGAAGT
AACGGCTCCTCTTCCTCCAGAGGTTCAGGAGCTGGAGATAGTTTGCAAGGCGGTTGACAA
CAGTTACAACATGCAGCCGGACACAGTTCCTCCCATCTGGAACCTGAGGGGCGTGCTGAG
TAACGCCTGGCACAGAGTGAAG---GTGAAGATCAGAGAGGATGAGAGCGAGGAATAG
