# Supplementary material for: Chromosome-Level Genome Assembly of the Speckled Blue Grouper (Epinephelus cyanopodus) Provides Insight into Its Adaptive Evolution
Source: Biology (Basel). 2022 Dec 13;11(12):1810. doi: 10.3390/biology11121810 (PMC9775623; doi:10.3390/biology11121810)
Supplement: Supplementary file 1 [file biology-11-01810-s001.zip › Supplemental Data/HO00657.align]

>OF04909-RA_aka
ATG----------------------------------------TGTGCCCCCTCCCAACC
ACC----ACCACCACCACCGCCACCACCTCTCCGAACCCAACCGCCCCCCTGCACACACA
CAAACTGCTCACAGCCATTTGGAAAGTCTCTGCCTCAGACACAAGGCCTTCCCAAGACTC
AAGGGCTGTCCATCACAACG----------------------------------CCTCCT
CCAGTGATTCAGCCTGCACCTCATC-----------------------------------
------------------------------------------------------------
-----------------------TTCAAAATGAGACAGTCCACAAAGACATGCTCCTCAT
------------------------------------------------------------
------------------------------------------------------------
------------------------------------------------------------
------------CAACTCACGCAGCTATTTTACGGTGCTCATG-----------------
------------------------------------------------------------
------------------------------------------------------------
------------------------------------------------------------
------------------------------------------------------------
------------------------------------------------------------
----------------------------------------TTTGCCCAAACAGCTCCTGA
CCCACAT-------------------TCGCTCTGCCCCAGCCAATCTCCGGCGATAGTTT
GGCTCTTA-----------------------------------------------GCAAA
CACAATCTGTGGAGAGAAAAGG---AAACGTGATGGAGAGGAGGAGGGGCGGCGGGAGTC
ACGACGGC----------------------------------------------------
------------------------------------------------------------
------------------------------------------------------------
------------------------------------------------------------
------------------------------------------------------------
------------------------------------------------------------
------------------------------------------------------------
------------------------------------------------------------
------------------------------------------------------------
-----------------------CAGAAGTGAACCGCAGGGAACAACTCAACAGCATCGA
TCATCCACTAGAAAACATGGAAAACAGTCCTGGT--------------------------
------------------------------------------------------------
----------GGTGGTGTTATCCTGTACGCCGGCTCGTCTGGCAGTGCCAGCCCGAGTCC
TGGCAGCCCCTCAAGTGGATACCAGACCCAGTCGCCCTCATCCCACTCACAGCCCTCATC
CCCTGAGGGTGTCTCCTTTCAGGAGATTGGGCCCCTGAAGCAGAGAGGGGAGCGGAGAGG
AGGGACGCCTTCCCCGAAATTGGTCTTCCAGTTTCCCGAAGTAAACAATGCTCCCGTCGC
CCAAATAACGACGGTATCTTCTGCAACGTACAGCCATCCCACAGTGGCCAAGAGACCTTG
TGGTTTCACTGGCACATTTACCAAGACCGGAGGTATGGTGCTTCTGTGTAAGGTGTGTGG
GGACATCGCGTCTGGGTTCCATTATGGCGTGCACGCCTGCGAAGGCTGCAAGGGTTTCTT
CAGACGCAGCATTCAGCAGAACATCCACTACAAGATGTGCGTAAAGAATGAAAACTGTCT
CATCATGCGCATGAACAGAAACCGGTGCCAGCACTGCCGCTTCAAGAAGTGTCTCTCCGT
GGGCATGTCCAGAGATGCTGTGCGTTTTGGGCGTATTCCTAAACGGGAGAAGCAGAGACT
GTTGGATGAGATGCAGAGCTACATGAACAGTCTCAATGAATCAGCATCCATGGAAATGGA
GGTGTCCCCTCCTCCCGATGCCCCCTGCAGTCCTCAGAACCAGACGAACGACGGAGCAGG
CTCCATATCCCAGTGTTACCGCAGCAACGTAACGAACAGAGACGAGAAACCAATCAAGAT
GGCTGCCAGCAACAGCAACATCGGGGCTTCCTCCTTCCAGAACAACTCGGTGCAAGAACC
CTCCCTGTCACACTCGGCGACCCAGACCCACCACACCGTTCACGGGGAGCAGGGGAACTA
CCACGTCCCCACAAACTGCCCTGTGTCCTCCACCAGCAATGAAAACTCCACCCATGTCGA
CAACGCCAAGTACACCTACCCTTCCAATCAGAATCAGTGCCCTGTCACTGGCCGCCTATC
ATCTCAGTCCTACTCGGCCAATCAGAACAGTTACCCAAGTAGTGATTCCCAGAACCAAGG
CCCCTGTCCCTGGAAGCTAAACGGAGGAGCCAAAGTGCTGGCATGTCCACTCAATTCATG
TCCCGTGGCTCCATCCAGTCGCTCCAGTCAGGAGGTGTGGGAGTCTTTCTCCCAGTGCTT
CACCCCCGCTGTTAAAGAAGTAGTGGAGTTTGCAAAGAGTATTCCTGGCTTCCAGTCTCT
CAGCCAGCATGATCAGGTCATGCTGCTCAAATCCGGCACTTTCCAGGTTCTGATGGTGAG
ATTCTGCTCACTGTTTGACCCCAAGGAGAGGACAGTAACCTTCCTCAATGGGCAGACATA
CTCACTGGCATCACTAAGGGCTCTTGGCATGGGCTCCTTACTGGACGCCATGTTTGAATT
CAGCGAGAAGCTGGGATCTTTGGGTCTGGAGCCAGACGAGATGGCTCTTTTCATGGCTGT
CGTGCTGGTTTCTGCTGATCGCTCTGGTATAGTGGAGGTGGGAGCAGTGGAGCAGCTGCA
GGAGAATCTAATAAAAGCCCTGCGCTCCCTCATCACCAGTCGCCGCCCAGACGATAGCAC
CCTCTTTCCAAAGTTGCTGCTGCGTCTGCCGGACCTGCGCACCCTGAACAACCACCACTC
CGACAAGCTTTTAGCCTTCCGCATAGATCCATGA
>C.altivelis-GLEAN-10028136_alt
ATGGATAAACAGTCCACGGTGGAGTTTCGAAATGTGGGGCAACTGTACTTCCCCCAAACC
AGAGTGGAGTGCCACTACAG----------TCTGACCTCTGACCATCAGTGGAGCAGCAG
TGACTGGATAGGGATTTTTGAGATGGGCTGTTCTTCAGTGACACAGTATTACACATATAC
ATGGGCTCTGGTTCCTGAAGGGTACACTGAGGGTACCAATGTCAACTGCTGTGTACTTTT
CCAGGCATTCTACCTGCCCCGCCCCAGTGCTGTGGAGTATCAGTTCGTATATGTGGATAA
GATGGGAAAGGTGTGTGCCCGTAGTCGCCCTTTCACTTTCCGTGCTCCCAAGCCATTGGA
GGAGCTGGAGACTCTCAAAGAGGATCAAGATGAGGAGGATGGAGAGGAGGAGCTGCTCCT
GGTCATCCCCAGGGCTCAGCTGCTT---CAGAGTCGGCTGGAGGAATGCTTAAAAAAACA
GGTGGATATACAGCAGGCTCTGGATGTGGCAAAAAAGGAGGTAGTGAATGAGAAAGAGAA
CAGCAGAAAAGCGAGGATGGAGTGGGAGCGTGAAAGAGAAGCAATGAAGGAGGAGATCTC
AGAGCTTAGAGACAATTTAAGAAACAGCTGTGAGATGTTGACGAGGATGGAGGGAAAACA
CAAGAATGTAAAATACAGTCAGGAAAATCTGACATCCGAACTGAGTAAACTCATGGCTGA
AAAGGCTGAATGTCAGCAGAGAAACAAAGAGCTGGAGGAGGATGTCAAGGCCCTTAAAGA
AAGGGAGAAAGAGGAAAACGGGGACCTGGAAAGGCAAGTGCTGAAGGAGAGAGTGAAGAA
AATGTCCACTCAGATGAAACACGATGAGGAAAAGAGAAAATGTCTGCAGGAAGAGAACGA
GGCTGCTCTGGTGCAGGTACAAGGGCTGCAGGAGCGTCTGGAGGCTTGTGAGCATGAAGC
TGAAGGCCTGCGTAGGGAACTGAGAGAACTGGGCACGCGTCAGGGCCATACCAACACTGA
GCTGCATCAAGCTCGGCTGCAAGTAGCCCAGCTCACCCTGCAACTGTCTGAGGAGAACCT
GGTCCTCAGGGAGGAGCGTGCCAACTGGGCTCTGGAAAGAGAGGCTTGCAAACACGCAGC
AGAAATCGATAAAAAGAAAATGCAAGAACTGAGCTGCGAGGTGGAGCGGAGGCAGGAGTG
GCTCCAGGAGGAGAGGATGGAGAGGGAGAAACTGGAATTAGAGCTTGGACAAGAGAGAGA
TTGCAGTCGAGTGCTGCTGAGTGACACTAAGCGAGAGCTACAGGAGCTGAAGGCCAGTTT
GAGGAAAGCCCAGACAGAGAGAGAGGAGCAACAGGACCTGCTGAACTTCATCCGTCAGTT
AGAGCAGAGGTTGGGGATTGTGCCAGAAAGTACATCAAATGGGGAAATTCCAACATGTGT
CTCTTCAGGCACTTCCTCCGAGGATAACAAGGAAGCTTCCCCACCTTCACCCAGATCGAT
CCGTTCACCTCTTTTCTTGTCCGCTCACCTGGAACGGCCCAACAGAGCTGAGACCATTGC
TGCTGAGACACACAGCCAAAGCAAAGAAGACACACCAGCCTCTGACGCACAGGATGTGTG
GAGGCAGCACTGTGAGCCCCGAGCCTGTGAAGGGAAGCAACTGATCCTGCCAGAACTCAC
CGACCCTATCCTGAGTCACAGCATTAAAGCCTTCTCTATTCCAAACGTGATCTGCCCTAG
CGCTTGTTATTGTGCTG------CTGCTGTTGTCTACACGGGACTGCGCAAAGAGCCTTG
TGAGCCGGGCGGGAACTGTGTCAAGAGTCCATGTGAGCTCCCGGTCAGGTGGCTGGCGGA
TAGATGGGTCTGCATGCCCGCAGCCAGAGCGGGGAGGGAGGGAGGAGGAGGAGGAGGA--
----------GGTGGTGTTATCCTGTATGCCGGCTCGTCTGGCAGTGCCAGCCCGAGTCC
TGGCAGTCCCTCAAGTGGATACCAGACCCAGTCGCCCTCGTCCCACTCACAGCCCTCATC
CCCTGAGGGTGTCTCCTTTCAGGAGATTGGGCCCCTGAAGCAGAGAGGGGAGCGGAGAGG
AGGGACGCCTTCCCCGAAATTGGTCTTCCAGTTTCCCGAAGTAAACAATGCTCCCGTCGC
CCAAATAACGACGGTATCATCTGCGACCTACAGCCATCCCACAGTGGCCAAGAGACCTTG
TGGTTTCACTGGCACATTTACCAAGACCGGAGGTATGGTGCTTCTGTGTAAGGTGTGTGG
GGACATCGCGTCTGGGTTCCATTATGGCGTGCACGCCTGCGAAGGCTGCAAGGGTTTCTT
CAGACGCAGCATTCAGCAGAACATCCACTACAAGATGTGCGTAAAGAATGAAAACTGTCT
CATCATGCGCATGAACAGAAACCGGTGCCAGCACTGCCGCTTCAAGAAGTGTCTCTCCGT
GGGCATGTCCAGAGATGCTGTGCGTTTTGGGCGTATTCCTAAACGGGAGAAGCAGAGACT
GTTGGATGAGATGCAGAGCTACATGAACAGTCTCAATGAATCAGCATCCATGGAAATGGA
GGTGTCCCCTCCTCCCGATGCCCCCTGCAGTCCGCAGAACCAGACGAATGACGGAGCGGG
CTCCATATCCCAGTGTTACCGCAGCAACGTAACGAACAGAGACGAGAAACCAATCAAGAT
GGCTGCCGGCAACAGCAACATTGGGGCTTCCTCCTTCCAGAACAACTCGGCACAGGAAGC
CTCCCTGTCACACTCGGCGACCCAGACTCACCACACGGTTCACGGGGAGCAGGGGAACTA
CCACGTCCCCACAAACTGCCCTGTGTCCTCCACCAGCAATGAAAACTCCACCCATGTCGA
CAACGCCAAGTACACCTACCCTTCCAATCAGAATCAGTGCCCCGTCACTGGCCGCCTATC
ATCCCAGTCCTACTCGGCCAATCAGAACAGTTACACAAGCAGTGATTCCCAGAACCAAGG
CCCCTGCCCCTGGAAGCTAAACGGTGGAGCCAAAGTGCTGGCATGTCCACTCAATTCATG
TCCTGTGGCTCCATCCAGTCGCTCCAGTCAGGAGGTGTGGGAGTCTTTCTCCCAGTGCTT
CACCCCTGCTGTTAAAGAAGTAGTGGAGTTTGCAAAGAGTATTCCTGGCTTCCAGTCTCT
CAGCCAGCATGATCAGGTCATGCTGCTCAAATCTGGCACTTTCCAGGTTCTGATGGTGAG
ATTCTGCTCACTGTTTGACCCCAAGGAGAGGACAGTAACCTTCCTCAATGGGCAGACATA
CTCACTGGCATCACTAAGGGCTCTTGGCATGGGCTCCTTACTGGATGCCATGTTTGAATT
CAGCGAGAAGCTGGGATCTTTGGGTCTGGAGCCAGACGAGATGGCTCTTTTCATGGCTGT
CGTGCTGGTTTCTGCTGATCGCTCTGGTATAGTGGAGGTGGGAGCAGTGGAGCAGCTGCA
GGAGAATCTAATAAAAGCCCTGCGCTCCCTCATCACCAGTCGCCGCCCAGATGATAGCAC
CCTCTTTCCAAAGCTGCTGCTGCGTCTGCCGGACCTGCGCACCCTGAACAACCACCACTC
CGACAAGCTTTTAGCCTTCCGCATAGATCCATGA
>Ecy-GLEAN-10024202_Ecy
ATGGA-------------------------------------------------------
------------------------------------------------------------
------------------------------------------------------------
------------------------------------------------------------
------------------------------------------------------------
------------------------------------------------------------
------------------------------------------------------------
------------------------------------------------------------
------------------------------------------------------------
------------------------------------------------------------
------------------------------------------------------------
------------------------------------------------------------
------------------------------------------------------------
------------------------------------------------------------
------------------------------------------------------------
------------------------------------------------------------
------------------------------------------------------------
------------------------------------------------------------
------------------------------------------------------------
------------------------------------------------------------
------------------------------------------------------------
------------------------------------------------------------
------------------------------------------------------------
------------------------------------------------------------
------------------------------------------------------------
------------------------------------------------------------
------------------------------------------------------------
------------------------------------------------------------
------------------------------------------------AAACAGTCCTGG
TGCTTGTTATTGTGCTG------CTGCTGTTGTCTACACGGGACTGCGCAAAGAGCCTTG
TGAGCCGGGCGGGAACTGTGTCAAGAGTCCATGTGAGCTCCCGGTCAGGTGGCTGGCGGA
TAGATGGGTCTGCATGCCCGCAGCCAGTGCGGGGAGGGAGGGAGGAGGAGGAGGA-----
----------GGTGGTGTTATCCTGTACGCCGGCTCGTCTGGCAGTGCCAGCCCGAGTCC
TGGCAGCCCCTCAAGTGGATACCAGACCCAGTCGCCCTCGTCCCACTCTCAGCCCTCATC
CCCTGAGGGTGTCTCCTTTCAGGAGATTGGGCCCCTGAAGCAGAGAGGGGAGCGGAGAGG
AGGGACGCCTTCCCCGAAATTGGTCTTCCAGTTTCCCGAAGTAAACAATGCTCCCGTTGC
CCAAATAACGACGGCATCATCTGCGACGTACAGCCATCCCACAGTGGCCAAGAGACCTTG
TGGTTTCACTGGCACATTTACCAAGACTGGAGGTATGGTGCTTCTGTGTAAGGTGTGTGG
GGACATCGCGTCTGGGTTCCATTATGGCGTGCACGCCTGCGAAGGCTGCAAGGGTTTCTT
CAGACGCAGCATTCAGCAGAACATCCACTACAAGATGTGCGTAAAGAATGAAAACTGTCT
CATCATGCGCATGAACAGAAACCGGTGCCAGCACTGCCGCTTCAAGAAGTGTCTCTCCGT
GGGCATGTCCAGAGATGCTGTGCGTTTTGGGCGTATTCCTAAACGGGAGAAGCAGAGACT
GTTGGATGAGATGCAGAGCTACATGAACAGTCTCAATGAATCAGCATCCATGGAAATGGA
GGTGTCCCCTCCTCCCGATGCCCCCTGCAGTCCTCAGAACCAGACGAACGACGGAGCAGG
CTCCATATCCCAGTGTTACCGCAGCAACGTAACGAACAGAGACGAGAAACCAATCAAGAT
GGCTGCCGGCAACAGCAACATCGGGGCTTCCTCCTTCCAGAACAACTCGGCGCAGGAACC
CTCCCTGTCACACTCGGCGACCCAGACCCACCACACGGTTCACGGGGAGCAGGGGAACTA
CCACGTCCCCACAAACTGCCCTGTGTCCTCCACCAGCAATGAAAACTCCACCCATGTCGA
CAACGCCAAGTACACCTACCCTTCCAATCAGAATCAGTGCCCTGTCACTGGCCGCCTATC
AACTCAGTCCTACTCGGCCAATCAGAACAGTTACCCAAGCAGTGATTCCCAGAACCAAGG
CCCCTGTCCCTGGAAGCTAAACGGAGGAGCCAAAGTTCTGGCATGTCCACTCAATTCATG
TCCCGTGGCTCCATCCAGTCGCTCCAGTCAGGAGGTGTGGGAGTCTTTCTCCCAGTGCTT
CACCCCCGCTGTTAAAGAAGTAGTGGAGTTTGCAAAGAGTATTCCCGGCTTCCAGTCTCT
CAGCCAGCATGATCAGGTCATGCTGCTCAAATCCGGCACTTTCCAGGTTCTGATGGTGAG
ATTCTGCTCACTGTTTGACCCCAAGGAGAGGACAGTAACCTTCCTCAATGGGCAGACATA
CTCACTGGCATCACTAAGGGCTCTTGGCATGGGCTCCTTACTGGACGCCATGTTTGAATT
CAGCGAGAAGCTGGGATCTTTGGGTCTGGAGCCAGACGAGATGGCTCTTTTCATGGCTGT
CGTGCTGGTTTCTGCTGATCGCTCTGGCATAGTGGAGGTGGGAGCAGTGGAGCAGCTGCA
GGAGAATCTAATAAAAGCCCTGCGCTCCCTCATCACCAGTCGCCGCCCAGACGATAGCAC
CCTCTTTCCAAAGTTGCTGCTGCGTCTGCCGGACCTGCGCACCCTGAACAACCACCACTC
CGACAAGCTTTTAGCCTTCCGCATAGATCCATGA
>E.fuscoguttatus.11628_fus
ATGGA-------------------------------------------------------
------------------------------------------------------------
------------------------------------------------------------
------------------------------------------------------------
------------------------------------------------------------
------------------------------------------------------------
------------------------------------------------------------
------------------------------------------------------------
------------------------------------------------------------
------------------------------------------------------------
------------------------------------------------------------
------------------------------------------------------------
------------------------------------------------------------
------------------------------------------------------------
------------------------------------------------------------
------------------------------------------------------------
------------------------------------------------------------
------------------------------------------------------------
------------------------------------------------------------
-------------------------------------GAGGAGGAGGGGCGGCGGCAGTC
ACGCAAGCAAA-------------------------------------------------
------------------------------------------------------------
------------------------------------------------------------
------------------------------------------------------------
------------------------------------------------------------
------------------------------------------------------------
------------------------------------------------------------
------------------------------------------------------------
----------------------------------------------------------GG
CACTCAGTCCTGTACTAGACGGCCAGAAGTGAACCGCAGGGAACAACTCAACAGCATCGA
TCATCCACTAGAAAACATGGAAAACAGTCCTGGT--------------------------
------------------------------------------------------------
----------GGTGGTGTTATCCTGTACGCCGGCTCGTCTGGCAGTGCCAGCCCGAGTCC
TGGCAGCCCCTCAAGTGGATACCAGACCCAGTCGCCCTCGTCCCACTCGCAGCCCTCATC
CCCTGAGGGTGTCTCCTTTCAGGAGATTGGGCCCCTGAAGCAGAGAGGGGAGCGGAGAGG
AGGGACGCCTTCCCCGAAATTGGTCTTCCAGTTTCCCGAAGTAAACAATGCTCCCGTCGC
CCAAATAACGACGGTATCATCTGCGACCTACAGCCATCCCACAGTGGCCAAGAGACCTTG
TGGTTTCACTGGCACATTTACCAAGACCGGAGGTATGGTGCTTCTGTGTAAGGTGTGTGG
GGACATCGCGTCTGGGTTCCATTATGGCGTGCACGCCTGCGAAGGCTGCAAGGGTTTCTT
CAGACGTAGCATTCAGCAGAACATCCACTACAAGATGTGCGTAAAGAATGAAAACTGTCT
CATCATGCGCATGAACAGAAACCGGTGCCAGCACTGCCGCTTCAAGAAGTGTCTCTCCGT
GGGCATGTCCAGAGATGCTGTGCGTTTTGGGCGTATTCCTAAACGGGAGAAGCAGAGACT
GTTGGATGAGATGCAGAGCTACATGAACAGTCTCAATGAATCAGCATCCATGGAAATGGA
AGTGTCCCCTCCTCCCGATGCCCCCTGCAGTCCGCAGAACCAGACGAACGACGGAGCGGG
CTCCATATCCCAGTGTTACCGCAGCAACGTAACGAACAGAGACGAGAAACCAATCAAGAT
GGCTGCCGGCAACAGCAACATCGGGGCTTCCTCCTTCCAGAACAACTCGGCGCAGGAACC
CTCCCTGTCACACTCTGCGACCCAGACTCACCACACGGTTCACGGGGAGCAGGGGAACTA
CCACGTCCCCACAAACTGCCCTGTGTCCTCCACCAGCAATGAAAACTCCACCCATGTCGA
CAACGCCAAGTACACCTACCCTTCCAATCAGAATCAGTGCCCCGTCACTGGCCGCCTATC
ATCTCAGTCCTACTCAGCCAATCAGAACAGTTACCCAAGCAGTGATTCCCAGAACCAAGG
CCCCTGCCCCTGGAAGCTAAACGGAGGAGCCAAAGTGCTGGCATGTCCACTCAATTCATG
TCCCGTGGCTCCATCCAGTCGCTCCAGTCAGGAGGTGTGGGAGTCTTTCTCCCAGTGCTT
CACCCCCGCTGTTAAAGAAGTAGTGGAGTTTGCAAAGAGTATTCCTGGCTTCCAGTCTCT
CAGCCAGCATGATCAGGTCATGCTGCTCAAATCCGGCACTTTCCAGGTTTTGATGGTGAG
ATTCTGCTCACTGTTTGACCCCAAGGAGAGGACAGTAACCTTCCTCAATGGGCAGACATA
CTCACTGGCATCACTAAGGGCTCTTGGCATGGGCTCCTTACTGGACGCCATGTTTGAATT
CAGCGAGAAGCTGGGATCTTTGGGTCTGGAGCCAGACGAGATGGCTCTTTTCATGGCTGT
CGTGCTGGTTTCTGCTGATCGCTCTGGTATAGTGGAGGTGGGAGCAGTCGAGCAGCTGCA
GGAGAATCTAATAAAAGCCCTGCGCTCCCTCATCACCAGTCGCCGCCCAGATGATAGCAC
CCTCTTTCCAAAGCTGCTGCTGCGTCTGCCGGACCTGCGCACCCTGAACAACCACCACTC
CGACAAGCTTTTAGCCTTCCGCATAGATCCATGA
>Epmoa-GLEAN-10023114_moa
ATGGATAAACAGTCCACGGTGGAGTTTCGAAATGTGGGGCAACTGTACTTCCCCCAAACC
AGAGTGGAGTGCCACTACAG----------TCTGACCTCTGACCATCAGTGGAGCAGCAG
TGACTGGATAGGGATTTTTGAGATGGGCTGTTCTTCAGTGACACAGTATTACACATATAC
ATGGGCTCTTGTTCCTGAAGGGTACACTGAGGGTACCAATGTCAACTGCTGTGTACTTTT
CCAGGCATTCTACCTGCCCCGCCCCAGTGCTGTGGAGTATCAGTTCATATATGTGGATAA
GATGGGAAAGGTGTGTGCCCGTAGTCGCCCTTTCACTTTCCGTGCTCCCAAGCCGTTGGA
GGAGCTGGAGACTCTGAAAGAGGATCAAGATGAGGAGGATGGAGAGGAGGAGCTGCTCCT
GGTCATCCCCAGGGCTCAACTGCTTCAGCAGAGTCGGCTGGAGGAATGCTTAAAAAAACA
GGTGGATATACAGCAGGCTCTGGATGTGGCAAAAAAGGAGGTAGTGAATGAGAAAGAGAA
CAGCAGAAAAGCGAGGATGGAGTGGGAGCGTGAAAGAAAAGCAATGAAGGAGGAGATCTC
AGAGCTTAGAGACAACTTAAGAAACAGCTGTGAGATGTTGACGAGGATGGAGGGAAAACA
CAAGAATGTAAAATACAGTCAGGAAAATCTGACATCCGAACTGAGTAAACACATGGCTGA
AAAGGCTGAATGTCAGCAGAGAAACAAAGAGCTGGAGAAGGATCTCAAGGCCCTTAAAGA
AAGGGAGAAAGAGGAAAACGGGGACCTGGAAAGGCAAGTGCTGAAGGAGAGAGTGAAGAA
AATGTCCACTCAAATGAAACACGATGAGGAAAAGAGAAAATGTCTGCAGGAGGAGAACGA
GGCTGCTCTGGCGCAGGCACAAGGGCTGCAGGAGCGTCTGGAGGCTTGTGAGCATGAAGC
TGAAGGCCTGCGTAGGGAACTGAGAGAGCTGGGCACCCGTCAGGGCCATACCAACACTGA
GCTGCATCAAGCCCGGCTGCAAGTAGCCCAGCTCACCCTGCAACTGTCTGAGGAGAACCT
GGTCCTCAGGGAGGAGCGTGCCAACTGGGCTCTGGAAAGAGAGGCTTGCAAACACGCAGC
AGAAACTGATAAAAAGAAAATGCAAGAACTGAGCTGCGAGGTGGAGCGGAGGCAGGAGTG
GCTCCAGGAGGAGAGGATGGAGAGGGAGAAACTGGAATTAGAGCTTGGACGAGAGAGAGA
TTGCAGTCGAGTGCTGCTGAGTGACACTAAGCGAGAGCTACAGGAGCTGAAGGCCAGTTT
GAGGAAAGCCCAGACAGAGAGAGAGGAGCAGCAGGACCTGCTGAACTTCATCCGTCAGTT
AGAGCAGAGGTTGGGGATTGTGCCAGAAAGTACATCAAATGGGGAAATTCCAACATGCGT
CTCTTCTGGCACTTCCTCTGAGGATGACAAGGAAGCTTCTCCACCTTCACCCAGATCGAT
CCGTTCACCTCTTTTCTTGTCCGCTCACCTGGAACGGCCCAACAGAGCTGAGACCATTGC
TGCTGAGACACACAGCATAAGCAAAGAAGACACACCAGCCTCTGACACACAGGATGTGTG
GAGGCAGCACTGTGAGCCCCGAGCCTGTGAAGGGAAGCAACTGATCCTACCAGAACTCAC
CGACCCTATCCTGAGTCACAGCATTAAAGCCTTCTCTATTCCAAACGTGATCTGCCCTAG
TGCTTGTTATTGTGCTG------CTGCTGTTGTCTACACGGGACTGCGCAAAGAGCCTTG
TGAGCCGGGCGGGAACTGTGTCAAGAGTCCATGTGAGCTCCCGGTCAGGTGGCTGGCGGA
TAGATGGGTCTGCATGCCCGCAGCCAGAGCGGGGAGGGAGGGAGGAGGAGGAGGAGGAGG
AGGAGGAGGAGGTGGTGTTATCCTGTACGCCGGCTCGTCTGGCAGTGCCAGCCCGAGTCC
TGGCAGCCCCTCAAGTGGATACCAGACCCAGTCGCCCTCATCCCACTCGCAGCCCTCATC
CCCTGAGGGTGTCTCCTTTCAGGAGATTGGGCCCCTGAAGCAGAGAGGAGAGCGGAGAGG
AGGGACGCCTTCCCCGAAATTGGTCTTCCAGTTTCCCGAAGTAAACAATGCTCCCGTCGC
CCAAATAACGACGCTATCATCTGCGACCTACAGCCATCCCACAGTGGCCAAGAGACCTTG
TGGTTTCACTGGCACATTTACCAAAACCGGAGGTATGGTGCTTCTGTGTAAGGTGTGTGG
GGACATCGCGTCTGGGTTCCATTATGGCGTGCATGCCTGCGAAGGCTGCAAGGGTTTCTT
CAGACGCAGCATTCAGCAGAACATCCACTACAAGATGTGCGTAAAGAATGAAAACTGTCT
CATCATGCGCATGAACAGAAACCGGTGCCAGCACTGCCGCTTCAAGAAGTGTCTCTCCGT
GGGCATGTCCAGAGATGCTGTGCGTTTTGGGCGTATTCCTAAACGGGAGAAGCAGAGACT
GTTGGATGAGATGCAGAGCTACATGAACAGTCTCAATGAATCAGCATCCATGGAAATGGA
AGTGTCCCCTCCTCCCGATGCCCCCTGCAGTCCGCAGAACCAGACGAACGACGGAGCGGG
CTCCATATCCCAGTGTTACCGCAGCAACGTAACGAACAGAGACGAGAAACCAATCAAGAT
GGCTGCCGGCAACAGCAACATCGGGGCTTCCTCCTTCCAGAACAACTCGGCGCAGGAACC
CTCCCTGTCACACTCGGCGACCCAGACTCACCACACGGTTCACGGGGAGCAGGGGAACTA
CCACGTCCCCACAAACTGCCCTGTGTCCTCCACCAGCAATGAAAACTCCACCCATGTCGA
CAACGCCAAGTACACCTACCCTTCCAATCAGAATCAGTGCCCCGTCACTGGCCGCCTATC
ATCTCAGTCCTACTCGGCCAATCAGAACAGTTACCCAAGCAGTGATTCCCAGAACCAAGG
CCCCTGCCCCTGGAAGCTAAACGGAGGAGCCAAAGTGCTGGCATGTCCACTCAATTCATG
TCCCGTGGCTCCATCCAGTCGCTCCAGTCAGGAGGTGTGGGAGTCTTTCTCCCAGTGCTT
CACCCCCGCTGTTAAAGAAGTAGTGGAGTTTGCAAAGAGTATTCCTGGCTTCCAGTCTCT
CAGCCAGCATGATCAGGTCATGCTGCTCAAATCCGGCACTTTCCAGGTTCTGATGGTGAG
ATTCTGCTCACTGTTTGACCCCAAGGAGAGGACAGTAACCTTCCTCAATGGGCAGACATA
CTCACTGGCATCACTAAGGGCTCTTGGCATGGGCTCCTTACTGGACGCCATGTTTGAATT
CAGCGAGAAGCTGGGATCTTTGGGTCTGGAGCCAGACGAGATGGCTCTTTTCATGGCTGT
CGTGCTGGTTTCTGCTGATCGCTCTGGTATAGTGGAGGTGGGAGCAGTGGAGCAGCTGCA
GGAGAATCTAATAAAAGCCCTGCGCTCCCTCATCACCAGTCGCCGCCCAGATGATAGCAC
CCTCTTTCCAAAGCTGCTGCTGCGTCTGCCGGACCTGCGCACCCTGAACAACCACCACTC
CGACAAGCTTTTAGCCTTCCGCATAGATCCATGA
>XP-033483696.1_lan
ATGGA-------------------------------------------------------
------------------------------------------------------------
------------------------------------------------------------
------------------------------------------------------------
------------------------------------------------------------
------------------------------------------------------------
------------------------------------------------------------
------------------------------------------------------------
------------------------------------------------------------
------------------------------------------------------------
------------------------------------------------------------
------------------------------------------------------------
------------------------------------------------------------
------------------------------------------------------------
------------------------------------------------------------
------------------------------------------------------------
------------------------------------------------------------
------------------------------------------------------------
------------------------------------------------------------
------------------------------------------------------------
------------------------------------------------------------
------------------------------------------------------------
------------------------------------------------------------
------------------------------------------------------------
------------------------------------------------------------
------------------------------------------------------------
------------------------------------------------------------
------------------------------------------------------------
------------------------------------------------------------
------------------------------------------------------------
---------------------AAACAGTCCTGGT--------------------------
------------------------------------------------------------
----------GGTGGTGTTATCCTGTACGCCGGCTCGTCTGGCAGTGCCAGCCCGAGTCC
TGGCAGCCCCTCAAGTGGATACCAGACCCAGTCGCCCTCGTCCCACTCGCAGCCCTCATC
CCCTGAGGGTGTCTCCTTTCAGGAGATTGGGCCCCTGAAGCAGAGAGGGGAGCGGAGAGG
AGGGACGCCTTCCCCGAAATTGGTCTTCCAGTTTCCCGAAGTAAACAATGCTCCCGTCGC
CCAAATAACGACGGTATCATCTGCGACCTACAGCCATCCCACAGTGGCCAAGAGACCTTG
TGGTTTCACTGGCACATTTACCAAGACCGGAGGTATGGTGCTTCTGTGTAAGGTGTGTGG
AGACATCGCATCTGGGTTCCATTATGGCGTGCACGCCTGCGAAGGCTGCAAGGGTTTCTT
CAGACGCAGCATTCAGCAGAACATCCACTACAAGATGTGCGTAAAGAATGAAAACTGTCT
CATCATGCGCATGAACAGAAACCGGTGCCAGCACTGCCGCTTCAAGAAGTGTCTCTCCGT
GGGCATGTCCAGAGATGCTGTGCGTTTTGGGCGTATTCCTAAACGGGAGAAGCAGAGACT
GTTGGATGAGATGCAGAGCTACATGAACAGTCTCAATGAATCAGCATCCATGGAAATGGA
AGTGTCCCCTCCTCCCGATGCCCCCTGCAGTCCGCAGAACCAGACGAACGACGGAGCGGG
CTCTATATCCCAGTGTTACCGCAGCAACGTAACGAACAGAGACGAGAAACCAATCAAGAT
GGCTGCTGGCAACAGCAACATCGGGGCTTCCTCCTTCCAGAACAATTCGGCGCAGGAACC
CTCCCTGTCACACTCGGCGACCCAGACTCACCACACGGTTCACGGGGAGCAGGGGAACTA
CCACGTCCCCACAAACTGCCCTGTGTCCTCCACCAGCAATGAAAACTCCACCCATGTCGA
CAACGCCAAGTACACCTACCCTTCCAATCAGAATCAGTGCCCCGTCACTGGCCGCCTACC
ATCTCAGTCCTACTCGGCCAATCAGAACAGTTACCCAAGCAGTGATTCCCAGAACCAAGG
CCCCTGCCCCTGGAAGCTAAACGGAGGAGCCAAAGTGCTGGCATGTCCACTCAATTCATG
TCCCGTGGCTCCATCCAGTCGCTCCAGTCAGGAGGTGTGGGAGTCTTTCTCCCAGTGCTT
CACCCCCGCTGTTAAAGAAGTAGTGGAGTTTGCAAAGAGTATTCCTGGCTTCCAGTCTCT
CAGCCAGCATGATCAGGTCATGCTGCTCAAATCCGGCACTTTCCAGGTTCTGATGGTGAG
ATTCTGCTCACTGTTTGACCCCAAGGAGAGGACAGTAACCTTCCTCAATGGGCAGACATA
CTCACTGGCATCACTAAGGGCTCTTGGCATGGGCTCCTTACTGGACGCCATGTTTGAATT
CAGCGAGAAGCTGGGATCTTTGGGTCTGGAGCCAGACGAGATGGCTCTTTTCATGGCTGT
CGTGCTGGTTTCTGCTGATCGCTCTGGTATAGTGGAGGTGGGAGCAGTGGAGCAGCTGCA
GGAGAATCTAATAAAAGCCCTGCGCTCCCTCATCACCAGTCGCCGCCCAGATGATAGCAC
CCTCTTTCCAAAGCTGCTGCTGCGTCTGCCGGACCTGCGCACCCTGAACAACCACCACTC
CGACAAGCTTTTAGCCTTCCGCATAGATCCATGA
