# Supplementary material for: Chromosome-Level Genome Assembly of the Speckled Blue Grouper (Epinephelus cyanopodus) Provides Insight into Its Adaptive Evolution
Source: Biology (Basel). 2022 Dec 13;11(12):1810. doi: 10.3390/biology11121810 (PMC9775623; doi:10.3390/biology11121810)
Supplement: Supplementary file 1 [file biology-11-01810-s001.zip › Supplemental Data/HO00667.align]

>E.fuscoguttatus.11888_fus
-ATG--------------------------------------------------------
CAACAAATTC-CAGTGGCTCCAGTGGAGGGGAGGTTACGTCGCAGTGTGCCAAGCCTGCC
AGCAATCAAGCCAGACAGGCTAAAAACAGCTAAAACGCTGGTGGAGAAAGCAGTGAAGCT
GAGGAAAGTGTTTTCAGTGCAGGGACCCTACCCTGTGATCCGTGCTGCCTTGTGGGCCAG
AGGGTGGGTGGAACGTCGTTTGCCCCTTCCTGCCCAGAGACCACCTCATTGCCATGGCAA
TGAGGAGGAGGATGGCGATGATGGTGATGTCAGTGCTGATGTTACTGTGGGAGCAGATGA
AGGCGAGAAAGAGGAGAACCTTGATGACATGTATGACCTCATGTCTCGTCTGGTTCGAAA
TGAGACAACTTATTTCCACTGGACAACGCGTCGTGATGACATAGACTATCGCTCCTTGCA
GAATGACCAAATGACCAACCACTATGCAAATTCTGGGTCGTTTACCACCAAGGTTGGACT
CTGTGTGAACCTGCGTAACCTTCAGTGGTTTGATACAGCAGATCCTGATACCTTCTTCCC
ACGATGCTACAAGCTTGGGGCAGAGGATGAAAAGCATGCATTCATAGAGGATTTTAGGAG
GACAGCATGCACCAGTCTGCTGCAGTACGTGGTCGAGTCAAGTGGATGGAGGAGAGACAC
AGCACAGGGCGAGGAACAAAAAGGCGGGAACAGTGTCTCTGATGAGTTGGATAACGTGGA
GCATCGATTTGTTGGTCCAGGAATAATTGACACGGCTTTGCGCGTGTGTCAAGAGTTTCT
CAGTGTTTTGGAGCACAGCGACATTGATATAACTGTAGAAACACCACCCTCGGTGGAGGA
GAAACAGTGGGCAGAGTTTCTGCAAGACTACTACATGGTTGTGCATGAAGGTGGATGGAT
CAGGGGTAGCAGTGTGTTTGTGGAGCGCTGCCAGGCCATGTTAATCAGACTGCAGGAGGT
TTGCCCTCAGCTGGACACAGATGGACTAAATAACATCTGGATCATCAAACCAGGTGCCAA
GTCAAGAGGGCGAGGTATTATGTGTATGGATCGCCTGGATGACATTTTGGCACTTGTGGA
CAGTGACAGAGCCCTGACTAAGGAGAGTAAGTGGGTGGTTCAGAAATACCTGGAACGTCC
TCTGTTGGTCCATGGCACCAAGTTTGACCTCCGCCAGTGGTTCCTCGTCACCGACTGGAA
CCCTCTGACTGTCTGGTTCTACAGAGAGTGCTACCTGCGGTTCTCCACTCAGCCCTACTC
CACAAAAACTCTGGACAGCTCAGTCCACCTGTGCAACAACTCAATCCAGAAGCACTTCCA
GCCGTCCTGTGAGCGCCATCCAGGAGTGCCTGAGGACAACATGTGGTCCTGCTCTCAGTT
TAGGGCTTTTCTGCAGCGGCAGGGCCGTGGGGCAGAGTGGGAGTCAGTGGTGGTCCCGGG
CATGCAGCAAGCAGTGGTCCGTGCCCTGCAGACAGCCCAGGACCTGGTCGAGCCCCGCAA
GGCGAGCTTTGAGCTCTACGGAGCCGACTTTATGTTGGGCAGAGATCTGAGGCCTTGGCT
TCTGGAGATCAATGCCAGTCCAACTATGGCCTGCTCCACCACTGTGACTGCTCGCCTCTG
CCCTGCTGTACAGCTGGACACACTGAGGGTCGTGCTAGACCGACGGACTGATCCTAGTGC
GTACACAGGAGGCTTCCAGCTAATCTACAAACAGGCTGCAGTTGAAGTTCCTCAGTATGT
GGGAGTGAACCTGCTGGTGGAAGGAGCTCCCATAAGGCGATCCAGACCTCCGTTTCATAG
ACAAACTGTTATCTCTAACCGACCTCTCACCATCCAGTTCCCTTCAGACCAGTCGTCATC
AGAGGAGCTTGAAACGACACATAAAGCATCAGGTCAGAAGTCTTACACAGTCTCTGCTTT
TCACCACTCAGGCAAGGAGAATCGAGAGAAGAGGAGGCAGGTGACATCAACATCTGCTAA
GAGGGAGTGTGAAAAGAGAACAGAGGTTCGGAAAACCTCTTTTGTTTGCAGGTCCAGTCA
CAGTGTGGCCTATGAACAGCCTTTGGTGGTACACACCGAACCCCAGAGGAAAGCACGGCG
TTTGGCTCTAAGTCTTGGTGCCACTGGGGCAACTCTGGTCCCACGGAGCCTTTCTTTTTC
CCTCAGCCCCCCTCACAACATGTCAGAGTGCAAATCTCAGGCCAACCCAGGCCATGGATC
ACACATCTCCAGATCCTTCATTCCCCAGACAGCTTTTGAGCCCCAACACAGGACTCCTAC
CCGGGTCTTTCCTCCACTACGGGGTCCTCTCCCTACTCTGGAGGTCTTTAGCTTGAGACC
AAACATTGTGGCTCGAACCACTGACTGTCGTAATCCAAACTTGTCCTCTCATCCCAGTGT
CCATAGGCAACAGTTGTTCCTCTGCTCTCAAAGGCAGAGTATGTCCAAACTTAAAGGAGA
GCACACATGGGAACATAAACACTAG
>XP-033483383.1_lan
-ATG--------------------------------------------------------
CAACAAATTC-CAGTGGCTCCAGTGGAGGGAAGGTTACGTCGCAGTGTGCCAAGCCTGAC
AGCAATCAAGCCAGACAGGCTAAAAACAGCTAAAACGCTGGTGGAGAAAGCAGTGAAGCT
GAGGAAAGTGTTTTCAGTGCAGGGACCCTACCCTGTGATCCGTGCTGCCTTGTGGGCCAG
AGGGTGGGTGGAACGTCGTTTGCCCCTTCCTGCCCAGAGACCACCTCATTGCCATGGCAA
TGAGGAGGAGGATGGCGATGATGGTGATGTCAGTGCTGATGTTACTGTGGGAGCAGATGA
AGGCGAGAAAGAGGAGAACCTTGATGACATGTATGACCTCATGTCTCGCCTGGTTCGAAA
TGAGACAACTTATTTCCACTGGACAACGCGTCGGGATGACATAGACTATCGCTCCTTGCA
GAATGACCAAATGACCAACCACTATGCAAATTCTGGGTCGTTTACCACCAAGGTCGGGCT
CTGTGTGAACCTGCGTAACCTTCAGTGGTTTGATACAGCAGATCCTGATACCTTCTTCCC
ACGATGCTACAGGCTTGGGGCAGAGGATGAAAAGCATGCATTTATAGAGGATTTTAGGAG
GACAGCATGCACCGGTCTGCTGCAGTATGTGGTCGAGTCAAGTGGATGGAGGAGAGACAC
AGCACAGGGCGAGGAACAAAAAGGCAGGAACAGTGTCTCTGATGAGTTGGATAACGTGGA
GCATCGATTTGTTGGTCCAGGAATAATCTACACGGCTTTGCACGTGTGTCAAGAGTTTCT
CAGTGTTTTGGAGCACAGCGACATTGATATAACTGTAGAAACACCACCCTCGGTGGAGGA
GAAACAGTGGGCAGAGTTTCTGCAAGACTACTACATGGTTGTGCATGAAGGTGGATGGAT
CAGGGGTAGCAGTGTGTTTGTGGAGCGCTGCCAGGCCATGTTAATCAGACTGCAGGAGGT
TTGCCCTCAGCTGGACACAGATGGACTAAATAACATCTGGATTATCAAACCAGGTGCCAA
GTCAAGAGGGCGAGGTATTATGTGTATGGATCGCCTGGATGACATTTTGGCACTTGTGGA
CAGTGACAGAGCCCTGACTAAGGAGAGTAAGTGGGTGGTTCAGAAATACCTGGAACGTCC
TCTGTTGGTCCTTGGCACCAAGTTTGACCTCCGCCAGTGGTTCCTTGTCACCGACTGGAA
CCCTCTGACTGTCTGGTTCTACAGAGAGTGCTACCTGCGGTTCTCCACTCAGCCCTACTC
CACAAAAACTCTGGACAGCTCAGTCCACCTGTGCAACAACTCAATCCAGAAGCACTTCCA
GCCATCCTGTGAGCGCCATCCAGGAGTGCCCGAGGACAACATGTGGTCCTGCTCTCAGTT
TAGGGCTTTTCTGCAGCGGCAGGGCCGTGGGGCAGAGTGGGAGTCAGTGGTGGTCCCGGG
CATGCAGCAAGCAGTGGTCCGTGCCCTGCAGACAGCCCAGGACCTGGTCGAGCCCCGCAA
GGCGAGCTTTGAGCTCTACGGAGCCGACTTTATGTTGGGCAGAGATCTGAGGCCTTGGCT
TCTGGAGATCAATGCCAGTCCAACTATGGCCTGCTCCACCACTGTGACTGCTCGCCTCTG
CCCTGCTGTACAGCTGGACACACTGAGGGTCGTGCTAGACCGACGGACTGATCCTAGTGC
GTACACAGGAGGCTTCCAGCTAATCTACAAACAGGCTGCAGTTGAAGTTCCTCAGTATGT
GGGAGTGAACCTGCTGGTGGAAGGAGCTCCCATAAGGCGATCCAGACCTCCGTTTCATAG
ACAAACTGTTATCTCTAACCGACCTCTCACCATCCAGTTCCCTTCAGACCAGTCGTCGTC
AGAGGAGCTTGAAACAACACATAAAGCATCAGGTCAGAAGTCTTACACAGTTCCTGCTTT
TCACCGCTCAGGCAAGGAGAATCGAGAGAAGAGGAGGCAGGTGACATCAACATCTGCTAA
GAGGGAGTGTGAAAAGAGAACAGAGGTTCAGAAAACCTCCTTTGTTCGCAGGTCCAGTCA
CAGTGTGGCCTGTGAACAGCCTTTGGTGGTACACACCGAACCCCAGAGGAAAGCACGGCG
TTTGGCTCTAAGTCTTGGTGCCACTGGGGCAACTCTGGTCCCACGGAGCCTTTCTTTTTC
CCTCAGCCCCCCTCACAACATGTCAGAGTGCAAATCTCAGGCCAGCCCAGGCCATGGATC
ACACATCTCCAGATCCTTCATTCCCCAGACAGCTTTTGAGCCCCAACACAGGACTCCTAC
CCGGGTCTTTCCTCCACTACGGGGTCCTCTCCCTACTCTGGAGGTCTTTAGCTTGAGACC
AAACATTGTGGCTCGAACCACTGACTGTCGTAATCCAAACTTGTCCTCTCATCCCAGTGT
CCATAGGCAACAGTTATTCCTCTGCTCTCAAAGGCAGAGCATGTCCAAACTTAAAGGAGA
GCACACATGGGAACATAAACACTAG
>Epmoa-GLEAN-10023096_moa
-ATGATCTCGGGGTCGTTGACGGGCATGCTCGTGGCCTTTGGGTTACCCTGCTCAGTGTT
CACGGAGTGCACAGTGGCTCCAGTGGAGGGGAGGTTACGTCGCAGTGTGCCAAGCCTGCC
AGCAATCAAGCCAGACAGGCTAAAAACAGCTAAAACGCTGGTGGAGAAAGCAGTGAAGCT
GAGGAAAGTGTTTTCAGTGCAGGGACCCTACCCTGTGATCCGTGCTGCCTTGTGGGCCAG
AGGGTGGGTGGAACATCGTTTGCCCCTTCCTGCCCAGAGACCACCTCATTGCCATGGCAA
TGAGGAGGAGGATGGCGATGATGGTGATGTCAGTGCTGATGTTACTGTGGGAGCAGATGA
AGGCGAGAAAGAGGAGAACCTTGATGACATGTATGACCTCATGTCTCGCCTGGTTCGAAA
TGAGACAACTTATTTCCACTGGACAACGCGTCGGGATGACATAGACTATCGCTCCTTGCA
GAATGACCAAATGACCAACCACTATGCAAATTCTGGGTCGTTTACCACCAAGGTCGGGCT
CTGTGTGAACCTGCGTAACCTTCAGTGGTTTGATACAGCAGATCCTGATACCTTCTTCCC
ACGATGCTACAGGCTTGGGGCAGAGGATGAAAAGCATGCATTCATAGAGGATTTTAGGAG
GACAGCATGCACCAGTCTGCTGCAGTACGTGGTCGAGTCAAGTGGATGGAGGAGAGACAC
AGCACAGGGCGAGGAACAAAAAGGCGGGAACA------------AGTTGGATAACGTGGA
GCATCGATTTGTTGGTCCAGGAATAATCGACACGGCTTTGCACGTGTGTCAAGAGTTTCT
CAGTGTTTTGGAGCACAGCGACATTGATATAACTGTAGAAACACCACCCTCGGTGGAGGA
GAAACAGTGGGCAGAGTTTCTGCAAGACTACTACATGGTTGTGCATGAAGGTGGATGGAT
CAGGGGTAGCAGTGTGTTTGTGGAGCGCTGCCAGGCCATGTTAATGAGACTGCAGGAGGT
TTGCCCTCAGCTGGACACAGATGGACTAAATAACATCTGGATTATCAAACCAGGTGCCAA
GTCAAGAGGGCGAGGTATTATATGTATGGATCGCCTAGATGACATTTTGGCACTTGTGGA
CAGTGACAGAGCCCTGACTAAGGAGAGTAAGTGGGTAGTTCAGAAATACCTGGAACGTCC
TCTGTTGGTCCATGGCACCAAGTTTGACCTCCGCCAGTGGTTCCTCGTCACCGACTGGAA
CCCTCTGACTGTCTGGTTCTACAGAGAGTGCTACCTGCGGTTCTCCACTCAGCCCTACTC
CACAAAAACTCTGGACAGCTCAGTCCACCTGTGCAACAACTCAATCCAGAAGCACTTCCA
GCCGTCCTGTGAGCGCCATCCAGGAGTGCCCGAGGACAACATGTGGTCCTGCTCTCAGTT
TAGGGCTTTTCTGCAGCGGCAAGGCTGTGGGGCAGAGTGGGAGTCACTGGTGGTCCCGGG
CATGCAGCAAGCAGTGGTCCGTGCCCTGCAGACAGCCCAGGACCTGGTCGAGCCCCGCAA
GGCGAGCTTTGAGCTCTACGGAGCCGACTTTATGTTGGGCAGAGATCTGAGGCCTTGGCT
TCTGGAGATCAATGCCAGTCCAACTATGGCCTGCTCCACCACTGTGACCGCTCGCCTCTG
CCCTGCTGTACAGCTGGACACACTGAGGGTCGTGCTAGACCGACGGACTGATCCTAGTGC
GTACACAGGAGGCTTCCAGCTAATCTACAAACAGGCTGCAGTTGAAATTCCTCAGTATGT
GGGAGTGAACCTGCTGGTGGAAGGAGCTCCCATAAGGCGATCCAGACCTCCGTTTCATAG
ACAAACTGTTCTTTCTAACCGACCTCTCACCATCCAGTTCCCTTCAGACCAGTCGTCATC
AGAGGAGCTTGAAACGACACATAAAGCATCAGGTCAGAAGTCTTACACAGTCTCTGCTTT
TCATCGCTCAGGCAAGGAGAATCGAGAGAAGAGGAGGCAGGTGACATCAACATCTGCTAA
GAGGGAGTGTGAAAAGAGAACAGAGGTTCAGAAAACCTCCTTTGTTCGCAGGTCCAGTCA
CAGTGTGGCCTGTGAACAGCCTTTGGTGGTACACACCGAACCCCAGAGGAAAGCACGGCG
TTTGGCTCTAAGTCTTGGTGCCACTGGGGCAACTCTGGTCCCACAGAGCCTTTCTTTTTC
CCTCAGCCCCCCTCACAACATGTCAGAGTGCAAATCTCAGGCCAACCCAGGCCATGGATC
AAACATCTCCAGATCCTTC---------------------CCCCAACACAGGACTCCTAC
CCGGGTCTTTCCTCCACTACGGGGTCCTCTCCCTACTCTGGAGGTCTTTAGCTTGAGACC
AAACATTGTGGCTCGAACCACTGACTGTCGTAATCCAAACTTGTCCTCTCATCCCAGTGT
CCATAGGCAACAGTTATTCCTCTGTTCTCAAAGGCAGAGCATGTCCAAACTTAAAGGAGA
GCACACATGGGAACATAAACACTAG
>C.altivelis-GLEAN-10028121_alt
-ATGATCTCGGGGTCGTTGACGGGCATGCTCGTGGCCTTTGGGTTACCCTGCTCAGTGTT
CACGGAGTGCACAGTGGCTCCAGTGGAGGGGAGGTTACGTCGCAGTATGCCAAGCCTGCC
AGCAATCAAGCCAGACAGGCTAAAAACAGCTAAAACGCTGGTGGAGAAAGCAGTGAAGCT
GAGGAAAGTGTTTTCGGTGCAGGGACCCTACCCTGTGATCCGTGCTGCCTTGTGGGCAAG
AGGGTGGGTGGAACGTCGTTTGCCCCTTCCTGCCCAGAGACCACCTCATTGCCATGGCAA
TGAGGAGGAGTATGGCGATGATGGTGATGTCAGTGCTGATGTTACTGTGGGAGCAGATGA
AGGCGAGAAAGAGGAGAACCTTGATGACATGTATGATCTCATGTCTCGCCTGGTTCGAAA
TGAGACAACTTATTTCCACTGGACAACACGTCGTGATAACATAGACTATCGCTCCTTGCA
GAATGACCAAATGACCAACCACTATGCAAATTCTGGGTCGTTTACCACCAAGGTCGGGCT
CTGTGTGAACCTGCGTAACCTTCAGTGGTTTGATACAGCAGATCCTGATACCTTCTTCCC
ACGATGCTACAGGCTTGGGGCAGAGGATGAAAAGCATGCATTCATAGAGGATTTTAGGAG
GACAGCATGCACCAGTCTGCTGCAGTATGTGGTCGAGTCAAGTGGATGGAGGAGAGAGAC
AGCACAGGGCGAGGAACAAAAAGGCGGGAACAGTGTCTCTGATGAGTTGGATAACGTGGA
GCATCGATTTGTTGGTCCAGGAATAATCGACACGGCTTTGCACGTGTGTCAAGAGTTTCT
CAGTGTTTTGGAGCACAGCGACATTGATATAACTGTAGAAACACCACCATCGGTGGAGGA
GAAACAGTGGGCAGAGTTTCTGCAAGACTACTACATGGTTGTGCATGAAGGTGGATGGAT
CAGGGGTAGCAGTGTGTTTGTGGAGCGCTGCCAGGCCATGTTAATCAGACTGCAGGAGGT
TTGCCCTCAGCTGGACACAGATGGACTAAATAACATCTGGATCATCAAACCAGGTGCCAA
GTCAAGAGGACGAGGTATTATGTGTATGGATCGCCTGGATGACATTTTGGCACTTGTGGA
CAGTGACAGAGCCCTGACTAAGGAGAGTAAGTGGGTGGTTCAGAAATACCTGGAACGTCC
TCTGTTGGTCCATGGCACCAAGTTTGACCTCCGCCAGTGGTTCCTCGTCACCGACTGGAA
CCCTCTGACTGTCTGGTTCTACAGAGAGTGCTACCTGCGGTTCTCTACTCAGCCCTACTC
CACAAAAACTCTGGACAGCTCAGTCCACCTGTGCAACAACTCAATCCAGAAGCACTTCCA
GCCGTCCTGTGAGCGCCATCCAGGAGTGCCCGAGGACAACATGTGGTCCTGCTCTCAGTT
TAGGGCTTTTCTGCAGCGGCAGGGCCGTGGGGCAGAGTGGGAGTCAGTGGTGGTCCCGGG
CATGCAGCAAGCAGTGGTCCGTGCCCTGCAGACAGCCCAGGACCTGGTCGAGCCCCGCAA
GGCGAGCTTTGAGCTCTACGGAGCCGACTTTATGTTAGGCAGAGATCTGAGGCCTTGGCT
TCTGGAGATCAATGCCAGTCCAACTATGGCCTGCTCCACCACTGTGACCGCTCGCCTCTG
CCCTGCTGTACAGCTGGACACACTGAGGGTCGTGCTAGACCGACGGACTGATCCTAGTGC
GTACACAGGAGGCTTCCAGCTAATCTACAAACAGGCTGCAGTTGAAGTTCCTCAGTATGT
GGGAGTGAACCTGCTGGTGGAAGGAGCTCCCATAAGGCGATCCAGACCTCCGTTTCATAG
ACAAACTGTTATCTCTAACCGACCTCTCACCATCCAGTTCCCTTCAGACCAGTCGTCATC
AGAGGAGCTTGAAACGACACATAAAGCATCAGGTCAGAAGTCTTACACAGTCTCTGCTTT
TCACCGCTCAGGCAAGGAGAATCGAGAGAAGAGGAGGCAGGTGACATCAACATCTGCTAA
GAGGGAGTGTGAAAAGAGAACAGAGGTTCAGAAAACCTCCTTTGTTCGTAGGTCTAGTCA
CAGTGTGGCCTGTGAACAGCCTTTGGTGGTACACACCGAACCCCAGAGGAAAGCACGGCG
TTTGGCTCTAAGTCTTGGTGCCACTGGGGCAACTCTGGTCCCACGGAGCCTTTCTTTTTC
CCTCAGCCCCCCTCACAACATGTCAGAGTGCAAATCTCAGGTCAGCCCAGGCCATGGATC
ACACATCTCCAGATCCTTCATTCCCCAGACAGCTTTTGAGCCCCAACACAGGACTCCTAC
CCGGGTCTTTCCTCCACTACGGGGTCCTCTTCCTACTCTGGAGGTCTTTAGCTTGAGACC
AAACATTGTGGCTCGAACCACTGACTGTCGTAATCCAAACTTGTCCTCTCATCCCAGTGT
CCATAGGCAACAGTTATTCCTCTGCTCTCAAAGGCAGAGCATGTCCAAACTTAAAGGAGA
GCACACATGGGAACATAAACACTAG
>OF04895-RA_aka
-ATG--------------------------------------------------------
CAACAAATTC----------CAGTGGAGGGAAGGTTACGTCGCAGTGTGCCAAGCCTGCC
AGCAATCAAGCCAGACAGGCTAAAAACAGCTAAAACGCTGGTGGAGAAAGCAGTGAAGCT
GAGGAAAGTGTTTTCGGTGCAGGGACCCTACCCTGTGATCCGTGCTGCCTTGTGGGCCAG
AGGGTGGGTGGAACGTCGTTTGCCCCTTCCTGCCCAGAGACCACCTCATTGCCATGGCAA
TGAGGAGGAGGATGGCGATGATGGTGATGTCAGTGCTGATGTTACTGTTGGAGCAGATGA
AGGCGAGAAAGAGGAGAACCTTGATGACATGTATGACCTCATGTCTCGCATGGTTCGAAA
TGAGACAACTTATTTCCACTGGACAACACGTCGGGATGACATAGACTATCGCTCCTTGCA
GAATGACCAAATGACCAACCACTATGCAAATTCTGGGTCGTTTACCACCAAGGTCGGGCT
CTGTATGAATCTGCGTAACCTTCAGTGGTTTGATACAGCAGATCCTGATACCTTCTTCCC
ACGATGCTACAGGCTTGGGGCAGAGGATGAAAAGCATGCATTCATAGAGGATTTTAGGAG
GACAGCATGCACCAGTCTGCTGCAGTATGTGGTCGAGTCAAGTAGATGGAGGAGAGACAC
AGCACAGGGCGAGGAACAAAAAGGCGGGAACAGTGTCTCTGATGAGTTGGATAGCATGGA
GCATCAATTTGTTGGTCCAGGAATAATCGACACGGCTTTGCACGTGTGTCAAGAGTTTCT
CAGTGTTTTGGAGCACAGCGACATTGATATAACTGTAGAAACACCACCCTCGGTGGAGGA
GAAGCAGTGGGCAGAGTTTCTGCAAGACTACTACATGGTTGTGCATGAAGGTGCATGGAT
CAGGGGTAGCAGTGTGTTTGTGGAGCGCTGCCAGGCCATGTTAATCAGACTGCAGGAGGT
TTGCCCTCAGCTGGACACAGATGGACTAAATAACATCTGGATCATCAAACCAGGTGCCAA
GTCAAGAGGGCGAGGTATTATGTGTATGGATCGCCTGGATGACATTTTGGCACTTGTGGA
CAGTGACAGAGCCCTGACTAAGGAGAGTAAGTGGGTGGTTCAGAAATACCTGGAACGTCC
TCTGTTGGTCCATGGCACCAAGTTTGACCTCCGCCAGTGGTTCCTCGTCACCGACTGGAA
CCCTCTGACTGTCTGGTTCTACAGAGAGTGCTACCTGCGGTTCTCCACTCAGCCCTACTC
CACAAAAACTCTGGACAGCTCAGTCCACCTGTGCAACAACTCAATCCAGAAGCACTTCCA
GCCGTCCTGTGAGCGCCATCCAGGAGTGCCCCAGGACAACATGTGGTCCTGCTCTCAGTT
TAGGGCTTTTCTGCAGCGGCAGGGCCGTGGGGCAGAGTGGGAGTCAGTGGTGGTCCCGGG
CATGCAGCAAGCAGTGGTCCGTGCCCTGCAAACAGCCCAGGACCTGGTTGAGCCCCGCAA
GGCGAGCTTTGAGCTCTATGGAGCTGACTTTATGTTGGGCAGAGATCTGAGGCCTTGGCT
TCTGGAAATAAATGCCAGCCCGACTATGGCCTGCTCCACCACTGTGACCGCTCGCCTCTG
CCCTGCTGTACAGCTGGACACACTGAGGGTCGTACTAGACCGACGGACTGATCCTAGTGC
GTACACAGGAGGCTTCCAGCTAATCTACAAACAGGCTGCAGTTGAAGTTCCTCAGTACGT
GGGAGTGAACCTGCTGGTGGAAGGAGCCCCCATAAGGCGATCCAGACCTCCGTTTCATAG
ACAGACTGTTATCTCTAACCGACCTCTCACCATCCAGTTCCCTTCAGACCAGTCGTCATC
AGAGGAGCTTGAAACGACACATAAAGCATCAGGTCAGAAGTCTTACACAGTCTCTGCTTT
TCACCGCTCAGGCAAGGAGAATCAAGAGAAAAGGAGGCAGGTGACATCAACATCTGCTAT
GAGGGAGTGTGAAAAGAGAACAGAGGTTCAGAAAACCTCCTTTGTTCGCAGGTTCAGTCA
CAGTGTGGCCTGTGAACAGCCTTTGGTGGTACACACTGAACCCCAGAGGAAAGCACGGCG
TTTGGCTCTAAGTCTTGGTGCCACTGGGGCAGCTCTGGTCCCACGGAGCCTTTCTTTTTC
CCTCAGCCCCCCTCACAACATGTCAGAGTGCAAATCTCAGGCCAACCCAGGCCATGGATC
ACACATCTCCAGATCCCTCCTTCCCCAGACAGCTTTTGAGCCCCAACACAGGACTCCTAC
CCGGGTCTGTCCTCCAATACGGGATCCTCTCCCTACTCTGGAGGTCTTTAGCTTGAGACC
AAACATTGTGGCTCGAACCACTGACTGTCGTAATCCAAACTTGTCCTCTCATCCCAATGT
CCATAGACAGCAGTTATTCCTCTGCTCTCAAAGGCAGGGCATGTCCAAACTTAAAGGAGA
GCGCACATGGGAACATAAACACTAG
>Ecy-GLEAN-10024187_Ecy
TGTG-------------------------------------------------------T
CTCGGCATTA-CAAT--CCACAGTGGAGGGAAGGTTACGTCGCAGTGTGCCAAGCCTGCC
AGCAATCAAGCCAGACAGGCTAAAAACAGCTAAAATGCTGGTGGAGAAAGCAGTGAAGCT
GAGGAAAGTGTTTTCGGTGCAGGGACCCTACCCTGTGATCCGTGCTGCCTTGTGGGCCAG
AGGGTGGGTGGAACGTCGTTTGCCCCTTCCTGCCCAGAGACCACCTCATTGCCATGGCAA
TGAGGAGGAGGATGGTGATGATGGTGATGTCAGCGCTGATGTTACTGTTGGAGCAGATGA
AGGCGAGAAAGAGGAGAACCTTGATGACATGTATGACCTCAT------------------
------------------------------------------------------------
---------------------------------------------------GGTCGGGCT
CTGTGTGAACCTGCGTAACCTTCAGTGGTTTGATACAGCAGATCCTGATACCTTCTTCCC
ACGATGCTACAGGCTTGGGGCAGAGGATGAAAAGCATGCATTCATAG-------------
------------------------------------------------------------
--------------------------------------------AGTTGGATAGCATGGA
GCATCGATTTGTTGGTCCGGGAATAATCGACACGGCTTTGCACGTGTGTCAAGAGTTTCT
CAGTGTTTTGGAGCACAGCGACATTGATATAACTGTAGAAACACCACCCTTGGTGGAGGA
GAAGCAGTGGGCAGAGTTTCTGCAAGACTACTACATGGTTGTGCATGAAGGTGCATGGAT
CAGGGGTAGCAGTGTGTTTGTGGAGCGCTGCCAGGCCATGTTAATCAGATTGCAGGAGGT
TTGCCCTCAGCTGGACACAGATGGACTAAATAACATCTGGATCGTCAAACCAGGTGCCAA
GTCAAGAGGGCGAGGCATTATGTGTATGGATCGCCTGGATGACATTTTGGCACTTGTGGA
CAGTGACAGAGCCCTGAGTAAGGAGAGTAAGTGGGTGGTTCAGAAATACCTGGAACGTCC
TCTGTTGGTCCATGGCACCAAGTTTGACCTCCGCCAGTGGTTCCTCGTCTCCGACTGGAA
CCCTCTGACTGTCTGGTTCTACAGAGAGTGCTACCTGCGGTTCTCCACTCAGCCCTACTC
CACAAAAACTCTGGACAGCTCAGTCCACCTGTGCAACAACTCAATCCAGAAGCACTTCCA
GCCGTCCTGTGAGCGCCATCCAGGAGTGCCCGAGGACAACATGTGGTCCTGCTCTCAGTT
TAGGGCTTTTCTGCAGCGGCAGGGCCGTGGGGCAGAGTGGGAGTCAGTGGTGGTCCCGGG
CATGCAGCAAGCAGTGGTCCGTGCCCTGCAGACAGCCCAGGACTTGGTTGAGCCCCGCAA
GGCGAGCTTTGAGCTCTACGGAGCTGACTTTATGTTGGGCAGAGATCTGAGGCCTTGGCT
TCTGGAAATAAATGCCAGCCCGACAATGGCCTGCTCCACCACTGTGACCGCTCGCCTCTG
CCCCGCTGTACAGCTGGACACACTGAGGGTCGTACTAGACCGACGGACTGATCCTAGTGC
GTACACAGGAGGCTTCCAGCTAATCTACAAACAGGCTGCAGTTGAAGTTCCTCAGTACGT
GGGAGTGAACCTGCTGGTGGAAGGAGCCCCCATAAGGCGATCCAGACCTCCGTTTCATAG
ACAGACTGTTATCTCTAACCGACCTCTCACCATCCAGTTCCATTCATACCAGTCGTCATC
AGAGGAGCTTGAAACGACACATAAAGCATCAGGTCAGAAGTCTTACACAGCCTCTGCTTT
TCACCGCTCAGGCAAGGAGAATCGAGAGAAAAGGAGGAAGGTGACATCAACATCTGCTAT
GAGGGAGTGTGAAAAGAGAACAGAGGTTC------------------GCAGGTCCAGTCA
CAGCGTGACCTGTGAACAGCCTTTGGTGGTACACACTGAACCCCAGAGGAAAGCACGGCG
TTTGGCTCTAAGTCTTGGTGCCACTGGGGCAGCTCTGGTCCCACGGAGCCTTTCTTTTTC
CCTCAGCCCCCCTCACAACATGTCAGAGTGCAAATCTCAGGCCAACCCAGGCCATGGATC
ACACATCTCCAGATCCCTCCTTCCCCAGACAGCTTTTGAGCCCCAACACAGGACTCCTAC
CCGGGTCTGTCCTCCAATACGGGATCCTCTCCCTACTCTGGAGGTCTTTAGCTTGAGACC
AAACATTGTGGCTCGAACCACCGACTGTCGTAATCCAAACCTGTCCTCTCATCCCAGTGT
CCATAGGCAGCAGTTATTCCTCTGCTCTCAAAAGCAGGGCATGTCCAAACTTAAAGGAGA
GCGCACATGGGAACATAAACACTAG
