# Supplementary material for: Chromosome-Level Genome Assembly of the Speckled Blue Grouper (Epinephelus cyanopodus) Provides Insight into Its Adaptive Evolution
Source: Biology (Basel). 2022 Dec 13;11(12):1810. doi: 10.3390/biology11121810 (PMC9775623; doi:10.3390/biology11121810)
Supplement: Supplementary file 1 [file biology-11-01810-s001.zip › Supplemental Data/HO00675.align]

>C.altivelis-GLEAN-10028106_alt
ATGGCAGCTGGTGTCAGCATACTGAGTGACCTGCCTTACTCCATGAGTGGAGCCCGCAGT
GGAGAGATCAGCACAGAAATGGAGACAGTAAAGAGACTCTCGCAGTGCAGGCAGCGGCAC
AGTCCACACTCTGAGATGCAGCGGCACCGAGGACGCCACTCTGTAACCGGGGAGATGATG
GGCAGCATGAGGAGGCACAGCCGCAGGCACTCAGCCTCGGACGTCCTGCTGAAGGTCCTG
CAGCGCAGACGTAGCTCTGCCCTTGAGATCCTCTCCTCCTCCTTCCACCGAG-TCATGGT
GGCTGTCAGCGTGAACCAGCCTCAGCCTCCCATTGAATACAGGATCAGGAGATCCAGTAC
TAGGGTCCCCACAGCAAAGTACACCAAGATGGGGGAGACCTTGAGGCATGTCATCCCCGG
TCACATGCAATGCTCCATGGCCTGTGGAGGGAAAGCCTGTAAATATGAGAACCCCTCTCG
CTGGAGTGATGAGGAGCAAGCCGTCAAAGGACTCTACTCGTCCTGGATTACTGACAACTT
GCTAGCTATGGCAAGGCCTTCCACTGAAATCATAGAGAAATATAATATAATTGAACAGTT
TCAAAGGTGTGGTTTGAAGACGATTATTAACCTGCAGCGGCCTGGAGAACACGCCAGCTG
TGGCAACCCACTGGAGCAGGAGAGCGGTTTCACGTATCGACCTGAAACCTTCATGGAGGC
AGGTGTTTATTACTACAACTTTGGGTGGAAGGATTATGGCGTGGCATCTCTGACTACAAT
CCTTGACATGGTGAAAGTCATGTCATTTGCTGTCCAGGAGGGGAAAATGGCGGTCCACTG
CCATGCCGGTCTTGGAAGAACAGGTGTGTTGTTGGCTTGTTACTTGGTTTTCACGTCCCG
GATGAGCGCTGACCAAGCCATCCTGTTTGTGCGAGCCAAGAGACCCAACTCCATCCAGAC
CCGAGGCCAGCTGCTGTGCGTCAGGGAGTTCGCCCAGTTCCTAGTTCCTCTCCGAAACGT
CTTCTCCTGTGCGGAACCCAAAGCAAGTGCCGTCACCTTGTCCCAGTATCTTACTCGGCA
GCGCCACCTGCTGCATGGCTACGAGGCTCGACAGATGAAGAACGTGCCAAAGATCGTCCA
GCTGGTGTGCAGGCTCCTCGTCGACATTGCCGCCAATAGACAGGTGGTGATCGAGGAGGA
GTGGTTGGAGATCCCTGACCTCACAGCTGAGGTGGAGAAGACCGTGTCCCAGCAGGCCCT
TCAGCAGCTCGGAAAGGAGATGAGGGGGAAGGGGATTCCTGTTCCACCTTGTTCATCTAA
TCCTCTCAGTCCAACTGCTCTGCAGTCCAGACCTCTTCATGATCAACCTCTTGTCAGTGA
TAATGAGCTGGACCCTCTATGGAGGCAGCAGAATGTAGAAAGCCCTCTGCCATCCTCCCT
GTCCAACAATAGGAGCCTCAGTTACAGCGACTCAGTCCTTGACAAACTTGGATCACAGCA
TTTAGGAGACCTGAAGAGCAACAAACCAATAAACTACCTGATCAAACATTCTTTGTCTCA
CAGCAGCCTTACAGTCTCAGTCCCTCCCAGATTTTATGACCTCTCTCCTCAGGACATTAT
CCGCAGGATTCAGGACCCCAATACAGACGCAAAGCAAAACAGGGGATCCCCCTTATCAAA
AAAGCAACTATACAGGGGGCATCAGAGTTTGTCTTTAGATCTGTCAGAGCAGAGAAGAAG
ATCTCACTGTAACATCTCCCTGCCAGCCTTATCAAACAAGAGCAAACTGGTAACCAGTGA
GGAGCAGCTTGGTGTGGATGTGTCAGCAGGTGATGCACCAAGAGAGATTCCCTTCATTAC
CCTCCAGTCTGAGCTCTCCCCAGAGAGCAGGCGCCTGCTGGTGGCCAGAGCTCTGGCCAT
GGATCTGACAGAGAAGGATTTTACCTTGAAGGTCTCAATGTGGCAGACGGAGCTGAACTC
CAGAGAGGGAGCATGGGAGAGGCTGTGTATGGAGAGAGATCCTGTGGTCCTGTCCAGTCT
GATGTGGTCATGGCTGGAGCAGCTCAAGGATCCAGTCATCAGCAGTGAGGATGTAAAAGC
ACTCAGTGAGAAGAATGTAAACCCACAGAACGCCCTTGACTCACTGGAAAAGGACCACAG
ACTCACTTTGCTGTGTATCCTTGACTGTGCTGCTCATCTCCTGCCAACACCTGAAGAAGT
GGAGACTAGTTTTCTCAACCAGTTAATAAAAGTGTTTACGAAGATTGACCCTGCCGCGGA
GAAGAACGAGTCTTTATACAAGACACTGAAAGCAATCCTGACTCCCATTCTCCATGAGCT
GTGTGACAAAGCTGTGGAGGAGAATGAAGACTCCTGA
>E.fuscoguttatus.12080_fus
ATGGCAGCTGGTGTCAGCATACTGAGTGACCTGCCTTACTCCATGAGTGGAGCTCGCAGT
GGAGAGATCAGCACAGAAATGGAGACAGTAAAGAGACTCTCGCAGTGCAGGCAGCAGCAC
AGTCCGCACTCTGAGATGCAGCGGCACCGAGGACGCCACTCTGTAAGCGGGGAGATGATG
GGCAGCATGAGGAGGCACAGCCGCAGGCACTCAGCCTCGGACGTCCTGCTGAAGGTCCTG
CAGCGCAGACGCAACTCTGCCCTTGAGAGCCTCTCCTCCTCCTTCCACCGAG-TCATGGT
GGCTGTCAGCGTGAACCAGCCTCAGCCTCCCATCGAATACAGGATCAGGAGATCCAATAC
TAGGGTCCCCACAGCAAAGTACACCAAGATGGGGGAGACCTTGAGGCATGTCATCCCTGG
TCACATGCAGTGCTCCATGGCCTGTGGAGGGAAAGCCTGTAAATATGAGAACCCCTCTCG
CTGGAGTGATGAGGAGCAAGCCGTCAAAGGACTCTATTCGTCCTGGATTACTGACAACTT
GCTAGCTATGGCAAGGCCTTCCACTGAAATCATAGAGAAATATAATATAATTGAACAGTT
TCAAAGGTGTGGTTTGAAGACCATTATTAACTTGCAGCGGCCTGGAGAACACGCCAGCTG
TGGCAACCCACTGGAGCAGGAGAGCGGTTTCACGTATCGACCTGAAACCTTCATGGAGGC
AGGCGTTTATTACTACAACTTTGGGTGGAAGGATTATGGCGTGGCATCCCTGACTACAAT
CCTTGACATGGTGAAAGTCATGTCATTTGCTGTCCAGGAGGGGAAAATGGCGGTCCACTG
CCATGCCGGTCTTGGAAGAACAGGTGTGTTGTTGGCTTGTTACTTGGTTTTCACGTCCCG
GATGAGCGCTGACCAAGCCATCCTGTTTGTGCGAGCCAAGAGACCCAACTCCATCCAGAC
CCGAGGCCAGCTGCTGTGCGTCAGGGAGTTCGCCCAGTTCCTAGTTCCTCTCCGAAGCGT
CTTCTCCTGTGCAGAACCCAAAGCAAGTGCTGTCACCTTGTCCCAGTATCTTACTCGGCA
GCGCCACCTGCTGCACGGCTACGAGGCTCGACAGATGAAGAACGTGCCAAAGATCGTCCA
GCTGGTGTGCAGGCTCCTCGTCAACATTGCCGCCAATAGACAGGTGATGATCGAGGAGGA
GTGGTTGGAGATCCCTGACCTCACAGCTGAGGTGGAGAAGACCGTGTCCCAGCAGGCCCT
TCAGCAGCTCGGAAAGGAGATGAGGGGGAAGGGGATTCCTATTCCACCTTGTTCATCTAA
TCCTCTCAGTCCAACTGCTCTGCAGTCCAGACCTCTTCATGATCAACCTCTTGTCAGTGA
TAATGAGCTGGACCCTCTATGGAGGCAGCAGAATGTAGAAAGCCCTCTGCCGTCCTCCCT
GTCCAACAACAGGAGCCTCAGTTACAGTGACTCGGTCCTTGACAAACTTGGATCACAGCA
TTTAGGAGACCTGAAGAGCAACAAACCAATAAACTACCTGATCAAACATTCTTTGTCTCA
CAACAGCCTTACAGTCTCAGTCCCTCCCAGATTTTATGACCTCTCTCCTCAGGACATTAT
CCACAGGATTCAGGACCCCAATACAGACGCAAAGCAAAACAGGGGATCCCCCTCATCAAA
AAAGCAACTATACAGGGGGCATCAGAGTTTGTCTTTAGATCTGTCAGAGCAGAGAAGAAG
ATCTCACTGTAACACCTCCCTGCCGGCCTTATCAAACAAGAGCAAACTGGTAACCAGTGA
GGAGCAGCTCGGTGTGGATGTGTCAGCAGGTGATGCACCCAGAGAGATTCCCTTCATTAC
CCTCCAGTCTGAGCTCTCCCCAGAGAGCAGGCGCCTGCTGGTGGCCAGAGCTCTGGCCAT
GGATCTGACAGACAAGGATTCTACCTTGAAGGTCTCAATGTGGCAGACGGAGCTGAACTC
CAGAGAGGGAGCGTGGGAGAGGCTGTGTATGGAGAGAGATCCTGTGGTCCTGTCCAGTCT
GATGTGGTCGTGGCTGGAGCAGCTCAAGGATCCAGTCATCAGCAGTGAGGATGTAAAAGC
ACTCAGTGAGAAGAATGTAAACCCACAGAATGCCCTCGACTCACTGGAAAAGGACCACAG
ACTCACTTTGCTGTGTATCCTTGACTGTGCTGCTCATCTCCTGCCAACACCTGAAGAAGT
GGAGACTAGTTTTCTCAACCAGTTAATAAAAGTGTTTACGAAGATTGACCCTGCCGCGGA
GAAGAACGAGTCTTTATACAAGACACTGAAAGCAATCCTGACTCCCATTCTCCATGAGCT
GTGTGACAAAGCTGTGGAGGAGAATGAAGACTCCTGA
>OF04883-RA_aka
------------------------------------------------------------
------------------------------------------------------------
---------------AT--------------------------------GGCAGCTGGTG
------------------------------TCAG----------CATACTGAGTGACCTG
C---------------------------------CTTACTCCATGAGTGGAGCTCGCAGT
GG--------AGAGATCAG-----------CACAGAA------ATGGAGACAGCCAATAC
TAGGGTCCCCACAGCAAAGTACACCAAGATGGGGGAGACCTTGAGGCATGTCATCCCCGG
TCACATGCAGTGCTCCATGGCCTGTGGAGGGAAAGCCTGTAAATATGAGAACCCCTCTCG
CTGGAGTGATGAGGAGCAAGCCGTCAAAGGACTCTACTCGTCCTGGATTACTGACAACTT
GCTAGCTATGGCAAGGCCTTCCACTGAAATCATAGAGAAATATAATATAATTGAACAGTT
TCAAAGGTGTGGTTTGAAGACGATTATTAACCTGCAGCGGCCCGGAGAACACGCCAGCTG
TGGCAACCCGCTGGAGCAGGAGAGCGGTTTCACATATCGACCTGAAACCTTCATGGAGGC
AGGCGTTTATTACTACAACTTTGGGTGGAAGGATTATGGCGTGGCATCTCTGACTACAAT
CCTTGACATGGTGAAAGTCATGTCATTTGCTGTCCAGGAGGGGAAAATGGCGGTCCACTG
CCATGCCGGTCTTGGAAGAACAGGTGTGTTGTTGGCTTGTTACTTGGTTTTCACATCCCG
GATGAGCGCTGACCAAGCCATCCTGTTTGTGCGAGCCAAGAGACCCAACTCCATCCAGAC
CCGAGGCCAGCTGCTGTGCGTCAGGGAGTTCGCCCAGTTCCTAGTTCCACTCCGAAGCGT
CTTCTCCTGTGCAGAACCCAAAGCAAGTGCCGTCACCTTGTCCCAGTACCTTACTCGGCA
GCGCCACCTGCTGCACGGCTACGAGGCTCGACAGATGAAGAACGTGCCAAAGATCGTCCA
GCTGGTGTGCAGGCTCCTCGTCGACATTGCCGCCAACAGACAGGTGGTGATCGAGGAGGA
GTGGTTGGAGATCCCTGACCTCACAGCTGAGGTGGAGAAGACCGTGTCCCAGCAGGCCCT
TCAGCAGCTCGGAAAGGAGATGAGGGGGAAGGGGATTCCTGTTCCACCTTGTTCATCTAA
TCCTCTCAGTCCAACTGCTCTGCAGTCCAGACCTCTTCATGATCAACCTCTTGTCAGTGA
TAATGAGCTGGACCCTCTGTGGAGGCAGCAGAATGTAGAAAGCCCTCTGCCGTCCTCCCT
GTCCAACAACAGGGGCCTCAGTTACAGCGACTCGGTCCTTGACAAACTTGGATCACAGCA
TTTAGGAGACCTGAAGAGCAACAAACCGATAAACTACCTGATCAAACATTCTTTGTCTCA
CAGCAGCCTTACAGTCTCAGTCCCTCCCAGATTTTATGACCTCTCTCCTCAGGACATTAT
CCGCAGCATTCAGGACCCCAATACAGACGCAAAGCAAAACAGGGGATCCCCCTCATCAAA
AAAGCAACTATACAGGGGGCATCAGAGTTTGTCTTTAGATCTGTCAGAGCAGAGAAGAAG
ATCTCACTGTAACGCCTCCCTGCCAGCCTTATCAAACAAGAGCAAACTGGTAACCAGTGA
GGAGCAGCTAGGTGTGGACGTGTCAGCAGGTGATGCACCCAGAGAGATTCCCTTCATTAC
CCTCCAGTCTGAGCTCTCCCCAGAGAGCAGGCGCCTGCTGGTGGCCAGAGCTCTGGCCAT
GGATCTGACAGACAAGGATTTTACCTTGAAGGTCTCAATGTGGCAGACGGAGCTGAACTC
CAGAGAGGGAGCGTGGGAGAGGCTGTGTATGGAGAGAGATCCTGTGGTCCTGTCCAGTCT
GATGTGGTCGTGGCTGGAGCAGCTCAAGGATCCAGTCATCAGCAGTGAGGATGTAAAAGC
ACTCAGTGAGAAGAATGTAAACCCACAGAACGCCCTCGACTCACTGGAAAAGGACCACAG
ACTCACTTTGCTGTGTATCCTTGACTGTGCTGCTCATCTCCTGCCAACGCCTGAAGAATT
GGAGACTAGTTTTCTCAACCAGTTAATAAAAGTGTTTACGAAGATTGACCCTGCCGTGGA
GAAGAACGAGTCTTTATACAAGACACTGAAAGCAATCCTGACTCCCATTCTCCATGAGCT
GTGTGACAAAGCTGTGGAGGAGAATGAAGACTCCTGA
>Ecy-GLEAN-10024173_Ecy
------------------------------------------------------------
------------------------------------------------------------
---------------AT--------------------------------GGCAGCTGGTG
------------------------------TCAG----------CATACTGAGTGACCTG
C---------------------------------CTTACTCCATGAGTGGAGCTCGCAGT
GG--------AGAGATCAG-----------CACAGAA------ATGGAGACAGCCAATAC
TAGGGTCCCCACAGCAAAGTACACCAAGATGGGGGAGACCTTGAGGCATGTCATCCCCGG
TCACATGCAGTGCTCCATGGCCTGTGGAGGGAAAGCCTGTAAATATGAGAACCCCTCTCG
CTGGAGTGATGAGGAGCAAGCCGTCAAAGGACTCTACTCGTCCTGGATTACTGACAACTT
GCTAGCTATGGCAAGGCCTTCCACTGAAATCATAGAGAAATATAATATAATTGAACAGTT
TCAAAGGTGTGGTTTGAAGACGATTATTAACCTGCAGCGGCCCGGAGAACACGCCAGCTG
TGGCAACCCGCTGGAGCAGGAGAGCGGTTTCACGTATCGACCTGAAACCTTCATGGAGGC
AGGCGTTTATTACTACAACTTTGGGTGGAAGGATTATGGCGTGGCATCTCTGACTACAAT
CCTTGACATGGTGAAAGTCATGTCATTTGCTGTCCAGGAGGGGAAAATGGCGGTCCACTG
CCACGCCGGTCTTGGAAGAACAGGTGTGTTGTTGGCTTGTTACTTGGTTTTCACGTCCCG
GATGAGCGCTGACCAAGCCATCCTGTTTGTGCGAGCCAAGAGACCCAACTCCATCCAGAC
CCGAGGCCAGCTGCTGTGCGTCAGGGAGTTTGCCCAGTTCCTAGTTCCGCTCCGAAGCGT
CTTCTCCTGTGCAGAACCCAAAGCAAGTGCCGTCACCTTGTCCCAGTACCTTACTCGGCA
GCGCCACCTGCTGCACGGCTACGAGGCTCGACAGATGAAGAATGTGCCAAAGATCGTCCA
GCTGGTGTGCAGGCTCCTCGTCGACATTGCCGCCAACAGACAGGTGGTGATCGAGGAGGA
ATGGTTGGAGATCCCTGACCTCACAGCTGAGGTGGAGAAGACCGTGTCCCAGCAGGCCCT
TCAGCAGCTCGGAAAGGAGATGAGGGGGAAGGGGATTCCTGTTCCACCTTGTTCATCTAA
TCCTCTCAGTCCAACTGCTCTGCAGTCCAGACCTCTTCATGATCAACCTCTTGTCAGTGA
TAATGAGCTGGACCCTCTGTGGAGGCAGCAGAATGTAGAAAGCCCTCTGCCGTCCTCCCT
GTCCAACAACAGGGGCCTCAGTTACAGCGACTCGATCCTTGACAAACTTGGATCACAGCA
TTTAGGAGACCTGAAGAGCAACAAACCGATAAACTACCTGATCAAACATTCTTTGTCTCA
CAGCAGCCTTACCGTCTCAGTCCCTCCCAGATTTTATGACCTCTCTCCTCAGGACATTAT
CCGCAGCATTCAGGACCCCGATACAGACGTAAAGCAAAACAGGGGATCCCCCTCATCAAA
AAAGCAACTATACAGGGGGCATCAGAGTTTGTCTTTAGATCTGTCAGAGCAGAGAAGAAG
ATCTCACTGTAACGCCTCCCTGCCAGCCTTATCAAACAAGAGCAAACTGGTAACCAGTGA
GGAGCAGCTAGGTGTGGACGTGTCAGCAGGTGATGCACCCAGAGAGATTCCCTTCATTAC
CCTCCAGTCTGAGCTCTCCCCAGAGAGCAGGCGCCTGCTGGTGGCCAGAGCTCTGGCCAT
GGATCTGACAGACAAGGATTTTACCTTGAAGGTCTCAATGTGGCAGACGGAGCTGAACTC
CAGAGAGGGAGCGTGGGAGAGGCTGTGTATGGAGAGAGATCCTGTGGTCCTGTCCAGTCT
GATGTGGTCGTGGCTGGAGCAGCTCAAGGACCCAGTCATCAGCAGTGAGGATGTAAAAGC
ACTCAGTGAGAAGAATGTAAACCCACAGAACGCCCTCGACTCACTGGAAAAGGACCACAG
ACTCACTTTGCTGTGTATCCTTGACTGTGCTGCTCATCTCCTGCCGACGCCTGAAGAATT
GGAGACTAGTTTTCTCAACCAGCTAATAAAAGTGTTTACGAAGATTGACCCTGCCGCG--
GAAGAACGAGTCTTTATACAAGACACTGAAAGCAATCCTGACTCCCATTCTCCATGA---
-------------------------------------
>XP-033483554.1_lan
------------------------------------------------------------
------------------------------------------------------------
---------------ATGCAGCGGCACCAAGGACGCCACTCTGTAAGCGGGGAGATGATG
GGCAGCATGAGGAGGCACAGCCGCAGGCACTCAGCCTCGGACGTCCTGCTGAAGGTCCTG
CAGCGCAGACGCAACTCTGCCCTTGAGATCCTCTCCTCCTCCTTCCACCGAG-TCATGGT
GGCTGTCAGCGTGAACCAGCCTCAGCCTCCCACTGAATACAGGATCAGGAGATCCAATAC
TAGGGTCCCCACAGCAAAGTACACCAAGATGGGGGAGACCTTGAGGCATGTCATCCCCGG
TCACATGCAGTGCTCCATGGCCTGTGGAGGGAAAGCCTGTAAATATGAGAACCCCTCTCG
CTGGAGTGATGAGGAGCAAGCCGTCAAAGGACTCTACTCGTCCTGGATTACTGACAACTT
GCTAGCTATGGCAAGGCCTTCCACTGAAATCATAGAGAAATATAATATAATTGAACAGTT
TCAAAGGTGTGGTTTGAAGACCATTATTAACCTGCAGCGGCCCGGAGAACACGCCAGCTG
TGGCAACCCACTGGAGCAGGAGAGCGGTTTCACGTATCGACCTGAAACCTTCATGGAGGC
AGGCGTTTATTACTACAACTTTGGGTGGAAGGATTATGGCGTGGCATCTCTGACTACAAT
CCTTGACATGGTGAAAGTCATGTCATTTGCTGTCCAGGAGGGGAAAATGGCGGTCCACTG
CCATGCCGGTCTTGGAAGAACAGGTGTGTTGTTGGCTTGTTACTTGGTTTTCACGTCCCG
GATGAGCGCTGACCAAGCCATCCTGTTTGTGCGAGCCAAGAGGCCCAACTCCATCCAGAC
CCGAGGCCAGCTGCTGTGCGTCAGGGAGTTCGCCCAGTTCCTAGTTCCTCTCCGAAGCGT
CTTCTCCTGTGCAGAACCCAAAGCAAGTGCTGTCACCTTGTCCCAGTACCTTACTCGGCA
GCGCCACCTGCTGCACGGCTACGAGGCTCGACAGATGAAGAACGTGCCAAAGATCGTCCA
GCTGGTGTGCAGGCTCCTCGTCGACATTGCCGCCAACAGACAGGTGGTGATCGAGGAGGA
GTGGTTGGAGATCCCTGACCTCACAGCTGAGGTGGAGAAGACTGTGTCCCAGCAGGCCCT
TCAGCAGCTCGGAAAGGAGATGAGGGGGAAGGGGATTCCTGTTCCACCTTGTTCATCTAA
TCCTCTCAGTCCAGCTGCTCTGCAGTCCAGACCTCTTCATGATCAACCTCTTGTCAGTGA
TAATGAGCTGGACCCTCTGTGGAGGCAGCAGAATGTAGAAAGCCCTCTGCCGTCCTCCCT
GTCCAACAACAGGAGCCTCAGTTACAGTGACTCGGTCCTTGACAAACTTGGATCACAGCA
TTTAGGAGACCTGAAGAGCAACAAACCAATAAACTACCTGATCAAACATTCTTTGTCTCA
CAGCAGCCTTACAGTCTCAGTCCCTCCCAGATTTTATGATCTCTCTCCTCAGGACATTAT
CCGCAGGATTCAGGACCCCAATACAGACGCAAAGCAAAACAGGGGATCCCCCTCATCAAA
AAAGCAACTCTACAGGGGGCATCAGAGTTTGTCTTTAGATCTGTCAGAGCAGAGAAGAAG
ATCTCACTGTAACACCTCCCTGCCAGCCTTATCAAACAAGTGCAAACTGGTAACCAGTGA
GGAGCAGCTCGGTGTGGATGTGTCAGCAGGTGATGCACCAAGAGAGATTCCCTTCATTAC
CCTCCAGTCTGAGCTCTCCCCAGAGAGCAGGCGCCTGCTGGTGGCCAGAGCTCTGGCCAT
GGATCTGACAGACAAGGATTTTACCTTGAAGGTCTCAATGTGGCAGACGGAGCTGAACTC
CAGAGAGGGAGCGTGGGAGAGGCTGTGTATGGAGAGAGATCCTGTGGTCCTGTCCAGTCT
GATGTGGTCGTGGCTGGAGCAGCTCAAGGATCCAGTCATCAGCAGTGAGGATGTAAAAGC
ACTCAGTGAGAAAAATGTAAACCCACAGAACGCCCTCGACTCACTGGAAAAGGACCACAG
ACTCACTTTGCTGTGTATCCTTGACTGTGCTGCTCATCTCCTGCCAACACCAGAAGAAGT
GGAGACTAGTTTTCTCAACCAGTTAATAAAAGTGTTTACGAAGATTGACCCTGCCGCGGA
GAAGAACGAGTCTTTATACAAGACACTGAAAGCAATCCTGACTCCCATTCTCCATGAGCT
GTGTGACAAAGCTGTGGAGGAGAATGAAGACTCCTGA
>Epmoa-GLEAN-10023083_moa
------------------------------------------------------------
------------------------------------------------------------
---------------AT--------------------------------GGCAGCTGGTG
------------------------------TCAG----------CATACTGAGTGACCTG
C---------------------------------CTTACTCCATGAGTGGAGCTCGCAGT
GG--------AGAGATCAG-----------CACAGAA------ATGGAGACAGCCAATAC
TAGGGTCCCCACAGCAAAGTACACCAAGATGGGGGAGACCTTGAGGCATGTCATCCCCGG
TCACATGCAGTGCTCCATGGCCTGTGGAGGGAAAGCCTGTAAATATGAGAACCCCTCTCG
CTGGAGTGATGAGGAGCAAGCCGTCAAAGGACTCTACTCGTCCTGGATTACTGACAACTT
GCTAGCTATGGCAAGGCCTTCCACTGAAATCATAGAGAAATATAATATAATTGAACAGTT
TCAAAGGTGTGGTTTGAAGACGATTATTAACCTGCAGCGGCCTGGAGAACACGCCAGCTG
TGGCAACCCACTGGAGCAGGAGAGCGGTTTCACGTATCGACCTGAAACCTTCATGGAGGC
AGGCGTTTATTACTACAACTTTGGGTGGAAGGATTATGGCGTGGCATCTCTGACTACAAT
CCTTGACATGGTGAAAGTCATGTCATTTGCTGTCCAGGAGGGGAAAATGGCGGTCCACTG
CCATGCCGGTCTTGGAAGAACAGGTGTGTTGTTGGCTTGTTACTTGGTTTTCACGTCCCG
GATGAGCGCTGACCAAGCCATCCTGTTTGTGCGAGCCAAGAGACCCAACTCCATCCAGAC
CCGAGGCCAGCTGCTGTGCGTCAGGGAGTTCGCCCAGTTCCTAGTTCCTCTCCGAAGCGT
CTTCTCCTGTGCAGAACCCAAAGCAAGTGCGGTCACCTTGTCCCAGTATCTTACTCGGCA
GCGCCACCTGCTGCACGGCTACGAGGCTCGACAGATGAAGAACGTGCCAAAGATCGTCCA
GCTGGTGTGCAGGCTCCTCGTCGACATTGCCGCCAACAGACAGGTGGTGATCGAGGAGGA
GTGGTTGGAGATCCCTGACCTCACAGCTGAGGTGGAGAAGACCGTGTCCCAGCAGGCCCT
TCAGCAGCTCGGAAAGGAGATGAGGGGGAAGGGGATTCCTGTTCCACCTTGTTCATCTAA
TCCTCTCAGTCCAACTGCTCTGCAGTCCAGACCTCTTCATGATCAGCCTCTTGTCAGTGA
TAATGAGCTCGACCCTCTGTGGAGGCAGCAGAATGTAGAAAGCCCTCTGCCGTCCTCCCT
GTCCAACAACAGGAGCCTCAGTTACAGCGACTCGGTCCTTGACAAACTTGGATCACAGCA
TTTAGGAGACCTGAAGAGCAACAAACCAATAAACTACCTGATCAAACATTCTTTGTCTCA
CAGCAGCCTTACAGTCTCAGTCCCTCCCAGATTTTATGACCTCTCTCCTCAGGACATTAT
CCGCAGGATTCAGGACCCCAATACAGACGCAAAGCAAAACAGGGGATCCCCCTCATCAAA
AAAGCAACTATACAGGGGGCATCAGAGTTTGTCTTTAGATCTGTCAGAGCAGAGAAGAAG
ATCTCACTGTAACACCTCCCTGCCAGCCTTATCAAACAAGAGCAAACTGGTAACCAGTGA
GGAGCAGCTCGGTGTGGATGTGTCAGCAGGTGATGCACCCAGAGAGATTCCCTTCATTAC
CCTCCAGTCTGAGCTCTCCCCAGAGAGCAGGCGCCTGCTGGTGGCCAGAGCTCTGGCCAT
GGATCTGACAGACAAGGAGTTTACCTTGAAGGTCTCAATGTGGCAGACGGAGCTGAACTC
CAGAGAGGGAGCGTGGGAGAGGCTGTGTATGGAGAGAGATCCTGTGGTCCTGTCCAGTCT
GATGTGGTCGTGGCTGGAGCAGCTCAAGGATCCAGTCATCAGCAGTGAGGATGTAAAAGC
ACTCAGTGAGAAGAATGTAAACCCACAGAACGCCCTCGACTCACTGGAAAAGGACCACAG
ACTCACTTTGCTGTGTATCCTTGACTGTGCTGCTCATCTCCTGCCAACACCTGAAGAAGT
GGAGACTAGTTTTCTCAACCAGTTAATAAAAGTGTTTACGAAGATTGACCCTGCCGCGGA
GAAGAACGAGTCTTTATACAAGACACTGAAAGCAATCCTGACTCCCATTCTCCATGAGCT
GTGTGACAAAGCTGTGGAGGAGAATGAAGACTCCTGA
