# Supplementary material for: Chromosome-Level Genome Assembly of the Speckled Blue Grouper (Epinephelus cyanopodus) Provides Insight into Its Adaptive Evolution
Source: Biology (Basel). 2022 Dec 13;11(12):1810. doi: 10.3390/biology11121810 (PMC9775623; doi:10.3390/biology11121810)
Supplement: Supplementary file 1 [file biology-11-01810-s001.zip › Supplemental Data/HO00689.align]

>E.fuscoguttatus.12267_fus
ATGGGCACCGTTCTTGGACTTTCACCTCCCCGGTCATGGGGAAAATGTTGTCACTACACC
GTGTTGGCTGTACCTGTAGTGGTGCTTTGGCTCCAGCTTTGCACTGCTTTTAACTTGGAC
ACGGAGAAACGCGTCGTTTTCACCGGACCACCGGGAAGTTATTTCGGCTATTCAGTGGAG
TTCTTCAGTCAGGCATCCAGTATCAGTGTTTTGATCGGCGCTCCGAAAGCCAACACCACT
CAGCCCAATATCACCGAAGGAGGAGCTGTGTACTTGTGCCCCTGGAGCCAAGCTAACTGC
AGCATGATCAACTTTGACAAGAAAGGTGATCGATATTTTTATATAAATGATGTGAACACT
CAGGTTGAATTCAAGTCCCATCAGTGGTTTGGAGCTACTGTGCGTTCCCATGGTAACAGC
ATCTTGGCCTGTGCTCCCAGGTATTACTGGAGGACCGAACATGATACACCGTTTGCCGAT
GTCACAGGAACCTGCTACCTCTCTGTAGACAGTCTCAAAACGTTTGTGGAGTATGCCCCC
TGCCGAACAGAAAGACATGGACCTGTTGGACAGGGCTACTGTCAGGGCGGATTTAGTGCA
GACTTCACCAAGGACGGGAGGGTTGTGCTTGGAGGACCAGGCAGCTTTTACTGGCAAGGT
CAGCTGATCTCAGCCACTACAGAAGAGATCGTTAAGGCCTACTACCCCTCGTACTTCCTG
CTGTCAGTCGCTGGGCAGATTCAGACACGACAGGCTCAGGGGAGCTATGATGACAGTTAT
CTGGGGTACTCTGTGGCTGGTGGCGAGTTCAGTGGGGATGACGTGGAAGATTTCATCACA
GGAGTTCCAAAAGGAGTCATGCTGTATGGTGTAGTGTCCATATTAAATGGAAGTGATCTG
AAGTCTCTGCTCAACTTGACAGGGGAACAGATGGGGTCCTACTTTGGGTACGCAGTGGCA
GCCACCGACATCAACAATGACGGTTTGGATGACCTGGTGGTTGGAGCCCCAATGTTTATG
CGTCGAGGGTTCACTGGGCGTCTGGAAGAGCTGGGTAAAGTGTATGTATACCTTCAGAGA
GG---TCCTCTGCTGCTGGAGCCAAGCCAGTCCCACCTACTGGGTCAACAGGCCTTCAGT
CGGTTTGGCACCTCGCTGGCTCCTCTGGGTGATCTCAACCAGGATGGATTCAACGACATG
GCCATTGGCTGTCCCTATGGAGGAGACGACCAGCATGGATTGGTTCTGATTTATAATGGT
CATGCCGGAGGACTGATGGACACACCCACTCAGACTCTGTCTGGCCAATGGGCTTCCAAC
TCTTTCCCTGCCAATTTTGGCTTTGCCCTGCGAGGCAACAGAGATCTGGATCAAAACGGC
TACCCAGATCTGATTGTTGGTGCTTTTGGGGCAGATAAAGCAGTTCTATATAGGGCTCGG
CCAATAGTGAGTGCCAGTGCGTCTCTTACAGTGCAGCCAACCATGTTCAACCAGGAGGAG
AAGACTTGTGAGCTGATCACAGGGAAGGAAACCATCGCTGTGTCTTGTGTCAGCATCGGT
TTCTGCCTGCTGGCTAATGGGAAGCACCTCCCCTCTCATCTAGGCTTTGTGGTGGAGGTT
CAGTTGGACAGTGTGAAGCAAAACCAGAAGGAGTCCATTAGGAGGACTCTGTTCCTTGAT
AACCAGCAGCCCAGTATGCTGACGACCTTCAGCCTGGCAAACGGAGAACGCTTGTGTCGT
GACACCAAGATCTATCTGCGGGCTGAAGATGAGTTTCGGGATAAACTGTCCCCCATTTAC
ATCAGCCTGAACTTCAGTCTGGATCCTCATGCCTCAGTGGACCAGCATGGCCTCAGACCA
ATCCTGAATTATGAGACAGAACAGCTTATAGAGCAGAAGGCCCAGATTCAACTCGATTGT
GGGGAGGACAACATCTGCGTCCCTGACCTCAAGCTGGCTGTTTATGGTGACAGAGCAGAG
GTTTACCTGGGTGATGAAAACTCCTTGAGCCTGACGTTCAATGCCAGGAACGAGGGAGAA
GGAGGGGCGTATGAGGCCGAGCTCTATGTGGTGCTTCCCCCAGAGGCCGACTACAGCGGG
ATAGCACGCAACAATGTGAGCCTGACTCAGCTGACGTGCAGCTATGAGACAGAAAACCAG
ACCCGCTATCTCGTGTGCGATCTGGGAAACCCCATGAAGTCTGGTACCAGTTTATGGGCC
GGCCTTCGGTTCACTGTGCCTAGACTGAAGGACACTCATGATACTGTACAGTTTGAGCTC
CAAATACGAAGTAAAAATGCAAATAACTCAGAGAGTGAGGTGGTGCTGTTTGAGCTGGAG
GTGGCTGCTATGGCTGAAGTCATTCTGCAGGGTGTTTCTCGCCCGGACAAAGTCATCTTT
CCACCTCCCAACTGGATTGTTAGTCAGACTCTGAGGGAAGAGCAGGACATCGGCCCTGAG
CTTCAGCAGGTCTTTGAATTGGTGAATAACGGTCCCAGTGTGGTCAGCCAGTCCACGTTA
GAGGTGAGGTGTCCTCTGAGGGCTCACAGCCACGGGCTGCTCTACCCTGTGGAGTTGGTC
ACTGAGGGGCCACTCAGCTGCTCCTCCAGACACACCTTCAATGCAATGAAACTCAAGCTC
CAGCCTCCAGCAGCAGAGGGGCACACGTCACTGAAATCCAGCACTGAGCACCACATCCGG
AGGAGGGAGGTGTACAGCGATCCTCTGGCTAAACAAGGAAACCTGACATGCTCGACAGTG
ACGTGCTGGCAGCTGCAGTGTAATGTTGGGCTGCTGGAGAGAGGTGCCAGTGTTATCCTG
ACTGTACGCTCCAGACTCTGGGCCGAAACTTTCATCGAGCGGGCCTTTAAGCAGTATGTT
CTCGAGTGCTCTGTTCAGTACAAGGTGAACACCATGCCTTATGCTATTCTTCCCAAATCC
AAGCCATCAGGTTCCAAAAAGGTAGTGATGGCCCTGATGTGGAGCAAGCCGGACAGTCCG
TACGCTGTGCCAGTGTGGATCATCATCCTGGCTATTCTAGCTGGGTTGATATTACTCGCC
CTGCTCATATATCTACTATACAAGATGGGCTTCTTTAAAAGGTCAGATCCGTATGGTACA
ACCATGGAGAAGGCCCAACTCAAGCCCCAGGCGTCTTCTGAAGCTTAG
>XP-033483587.1_lan
ATGGGCACCGTTCTTGGACTTTCACCTCCCCGGTCATGGGGAAAATGTTGTCACTACACC
GTGTTGGCTGTACCTGTAGTGGTGCTTTGGCTCCAGCTTTGCACTGCTTTTAACTTGGAC
ACGGAGAAACGCGTCGTTTTCACCGGACCACCGGGAAGTTATTTCGGCTATTCAGTGGAG
TTCTTCAGTCAGGCATCCAGTATCAGTGTTTTGATCGGCGCTCCGAAAGCCAACACCACT
CAGCCCAACATCACCGAAGGAGGAGCTGTGTACTTGTGCCCCTGGAGCCAAGCTAACTGC
AGCATGATCAACTTTGACAAGAAAGGTGATCGATATTTTTATATAAATGATGTGAACGCT
CAGGTTGAGTTCAAGTCCCATCAGTGGTTTGGAGCTACTGTGCGTTCCCATGGTAACAGC
GTCCTGGCCTGTGCTCCCAGGTATTACTGGAGGACCGAACATGATACACCCTTTGCCGAT
GTCACAGGAACCTGCTACCTCTCTGTAGACAGTCTCAAAACGTTTGTGGAGTATGCCCCC
TGCCGAACAGAAAGACATGGACCTGTTGGACAGGGATACTGTCAGGGGGGATTTAGTGCA
GACTTCACCAAGGACGGGAGGGTTGTGCTTGGAGGACCAGGCAGCTTTTACTGGCAAGGT
CAGCTGATCTCAGCCACCACAGAAGAGATCGTTAAGGCCTACTACCCCTCGTACTTCCTG
CTGTCAGTCGCCGGGCAGATTCAGACACGACAGGCTCAGGGGAGCTATGATGACAGTTAT
CTGGGGTACTCTGTGGCTGGTGGCGAGTTCAGTGGGGATGATATGGAAGATTTCATCACA
GGAGTTCCAAAAGGACTCATGCTGTATGGTGTAGTGTCCATATTAAATGGAAGTGATCTG
AAGTCTCTGCTCAACTTGACAGGGGAACAGATGGGGTCCTACTTTGGGTACGCAGTGGCA
GCCACCGACATCAACAACGACGGTTTGGATGACCTGGTGGTTGGAGCCCCAATGTTTATG
CGTCGAGGGTTCACTGGGCGTCTGGAGGAGCTGGGTAAAGTGTATGTATACCTTCAGAGA
GG---TCCTCTGCTGCTGGAGCCAAGCCAGTCCCACCTACTGGGTCAACAGGCCTTCAGT
CGGTTTGGCACCTCGCTGGCTCCTCTGGGTGATCTCAACCAGGATGGATTCAATGACATG
GCCATTGGCTGTCCCTATGGAGGAGACGACCAGCATGGATTGGTTTTGATTTATAATGGT
CATGTCGGAGGACTGATGGACACACCCACTCAGACTCTGTCTGGCCAATGGGCTTCCAAC
TCTTTCCCTGCCAATTTTGGCTTTGCCCTGCGAGGCAACAGAGATCTGGATCAAAACGGC
TACCCAGATCTGATTGTTGGTGCTTTTGGGGCAGATAAAGCAGTTCTATATAGGGCTCGG
CCAATAGTGAGTGCCAGTGCGTCTCTTACAGTGCAGCCGACCATGTTCAACCAGGAGGAG
AAGACTTGTGAGCTGATCACAGGGAAGGAAACCATTGCTGTGTCTTGTGTCAGCATCGGT
TTCTGCCTGCTGGCTAATGGGAAGCACCTCCCCTCTCATCTAGGCTTTGTGGTGGAGGTT
CAGTTGGACAGTGTGAAGCAGAACCAGAAGGAGTCCATCAGGAGGACTCTGTTCCTTGAT
AACCAGCAGCCCAGTATGCTGACGACCTTCAGCCTGGCAAACGGAGAACGCTTGTGTCGT
GACACCAAGATCTATCTGCGGGCTGAAGATGAGTTTCGGGATAAACTGTCCCCCATTTAC
ATCAGCCTGAACTTCAGTCTGGATCCTCATGCCTCAGTGGACCAGCATGGCCTCAGACCA
ATCCTGAATTATGAGACAGAACAGCTTATAGAGCAGAAGGCCCAGATTCAACTCGATTGT
GGGGAGGACAACATCTGCGTCCCTGACCTCAAGCTGGCTGTTTATGGTGACAGAGCAGAG
GTTTACCTGGGTGATGAAAACTCCTTGAGCCTGACGTTCAATGCCAGGAACGAGGGAGAG
GGAGGGGCGTATGAGGCCGAGCTCTATGTGGTGCTTCCCCCAGAGGCCGACTACAGCGGG
ATAGCACGCAACAATGTGAGCCTGACTCAGCTGACGTGCAGCTATGAGGCAGAAAACCAG
ACCCGCTATCTCGTGTGTGATCTGGGAAACCCCATGAAGTCTGGTACCAGTTTATGGGCG
GGCCTTCGGTTCACTGTGCCTAGACTGAAGGACACTCATGATACTGTACAATTTGAGCTC
CAAATACGAAGTAAAAATGCAAATAACTCAGAGAGTGAGGTGGTGCTGTTTGAGCTGGAG
GTGGCTGCTATGGCTGAAGTCATTCTGCAGGGTGTTTCTCGCCCGGATAAAATCATCTTT
CCACCTCCCAACTGGATTGTTAGTCAGACTCTGACGGAAGAGCAGGACATCGGCCCTGAG
CTTCAGCAGGTCTATGAATTGGTGAATAACGGTCCCAGTGTGATCAGCCAGTCCACGTTA
GAGGTGAGGTGTCCTCTGAGGGCTCACAGCCACGGGCTGCTCTACCCTGTGGAGTTGGTC
ACTGAGGGGCCGCTCAGCTGCTCCTCCAGACACACCTTCAATGCAATGAAACTCAAGCTC
CAGCCTCCAGCAGCAGAGGAGCACACGTCACTGAAATCCAGCACGGAGCACCACATCCGG
AGGAGGGAGGTGTACAGCGATCCTCTGGCTAAACAAGGAAACCTGACATGCTCGACAGTG
ACGTGCTGGCAGCTGCAGTGTAATGTTGGGCTGCTGGAGAGAGGTGCCAGTGTTATCCTG
ACTGTACGCTCCAGACTCTGGGCCGAAACCTTCATCGAGCGGGCCATTAAGCAGTATGTT
CTCGAGTGCTCTGTTCAGTACAAGGTGAACACCATGCCTTATGCTATTCCTCCCAAATCC
AAGCCATCAGGTTCCAAAAAGGTAGTGATGGCCCTGATGTGGAGCAAGCCGGACAGTCCG
TACGCTGTGCCAGTGTGGATCATCATCCTGGCTATTCTAGCTGGGTTGATATTACTCGCC
CTGCTCATATATCTACTATACAAGATGGGCTTCTTTAAAAGGTCAGATCCATATGGTACA
ACCATGGAGAAGGCCCAACTCAAGCCCCAGGCGTCTTCTGAAGCTTAG
>Epmoa-GLEAN-10023059_moa
ATGGGCACCGTTCTTGGACTTTCACCTCCCCGGTCATGGGGAAAATGTTGTCACTACACC
GTGTTGGCTGTACCTGTAGTGGTGCTTTGGCTCCAGCTTTGCACTGCTTTTAACTTGGAC
ACGGAGAAACGCGTCGTTTTCACCGGACCACCGGGAAGTTATTTCGGCTATTCAGTTGAG
TTCTTCAGTCAGGCATCCAGTATCAGTGTTTTGATCGGCGCTCCGAAAGCCAACACCACT
CAGCCCAACATCACCGAAGGAGGAGCTGTGTACTTGTGCCCCTGGAGCCAAGCTAACTGC
AGCATGATCAACTTTGACAAGAAAGGTGATCGATATTTTTATATAAATGATGTGAACACT
CAGGTTGAGTTCAAGTCCCATCAGTGGTTTGGAGCTACTGTGCGTTCCCATGGTAACAGC
GTCCTGGCCTGTGCTCCCAGGTATTACTGGAGGACTGAACATGATACACCCTTCGCCGAT
GTCACAGGAACTTGCTACCTCTCTGTAGACAGTCTCAAAACGTTTGTGGAGTATGCCCCC
TGCCGAACAGAAAGACATGGACCTGTTGGACAGGGCTACTGTCAGGGGGGATTTAGTGCA
GACTTCACCAAGGACGGGAGGGTTGTGCTTGGAGGACCAGGCAGCTTTTACTGGCAAGGT
CAGCTGATCTCAGCCACCACAGAAGAGATTGTTAAGGCCTACTACCCCTCGTACTTCCTG
CTGTCAGTCGCTGGGCAGATTCAGACACGACAGGCTCAGGGGAGCTATGATGACAGTTAT
CTCGGGTACTCTGTGGCTGGTGGCGAGTTCAGTGGGGATGATGTGGAAGATTTCATCACA
GGAGTTCCAAAAGGACTCATGCTGTATGGTGTAGTGTCCATATTAAATGGAAGTGATCTG
AAGTCTCTGCTCAACTTGACAGGGGAACAGATGGGGTCCTACTTTGGCTACGCAGTGGCA
GCCACCGACATCAACAACGACGGTTTGGATGACCTGGTGGTTGGAGCCCCAATGTTTATG
CGTCGAGGGTTCACTGGGCGTCTGGAGGAGCTGGGTAAAGTGTATGTATACCTTCAGAGA
GG---TCCTCTGCTGCTGGAGCCAAGCCAGTCCCACCTACTGGGTCAACAGGCCTTCAGT
CGGTTTGGCACCTCGCTGGCTCCTCTGGGTGATCTCAACCAGGATGGATTCAACGACATG
GCCATTGGCTGTCCCTATGGAGGAGACGACCAGCATGGATTGGTTCTGATTTATAATGGT
CATGCCGGAGGACTGATGGACACACCCACTCAGACTCTGTCTGGCCAATGGGCTTCCAAC
TCTTTCCCTGCCAATTTTGGCTTTGCCCTGCGAGGCAACAGAGATCTGGATCAAAACGGC
TACCCAGATCTGATTGTTGGTGCTTTTGGGGCAGATAAAGCAGTTCTATATAGGGCTCGG
CCAATAGTGAGTGCCAGTGCGTCTCTTACAGTGCAGCCGACCATGTTCAACCAGGAGGAG
AAGACTTGTGAGCTGATCACAGGGAAGGAAACCATCGCTGTGTCTTGTGTCAGCATCGGT
TTCTGCCTGCTGGCTAATGGGAAGCACCTCCCCTCTCATCTAGGCTTTGTGGTGGAGGTT
CAGTTGGACAGTGTGAAGCAGAACCAGAAGGAGTCCATCAGGAGGACTCTGTTCCTTGAT
AACCAGCAGCCCAGTATGCTGACGACCTTCAGCCTGGCAAACGGAGAACGCTTGTGTCGT
GACACCAAGATCTATCTGCGGGCTGAAGATGAGTTTCGGGATAAACTGTCCCCCATTTAC
ATCAGCCTGAACTTCAGTCTGGATCCTCATGCCTCAGTGGACCAGCATGGCCTCAGACCA
ATCCTGAATTATGAGACAGAACAGCTTATAGAGCAGAAGGCCCAGATTCAACTCGATTGT
GGGGAGGACAACATCTGCGTCCCTGACCTCAAGCTGGCTGTTTATGGTGACAGAGCAGAG
GTTTACCTGGGTGATGAAAACTCCTTGAGCCTGACGTTCAATGCCAGGAACGAGGGAGAG
GGAGGGGCGTATGAGGCCGAGCTCTATGTGGTGCTTCCCCCAGAGGCCGACTACAGCGGG
ATAGCACGCAACAATGTGAGCCTGACTCAGCTGACGTGCAGCTATGAAGCAGAAAACCAG
ACCCGCTATCTCGTGTGCGATCTGGGAAACCCCATGAAGTCTGGTACCAGTTTATGGGCC
GGCCTTCGGTTCACTGTGCCTAGACTGAAGGACACTCACGATACTGTACAGTTTGAGCTC
CAAATACGAAGTAAAAATGCAAATAACTCAGAGAGTGAGGTGGTGCTGTTTGAGCTGGAG
GTGGCTGCTATGGCTGAAGTCATTCTGCAGGGTGTTTCTCGCCCGGATAAAGTCATCTTT
CCACCTCCCAACTGGATTGTTAGTCAGACTCTGAGGGAAGAGCAGGACATCGGCCCTGAG
CTTCAGCAGGTCTATGAATTGGTGAATAACGGTCCCAGTGTGGTCAGCCAGTCCACGTTA
GAGGTGAGGTGTCCTCTGAGGGCTCACAGCCACGGGCTGCTCTACCCTGTGGAGTTGGTC
ACTGAGGGGCCGCTCAGCTGCTCCTCCAGATACACCTTCAATGCAATGAAACTCAAGCTC
CAGCCTCCAGCAGCAGAGGGGCACACGTCACTGAAATCCAGCACTGAGCACCACATCCGG
AGGAGGGAGGTGTACAGCGATCCTCTGGCTAAACAAGGAAACCTGACATGCTCGACAGTG
ACGTGCTGGCAGCTGCAGTGTAATGTTGGGCTGCTGGAGAGAGGTGCCAGTGTTATCCTG
ACTGTACGCTCCAGACTCTGGGCTGAAACCTTCATCGAGCGGGCCTTTAAGCAGTATGTT
CTCGAGTGCTCTGTTCAGTACAAGGTGAACACCATGCCTTATGCTATTCCTCCCAAATCC
AAGCCATCAGGTTCCAAAAAGGTAGTGATGGCCCTGATGTGGAGCAAGCCGGACAGTCCG
TACGCTGTGCCAGTGTGGATCATCATCCTGGCTATTCTAGCTGGGTTGATATTACTTGCC
CTGCTCATATATCTACTATACAAGATGGGCTTCTTTAAAAGGTCAGATCCGTATGGTACA
ACCATGGAGAAGGCCCAACTCAAGCCCCAGGCGTCTTCTGAAGCTTAG
>C.altivelis-GLEAN-10028079_alt
ATGGGCACCGTTCTTGGACTTTCACCTCCCCGGTCATGGGGAAAATGTTGTCACTACACC
GTGTTGGCTGTGCCTGTAGTGGTGCTTTGGCTCCAGCTTTGCACTGCTTTTAACTTGGAC
ACGGAGAAACGCGTCGTTTTCACCGGACCACCGGGAAGTTATTTCGGCTATTCAGTGGAG
TTCTTCAGTCAGGCATCCAGTATCAGTGTTTTGATCGGCGCTCCGAAAGCCAACACCACT
CAGCCCAACATCACCGAAGGAGGAGCTGTGTACTTGTGCCCCTGGAGCCAAGCTAACTGC
AGCATGATCAACTTTGACAAGAAAGGTGATCGATATTTTTATATAAATGATGTGAACACT
CAGGTTGAGTTCAAGTCCCATCAATGGTTTGGAGCTACTGTGCGTTCCCATGGTAACAGC
GTCCTGGCCTGTGCTCCCAGGTATTACTGGAGGACCGAACATGATACACCCTTCGCCGAT
GTCACAGGAACCTGCTACCTCTCTGTAGACAGTCTCAAAACGTTTGTGGAGTATGCCCCC
TGCCGAACAGAAAGACATGGACCTGTTGGACAGGGCTACTGTCAGGGGGGATTTAGTGCA
GACTTCACCAAGGACGGGAGGGTTGTGCTTGGAGGACCAGGCAGCTTTTACTGGCAAGGT
CAGCTGATCTCAGCCACCACAGAAGAGATTGTTAAGGCCTACTACCCCTCGTACTTCCTG
CTGTCAGTCGCCGGGCAGATTCAGACACGACAGGCTCAGGGGAGCTATGATGACAGTTAT
CTGGGGTACTCTGTGGCTGGTGGCGAGTTCAGTGGGGATGATGTGGAAGATTTCATCACA
GGAGTTCCAAAAGGACTCATGCTGTATGGTGTAGTGTCCATATTAAATGGAAGTGATCTG
AAGTCTCTGCTCAACTTGACAGGGGAACAGATGGGGTCCTACTTTGGGTACGCAGTGGCA
GCCACCGACATCAACAATGACGGTTTGGATGACCTGGTGGTTGGAGCCCCAATGTTTATG
CGTCGAGGGTTCACTGGGCGTCTGGAGGAGCTGGGTAAAGTGTATGTATACCTTCAGAGA
GG---TCCTCTGCTGCTGGAGCCAAGCCAGTCCCACCTACTGGGTCAACAGGCCTTCAGT
CGGTTTGGCACCTCGCTGGCTCCTCTGGGTGATCTCAACCAGGATGGATTCAACGACATG
GCCATTGGCTGTCCCTATGGAGGAGACGACCAGCATGGATTGGTTCTGATTTATAATGGT
CATGCCGGAGGACTGATGGACACACCCACTCAGACTCTGTCTGGCCAATGGGCTTCCAAC
TCTTTCCCTGCCAATTTTGGCTTTGCCCTGCGAGGCAACAGAGATCTGGATCAAAACGGC
TACCCAGATCTGATTGTTGGTGCTTTTGGGGCAGATAAAGCAGTTCTATATAGGGCTCGG
CCAATAGTGAGTGCCAGTGCGTCTCTTACAGTGCAGCCGACCATGTTCAACCAGGAGGAG
AAGACTTGTGAGCTGATCACAGGGACGGAAACCATTGCTGTGTCTTGTGTCAGCATCGGT
TTCTGCCTGCTGGCTAATGGGAAGCACCTCCCCTCTCATCTAGGCTTTGTGGTGGAGGTT
CAGTTGGACAGTGTGAAGCAGAACCAGAAGGAGTCCATCAGGAGGACTCTGTTCCTTGAT
AACCAGCAGCCCAGTATGCTGACGACCTTCAGCCTGGCAAACGGAGAACGCTTGTGTCGT
GACACCAAGATCTATCTGCGGGCTGAAGATGAGTTTCGGGATAAACTGTCCCCCATTTAC
ATCAGCCTGAACTTCAGTCTGGATCCTCATGCCTCAGTGGACCAGCATGGCCTCAGACCA
ATCCTGAATTATGAGACAGAACAGCTTATAGAGCAGAAGGCCCAGATTCAACTCGATTGT
GGGGAGGACAACATCTGC------------------------------------------
------------------------------------------------------------
------------------------------------------------------------
------------------AGCCTGACTCAGCTGACGTGCAGCTATGAGGCAGAAAACCAG
ACCCGCTATCTTGTGTGCGATCTGGGAAACCCCATGAAGTCTGGTACCAGTTTATGGGCC
GGCCTTCGGTTCACTGTGCCTAGACTGAAGGACACTCATGATACTGTACAGTTTGAACTC
CAAATACGAAGTAAAAATGCAAATAACTCAGAGAGTGAGGTGGTGCTGTTTGAGCTGGAG
GTGGCTGCTATGGCTGAAGTCATTCTGCAGGGTGTTTCTCGCCCGGATAAAGTCATCTTT
CCACCTCCCAACTGGATTGTTAGTCAGACTCTGAGGGAAGAGCAGGACATCGGCCCTGAG
CTTCAGCAGGTCTATGAATTGGTGAATAACGGTCCCAGTGTGGTTAGCCAGTCCATGTTA
GAGGTGAGGTGTCCTCTGAGGGCTCACAGCCATGGGCTGCTCTACCCTGTGGAGTTGGTC
ACTGAGGGGCCGCTCAGCTGCTCCTCCAGACACACCTTCAATGCAATGAAACTCAAGCTC
CAGCCTCCAGCAGCAGAGGAGCACACGTCACTGAAATCCAGCACTGAGCACCACATCCGG
AGGAGGGAGGTGTACAGCGATCCTCTGGCTAAACAAGGAAACCTGACATGCTCGACAGTG
ACGTGCTGGCAGCTGCAGTGTAATGTTGGGCTGCTGGAGAGAGGTGCCAGTGTTATCCTG
ACTGTGCGCTCCAGACTCTGGGCCGAAACCTTCATTGAGCGGGCCTTTAAGCAGTATGTT
CTTGAGTGCTCTGTTCAGTACAAGGTGAACACCATGCCTTATGCTATTCCTCCCAAATCC
AAGCCATCAGGTTCCAAAAAGGTAGTGATGGCCCTGATGTGGAGCAAGCCGGACAGTCCG
TACGCTGTGCCAGTGTGGATCATCATCCTGGCTATTCTAGCTGGGTTGATATTACTCGCC
CTGCTCATATATCTACTATACAAGATGGGCTTCTTTAAAAGGTCAGATCCGTATGGTACA
ACCATGGAGAAGGCCCAACTCAAGCCCCAGGCGTCTTCTGAAGCTTAG
>OF04863-RA_aka
ATGGGCACCGTTCTTGGACTTTCAGCTCCCCGGTCATGGGGAAAATGTTGTCACTACACC
GTGTTGGCTGTACCTGTAGTGGTGCTTTGGCTCCAGCTCTGCACTGCTTTTAACTTGGAC
ACGGAGAAACGCGTCGTTTTCACCGGACCACCGGGAAGTTATTTCGGCTATTCAGTGGAG
TTCTTCAGTCAGGCATCCAGTATCAGTGTTTTGATCGGCGCTCCGAAAGCCAACACCACT
CAGCCCAACATCACCGAAGGAGGAGCTGTGTACTTGTGCCCCTGGAGCCAAGCTAACTGC
AGCATGATCAACTTTGACAAGAAAGGTGATCGATATTTTTATATAAATGATGTGAACACT
CAGGTTGAGTTCAAGTCCCATCAGTGGTTTGGAGCTACTGTGCGTTCCCATGGTAACAGC
GTCCTGGCCTGTGCTCCCAGGTATTACTGGAGGACTGAACATGATACACCCTTCGCCGAT
GTCACAGGAACCTGCTACCTCTCTGTAGACAGTCTCAAAACATTTGTGGAGTATGCCCCC
TGCCGAACAGAAAGACATGGACCTGTTGGACAGGGCTACTGTCAGGGGGGATTTAGTGCA
GACTTCACCAAGGACGGGAGGGTTGTGCTTGGAGGACCAGGTAGCTTTTACTGGCAAGGT
CAGCTGATCTCAGCCACCACAGAAGAGATTGTTAAGGCCTACTACCCCTCGTACTTCCTG
CTGTCAGTCGCCGGGCAGATTCAGACACGACAGGCTCAGGGGAGCTATGATGACAGTTAT
CTGGGGTACTCTGTGGCTGGTGGCGAGTTCAGTGGGGATGATGTGGAAGATTTCATCACA
GGAGTTCCAAAAGGACTCATGCTGTATGGTGTAGTGTCCATATTAAATGGAAGTGATCTG
AAGTCTCTGCTCAACTTGACAGGGGAACAGATGGGGTCCTACTTTGGGTACGCAGTGGCA
GCCACCGACATCAACAGCGATGGTTTGGATGACCTGGTGGTTGGAGCCCCATTGTTTATG
CGTCGAGGGTTCACTGGGCGTCTGGAGGAGCTGGGTAAAGTGTATGTGTACCTTCAGAGA
GG---TCCTCTGCTGCTGGAGCCAAGCCAGTCCCACCTACTGGGTCAACAGGCCTTCAGT
CGGTTTGGCACTTCGCTGGCTCCTCTGGGTGATCTCAACCAGGATGGATTCAACGACATG
GCCATTGGCTGTCCCTACGGAGGAGACGACCAGCATGGATTGGTTCTGATTTATAATGGT
CATGCCGGAGGACTGATGGACACACCCACTCAGACTCTGTCTGGCCAATGGGCTTCCAAC
TCTTTCCCTGCCAATTTTGGCTTTGCCCTGCGAGGCAACAGAGATCTGGATCAAAACGGC
TACCCAGATCTGATTGTTGGTGCTTTTGGGGCAGATAAAGCGGTTCTATACAGGGCTCGG
CCAATAGTGAGTGCCAGTGCGTCTCTTACAGTGCAGCCGACCATGTTCAACCAGGAGGAG
AAGACTTGTGAGCTGATCACAGGGAAGGAAACCATCGCTGTGTCTTGTGTCAGCATCAGT
TTCTGCCTGCTGGCTAATGGCAAGCACCTCCCCTCTCATCTAGGCTTTGTGGTGGAGGTT
CAGTTGGACAGTGTGAAGCAGAACCAGAAGGAGTCCATCAGGAGGACTCTGTTCCTTGAT
AACCAGCAGCCCAGTATGCTGACGACCTTCAGCCTGGCAAACGGAGAACGCTTGTGTCGT
GACACCAAGATCTATCTGCGGGCTGAGGAGGAGTTTCGGGATAAACTGTCCCCCATTTAC
ATCAGCCTGAACTTCAGTCTGGATCCTCATGCCTCAGTGGACCAGCATGGCCTCAGACCA
ATCCTGAATTATGAGACAGAACAGCTTATAGAGCAGAAGGCCCAGATTCAACTCGATTGT
GGGGAGGACAACATCTGCGTCCCTGACCTCAAGCTGGCTGTTTATGGTGACAGAGCAGAG
GTTTACCTGGGTGATGAAAACTCCTTGAGTCTGACGTTCAATGCCAGGAACGAGGGAGAG
GGAGGGGCGTATGAGGCCGAGCTCTATGTGGTGCTTCCCCCAGAGGCCGACTACAGCGGG
ATAACACGCAACAATGTGAGCCTGACTCAGCTGACGTGCAGCTACGAGGCAGAAAACCAG
ACCCGCTATCTCGTGTGCGATCTGGGAAACCCCATGAAGTCTGGTACCAATTTATGGGCC
GGCCTTCGGTTCACTGTGCCCAGACTGAAGGACACTCACGATACTGTACAGTTTGAGCTC
CAGATACGAAGTAAAAATGCAAATAACTCAGAGAGTGAGGTGGTGCTGTTTGAGCTGGAG
GTGGCTGCTATGGCTGAAGTCATTCTGCAGGGTGTTTCTCGCCCGGATAAAGTCATCTTT
CCACCTCCCAACTGGATTGTTAGTCAGACTCTGAGGGAAGAGCAGGATGTCGGCCCTGAG
CTTCAGCAGGTCTATGAATTGGTGAATAACGGTCCCAGTGTGGTCAGCCAGTCCACGTTA
GAGGTGAAGTGTCCTCTGAGGGCTCAAGGCCACGGGCTGCTATACCCTGTGGAGTTGGTC
ACTGAGGGGCCGCTCAGCTGCTCCTCCAGACACACCTTCAATGCAATGAAACTCAAGCTC
CAGCCTCCAGCAGCAGAGGGGCCCACGTCGCTGAGATCCAGCACTGAGCACCACATCCGG
AGGAGGGAGGTGTACAGCGATCCTCTGGCTAAACAAGGAAACCTGACATGCTCAACAGTG
ACGTGCTGGCAGCTGCAGTGTAATGTTGGGCTGCTGGAGAGAGGTGCCAGTGTTATCCTG
ACTGTACGCTCCAGACTCTGGGCCGAAACCTTCATCGAGCGGGCCTTTAAGCAGTATGTC
CTCGAGTGCTCTGTTCAGTACAAGGTGAACACCATGCCTTATGCTATTCCTTCCAAATCC
AAGCCATCAGGTTCCAAAAAGGTAGTGATGACCGTGATGTGGAACAAGCCGGACAGTCCT
TACGCTGTGCCAGTGTGGATCATCATCCTGGCTATTCTAGCTGGGTTGATATTACTCGCC
CTGCTCATATATCTACTATACAAGATGGGCTTCTTTAAGAGGTCAGATCCGTATGGTACA
ACCATGGAGAAGGCCCAACTCAAGCCCCAGGCGTCTTCTGAAGCTTAG
>Ecy-GLEAN-10024154_Ecy
ATGGGCACCGTTCTTGGACTTTCACCTCCCCGGTCATGGGGAAAATGTTGTCACTACACC
GTGTTGGCTGTACCTGTAGTGGTGCTTTGCCTCCAGCTTTGCACTGCTTTTAACTTGGAC
ACGGAGAAACGCGTCGTTTTCACCGGACCACCGGGAAGTTATTTCGGCTATTCGGTGGAG
TTCTTCAGTCAGGCATCCAGTATCAGTGTTTTGATCGGCGCTCCGAAAGCCAACACCACT
CAGCCCAACATCACCGAAGGAGGAGCTGTGTACTTGTGCCCCTGGAGCCAAGCTAACTGC
AGCATGATCAACTTTGACAAGAAAGGTGATCGATATTTTTATATAAATGATGTGAACACT
CAGGTTGAGTTCAAGTCCCATCAGTGGTTTGGAGCTACTGTGCGTTCCCATGGTAACAGT
GTCCTGGCCTGTGCTCCCAGGTATTACTGGAGGACTGAACATGATACACCCTTCGCCGAT
GTCACAGGAACCTGCTACCTCTCTGTAGACAGTCTCAAAACGTTTGTGGAGTATGCCCCC
TGCCGAACAGAAAGACATGGACCTGTTGGACAGGGCTACTGTCAGGGGGGATTTAGTGCA
GACTTCACCAAGGATGGGAGAGTTGTGCTTGGAGGACCAGGTAGCTTTTACTGGCAAGGT
CAGCTGATCTCAGCCACCACAGAAGAGATTGTTAAGGCCTACTACCCCTCGTACTTCCTG
CTGTCAGTCGCCGGGCAGGTTCAGACACGACAGGCTCAGGGGAGCTATGATGACAGTTAT
CTAGGGTACTCTGTGGCTGGTGGCGAGTTCAGTGGGGATGATGTGGAAGATTTCATCACA
GGAGTTCCAAAAGGACTCATGCTGTATGGTGTAGTGTCCATATTAAATGGAAGTGATCTG
AAGTCTCTGCTCAACTTGACAGGGGAACAGATGGGGTCCTACTTTGGGTACGCAGTGGCA
GCCACCGACATCAACAACGATGGTTTGGATGACCTGGTGGTTGGAGCCCCATTGTTTATG
CGTCGAGGGTTCACTGGGCGTCTGGAGGAGCTGGGTAAAGTGTATGTGTACCTTCAGAGA
GGTCCTCCTCTGCTGCTGGAGCCAAGCCAGTCCCACCTACTGGGTCAACAGGCCTTCAGT
CGGTTTGGCACTTCGCTGGCTCCTCTGGGTGATCTCAACCAGGATGGATTCAACGACATG
GCCATTGGCTGTCCCTATGGAGGAGACGACCAGCATGGATTGGTTCTGATTTATAATGGT
CATGCCGGAGGACTGATGGACACACCCACTCAGACTCTGTCTGGCCAATGGGCTTCCAAC
TCTTTCCCTGCCAATTTTGGCTTTGCCCTGCGAGGCAACAGAGATCTGGATCAAAACGGC
TACCCAGATCTGATTGTTGGTGCTTTTGGGGCAGATAAAGCGGTTCTATACAGGGCTCGG
CCAATAGTGAGTGTCAGCGCGTCTCTTACAGTGCAGCCGACCATGTTCAACCAGGAGGAG
AAGACTTGTGAGCTGATCACAGGGAAGGAAACCATCGCTGTGTCTTGTGTCAGCATCGGT
TTCTGCCTGCTGGCTAATGGCACGCACCTCCCCTCTCATCTAGGCTTTGTGGTGGAGGTT
CAGTTGGACAGTGTGAAGCAGAACCAGAAGGAGTCCATCAGGAGGACTCTGTTCCTTGAT
AACCAGCAGCCCAGTATGCTGACGACCTTCAGCCTGGCAAACGGAGAACGCTTGTGTCGT
GACACCAAGATCTATCTGCGGGCTGAGGAGGAGTTTCGGGATAAACTGTCCCCCATTTAC
ATCAGCCTGAACTTCAGTCTGGATCCTCATGCCTCAGTGGACCAGCATGGCCTCAGACCA
ATCCTGAATTATGAGACAGAACAGCTTATAGAGCAGAAGGCCCAGATTCAACTCGATTGT
GGGGAGGACAACATCTGCGTCCCTGACCTCAAGCTGGCTGTTTATGGTGACAGAGCAGAG
GTTTACCTGGGTGATGAAAACTCCTTGAGTCTGACGTTCAATGCCAGGAACGAGGGAGAG
GGAGGGGCGTATGAGGCCGAGCTCTATGTGGTGCTTCCCCCAGAGGCGGACTACAGCGGC
ATAGCACGCAAAAATGTGAGCCTGACTCAGCTGACGTGCAGCTATGAGGCAGAAAACCAG
ACCCGCTATCTCGTGTGCGATCTGGGAAACCCCATGAAGTCTGGTACCAGTTTATGGGCC
GGCCTTCGGTTCACTGTGCCCAGATTGAAGGACACTCACGATACTGTACAGTTTGAGCTC
CAAATACGAAGTAAAAATGCAAATAACTCAGAGAGTGAGGTGGTGCTGTTTGAGCTGGAG
GTGGCTGCTATGGCTGAAGTCATTCTGCAGGGTGTTTCTCGGCCGGATAAAGTCATCTTT
CCACCTCCCAACTGGATTGTTAGTCAGACTCTGAGGGAAGAGCAGGATGTCGGCCCTGAG
CTTCAGCAGGTCTATGAATTGGTGAATAACGGTCCCAGTGTGGTCAGCCAGTCCACGTTA
GAGGTGAAGTGTCCTCTGAGGGCTCACGGCCACGGGCTGCTCTACCCTGTGGAGCTGGTC
ACTGAAGGGCCGCTCAGCTGCTCCTCCAGACACACCTTCAATGCAATGAAACTCAAGCTC
CAGCCTTCAGCAGCAGAGGAGCCCACGTCGCTGAAATCCAGCACTGAGCACCACATCCGG
AGGAGGGAGGTGTACAGCGATCCTCTGGCTAAACAAGGAAACCTGACATGCTCGACAGTG
ACGTGCTGGCAGCTGCAGTGTAATGTTGGGCTGCTGGAGAGAGGTGCCAGT---------
---------------------------------------CGGGCCTTTAAGCAGTATGTC
CTCGAGTGCTCTGTTCAGTACCACGTGAACACCATGCCTTATGCTATTCCTCCAAAATCC
AAGCCATCAGGTTCCAAAAAGGTAGTGATGACCGTGATGTGGAACAAGCCGGACAGTCCG
TACGCTGTGCCAGTGTGGATCATCATCCTGGCTATTCTAGCTGGGTTGATATTACTCGCC
CTGCTCATATATCTACTATACAAGATGGGCTTCTTTAAAAGGTCAGATCCGTATGGTACA
ACCATGGAGAAGGCCCAACTCAAGCCCCAGGCGTCTTCTGAAGCTTAG
