# Supplementary material for: Chromosome-Level Genome Assembly of the Speckled Blue Grouper (Epinephelus cyanopodus) Provides Insight into Its Adaptive Evolution
Source: Biology (Basel). 2022 Dec 13;11(12):1810. doi: 10.3390/biology11121810 (PMC9775623; doi:10.3390/biology11121810)
Supplement: Supplementary file 1 [file biology-11-01810-s001.zip › Supplemental Data/HO00692.align]

>Ecy-GLEAN-10024150_Ecy
ATGGAGG---------------------------------AGCAGAAGCT----------
-----------------------CCACA--TTTCCTCCAGAGAG-TCATTGAGCGTGATC
TTCTTCCAGGTGCTGCCCACATACCTGCTGGCTGGACTGGGCATGGTGACGGCCGGCAT-
------------------------------------------------------------
------------------------------------------------------------
-----------------GCTGCTGGACCATG-----------------------------
-------------TGCAGGTCCAGGCCACAGTAGTTGGCTTCCTGGCAGCTGTTGCAGCG
GTGCTTCTCGGGGGTCTGACCAAGGGAAGGGTGGATGTCATCCAGGCTGCTGTCCTCTGT
GCCAGCAGCGTCACTACAGCTTTCATCGCTGCGCTGTCTCTAGGTGTGGTGATGGTGGCA
GTGATTATTGGATCCAGGAAAGTGGGCATCAACCCAGATAATGTGGCCACACCGATTGCT
GCCAGCCTTGGAGACCTCATCACTTTGTCTCTGCTTGCTGGTGTCAGCAGCCTCTTCTTC
TGTTACAGAGACATGTGGTACCTGCCTCCTGCGGTGTGTGGCTTCTTCCTGCTCCTTATC
CCAGGGTGGGTCATTATTGCCCGTCGCTCTCCACCAATCAGCGAGGTCCTGAAGTCAGGC
TGGCAACCAGTCATTCTGGCCATGTCCATCAGCAGTATTGGAGGTCTGATTCTGGATAAG
ACAGTGAGCAGTCCAAACTTTGAAGGCATGGCAGTGTTTACTCCAGTCATCAATGGCGTT
GGGGGAAATCTGGTGGCTATCCAGGCCAGCAGGATGTCCACCTACCTCCACTACTGGAGT
GTTCCTGGAGCTCTTCCATCTACAATGAGCGTGAAGTGTCCTGGACCTTGTGCTGCCCTC
TGCTCCTCAGATGTGAACTCCAAATCAGCCAGAGTCCTGGTCCTTCTGGTAGTCCCGGGT
CACCTCCTCTTCCTGTACGCCATCCACCTCCTGCAGGGAGGCCATACTGCCTTGACGCCC
ACCTTCATCATCTGCTACCTGTCTGCGGCTCTGCTTCAGGTGGTGATTTTGCTGTACATG
GCCAGCCTGATGGTGCGATGGCTGTGGCGAAGGGGACTGGATCCAGACAACTTCTCCATT
CCTTACCTCACAGCTCTGGGTGACCTGCTGGGGACTGGTTTCTTGGCTCTGAGCTTCAGA
CTAATGCTGACTGTCAGTTCTGCTGGGACTGGAGTTTAA
>OF04859-RA_aka
ATGGTGGTGACCCATCTTGCTCTGGAGCTGTGTTTTGAAAGGAAGAAGCTAAGGGGCTTC
AGGTGCAAATTGACCCGTACGGCCCACGGCTTACTGCCAGAGAGCTCATGGA---TAATC
GCAACCCAGATCCTACTGCCATACCTGGTGTCCGGCCTGGGATTGGTGGCGGCCGGGATA
GTCATGGATGTAGTGCAACACTGGGAGGTATTCAAGGAGGTCTCAGAGGTTTTTATCTTG
GTGCCAGCCCTGGTGGGGCTGAAGGGGAATCTTGAGATGACATTGGCATCCAGACTGTCA
ACAGCAGCCAACACGGGGCTGATGGATGATGCTCAGCAGCAGTGGAGGATGGTGTTCTGT
AATCTGGCTCTCATTCAGGTCCAGGCCACAGTAGTTGGCTTCCTGGCAGCTGTTGCAGCG
GTGGTTCTCGGGGGTCTGACCAAGGGAAGGGTGGATGTCATCCAGGCTGCTGTCCTCTGT
GCCAGCAGCGTCACTACTGCTTTCATCGCTGCGCTGTCTCTAGGTGTGGTGATGGTGGCA
GTGATTATTGGATCCAGGAAAGTGGGCATCAACCCAGATAATGTGGCCACGCCGATTGCT
GCCAGCCTTGGAGACCTCATCACTTTGTCTCTGCTTGCTGGTGTCAGCAGCCTCTTCTTC
TGTTACAGAGACATGTGGTACCTGCCTCCTGCGGTGTGTGGCTTCTTCCTGCTCCTTATG
CCAGGGTGGGTCATTATTGCCCGTCGCTCTCCACCAATCAGCGAGGTCCTGAAGTCAGGC
TGGCAACCAGTCATTCTGGCCATGTCCATCAGCAGTATTGGAGGTCTGATTCTGGATAAG
ACAGTGAGCAGTCCAAACTTTGAAGGCATGGCAGTGTTTACTCCAGTCATCAATGGCGTT
GGGGGAAATCTGGTGGCTATCCAGGCCAGCAGGATGTCCACCTACCTCCACTACTGGAGT
GTTCCTGGAGCTCTTCCATCTACAATGAGTGTGAAGTGTCCTGGACCATGTGCTGCCCTC
TGCTCCTCAGACGTGAACTCCAACTCAGCCAGAGTTCTGGTCCTTCTGGTAGTCCCGGGT
CACCTCCTCTTCCTGTACGCCATCCACCTCCTGCAGGGAGGCCATACTGCCTTGACGCCC
ACCTTCATCATCTGCTACCTGTCTGCGGCTCTGCTTCAGGTGGTGATTTTGCTGTACATG
GCCAGCCTGATGGTGCGATGGCTGTGGCGAAGGGGACTGGATCCAGACAACTTCTCCATT
CCTTACCTCACAGCTCTGGGTGACCTGCTGGGGACTGGTTTCTTGGCTCTGAGCTTCAGA
CTAATGCTGACTGTCAGTTCTGCTGGGACTGGAGTTTAA
>C.altivelis-GLEAN-10028074_alt
ATGGTGGTGACCCATCTTGCTCTGGAGCTGTGTTTTGAAAGGAAGAAGCTAAGGGGCTTC
AGGTGCAAATTGACCCGTACGGCCCACAGCTTACTGCCAGAGAGCTCATGGA---TAATC
GCAACCCAGATCCTACTGCCATACTTGGTGTCCGGCCTGGGATTGGTGGCGGCTGGGATA
GTCATGGATGTAGTGCAACACTGGGAGGTATTCAAGGAGGTCTCAGAGGTTTTTATCTTG
GTGCCAGCCCTGGTGGGGCTGAAGGGCAATCTTGAGATGACATTGGCATCCAGATTGTCA
ACAGCAGCCAACACAGGGCTGATGGATGATGCTCAGCAGCAGTGGAGGATGGTGTTCTGT
AATCTGGCTCTCATTCAGGTCCAGGCCACAGTAGTTGGCTTCCTGGCAGCTGTTGCAGCG
GTGGTTCTTGGGGGTCTGACCAAGGGAAGGGTGGATGTCATCCAGGCTGCTGTCCTCTGT
GCCAGCAGTGTCACTACTGCTTTCATCGCTGCGTTGTCTCTAGGTGTGGTGATGGTGGCA
GTGATTATTGGATCCAGGAAAGTGGGCATCAACCCAGATAATGTGGCCACACCAATTGCT
GCCAGCCTGGGAGACCTCATCACTTTGTCTCTGCTTGCTGGTGTCAGCAGCCTCTTGTTC
TGTTACAGAGACATGTGGTACCTGCCTCCTGCGGTGTGTGGCTTCTTCCTGCTCCTAATC
CCAGGGTGGGTCATTATTGCCCGTCGCTCTCCACCAATCAGCGAGGTCCTGAAGTCAGGC
TGGCAACCAGTCATTTTGGCCATGTCCATCAGCAGTATTGGTGGACTGATTCTGGATAAG
ACAGTGAGCAATCCAAACTTTGAAGGCATGGCAGTGTTTACTCCAGTCATCAATGGCGTT
GGGGGAAATCTGGTGGCTATCCAGGCCAGCAGGATGTCCACCTACCTCCACTACTGGAGT
GTTCCTGGAGCTCTTCCATCTACAATGAGTGTGAAGTGTCCTGGACCTTGTGCTGCCCTC
TGCTCCTCAGATGTGAACTCCAAATCAGCCAGAGTTCTGGTCCTTCTGGTAGTCCCGGGT
CACCTCCTCTTCCTGTACGCCATCCACCTCCTGCAGGGAGGCCATACTGCCTTGACGCCC
ACCTTCATCATCTGCTACCTGTCTGTGGCTCTGCTTCAGGTGGTGATTTTGTTGTACGTG
GCCACCCTGATGGTGCGATGGCTGTGGCGAAGGGGACTGGATCCAGACAACTTCTCCATT
CCTTACCTCACAGCTCTGGGTGACCTGCTGGGGACTGGTTTCTTGGCTCTGAGCTTCAGA
TTAATGCTGACTGTCAGTTCTGCTGGGACTGGAGTTTAA
>XP-033483489.1_lan
ATGGTGGTGACCCATCTTGCTCTGGAGCTGTGTTTTGAAAGGAAGAAGCTAAGGGGCTTC
AGGTGCAAATTGACCCGTACGGCCCACGGCTTACTGCCAGAGAGCTCATGGA---TAATC
GCAACCCAGATCCTACTGCCATACCTGGTGTCCGGCCTGGGATTGGTGGCGGCTGGGATA
GTCATGGATGTAGTGCAACACTGGGAGGTATTCAAGGAGGTCTCAGAGGTTTTTATCTTG
GTGCCAGCCCTGGTGGGGCTGAAGGGCAATCTTGAGATGACTTTGGCATCCAGACTGTCA
ACAGCAGCCAACACGGGGCTGATGGATGATGCTCAGCAGCAGTGGAGGTTGGTGTTCTGT
AATCTGGCTCTCATTCAGGTCCAGGCCACAGTAGTTGGCTTCCTGGCAGCTGTTGCAGCG
GTGGTTCTCGGAGGTCTGACCAAGGGAAGGGTGGATGTCATCCAGGCTGCTGTCCTCTGT
GCCAGCAGCGTCACTACTGCTTTCATCGCTGCGTTGTCTCTAGGTGTGGTGATGGTGGCA
GTGATTATTGGATCCAGGAAAGTGGGCATCAACCCAGATAATGTGGCCACACCAATTGCT
GCCAGCCTGGGAGACCTCATCACTTTGTCTCTGCTTGCTGGTGTCAGCAGCCTCTTGTTC
TGTTACAGAGACATGTGGTATCTGCCTCCTGCTGTGTGTGGCTTCTTCCTGCTCCTAATC
CCAGGGTGGGTCATTATTGCCCGTCGCTCTCCACCAATCAGCGAGGTCCTGAAGTCAGGC
TGGCAACCAGTCATTCTGGCCATGTCCATCAGCAGTATTGGTGGACTGATTCTGGATAAG
ACAGTGAGCAATCCAAACTTTGAAGGCATGGCAGTGTTTACTCCAGTCATCAATGGCGTT
GGGGGAAATCTGGTGGCTATCCAGGCCAGCAGGATGTCCACCTACCTCCACTACTGGAGT
GTTCCTGGAGCTCTTCCATCTACAATGAGTGTGAAGTGTCCTGGACCTTGTGCTGCTCTC
TGCTCCTCAGATGTGAACTCCAAATCAGCCAGAGTTCTGGTCCTTCTGGTAGTCCCGGGT
CACCTCCTCTTCCTGTACGCCATCCACCTCCTGCAGGGAGGCCATACTGCCTTGACGCCC
ACCTTCATCATCTGCTACCTGTCTGTGGCTCTGCTTCAGGTGGTGATTTTGCTGTACGTG
GCCAGCCTGATGGTGCGATGGCTGTGGCGAAGGGGACTGGATCCAGACAACTTCTCCATT
CCTTACCTCACAGCTCTGGGTGACCTGCTGGGGACTGGTTTCTTGGCTCTGAGCTTCAGA
CTAATGCTGACTGTCAGTTCTGCTGGGACTGGAGTTTAA
>E.fuscoguttatus.12333_fus
ATGGTGGTGACCCATCTTGCTCTGGAGCTGTGTTTTGAAAGGAAGAAGCTAAGGGGCTTC
AGGTGCAAATTGACCCGTACGGCCCATGGCTTACTGCCAGAGAGCTCATGGA---TAATC
GCAACCCAGATCCTACTGCCATACCTGGTGTCCGGCCTGGGATTGGTGGCGGCTGGGATA
GTCATGGATGTAGTGCAACACTGGGAGGTATTCAAGGAGGTCTCAGAGGTTTTTATCTTG
GTGCCAGCCCTGGTGGGGCTGAAGGGCAATCTTGAGATGACATTGGCATCCAGACTGTCA
ACAGCAGCCAACACAGGGCTGATGGATGATGCTCAGCAGCAGTGGAGGATGGTGTTCTGT
AATCTGGCTCTCATTCAGGTCCAGGCCACAGTAGTTGGCTTCCTGGCAGCTGTTGCAGCG
GTGGTTCTCGGGGGTCTGACCAAGGGAAGGGTGGATGTCATCCAGGCTGCTGTCCTCTGT
GCCAGCAGCGTCACTACTGCTTTCATCGCTGCGTTGTCTCTAGGTGTGGTGATGGTGGCA
GTGATTATTGGATCCAGGAAAGTGGGCATCAACCCAGATAATGTGGCCACACCACTTGCT
GCCAGCCTGGGAGACCTCATCACTTTGTCTCTGCTTGCTGGTGTCAGCAGCCTCTTGTTC
TGTTACAGAGACATTTGGTACCTGCCTCCTGCGGTGTGTGGCTTCTTCCTGCTCCTAATC
CCAGGGTGGGTCATTATTGCCCGTCGCTCTCCACCAATCAGCGAGGTCCTGAAGTCAGGC
TGGCAACCAGTCATTTTGGCCATGTCCATCAGCAGTATTGGTGGACTGATTCTGGATAAG
ACAGTGAGCAGTCCAAACTTTGAAGGCATGGCAGTGTTTACTCCTGTCATCAATGGCGTT
GGGGGAAATCTGGTGGCTATCCAGGCCAGCAGGATGTCCACCTACCTCCACTACTGGAGT
GTTCCTGGGGCTCTTCCATCTACAATGAGTGTGAAGTGTCCTGGACCTTGTGCTGCCCTC
TGCTCCTCAGATGTGAACTCCAAATCAGCCAGAGTTCTGGTCCTTCTGGTAGTCCCGGGT
CACCTCCTCTTCCTGTACGCCATCCACCTCCTGCAGGGAGGCCATACTGCCTTGACGCCC
ACCTTCATCATCTGCTACCTGTCTGTGGCTCTGCTTCAGGTGGTGATTTTGCTGTACGTG
GCCAGCCTGATGGTGCGATGGCTGTGGCGAAGGGGACTGGATCCAGACAACTTCTCCATT
CCTTACCTCACAGCTCTGGGTGACCTGCTGGGGACTGGTTTCTTGGCTCTGAGCTTCAGA
CTAATGCTGACTGTCAGTTCTGCTGGGACTGGAGTTTAA
>Epmoa-GLEAN-10023055_moa
ATGGTGGTGACCCATCTTGCTCTGGAGCTGTGTTTTGAAAGGAAGAAGCTAAGGGGCTTC
AGGTGCAAATTGACCCGTACGGCCCACGGCTTACTGCCAGAGAGCTCATGGA---TAATC
GCAACCCAGATCCTACTGCCATACCTGGTGTCCGGCCTGGGATTGGTGGCGGCTGGGATA
GTCATGGATGTAGTGCAACACTGGGAGGTATTCAAGGAGGTCTCAGAGGTTTTTATCTTG
GTGCCAGCCCTGGTGGGGCTGAAGGGCAATCTTGAGATGACATTGGCATCCAGACTGTCA
ACAGCAGCCAACACGGGGCTGATGGATGATGCTCAGCAGCAGTGGAGGATGGTGTTCTGT
AATCTGGCTCTCATTCAGGTCCAGGCCACAGTAGTTGGCTTCCTGGCAGCTGTTGCAGCG
GTGGTTCTCGGGGGTCTGACCAAGGGAAGGGTGGATGTCATCCAGGCTGCTGTCCTCTGT
GCCAGCAGCGTCACTACTGCTTTCATCGCTGCGTTGTCTCTAGGTGTGGTGATGGTGGCA
GTGATTATTGGATCCAGGAAAGTGGGCATCAACCCAGATAATGTGGCCACACCAATTGCT
GCCAGCCTGGGAGACCTCATCACTTTGTCTCTGCTTGCTGGTGTCAGCAGCCTCTTGTTC
TGTTACAGAGACATGTGGTACCTGCCTCCTGCGGTGTGTGGCTTCTTCCTGCTCCTAATC
CCAGGGTGGGTCATTATTGCCCGTCGCTCTCCACCAATCAGCGAGGTCCTGAAGTCAGGC
TGGCAACCAGTCATTTTGGCCATGTCCATCAGCAGTATTGGTGGACTGATTCTGGATAAG
ACAGTGAGCAATCCAAACTTTGAAGGCATGGCAGTGTTTACTCCAGTCATCAATGGCGTT
GGGGGAAATCTGGTGGCTATCCAGGCCAGCAGGATGTCCACCTACCTCCACTACTGGAGT
GTTCCTGGGGCTCTTCCATCTACAATGAGTGTGAAGTGTCCTGGACCTTGTGCTGCCCTC
TGCTCCTCAGATGTGAACTCCAAATCAGCCAGAGTTCTGGTCCTTCTGGTAGTCCCGGGT
CACCTCCTCTTCCTGTACGCCATCCACCTCCTGCAGGGAGGCCATACTGCCTTGACGCCC
ACCTTCATCATCTGCTACCTGTCTGTGGCTCTGCTTCAGGTGGTGATTTTGCTGTACGTG
GCCAGCCTGATGGTGCGATGGCTTTGGCGAAGGGGACTGGATCCAGACAACTTCTCCATT
CCTTACCTCACAGCTCTGGGTGACCTGCTGGGGACTGGTTTCTTGGCTCTGAGCTTCAGA
CTAATGCTGACTGTCATTTCTGCTGGGACTGGAGTTTAA
