# Supplementary material for: Chromosome-Level Genome Assembly of the Speckled Blue Grouper (Epinephelus cyanopodus) Provides Insight into Its Adaptive Evolution
Source: Biology (Basel). 2022 Dec 13;11(12):1810. doi: 10.3390/biology11121810 (PMC9775623; doi:10.3390/biology11121810)
Supplement: Supplementary file 1 [file biology-11-01810-s001.zip › Supplemental Data/HO00694.align]

>Epmoa-GLEAN-10023045_moa
ATGCACAAACAGAGAGTGATGTTAAT-----ACACCTGTTGCCCCA--------------
------------------------------------------------------------
-----------------------GTGCATCCTGG-----------------------GAG
GCTTGCCCTACACCTGCCCTCCTGTAGTGGGAGGAGGGATGCACCACTGGGTGCCCCGCA
CCCAGCGTTTGTTTGGGGGTCAAATAGTTGGCCAGGCCCTCGTTGCTGCTGCCAAATCAG
TCGGAGATCATTTCTATGCTCATTCTCTCCACCCAAATCATCAGTCCCTGACAGGTATTG
TGTCCTCACAGCTGTCTGTTGGGTGTTTTTTAGGGGATCCAAAGGTTCCAGTGCTGTACC
AGGTGGACCGCACAAGAGATGGTCGCAGTTTTACAGTACGCTCTGTGAAAGCCATCCAGC
ATGGGCACCCGATATTTATCTGCCAAGCGTCCTTCCAACTGCTGCAGCCAAGTCCCCTGC
AGCACCAGTTCACCATGCCACAGGTCCCTCAGCCTGAAGACCTCCTCACTGTAGAGGAGC
TTATTCATCTTTATCTCAGTAAACCAGACCTGGCAGATAAATCAAGACAAGGCCTTAACA
AACTGCTGGCTAATGAGGTCGCCATTGAGATAAAGCCAGTCAACCAACTGCATTGTTACA
GACATGCTGCAAGTGAGCCGAAGAAGCTGTTCTGGGTGCGAGCACGAGGATATATTGGTG
AAGGCAACATGAAGCTGCATTGCTGCGTTGCTGCTTATGTATCAGACTTTGCATTCCTGG
GCACGGCGCTGCTGCCTTATCCCAACTACAGGGCGCACTTCTCAGCCTCCCTGGACCACG
CCATGTGGTTCCACAACACGTTCCGCAGTGATGAGTGGATGCTGTATGAGTGTGAGAGCC
CATGGGCAGGGGGCAGCAGGGGACTTGTTCAGGGCCGACTGTGGAGGAGAGACGGGGTGC
TGGCTGCCTCATGTTCCCAGGAGGGTGTCCTGAGGGTGAAACCAGTCACAGAGCCCAGCA
AACTATAA
>XP-033482613.1_lan
-TGGGTGAA------------GTCAT-------ACTCACAGCACTGC-----ATTG----
-----------------ATCACC-------CTTA--------------------CTGTCA
ATGCATCA--------------------TCTTGTTGGACTGCTTTACATACAATGAAATT
GCTTTGC-TATTTTTCCCC-------------AGAGGGACGCACCACTGGGTGCCCCGCA
CCCAGCGTTTGTTTGGGGGTCAAATAGTTGGCCAGGCCCTCGTTGCTGCTGCCAAATCAG
TCGGAGATCATTTCTATGCTCATTCTCTCCACT--------------------GCTACTT
TGTACGAAC----------------------AGGGGATCCAAAGGTTCCAGTGCTGTACC
AGGTGGACCGCACACGAGATGGTCGCAGTTTTACAGTACGCTCTGTGAAAGCCATCCAGC
ACGGGCACCCGATATTTATCTGCCAAGCGTCCTTCCAACTGCTGCAGCCAAGTCCCCTGC
AGCACCAGTTCACCATGCCACAGGTCCCTCAGCCTGAAGACCTCCTCACTGTAGAGGAGC
TTATTCATCTTTATCTCAGTAAACCAGACCTGGCAGATAAATCAAGACAAGGCCTTAACA
AACTACTGGCTAATGAGGTCCCCATTGAGATAAAGCCAGTCAACCCACCACATTTTTACA
GACATGCTGCAAGTGAGCCGAAGAAGCTGTTCTGGGTGCGAGCACGAGGATATATTGGTG
AAGGCAACATGAAGCTGCATTGCTGCGTTGCTGCTTATGTATCAGACTTTGCATTCCTGG
GCACGGCGCTGCTGCCTTATCCCAACTACAGGGCGCACTTCTCAGCCTCCCTGGACCATG
CCATGTGGTTCCACAACACCTTCCGCAGTGATGAGTGGATGCTGTATGAGTGTGAGAGCC
CATGGGCAGGGGGCAGCAGGGGACTTGTTCAGGGCCGACTGTGGAGGAGAGATGGGGTGC
TGGCTGCCTCGTGTTCCCAGGAGGGTGTCCTGAGGGTGAAACCAGTCACAGAGCCCAGCA
AACTATAA
>C.altivelis-GLEAN-10028066_alt
ATGGCAGAAAGAGTGGTGGGTGTTATGTGTGGCGCTCGCGACTCCACTACTAATTGTGAT
GATTCAGGGGGTACTGTGTCACCAAAACCACTTGAAGATGAGAGCTCGGAAAGTCCATCA
AGTCAGCATACCCAGGACCTGAAGAGTGTCCTGGTCACCAGCGTTTTAAAC-CTGGAAAA
GCTCGACGTAGACCTGTAC-------------AGAGGGACGCACCACTGGGTGCCCCGCA
CCCAGCGTTTGTTTGGGGGTCAAATAGTTGGCCAGGCCCTCGTTGCTGCTGCCAAATCAG
TCGGAGATCATTTCTATGCTCATTCTCTCCACT--------------------GCTACTT
TGTACGAAC----------------------AGGGGATCCAAAGGTTCCAGTGCTGTACC
AGGTAGACCGCACAAGAGATGGTCGCAGTTTTACAGTACGCTCTGTGAAAGCCATCCAGC
ACGGGCACCCAATATTTATCTGCCAAGCGTCCTTCCAACTGCTGCAGCCAAGTCCCCTGC
AGCACCAGTTCACCATGCCACAGGTTCCTCAGCCTGAAGACCTCCTCACTGTAGAGGAGC
TAATTCATCTTTATCTCAGTAAACCAGACCTGGCAGATAAATCAAGACAAGGCCTTAACA
AACTGCTGGCTAATGAGGTCCCCATTGAGATAAAGCCAGTCAACCCACCACATTTTTACA
GACATGCTGCAAGTGAGCCGAAGAAGCTGTTCTGGGTGCGAGCACGAGGATATATTGGTG
AAGGCAACATGAAGCTGCATTGCTGCGTTGCTGCTTATGTATCAGACTTTGCATTCCTGG
GCACAGCGCTGCTGCCTTATCCCAACTACAGGGCACACTTCTCAGCCTCCCTGGACCACG
CCATGTGGTTCCACAACACTTTCCGCAGTGATGAGTGGATGCTGTATGAGTGTGAGAGCC
CATGGGCAGGGGGCAGCAGGGGACTCGTTCAGGGCCGACTGTGGAGGAGAGACGGGGTGC
TGGCAGCCTCATGTTCCCAGGAGGGTGTCCTGAGGGTGAAACCAGTCACAGAGCCCAGCA
AACTATAA
>E.fuscoguttatus.12416_fus
ATGGGCGAAAGAGTGGTGGGTGTTATCTGTGGCGCTCGCGACTCCACTAATAATTGTGAT
GATTCAGGGGGTACTGTGTCACCGAAACCACTTGAAGATGAGAGCTCGAAAAGTCCATCA
AGTCAGCATACCCAGGACCTGAAGAGCGTCCTGGTCACCAGCGTTTTAAAC-CTGGAAAA
GCTCGACGTAGACCTGTAC-------------AGAGGGACGCACCACTGGGTGCCCCGCA
CCCAGCGTTTGTTTGGGGGTCAAATAGTTGGCCAGGCCCTCGTTGCTGCTGCCAAATCAG
TCGGAGATCATTTCTATGCTCATTCTCTCCACT--------------------GCTACTT
TGTACGAAC----------------------AGGGGATCCAAAGGTTCCAGTGCTGTACC
AGGTGGACCGCACAAGAGATGGTCGCAGTTTTACAGTACGCTCTGTGAAAGCCATCCAGC
ACGGGCACCCGATATTTATCTGCCAAGCGTCCTTCCAACTGCTGCAGCCAAGTCCCCTGC
AGCACCAGTTCACCATGCCACAGGTCCCGCAGCCTGAAGACCTCCTCACTGTAGAGGAGC
TTATTCATCTTTATCTCAGTAAACCAGACCTGGCGGATAAATCAAGACAAGGCCTTAACA
AACTGCTGGCTAATGAGGTCCCCATTGAGATAAAGCCAGTCAACCCACCACATTTTTACA
GACATGCTGCAAGTGAGCCGAAGAAGCTGTTCTGGGTGCGAGCACGAGGATATATTGGTG
AAGGCAACATGAAGCTGCATTGCTGCGTTGCTGCTTATGTATCAGACTTTGCATTCCTGG
GCACGGCGCTGCTGCCTTATCCCAACTACAGGGCGCACTTCTCAGCCTCCCTGGACCATG
CCATGTGGTTCCACAACACTTTCCGCAGTGATGAGTGGATGCTGTATGAGTGTGAGAGCC
CATGGGCAGGGGGCAGCAGGGGACTCGTTCAGGGCCGACTGTGGAGGAGAGACGGGGTGC
TGGCTGCCTCGTGTTCCCAGGAGGGTGTCCTGAGGGTGAAACCAGTCACAGAGCCCAGCA
AACTATAA
>OF23582-RA_aka
ATGGCAGAAAGAATGGTGGGTGTCATCTGTGGCGCTCGCGACTCCACTAATAATTGTGAT
GATTCAGGGGGTACAGTGTCACCGAAACCACCTGAAGATGAGAGCTCGGAAAGTCCATCA
AGTCAGCATACCCAGGACCTGAAGAGCGTCCTGGTCACCAGCATTTTAAAC-CTGGAAAA
GCTCGACGTAGACCTGTAC-------------AGAGGGACGCACCACTGGGTGCCCCGCA
CCCAGCGTTTGTTTGGGGGTCAAATAGTTGGTCAGGCCCTCGTTGCTGCTGCCAAATCAG
TTGGAGATCATTTCTATGCTCATTCTCTCCACT--------------------GCTACTT
TGTACGAAC----------------------AGGGGATCCAAAGGTTCCAGTGCTGTACC
AGGTGGACCGCACAAGAGATGGTCGCAGTTTTACAGTACGCTCTGTGAAAGCCATCCAGC
ATGGGCACCCGATATTTATCTGCCAAGCGTCCTTCCAACTGCTGCAGCCAAGTCCCCTGC
AGCACCAGTTCACCATGCCGCAGGTCCCTCAGCCTGAAGACCTCCTCACTGTAGAGGAGC
TTATTCATCTTTATCTCAGTAAACCAGACCTGGCAGATAAATCAAGACAAGGCCTTAACA
AACTGCTGGCTAATGAGGTCCCCATTGAGATAAAGCCAGTCAACCCACCACATTTTTACA
GACATGCTGCAAGTGAGCCGAAGAAGCTGTTCTGGGTGCGAGCACGAGGATATATTGGTG
AAGGCAACATGAAGCTGCATTGCTGCGTTGCTGCTTATGTATCAGACTTTGCATTCCTGG
GCACGGCGCTGCTGCCTTATCCCAACTACAGGGCGCACTTCTCAGCCTCCCTGGACCACG
CCATGTGGTTCCACAACACTTTCCGCAGTGATGAGTGGATGCTGTATGAGTGTGAGAGCC
CATGGGCAGGGGGCAGCAGGGGACTTGTTCAGGGCCGACTGTGGAGGAGAGACGGGGTGC
TGGCTGCCTCGTGTTCCCAGGAGGGTGTCCTGAGGGTGAAACCAGTCACAGAGCCCAGCA
AACTATAA
>Ecy-GLEAN-10024143_Ecy
ATGGCTGAAAGAGTGGTGGGTGTCATCTGTGGCGCTCGCGACTCCACTAATAATTGTGAT
GATTCAGGGGGTACTGTATCACCGAAAGCACCTGAAGATGAGAGCTCGGAAAGTCCATCA
AGTCAGCATACCCAGGACCTGAAGAGCGTCCTGGTCACCAGCGTTTTAAAC-CTGGAAAA
GCTCGACGTAGACCTGTAC-------------AGAGGGACGCACCACTGGGTGCCCCGCA
CCCAGCGTTTGTTTGGAGGTCAAATAGTTGGTCAGGCCCTCGTTGCTGCTGCCAAATCAG
TTGGAGATCATTTCTATGCTCATTCTCTCCACT--------------------GCTACTT
TGTACGAAC----------------------AGGGGATCCAAAGGTTCCAGTGCTGTACC
AGGTGGACCGCACAAGAGATGGTCGCAGTTTTACAGTTCGCTCTGTGAAAGCCATCCAGC
ACGGGCACCCGATATTTATCTGCCAAGCGTCCTTCCAACTGCTGCAGCCAAGTCCCCTGC
AGCACCAGTTCACCATGCCGCAGGTCCCTCAGCCTGAAGACCTCCTCACTGTAGAGGAGC
TTATTCATCTTTATCTCAGTAAACCAGACCTGGCAGATAAATCAAGACAAGGCCTTAACA
AACTACTGGCTAATGAGGTCCCCATTGAGATAAAGCCAGTCAACCCACCACATTTTTACA
GACATGCTGCAAGTGAGCCGAAGAAGCTGTTCTGGGTGCGAGCACGAGGATATATTGGTG
AAGGCAACATGAAGCTGCATTGCTGCGTTGCTGCTTATGTATCAGACTTTGCATTCCTGG
GCACAGCACTGCTGCCTTATCCCAATTACAGGGCGCACTTCTCAGCCTCCCTGGACCACG
CCATGTGGTTCCACAACACTTTCCGCAGTGATGAGTGGATGCTGTACGAGTGTGAGAGCC
CATGGGCAGGGGGCAGCAGGGGACTTGTTCAGGGCCGACTGTGGAGGAGAGACGGGGTGC
TGGCTGCCTCGTGTTCCCAGGAGGGTGTCCTGAGGGTGAAACCAGTCACAGAGCCCAGCA
AACTATAA
