# Supplementary material for: Chromosome-Level Genome Assembly of the Speckled Blue Grouper (Epinephelus cyanopodus) Provides Insight into Its Adaptive Evolution
Source: Biology (Basel). 2022 Dec 13;11(12):1810. doi: 10.3390/biology11121810 (PMC9775623; doi:10.3390/biology11121810)
Supplement: Supplementary file 1 [file biology-11-01810-s001.zip › Supplemental Data/HO00702.align]

>Epmoa-GLEAN-10022886_moa
------------------------------------------------------------
------------------------------ATGGTGCACCGCGACCGGCTCTGGCTGGCC
AAAGGGCTGATTGTGCCTTGGCTGCGGAGGAAAGAGCGAGCAGACTCCACTTACCCTAGC
CAAA------------------------------------------------CGGAGGAG
CGTCAGGAAATATTCTCCACTCTCTGGACTGGATGGGAAGGAGGAGAATCTTTGACCTTG
GAAAATGAAGAT------------------------------------------------
-----------------------------------GTTGTTGCCATGG-------GAACT
GTTAATCCT---------------------------------------------------
------------------------------------------------------------
------------------------------------------------------------
------------------------------------------------------------
------------------------------------------------------------
-----------------------------------------------------------T
CTGTCAC-----------------------------------------------------
------------------------------------------------------------
------------------------------------------------------------
-TCAAAGAGT--------------------------------------------------
------------------------------------------------------------
------------------------------------------------------------
------------------------------------------------------------
------------------------------------------------------------
------------------------------------------------------------
-------GCCTGGCTGCT-----------------------------------------T
AAAACCTTTTGGTTACGTGTCCCCCGTACATCTTCAGAACTACTTTTTCTCCGAG-----
------------------------------------------------------------
--------------------------------------AATACGCGC---CATG------
------------------------------------------------------------
------------------------------------------------------------
------------------------------------------------------------
---------------------GTCCT----------------------------------
------------------------------------------------------------
---GTCTTCAC-------------------------------------------------
---------------------CCAGGAGCCGA----------------------------
------------------------------------------------------------
----------GTGACAG-------------------------------------------
------------------------------------------------------------
------TATTTTCCC---------------------------------------------
-------------------------------TCTGAGCACTG------------------
-------ATGATAAGCAG----------------------------------------GT
GTTTA-------------------------------------------------------
------------------------------------------------------------
------------------------------------------------------------
------------TTAATTGCAAAGCAAAGGGAAACCCACCTCCGC---------------
------------------ATTATA------------------------------------
------------------------------------------------------------
-----------GGTGGAAAATAGACGGGGCTGAAATCAACACAGAGTCAGATCCAAACTA
CAGCCTTGTGGAGGGGAACCTGTTGATTAATAACCCTCATGTCATCAATCATGGAGGAGT
GTATCAGTGCATCACCACCAACACATTTGGCACCATTGTCAGCAGGGAGGCAAAAGTCCA
ATTTGCATTTCTGCAGAACTTCAGCAGGAAGTCGAGGAACACGGTGTCAGTGAGAGAGGG
TCAAGCTGTGGTTCTGCTCTGCGGCCCTCCACCCCATTACGGAGAGATCAAATATTCATG
GGTTTTCAACGGACAGCGAAGTTTCCTGAAACAGGACGCCCGTCGTTTTATCTCTCAGAA
GACGGGCAACTTGTACATAGCCAAAGTTGAAGCCTCAGACGCGGGGAACTACACGTGTGC
AGTGAGAAACATGATGACCAATGCCACCGTGTTCAGCTCCCCAACCCCTGTGGTGGTGAG
GAGGGACGCAGTGATGGGTGAATATGAGCCAAAGATTGAGGTTCAGTTTCCAGACACCCT
TCAAGTCTCTAAAGGATCATCAGTGAAGCTGGAATGCTTTGCCTTAGGAAACCCTGTGCC
TTCCATCTCATGGAGAAGAGCTGATGGAAACCCACTCCCTGGCAAGATTAAAATCAACCT
CTCCAGTGGGGTTCTGGAAATTCCATATTTTCGCCCGGAGGATGCCGGCGTGTATGAGTG
TGTAGCCGAAAACAGCAGAGGACGAAATGTTGCCAGAGGGCAACTTGTATTCCACAATGT
TGAACATCTGCACTGGGTCCAAACGCTGAAAGATGCTCACATGGCAATTGATGCGAATCT
GCAGTGGGAATGTAAAGCCATCGGTAAGCCTAGGCCTACATACAAATGGTTGAGGAATGG
TCAGCTCCTGACAGCAGAGGAGAGGATCCATGTGGAATCTGGTAGACTGACTATATCCAG
GATCAGTCTGTTGGACTCTGGGATGTATCAGTGTGTGGCAGAGAATGAACATGGAGCTGT
TTATGCCAGCGCTGAGCTCAAGGTTGTCGCCTCCCCACCGGACTTCACCCGGCGGCCCGT
GAAGAAGTCCACAGTGATCCAGAGGGGGGGCGAGGTGGTCTTGGAGTGTCGCCCCCACGC
TTCCCCCCGGGCCACAATCTCCTGGTGGAAAGGGGGCGAACTCCTGAAGGACAGCAAGAG
A--------------------GATACTGTGCAGCAC--ACTGTAACAAAT----------
-------AATTGTC----------CCTTTTTCTCCCATAATGCTGC--------------
------AGAGCCTACCAAGATTATAGTCCCACCCTTGAGTTTGGATGCTACTGTGGGGCA
GAGCCTTGTGCTGCCATGCGAGGTGTCCAGTGATTCGTCCCTGAGTCCCATCTTCAAGTG
GTTTTTCAGTGGGAAAGCCATTGATTTCAGCAGGCAGGAACACTTTGAGATGATTGGAGG
GGGATTTGCAGGTGACCTGATGGTGAGGAACATTCAGCTAAAGCATTCGGGGAAGTATGT
GTGTATGGTGCACACTGAAGTTGACACTGTCTCAGCAGCAGCAGACTTAATTGTCAGAGG
ACCTCCTGGTGCCCCGGAGGGCCTGGTGGTGAGTGATATTACTGACACCACTGTGCAACT
GTCCTGGAGCTCTGGACCTGACCACCACAGTCCTGTTACCATGTACATGGTGCAGGCCAG
GACCCCCTTCTCTATAGGCTGGCAGACTGTGAGAACAGTTCCTGATTCTGTGCCTGGACA
GATGATGCATGCAACAGTGAAAGATTTGAACCCCTGGGTGGATTATGAATTCAGGGTGGT
GGCAATCAACAGTGTTGGCGTTGGAGAACCCAGCACGCCATCAAAACAGATTCGAACCAA
AGCAGCAGTTCCCAAGGTTGCACCAGTTAATGTGAGTGGGGGCGGAGGAGCTCGAGGAGA
ACTTGTCATCGTGTGGGAGCCAGTTCCAGAGGAACAGCAGAGCGGAGAGGACTTTGGCTA
TGTCGTGGCTTTCCGCCCACTTGGCAGCACCACCTGGATCCAGACGGTGCTGGCATCACC
TGATGCATCGAGGTATATTTACAGAAATGAAAGCATCGCACCCCTGTCCCGGTTTGAAGT
TAAAGTGGGAGTTTACAACAGCATAGGAGAGGGGCCGTTCAGCCGAGTCGTCAGAGTGTT
CTCTGCAGAAGAAGAGCCCTCTGAGGCACCATCAAGAGTTTGGGCCCGCGCTTTGTCAGC
CTCTGAGATCGAG-GTGTACTGGGAACCAATTCCCCCCGGGGCCAGCAGGGAGAAGATCA
TCGCATATGAGGTTCTCGTTTGGGAGAAGGGATCTCTGCAGAGTGAAGCGGAGACAGTGA
GGGTTATCGACACCACGGCTCTGCTCTCTGGCTTGAAGGGCAGCACAGTCTATCTGATCT
CAGTCAGAGCCCAAAACAGCGCTGGACTTGGACCCTGTAGCTCTGCTTTTAACATCACCA
CCAAGAAACCACCTCCAAGTCAGCCTCCAGGGAATATTGAGTGGAACCTGACCAACTCGA
AGATCTTTCTGAATTGGGAACATGTCAAGGCGATGGAAAATGAGTCTGAGGTGACAGGAT
ACAAGGTTATGTATCGTCAGACCTGGCACGGTAGAACGACTATACTGGAAACCAATAAGA
CCAGTGTGGAGCTGCAAATCCCCTCTGGAGATGACTACCTCATTGAGATCAAAGCTCTGA
CCGAAGGGGGTGATGGCACCAGTAGTGGGCCCATCCGCATACCAAAGATGTCCAGTAAGT
TTCAAATACTCTGCAGCATGCAAATGATTGCAGTTGGAATTAAGCAGAGAAGCAGTGGGA
TGGGTGCACTCTGTGTAACTAATCCCCTGTG-TGACTGA
>C.altivelis-GLEAN-10028055_alt
------------------------------------------------------------
------------------------------------------------------------
------------------------------------------------------------
------------------------------------------------------------
-------------------------------------------------------TCTGC
ATTAATTCAGT-------------------------------------------------
-----------------------------------GTCACTTGCTCAGCACCATTGTACA
GCTAATGTG---------------------------------------------------
------------------------------------------------------------
------------------------------------------------------------
------------------------------------------------------------
------------------------------------------------------------
-----------------------------------------------------------T
TTTTCCC-----------------------------------------------------
------------------------------------------------------------
------------------------------------------------------------
-ACACAGAG---------------------------------------------------
------------------------------------------------------------
------------------------------------------------------------
------------------------------------------------------------
------------------------------------------------------------
------------------------------------------------------------
------------------------------------------------------------
------------------------------------------------------------
------------------------------------------------------------
--------------------------------------AATACGCGT---CATG------
------------------------------------------------------------
------------------------------------------------------------
------------------------------------------------------------
---------------------GTCCT----------------------------------
------------------------------------------------------------
---GTCTTCAC-------------------------------------------------
---------------------CCAGGAGCCGA----------------------------
------------------------------------------------------------
----------GTGACAG-------------------------------------------
------------------------------------------------------------
------CATTTTCCC---------------------------------------------
-------------------------------TCTGAGCACTG------------------
-------ATGATAAGCAG----------------------------------------GT
GTTTA-------------------------------------------------------
------------------------------------------------------------
------------------------------------------------------------
------------TTAATTGCAAAGCAAAGGGAAACCCACCTCCGC---------------
------------------ATTATA------------------------------------
------------------------------------------------------------
-----------GGTGGAAAATAGACGGGGCTGAAATCAACACAGAGTCAGATCCAAACTA
CAGCCTTGTGGAGGGGAACCTGTTGATTAATAACCCTCATGTCATCAATCATGGAGGAGT
GTATCAGTGCATCACCACCAACACATTTGGCACCATTGTCAGCAGGGAGGCAAAAGTCCA
ATTTGCATTTCTGCAGAACTTCAGCAGGAAGTCAAGGAACACGGTGTCAGTGAGAGAGGG
TCAAGCTGTGGTTCTGCTCTGCGGCCCTCCACCCCATTACGGAGAAATCAAATATTCATG
GGTTTTCAACGGACAGCGAAGTTTCCTGAAACAGGACGCCCGTCGTTTTATCTCTCAGAA
GACAGGCAACTTGTACATAGCCAAAGTTGAAGCCTCAGACGCGGGGAACTACACGTGTGC
AGTGAGAAACATGATGACCAATGCCACCGTGTTCAGCTCCCCAACCCCTGTGGTGGTGAG
GAGGGACGCAGTGATGGGTGAATATGAGCCAAAGATTGAGGTTCAGTTTCCCGACACCCT
TCAAGTCTCTAAAGGATCATCAGTGAAGCTGGAATGCTTTGCCTTAGGAAACCCTGTGCC
TTCCATCTCATGGAGAAGAGCTGATGGAAACCCACTCCCTGGCAAGATTAAAATCAACCT
CTCCAGTGGGGTTCTGGAAATTCCATATTTTCGCCCGGAGGATGCCGGCGTGTATGAGTG
TGTAGCCGAAAACAGCAGAGGACGAAATGTTGCCAGAGGGCAACTTGTATTCCACAATGT
TGAACATCTGCACTGGGTCCAAACGCTGAAAGATGCTCACATGGCAATTGATGCGAATCT
GCAGTGGGAATGTAAAGCCATCGGTAAGCCTAGGCCTACATACAAATGGTTGAGGAATGG
TCAGCTCCTGACAGCAGAGGAGAGGATCCATGTGGAATCTGGTAGACTGACTATATCCAG
GATCAGTCTGTTGGACTCTGGGATGTATCAGTGTGTGGCAGAGAATGAACATGGAGCTGT
TTATGCTAGCGCTGAGCTCAAGGTTGTCGCCTCCCCACCGGACTTCACCCGGCGGCCCGT
GAAGAAGTCCACAGTGATCCAGAGGGGGGGCGAGGTGGTCTTGGAGTGTCGCCCCCATGC
CTCCCCCCGGGCCACAATCTCCTGGTGGAAAGGGGGCGAACTCCTGAAGGACAGCAAGAG
ACAGACTATCATGGAGGATGGGACTCTACGCATCACCAATATCTCCAAATCTGATGGAGG
CATGTACACATGTCTGGCCCGAAACCATTTTGGAACATCCAGCAGCACGGGGACACTGGT
GGTGAAAGAGCCTACCAAGATTATAGTCCCACCCTTGAGTTTGGATGCTACTGTGGGGCA
GAGCCTTGTGCTGCCATGCGAGGTGTCCAGTGATTCGTCCCTGAGTCCCATCTTCAAGTG
GTTTTTCAGTGGGAAAGCCATTGATTTCAGCAGGCAGGAACACTTTGAGATGATTGGAGG
GGGATTTGCAGGTGACCTGATGGTGAGGAACATTCAGCTAAAGCATTCGGGGAAGTATGT
GTGTATGGTGCACACTGAAGTTGACACTGTCTCAGCAGCAGCAGACTTAATTGTCAGAGG
ACCTCCTGGTGCCCCGGAGGGCCTGGTGGTGAGTGATATTACTGACACCACTGTGCAACT
GTCCTGGAGCTCTGGACCTGACCACCACAGTCCTGTTACCATGTACATGGTGCAGGCCAG
GACCCCCTTCTCTATAGGCTGGCAGACTGTGAGAACAGTTCCTGATTCTGTGCCTGGACA
GATGATGCATGCAACAGTGAAAGATTTGAACCCCTGGGTGGATTATGAATTCAGGGTGGT
GGCAATCAACAGTGTTGGCGTTGGAGAACCCAGCACGCCATCAAAACAGATTCGAACCAA
AGCAGCAGTTCCCAAGGTTGCACCAGTTAATGTGAGTGGTGGCGGAGGAGCTCGAGGAGA
ACTTGTCATCGTGTGGGAGCCAGTTCCAGAGGAACAGCAGAGCGGAGAGGACTTTGGCTA
TGTCGTGGCTTTCCGCCCACTTGGCAGCACCACCTGGATCCAGACGGTGCTGGCATCACC
TGATGCATCGAGGTATATTTACAGAAATGAAAGCATTGCACCCCTGTCCCGATTTGAAGT
GAAAGTGGGAGTTTACAACAGCATAGGAGAGGGGCCGTTCAGCCGAGTTGTCAGAGTGTT
CTCTGCAGAAGAAGAGCCCTCTGAGGCACCATCAAGAGTTTGGGCCCGCGCTTTGTCAGC
CTCTGAGATCGAG-GTGTACTGGGAACCAATTCCCCCCGGGGCCAGCAGGGAGAAGATCA
TCGCATATGAGGTTCTCGTTTGGGAGAAGGGATCTCTGCAGAGTGAAGCGGAGACAGTGA
GGGTTATCGACACCACGGCTCTGCTCTCTGGCTTGAAGGGCAGCACAGTCTATCTGATCT
CAGTCAGAGCCCAAAACAGCGCTGGACTTGGACCCTGCAGCCCTGCTTTTAACATCACCA
CCAAGAAACCACCTCCAAGTCAGCCTCCAGGGAATATTGAGTGGAACCTGACCAACTCGA
AGATCTTTCTGAATTGGGAACATGTCAAGGCGATGGAAAATGAGTCTGAGGTGACAGGAT
ACAAGGTTATGTATCGTCAGACCTGGCACGGTAGAACGACTATACTGGAAACCAATAAGA
CCAGTGTGGAGCTGCAGATCCCCTCTGGAGAGGACTACCTCATTGAGATCAAAGCTCTGA
CCGAAGGGGGTGATGGCACCAGCAGTGGGCCCATCCGCATACCAAAGATGTCCAGT----
-----CTAAACTCAAACGGGTCTTTGAGTCCAGTTCCAGT---GAAGATTTGCTGTTTTA
T-TATGTTTTTTGTATTTTGTAT---TTGTACTGGGTAG
>Ecy-GLEAN-10024133_Ecy
------------------------------------------------------------
------------------------------------------------------------
---------------------------------------------------TTCCAGAGC
CAAA------------------------------------------------CGCAGGGG
CGTCAGGAAATATTCGCCACTCTCTGGACTGGATGGGAAGGAGGAGAATCTTTGACCTTG
GAAAATGAAGAT------------------------------------------------
-----------------------------------GTTGTTGCCATGG-------GAACT
GTTAATCCT---------------------------------------------------
------------------------------------------------------------
------------------------------------------------------------
------------------------------------------------------------
------------------------------------------------------------
-----------------------------------------------------------T
CTGTCAC-----------------------------------------------------
------------------------------------------------------------
------------------------------------------------------------
-TCAAAGAGT--------------------------------------------------
------------------------------------------------------------
------------------------------------------------------------
------------------------------------------------------------
------------------------------------------------------------
------------------------------------------------------------
-------GCCTGGCT---------------------------------------------
------------------------------------------------------------
------------------------------------------------------------
------------------------------------------------------------
------------------------------------------------------------
------------------------------------------------------------
------------------------------------------------------------
------------------------------------------------------------
------------------------------------------------------------
------------------------------------------------------------
------------------------------------------------------------
------------------------------------------------------------
------------------------------------------------------------
------------------------------------------------------------
------------------------------------------------------------
------------------------------------------------------------
------------------------------------------------------------
------------------------------------------------------------
------------------------------------------------------------
------------------------------------------------------------
------------------------------------------------------------
------------------------------------------------------------
------------------------------------------------------------
-----------GGTGGAAAATAGACGGAGCTGAAATCAACACAGAGTCAGATCCAAACTA
CAGCCTTGTGGAGGGGAACCTGTTGATTAATAATCCTCATGTCATCAATCATGGAGGAGT
GTATCAGTGCATCACCACCAACACATTTGGCACCATTGTCAGCAGGGAGGCAAAAGTCCA
ATTTGCATTTCTGCAGAACTTCAGCAGGAAGTCGAGGAACACGGTGTCAGTGAGAGAGGG
TCAAGCTGTGGTTCTGCTCTGCGGCCCTCCGCCCCATTACGG------------------
--------------AGCGAAGTTT-CTGAAACAGGACGCCCGTCGTTTTATCTCTCAGAA
GACGGGCAACTTGTACATAGCCAAAGTTGAAGCCTCAGACGCGGGGAACTACACGTGTGC
AGTGAGAAACATGATGACCAATGCCACCGTGTTCAGCTCCCCAACCCCTGTGGTGGTGAG
GAGGGACGCAGTGATGGGTGAATACGAGCCAAAGATTGAGGTTCAGTTTCCCGACACCCT
TCATGTCTCTAAAGGATCATCAGTGAAGCTGGAATGCTTTGCCTTAGGAAACCCTGTGCC
TTCCATCTCATGGAGAAGAGCTGATGGAAACCCACTCCCTGGCAAGATTAAAATCAACCT
CTCCAGTGGGGTTCTGGAAATTCCATATTTTCGCCCGGAGGATGCCGGCGTGTATGAGTG
TGTAGCTGAAAACAGCAGAGGACGAAATGTTGCCAGAGGGCAACTTGTATTCCACAATGT
TGAACATCTGCACTGGGTCCAAACGCTGAAAGATGCTCACATGGCAATTGATGCGAATCT
GCAGTGGGAATGTAAAGCCATCGGTAAGCCTAGGCCTACATACAAATGGCTGAGGAATGG
TCAGCTCCTAACAGCAGAGGAGAGGATCCATGTGGAATCTGGTAGACTGACTATATCCAG
GATCAGTCTGTTGGACTCTGGGATGTATCAGTGTGTGGCAGAGAATGAACATGGAGCTGT
TTATGCCAGCGCTGAGCTCAAGGTTGTCGCCTCCCCACCGGACTTCACCCGGCGGCCCGT
GAAGAAGTCCACAGTGATCCAGAGGGGGGGCGAGGTGGTCTTGGAGTGTCGCCCCCACGC
TTCCCCCCGGGCCACAATCTCCTGGTGGAAAGGGGGCGAACTCCTGAAGGACAGCAAGAG
ACAGACTATCATGGAGGATGGGACTCTACGCATCACCAACATCTCCAAATCTGATGGAGG
CATGTACACGTGTCTGGCCAGAAACCATTTTGGAACATCCAGCAGCACAGGGACACTGGT
GGTGAAAGAGCCTACCAAGATTACAGTCCCACCCTTGAGTTTGGATGCTACTGTGGGACA
GAGCCTTGTGCTGCCATGCGAGGTGTCCAGTGATTCGTCCCTGAGTCCCATCTTCAAGTG
GTTTTTCAATGGGAAAGCCATTGATTTCAGCAGGCAGGAACACTTTGAGATGATTGGAGG
GGGATTTGCAGGTGACCTGATGGTGAGGAACATTCAGCTAAAGCATTCGGGGAAGTATGT
GTGTATGGTGCACACTGAAGTTGACACTGTCTCAGCAGCAGCAGACTTAATTGTCAGAGG
ACCTCCTGGTGCCCCGGAGGGCCTGGTGGTGAGTGATATTACTGACACCACTGTGCAACT
GTCCTGGAGCTCTGGACCTGACCACCACAGTCCTGTTACCATGTACATGGTGCAGGCCAG
GACCCCCTTCTCTATAGGCTGGCAAACTGTAAGAACAGTT--------------------
------------------------------------------------------------
-------------------------------------------------GTTTGGGTCAA
AGGCGTAACTC------TTCCATCTCT---------------------ATCTC-------
-----------------AGCCAGTTCCAGAGGAACAGCAGAGCGGAGAGGACTTTGGCTA
TGTCGTTGCTTTCCGCCCACTTGGCAGCACCACCTGGATCCAGACGGTGCTGGCATCACC
TGATGCATCGAGGTATATTTACAGAAATGAAAGCATCGCACCTCTGTCCCGGTTTGAAGT
GAAAGTGGGAGTTTACAACAGCATAGGAGAGGGGCCGTTCAGCCGAGTCGTCAGGGTGTT
CTCTGCAGAAGAAGAGCCCTCTGAGGCACCATCAAGAGTTTGGGCCCGCGCTTTGTCAGC
CTCTGAGATCGAG-GTGTACTGGGAACCAATTCCCCCCGGGGCCAGCAGGGAGAAGATCA
TCGCTTATGAGGTTCTCGTTTGGGAGAAGGGATCTCTGCAGAGTGAAGCAGAGACAGTGA
GGGTTATCGACACCATGGCTCTGCTCTCTGGCTTGAAGGGCAGCACAGTCTATCTGATCT
CAGTCAGAGCCCAAAACAGCGCTGGACTTGGACCCTGCAGCTCTGCTTTTAACATCACCA
CCAAGAAACCACCTCCAAGTCAGCCTCCAGGGAATATTGAGTGGAACCTGACCAACTCGA
AGATCTTTCTGAATTGGGAACATGTCAAGGCAATGGAAAATGAGTCTGAGGTGACAGGAT
ACAAGGTTGTGTATCGTCAGACCTGGCACGGTAGAACGACCATACTGGAAACCAATAAGA
CCAGTGTGGAGCTGCAAATCCCCTCTGGAGAGGACTACCTCATTGAGATCAAAGCTCTGA
CCGAAGGGGGTGATGGCACCAGCAGTGGGCCCATCCGCATACCAAAGATGTCCAGT----
-----CTAAACTCAAACGGGTCTTTGAGTCCAGTTCCAAT---GAAGATTTGCTGTTTTA
T-GATGTTTTTTGTATTTTTTAT---TTGTACTTGGTAG
>OF23573-RA_aka
ATGCCGTGGATTCTTGAACTAACTACTACAGGTAACATCTTAAAGGCACAGGACAATGGT
GAGGGCTCGTGTTATCTGCTGCGAATTCTACTGCGCTGCCAGCCACCTGCACGGCCCACC
TCATTGGGGGCTGTGGCCCGCAGAGGTGGGAACAGGGGGGCCTCCATCTTCTGCTGGCGT
CTTGACCAGTACTCATCATTACTGAGCGTGTGCCTGTACGCTGCACAGTTTTTACAAGGC
TGTCAGTTAATGGAATTCTGCCCATTAACTGCTCCCAAGCTACGAATGTCCCCAAAATAC
AAAGAGGAGGATCAGAATGCCTTCGAGCATAATGCCAAGCTCTGTCCAAGCCGCCATCCA
AATGAAACGCTTGCCAGGAGGCTTAAGTCAACTCAGCTGGTAGCACAG-------ATGCT
GTCCATCCTCTTCAAGGCGGTCGCCAACGCAGGGAGCACCAAACCCTCTGTGAAGCCAAT
TTTAAAATGGACAGCTGTGATTCCAGCTCAGGCTCCGGCTCGATGGGTTGATAGTGGGTT
AGATGCTGCTACACAAGAGGGCAGTGAGATTCTGAATTTACAGGAGAGAGGCCACCCAGC
AGTAACAACAGCACTCAGCCTCCCCACAGTGTCATTTTTCATTTTTCTTATCTTCTGCAC
CTTGAAGGCTGCCACAGAGGAGAAGTCTGCAGTGCTGCGCTCCAGGAAGGCTTCAGTGGT
CTCCAGAGAAAAAGAAAGATGCCAGATGTTTACAACAACAAATGTAAAAGCTTCATTGCT
CAGTCACTGCTGTGATGTATCATCCAGCACTGAAAAGGAGCCAAAACCGGCACGGCATGA
TGAACCAAGAACTGCAGGCCCCTGGGCACACGTGTCAGACCTCGCATTCAGTACACACAA
ATCCAGAACATCAATGACCTTGACCCCATTCAGCAAAATGTTACTCATCGCTCAAGATGG
ATCAGAGAATCATAGTAAGAGGGGGGGTGGTGGGTTAACACACACTGTTGATACGCATGG
CGTGGTTCGTGGGGCCCGGCCCTCCTGGGCTGGGGGTTGGAGCCAGGGAGCCCATTTACA
TCATGGTGGTGTTTCTGGGTTCCCGGTATCTGGGGGTTCCCGTGGCCCTGTGGCGGGTGG
GCCGGGTGGCGCCTGGGGGCTCTGTGGGTTCCTGCCGGGTTCTGCCTCCCTGACAGGCTG
TGGTTTTGGGCCCTCTGCTAGGGAGTCCAGATGGGGATTGACTGCCTGGTGGGCCGCTCT
CTCCTGTGTGTTGGTGGGGCCGTCCTGGGGGGGGCCCGGGTGGTGGGTGGGAGGGCCCTC
ATGTCCCGCCTGTCTGGGGTGTGTCTCTGGCTCTCTGGGGGTGCCGGCCATTGCCGCCCC
GGGTCCTTGGGCCTGCGTGGTGTCCTGCGGCCTCTGTGGCTCCCTGGTCGTGGGGTCTGG
GCGCTCCTGCAGTCTTGGGGTGACAGGCCACCCCCAGACCCCCGCAGGGCTGGCCCTGGA
CCCTGGTGTTGGTTTTCATAAACACATTGGGAGGTTCAAATACACGCATGCATGTTCGAT
ACTTCAGCCCCGTGACGCATCGCAAAGAACCGATGGGTTCACTTCAAAAGGGCCCACTTG
CTTCTCAAACCTTCCACACTGCGCTGGCAACTCTTCTCTACAGTCGGGCTTTCCCCCTCC
ACCAAGACTCACATTTTTGGATGAAGATGAAGAATGGGAGCGAGGTTGGTGTTTCAGACC
CGCGGCAGAGTGGCTCCGGGTGTCCTCAAGCAGTGACGCTGGGAGTGCCGGGCTGACAGG
GCTGGGAGCCGCGGTGGCACCACTAGGCGATGGGGGGGAAACCCCAGCATCACCGGGCTC
CAGGTTTTCACTGAGTTGTGACAGTGCCTCGAACCTGTTGGAGAGGGGCGGTCAACAAGA
CAGATTTGCTCTTCAGTTTTTCCGAGAGCCGACGGATAACATGTCTGAGGCCACCATTTC
CCCTCCTCGCCCCCTGCTTTGTTTGGAGGCCTTGGGTTGGCGTGCTGTGGCTGGAGGATC
TCACGAGGTGGTGACAGCGGGAGTGGTGGGCCACGCGGCCATGACGGGAATTAATGAGAC
ACGCATGGGTAATGAGATTACAAAGCTTGTAGCAGGGAAAGCCAGAAAGGGGGATTACCA
GTTGCACATTTCACCAGCGGCCACAATTGACCCTACACAGAGCAACATGAATGAGTTTCG
GTGGCACCTGATTATCAACCTGCTTGATGAGTCTGGGCTCTGCCTCCCACCCATACGCAG
TTTAGAAAAAACGAGCAGACTGTCTCAGAGTCTGATCACAGGCGCTCTGTCACCTGTTGT
GTTTAATGCAGCTGCAGGGGAGGAGATCAGTCTAAGGATCTATTGCTTTGCTTCAGAAGG
AACACTTAGAGGAAATCTCCCTCTCCCATGCAGGCTGTATGCCTCGGCTCTCCGCCCGAC
ATCCCCTCTCCTCTCCTCTGCTTACTGTCGTGTCTCCTCTCCTGAACAGCTGGCCAAAGG
GCTGATTGTGCCTTGGCTGCGGAGGAAAGAGCGAGCAGACTCCACTTACCCTAGCCAAAC
GGAGGAGCGTCAGGAAATATTCTCCACTCTCTGGACTGGATGGGAAGGAGGAGAATCTTT
GACCTTGGAAAATGAAGATGTTGTTGCCATGGGAACTGTTAATCCTTCTGTCACTCAAAG
AGTGCCTGGCTGGTGGAAAATAGACGGGGCTGAAATCAACACAGAGTCAGATCCAAACTA
CAGCCTTGTGGAGGGGAACCTGTTGATTAATAATCCTCATGTCATCAATCATGGAGGAGT
GTATCAGTGCATCACCACCAACACATTTGGCACCATTGTCAGCAGGGAGGCAAAAGTCCA
ATTTGCATTTCTGCAGAACTTCAGCAGGAAGTCGAGGAACACGGTGTCAGTGAGAGAGGG
TCAAGCTGTGGTTCTGCTCTGCGGCCCTCCGCCCCATTACGGAGAGATCAAATATTCATG
GGTTTTCAACGGACAGCGAAGTTTCCTGAAACAGGACGCCCGTCGTTTTATCTCTCAGAA
GACGGGCAACTTGTACATAGCCAAAGTTGAAGCCTCAGACGCGGGAAACTACACGTGTGC
AGTGAGAAACATGATGACCAATGCCACCGTGTTCAGCTCCCCAACCCCTGTGGTGGTGAG
GAGGGACGCAGTGATGGGTGAATATGAGCCAAAGATTGAGGTTCAGTTTCCCGACACCCT
TCAAGTCTCTAAAGGATCATCAGTGAAGCTGGAATGCTTTGCCTTAGGAAACCCTGTGCC
TTCCATCTCATGGAGAAGAGCTGATGGAAACCCACTCCCTGGCAAGATTAAAATCAACCT
CTCCAGTGGGGTTCTGGAAATTCCATATTTTCGCCCGGAGGATGCCGGCGTGTATGAGTG
TGTAGCCGAAAACAGCAGAGGACGAAATGTTGCCAGAGGGCAACTTGTATTCCACAATGT
TGAACATCTGCACTGGGTCCAAACGCTGAAAGATGCTCACATGGCAATTGATGCGAATCT
GCAGTGGGAATGTAAAGCCATCGGTAAGCCTAGGCCTACATACAAATGGCTGAGGAATGG
TCAGCTCCTAACAGCAGAGGAGAGGATCCATGTGGAATCTGGTAGACTGACTATATCCAG
GATCAGTCTGTTGGACTCTGGGATGTATCAGTGTGTGGCAGAGAATGAACATGGAGCTGT
TTATGCCAGCGCTGAGCTCAAGGTTGTCGCCTCCCCACCGGACTTCACCCGGCGGCCCGT
GAAGAAGTCCACAGTGATCCAGAGGGGGGGCGAGGTGGTCTTGGAGTGTCGCCCCCACGC
TTCCCCCCGAGCCACAATCTCCTGGTGGAAAGGGGGCGAACTCCTGAAGGACAGCAAGAG
ACAGACTATCGTGGAGGATGGGACTCTACGCATCACCAACATCTCCAAATCTGATGGAGG
CATGTACACGTGTCTGGCCAGAAACCATTTTGGAACATCCAGCAGCACAGGGACACTGGT
GGTGAAAGAGCCTACCAAGATTATAGTCCCACCCTTGAGTTTGGATGCTACTGTGGGACA
GAGCCTTGTGCTGCCATGCGAGGTGTCCAGTGATTCGTCCCTGAGTCCCATCTTCAAGTG
GTTTTTCAATGGGAAAGCCATTGATTTCAGCAGGCAGGAACACTTTGAGATGATTGGAGG
GGGATTTGCAGGTGACCTGATGGTGAGGAACATTCAGCTAAAGCATTCGGGAAAGTATGT
GTGTATGGTGCACACTGAAGTTGACACTGTCTCAGCAGCAGCAGACTTAATTGTCAGAGG
ACCTCCTGGTGCCCCGGAGGGCCTGGTGGTGAGTGATATTACTGACACCACTGTGCAACT
GTCCTGGAGCTCTGGACCTGACCACCACAGTCCTGTTACCATGTACATGGTGCAGGCCAG
GACCCCCTTCTCTATAGGCTGGCAGACTGTAAGAACAGTTCCTGATTCTGTGCCTGGACA
GATGATGCATGCAACAGTGAAAGATTTGAACCCCTGGGTGGATTATGAATTCAGGGTGGT
GGCAATCAACAGTGTTGGCGTTGGAGAACCCAGCACGCCATCAAAACAGATTCGAACCAA
AGCAGCAGTTCCCAAGGTTGCACCAGTTAATGTGAGTGGTGGCGGAGGAGCTCGAGGAGA
ACTTGTCATCGTGTGGGAGCCAGTTCCAGAGGAACAGCAGAGTGGAGAGGACTTTGGCTA
TGTCGTGGCTTTCCGCCCACTTGGCAGCACCACCTGGATCCAGACGGTGCTGGCATCACC
TGATGCATCGAGGTATATTTACAGAAATGAAAGCATCGCACCTCTGTCCCGGTTTGAAGT
GAAAGTGGGAGTTTACAACAGCATAGGAGAGGGGCCGTTCAGCCGAGTCGTCAGGGTGTT
CTCTGCAG-AGAAGAGCCCTCTGAGGCACCATCAAGAGTTTGGGCCCGCGCTTTGTCAGC
CTCTGAGATCGAGTGTGTACTGGGAACCAATTCCCCCCGGGGCCAGCAGGGAGAAGATCA
TCGCATATGAGGTTCTCGTTTGGGAGAGGGGATCTCTGCAGAGTGAAGCGGAGACAGTGA
GGGTTATCGACACCATGGCTCTGCTCTCTGGCTTGAAGGGCAGCACAGTCTATCTGATCT
CAGTCAGAGCCCAAAACAGCGCTGGACTTGGACCCTGCAGCTCTGCTTTTAACATCACCA
CCAAGAAACCACCTCCAAGTCAGCCTCCAGGGAATATTGAGTGGAACCTGACCAACTCGA
AGATCTTTCTGAATTGGGAACATGTCAAGGCGATGGAAAATGAGTCTGAGGTGACAGGAT
ACAAGGTTGTGTATCGTCAGACCTGGCACGGTAGAACGACTATACTGGAAACCAATAAGA
CCAGTGTGGAGCTGCAAATCCCCTCTGGAGAGGACTACCTCATTGAGATCAAAGCTCTGA
CCGAAGGGGGTGATGGCACCAGCAGTGGGCCCATCCGCATACCAAAGATGTCCAGT----
-----CTAAACTCAAACGGGTCTTTGAGTCCAGTTCCAAT---GAAGATTTGCTGTTTTA
T-GATGTTTTTTGTATTTTTTAT---TTGTACTTGGTAG
>E.fuscoguttatus.12553_fus
------------------------------------------------------------
------------------------------------------------------------
------------------------------------------------------------
------------------------------------------------------------
------------------------------------------------------------
----ATGAAGAT------------------------------------------------
-----------------------------------GTTGTTGCCATGG-------GAACT
GTTAATCCT---------------------------------------------------
------------------------------------------------------------
------------------------------------------------------------
------------------------------------------------------------
------------------------------------------------------------
-----------------------------------------------------------T
CTGTCAC-----------------------------------------------------
------------------------------------------------------------
------------------------------------------------------------
-TCAAAGAGT--------------------------------------------------
------------------------------------------------------------
------------------------------------------------------------
------------------------------------------------------------
------------------------------------------------------------
------------------------------------------------------------
-------GCCTGGCTGAG------------------------------------------
------------------------------------------------------------
------------------------------------------------------------
--------------------------------------AATACGCGC---CATG------
------------------------------------------------------------
------------------------------------------------------------
------------------------------------------------------------
---------------------GTCCT----------------------------------
------------------------------------------------------------
---GTCTTCAC-------------------------------------------------
---------------------CCAGGAGCCGA----------------------------
------------------------------------------------------------
----------GTGACAG-------------------------------------------
------------------------------------------------------------
------CATTTTTCC---------------------------------------------
-------------------------------TCTGAGCACTG------------------
-------ATGATAAGCAG----------------------------------------GT
GTTTA-------------------------------------------------------
------------------------------------------------------------
------------------------------------------------------------
------------TTAATTGCAAAGCAAAGGGAAACCCACCTCCGC---------------
------------------ATTATA------------------------------------
------------------------------------------------------------
-----------GGTGGAAAATAGACGGGGCTGAAATCAACACAGAGTCAGATCCAAACTA
CAGCCTTGTGGAGGGGAACCTGTTGATTAATAACCCTCATGTCATCAATCATGGAGGAGT
GTATCAGTGCATCACCACCAACACATTTGGCACCATTGTCAGCAGGGAGGCAAAAGTCCA
ATTTGCATTTCTGCAGAACTTCAGCAGGAAGTCGAGGAACACGGTGTCAGTGAGAGAGGG
TCAAGCTGTGGTTCTGCTCTGCGGCCCTCCACCCCATTACGGAGAGATCAAATATTCATG
GGTTTTCAACGGACAGCGAAGTTTCCTGAAACAGGACGCCCGTCGTTTTATCTCTCAGAA
GACGGGCAACTTGTACATAGCCAAAGTTGAAGCCTCAGACGCGGGGAACTACACGTGCGC
AGTGAGAAACATGATGACCAATGCCACCGTGTTCAGCTCCCCAACCCCTGTGGTGGTGAG
GAGGGACGCAGTGATGGGTGAATATGAGCCAAAGATTGAGGTTCAGTTTCCCGACACCCT
TCAAGTCTCTAAAGGATCATCAGTGAAGCTGGAATGCTTTGCCTTAGGAAACCCTGTGCC
TTCCATCTCATGGAGAAGAGCTGATGGAAACCCACTCCCTGGCAAGATTAAAATCAACCT
CTCCAGTGGGGTTCTGGAAATTCCATATTTTCGCCCGGAGGATGCCGGCGTGTATGAGTG
TGTAGCCGAAAACAGCAGAGGACGAAATGTTGCCAGAGGGCAACTTGTATTCCACAATGT
TGAACATCTGCACTGGGTCCAAACGCTGAAAGATGCTCACATGGCAATTGATGCAAATCT
GCAGTGGGAATGTAAAGCCATCGGTAAGCCTAGGCCTACATACAAATGGTTGAGGAATGG
TCAGCTCCTGACAGCAGAGGAGAGGATCCATGTGGAATCTGGTAGACTGACTATATCCAG
GATCAGTCTGTTGGACTCTGGGATGTATCAGTGTGTGGCAGAGAATGAACATGGAGCTGT
TTATGCTAGCGCTGAGCTCAAGGTTGTCGCCTCCCCACCGGACTTCACCCGGCGGCCCGT
GAAGAAGACCACAGTGATCCAGAGGGGGGGCGAGGTGGTCTTGGAGTGTCGCCCCCACGC
CTCCCCCCGGGCCACAATCTCCTGGTGGAAAGGGGGCGAACTCCTGAAGGACAGCAAGAG
ACAGACTATCATGGAGGATGGGACGCTACGCATCACCAACATCTCCAAATCTGATGGAGG
CATGTACACGTGTCTGGCCAGAAACCATTTTGGAACATCCAGCAGCACGGGGACACTGGT
GGTGAAAGAGCCTACCAAGATTATAGTCCCACCCTTGAGTTTGGATGCTACTGTGGGGCA
GAGCCTTGTGCTGCCATGCGAGGTGTCCAGTGATTCGTCCCTGAGTCCCATCTTCAAGTG
GTTTTTCAGCGGGAAAGCCATTGATTTCAGCAGGCAGGAACACTTTGAGATGATTGGAGG
GGGATTTGCAGGTGACCTGATGGTGAGGAACATTCAGCTAAAGCATTCGGGGAAGTATGT
GTGTATGGTGCACACTGAAGTTGACACTGTCTCAGCAGCAGCAGACTTAATTGTCAGAGG
ACCTCCTGGTGCCCCGGAGGGCCTGGTGGTGAGTGATATTACTGACACCACTGTGCAACT
GTCCTGGAGCTCTGGGCCTGACCACCACAGTCCTGTTACCATGTACATGGTGCAGGCCAG
GACCCCCTTCTCTATAGGCTGGCAGACTGTGAGAACAGTTCCTGATTCTGTGCCTGGACA
GATGATGCATGCAACAGTGAAAGATTTGAACCCCTGGGTGGATTATGAATTCAGGGTGGT
GGCAATCAACAGTGTTGGCGTTGGAGAACCCAGCACGCCATCAAAACAGATTCGAACCAA
AGCAGCAGTTCCCAAGGTTGCACCAGTTAATGTGAGTGGTGGCGGAGGAGCTCGAGGAGA
ACTTGTCATCGTGTGGGAGCCAGTTCCAGAGGAACAGCAGAGCGGAGAGGACTTTGGCTA
TGTCGTGGCTTTCCGCCCACTTGGCAGCACCACCTGGATCCAGACGGTGCTGGCATCACC
TGATGCATCGAGGTATATTTACAGAAATGAAAGCATCGCACCCCTGTCTCGGTTTGAAGT
GAAAGTGGGAGTTTACAACAGCATAGGAGAGGGGCCGTTCAGCCGAGTTGTCAGAGTGTT
CTCTGCAGAAGAAGAGCCCTCTGAGGCACCATCAAGAGTTTGGGCCCGCGCTTTGTCAGC
CTCTGAGATCGAG-GTGTACTGGGAACCAATTCCCCCCGGGGCCAGCAGGGAGAAGATCA
TCGCATATGAGGTTCTCGTTTGGGAAAAGGGATCTCTGCAGAGTGAAGCAGAGACAGTGA
GGGTTATCGACACCACGGCTCTGCTCTCTGGCTTGAAGGGCAGCACAGTCTATCTGATCT
CAGTCAGAGCCCAAAACAGCGCTGGACTTGGACCCTGCAGCTCTACTTTTAACATCACCA
CCAAGAAACCACCTCCAAGTCAGCCTCCAGGGAATATTGAGTGGAACCTGACCAACTCGA
AGATCTTTCTGAATTGGGAACATGTCAAGGCGATGGAAAATGAGTCTGAGGTGACAGGAT
ACAAGGTTATGTATCGTCAGACCTGGCACGGTAGAACGACTATACTGGAAACCAATAAGA
CCAGTGTGGAGCTGCAAATCCCCTCTGGAGAGGACTACCTCATTGAGATCAAAGCTCTGA
CCGAAGGGGGTGATGGCACCAGCAGTGGGCCCATCCGCATACCAAAGATGTCCAGT----
-----CTAAACTCAAACGGGTCATTGAGTCCAGTTCCAAT---GAAGATTTGCTGTTTTA
T-TATGTTTTTTGTATTTTTTAT---TTGTACTGGGTAG
>XP-033481407.1_lan
------------------------------------------------------------
------------------------------------------------------------
------------------------------------------------------------
------------------------------------------------------------
------------------------------------------------------------
----ATGAAGAT------------------------------------------------
-----------------------------------GTTGTTGCCATGG-------GAACT
GTTAATCCT---------------------------------------------------
------------------------------------------------------------
------------------------------------------------------------
------------------------------------------------------------
------------------------------------------------------------
-----------------------------------------------------------T
CTGTCAC-----------------------------------------------------
------------------------------------------------------------
------------------------------------------------------------
-TCAAAGAGT--------------------------------------------------
------------------------------------------------------------
------------------------------------------------------------
------------------------------------------------------------
------------------------------------------------------------
------------------------------------------------------------
-------GCCTGGCTGAG------------------------------------------
------------------------------------------------------------
------------------------------------------------------------
--------------------------------------AATACACGC---CATG------
------------------------------------------------------------
------------------------------------------------------------
------------------------------------------------------------
---------------------GTCCT----------------------------------
------------------------------------------------------------
---GTCTTCAC-------------------------------------------------
---------------------CCAGGAGCCGA----------------------------
------------------------------------------------------------
----------GTGACAG-------------------------------------------
------------------------------------------------------------
------CATTTTCCC---------------------------------------------
-------------------------------TCTGAGCACTG------------------
-------ATGATAAGCAG----------------------------------------GT
GTTTA-------------------------------------------------------
------------------------------------------------------------
------------------------------------------------------------
------------TTAATTGCAAAGCAAAGGGAAACCCACCTCCAC---------------
------------------ATTATA------------------------------------
------------------------------------------------------------
-----------GGTGGAAAATAGACGGGGCTGAAATCAACACAGAGTCAGATCCAAACTA
CAGCCTTGTGGAGGGGAACCTGTTGATTAATAACCCTCATGTCATCAATCATGGAGGAGT
GTATCAGTGCATCACCACCAACACATTTGGCACCATTGTCAGCAGGGAGGCAAAAGTCCA
ATTTGCATTTCTGCAGAACTTCAGCAGGAAGTCGAGGAACACGGTGTCAGTGAGAGAGGG
TCAAGCTGTGGTTCTGCTCTGCGGCCCTCCACCCCATTACGGAGAGATCAAATATTCATG
GGTTTTCAACGGACAGCGAAGTTTCCTGAAACAGGACGCCCGTCGTTTTATCTCTCAGAA
GACGGGCAACTTGTACATAGCCAAAGTTGAAGCCTCAGAAGCAGGGAACTACACGTGTGC
AGTGAGAAACATGATGACCAATGCCACCGTGTTCAGCTCCCCAACCCCTGTGGTGGTGAG
GAGGGACGCAGTGATGGGTGAATATGAGCCAAAGATTGAGGTTCAGTTTCCCGACACCCT
TCAAGTCTCTAAAGGATCATCAGTGAAGCTGGAATGCTTTGCCTTAGGAAACCCTGTGCC
TTCCATCTCATGGAGAAGAGCTGATGGAAACCCACTCCCTGGCAAGATTAAAATCAACCT
CTCCAGTGGGGTTCTGGAAATTCCATATTTTCGCCCGGAGGATGCCGGCGTGTATGAGTG
TGTAGCCGAAAACAGCAGAGGACGAAATGTTGCCAGAGGGCAACTTGTATTCCACAATGT
TGAACATCTGCACTGGGTCCAAACACTGAAAGATGCTCACATGGCAATTGATGCGAATCT
GCAGTGGGAATGTAAAGCCATCGGTAAGCCTAGGCCTACATACAAATGGTTGAGGAATGG
TCAGCTCCTGACAGCAGAGGAGAGGATCCATGTGGAATCTGGTAGACTGACTATATCCAG
GATCAGTCTGTTGGACTCTGGGATGTATCAGTGTGTGGCAGAGAATGAACATGGAGCTGT
TTATGCTAGCGCTGAGCTCAAGGTTGTCGCCTCCCCACCGGACTTCACCCGGCGGCCCGT
GAAGAAGTCCACAGTGATCCAGAGGGGGGGTGAGGTGGTCTTGGAGTGTCGCCCCCACGC
CTCCCCCCGGGCCACAATCTCCTGGTGGAAAGGGGGCGAACTCCTGAAGGACAGCAAGAG
ACAGACTATCATGGAGGATGGGACTCTACGCATCACCAACATCTCCAAATCTGATGGAGG
CATGTACACGTGTCTGGCCAGAAACCATTTTGGAACATCCAGCAGCACGGGGACACTGGT
GGTGAAAGAGCCTACCAAGATTATAGTCCCACCCTTGAGTTTGGATGCTACTGTGGGGCA
GAGCCTTGTGCTGCCATGCGAGGTGTCCAGTGATTCGTCCCTGAGTCCCATCTTCAAGTG
GTTTTTCAATGGGAAAGCCATTGATTTCAGCAGGCAGGAACACTTTGAGATGATTGGAGG
GGGATTTGCAGGTGACCTGATGGTGAGGAACATTCAGCTAAAGCATTCGGGGAAGTATGT
GTGTATGGTGCACACTGAAGTTGACACTGTCTCAGCAGCAGCAGACTTAATTGTCAGAGG
ACCTCCTGGTGCCCCGGAGGGCCTGGTAGTGAGTGATATTACTGACACCACTGTGCAACT
GTCCTGGAGCTCTGGACCTGACCACCACAGTCCTGTTACCATGTACATGGTGCAGGCCAG
GACCCCCTTCTCTATAGGCTGGCAGACTGTGAGAACAGTTCCTGATTCTGTGCCTGGACA
GATGATGCATGCAACAGTGAAAGATTTGAACCCCTGGGTGGATTATGAATTCAGGGTGGT
GGCAATCAACAGTGTTGGCGTTGGAGAACCCAGCACGCCATCAAAACAGATTCGAACCAA
AGCAGCAGTTCCCAAGGTTGCACCAGTTAATGTGAGTGGTGGCGGAGGAGCTCGAGGAGA
ACTTGTCATCGTGTGGGAGCCAGTTCCAGAGGAACAGCAGAGCGGAGAGGACTTTGGCTA
TGTCGTGGCTTTCCGCCCACTTGGCAGCACCACCTGGATCCAGACAGTGCTGGCATCACC
TGATGCATCGAGGTATATTTACAGAAATGAAAGCATCGCACCCCTGTCCCGGTTTGAAGT
GAAAGTGGGAGTTTACAACAGCATAGGAGAGGGGCCGTTCAGCCGAGTTGTCAGAGTGTT
CTCTGCAGAAGAAGAGCCCTCTGAGGCACCATCAAGAGTTTGGGCCCGCGCTTTGTCAGC
CTCTGAGATTGAG-GTGTACTGGGAACCAATTCCCCCCGGGGCCAGCAGGGAGAAGATCA
TCGCATATGAGGTTCTCGTTTGGGAGAAGGGATCTCTGCAGAGTGAAGCGGAGACAGTGA
GGGTTATCGACACCACGGCTCTGCTCTCTGGCTTGAAGGGCAGCACAGTCTATCTGATCT
CAGTCAGAGCCCAAAACAGCGCTGGACTTGGACCGTGCAGCTCTGCTTTTAACATCACCA
CCAAGAAACCACCTCCAAGTCAGCCTCCAGGGAATATTGAGTGGAACCTGACCAACTCGA
AGATCTTTCTGAATTGGGAACATGTCAAGGCGATGGAAAATGAGTCTGAGGTGACAGGAT
ACAAGGTTATGTATCGTCAGACCTGGCATGGTAGAACGACTATACTGGAAACCAATAAGA
CCAGTGTGGAGCTGCAAATCCCCTCTGGAGAGGACTACCTCATTGAGATCAAAGCTCTGA
CCGAAGGGGGTGATGGCACCAGCAGTGGGCCCATCCGCATACCAAAGATGTCCAGT----
-----CTAAACTCAAACGGGTCTTTGAGTCCAGTTCCAAT---GAAGATTTGCTGTTTTA
T-TATGTTTTTTGTATTTTTTAT---TTGTACTGGGTAG
