# Supplementary material for: Chromosome-Level Genome Assembly of the Speckled Blue Grouper (Epinephelus cyanopodus) Provides Insight into Its Adaptive Evolution
Source: Biology (Basel). 2022 Dec 13;11(12):1810. doi: 10.3390/biology11121810 (PMC9775623; doi:10.3390/biology11121810)
Supplement: Supplementary file 1 [file biology-11-01810-s001.zip › Supplemental Data/HO00717.align]

>OF23557-RA_aka
ATGCTCATTGACAATGGGCCAATGACTCTGGGACAGTGTGTCAGTCAGGGGCCGCTCTCA
GGAGGTTTCTGTGGATTACTGGGCTTTTCCATTGTTCAGCCTGTCATGAAGCCACAACAG
TGTGGCACTCCTTTCCTTCCCCTTACTGTGCCGTCACTGGAAAATCTACAGTGTGTCTAC
ATGGGAGAGAGGTGGATTTATCTGACTGACCCGGTGCCGGCTGACGCGCTGCGCGCAGAC
AATAAGTGGGAGCGATCAGATCACAACAAAAGA----CATAAGATGACAGAGGGCCGTCA
GTGCCAGGTTCACCTCCTCGATGGCAGGAAGCTGGAGCTGCTGGTTCAGCCCAAGCTGTT
GTCCCGTGAGCTGTTGGATCTGGTGGCCTCCCATTTTAACCTAAAGGAGAAAGAATACTT
TGGGTTGTGTTTCATAGATGACACTGGCCAGAATAACTGGCTCCAGCTGGATCGTAAAGT
CCTTGATCATGACTTCTCCAAGTCTTCAGGGCCTTTGGAACTCAAGTTCCTGGTGAGGTT
TTATATCGAGAAGATCACCTTCTTGAAAGACAACACAACAGTGGAGCTGTTCTTCATGAA
TGCTAAATCTTTAGTGTTTAATGAGACCATCGAAGTGGAGAGTGGAAATGTTTTCAAGTT
AGCTGCATTCGCATTGCAGGAGGCCAAAGGAGATTACACCAGTGCTGAGACTGCCAGATC
AGACCTGAAGCAGCTCCCACTTCTGCCCACCAGAGTATTACGGGAGCACCCATCTCTCAA
TTACTGTGAGGACAAAGTGATTGAACACTACAAGAAACTGAAAGGACTGACCAGAGGACA
GGCCATTGTGCAGTATCTGGCCCTGGTGGAGTCACTGCCGACATACGGAGTCCATTATTA
CCAACCAAATGGGGTAATTGCTTTGGTAACAGGCCTTTTTTTCCAAACTCCCACCAATAA
AGCTACCCTGTATGTGTGCTGTGTGCAAGGTGCTTTCATACAAGGCATCGGCCAGTACGA
TTTGCAAGATAAGCTGAAGCCGAGAAAGTTGTATCAGTGGAAGCAGTTGGAGAATTTGTA
TTTTCGCGAGAAGAAATTTGCTGTGGAAGTGAACGACCCACAAAGAAGAACAGTGACCAA
GCGAACTTTCGGACAGACTGGTCTGGTTATCCACACATGGTATGCCAGCCACTCTCTGAT
TAAAACCATCTGGGTGATGGCCATCAGTCAACACCAGTTCTACCTGGACAGGAAACAAAG
CAAAACAAAGATGACCACAACCAGGAGTTCAGGTGACATCGCCATGGACCTCACAGAGAT
CTGTGCCCCGCGGATCACCAAACTCTCCAGCATTGAGAGCAGAGACCAGCTTATCATGGC
CAGCAACGGGAGCCTCATCTCAGCCGGTTCTGCTGACTCCGAAGTAAGCGAGGAACAGAA
GAAAGAGAAGGTTGCCGAGTTGAAAAAGAAAGAAAAGGATCTTCAAGATACATTGACACG
GAAACTTGAGGAACTGAAGAAAATCTGCATGAGAGAAGCCGAGCTTACGGGCAAATTGCC
TAAAGAGTATCCCTTAGCCACAGGTGAGAAGGCTCCGCATGTGCGCCGCCGCGTTGGGAC
GGCCTTCAAGCTGGATGACCTGTTCCCCTATGATGAGGACCCACATCTGAGGAATCTGGA
GAGCAGGTTCGCCTTGCAGCAAAAGATCGTGGAAGCAGCCATAAAGTTATCCAACGAGGG
CGACCTTTGCAAGACTGTGAAGAAAAAGAGGAGAAACAACTGTCTGGATGCGATGAGGAA
GCTGGAGGAGATCGAGAGGGAGATCAATGCCTACAGGATCAAGAAAGGAAAGAAACCCAC
TCAGAGAGCCTCACTGATCTTAGCAGATGATGTCAACCCTTCAGACCTCAGCTCTCTGTC
TGACAGCCTCACTCTGGATGATGATGATGAGCTCACTTCTCAGAGGCAGCGCTCCAGATC
GGTCCAGTATTCGCCAAGACCACACCACGCAGAAACATTGGACATCCACTACAACAACGA
CAGACGGGCCTCTGCCAATGACCAGCATGCAGACAGCAGATTAAATTACGGCCAAGTCCA
GGAATCACTCCACTATGGTCACCGCGATGCCTTATCAAGCCACAGCAGCCCGTTTAAACC
GGCTTCCAGACAGCCACGTGATGCCCGCAGCATGCCTCCCACCCCCCTCCTCACCCGCAA
CGCCTACAGCAGCACCCAGCTCAGATCAGAGGATGCTCCACAACATCTGCGCCAGCGTAG
CGGTAGTCTCGAGTCCCAGTCTCAGTTCGTGACGGAGACCGAACCTGTTGTGCCGGCCTT
CACCTTGTCCCCGGCCCGACGCAGCAACAGCACAGAGGTCCTCGATGATGGCTCCTCCTA
CACAAGCCAGTCCAGCGTTGAGTACAGCGTCCCTGGTAACCACACCCACAGGCGCAGGGC
TCGCGGCCGCCACAGGAAAGACATGTACGCCAACACGGGCAGCATGCCTAACCTTGCTCA
GCCGGACACCCGCTGCTACGCCTACCAGCCACGGGCCAGACCCACCACGACAGCCTACTA
CGTGACAGGTTATCCCAGCTACGCAGAGCCAGAGCCTTACTCCAACGGAGTCTACATGTA
TGACAACGAGATGGAGGGACACTATAACGTCAATCCTTCGTACCATCACACAGCTTATCA
CAGCCACGACATGCACAGTCACTACGGTACCGACGAGATAGACGGCATGTCACAGAATCC
GTACGCCACGCTGCGGCCACCCAGGAACCGTCAGGCGCCCCGCAGCAATGAGCAGGTTGG
CAAGAACATCCAGAAAGCTTTGGTGGCTGAACACCTGAGAGGCTGGTACCATCGCAACGC
TGCACAGAAACAGGCATCATACAACTACGACTACGACAGAGGCTCCCAGCACAGCCTGGG
CTACCAGACCATGCCTTCACCCTACAGTCACAACAACAAGAACATCGCCTACTCCTCAGT
GTCCTCGGCATCCTCTAGTGGAAACTGGCACAGCCACATTAGTGGTGGTGCTATGTCGGA
ATACGACATGCCCGTGCATGCACCGCAGTCCTACTCCTACAGTACAGCCCCCTTCAGCCA
CTCCGCCCACAGCAG---------------------------------------------
------------------------------------------------------------
------------------------------------------------------------
--------------GTCCTACAT-------------------------------------
------------AGATGTCAGCCAAATGGACTCACACATCAGTAACCAAATGCA--CACT
ACCCTGGAGCCAGAGGAC-CAGATTTACTGGCATGAAGACTCAAAACCAGGAACAATAGT
GTAG
>Ecy-GLEAN-10024118_Ecy
------------------------------------------------------------
------------------------------------------------------------
------------------------------------------------------------
------------------------------------------------------------
------------------------------------------------------------
------------------------------------------------------------
------------------------------------------------------------
------------------------------------------------------------
------------------------------------------------------------
------------------------------------------------------------
------------------------------------------------------------
------------------------------------------------------------
------------------------------------------------------------
------------------------------------------------------------
------------------------------------------------------------
------------------------------------------------------------
------------------------------------------------------------
------------------------------------------------------------
------------------------------------------------------------
------------------------------------------------------------
----------------ATGGCCATCAGTCAACACCAGTTCTACCTGGACAGGAAACAAAG
CAAAACTAAGATGACCACAACCAGGAGTTCAGGTGACATTGCCATGGACCTCACAGAGAT
CTGTGCCCCGCGGATCACCAAACTCTCCAGCATTGAGAGCAGAGACCAGCTTATCATGGC
CAGCAACGGGAGCCTCATCTCAGCCGGTTCTGCTGACTCCGAAGTAAGTGAGGAACAGAA
GAAAGAGAAGGTTGCCGAGTTGAAAAAGAAAGAAAAGGACCTTCAAGACACATTGACACG
GAAACTTGAGGAACTGAAGAAAATCTGCATGAGAGAAGCCGAGCTTACGGGCAAATTGCC
TAAAGAGTATCCCTTAGCCACAGGTGAGAAGGCTCCGCACGTGCGCCGCCGTGTTGGGAC
GGCCTTCAAGCTGGATGACCTGTTCCCCTATGATGAGGACCCACATCTGAGGAATCTGGA
GAGCAGGTTCGCCTTGCAGCAAAAGATCGTGGAAGCAGCCATAAAGTTATCCAACGAGGA
CGACCTCTGCAAGACTGTGAAGAAAAAGAGGAGAAACAACTGTCTGGATGCGATGAGGAA
GCTGGAGGAGATCGAGAGGGAGATCAATGCCTACAGGATCAAGAAAGGAAAGAAACCCAC
TCAGAGAGCCTCACTGATCTTAGCAGATGATGTCAACCCTTCAGACCTCAGCTCTCTGTC
TGACAGCCTCACTCTGGATGATGATGATGAGCTCACTTCTCAGAGGCAGCGCTCCAGATC
GGTCCAGTATTCCCCAAGACCACACCACGCAGAAACATTAGACATCCACTACAACAACGA
CAGACGGGCCTCTGCCAATGACCAGCATGCAGACAGCAGATTAAATTACGGCCAAGTCCA
GGAATCACTTCACTACGGTCACCGCGATGCCTTATCAAGCCACAGCAGCCCGTTTAAACC
GGCTTCCAGACAGCCACGTGATGCCCGCAGCATGCCTCCCACCCCCCTCCTCACCCGCAA
CGCCTACAGCAGCACTCAGCTCAGATCAGAGGATGCTCCACAACATCTGCGCCAGCGTAG
CGGTAGTCTCGAGTCCCAGTCTCAGTTCGTGACGGAGACCGAACCTGTTGTGCCGGCCTT
CACCTTGTCCCCAGCCCGACGCAGCAACAGCACAGAGGTCCTCGATGATGGCTCCTCCTA
CACAAGCCAGTCCAGCGTTGAGTACAGCGTCCCCGGTAACCACACCCACAGGCGCAGGGC
TCGCGGCCGCCACAGAAAAGACATGTACGCCAACACGGGCAGCATGCCTAACCTTGCTCA
GCCGGACACCCGCTGCTACGCCTACCAGCCACGGGCTAGACCCACCACGACGGCCTACTA
CGTGACAGGTTATCCCAGCTACGCAGAGCCAGAGCCTTACTCCAATGGAGTCTACATGTA
TGACAACGAGATGGAGGGACACTATAACGTCAATCCTTCGTACCATCACACAGCTTATCA
CAGCCACGACATGCACAGTCACTACGGTACTGACGAAATAGACGGCATGTCACAGAATCC
GTACGCCACGCTGCGGCCACCCAGGAACCGCCAGGCGCCCCGCAGCAATGAGCAGATTGG
CAAGAACATCCAGAAAGCTTTGGTGGCTGAACACCTGAGAGGCTGGTACCATCGCAACGC
TGCACAGAAACAGGCATCATACAACTACGACTACGACAGAGGCTCCCAGCACAGCCTGGG
CTACCAGACCATGCCTTCACCCTACAGTCACAACAACAAGAACATCGCCTACTCCTCAGT
GTCCTCGGCATCCTCTAGTGGAAACTGGCACAGCCACATTAGTGGTGGTGCTATGTCGGA
ATACGACATGCCCGTGCATGCACCGCAGTCCTACTCCTACAGTACAGCCCCCTTCAGCCA
CTCCGCCCACAGCAG---------------------------------------------
------------------------------------------------------------
------------------------------------------------------------
--------------GTCCTACAT-------------------------------------
------------AGATGTCAGCCAAATGGACTCACACATCAGTAACCAAATGCA--CGCT
ACCCTGGAGCCAGAGGAC-CAGATTTACTGGCATGAAGACTCAAAACCAGGAACAATAGT
GTAG
>XP-033481347.1_lan
ATGGCTGT---------------------------GCGCATCATACGTGGAATG------
------------GAAGACCTGTTGGCATCGAGCAGCCAGCTCGTCTGG----------AG
CATGGCACATC-----------------------------AGACTCT-------------
-----GAGGAGGTGGTACAATC-------------GTGGGCTGATGC----CGTGCAGAC
GCTTGCTAGAAGC--CTGGTTCAGGATTGGAGAATGCTACCAGATGACAGAGGGCCGTCA
GTGCCAGGTTCACCTCCTCGATGGCAGGAAGCTGGAGCTGCTGGTTCAGCCCAAGCTGTT
GTCCCGTGAGCTGTTGGATCTGGTGGCCTCCCATTTTAACCTAAAGGAGAAAGAATACTT
TGGGTTGTGTTTCATAGATGACACTGGCCAGAGTAACTGGCTACAGCTGGATCGTAAAGT
CCTTGATCATGACTTCTCCAAGTCTTCAGGGCCTTTGGAACTCAAGTTCCTGGTGAGGTT
TTATATCGAGAAGATCACCTTCTTGAAAGACAACACAACAGTGGAGCTGTTCTTCATGAA
TGCCAAATCTTTAGTGTTTAATGAGACCATCGAAGTGGAGAGTGAAAATGTTTTCAAGTT
AGCCGCATTCGCATTGCAGGAGGCCAAAGGAGATTACAGCAGTGCTGAGACTGCCAGATC
AGACCTGAAGCAGCTCCCACTTCTGCCCACCAGAGTATTACGGGAGCACCCATCTCTCAA
TTACTGTGAGGACAAAGTGATTGAACACTACAAGAAACTGAAAGGACTGACCAGAGGACA
GGCCATTGTGCAGTATCTGGCCCTGGTGGAGTCACTGCCGACATACGGAGTCCATTATTA
CCAAGTGAAGGA--------------------------------------CAAGCAAGGA
A--TACCGTGGTGGCTTGGAGTCAGCTACA-----------AAGGCATCGGCCAGTACGA
TTTGCAAGATAAGCTGAAGCCGAGAAAGTTGTATCAGTGGAAGCAGTTGGAGAATTTGTA
TTTTCGCGAGAAGAAATTTGCTGTGGAAGTGAACGACCCACAAAGAAGAACAGTGACCAA
GCGAACTTTCGGACAGACTGGTCTGGTTATCCACACATGGTATGCCAGCCACTCTCTGAT
TAAAACCATCTGGGTGATGGCCATCAGTCAACACCAGTTCTACCTGGACAGGAAACAAAG
CAAAACAAAGATGACCACAACCAGGAGTTCAGGTGACATCGCCATGGACCTCACAGAGAT
CTGCGCCCTGCGGATCACCAAACTCTCCAGTATTGAGAGCAGAGACCAGCTTATCATGGC
CAGCAACGGGAGCCTCATCTCAGCCGGTTCTGCTGACTCCGAAGTCAGCGAGGAACAGAA
GAAAGAGAAGGTTGCCGAGTTGAAAAAGAAAGAAAAGGACCTTCAAGACACACTGACACG
GAAACTTGAGGAACTGAAGAAAATCTGCATGAGAGAAGCCGAGCTTACAGGCAAATTGCC
TAAAGAGTATCCCTTAGCCACAGGTGAGAAGGCTCCTCATGTGCGCCGCCGCGTTGGGAC
GGCCTTCAAGCTGGATGACCTGTTCCCCTATGATGAGGACCCACATCTGAGGAATCTAGA
GAGCAGGTTCGCCTTGCAGCAAAAGATCGTGGAAGCAGCCATAAAGTTATCCAACGAGGG
TGACCTCTGCAAGACTGTGAAGAAAAAGAGGAGAAACAACTGTCTGGATGCAATGAGGAA
GCTGGAGGAGATCGAGAGGGAGATCAATGCTTACAGGATCAAGAAAGGAAAGAAACCCAC
TCAGAGAGCCTCACTGATCTTAGCAGATGATGTCAACCCTTCAGACCTCAGCTCTCTGTC
TGACAGCCTCACTCTGGATGATGATGATGAGCTCACTTCTCAGAGGCACCGCTCCAGATC
AGTCCAGTATTCCCCAAGACCACACCACGCAGAAACATTGGACATCCACTACAACAACGA
CAGACGGGCCTCTGCCAATGACCAGCATGCAGACAGCAGATTAAATTACGGCCAAGTCCA
GGAATCACTCCACTACGGTCACCGTGATGCCTTATCAAGCCACAGCAGCCCGTTTAAACC
GGCTTCCAGACAGCCACGTGATGCCCGCAGCATGCCCCCCACCCCCCTCCTCACCCGCAA
CGCCTACAGCAGCACCCAGCTCAGATCAGAGGATGCTCCACAACATCTGCGCCAGCGTAG
CGGTAGTCTCGAGTCCCAGTCTCAGTTCGTGACGGAGACCGAACCTGTTATGCCAGCCTT
CACCTTGTCCCCAGCCCGACGCAGCAACAGCACAGAGGTCCTCGATGACGGCTCTTCCTA
CACAAGCCAGTCCAGCGTCGAGTACAGCGTCCCCGGTAACCACACCCACAGGCGCAGGGC
TCGCGGCCGCCACAGAAAAGACATGTACGCCAACACGGGCAGCATGCCTAACCTTGCTCA
GCCGGACACCCGCTGCTACGCCTACCAGCCACGGGCCAGACCCACCACGACGGCCTACTA
CGTGACAGGTTATCCCAGCTACACAGAGCCAGAGCCTTACTCCAATGGAGTCTACATGTA
TGACAACGAGATGGAGGGACACTATAACGTCAATCCCTCGTACCATCACACAGCTTATCA
CAGCCACGACATGCACAGTCACTACGGTACCGACGAGATAGACGGCATGTCACAGAACCC
GTACGCCACACTGCGGCCACCCAGGAATCGTCAGGCGCCCCGCAGCAATGAGCAGGTTGG
CAAGAACATCCAGAAAGCTTTGGTGGCTGAACACCTGAGAGGCTGGTACCATCGCAACGC
TGCACAGAAACAGGCATCATACAACTACGACTACGATAGAGGCTCCCAGCACAGCCTGGG
CTACCAGACCATGCCTTCACCCTACAGTCACAACAACAGGAACATCGCCTACTCCTCAGT
GTCCTCGGCATCCTCTAGTGGAAACTGGCACAGCCACATTAGTGGTGGTGCTATGTCGGA
ATACGACATGCCCATGCATGCACCACAGTCCTACTCCTACAGTACAGCCCCCTTCAGCCA
CTCCGCCCACAGCAGATATGGCGCCTCCCAGCCTTTTAAGGGTTCCTGGCACAGCCCCGA
TGGCCAGAGGCGCTGTGCCTTTTTTCCTGCTAGTTCTTCCTCCTCAGCTTCCTCCTCCAC
TTCCTCCCTGCCCTCCTCCTCCTTTCCCTCCTCCTCCTATTC------------------
--------------CCCCAGCGT-------------------------------------
------------TCGGGTCAGGCAGGTGGCCTC---------CAGCCCTGCACAGCCACA
ATCCT----CCAGAGGACACAGGCTCAGTAAGGTG----TCCTTTACTAAAGGTCCTA-C
ATAG
>C.altivelis-GLEAN-10028032_alt
ATGGCTGT---------------------------GCGCATCATACGTGGAATG------
------------GAAGACCTGGTGGCATCGAGCAGCCAGCTCGTCTGG----------AG
CATGGCACATC-----------------------------AGACTCT-------------
-----GAGGAGGTGGTACAATC-------------GTGGGCTGATGC----CGTGCAGAC
GCTTGCTAGAAGC--CTGGTTCAGGATTGGAGAATGCTACCAGATGACAGAGGGCCGTCA
GTGCCAGGTTCACCTCCTCGATGGCAGGAAGCTGGAGCTGCTGGTTCAGCCCAAGCTGTT
GTCCCGTGAGCTGTTGGATCTGGTGGCCTCCCATTTTAACCTAAAGGAGAAAGAATACTT
TGGGTTGTGTTTCATAGATGACACTGGCCAGAGTAACTGGCTCCAGCTGGATCGTAAAGT
CCTTGATCATGACTTCTCCAAGTCTTCAGGGCCTTTGGAACTCAAGTTCCTGGTGAGGTT
TTATATCGAGAAGATCACCTTCTTGAAAGACAACACAACAGTGGAGCTGTTCTTCATGAA
TGCTAAATCTTTAGTGTTTAATGAGACCATCGAAGTGGAGAGTGAAAATGTTTTCAAGTT
AGCCGCATTCGCATTGCAGGTAAGAAAGAAAGA---------TGCTGAGACTGCCAGATC
AGACCTGAAGCAGCTCCCACTTCTGCCCACCAGAGTATTACGGGAGCACCCATCTCTCAA
TTACTGTGAGGACAAAGTGATTGAACACTACAAGAAACTGAAAGGACTGACCAGAGGACA
GGCCATTGTGCAGTATCTGGCCCTGGTGGAGTCACTGCCGACATACGGAGTCCATTATTA
CCAAGTGAAGGA--------------------------------------CAAGCAAGGA
A--TACCGTGGTGGCTTGGAGTCAGCTACA-----------AAGGCATCGGCCAGTACGA
TTTGCAAGATAAGCTGAAGCCGAGAAAGTTGTATCAGTGGAAGCAGTTGGAGAATTTGTA
TTTTCGCGAGAAGAAATTTGCTGTGGAAGTGAACGACCCACAAAGAAGAACAGTGACCAA
GCGAACTTTCGGACAGACTGGTCTGGTTATCCACACATGGTATGCCAGCCACTCTCTGAT
TAAAACCATCTGGGTGATGGCCATCAGTCAACACCAGTTCTACCTGGACAGGAAACAAAG
CAAAACAAAGATGACCACAACCAGGAGTTCAGGTGACATCGCCATGGACCTCACAGAGAT
CTGCGCCCCGCGGATCACCAAACTCTCCAGCATTGAGAGCAGAGACCAGCTTATCATGGC
CAGCAACGGGAGCCTCATCTCAGCCGGTTCTGCTGACTCCGAAGTCAGCGAGGAACAGAA
GAAAGAGAAGGTTGCCGAGTTGAAAAAGAAAGAAAAGGACCTTCAAGACACACTGACACG
GAAACTTGAGGAACTGAAGAAAATCTGCATGAGAGAAGCCGAGCTTACAGGCAAATTGCC
GAAAGAGTATCCCTTAGCCACAGGTGAGAAGGTTCCTCATGTGCGCCGCCGCGTTGGAAC
GGCCTTCAAGCTGGATGACCTGTTCCCCTATGATGAGGACCCACATCTGAGGAACCTAGA
GAGCAGGTTCGCCTTGCAGCAAAAGATCGTGGAAGCAGCCATAAAGTTATCCAACGAGGG
CGACCTCTGCAAGACTGTGAAGAAAAAGAGGAGAAACAACTGTCTGGATGCAATGAGGAA
GCTGGAGGAGATCGAGAGGGAGATCAATGCTTACAGGATCAAGAAAGGAAAAAAACCCAC
TCAGAGAGCCTCATTGATCTTAGCAGATGATGTCAACCCTTCAGACCTCAGCTCTCTGTC
TGACAGCCTCACTCTGGATGATGATGATGAGCTCACTTCTCAGAGGCAGCGCTCCAGATC
GGTCCAGTATTCCCCAAGACCACACCATGCAGAAACATTGGACATCCACTACAATAACGA
CAGACGGGCCTCTGCCAATGACCAGCATGCAGACAGCAGATTAAATTACAGCCAAGTCCA
GGAATCACTCCACTACGGTCACCGCGATGCCTTATCAAGCCACAGCAGCCCATTTAAACC
GGCTTCCAGACAGCCACGTGATGCCCGCAGCATGCCCCCCACCCCCCTCCTCACCCGCAA
CGCCTACAGCAGCACCCAGCTCAGATCAGAGGATGCTCCACAACATCTGCGCCAGCGTAG
CGGTAGTCTCGAGTCCCAGTCTCAGTTCGTGACGGAGACTGAACCTGTTATGCCAGCCTT
CACCTTGTCCCCAGCCCGACGCAGCAACAGCACAGAGGTCCTCGATGACGGCTCCTCCTA
CACAAGCCAGTCCAGCGTCGAGTACAGCGTCCCCGGTAACCACACCCACAGACGCAGGGC
TCGCGGCCGCCACAGAAAAGACATGTACGCCAACACGGGCAGCATGCCTAACCTTGCTCA
GCCGGACACCCGCTGCTACGCCTACCAGCCACGGGCCAGACCCACCACGACGGCCTACTA
CGTGACAGGTTATCCCAGCTACACAGAGCCAGAGCCTTACTCCAATGGAGTCTACATGTA
TGACAACGAGATGGAGGGACACTATAACGTCAATCCCTCGTACCATCACACAGCTTATCA
CAGCCACGACATGCACAGTCACTACGGTACCGACGAGATAGACGGCATGTCGCAGAACCC
GTACGCCACACTGCGGCCACCCAGGAATCGTCAGGCGCCCCGCAGCAATGAGCAGGTTGG
CAAGAACATCCAGAAAGCTTTGGTGGCTGAACACCTGAGAGGCTGGTACCATCGCAACGC
TGCACAGAAACAGGCGTCATGCAACTACGACTACGACAGAGGCTCCCAGCACAGCCTGGG
CTACCAGACCATGCCTTCACCCTACAGTCACAACAACAGGAACATCGCCTACTCCTCAGT
GTCCTCGGCATCCTCTAGTGGAAACTGGCACAGCCACATTAGTGGTGGTGCTATGTCGGA
ATACGACATGCCCATGCATGCACCGCAGTCCTACTCCTACAGTACAGCCCCCTTCAGCCA
CTCCGCCCACAGCAGATATGGCGCCTCCCAGACTTTTAAGGGTTCCTGGCACAGCACCGA
TGGCCAGAGGCGCTGTGCCTTTTTTCCTGCTAGTTCTTCCTCCTCAGTTTCCTCCTCCAC
TTCCTCCCTGCCCTCCTCCTCCTTTCCCTCCTCCTCCTATTCCCCCGGCGTTCGGGTCAG
GCAGGTGGCCTCCAGCCCTGCACAGCCACAATCCTCCAGAGGGCACAGGCTCAGTAAGGT
GTCCTTTACTAAAGATGTCAGCCAAATGGACTCACACATCAGTAACCAAATGCA--CAGT
AACCTGGAGCCAGAGGAC-CAGATTTACTGGCATGAAGACTCAAAACCAGGAACAATAGT
GTAG
>E.fuscoguttatus.12742_fus
ATGGCTGT---------------------------GCGCATCATACGTGGAATA------
------------GAAGACCTGGTGGCATCGAGCAGCCAGCTCGTCTGG----------AG
CATGGCACATC-----------------------------AGACTCT-------------
-----GAGGAGGTGGTACAATC-------------GTGGGCTGATGC----CGTGCAGAC
GCTTGCTAGAAGC--CTGGTTCAGGATTGGAGAATGCTACCAGATGACAGAGGGCCGTCA
GTGCCAGGTTCACCTCCTCGATGGCAGGAAGCTGGAGCTGCTGGTTCAGCCCAAGCTGTT
GTCCCGTGAGCTGTTGGATCTGGTGGCCTCCCATTTTAACCTAAAGGAGAAAGAATACTT
TGGGTTGTGTTTCATAGATGACACTGGCCAGAGTAACTGGCTCCAGCTGGATCGTAAAGT
CCTTGATCATGACTTCTCCAAGTCTTCAGGGCCTTTGGAACTCAAGTTCCTGGTGAGGTT
TTATATCGAGAAGATCACCTTCTTGAAAGACAACACAACAGTGGAGCTGTTCTTCATGAA
TGCTAAATCTTTAGTGTTTAATGAGACCATCGAAGTGGAGAGTGAAAATGTTTTCAAGTT
AGCCGCATTCGCATTGCAGGAGGCCAAAGGAGATTACAGCAGTGCTGAGACTGCCAGATC
AGACCTGAAGCAACTCCCACTTCTGCCCACCAGAGTATTACGGGAGCACCCATCTCTCAA
TTACTGTGAGGACAAAGTGATTGAACACTACAAGAAACTGAAAGGACTGACCAGAGGACA
GGCCATTGTGCAGTATCTGGCCCTGGTGGAGTCACTGCCGACATACGGAGTCCATTATTA
CCAAGTGAAGGA--------------------------------------CAAGCAAGGA
A--TACCGTGGTGGCTTGGAGTCAGCTACA-----------AAGGCATCGGCCAGTACGA
TTTGCAAGATAAGCTGAAGCCGAGAAAGTTGTATCAGTGGAAGCAGTTGGAGAATTTGTA
TTTTCGCGAGAAGAAATTTGCTGTGGAAGTGAACGACCCACAAAGAAGAACAGTGACCAA
GCGAACTTTCGGACAGACTGGTCTGGTTATCCACACATGGTATGCCAGCCACTCTCTGAT
TAAAACCATCTGGGTGATGGCCATCAGTCAACACCAGTTCTACCTGGACAGGAAACAAAG
CAAAACAAAGATGACCACAACCAGGAGTTCAGGTGACATCGCCATGGACCTCACAGAGAT
CTGCGCCCCGCGGATCACCAAACTCTCCAGCATTGAGAGCAGAGACCAGCTTATCATGGC
CAGCAACGGGAGCCTCATCTCAGCTGGTTCTGCTGACTCCGAAGTCAGCGAGGAACAGAA
GAAAGAGAAGGTTGCCGAGTTGAAAAAGAAAGAAAAGGACCTTCAAGACACACTGACACG
GAAACTTGAGGAACTGAAGAAAATCTGCATGAGAGAAGCCGAGCTTACCGGCAAATTGCC
TAAAGAGTATCCCTTAGCCACAGGTGAGAAGGCTCCTCATGTGCGCCGCCGCGTTGGGAC
GGCCTTCAAGCTGGATGACCTGTTCCCCTATGATGAGGACCCACATCTGAGGAATCTAGA
GAGCAGGTTCGCCTTGCAGCAAAAGATCGTGGAAGCAGCCATAAAGTTATCCAACGAGGG
CGACCTCTGCAAGACTGTGAAGAAAAAGAGGAGAAACAACTGTCTGGATGCAATGAGGAA
GCTGGAGGAGATCGAGAGGGAGATCAATGCTTACAGGATCAAGAAAGGAAAGAAACCCAC
TCAGAGAGCCTCACTGATCTTAGCAGATGATGTCAACCCTTCAGACCTCAGCTCTCTGTC
TGACAGCCTCACTCTGGATGATGATGATGAGCTCACTTCTCAGAGGCAGCGCTCCAGATC
GGTCCAGTATTCCCCAAGACCACACCACGCAGAAACATTGGACATCCACTACAACAACGA
CAGACGGGCCTCTGCCAATGACCAGCATGCAGACAGCAGATTAAATTACGGCCAAGTCCA
GGAATCACTCCACTACGGTCACCGCGATGCCTTATCAAGCCACAGCAGCCCGTTTAAACC
GGCTTCCAGACAGCCACGTGATGCCCGCAGCATGCCCCCCACCCCCCTCCTCACCCGCAA
CGCCTACAGCAGCACCCAGCTCAGATCAGAGGATGCTCCACAACATCTGCGCCAGCGTAG
TGGTAGTCTCGAGTCCCAGTCTCAGTTCATGACAGAGACCGAACCTGTTATGCCAGGCTT
CACCTTGTCCCCAGCCCGACGCAGCAACAGCACAGAGGTCCTCGATGACGGCTCCTCCTA
CACAAGCCAGTCCAGCATCGAGTACAGCGTCCCCGGTAACCACACCCACAGGCGCAGGGC
TCGCGGCCGCCACAGAAAAGACATGTACGCCAACACGGGCAGCATGCCTAACCTTGCTCA
GCCGGACACCCGCTGCTACGCCTACCAGCCACGGGCCAGACCCACCACGACGGCCTACTA
CGTGACAGGTTATCCCAGCTACGCAGAGCCAGAGCCTTACTCCAATGGAGTCTACATGTA
TGACAACGAGATGGAGGGACACTATAACGTCAATCCCTCGTACCATCACACAGCTTATCA
CAGCCACGACATGCACAGTCACTACGGTACCGACGAGATAGACGGCATGTCGCAGAACCC
GTACGCCACACTGCGGCCACCCAGGAATCGTCAGGCGCCCCGCAGCAATGAGCAGGTTGG
CAAGAACATCCAGAAAGCTTTGGTGGCTGAACACCTGAGAGGCTGGTACCATCGCAACGC
TGCACAGAAGCAGGCGTCATACAACTACGACTACGACAGAGGCTCCCAGCACAGCCTGGG
CTACCAGACCATGCCTTCACCCTACAGTCACAACAACAGGAACATCGCCTACTCCTCAGT
GTCCTCGGCATCCTCTAGTGGAAACTGGCACAGCCACATTAGTGGTGGTGCTATGTCGGA
ATACGACATGCCCATGCATGCACCGCAGTCCTACTCCTACAGTACAGCCCCCTTCAGCCA
CTCCGCCCACAGCAG---------------------------------------------
------------------------------------------------------------
------------------------------------------------------------
--------------GTCCTACAT-------------------------------------
------------AGATGTCAGCCAAATGGACTCACACATCAGTAACCAAATGCA--CACT
AACCTGGAGCCAGAGGAC-CAGATTTACTGGCATGAAGACTCAAAACCAGGAACAATAGT
GTAG
>Epmoa-GLEAN-10022904_moa
ATGGCTGT---------------------------GCGCATCATACGTGGAATG------
------------GAAGACCTGGTGGCATCGAGCAGCCAGCTCGTCTGG----------AG
CATGGCACATC-----------------------------AGACTCT-------------
-----GAGGAGGTGGTACAATC-------------GTGGGCTGATGC----CGTGCAGAC
GCTTGCTAGAAGC--CTGGTTCAGGATTGGAGAATGCTACCAGATGACAGAGGGCCGTCA
GTGCCAGGTTCACCTCCTCGATGGCAGGAAGCTGGAGCTGCTGGTTCAGCCCAAGCTGTT
GTCCCGTGAGCTGTTGGATCTGGTGGCCTCCCATTTTAACCTAAAGGAGAAAGAATACTT
TGGGTTGTGTTTCATAGATGACACTGGCCAGAGTAACTGGCTCCAGCTGGATCGTAAAGT
CCTTGATCATGACTTCTCCAAGTCTTCAGGGCCTTTGGAACTCAAGTTCCTGGTGAGGTT
TTATATCGAGAAGATCACCTTCTTGAAAGACAACACAACAGTGGAGCTGTTCTTCATGAA
TGCTAAATCTTTAGTGTTTAATGAGACCATCGAAGTGGAGAGTGAAAATGTTTTCAAGTT
AGCCGCATTCGCATTGCAGGTAA--GAAAGAGTTT-------TGCTGAGACTGCCAGATC
AGACCTGAAGCAGCTCCCACTTCTGCCCACCAGAGTATTACGGGAGCACCCATCTCTCAA
TTACTGTGAGGACAAAGTGATTGAACACTACAAGAAACTGAAAGGACTGACCAGAGGACA
GGCCATTGTGCAGTATCTGGCCCTGGTGGAGTCACTGCCGACATACGGAGTCCATTATTA
CCAAGTGAAGGA--------------------------------------CAAGCAAGGA
A--TACCGTGGTGGCTTGGAGTCAGCTACA-----------AAGGCATCGGCCAGTACGA
TTTGCAAGATAAGCTGAAGCCGAGAAAGTTGTATCAGTGGAAGCAGTTGGAGAATTTGTA
TTTTCGCGAGAAGAAATTTGCTGTGGAAGTGAACGACCCACAAAGAAGAACAGTGACCAA
GCGAACTTTCGGACAGACTGGTCTGGTTATCCACACATGGTATGCCAGCCACTCTCTGAT
TAAAACCATCTGGGTGATGGCCATCAGTCAACACCAGTTCTACCTGGACAGGAAACAAAG
CAAAACAAAGATGACCACAACCAGGAGTTCAGGTGACATCGCCATGGACCTCACAGAGAT
CTGCGCCCCGCGGATCACCAAACTCTCCAGCATTGAGAGCAGAGACCAGCTTATCATGGC
CAGCAACGGGAGCCTCATCTCAGCCGGTTCTGCTGACTCCGAAGTCAGCGAAGAACAAAA
GAAAGAGAAGGTTGCCGAGTTGAAAAAGAAAGAAAAGGACCTTCAAGACACACTGACACG
GAAACTTGAGGAACTGAAGAAAATCTGCATGAGAGAAGCCGAGCTTACAGGCAAATTGCC
TAAAGAGTATCCCTTAGCCACAGGTGAGAAGGCTCCTCATGTGCGCCGCCGCGTTGGGAC
GGCCTTCAAGCTGGATGACCTGTTCCCCTATGATGAAGACCCACATCTGAGGAATCTAGA
GAGCAGGTTCGCCTTGCAGCAAAAGATCGTGGAAGCAGCCATAAAGTTATCTAACGAGGG
CGACCTCTGCAAGACTGTGAAGAAAAAGAGGAGAAACAACTGTCTGGATGCAATGAGGAA
GCTGGAGGAGATCGAGAGGGAGATCAATGCTTACAGGATCAAGAAAGGAAAGAAACCCAC
TCAGAGAGCCTCACTGATCTTAGCAGATGATGTCAACCCTTCAGACCTCAGCTCTCTGTC
TGACAGCCTCACTCTGGATGATGATGATGAGCTCACTTCTCAGAGGCAGCGCTCCAGATC
AGTCCAGTATTCCCCAAGACCACACCACGCAGAAACACTGGACATCCACTACAACAACGA
CAGACGG------GCCAATGACCAGCATGCAGACAGCAGATTAAATTACGGCCAAGTCCA
GGAATCACTCCACTACGGTCACCGCGATGCCTTATCAAGCCACAGCAGCCCGTTTAAACC
AGCTTCCAGACAGCCACGTGATGCCCGCAGCATGCCCCCCACCCCCCTCCTCACCCGCAA
CGCCTACAGCAGCACCCAGCTCAGATCAGAGGATGCTCCACAACATCTGCGCCAGCGTAG
CGGTAGTCTCGAGTCCCAGTCTCAGTTCGTGACGGAGACCGAACCTGTTATGCCAGCCTT
CACCTTGTCCCCAGCCCGACGCAGCAACAGCACAGAGGTCCTCGATGACGGCTCCTCCTA
CACAAGCCAGTCCAGCGTCGAGTACAGTGTCCCCGGGAACCACACCCACAGGCGCAGGGC
TCGTGGCCGTCACAGAAAAGACATGTACGCCAACACGGGCAGCATGCCTAACCTTGCTCA
GCCGGACACCCGCTGCTACGCCTACCAGCCACGGGCCAGACCCACCACGACGGCCTACTA
CGTTACAGGTTATCCCAGCTACGCAGAGCCAGAGCCTTACTCCAATGGAGTCTACATGTA
TGACAACGAGATGGAGGGACACTATAACGTCAATCCCTCGTACCATCACACAGCTTATCA
CAGCCACGACATGCACAGTCACTACGGTACCGACGAGATAGACGGCATGTCGCAGAACCC
GTACGCCACACTGCGACCACCCAGGAATCGTCAGGCGCCCCGCAGCAATGAGCAGGTTGG
CAAGAACATCCAGAAAGCTTTGGTGGCTGAACACCTGAGAGGCTGGTACCATCGCAACGC
TGCACAGAAACAGGCGTCATACAACTACGACTACGACAGAGGCTCCCAGCACAGCCTGGG
CTACCAGACCATGCCTTCACCCTACAGTCACAACAACAGGAACATCGCCTACTCCTCAGT
GTCCTCGGCATCCTCTAGTGGAAACTGGCACAGCCACATTAGTGGTGGTGCTATGTCGGA
ATATGACATGCCCATGCATGCACCGCAGTCCTACTCCTACAGTACAGCCCCCTTCAGCCA
CTCCGCCCACAGCAG---------------------------------------------
------------------------------------------------------------
------------------------------------------------------------
--------------GTCCTACAT-------------------------------------
------------AGATGTCAGCCAAATGGACTCACACATCAGTAACCAAATGCA--CACT
AACCTGGAGCCAGAGGAC-CAGATTTACTGGCATGAAGACTCAAAACCAGGAACAATAGT
GTAG
