# Supplementary material for: Chromosome-Level Genome Assembly of the Speckled Blue Grouper (Epinephelus cyanopodus) Provides Insight into Its Adaptive Evolution
Source: Biology (Basel). 2022 Dec 13;11(12):1810. doi: 10.3390/biology11121810 (PMC9775623; doi:10.3390/biology11121810)
Supplement: Supplementary file 1 [file biology-11-01810-s001.zip › Supplemental Data/HO00723.align]

>Epmoa-GLEAN-10022911_moa
ATGGAGAGGATTACCAGCGCGCAACCACCTCCAAAACACCAATCACTGGATATAGCTGAC
ATGCAAGGAATCGATTTTCCCATTTATGTGTACAAACCAAGGAGGGGCATGAAGCGAGAT
GAGAACAAGGAGACATACAAGTTGCCGCACCGACTGATCGAAAAGAAGAGACGTGACAGA
ATCAACGAGTGCATTGCCCAGCTGAAGGATTTGTTGCCAGAACATCTTAAGCTTACAACG
CTGGGTCATTTGGAGAAAGCTGTGGTGCTGGAACTCACTCTCAAGCATGTGAAAGCCCTG
AGCGGCCTCTTAGAGCAGCAACAGCAGAAAATTATCGCGCTACAGAACGACCTGCAAATC
AGTGATCATGGAGGTGACAGCGCAGAGAGCAGCGAGGAGATGTTCCGCTCTGGCTTTCAC
TTGTGTGCAAAAGAGGTCCTCCACTATGTGGCCAGCCAAGAAAGCAGCAGGGACTTGACT
CCGTCCCATATCATCAGCCACATCCAAAAGGTAGCCACTGAAGTCCTGCATCATCAGAGC
AGCCCACACCTGGACGAGAACATCCCTCAAGCTTCGGAGAAACCGAAGAAACCTGCTGGA
GAGCCCCAAAGGGCATCCGAGGGCCCAGCTAAGAACTGTGTTCCCGTCATTCAAAGGACT
TACCCCCATGCAACGGGGGAGCAAAGCGGCAGTGACACAGACACTGACAGCGGCTATGGC
GGAGAACATGACAAGCGCGACCCCAAAGCCCAGTGGTCAGAGAGCCATGCGAAGGAGGAG
GTGAGGGAGCGCAAGCGTGTCATGTCAGAGAGGACAGCCGGTGCCTTCAAGCAGGAGGGT
GATGAGCCTCGGGCCAAGAAGTCGAGGTCTGACTCCTCCGAGGACGAGATTCTCTCTGGT
CATGCGGCAGGAGGCGGCCCTGGCAGCTACATAAGCTTCTCCCCCAACCAGCCCCCGTTT
TGTCTCCCCTTCTACCTCATCCCCCCTGCAGCTGCAGCAGCGGCGGCCTATCTTCCCATG
CTGGAGAAATGCTGGTACCCCGGGGGCATGCCAGTTATGTACCCGGGCATGAGCGGCTCT
GCAGCGAGCCTGCCCCCAGAGACACTTTCCTCGTCTTTGGTGATGTCCCCAAGGGCAGGG
TCTCCAGCATCCTACCAGAACCCCGCAGACTCCCCTGTTCTTCACAAAGCTTTACAGCAG
GTCTCCCCGTTGAACTTGGAAACCAAAGACTAA
>XP-033483669.1_lan
ATGGAGAGGATTACCAGCGCACAACCACCTCCAAAACACCCATCACTGGATATAGCTGAC
ATGCAAGGAATCGATTTTCCCATTTATGTGTACAAACCCAGGAGGGGCATGAAGCGAGAT
GAGAACAAGGAGACATACAAGTTGCCGCACAGACTGATCGAAAAGAAGAGACGTGACAGA
ATCAACGAGTGCATTGCCCAGCTGAAGGATTTGTTGCCAGAACATCTTAAGCTTACAACG
CTGGGTCATTTGGAGAAAGCTGTGGTGCTGGAACTCACTCTCAAGCATGTGAAAGCCCTG
AGCGGCCTCCTGGAGCAGCAACAGCAGAAAATTATCGCACTACAGAACGACCTGCAAATC
AGTGATCATGGAGGTGATAGCGCAGAGAGCAGCGAGGAGATGTTCCGCTCTGGCTTTCAC
TTGTGTGCAAAAGAGGTCCTCCACTATGTGGCCAGCCAAGAAAGCAGCAGGGACTTGACT
CCGTCCCATATCATCAGCCACATCCAAAAGGTAGCCACTGAAGTCCTGCATCATCAGAGC
AGCCCACACCTGGACGAGAACATCCCTCAAGCTTCGGAGAAACCGAAGAAACCTGCTGGA
GAGCCCCAAAGGGCATCCGAGGGCCCAGCTAAGAACTGTGTTCCCGTCATTCAAAGGACT
TACCCCCATGCAACGGGGGAGCAAAGCGGCAGTGACACAGACACTGACAGCGGCTATGGC
GGAGAACATGACAAGCGTGACCCCAAAGCCCAGTGGTCAGAGAGCCATGCGAAGGAGGAG
GTGAGGGAGCGCAAGCATGTTATGTCAGAGAGGACAGCCGGTGCCTTTAAGCAGGAGGGT
GATGAGCCTCCGGCCAAGAAGTCGAGGTCTGACTCCTCCGAGGACGAGATTCTCTCCGGT
CATGCGGCAGGAGGCGGCCCTGGCAGCTACATGAGCTTCTCCCCAAACCAGCCCCCGTTT
TGTCTCCCCTTCTACCTCATCCCCCCTGCAGCTGCAGCAGCGGCGGCCTATCTGCCCATG
CTGGAGAAATGCTGGTACCCCGGGGGCATGCCAGTTATGTACCCGGGCATGAGCGGCTCT
GCAGCGAGCCTGCCCCCAGAGACACTTTCCTCGTCTTTGGTGATGTCCCCAAGGGCAGGG
TCTCCAGCATCCTACCAGAACCCCGCAGACTCCCCTGTTCTTCACAAAGCTTTAAAGCAG
GTCTCCCCGTTGAACTTGGAAACCAAAGACTAA
>C.altivelis-GLEAN-10028021_alt
ATGGAGAGGATTACCAGCGCACAACCACCTCCAAAACACCCATCACTGGATATAGCTGAC
ATGCAAGGAATCGATTTTCCCATTTATGTGTACAAACCCAGGAGGGGCATGAAGCGAGAT
GAGAACAAGGAGACATACAAGTTGCCGCACCGACTGATCGAAAAGAAGAGACGTGACAGA
ATCAACGAGTGCATTGCCCAGCTGAAGGATTTGTTGCCAGAACATCTTAAGCTTACAACG
CTGGGTCATTTGGAGAAAGCTGTGGTGCTGGAACTCACTCTCAAGCATGTGAAAGCCCTG
AGCGGGCTCTTAGAGCAGCAACAGCAGAAAATTATCGCGCTACAGAACGACCTGCAAATC
AGTGATCATGGAGGTGACAGCGCAGAGAGCAGCGAGAAGATGTTCCGCTCTGGCTTTCAC
TTGTGTGCAAAAGAGGTCCTCCACTATGTGGCCAGCCAGGAAAGCAGCAGGGACTTGACT
CCGTCCCATATCATCAGCCACATCCAAAAGGTAGCCACTGAAGTCCTGCATCATCAGAGC
AGCCCACACCTGGACGAGAACATCCCTCAAGCTTTGGAGAAACCGAAGAAACCTGCTGGA
GAGCCCCAAAGGGCATCTGAGGGCCCAGCTAAGAACTGTGTTCCCGTCATTCAAAGGACT
TACCCCCATGCAACGGGGGAGCAAAGCGGCAGTGACACAGACACTGACAGCGGCTATGGC
GGAGAACATGACAAGCGCGACCCCAAAGCCCAGTGGTCAGAGAGCCATGCGAAGGAGGAG
GTGAGGGAGCGCAAGCATGTCATGTCAGAGAGGACAACCGGTGCCTTCAAGCAGGAGGGT
GATGAGCCTCGGGCTAAGAAGTCGAGGTCTGACTCCTCCGAGGACGACATTCTCTCCGGT
CATGCGGCAGGAGGCGGCCCTGGCAGCTACATGAGCTTCTCCCCCAACCAGCCCCCGTTT
TGTCTCCCCTTCTACCTCATCCCCCCTGCAGCTGCAGCAGCGGCAGCCTATCTGCCCATG
CTGGAGAAATGCTGGTACCCTGGGGGCATGCCAGTTATGTACCCGGGCATGAGCGGCTCT
GCAGCGAGCCTGCCCCCAGAGACACTTTCCTCGTCTTTGGTGATGTCCCCAAGGGCAGGA
TCTCCAGCATCCTACCAGAACCCCGCAGACTCCCCTGTTCTTCACAAAGCTTTAAAGCAG
GTCTCCCCGTTGAACTTGGAAACCAAAGACTAA
>E.fuscoguttatus.12846_fus
ATGGAGAGGATTACCAGCGCACAACCACCTCCAAAACACCCATCACTGGATATAGCTGAC
ATGCAAGGAATCGATTTTCCCATTTATGTGTACAAACCCAGGAGGGGCATGAAGCGAGAT
GAGAACAAGGAGACATACAAGTTGCCGCACAGACTGATTGAAAAGAAGAGACGTGACAGA
ATCAACGAGTGCATTGCCCAGCTGAAGGATTTGTTGCCAGAACATCTTAAGCTTACAACG
CTGGGTCATTTGGAGAAAGCTGTGGTGCTGGAACTCACTCTCAAGCATGTGAAAGCCCTG
AGCGGCCTCTTAGAGCAGCAACAGCAGAAAATTATCGCGCTACAGAATGACCTGCAAATC
AGTGATCATGGCGGTGACAGCGCAGAGAGCAGCGAGGAGATGTTCCGCTCTGGCTTTCAC
TTGTGTGCAAAGGAGGTCCTCCACTATGTGGCCAGCCAAGAAAGCAGCAGGGACTTGACT
CCGTCCCATATCATCAGCCACATCCAAAAGGTAGCCACTGAAGTCCTGCATCATCAGAGC
AGCCCACACCTGGACGAGAACATCCCTCAAGCTTTGGAGAAACCGAAGAAACCTGCTGGA
GAGCCCCAAAGGGCATCCGAGGGCCCAGCTAAGAACTGTGTTCCCGTCATTCAAAGGACT
TACCCCCATGCAACGGGGGAGCAAAGCGGCAGTGACACAGACACTGACAGCGGCTATGGC
GGAGAACATGACAAGCGCGACCCCAAAGCCCAGTGGTCAGAGAGCCATGCGAAGGAGGAG
GTGAGGGAGCGCAAGCATGTCATGTCAGAGAGGACAGCCGGTGCCTTCAAGCAGGAGGGT
GATGAGCCTCGGGCCAAGAAGTCGAGGTCTGACTCCTCCGAGGACGAGATTCTCTCCAGT
CATGCGGCAGGAGGCGGCCCTGGCAGCTACATGAGCTTCTCCCCCAACCAGCCCCCGTTT
TGTCTCCCCTTCTACCTCATCCCCCCTGCAGCTGCAGCAGCGGCAGCCTATCTGCCCATG
CTGGAGAAATGCTGGTACCCCGGGGGCATGCCAGTTATGTACCCGGGCATGAGCGGCTCT
GCAGCGAGCCTGCCCCCAGAGACACTTTCCTCGTCTTTGGTGATGTCCCCAAGGGCAGGG
TCTCCAGCATCCTACCAGAACCCCGCAGACTCCCCTGTTCTTCACAAAGCTTTAAAGCAG
GTCTCCCCGTTGAACTTGGAAACCAAAGACTAA
>OF18952-RA_aka
ATGGAGAGGATTACCAGCGCACAACCACCTCCAAAACACCCATCACTGGATATAGCTGAC
ATGCAAGGAATCGATTTTCCCATTTATGTGTACAAACCCAGGAGGGGCATGAAGCGAGAT
GAGAACAAGGAGACATACAAGTTGCCGCACCGACTGATCGAAAAGAAGAGACGTGACAGA
ATCAACGAGTGCATTGCCCAGCTGAAGGATTTGTTGCCAGAACATCTTAAGCTTACAACG
CTGGGTCATTTGGAGAAAGCAGTGGTGCTGGAACTCACTCTCAAGCATGTGAAAGCCCTG
AGTGGCCTCCTGGAGCAGCAACAGCAGAAAATTATCGCGCTACAGAACAACCTGCAAATC
AGTGATCATGGAGGTGACAGCGCAGAGAGCAGCGAGGAGATGTTCCGCTCTGGCTTTCAC
TTGTGTGCAAAAGAGGTCCTCCACTATGTGGCCAGCCAAGACAGCGGCAGGGACTTGACT
CCGTCCCATATCATCAGCCACATCCAAAAGGTGGCCACTGAAGTCCTGCATCATCAGAGC
AGCCCACACCTGGATGAGAACATCCCTCAAGCTTCGGAGAAACCGAAGAAACCTGCTGGA
GAGCCCCAAAGGGCATCCGAGGGCCCAGCTAAGAACTGTGTTCCCGTCATTCAAAGGACT
TACCCCCATGCAACGGGGGAGCAAAGCGGCAGTGACACAGACACTGACAGCGGCTATGGC
GGAGAACATGACAAGCGCGACCCCAAAGCCCAGTGGTCAGACAGCCATGCAAAGGAGGAG
GTGAGGGAGCGCAAGCATGTCATGTCAGAGAGGACAGCCGGTGCCTTCAAGCAGGAGGGT
GATGAGCCTCGGGCCAAGAAGTCGAGGTCTGACTCCTCCGAGGACGACATTCTCTCTGGT
CATGCGGCAGGAGGCGGCCCTGGCAGCTACATGAGCTTCTCCCCCAACCAGCCCCCGTTT
TGTCTCCCCTTCTACCTCATCCCCCCTGCAGCTGCAGCAGCGGCGGCCTATTTGCCCATG
CTGGAGAAATGCTGGTACCCCGGGGGCATGCCAGTTATGTACCCGGGCATGAGCGGCTCT
GCAGCGAGCCTGCCCCCAGAGACACTTTCCTCATCTTTGGTGATGTCCCCAAGGGCAGGG
TCTCCAGCATCCTACCAGAACCCCGCGGACTCCCCTGTTCTTCACAAAGCTTTAAAGCAG
GTCTCCCCGTTGAACTTGGAAACCAAAGACTAA
>Ecy-GLEAN-10024110_Ecy
ATGGAGAGGATTACCAGCGCACAACCACCTCCAAAACACCCATCACTGGATATAGCTGAC
ATGCAAGGAATCGATTTTCCCATTTATGTGTACAAACCCAGGAGGGGCATGAAGCGAGAT
GAGAACAAGGAGACATACAAGTTGCCGCACCGACTGATCGAAAAGAAGAGACGTGACAGA
ATCAACGAGTGCATTGCCCAGCTGAAGGATTTGTTGCCAGAACATCTTAAGCTTACAACG
CTGGGTCATTTGGAGAAAGCTGTGGTGCTGGAACTCACTCTCAAGCATGTGAAAGCCCTG
AGTGGCCTCCTGGAGCAGCAACAGCAGAAAATTATTGCGCTACAGAACAACCTGCAAATC
AGTGATCATGGAGGCGACAGCGCAGAGAGCAGCGAGGAGATGTTCCGCTCTGGCTTTCAC
TTGTGTGCAAAAGAGGTCCTCCACTATGTGGCCAGCCAAGAAAGCGGCAGGGACTTGACT
CCGTCCCATATCATCAGTCACATCCAAAAGGTGGCCACTGAAGTCCTGCATCATCAGAGC
AGCCCACACCTGGATGAGAACATCCCTCAATCTTCGGAGAAACCGAAGAAACCTGCTGGA
GAGCCCCAAAGGGCATCCGAGGGCCCAGCTAAGAACTGTGTTCCCGTCATTCAAAGGACT
TACCCCCATGCAACGGGGGAGCAAAGCGGCAGTGACACAGACACTGACAGCGGCTATGGC
GGAGAACATGACAAGCGCGACCCCAAAGCCCAGTGGTCAGAGAGCCATGCAAAGGAGGAG
GTGAGGGAGCGCAAGCATGTCCCGTCAGAGAGGACAGCCGGTGCCTTCAAGCAGGAGGAC
GATGAGCCTCGGGCCAAGAAGTCGAGGTCTGACTCCTCTGAGGACGACATTCTCTCTGGT
CATGCGGCAGGAGGTGGCCCTGGCAGCTACATGAGCTTCTCTCCCAACCAGCCCCCGTTT
TGTCTCCCCTTCTACCTCATCCCCCCCGCAGCTGCAGCAGCGGCGGCCTATTTGCCCATG
CTGGAGAAATGCTGGTACCCCGGGGGCATGCCAGTTATGTACCCGGGCATGAGCGGCTCT
GCAGCGAGCCTGCCCCCAGAGACACTTTCCTCGTCTTTGGTGATGTCCCCGAGGGCAGGG
TCTCCAGCATCCTACCAGAACCCCGTGGACTCCCCTGTTCTTCACAAAGCTTTAAAGCAG
GTCTCCCCATTGAACTTGGAAACCAAAGACTAA
