# Supplementary material for: Chromosome-Level Genome Assembly of the Speckled Blue Grouper (Epinephelus cyanopodus) Provides Insight into Its Adaptive Evolution
Source: Biology (Basel). 2022 Dec 13;11(12):1810. doi: 10.3390/biology11121810 (PMC9775623; doi:10.3390/biology11121810)
Supplement: Supplementary file 1 [file biology-11-01810-s001.zip › Supplemental Data/HO00732.align]

>C.altivelis-GLEAN-10028004_alt
------------------------------------------------------------
------------------------------------------------------------
------------------------------------------------------------
------------------------------------------------------------
------------------------------------------------------------
------------------------------------------------------------
------------------------------------------------------------
------------------------------------------------------------
------------------------------------------------------------
------------------------------------------------------------
------------------------------------------------------------
------------------------------------------------------------
------------------------------------------------------------
------------------------------------------------------------
------------------------------------------------------------
-------------------------------ATGACCTGCTCCTTGGCAGGTCTGACCAA
CTCCATGCCACCTCAACCTGTGGCCTCACGGGCTCCTGAGGTCTACTGCACCCCATACCA
ACAGAGGAGGATGAAGTGTTGTCCATGTGACTCCAGGAATCCAGACGGTCCACTGGCCCA
CACTGTCAAGGAAGTCCTGTCCACTTCTGCACCAAACAGATGGTGGCAGTCCAGGAAAGA
GGTGGATCCAGTCACTCTCCAGTTGGACCTTGACAACCTTTTCCAGCTTGACAACCTGGT
GCTCAACTTCAAGGGTCCTCGTCCCAATGCCTTTGTTATAGAGAAGACACTAGATAAAGG
CAAAACGTGGCAGCCTGCTCTCTACTTGGCTACAGACTGTGACAGAACTTTTCCTGGAGT
TCCCACAGCAACACCCCTGACCCTAGACGATACATACTGCTACACACTGCCCCCTACTGG
AGGAAACCCATACCAAGACCACACAATCCAGTTCAGTCCTTTGCGTCAGTATGCTTACGT
CCCAGCTACCAAAAGCCAAAAAATTGAAGATGTGTCTGCAATAACGGGACTGAGGGTGAA
GATGACGGAGCTTGGCGATGTGCCACGTCTACCAGGCAGAGCTCTCAGTAGGTTTTTTGC
CCTGAAGGAGATGAAGGTGATAGGCAGCTGTATGTGCCATGGACACGCCAACCGATGCCT
GCCAGAAACGTACAACAATCCACTGCCCAACAGTATACAGGTGAGTCCTCAGTGTGACTG
CGAGCACAACACAGCAGGTGTGAACTGTGAGGTTTGTGCTGATCTCTACAATGATCTGCC
CTGGAGACCTGCAGAGGAGGGAAACACTCACACCTGCAAACGCTGTGAGTGTAACAACCA
CGCCCAGCGCTGTCACTTTGACCAGGTGGTGTATGAGGCCAGTGGGCGGAAGAGTGGAGG
TGTCTGTGAGGGTTGTTTACACCATACAACAGGGCCAAAGTGTGACCAGTGTGCCCCAGG
CTACCAGCCAAACCCTCGCAGCCGAATGGACCGCCCTGATGCCTGCATACGCTGTACGTG
CAGTGCTGAGGGGACAGTGAACGGGGGTCGGTGTGACGACAGCACAGGCTCATGTCAGTG
CAAAGTGAACGTTGAAGGTCCCCGCTGTGACCGCTGTAAGAGAGGCTACTACGACCTCAG
TGCCTCCAACCCTCTGGGCTGCTCAAAGTGTTCCTGTTCACCAGACGGGTCACTGTCAGA
TGCTTGTGACCCGCTTACCGGCCAGTGTCCCTGCCGTCCACACTTCCACGGCCTGACATG
TGACATGTGTTCAAAAGGCTACTGGCAACCACCCCTGTCAGGACGCTGCCAACCCTGCAA
CTGTGACCCCACCAAGTCATACAGTGATGCTTGTGATCAGGTGACAGGTCAGTGTCCATG
CAGACGAGGCTTTGGAGGCCTAACATGTAGCGGATGCCCAGACAACACATATGGAGACTC
TCTCTTAGGCTGCCGACAGTGTCAGTGTGATATTGAAGGAACGCTTCCAGAAGTTTGCGA
CAAGAAGACAGGAGCCTGTTTGTGTCGGCCAGGTGTCATTGGTACTCGCTGTGACACCTG
CAGTAAAGGACACTGTGACTCCTTCCCTAGCTGCGAGAAATGTCCCTCCTGCTTCTTCAC
CCTGGACGCCCAGAGACAGAACCTCAGCTTAGCTCTTGAGAGACTCTCCCCGAAATTGCC
TACTCGTCCTGGAGGTACCGGTGATCTTGGAAACTTTGGACCTCGTATCCGTGCCCTGGA
AGCCAGCCTGAAACAGATCCGGGACTCCATCTCCCTTCCACCCAGTACTGCCTCACAGGT
CAATGATGCTCTGTCCCAATTGGACAAGCTCAGGGACCAGATGGACAAAGTTAACGATGA
CCTTCCACCCCTGGCAAAAACTCCTAATCTGGACACAGAACTGGACAAAATGCAGGATCT
GCTGAACAGCCTCAATAAAGAATACAAAGCCAAGAAAGATGCAAAGGACAACTCTGTTAG
TTCAAACAATACAGGAGCTATTTCTGCAATCAAGAACGCCTACGATGAGTCCAAAGACGC
AGCTGACAAAGTAGATGCGAGCAAAAAACCAGTGAAGGAATCAGCTGACATCAGAGAAGA
TACTTTGGACCTTCAAAAGCAAGTTCAGCCAGGCAACACCAGAGACCTGGATAAACTGAA
CCAAAACATGGCCTCCCGACCTGACCTCACTCCTGTTGCCAAACAGGTATGTGGCAGTGT
TCGCTCAAAGCCCTGCACCCCTCTCCAGTGTGAGGGTGGAGATCTGTGTCCACCTCCTGG
AACCCCACCTTGTAAAAAAGGTGAGAAGTGTGTGGGTGCCCTCCCTCTGAGCAAGAGGGC
TGACGCTGATGTTAAGGATGTGAAGGACCGACTGGACAGTCTTGCTGGGAAGATCACAGA
GGCTGCAGAGAAGCTCCAGGATACACAGGACACAACCAATCAGGTGCGAAAGTCTGCAGA
GAAACTGTCCAATAAGATGAAGCAGGCCAGAGATGACCTAGAAGACGACTTGAAAGAGAC
GCGTGATGTTGTAAAAGACCTCAAAGATTTCCTGACAGACCCATCCTCCAACCTGACCCA
GATCCAGGAGGTGAGCGACTGGATCCTGAAAGCCAAACTGCCTCTCAACCTTGCTGCTCT
AAAGAGGAAGCTGGAGGATCTGAAGAATCTGGCGGCCAGTCTACCAGACAGCACTGCTGT
GTTGAACAATGCCGAGCCGCAACTGGAAACAGCCAAGAAACTGTTGAAGGAAGCCGAGGA
TGCCAGGGATACGGCACTGGGAGTAAAGGACAACGTGGACGACTTGGTGACAAGCTTAAC
CACAACGGAGGACTCCCTCGCTGACCTGGAGGACAAACTGCAGGACAGCATGGATCTCAT
AGACAACCTGAACAACAATCTGACTATGGCCAAAGACAAGCTAAGCCCAGCTGAGAAGGC
TCTGGATGATGTTTCAACAATGATGAAGCCAATAAAGCCTCAACTAGATGAGCTCAAAGA
CCTGCTGCAGGATGCAAGGCAGGAAGCCCAGGATGCACAGGACAATGCAGACAAAGCTGA
AGATGAAGCAGATGCAGCAGATAAGGAACTGTTGTCCGTGGAGGACCTGCTGGACCGTCT
CAAAGACGCGGCTCCAACCCCTGGGCCAGGTGGAGGCGCAGGGCCGGTGGGGGATCGACT
GGCGAAGCTGAAGGATGATGCTGGAGTTCTGGCCAACACCACTGAAAACATGTTGAAGTC
TCTGGAAGGTAAAGCTGATACCCTTAGGACGCTGCAGGACGAGATCCTTCAGAAGTCAAC
AAAGCTCGAAGGACTCGACACTAAGCTTAAAGACCTTTTGAAAGCACTTCGAAAGAAAGC
CAGTGACCTCAGCACCTGTCAGGGCTAA
>E.fuscoguttatus.12994_fus
ATGTCTGCTGCTGCTGTGAACTATGGTCTGC-----------------------------
------------------------------------------------------------
------------------------------------------------------------
------------------------------------------------------------
------------------------------------------------------------
------------------------------------------------------------
------------------------------------------------------------
------------------------------------------------------------
------------------------------------------------------------
------------------------------------------------------------
------------------------------------------------------------
----CTGCATGTCTGTATGCGTGTGTGTTGATTCATGGGGTGAAGGGAGTGGTGGTGAAG
GGTGTGACTCTGACACACACTGTATCATACCGTCCAGAAGAACTCATCATGAGGTTACTT
TTACTTTTTG--------------------------------------------------
-----------CTGCCATAAG--------------TGCAGTATCACAGGCCCAGACCGAC
TGCTCTCGGGGGGCTTGTTACCCACCCAGCGATGACCTGCTCCTTGGCAGGGCTGACCAA
CTCCATGCCACCTCAACCTGTGGCCTCACGGGCTCC-GAGGTCTACTGCACCCCATACCA
ACAGAGGAGGATGAAGTGTTGTCCATGTGACTCCAGGAATCCAGACGGTCCACTGGCCCA
CACTGTCCAGGAAGTCCTGTCCACTTCTGCACCAAACAGATGGTGGCAGTCCAGGAAAGA
GGTGGATCCAGTCACTCTCCAGTTGGACCTCGACAACCTTTTCCAGCTTGACAACCTGGT
GCTCAACTTCAAGGGTCCTCGTCCCAATGCCTTTGTTATAGAGAAGACACTAGATAAAGG
CAAAACGTGGCAGCCTGCTCTCTACTTGGCTACAGACTGTGACAGAACTTTTCCTGGAGT
TCCCACAGCGACACCCCTGACCCTAGACGATACATACTGCTACACACTGCCCCCTACTGG
AGGAAACCCATACCAAGACCACACAATCCAGTTCAGTCCTTTGCGTCAGTATGCTTACGT
CCCAGCTACCAAAAGCCAAAAAATTGAAGATGTGTCTGCAATAACGGGGCTGAGGGTGAA
GATGACGGAGCTTGGCGATGTGCCACGTCTACCAGGCAGAGCTCTCAGTAGGTTTTTTGC
CCTGAAGGAGATGAAGGTGATAGGCAGCTGTATGTGCCATGGACACGCCAACCGATGCCT
GCCAGAAACATACAACAATCCACTGCCCAACAGTATACAGGTGAGTCCTCAGTGTGACTG
CGAGCACAACACAGCAGGTATGAACTGTGAGGTTTGTGCCGATCTCTACAATGATCTGCC
CTGGAGACCTGCAGAGGAGGGAAACACTCACACCTGCAAACGCTGTGAGTGTAACAACCA
CGCCCAGCGCTGTCACTTTGACCAGGTGGTGTATGAGGCCAGTGGGCGGAAGAGTGGAGG
TGTCTGTGAGGGTTGTTTACACCATACAACAGGGCCAAAGTGTGACCAGTGTGCCCCAGG
CTACCAGCCAAACCCTCGCAGCCGAATGGACCGCCCTGATGCCTGCATACGCTGTACATG
CAGTGCTGAGGGGACAGTGAACGGGGGTCGGTGTGACGACAGCACAGGCTTGTGTCAATG
CAAAGTGAACGTTGAAGGTCCCCGCTGTGACCGCTGTAAGAGAGGCTACTACGACCTCAG
TGCCTCCAACCCTCTGGGCTGCTCAAAGTGTTCCTGTTCACCAGACGGGTCACTGTCAGA
TGCTTGTGACCCGCTTACCGGCCAGTGTCCCTGCCGTCCCCACTTCCACGGCCTGACGTG
TGACGTGTGTTCAAAAGGCTACTGGCAACCACCCCTGTCAGGACGCTGCCAACCCTGCAA
CTGTGACCCCACCAGGTCATACAGTGATGCTTGTGATCAGGTGACAGGTCAGTGTCCATG
CAGACGAGGCTTTGGAGGCCTAACATGTAGCGGGTGCCCAGACAACACATATGGAGACTC
TCTCTTAGGCTGCCGACAGTGTCAGTGTGATATTGAAGGAACACTTCCAGAAGTTTGCGA
CAAGAAGACAGGAGCCTGTTTGTGTCGGCCAGGTGTCATTGGTACTCGCTGTGACACCTG
CAGTAAAGGACACTGTGACTCCTTCCCTAGCTGCGAGAAATGTCCCTCCTGCTTCTTCAC
CCTGGACGCCCAGAGACAGAACCTCAGCTCAGTTCTTGAGAGACTCTCCCCGAAATTGCC
TACTCGTCCTGGAGGTACTGGTGATCTTGGAAACTTTGGACCTCGTATCCGTGCCCTGGA
GGCCAGCCTGAAACAGATCCGGGACTCCATCTCCCTTCCTCCCAGTACTGCCTCACAGGT
CAATGATGCTCTGTCCCAACTGGACAAGCTCAGGGACCAGATGGACAAAGTTAACGATGA
CCTTCCACCCCTGGCAAAAACTCCTAATCTGGACACAGAGCTGGACAAAATGCAGGATCT
GCTGAACAGCCTCAATAAAGAATACAAAGCCAAGAAAGATGCAAAGGACAACTCTGTTAG
TTCAAACAATACAGGAGCTATTTCTGCAATCAAGAACGCCTACGATGAGTCCAAAGATGC
AGCTGACAAAGTAGAAGCGAGCAAAAAACCAGTGAAGGAATCAGCTGACATACGAGAAGA
TACTTTGGACCTTCAAAAGCAAGTTCAGCCAGGCAACACCAGAGACCTGGATAAACTGAA
CCAAAACATGGCCTCCCGACCTGACCTCACTCCTGTTGCCAAACAGGTATGTGGCAGTGT
TCGCTCAAAGCCCTGCACCCCTCTCCAGTGTGAAGGTGGAGATCTGTGTCCACCTCCTGG
AACCCCACCTTGTAAAAAAGGTGAGAAGTGCGTGGGCGCCCTCCCTCTGAGCAAGAGGGC
TGACGCTGATGTTAAGGATGTGAAGGACCGACTGGACAGTCTCGCTGGGAAGATCACAGA
GGCTGCAGAGAAGCTCCAGGATACACAGGACACAACCAATCAGGTGCGAAAGTCTGCAGA
GAAACTGTCCAATAAGATGAAGCAGGCCAGAGATGACCTAGAAGACGACTTGAAAGAGAC
GCGTGACGTTGTAAAAGACCTCAAAGATTTCCTGACAGACCCATCCTCCAACCTGACCCA
GATCCAGGAGGTGAGCGACTGGATCCTGAAAGCCAAACTGCCTCTCAACCTTGCTGCTCT
AAAGAGGAAGCTGGAGGATCTGAAGAATCTGGCAGCCAGTTTACCAGACAGCACTGCTGT
GTTGAACAATGCCGAGCCGCAACTGGAAACAGCCAAGAAACTGTTGAAGGAAGCCAAGGC
TGCCAGGGATATGGCACTGGGAGTAAAGGACAACGTGGATGACTTGGTGACAAACTTAAC
CACAACGGAGGACTCCCTCGCTGACCTGGAGGACAAACTGCAGGACAGCATGGATCTCAT
AGACAACCTGAACAACAGTCTGACTATGGCCAAAGACAAGCTAAGCCCAGCTGAGAAGGC
TCTGGATGATGTTTCAACAGTGATGAAGCCAATAAAGCCTCAACTAGACGAGCTCAAAGA
CCTGCTGCAGGATGCAAAGCAGGAAGCCCAGGATGCACAGGACAATGCAGACAAAGCTGA
AGATGAAGCAGATGCAGCAGAAAAGGAACTGTTGTCCGTGGAGGACCTGCTAGACCGTCT
CAAAGACGCGGCTCCAACTCCTGGGCCAGGTGGAGGCGCAGGGCCGGTGGGGGATCGACT
GGCGAAGCTGAAGGATGATGCTGGAGTTCTGGCCAACACCACTGAAAACATGTTGAAGTC
TCTGGAAGGTAAAGCTGATACCCTTAGGACGCTGCAGGACGAGATCCTTCAGAAGTCAAC
AAAGCTCGAAGGACTCGACACTAAGCTTAAAGACCTTTTGAAAGCACTTCGAAAGAAAGC
CAGTGACCTCAGCACCTGTCAGGGCTAA
>Epmoa-GLEAN-10022928_moa
------------------------------------------------------------
------------------------------------------------------------
------------------------------------------------------------
------------------------------------------------------------
------------------------------------------------------------
------------------------------------------------------------
------------------------------------------------------------
------------------------------------------------------------
------------------------------------------------------------
------------------------------------------------------------
------------------------------------------------------------
------------------------------------------------------------
--------------------------------------------------------TCTT
TTATTTCTTGTTGTGCTGCCTTCTAT----------------------------------
-------CTCACAGCCATAAG--------------TGCAGTATCACAGGCCCAGACCGAC
TGCTCTCGGGGGGCTTGTTACCCACCCAGCGATGACCTGCTCCTTGGCAGGGCTGACCAA
CTCCATGCCACCTCAACCTGTGGCCTCACGGGCTCC-GAGGTCTACTGCACCCCATACCA
ACAGAGGAGGATGAAGTGTTGTCCATGTGACTCCAGGAATCCAGACGGTCCACTGGCCCA
CACTGTCCAGGAAGTCCTGTCCACTTCTGCACCAAACAGATGGTGGCAGTCCAGGAAAGA
GGTGGATCCAGTCACTCTCCAGTTGGACCTCGACAACCTTTTCCAGCTTGACAACCTGGT
GCTCAACTTCAAGGGTCCTCGTCCCAATGCCTTTGTTATAGAGAAGACACTAGATAACGG
CAAAACGTGGCAGCCTGCTCTCTACTTGGCTACAGACTGTGACAGAACTTTTCCTGGAGT
TCCCACGGCGACACCCCTGACCCTAGACGATACATACTGCTACACACTGCCCCCTACTGG
AGGAAACCCATACCAAGACCACACAATCCAGTTCAGTCCTTTGCGTCAGTATGCTTACGT
CCCAGCTACCAAAAGCCAAAAAATTGAAGATGTGTCTGCAATAACGGGGCTGAGGGTGAA
GATGACGGAGCTTGGCGATGTGCCACGTCTACCAGGCAGAGCTCTCAGTAGGTTTTTTGC
CCTGAAGGAGATGAAGGTGATAGGCAGCTGTATGTGCCATGGACACGCCAACCGATGCCT
GCCAGAAACGTACAACAATCCACTGCCCAACAGTATACAGGTGAGTCCTCAGTGTGACTG
CGAGCACAACACAGCAGGTGTGAACTGTGAGGTTTGTGCTGATCTCTACAATGATCTGCC
CTGGAGACCTGCAGAGGAGGGAAACACTCACACCTGCAAACGCTGTGAGTGTAACAACCA
CGCCCAGCGCTGTCACTTTGACCAGGTGGTGTATGAGGCCAGTGGGCGGAAGAGTGGAGG
TGTCTGTGAGGGTTGTCTACACCATACAACAGGGCCAAAGTGTGACCAGTGTGCCCCAGG
CTACCAGCCAAACCCTCGCAGCCGAATGGACCGCCCTGATGCCTGCATACGCTGTACATG
CAGTGCTGAGGGGACAGTGAACGGGGGTCGGTGTGACGACAGCACAGGCTTGTGTCAGTG
CAAAGTGAACGTTGAAGGTCCCCGCTGTGACCGCTGTAAGAGAGGCTACTACGACCTCAG
TGCCTCCAACCCTCTGGGCTGCTCAAAGTGTTCCTGTTCACCAGACGGGTCACTGTCAGA
TGCTTGTGACCCACTTACCGGCCAGTGTCCCTGCCGTCCCCACTTCCACGGCCTGACGTG
TGACGTGTGTTCAAAAGGCTACTGGCAACCACCCCTGTCAGGACGCTGCCAACCCTGCAA
CTGTGACCCCACCAGGTCATACAGTGATGCTTGTGATCAGGTGACAGGTCAGTGTCCATG
CAAACGAGGCTTTGGAGGCCTAACATGTAGCGGGTGCCCAGACAACACATATGGAGACTC
TCTCTTAGGCTGCCGACAGTGTCAGTGTGATATTGAAGGAACACTTCCAGAAGTTTGCGA
CAAGAAGACAGGAGCCTGTTTGTGTCGGCCAGGTGTCATTGGTACTCGCTGTGACACCTG
CAATAAAGGACACTGTGACTCCTTCCCTAGCTGCGAGAAATGTCCCTCCTGCTTCTTCAC
CCTGGACGCCCAGAGACAGAACCTCAGCTCAGCTCTTGAGAGACTCTCCCCGAAATTGCC
TACTCGTCCTGGAGGTACTGGTGATCTTGGAAACTTTGGACCTCGTATCCGCGCCCTGGA
GGCCAGCCTGAAACAGATCCGGGACTCCATCTCCCTTCCTCTCACTACTGCCTCACAGGT
CAATGATGCTCTGTCCCAACTGGACAAGCTCAGGGACCAGATGGACAAAGTTAACGATGA
CCTTCCACCCCTGGCAAAAACTCCTAATCTGGACACAGAGCTGGACAAAATGCAGGATCT
GCTGAACAGCCTCAATAAAGAATACAAAGCCAAGAAAGATGCAAAGGACAACTCTGTTAG
TTCAAACAATACAGGAGCTATTTCTGCAATCAAGAACGCCTACGATGAGTCCAAAGACGC
AGCTGACAAAGTAGATGCGAGCAAAAAACCAGTGAAGGAATCAGCTGACATCAGAGAAGA
TACTTTGGACCTTCAAAAGCAAATACAGCCAGGCAACACCAGAGACCTGGATAAACTGAA
CCAAAACATGGCGTCCCGACCAGACCTCACTCCTGTTGCCAAACAGGTATGTGGCAGTGT
TCGCTCAAAGCCCTGCACCCCTCTCCAGTGTGAGGGTGGAGATCTGTGTCCACCTCCTGG
AACCCCACCTTGTAAAAAAGGTGAGAAGTGCGTGGGCGCCCTCCCTCTGAGCAAGAGGGC
TGACGCTGATGTTAAGGATGTGAAGGACCGACTGGACAATCTCGCTGGGAGGATCACAGA
GGCTGCAGAGAAGCTCCAGGATACACAGGACACAACCAATCAGGTGCGAAAGTCTGCAGA
GAAACTGTCCAATAAGATGAAGCAGGCCAGAGATGACCTAGAAGACGACTTGAAAGAGAC
GCGTGACGTTGTAAAAGACCTCAAAGATTTCCTGACAGACCCATCCTCCAACCTGACCCA
GATCCAGGAGGTGAGCGACTGGATCCTGAAAGCCAAACTGCCTCTCAACCTTGCTGCTCT
AAAGAGGAAGCTGGAGGATCTGAAGAATCTGGCGGCCAGTCTACCAGACAGCACTGATGT
GTTGAACAATGCTGAGCCGCAACTGGAAACAGCCAAGAAACTGTTGAAGGAAGCCGAGGA
TGCCAGGGATACGGCACTGGGAGTAAAGGACAACGTGGACGACTTGGTGACAAACTTAAC
CACAACGGAGGACTCCCTCGCTGACCTGGAGGACAAACTGCAGGACAGCATGGATCTCAT
AGACAACCTGAACAACAATCTGACTATGGCCAAAGACAAGCTAAGCCCAGCTGAGAAGGC
TCTGGATGATGTTTCAACAATGATGAAGCCAATAAAGCCTCAACTAGACGAGCTCAAAGA
CCTGCTGCAGGATGCAAGGCAGGAAGCCCAGGATGCACAGGACAATGCAGACAAAGCTGA
AGATGAAGCAGATGCAGCAGATAAGGAACTGTCGTCCGTGGAGGACCTGCTGGACCGTCT
CAAAGACGCGGCTCCAACCCCTGGGCCAGGTGGAGGCGCAGGGCCGGTGGGGGATCGACT
GGCGAAGCTGAAGGATGATGCTGGAGTTCTGGCCAACACCACTGAAAACATGTTGAAGTC
TCTGGAAGGTAAAGCTGATACCCTTAGGACGCTGCAGGACGAGATCCTTCAGAAGTCAAC
AAAGCTCGAAGGACTCGACACTAAGCTTAAAGACCTTTTGAAAGCACTTCGAAAGAAAGC
CAGTGACCTCAGCACCTGTCAGGGCTAA
>XP-033483496.1_lan
ATG---------------------------------------------------------
------------------------------------------------------------
------------------------------------------------------------
------------------------------------------------------------
------------------------------------------------------------
------------------------------------------------------------
------------------------------------------------------------
------------------------------------------------------------
------------------------------------------------------------
------------------------------------------------------------
------------------------------------------------------------
-----------------------------------------------------------A
GGTT----------------------------------------------------ACTT
TTACTTTTTG--------------------------------------------------
-----------CTGCCATAAG--------------TGCAGTATCACAGGCCCAGACCGAC
TGCTCTCGGGGGGCTTGTTACCCACCCAGCGATGACCTGCTCCTTGGCAGGGCTGACCAA
CTCCATGCCACCTCAACCTGTGGCCTCACGGGCTCC-GAGGTCTACTGCACCCCATACCA
ACAGAGGAGGATGAAGTGTTGTCCATGTGACTCCAGGAATCCAGACGGTCCACTGGCCCA
CACTGTCCAGGAAGTCCTGTCCACTTCTGCACCAAACAGATGGTGGCAGTCCAGGAAAGA
GGTGGATCCAGTCACTCTGCAGTTGGACCTCGACAACCTTTTCCAGCTTGACAACCTGGT
GCTCAACTTCAAGGGTCCTCGTCCCAATGCCTTTGTTATAGAGAAGACACTAGATAAAGG
CAAAACGTGGCAGCCTGCTCTCTACTTGGCTACAGACTGTGACAGAACTTTTCCTGGAGT
TCCCACAGCGACACCCCTGACCCTAGACGATACATACTGCTACACACTGCCCCCTACTGG
AGGAAACCCATACCAAGACCACACAATCCAGTTCAGTCCTTTGCGTCAGTATGCTTACGT
CCCAGCTACCAAAAGCCAAAAAATTGAAGATGTGTCTGCAATAACGGGGCTGAGGGTGAA
GATGACGGAGCTTGGCGATGTGCCACGTCTACCAGGCAGAGCTCTCAGTAGGTTTTTTGC
CCTGAAGGAGATGAAGGTGATAGGCAGCTGTATGTGCCATGGACACGCCAACCGATGCCT
GCCAGAAACGTACAACAATCCACTGCCCAACAGTATACAGGTGAGTCCTCAGTGTGACTG
CGAGCACAACACAGCAGGTGTGAACTGTGAGGTCTGTGCTGATCTCTACAATGATCTGCC
CTGGAGACCTGCAGAGGAGGGAAACACTCATACCTGCAAACGCTGTGAGTGTAACAACCA
CGCCCAGCGCTGTCACTTTGACCAGGTGGTGTATGAGGCCAGTGGGCGGAAGAGTGGAGG
TGTCTGTGAGGGTTGTTTACACCATACAACAGGGCCAAAGTGTGACCAGTGTGCCCCAGG
CTACCAGCCAAACCCTCGCAGCCGAATGGACCGCCCTGATGCCTGCATACGCTGTACATG
CAGTGCTGAGGGGACAGTGAACGGGGGTCGGTGTGACGACAGCACAGGCTTGTGTCAGTG
CAAAGTGAACGTTGAAGGTCCCCGCTGTGACCGCTGTAAGAGAGGCTACTACGACCTCAG
TGCCTCCAACCCTCTGGGCTGCTCAAAGTGTTCCTGTTCACCAGACGGGTCACTGTCAGA
TGCTTGTGACCCGCTTACCGGCCAGTGTCCCTGCCGTCCCCACTTCCACGGCCTGACGTG
TGATGTGTGTTCAAAAGGCTACTGGCAACCACCCCTGTCAGGACGCTGCCAACCCTGCAA
CTGTGACCCCACCAGGTCATACAGTGATGCTTGTGATCAGGTGACAGGTCAGTGTCCATG
CAGACGAGGCTTTGGAGGCCTAACATGTAGCGGGTGCCCAGACAACACATATGGAGACTC
TCTCTTAGGCTGCCGACAGTGTCAGTGTGATATTGAAGGAACGCTTCCAGAAGTTTGCGA
CAAGAAGACAGGAGCCTGTTTGTGTCGGCCAGGTGTCATTGGTACTCGCTGTGACACCTG
CAGTAAAGGACACTGTGACTCCTTCCCTAGCTGTGAGAAATGTCCCTCCTGCTTCTTCAC
CCTGGACGCCCAGAGACAGAACCTCAGCTCAGCTCTTGAGAGACTCTCCCCGAAATTGCC
TACTCGTCCTGGAGGTACTGGTGATCTTGGAAACTTTGGACCTCGTATCCGCGCCCTGGA
GGCCAGCCTGAAACAGATCCGGGACTCCATCTCCCTTCCTCCCAGTACTGCCTCACAGGT
CAATGATGCTCTGTCCCAACTGGACAAGCTCAGGGACCAGATGGACAAAGTTAATGATGA
CCTTCCACCCCTGGCAAAAACTCCTAATCTGGACACAGAGCTGGACAAAATGCAGGATCT
GCTGAACAGCCTCAATAAAGAATACAAAGCCAAGAAAGATGCAAAGGACAACTCTGTTAG
TTCAAACAATACAGGAGCTATTTCTGCAATCAAGAACGCCTACGATGAGTCCAAAGACGC
AGCTGACAAAGTAGATGCGAGCAAAAAAACAGTGAAGGAATCAGCTGACATCAGAGAAGA
TACTTTGGACCTTCAAAAGCAAGTACAGCCAGGCAACACCAGAGACCTGGATAAACTGAA
CCAAAACATGGCCTCCCGACCTGACCTCACTCCTGTTGCCAAACAGGTATGTGGCAGTGT
TCGCTCAAAGCCCTGCACCCCTCTCCAGTGTGAGGGTGGAGATCTGTGTCCACCTCCTGG
AACCCCACCTTGTAAAAAAGGTGAGAAGTGCGTGGGCGCCCTCCCTCTGAGCAAGAGGGC
TGACGCTGATGTTAAGGATGTGAAGGACCGACTGGACAATCTCGCTGGGAAGATCACAGA
GGCTGCAGAGAAGCTCCAGGATACACAGGACACAACCAATCAGGTGCGAAAGTCTGCAGA
GAAACTGTCCAATAAGATGAAGCAGGCCAGAGATGACCTAGAAGACGATTTGAAAGAGAC
GCGCGACGTTGTAAAAGACCTCAAAGATTTCCTGACAGACCCATCCTCCAACCTGACCCA
GATCCAGGAGGTGAGCGACTGGATCCTGAAAGCCAAACTGCCTCTCAACCTTGCTGCTCT
AAAGAGGAAGCTGGAGGATCTGAAGAATCTGGCGGCCAGTCTACCAGACAGCACTGCTGT
GTTGAACAATGCCGAGCCGCAACTGGAAACAGCCAAGAAACTGTTGAAGGAAGCTGAGGA
TGCCAGGGATACGGCACTGGGAGTAAAGGACAACGTGGACGACTTGGTGACAAGCTTAAC
CACAACGGAGGACTCCCTCGCTGACCTGGAGGACAAACTGCAGGACAGCATGGATCTCAT
AGACAACCTGAACAACAATCTGACTATGGCCAAAGACATGCTAAGCCCAGCTGAGAAGGC
TCTGGATGATATTTCAACAATGATGAAGCCAATAAAGCCTCAACTAGACGAGCTCAAAGA
CCTGCTGCAGGATGCAAGGCAGGAAGCCCAGGATGCACAGGACAATGCAGACAAAGCTGA
AGATGAAGCAGATGCAGCAGATAAGGAACTGTCGTCTGTGGAGGACCTGCTGGACCGTCT
CAAAGATGCGGCTCCAACCCCTGGGCCAGGTGGAGGTGCAGGGCCGGTGGGGGATCGACT
GGCGAAGCTGAAGGATGATGCTGGAGTTCTGGCCAACACCACTGAAAACATGTTGAAGTC
TCTGGAAGGTAAAGCTGATACCCTTAGGACGCTGCAGGACGAGATCCTTCAGAAGTCAAC
AAAGCTCGAAGGACTTGACACTAAGCTTAAAGACCTTTTGAAAGCACTTCGAAAGAAAGC
CAGTGACCTCAGCACCTGTCAGGGCTAA
>OF12435-RA_aka
ATG---------------------------------------------------------
------------------------------------------------------------
------------------------------------------------------------
------------------------------------------------------------
------------------------------------------------------------
------------------------------------------------------------
------------------------------------------------------------
------------------------------------------------------------
------------------------------------------------------------
------------------------------------------------------------
------------------------------------------------------------
-----------------------------------------------------------A
GGTT----------------------------------------------------ACTT
TTACTTTTTG--------------------------------------------------
-----------CTGCCATAAG--------------TGCAGTATCACAGGCCCAGACCGAC
TGCTCTCGGGGGGCTTGTTACCCACCCAGCGATGACCTGCTCCTTGGCAGGGCTGACCAA
CTCCATGCCACCTCAACCTGTGGCCTCACGGGCTCC-GAGGTCTACTGCACCCCATACCA
ACAGAGGAGGATGAAGTGTTGTCCATGTGACTCCAGGAATCCAGACGGTCCATTGGCCCA
CACTGTCCAGGAAGTCCTGTCCACTTCTGCACCAAACAGATGGTGGCAGTCCAGGAAAGA
GGTGGATCCAGTCACTCTCCAGTTGGACCTCAACAATCTTTTCCAGCTTGACAACCTGGT
GCTCAACTTCAAGGGTCCTCGTCCCAATGCCTTTGTTATAGAGAAGACACTAGATAAAGG
CAAAACGTGGCAGCCTGCTCTCTACTTGGCTACAGACTGTGACAGAACTTTTCCTGGAGT
TCCCACAGCGACACCCCTGACCCTAGACGATACATACTGCTACACGCTGCCCCCTACTGG
AGGAAACCCATACCAAGACCACACAATCCAGTTCAGTCCCTTGCGTCAGTATGCTTACGT
CCCAGCTACCAAAAGCCAAAAAATTGAAGATGTGTCTGCAATAACGGGGCTGAGGGTGAA
GATGACGGAGCTTGGCGATGTGCCACGTCTACCAGGCAGAGCTCTCAGTAGGTTTTTTGC
CCTGAAGGAGATGAAGGTGATAGGCAGCTGTATGTGCCATGGACACGCCAACCGATGCCT
GCCAGAAACGTACAACAATCCACTGCCCAACAGTATACAGGTGAGTCCTCAGTGTGACTG
CGAGCACAACACAGCAGGAGTGAACTGTGAGGTTTGTGCTGATCTCTACAATGATCTGCC
CTGGAGACCTGCAGAGGAGGGAAACACTCACACCTGCAAACGCTGTGAGTGTAACAACCA
CGCCCAGCGCTGTCACTTTGACCAGGTGGTGTATGAGGCCAGTGGGCGGAAGAGTGGAGG
TGTCTGTGAGGGTTGTTTGCACCATACAACAGGGCCAAAGTGTGACCAGTGTGCCCCAGG
CTACCAGCCAAACCCTCGCAGCCGAATGGACCGCCCTGATGCCTGCATACGCTGTGCATG
CAGTGCTGAGGGGACAGTGAACGGGGGTCGGTGTGACGACAGCACAGGCTTGTGTCAGTG
CAAAGTGAACGTTGAAGGTCCCCGCTGTGACCGCTGTAAGAGAGGCTACTATGACCTCAG
TGCCTCCAACCCTCTGGGCTGCTCAAAGTGTTCCTGTTCACCAGACGGGTCACTGTCAGA
TGCTTGTGACCCGCTTACCGGCCAGTGTCCCTGCCGTCCTCACTTCCACGGCCTGACATG
TGACGTGTGTTCAAAAGGCTACTGGCAACCACCCCTGTCAGGACGCTGCCAACCCTGCAA
CTGTGACCCCACCAGGTCATACAGTGATGCTTGTGATCAGGTGACAGGTCAGTGTCCATG
CAGACGAGGCTTTGGAGGCCTAACATGTAGCGGGTGCCCAGACAACACATATGGAGACTC
TCTCTTAGGCTGCCAACAGTGTCAGTGTGATATTGAAGGAACACTTCCAGAAGTTTGCGA
CAAGAAGACAGGAGCCTGTTTGTGTCGGCCAGGTGTCATTGGTACTCGCTGTGACACCTG
CAGTAAAGGACACTGTGACTCCTTCCCTAGCTGCGAGAAATGTCCCTCCTGCTTCTTCAC
CATGGACGCCCAGAGACAGAACCTCAGCTCAGCTCTTGAGAGACTCTCCCCGAAATTGCC
TACTCGTCCTGGAGGTACTGGTGATCTTGGAAACTTTGGACCTCGTATCCGCGCCCTGGA
GGCCAGCCTGAAACAGATCCGGGACTCCATCTCCCTTCCTCCCAGTACTGCCTCACAGGT
CAATGATGCTCTGTCTCAACTGGACAAACTCAGGGACCAGATGGACAAAGTTAACGATAA
CCTTCCACCCCTGGCAAAAACTCCTAATCTGGACACAGAGCTGGACAAAATGCAGGATCT
GCTGAATAGCCTCAATAAGGAATACAAAGCCAAGAAAGATGCAAAGGACAACTCTGTTAG
TTCAAACAATACAGGAGCTATTTCTGCAATCAAAAACGCCTATGATGAGTCCAAAGACGC
AGCTGACAAAGTAGATGCGAGCAAAAAACCAGTGAAGGAATCAGCTGACAACAGAGAAGA
GACTTTGGATCTTCAAAAGCAAGTACAGCCAGGCAACACCAGAGACCTGGATAAACTGAA
CCAAAACATGGCCTCCCGACCTGACCTCACTCCTGTTGCCAAACAGGTATGTGGCAGTGT
TCGCACAAAGCCCTGCACCCCTGCCCAGTGTGAGGGTGGAGATCTGTGTCCACCTCCTGG
AACCCCACCTTGTAAGAAAGGTGAGAAGTGCGTGGGCGCCCTCCCTCAGAGCAAGAGGGC
TGACGCCGACGTTAAGGATGTGAAGGACCGACTGGACAGTCTCTCTGGGAAGATCACAGA
GGCTGCAGAGAAGCTCCAGGATACACAGGACACAACCAATCAGGTGCGAAAGTCTGCAGA
GAAACTGTCCAATAAGATGAAGCAGGCCAGAGATAACCTAGAAGACGACTTGAAAGAGAC
GCGTGACGTTGTAAAAGACCTCAAAGATTTCCTGACAGACCCATCCTCCAACCTGACCCA
GATCCAGGAGGTGAGCGACTGGATCCTGAAAGCCAAACTGCCTCTCAACCTTGCTGCTCT
AAAGAAGAAGCTGGATGATCTGAAGAATCTGGCGGCCAGTCTACCAGACAGCACTGATGT
GTTGAACAAGGCCGAGCCGCAGCTGGAAACAGCCAAGAAACTGTTGAAGGAAGCCGAGGA
TGCCAGGGATACCGCACTGGGAGTAAAGGACAACGTGGACGACTTGGTGACAGACTTAAC
CACAGCGGAGAACTCCCTTGCTGACCTGGAGGACAAACTGCAGGACAGCATGGATCTCAT
AGACAACCTGAACAACAATCTGACTATGGCCAAAGACAAGCTAAGCCCAGCTGAGAAGGC
TCTGGAGGATGTTACAACAATGATGAAGCCAATAAAGCCTCAACTAGACGAGCTCAAAGA
CCTGCTGCAGGATGCAAGGCAGGAAGCCGAGGATGCACAGGACAATGCAGACAAAGCTGA
GGCTGAAGCAGATGCCGCAGATAAGGAACTGTCGTCCGTGGAGGACCTGCTGGACCGTCT
CAAAGACGCGGCTCCAACCCCTGGGCCAGGTGGAGGCGAAGGGCCGGTGGGGGATCGACT
GGCGAAGCTGAGGGATGATGCTGGAGTTCTGGCCAACACCACTGAAAACATGTTGAAGTC
TCTGGAAGGTAAAGCTGATACCCTTAGGACGCTGCAGGACGAGATCCTTCAGAAGTCAAC
AAAGCTCGAAGGACTCGACACTAAGCTTAAAGACCTTTTGCAAAAACTTCGAAAGAAAGC
CAGTGACCTCAGCACCTGTCAGGGCTAA
>Ecy-GLEAN-10024094_Ecy
ATGGAGGTGGAGGCGGAGAGCTGCTGGCAGCGTTTGCTCAGGCTGCTCCTTCTGATCTGC
TTCATGCCTCTCCGCAGCTCGGCCATCGAGACCGTGAACGTGGTGGACTTCTGTGGCCAG
ACGATCCGCAGTGACGGCATGATCGTCAACTCACACCAGGAATCCAAGAAGTACTACTTT
GTGACCATGGCGACTGACTGCCATCTCACAATGCAGGCCAGCTCCCCTAAAGACAAGGTC
CAGTTCCACTTCCGCTTCTTCCTGGTATACAGTTTGCTACGAGTGGCCCCTCTGAGCCCG
GCCCCTCTGCTTCCAGAGTCCCCTCGAGGCTCCGCCCCTCTCAACCCCAGACTGGAGCCC
ACATCTGGTGAAAGCTCAGGAGATCCATGTCATGCTGGCTCATATGTTCAGTTCTATGAC
GGACGGGACAGGAGCTCGCCTCCCCTCGGGCCTCCTCTTTGTGGGAAGAGCCCGCCCCGG
CCGGTGCTGTCCACAGGAAACTACCTTACCCTGAGGCTGGTGACCCGAGGGACTCAACCC
AGAGTGGACTTTGTGGGGGACTTCACCTCCTTCAGACTGGGTTTTAACCAGTCTCAGTGC
AGCAATGAGCCCTATTTCACCTGCAGGAATGGGAAGTGTATCCCTCTCAGTCTGGTGTGT
GATGATAAAGGTATTGACAACTGTGGGGATGGCAGTGACCTGGAGGAAAACCTGACTACA
GGTTGTAAAGCAGGTCAGCTTTTACCTCCTGAACCTCCACCGCCAATTGCAACCCCACCT
CCACCTTTTGTAAATCCACCCACAGTGCCGATGTCTTCACACATCAATTGTGGCATGCCA
GACAGCGCTCCCAGTCATGAGTCTGTAACAGGTGATGCAGTATCACAGGCCCAGACCGAC
TGCTCTCGGGGGGCTTGTTACCCACCCAGCGATGACCTGCTCCTTGGCAGGGCTGACCAA
CTCCATGCCACCTCAACCTGCGGCCTCACAGGCTCC-GAGGTCTACTGCACCCCATACCA
ACAGCGGAAGATGAAGTGTTGTCCATGTGACTCCAGGAATCCAGACGGTCCACTGGCCCA
CACTGTCCAGGAAGTCCTGTCCACTTCTGCACCAAACAGATGGTGGCAGTCCAGGAAAGA
GGTGGATCCAGTCACTCTCCAGTTGGACCTCGACAACCTTTTCCAGCTTGACAACCTGGT
GCTCAACTTCAAGGGTCCTCGTCCCAATGCCTTTGTTATAGAGAAGACACTAGATAAAGG
CAAAACGTGGCAGCCTGCTCTCTACTTGGCCACAGACTGTGACAGAACTTTTCCTGGAGT
TCCCACAGCAACACCCCTGACCCTAGATGATACATACTGCTACACGCTGCCCCCTACTGG
AGGAAACCCATACCAAGACCACACAATCCAGTTCAGTCCTTTGCGTCAGTATGCTTACGT
CCCAGCTACCAAAAGCCAAAAAATTGAAGATGTGTCTGCAATAATGGGGCTGAGGGTGAA
GATGACGGAGCTTGGCGATGTGCCACGTCTACCAGGCAGAGCTCTCAGTAGGTTTTTTGC
CCTGAAGGAGATGAAGGTGATAGGCAGCTGTATGTGCCATGGACACGCCAACCGATGCCT
GCCAGAAACATACAACAATCCACTGCCCAACAGTATACAGGTGAGTCCTCAGTGTGACTG
CGAGCACAACACAGCAGGAGTGAACTGTGAGGTTTGTGCTGATCTCTACAATGATCTGCC
CTGGAGACCTGCAGAGGAGGGCAACACTCACACCTGCAAACGCTGTGAATGTAACAACCA
CGCCCAGCGCTGTCACTTTGACCCGGTGGTGTATGAGGCCAGTGGGCGGAAGAGTGGAGG
TGTCTGTGAGGGTTGTTTGCACCATACAACAGGGCCAAAGTGTGACCAGTGTGCCCCAGG
CTACCAGCCAAACCCTCGCAGCCGAATGGACCGCCCTGATGCCTGCATACGCTGTGCATG
CAGTGCTGAGGGGACAGTGAACGGGGGTCGGTGTGACGACATCACAGGCTTGTGTCAGTG
CAAAGTGAACGTTGAAGGTCCCCGCTGTGACCGCTGTAAGAGAGGCTACTACGACCTCAG
TGCCTCCAACCCTCTGGGCTGCTCAAAGTGTTCCTGTTCACCAGACGGGTCACTGTCAGA
TACTTGTGACCCGCTTACAGGCCAGTGTCCCTGTCGTCCTCACTTCCATGGCCTGACGTG
TGACGTGTGTTCAAAAGGCTACTGGCAACCACCCCTGTCAGGACGCTGCCAACCCTGCAA
CTGTGACCCCACCAGGTCATACAGTGATGCTTGTGATCAGGTGACAGGTCAGTGTCCATG
CAAACGAGGCTTTGGAGGCCTAACATGTAGCGGGTGCCCAGACAACACATATGGAGACTC
TCTCTTAGGCTGCCAACAGTGTCAGTGTGATATTGAAGGAACACTTCCAGAAGTTTGTGA
CAAGAAGACAGGAGCTTGTTTGTGTCGGCCAGGTGTCATTGGTACTCGCTGTGACACCTG
CAGTAAAGGACACTGTGACTCCTTCCCTAGCTGCGAGAAATGTCCCTCCTGCTTCTTCAC
CATGGACGCCCAGAGACAGAACCTCAGCTCAGCTCTTGAGAGACTCTCCCCGAAATTGCC
TACTCGTCCTGGAGGTACTGGTGATCTTGGAAACTTTGGACCTCGTATCCGCACCCTGGA
GGCCAGCCTGAAACAGATCCGGGACTCCATCTCCCTTCCTCCCACTACTGCCTCACAGGT
CAATGATGCTCTGTCTCAACTGGACAAACTCAGGGACCAGGTGGACAAAGTTAACAATAA
CCTTCCACCCCTGGCAAAAACTCCTAATCTGGACACAGAGCTGGACAAAATGCAGGATCT
GCTGAATAGCCTCAATAAGGAATACAAAGCCAAGAAAGATGCAAAGGACAACTCTGTTAG
TTCAAACAATACAGGAGCTATTTCTGCAATCAAGAACGCCTACGATGACTCACAAGACGC
AGCTGACAAAGTAGATGCGAGCAAAAAACCAGTGGAGGAATCAGCTGACATCAGAGAAGA
GACTTTGGATCTTCAGAAGCAAGTACAGCCAGGCAACACCAGAGACCTGGATAAACTGAA
CCAAAACATGGCCTCCCGACCTGACCTCACTCCTGTTGCCAAACAGGTATGTGGCAGTGT
TCGCACAAAGCCCTGCACCCCTGCCCAGTGTGAGGGTGGAGATCTGTGTCCACCTCCTGG
AACACCACCTTGTAAAAAAGGTGAGAAGTGCGTGGGCGCCCTCCCTCAGAGCAAGAGGGC
TGACGCCGATGTTAAGGATGTGAAGGACCGACTGGACAGTCTCTCTGGGAAGATCACAGA
GGCTGCAGAGAAGCTCCAGGATACACAGGACACAACCAATCAGGTGCGAAAGTCTGCAGA
GAAACTGTCCAATAAGATGAAGCAGGCCAGAGATAACCTAGAAGACGACTTGAAAGAGAC
GCGTGACGTTGTAAAAGACCTCAAGGATTTCCTGACAGACCCATCCTCCAACCTGACCCA
GATCCAGGAGGTGAGCGACTGGATCCTGAAAGCCAAACTGCCTCTCAACCTTGCTGCTCT
AAAGAGGAAGCTGGATGACCTGAAGAATCTGGCGGCCAGTCTACCAGACAGCACTGCTGT
GTTGAACGAGGCCGAGCCGCAGCTGGAAACAGCCAAGAAACTGTTGAAGGAAGCCGAGGA
TGCCAGGGATACCGCACTGGGAGTAAAGGACAACGTGGACGAATTGGTGACAGACTTAAC
CACAGTGGAGAACTCCCTTGCTGACCTGGAGGACAAACTGCAGGACAGCATGGATCTCAT
AGACAACCTGAACAACAATCTGACTATGGCCAAAGACAAGCTAAGCCCAGCTGAGAAGGC
TCTGGAGGATGTTACAACAATGATGAAGCCAATAAAGCCTCAACTAGACGAGCTCAAAGA
CCTGCTGCAGGATGCAAGGCAGGAAGCCGAGGATGCACAGGACAATGCAGACAAAGCTGA
GGCTGAAGCAGATGCAGCAGCTAAGGAACTATTGCCCGTGGAGGAGCTGATGGACCGCCT
AAAAAACGCGGCTCCAACCCCTGGGCCAGGTGGAGGCGAAGGGCCGGTGGGGGATCGACT
GGCGAAGCTGAAGGATGATGCTGGAGTTCTGGCCAACACCACTGAAAACATGTTGAAGTC
TCTGGAAGGTAAAGCTGATACCCTTAAGACGCTGCAGGACGAGATCCTTCAGAAGTCAAC
AAAGCTCGAAGGACTCGACACTAAGCTTAAAGACCTTTTGCAAAAACTTCGAAAGAAAGC
CAGTGACCTCAGCACCTGTCAGGGCTAA
