# Supplementary material for: Chromosome-Level Genome Assembly of the Speckled Blue Grouper (Epinephelus cyanopodus) Provides Insight into Its Adaptive Evolution
Source: Biology (Basel). 2022 Dec 13;11(12):1810. doi: 10.3390/biology11121810 (PMC9775623; doi:10.3390/biology11121810)
Supplement: Supplementary file 1 [file biology-11-01810-s001.zip › Supplemental Data/HO00734.align]

>Epmoa-GLEAN-10022930_moa
GTGTGGTTAACGTTACATCGTAGGATTATGGCGCCCCGCTTACAGCTGGAGAAAGCGGCT
TGGCGTTGGGTGGAAACGGTGAAACCAGAAGATATCAGGCTGGAGCATATCGAGCTAGCA
TATCGCGTCAACCTCCCGGCCTGCAAGAGAGGAACCTGCAGGAGGAACTGCAAAGGGAAC
CCCAACTGCCTTGTTGGTATCGGTGAACAGGCATGGCTTGGGGAGATAGATGAAAATGCT
TTCCACAATATTGATGATCCAAATTCAGAGCGTCGGGACAAGAACACATTTGTTGGCCTG
ACCAACCTGGGTGCAACATGTTATGTCAACACATTCCTGCAAGTGTGGTTCCACAACCTG
GAGCTACGTAGGAGCCTCTATCAGTGCCACAACTCCCGAGCACAGGAACACAATATTGAG
TCCGATTACGAGCCTCAGTCTATCTGTGAGCATCTACAGTATCTGTTTGCACTCCTGCAG
AACAGCAACAGAAAGTACATCGACCCTTCAGGGCTGGTCAAAGCACTGAGCCTGGACACA
GGACAGCAGCAGGATGCCCAGGAGTTTTCAAAGCTCTTTTTGTCTCTATTGGAGGACACG
CTGTCCAAGCAGAAGAACCCCAACCTGCAGAACGTCATCCAGCGGCAGTTCTGTGGACAG
TTCTCCTACGTCACTGTCTGTAACCAGTGTGGACGATCATCTGCACTGCCGTCCCGATTC
TACGAGCTGGAGCTGAACATCCAGGGCCACAAGAACCTCACAGAGTGTGTTACAGAGTTC
CTCAAGGAGGAGAAGCTGGATGGAGAGAACCGTTACTTCTGTGAGAGCTGTCAGAGTAAA
CAGAACGCCACCCGTAGGATCAAACTGCACAGCCTTCCTCCAACCCTCAACCTGCAGCTC
ATGCGCTTTGTCTTTGATAGGTATGAGAGGAAACGTTTACTGAACCATGTTGTCTTCCCC
AGACAAACAGGCCACAAGAAGAAGCTCAACACCTTCATCAGTTTTCCAGAGCAGCTGGAC
ATGGGGCCTTTCTTGGAAGGAAAACCAGACCAGAAGTGTGTTTATGAACTGAGTGCTGTG
CTGATCCATCGGGGCATCAGTGCCTACTCAGGCCACTACATCGCCCACGTGAAGGATGCT
CGTACCGGCGACTGGTACAAATTCAATGATGAGGAAATTGAGAAGATGGAAGGCAAGAAG
CTGCAGCTTGGCATTGAGGAAGACATTGCTGAGACAGTGAAGTCCCAGGCACGAAAGCCA
AAGTGCAGTAAAGGCTACCACTGCTCCAGAAATGCCTACATGCTGGTGTATAAGGTCCAG
GAAGAGGAGGACTCAGATCCCACCAGGACCAACGTCGAGGTGCCAGCCTTCCTTCAGAGG
TTGGTGGACCAAGACAACCATAAATTTGAGGAGTGGTGCAGTGAGATGGCCGACATGAGA
AAACAGAGTGTGGATAAGGGCAAAGCCAAGCATGAGGAGGTGAAGGAGCTCTACGAGCTT
TTACCCGCAAGAGACGGTGAGCCATATGAGTTTATCCCACTGGACTGGTTGAAGAAGTGG
CTAGAAGACTCCACCGCCACAAAAGAGATTGACAACTCCCTCTTCCTTTGTTCTCACGGC
AAACTGCACCCAGACAAGGTGGGAGACTCCAAGAGGGTTTCCCTGCAAGCTGCTCAGCTC
CTGTACGAGCGCTACAGTGGAGGGCCGAGACTGGACGCCTCCTCTCTGTGTAGAGAGTGT
GTCAGCCAGCGATGCAGAGTGCTGCGGCTGAAGAACCAGCTCAATGAAGACTACAAGGAA
GTCACCAACCTGGTCAAACGCACTATCAGTGGTGAGGGCTGCTGGGTGGGCAAAGCTTCT
CTGCGTAGCTGGAGGCAGTTGGCTTTAGAACAGCTGGAGGAGGACGAACACGAAACCAAA
CATAGCAATGGCCAGACCAATGGACAGGGACCACACAACAACAGCAAAGAGTTCGGCCCA
GAGCTCTCAGAGGGCAACGATGAAGAGATGAAGACATTCAATGAAGACATTGTCTGCAGT
CATGGGGGTCTGAGTATTTTGGAGACTGAACGGAAGCTGGTATCCACTGAAGTTTGGACC
AAGCTGAGGGAATACTTCCCCAAAGCCCCAGAATTCACCCAAAACCAACAGCCCTGTCAG
CAGTGCCTGACATTAGAGCAGGAAGAAAAGGACAATGAGGCAGTGAGTAAGATGATGGCC
CTGGACCAGAAGAACCAACTGCTCAA--TCTCTTCAATGAGAAGAACCGACCGACACTCA
ACAAGTGGCCTCAGGGCACAGATGTACTCTACATAGTCCCTCTGTTTTTTGTGGATGAGT
GGAGAAAATTCATCAGGAGGCCCACTAAATCCTCTCCAGTGTCAAATGTTGGAAACACTC
TGCTGCTCTGTCCCCACGGAGGCTTCATGTTCACCTACGACTCCCTCATCAACGGAGATG
CACAACATGTAGCTCTGCTCTGGCCCAGCGAATGGGAAGTGATCAGCAGACTCTTCATTG
TGGACCAGCCAATCTCCATCCACTGCTTCAAAGAGACCACACCAAGTGGTCCCACCACTC
AATACACCACTCAGCCTGATCTCTGTTGGGACTGCAGAGAGAGCTTCCTTTTCCAGCAAC
AGAGGGACCTCAGAGAGTATACCCAAGCAACCATCTACATCCGGAAAGTCATTGAAGACA
AGAGGATGATAAAGGAGGCGGCTCCAGAAATGAACGCCAGCAGCTCTGAGGCAGAGGAGG
AGAAGGAAGAACATCCAAAGGTAGACGGTGAGAAAGACCCAGACTTCAGCCAGTCACAAG
ATGGTGCAAAGCGGTTAAAGTTGAGTGAGAGCAGCACAGCATCTGCAGCTGCAGCCCCTG
TGACCAACACGACCAAACTAGGTGGAATCAGGAGAAGCACCCGGCACAGGAAACTCAGAG
GAGAGAAAGCACTCATCGTTTCAGCTAATCAGACACTAAAAGAGCTGAAAATACAGATTA
TGCACGCCTTCTCTGTGGCTCCGTTTGACCAGAACCTCTCCATTGATGGAAAAAGTCTGA
CAGACGACTCGGCCACACTGGGTAGTCTGGGCGTCATTCCTGAAAGCATCATCTGTCTAA
GGATTGTGTGTCAGTGCTGTGAGGAGGCAGATCCCAGCTCAGCGCTGAAGAACCTGATGA
GCAGAGTGAAGGAGGGGCAGCTCAGCGAGGAAGCCCTTCTCAGTCTGCTCCGGACTGTTC
AACAGAAAGCTCCTAACTCCTTCCCTACACCACTGCTCTCTTTGGTGGAAGAGGTGGAGA
AGAACACACAGGAGCCAGACAGAGACCAAACTGAAGTTGACTCAGAAAAGCAGGACAGTA
GCGGAAGTGAAGAAAAGCAGGAGGAAGAGGAAGAGGAAGAAACCATTAAGGAGGAGACTG
AAGAGGACGACAAAGTCAAAACTGCTACGACAGACTCTTCCTCCCCCTCCAAGCCTTACT
CCTGTCGCTGGTGTAAGAGGGGTTTTGCCTACAAGTGTCGAATGCTGGCCCACATAAAGC
GCTGCCCCATGTCCCAGGAGTGTGAGCAGCAGTGCCCGGAGTGCCCGGAGAAGCTGGCCA
ACCAGCGAGCCCTGCAGCGGCATCGGGCCGAGGCTCACCGCAACACCACGCGAGTGAAGA
AGAAGGTGGCCTGTGACCTCTGTGGGCGAACCTTTGCTCACCCATCAGGCATGATTTACC
ACAAGCGCACAGAGCACTTTGAAGAGAAACCGTTTGCTTGCGAGGACTGCGGCGCAAAGT
TCGGCGCCAACTCGTCTCTGAAGAACCACATGAGGCTGCACACGGGAGAGAAACCTTACC
ACTGCAAACACTGTGACATGAGCTTCAGCGTGGCCGCTGCGCTTGCATACCACACCAAGA
AGAAACACTCTGAGGGAAAGATGTATGTGTGTCAGTATTGTAAGGCCGTCTTCGCCCAGT
CCATTGAACTGACCCGTCACGTGCGAACACACACTGGTGATCGGCCTTATGTGTGCCGAG
AATGTGGCAAAGGTTACAGCCAAGCCAGCGGACTCACCGTCCACCTGCACACCTTCCACA
ATTTGTCGGAGCCTCATGACTGTCAGAAGTGTTGTCTCAGCTTCGCCTCGTTGGAGGAGC
ATCGCCAGCACATCCAAGAGTTTCACCCAAAAGAGTTCCACAAATGTCCCACCTGTAATA
AGGTGTTCACCAGCGCCGCCCTGCTGGAAAAACACAAGGGCACACACACTGGAAGCAAGC
CCTTCAGCTGCGACCTCTGCAACAAGTCTTACCAGCAACTGTCAGGCTTGTGGTACCACA
ACAGAACCAACCACCCTGATGTGTTTGCTAACCACACACGGCAGCTCAAGACCCTGGTTC
AATGTGACGTCTGCTTTAAGTTCTTTCCCAGCGCTGCCACTGTGGCCAAACACCAGGCTG
CTGAGCACCAAGGCTCAGCAGCGTCCGCGTTGCATTGTCCGTACTGCCCGGCTGTGCTGG
GCGGGGAGGAGGAGATGCAGGAGCACGTCAGCAGCCAGCACGTCAGCCAGAGCAGTGAGG
GGTTCAGCTGCCCCCTCTGCTCCCTGGTCTGCTCCTCCCAGCTGGAGCTGCAGGAGCACC
TGCTCGCCTGCCACGTGGAGGCCCAGGAGGAGCAGGAGGTCAGAGAGGAGCAGGCCTCCA
CCTCCCACACAGTGATTGCAGCAGATCCAACAGGCAGTGAGGAGGTGGAGTCAATGATCT
CTGAGGAGCAGGCACAGCTGGCAGCTGCCCAGCAGGTGTTTGTGGCTCTGTCAGGTGGAC
GAGAGGGTGTATCATCAGCGGAGGTGGTGGAGGTCAACATGTATGACCTTCTGAACAGCT
CAGTCGCCTTCATCTGTGAGGACAAACCTCCAGGTCCTGACTCCTAA
>C.altivelis-GLEAN-10028002_alt
---------------------------ATGGCGCCCCGCTTACAGCTGGAGAAAGCGGCT
TGGCGTTGGGTGGAAACGGTGAAACCAGAAGATATCAGGCTGGAGCATATTGAGCTAGCA
TATCGCGTCAATCTCCCGGCCTGCAAGAGAGGAACCTGCAGGAGGAACTGCAAAGGGAAC
CCCAACTGTCTTGTTGGTATCGGTGAACAGGCGTGGCTTGGGGAGATAGATGAAAATGCT
TTCCACAATATTGATGATCCAAATTCAGAGCGTCGGGACAAGAACACATTTGTTGGCCTG
ACCAACCTGGGTGCAACATGTTATGTCAACACATTCCTGCAAGTGTGGTTCCACAACCTG
GAGCTGCGTAGGAGCCTCTATCAGTGCCACAACTCCCGAGCACAGGAGCACAATATTGAG
TCTGATTACGAGCCTCAGTCTATCTGTGAGCATCTACAGTATCTGTTTGCACTCCTGCAG
AACAGCAACAGAAAGTACATTGACCCTTCAGGGCTGGTCAAAGCACTGAGCCTGGATACA
GGACAGCAGCAGGATGCCCAAGAGTTTTCAAAGCTCTTTTTGTCTCTATTGGAGGACACG
CTGTCCAAGCAGAAGAACCCCAACCTGCAGAACGTCATCCAGCGGCAGTTCTGTGGACAG
TTCTCCTACGTCACTGTCTGTAACCAGTGTGGACGATCATCTGCACTGCCGTCCCGATTC
TATGAGCTAGAGCTGAACATCCAGGGCCACAAGAACCTCACAGAGTGTGTTACAGAGTTC
CTCAAGGAGGAGAAGCTGGATGGAGAGAACCGTTATTTCTGTGAGAGCTGTCAGAGTAAA
CAGAACGCCACCCGTAGGATCAAACTGCACAGCCTTCCTCCAACCCTCAACCTGCAGCTC
ATGCGCTTTGTCTTTGAT------------------------------------------
AGACAAACAGGCCACAAGAAGAAGCTCAACACCTTCATCAGTTTTCCAGAGCAGCTGGAC
ATGGGGCCTTTCTTGGAAGGAAAACCAGACCAGAAGTGTGTTTATGAGCTGAGTGCTGTG
CTGATCCATCGGGGCATCAGTGCCTACTCAGGCCACTACATCGCCCACGTGAAGGACGCT
CGTACCGGCGACTGGTACAAATTCAATGATGAGGAAATTGAGAAGATGGAAGGCAAGAAG
CTGCAGCTTGGCATTGAGGAAGACATTGCTGAGACAGTGAAGTCCCAGGCACGAAAGCCA
AAGTGCAGTAAAGGCTACCACTGCTCCAGAAATGCCTACATGCTGGTGTATAAGGTCCAG
GAAGAGGAGGACTCAGATCCCACCAGGACCAACGTCGAGGTGCCAGCCTTCCTTCAGAGG
TTGGTAGACCAAGACAACCATAAATTTGAGGAGTGGTGCAGTGAGATGGCCGACATGAGA
AAACAGAGTGTGGATAAGGGCAAAGCCAAGCATGAGGAGGTGAAGGAGCTCTACGAGCTT
TTACCCGCAAGAGACGGTGAGCCATATGAGTTTATCCCACTGGACTGGTTGAAGAAGTGG
CTAGAAGACTCCACCGCCACTAAAGAGATTGACAACTCCCTCTTCCTTTGTTCTCACGGC
AAACTGCACCCAGACAAGGTGGGAGACTCCAAGAGGGTTTCCCTGCAAGCTGCTCAGCTC
CTGTACGAGCGCTACAGTGGAGGGCCAAGACTGGACGCCTCCTCTCTGTGTAGAGAGTGC
GTCAGCCAGCGATGCAGAGTGCTGCGGCTGAAGAACCAGCTCAATGAAGACTACAAGGAA
GTCACCAACCTGGTCAAACGCACTATCAGTGGTGAGGGTTGCTGGGTGGGCAAAGCTTCT
CTGCGTAGCTGGAGGCAGTTGGCTTTAGAACAGCTGGAGGAGGACGAACACGAAACCAAA
CATAGCAATGGCCAGACCAATGGACAGGGACCACACAACAACAGCAAAGAGTTTGGCCCA
GAGCTCTTAGAGGGCAACGATGAAGAGATGAAGACATTCAATGAAGACATTGTCTGCAGT
CATGGGGGTCTGAGTATTTTGGAGACTGAACGGAAGCTGGTATCTACTGAAGTTTGGACC
AAGCTGAGGGAATACTTCCCCAAAGCCCCAGAATTTACCCAAAACCAACAGCCCTGTCAG
CAGTGCCTGACATTAGAGCAGGAAGAAAAGGACAATGAGGCAGTGAGTAAGATGATGGCC
CTGGACCAGAAGAACCAATTGCTCAA--TCTCTTCAATGAGAAGAACCGGCCGACACTCA
ACAAGTGGCCTCAGGGCACAGATGTACTCTACATAGTCCCTCTGTTTTTTGTGGATGAGT
GGAGAAAATTCATCAGGAGGCCCACTAAATCCTCTCCAGTGTCAAATGTTGGAAATACTC
TGCTGCTCTGTCCCCACGGAGGCTTCATGTTTACCTACGACTCCCTCATCAACGGAGATG
CACAACATGTAGCTCTGCTCTGGCCCAGCGAATGGGAAGTGATCAGCAGACTCTTCATTG
TGGACCAGCCAATTTCCATCCACTGCTTAAAAGAGACCACACCAAGTGGTCCCACCACTC
AATACACCACTCAGCCTGATCTCTGTTGGGACTGCAGAGAGAGCTTCCTTTTCCAGCAAC
AGAGGGACCTCAGAGAGTATACCCAAGCAACCATCTACATCCGGAAAGTCATTGAAGACA
AGAGGATGATAAAGGAGGCGGCTCCAGAAATGAACGCCAGCAGCTCTGAGGCAGAGGAGG
AGAAGGAAGAACATCCAAAGATGGACGGTGAGAAAGACCCAGACTTCAGCCAGTCACAAG
ATGGTGCAAAGCGGCTAAAGTTGAGTGAGAGCAGCACAGCATCAGCAGCTGCAGCCCCTG
TGACCAACACGACCAAACTAGGTGGAATCAGGAGAAGCACCCGGCACAGGAAACTCCGAG
GAGAGAAAGCACTCATTGTTTCAGCTAATCAGACACTAAAAGAGCTGAAAATACAGATTA
TGCACGCCTTCTCTGTGGCTCCGTTTGACCAGAACCTCTCCATTGATGGAAAAAGTCTGA
CAGACGACTCAGCCACACTGGGTAGTCTGGGCGTCATTCCTGAAAGCATCATCTGTCTAA
GGG--------------------------------------------------CTGATGA
GC----------------------------------------------------------
------------------------------------------------------------
-------------------------------------------------------CAATA
GCAG----------------------------------------ATTATG-------CTG
CAATGGATGA--------------------------------------------------
-------------------------TGTCTATCAG-------------------------
---------------------GTGA-------------GAATGCCTGAAGAGG-------
------------------------------------------------------------
----------------------------------------------------GATTTA--
------------------------------------------------------------
------------------------------------------------------------
------------------------------------------------------------
------------------------------------------------------------
------------------------------------------------------------
---------------------AAGGCACTGGGC---------------------------
------------------------------------------------------------
------------------------------------------------------------
------------------------------------------------------------
------------------------------------------------------------
------------------------------------------------------------
------------------------TTCTCGG-----------------------------
------------------------------------------------------------
------------------------------------------------------------
------------------------------------------------------------
------------------------------------------------------------
---------------------------------GCACTGA--------------------
------------------------------------------------------------
------------------------------------------------------------
-----------------------------------------------
>XP-033483498.1_lan
---------------------------ATGGCGCCCCGCTTACAGCTGGAGAAAGCGGCT
TGGCGTTGGGTGGAAACGGTGAAACCAGAAGATATCAGACTGGAGCATATCGAGCTAGCA
TATCGCGTCAACCTCCCGGCCTGCAAGAGAGGAACCTGCAGGAGGAACTGCAAAGGGAAC
CCCAACTGTCTTGTTGGTATCGGTGAACAGGCGTGGCTTGGGGAGATAGATGAAAATGCT
TTCCACAATATTGATGATCCAAATTCAGAGCGTCGGGACAAGAACACATTTGTTGGCCTG
ACCAACCTGGGTGCAACATGTTATGTCAACACATTCCTGCAAGTGTGGTTCCACAACCTG
GAGCTGCGTAGGAGCCTCTATCAGTGCCACAACTCCCGAGCACAGGAACACAATATTGAG
TCCGATTACGAGCCTCAGTCCATCTGTGAGCATCTACAGTATCTGTTTGCACTCCTGCAG
AACAGCAACAGAAAGTACATCGACCCTTCAGGGCTGGTCAAAGCACTGAGCCTGGACACA
GGACAGCAGCAGGATGCCCAGGAGTTTTCAAAGCTCTTTTTGTCTCTATTGGAGGACACG
CTGTCCAAGCAGAAGAACCCCAACCTGCAGAACGTCATCCAGCGGCAGTTCTGTGGACAG
TTCTCCTACGTCACTGTCTGTAACCAGTGTGGACGATCATCTGCACTGCCGTCCCGATTC
TATGAGCTGGAGCTGAACATCCAGGGCCACAAGAACCTCACAGAGTGTGTTACAGAGTTC
CTCAAGGAGGAGAAGCTGGATGGAGAGAACCGTTACTTCTGTGAGAGCTGTCAGAGTAAA
CAGAACGCCACCCGTAGGATCAAACTGCACAGCCTTCCTCCAACCCTCAACCTGCAGCTC
ATGCGCTTTGTCTTTGAT------------------------------------------
AGACAAACAGGCCACAAGAAGAAGCTCAACACCTTCATCAGTTTTCCAGAGCAGCTGGAC
ATGGGGCCTTTCTTGGAAGGAAAACCAGACCAGAAGTGTGTTTATGAGCTGAGTGCTGTG
CTGATCCATCGGGGCATCAGTGCCTACTCAGGCCACTACATCGCCCATGTGAAGGACGCT
CGTACCGGCGACTGGTACAAATTCAATGATGAGGAAATTGAGAAGATGGAAGGCAAGAAG
CTGCAGCTTGGCATTGAGGAAGACATTGCTGAGACAGTGAAGTCCCAGGCACGAAAGCCA
AAGTGTAGTAAAGGCTACCACTGCTCCAGAAATGCCTACATGCTGGTGTATAAGGTCCAG
GAAGAGGAGGACTCAGATCCCACCAGGACCAACGTCGAGGTGCCAGCCTTCCTTCAGAGG
TTGGTGGACCAAGACAACCATAAATTTGAGGAGTGGTGCAGCGAGATGGCCGACATGAGA
AAACAGAGTGTGGATAAGGGCAAAGCCAAGCATGAGGAGGTGAAGGAGCTCTACGAGCTT
TTACCTGCAAGAGACGGTGAGCCATATGAGTTTATCCCACTGGACTGGTTGAAGAAGTGG
CTAGAAGACTCCACCGCCACAAAAGAGATTGACAACTCCCTCTTCCTTTGTTCTCATGGC
AAACTGCACCCAGACAAGGTGGGAGACTCCAAGAGGGTTTCCCTGCAAGCTGCTCAGCTC
CTGTACGAGCGCTACAGTGGAGGGCCGAGACTGGACGCCTCCTCTCTGTGTAGAGAGTGT
GTCAGCCAGCGATGCAGAGTGCTGCGGCTGAAGAACCAGCTCAATGAAGACTACAAGGAA
GTCACCAACCTGGTCAAACGCACTATCAGTGGTGAGGGCTGCTGGGTGGGCAAAGCTTCT
CTGCGTAGCTGGAGGCAGTTGGCTTTAGAACAGCTGGAGGAGGACGAACACGAAACCAAA
CATAGCAATGGCCAGACCAATGGACAGGGACCACACAACAACAGCAAAGAGTTCGGCCCA
GAGCTCTCAGAGGGCAACGATGAAGAGATGAAGACATTCAATGAAGACATTGTCTGCAGT
CATGGGGGTCTGAGTATTTTGGAGACTGAACGAAAGCTGGTATCCACTGAAGTTTGGACC
AAGCTGAGGGAATACTTCCCTAAAGCCCCAGAATTCACCCAAAACCAACAGCCCTGTCAG
CAGTGCCTGACATTAGAGCAGGAAGAAAAGGACAATGAGGCAGTGAGTAAGATGATGGCC
CTGGACCAGAAGAACCAACTGCTCAA--TCTCTTCAATGAGAAGAACCGGCCGACACTCA
ACAAGTGGCCTCAGGGCACAGATGTACTCTACATAGTCCCTCTGTTTTTTGTGGATGAGT
GGAGAAAATTCATCAGGAGGCCCACTAAATCCTCTCCAGTGTCAAATGTTGGAAATACTC
TGCTGCTCTGTCCCCACGGAGGCTTCATGTTCACCTACGACTCCCTCATCAACGGAGATG
CACAACATGTAGCTCTGCTCTGGCCCAGCGAATGGGAAGTGATCAGCAGACTCTTCATTG
TGGACCAGCCAATCTCCATCCACTGCTTAAAAGAGACCACACCAAGTGGTCCTACCACTC
ATTACACCACTCAGCCTGACCTCTGTTGGGACTGCAGAGAGAGCTTCCTTTTCCAGCAAC
AGAGGGACCTCAGAGAGTATACCCAAGCAACCATCTATATCCGGAAAGTCATTGAAGACA
AGAGGATGATAAAGGAGGCGGCTCCAGAAATGAATGCCAGCAGCTCTGAGGCAGAGGAGG
AGAAGGAAGAACATCCAAAAGTGGACGGTGAGAAAGACCCAGACTTCAGCCAGTCACAAG
ATGGTGCAAAGCGGCTAAAGTTGAGTGAGAGCAGCACAGCATCAACAGCTGCAGCCCCTG
TGACCAACACGACCAAATTAGGTGGAATCAGGAGAAGCACCCGGCACAGGAAACTCCGAG
GAGAGAAAGCACTCATCGTTTCAGCTAATCAGACACTAAAAGAGCTGAAAATACAGATTA
TGCACGCCTTCTCTGTGGCTCCATTTGACCAGAACCTCTCCATTGATGGAAAAAGTCTGA
CAGACGACTCGGCCACACTGGGTAGTCTGGGCGTCATTCCTGAAAGCATCATCTGTCTAA
GGG--------------------------------------------------CTGATGA
GC----------------------------------------------------------
------------------------------------------------------------
-------------------------------------------------------CAATA
GCAG----------------------------------------ATTATG-------CTG
CAATGGATGA--------------------------------------------------
-------------------------TGTCTATCAG-------------------------
---------------------GTGA-------------GAATGCCTGAAGAGG-------
------------------------------------------------------------
----------------------------------------------------GATTTA--
------------------------------------------------------------
------------------------------------------------------------
------------------------------------------------------------
------------------------------------------------------------
------------------------------------------------------------
---------------------AAGGCACTGGGC---------------------------
------------------------------------------------------------
------------------------------------------------------------
------------------------------------------------------------
------------------------------------------------------------
------------------------------------------------------------
------------------------TTCTCGG-----------------------------
------------------------------------------------------------
------------------------------------------------------------
------------------------------------------------------------
------------------------------------------------------------
---------------------------------GCACTGA--------------------
------------------------------------------------------------
------------------------------------------------------------
-----------------------------------------------
>E.fuscoguttatus.13032_fus
---------------------------ATGGCGCCCCGCTTACAGCTGGAGAAAGCGGCT
TGGCGTTGGGTGGAAACGGTGAAACCAGAAGATATCAGGCTGGAGCATATCGAGCTAGCA
TATCGCGTCAATCTCCCGGCCTGCAAGAGAGGAACCTGCAGGAGGAACTGCAAAGGGAAC
CCCAACTGTCTTGTTGGTATCGGTGAACAGGCGTGGCTTGGGGAGATAGATGAAAATGCT
TTCCACAATATTGATGATCCAAATTCAGAGCGTCGGGACAAGAACACATTTGTTGGCCTG
ACCAACCTGGGTGCAACATGTTATGTCAACACATTCCTGCAAGTGTGGTTCCACAACCTG
GAGCTGCGTAGGAGCCTCTATCAGTGCCACAACTCCCGAGCACAGGAACACAATATTGAG
TCGGATTACGAGCCTCAGTCTATCTGTGAGCATCTACAGTATCTGTTTGCACTCCTGCAG
AACAGCAACAGAAAGTACATCGACCCTTCAGGGCTGGTCAAAGCACTGAGCCTGGACACA
GGACAGCAGCAGGATGCCCAGGAGTTTTCAAAGCTCTTTTTGTCTCTATTGGAGGACACG
CTGTCCAAGCAGAAGAACCCCAACCTGCAGAACGTCATCCAGCGGCAGTTCTGTGGACAG
TTCTCCTACGTCACTGTCTGTAACCAGTGTGGACGATCATCTGCACTGCCGTCCCGATTC
TATGAGCTGGAGCTGAACATCCAGGGCCATAAGAACCTCACAGAGTGTGTTACAGAGTTC
CTCAAGGAGGAGAAGCTGGATGGAGAGAACCGTTACTTCTGTGAGAGCTGTCAGAGTAAA
CAGAACGCCACCCGTAGGATCAAACTGCACAGCCTTCCTCCAACCCTGAACCTGCAGCTC
ATGCGCTTTGTCTTTGAT------------------------------------------
AGACAAACAGGCCACAAGAAGAAGCTCAACACCTTCATCAGTTTTCCAGAACAGCTGGAC
ATGGGGCCTTTCTTGGAAGGAAAACCAGACCAGAAGTGTGTTTATGAGCTGAGTGCTGTG
CTGATCCATCGGGGCATCAGTGCCTACTCAGGCCACTACATCGCCCACGTGAAGGACGCT
CGTACCGGCGACTGGTACAAATTCAATGATGAGGAAATTGAGAAGATGGAAGGCAAGAAG
CTGCAGCTTGGCATTGAGGAAGACATTGCTGAGACAGTGAAGTCCCAGGCACGAAAGCCA
AAGTGCAGTAAAGGCTACCACTGCTCCAGAAATGCCTACATGCTGGTGTATAAGGTCCAG
GAAGAGGAGGACTCAGATCCCACCAGGACCAACGTCGAGGTGCCAGCCTTCCTTCAGAGG
TTGGTGGACCAAGACAACCATAAATTTGAGGAGTGGTGCAGTGAGATGGCCGACATGAGA
AAACAGAGTGTGGATAAGGGCAAAGCCAAGCATGAGGAGGTGAAGGAGCTCTACGAGCTT
TTACCCGCAAGAGACGGTGAGCCATATGAGTTTATCCCACTGGACTGGTTGAAGAAGTGG
CTAGAAGACTCCACCGCCACAAAAGAGATTGACAACTCCCTCTTCCTTTGTTCTCACGGC
AAACTGCACCCAGACAAGGTGGGAGACTCCAAGAGGGTTTCCCTGCAAGCTGCTCAGCTC
CTGTACGAGCGCTACAGTGGAGGGCCGAGACTGGACGCCTCCTCTCTGTGTAGAGAGTGT
GTCAGCCAGCGATGCAGAGTGCTGCGGCTGAAGAACCAGCTCAATGAAGACTACAAGGAA
GTCACCAACCTGGTCAAACGCACTATCAGTGGTGAGGGCTGCTGGGTGGGCAAAGCTTCT
CTGCGTAGCTGGAGGCAGTTGGCTTTAGAACAGCTGGAGGAGGACGAACACGAAACCAAA
CATAGCAATGGCCAGACCAATGGACAGGGACCACACAACAACAGCAAAGAGTTCGGCCCA
GAGCTCTCAGAGGGCAATGATGAAGAGATGAAGACATTCAATGAAGACATTGTCTGCAGT
CATGGGGGTCTGAGTATTTTGGAGACTGAACGGAAGCTGGTATCCACTGAAGTTTGGACC
AAGCTGAGGGAATACTTCCCCAAAGCCCCAGAATTCACCCAAAACCAACAGCCCTGTCAG
CAGTGCCTGACATTAGAGCAGGAAGAAAAGGACAATGAGGCAGTGAGTAAGATGATGGCC
CTGGACCAGAAGAACCAACTGCTCAA--TCTCTTCAATGAGAAGAACCGGCCAACACTCA
ACAAGTGGCCTCAGGGCACAGATGTACTCTACATAGTCCCTCTGTTTTTTGTGGATGAGT
GGAGAAAATTCATCAGGAGGCCCACTAAATCCTCTCCAGTGTCAAATGTTGGAAATACTC
TGCTGCTCTGTCCCCACGGAGGCTTCATGTTCACCTACGACTCCCTCATCAACGGAGATG
CACAACATGTAGCTCTGCTCTGGCCCAGCGAATGGGAAGTGATCAGCAGACTCTTCATTG
TGGACCAGCCAATCTCCATCCACTGCTTAAAAGAGACCACACCAAGTGGTCCCACCACTC
AATACACCACTCAGCCTGATCTCTGTTGGGACTGCAGAGAGAGCTTCCTTTTCCAGCAAC
AGAGGGACCTCAGAGAGTATACCCAAGCAACCATCTACATCCGGAAAGTCATTGAAGACA
AGAGGATGATAAAGGAGGCGGCTCCAGAAATGAACGCCAGCAGCTCTGAGGCAGAGGAGG
AGAAGGAAGAACATCCAAAGGTGGACGGTGAGAAAGACCCAGACTTCAGCCAGTCACAAG
ATGGTGCAAAACGGCTAAAGTTGAGTGAGAGCAGCACAGCATCAGCAGCTGCAGCCCCTG
TGACCAACACGACCAAACTAGGTGGAATCAGGAGAAGCACCCGGCACAGGAAACTCCGAG
GAGAGAAAGCACTCATCGTTTCAGCTAATCAGACACTGAAAGAGCTGAAAATACAGATTA
TGCATGCCTTCTCTGTGGCTCCGTTTGACCAGAACCTCTCCATTGATGGAAAAAGTCTGA
CAGACGACTCGGCCACACTGGGTAGTCTGGGCGTCATTCCTGAAAGCATCATCTGTCTAA
GGG--------------------------------------------------CTGATGA
GC----------------------------------------------------------
------------------------------------------------------------
-------------------------------------------------------CAATA
GCAG----------------------------------------ATTATG-------CTG
CAATGGATGA--------------------------------------------------
-------------------------TGTCTATCAG-------------------------
---------------------GTGA-------------GAATGCCTGAAGAGG-------
------------------------------------------------------------
----------------------------------------------------GATTTA--
------------------------------------------------------------
------------------------------------------------------------
------------------------------------------------------------
------------------------------------------------------------
------------------------------------------------------------
---------------------AAGGCACTGGGC---------------------------
------------------------------------------------------------
------------------------------------------------------------
------------------------------------------------------------
------------------------------------------------------------
------------------------------------------------------------
------------------------TTCTCGG-----------------------------
------------------------------------------------------------
------------------------------------------------------------
------------------------------------------------------------
------------------------------------------------------------
---------------------------------GCACTGA--------------------
------------------------------------------------------------
------------------------------------------------------------
-----------------------------------------------
>Ecy-GLEAN-10024092_Ecy
---------------------------ATGGCGCCCCGCTTACAGCTGGAGAAAGCGGCT
TGGCGTTGGGTGGAAACGGTGAAACCAGAAGATATCAGGCTGGAGCATATCGAGCTAGCA
TATCGCGTCAACCTCCCGGCCTGCAAGAGAGGAACCTGCAGGAGGAACTGCAAAGGGAAC
CCCAACTGTCTTGTTGGTATCGGTGAACAGGCGTGGCTTGGGGAGATAGATGAAAATGCT
TTCCACAATATTGATGATCCAAATTCAGAGCGTCGGGACAAGAACACATTTGTTGGCCTG
ACTAACCTGGGTGCAACATGTTATGTCAACACATTCCTGCAAGTGTGGTTCCACAACCTG
GAGCTGCGTAGGAGCCTCTATCAGTGCCACAACTCCCGAGCACAGGAACACAATATTGAG
TCCGATTACGAGCCTCAGTCTATCTGTGAGCATCTACAGTATCTGTTTGCACTCCTGCAG
AACAGCAACAGAAAGTACATCGACCCTTCAGGGCTGGTCAAAGCACTGAGTCTGGACACA
GGACAGCAGCAGGATGCCCAGGAGTTTTCAAAGCTCTTTTTGTCTCTATTGGAGGACACG
CTGTCCAAGCAGAAGAACCCCAACCTGCAGAACGTCATCCAGCGGCAGTTCTGTGGACAG
TTCTCCTACGTCACTGTCTGTAACCAGTGTGGACGATCATCTGCACTGCCGTCCCGATTC
TACGAGCTGGAGCTGAACATCCAGGGCCACAAGAACCTCACAGAGTGTGTTACAGAGTTC
CTCAAGGAGGAGAAGCTGGATGGAGAGAACCGCTACTTCTGTGAGAGCTGTCAGAGTAAA
CAGAACGCCACCCGTAGGATCAAACTGCACAGCCTTCCTCCAACCCTCAACCTGCAGCTC
ATGCGCTTTGTCTTTGAT------------------------------------------
AGACAAACAGGCCACAAGAAGAAGCTCAACACCTTCATCAGTTTTCCAGAGCAGCTGGAC
ATGGGGCCTTTCTTGGAAGGAAAACCAGACCAGAAGTGTGTTTATGAGCTGAGTGCTGTG
CTGATCCATCGGGGCATCAGTGCCTACTCAGGCCACTACATCGCCCACGTGAAGGACGCT
CGTACCGGCGACTGGTACAAATTCAATGATGAGGAAATTGAGAAGATGGAAGGCAAGAAG
CTGCAGCTTGGCATTGAGGAAGACATTGCTGAGACAGTGAAGTCCCAGGCACGAAAGCCA
AAGTGCAGTAAAGGCTACCACTGCTCCAGAAATGCCTACATGCTGGTGTATAAGGTCCAG
GAAGAGGAGGACTCAGATCCCACCAGGACCAATGTCGAGGTGCCAGCCTTCCTTCAGAGG
TTGGTGGACCAAGACAACCATAAATTTGAGGAGTGGTGCAGTGAGATGGCCGACATGAGA
AAACAGAGTGTGGATAAGGGCAAAGCCAAGCATGAGGAGGTGAAGGAGCTCTACGAGCTT
TTACCCGCAAGAGACGGTGAGCCATATGAGTTTATCCCACTGGACTGGTTGAAGAAGTGG
CTAGAAGACTCCACCGCCACAAAAGAGATTGACAACTCCCTCTTCCTTTGTTCTCATGGC
AAACTGCACCCAGACAAGGTGGGAGACTCCAAGAGGGTTTCCCTGCAAGCTGCTCAGCTC
CTGTACGAGCGCTACAGTGGAGGGCCGAGACTGGACGCCTCCTCTCTGTGTAGAGAGTGT
GTCAGCCAGCGATGCAGAGTGCTGCGGCTGAAGAACCAGCTCAATGAAGACTACAAGGAA
GTCACCAACCTGGTCAAACGCACTATCAGTGGTGAGGGCTGCTGGGTGGGCAAAGCTTCT
CTGCGTAGCTGGAGGCAGTTGGCTTTAGAACAGCTGGAGGAGGACGAACATGAAACCAAA
CACAGCAATGGCCAGACCAATGGACAGGGACCACACAACAACAGCAAAGAGTTCGGCCCA
GAGCTCTCAGAGGGCAACGATGAAGAGATGAAGACATTCAATGAAGACATTGTCTGCAGT
CATGGCGGTCTGAGTATTTTGGAGACTGAACGGAAGCTGGTATCCACTGAAGTTTGGACC
AAGCTGAGGGAATACTTCCCCAAAGCCCCAGAATTCACCCAAAACCAACAGCCCTGTCAG
CAGTGCCTGACATTAGAGCAGGAAGAAAAGGACAATGAGGCAGTGAGTAAGATGATGGCC
CTGGACCAGAAGAACCAACTGCTCAATCTCTCTTCAATGAGAAGAACCGGCCGACACTCA
ACAAGTGGCC--------------------------------------------------
------------TCAGGAGGCCCACTAAATCCTCTCCAGTGTCAAATGTAGGCAACACTC
TGCTGCTCTGTCCCCATGGAGGCTTCATGTTCACATACGACTCCCTCATCAACGGAGATG
CACAACATGTAGCTCTGCTCTGGCCCAGCGAATGGGAAGTGATCAGCAGACTCTTCATTG
TGGACCAGCCAATCTCCATCCACTGCTTCAAAGAGACCACACCAAGTGGTCCCACCACTC
AATACACCACTCAGCCTGATCTATGTTGGGACTGCAGAGAGAGCTTCCTTTTCCAGCAAC
AGAGGGACCTCAGAGAGTATACCCAAGCAACCATATACATCCGCAAAGTCATTGAAGACA
AGAGGATGATAAAGGAGGCGGCTCCAGAAATGAATGCCAGCAGCTCTGAGGCAGAGGAGG
AGAAGGAAGAACATCCAAAGGTGGACGGTGAGAAAGACCCAGACTTCAGCCAGTCACAAG
ATGGTGCAAAGCGGCTAAAGTTGAGTGAGAGCAGCACAGCGTCAGCAGCTGCAGCCCCTG
TGACCAACACGACCAAAATAGGTGGAATCAGGAGAAGCACCCGGCACAGGAAACTCCGAG
GAGAGAAAGCACTCATCGTTTCAGCTAATCAGACACTAAAAGAGCTGAAAATACAGATTA
TGCACGCCTTCTCTGTGGCTCCGTTTGACCAGAACCTCTCCATTGATGGAAAAAGTCTGA
CAGACGACTCTGCCACGCTGGGTAGTCTGGGCGTCATTCCTGAAAGCATCATCTGTCTAA
GGG--------------------------------------------------CTGATGA
GC----------------------------------------------------------
------------------------------------------------------------
-------------------------------------------------------CAATA
GCAG----------------------------------------ATTATG-------CTG
CAATGGATGA--------------------------------------------------
-------------------------TGTCTATCAG-------------------------
---------------------GTGA-------------GAATGCCTGAAGAGG-------
------------------------------------------------------------
----------------------------------------------------GATTTA--
------------------------------------------------------------
------------------------------------------------------------
------------------------------------------------------------
------------------------------------------------------------
------------------------------------------------------------
---------------------AAGG---TGAGCATGCTTTTTTTCTTCATATGCTTTCAA
ATG---------------------------------------------------------
------------------------------------------------------------
------------------------------------------------------------
------------------------------------------------------------
------------------------------------------------------------
--------------TTTGTTTTCTTTCTTTG-----------------------------
------------------------------------------------------------
------------------------------------------------------------
------------------------------------------------------------
------------------------------------------------------------
-------------------------------ATGCAGTAG--------------------
------------------------------------------------------------
------------------------------------------------------------
-----------------------------------------------
>OF12433-RA_aka
---------------------------ATGGCGCCCCGCTTACAGCTGGAGAAAGCGGCT
TGGCGTTGGGTGGAAACGGTGAAACCAGAAGATATCAGGCTGGAGCATATCGAGCTAGCA
TATCGCGTCAACCTCCCGGCCTGCAAGAGAGGAACCTGCAGGAGGAACTGCAAAGGGAAC
CCCAACTGTCTTGTTGGTATTGGTGAACAGGCGTGGCTTGGGGAGATAGATGAAAATGCT
TTCCACAATATTGATGATCCAAATTCAGAGCGTCGGGACAAGAACACATTTGTTGGCCTG
ACTAACCTGGGTGCAACATGTTATGTCAACACATTCCTGCAAGTGTGGTTCCACAACCTG
GAGCTGCGTAGGAGCCTCTATCAGTGCCACAACTCCCGAGCACAGGAACACAATATTGAG
TCCGATTACGAGCCTCAGTCTATCTGTGAGCATCTACAGTATCTGTTTGCACTCCTGCAG
AACAGCAACAGAAAGTACATCGACCCTTCAGGGCTGGTCAAAGCACTGAGCCTGGACACA
GGACAGCAGCAGGATGCCCAGGAGTTTTCAAAGCTCTTTTTGTCTCTATTGGAGGACACG
CTGTCCAAGCAGAAGAACCCCAACCTGCAGAACGTCATCCAGCGGCAGTTCTGTGGACAG
TTCTCCTACGTCACTGTCTGTAACCAGTGTGGACGATCATCTGCACTGCCGTCCCGATTC
TACGAGCTGGAGCTGAACATCCAGGGCCACAAGAACCTCACAGAGTGTGTTACAGAGTTC
CTCAAGGAGGAGAAGCTGGATGGAGAGAACCGCTACTTCTGTGAGAGCTGTCAGAGTAAA
CAGAATGCCACCCGTAGGATCAAACTGCACAGCCTTCCTCCAACCCTCAACCTGCAGCTC
ATGCGTTTTGTCTTTGAT------------------------------------------
AGACAAACAGGCCACAAGAAGAAGCTCAACACCTTCATCAGTTTTCCAGAGCAGCTGGAC
ATGGGGCCTTTCTTGGAAGGAAAACCAGACCAGAAGTGTGTTTATGAGCTGAGTGCTGTG
CTGATCCATCGGGGCATCAGTGCCTACTCAGGCCACTACATCGCCCATGTGAAGGACGCT
CGTACCGGCGACTGGTACAAATTCAATGATGAGGAAATTGAGAAGATGGAAGGCAAGAAG
CTGCAGCTTGGCATTGAGGAAGACATTGCTGAGACAGTGAAGTCCCAGGCACGAAAGCCA
AAGTGCAGTAAAGGCTACCACTGCTCCAGAAATGCCTACATGCTGGTGTATAAGGTCCAG
GAAGAGGAGGACTCAGATCCCACCAGGACCAATGTCGAGGTGCCAGCCTTCCTTCAGAGG
TTGGTGGACCAAGACAACCATAAATTTGAGGAGTGGTGCAGTGAGATGGCCGACATGAGA
AAACAGAGTGTGGATAAGGGCAAAGCCAAGCATGAGGAGGTGAAGGAGCTCTACGAGCTT
TTACCCGCAAGAGACGGTGAGCCTTATGAGTTTATCCCACTGGACTGGTTGAAGAAGTGG
CTAGAAGACTCCACCGCCACAAAAGAGATCGACAACTCCCTCTTCCTTTGTTCCCATGGC
AAACTGCACCCAGACAAGGTGGGAGACTCCAAGAGGGTTTCCCTGCAAGCTGCTCAGCTC
CTGTACGAGCGTTACAGTGGAGGGCCGAGACTGGACGCCTCCTCTCTGTGTAGAGAGTGT
GTCAGCCAGCGATGCAGAGTGCTGCGGCTGAAGAACCAGCTCAATGAAGACTACAAGGAA
GTCACCAACCTGGTCAAACGCACTATCAGTGGTGAGGGCTGCTGGGTGGGCAAAGCTTCT
CTGCGTAGCTGGAGGCAGTTGGCTTTAGAACAGCTGGAGGAGGACGAACATGAAACCAAA
CACAGCAATGGCCAGACCAATGGACAGGGACCACACAACAACAGCAAAGAGTTCGGCCCA
GAGCTCTCAGAGGGCAATGATGAAGAGATGAAGACATTCAATGAAGACATTGTCTGCAGT
CATGGGGGTCTGAGTATTTTGGAGACTGAACGAAAGCTGGTATCCACTGAAGTTTGGACC
AAGCTGAGGGAATACTTCCCCAAAGCCCCAGAATTCACCCAAAACCAACAGCCCTGTCAG
CAGTGCCTGACATTAGAGCAGGAAGAAAAGGACAATGAGGCAGTGAGTAAGATGATGGCC
CTGGACCAGAAGAACCAACTGCTCAA--TCTCTTCAATGAGAAGAACCGGCCGACACTCA
ACAAGTGGCCTCAGGGCACAGATGTACTCTACATAGTCCCTCTGTTTTTTGTGGATGAGT
GGAGAAAATTCATCAGGAGGCCCACTAAATCCTCTCCAGTGTCAAATGTAGGCAACACTC
TGCTGCTCTGTCCCCACGGAGGCTTCATGTTCACATACGACTCCCTCATCAACGGAGATG
CACAACATGTAGCTCTGCTCTGGCCCAGCGAATGGGAAGTGATCAGCAGACTCTTCATTG
TGGACCAGCCAATCTCCATCCACTGCTTCAAAGAGACCACACCAAGTGGTCCCACCACTC
AATACACCACTCAGCCTGATCTCTGTTGGGACTGTAGAGAGAGCTTCCTTTTCCAGCAAC
AGAGGGACCTCAGAGAGTATACCCAAGCAACCATATACATCCGCAAAGTCATTGAAGACA
AGAGGATGATAAAGGAGGCGGCTCCAGAAATGAACGCCAGTAGCTCTGAGGCAGAGGAGG
AGAAGGAAGAACATCCAAAGGTGGACGGTGAGAAAGACCCAGACTTCAGCCAGTCACAAG
ATGGTGCAAAGCGGCTAAAGTTGAGTGAGAGCAGCACAGCGTCAGCAGCTGCAGCCCCTG
TGACCAACACGACCAAACTAGGTGGAATCAGGAGAAGCACCCGGCACAGGAAACTCAGAG
GAGAGAAAGCACTCATTGTTTCAGCTAATCAGACACTAAAAGAGCTGAAAATACAGATTA
TGCATGCCTTCTCTGTGGCTCCGTTTGACCAGAACCTCTCCATTGATGGAAAAAGTCTGA
CCGACGACTCTGCCACACTGGGTAGTCTGGGCGTCATTCCTGAAAGCATCATCTGTCTAA
GGG--------------------------------------------------CTGATGA
GC----------------------------------------------------------
------------------------------------------------------------
-------------------------------------------------------CAATA
GCTG----------------------------------------ATTATG-------CTG
CAATGGATGA--------------------------------------------------
-------------------------TGTCTATCAG-------------------------
---------------------GTGA-------------GAATGCCTGAAGAGG-------
------------------------------------------------------------
----------------------------------------------------GATTTA--
------------------------------------------------------------
------------------------------------------------------------
------------------------------------------------------------
------------------------------------------------------------
------------------------------------------------------------
---------------------AAGGCACTGGGC---------------------------
------------------------------------------------------------
------------------------------------------------------------
------------------------------------------------------------
------------------------------------------------------------
------------------------------------------------------------
------------------------TTCTCGG-----------------------------
------------------------------------------------------------
------------------------------------------------------------
------------------------------------------------------------
------------------------------------------------------------
---------------------------------GCACTGA--------------------
------------------------------------------------------------
------------------------------------------------------------
-----------------------------------------------
