# Supplementary material for: Chromosome-Level Genome Assembly of the Speckled Blue Grouper (Epinephelus cyanopodus) Provides Insight into Its Adaptive Evolution
Source: Biology (Basel). 2022 Dec 13;11(12):1810. doi: 10.3390/biology11121810 (PMC9775623; doi:10.3390/biology11121810)
Supplement: Supplementary file 1 [file biology-11-01810-s001.zip › Supplemental Data/HO00750.align]

>E.fuscoguttatus.13368_fus
------------------------------------------------------------
------------------------------------------------------------
------------------------------------------------------------
------------------------------------------------------------
------------------------------------------------------------
------------------------------------------------------------
------------------------------------------------------------
------------------------------------------------------------
------------------------------------------------------------
------------------------------------------------------------
------------------------------------------------------------
------------------------------------------------------------
------------------------------------------------------------
------------------------------------------------------------
------------------------------------------------------------
------------------------------------------------------------
------------------------------------------------------------
------------------------------------------------------------
------------------------------------------------------------
------------------------------------------------------------
------------------------------------------------------------
------------------------------------------------------------
------------------------------------------------------------
------------------------------------------------------------
----------------------------------ATGGTATATCCCCCTTTGCCAAACCC
CCTTTCTCCGCCTGTGGAGAGCTGGCCGCGGAGCGCAGTAACAGCCCATTCTCACCACTA
CTTACCGGCTACATGTGGGGTGAGAAACCTGCTGGACAATTTGGATACTTTGAATGAAAC
CAGTGAAAACTTGTTCGCTTCACTGGAACGAGGAGTAAAGCAGCGTTTGGAGCAAGTGAC
TGAAGAGTTGTACACAGGGCAAGGTTTGGACACATCCTCATGGGAGCCATGGAAAGATTG
GAAATGGCAGGAAAAGAGCACTAAACTTCCACAGTCGCCTCTCCCATTGAGTGCCACCCT
CCCCCGCCATCGTTGCTCATGCCTGGGAGCCCAACTCCTTGTAAATAGCTGTGGCCAAGG
ACTAACAGACATCCTGTCAGCGGTGGAACACAGTGGATCAGGTTGTGTCCAGAAGGATGT
GTCTTTAAACCCGAGCTCCTGGGAGGTCAAGAGCTCTGCTGCCATGCCTCCGGGGACGGT
CCATTGTCTTTCAGTGTTAGCAGTCCAAACGCTGCTGTCTCTCCTGCTGCTAACCTCCGA
CTGGCCCCTCGCCTTGTTTCCTAGTGGTGTTGTCCAAGGATCAGACTCCTCTCCCTCCAG
TCTCTATCCCACCTTTATTCGGAATGACACTCTGTTTGAGCACTTGGCCCTACATCCCAA
CCCCAGTGTGAGTCGGGTCTACGTTGGTGCCCGAGATCACCTGTTCCAGTTGGATGGATT
CCTCCATCCTGAACTTGAGGATGACACTGGACCTGTCACTGACAGTCGGGAATGCTTGCC
TCCTGTCACTGAGAGCAACTGCCCTCAGGCTAGGCTCACCAGCAACCACAACAAGCTCCT
GCTGGTCAATCCTTACTCCATGGAACTTATTACCTGCGGAAGCGTCAACCAGGGAATCTG
CCAGAAACGTAGTCTGGATTCTGTGAATGTAGTACTTTTCTCAACAGAGAGGCCGGTGGA
TACTCAATACGTAGCCGCTAACCACCCCAATGTTAGCACCGTGGGACTCGTGGTTCGCTC
TCATCCTGACAGGCAGCCAGTGCTGTTTGTGGGGCGGGGTTACACTAGCAGCCACCCACC
GATTTCCACACGAAACCTTGCCCAGGAACCTGTCTTTTCTTATGAGGAGACAGCCAAGTT
GGCTGTGGCTGGCCGTCTGTCAGAATATGACCATCACTTTGTAGCTTCATTTGCCCACCG
TCAACATGTGTACTTCCTTTTCTACAGACGGGACCTTAAGTCACAGTCACGCGAGTACCG
CACTTACGTCTCTCGTGTTTGTTTGGATGACCAGGCCTATTACTCCTACGTGGAAGTGCC
CCTGACATGCCGATCCAGGACAGGAAAAATTTACAACCTCTTGCAAGCCGTCCAGCTCGG
GCTCACCAAGGAGGGTACAGAGAGCCAAGGCTCAGAAGTTCTTCTTGGTGTCTTCTCCAC
TCGTTTGGCTTCATCAACACGGCCCAGCGAGGACTCTGCCCTCTGCATGTTTAACCTTGA
AGACGTGGACCGCAGGATTAACTCTACCAGAGATCTGTGCTACACACAGGTGGGGAAAGA
AGCAGGACTGGAGGCAGCCTACATCGAGTATGAAGTCAAATCCAACTGTGCCAACTTGCC
AGAGAACACTCTGGATGCATACCCCTGCGGCTCTGACCACACCCCCAGCCCGATGGCCAG
CAGGATGGCTGTAGAAGCAGAGACCATATTGGACAGCCCGTCTGCTCGTCTCACTGCTGT
GGCTGTTAGTGTGAGGGCGGGACATACCATTGCCTTCCTGGGAGACTCCAAGGGGAACCT
GCACAAGGTGTTCCTGGGGCCAAACGGCGAGGTGGAGGAATACTCTGTCATCTCCATTCA
GCAGAAAGCAGCTATCAGTTCAGACCTCATTCTGGACCAGAAAGAGGAACATCTCTTCAT
CATGACTCATAACATGCTGCAGAAGAGACCAGTGGCTGAATGCCAGCAGCACCCAGACTG
CCACTCCTGCCTGCTGGCCCATGACCCCTACTGTGGCTGGTGTGTCCTGGAGGGAAGGTG
TGTGTTGCAGTCACAGTGTGCTCGTGGGAATCAGCCAGGTCAGTGGCTGTGGAGCTTTGA
CATGGAGCAGCAGTGTCTGGCAGTCCAGGACCTCAACCCCTCCAATGTCAGCAGGGAGGA
GAGCAAGACAGTGTCTCTGTCAGTCCCGGGACTCCCAGTGTTAGAGAAAGAGGAGTCCTA
CTCCTGCTACTTCCAGGACAGCCACAGTCCTGCCATTGTCACCCAATCCGGTGTCACCTG
CCATTCTCCTGACACCAGCCAAGTACCCATGGTGCCTCCAGGACAGGACTTTGTCACAGT
CACCTTGTCTCTTCGCTTCGGCGACGTCACTGTCACAGCGAGGGATTTCACCTTCTATGA
CTGCACGGCGGTTAAGGAGCTGTCTGGCAGCATGCCTTGCCGTGGTTGTGTTTTGAGCCG
ATGGGGCTGTAACTGGTGTGTTCACCAGCACTTGTGTACCCACAAGCCCACCTGTGAGGA
GGGGGTGATCATCTACAACCAACA------------------------------------
---TTTTAAACTCCCCACCTCAGCTCCTCCCACAACCAAACCTATGAAAGTCATGACAAC
AGCCCCGCCCACAAAGGCTGCCATGACAACCAGCACCATGGCCACCACCACAACAGCTCC
AACAACAACTATTGCT------ACAACAACTGCAACCTCTGTCACTGTAGCAACCACTCA
GGAGCCAACCACCCCTCCTGCACCGACTACTCCACCCATGACCACTACCAGCCTTGAGCC
AACCACCCCACCGACCACCCTGCCCCCTCAGCCTGCAAGCACACTGCCATCCACCACGCC
AGCACCCACTCCCCCTTTACTCCCAGAGGTCAACACCGGGACGGAGGAAGAAGCTAAAGC
AGGAGAGCTTTTTGTTGTCACCGGAAGTGACACAGAAGGTGCAGCAGTTACGCCCACTGT
CAACATGGTATCCACAGAGTTGGTGCCTGTCACTGTGGCTGATGGTCTAGACTCTGTGGT
GCCTTTGATCATCCCGCTACATGAACCGGATTCCTTCCCCTTGGAGGTGGTCCCAGAATC
GCCCCCCAGCCACACCCAGGAAGCTGAGGGAGCCTTAAGCCTGGCAGAGCCTCCCACCCC
AGCCTCATCTGGCTTCCCCCTGCCCACGCCCTTCTCTGTAGGTGATCCTGGTGACTGGGA
GCCCTCCCTTGACCTGGACCTGACCCAGACTCCCACCCTGAGATCCACACAAGAACCCCA
GACTGAAGCATTAAGCCCAGGCACCAACCCTGAGGTGCTTCTCTGGCCTAAAGAAGAAGT
AGACGTCCACGCTGAGACTGCCGTCCAGTCAGAAAATGACACAGCCACATTTTCCGCTGC
CACAGTGTTATCAGGTGATGGTGAGGTTGACCATGCCCCCCCATCCTACCCCCACCTGCT
TGATACGGACTCAGAGCTGGACTACCAGTATGATCCAGCTGATGCCTTTCTCCCGGGGGA
TGAGGGTTCCTATGTCAGCTGGGGTTCCTCAGCCTGTCCCTGTGTGGAGAAGGTCCAGGG
TTCATCCCTTCTCCCTGTCAGAGTGGAGAGGAAGATCACTTTACTGGCCCGCAACCTGCA
CCTTTATCAGGATACGGAGCTGGACTATGAATGTGTGTTGGTCATCGAGGGACAGACGGT
GGTGGTGGATGCCTACGTGGAGACTGATGACATGAATCCATCAAACTTTGACATCACCTG
TCAACTCCACCAGTACACATATTCTGCACCAGTGGATGAATACAATGCCATGGTATATGT
GAAGAGGAGGGACACCTTCCATGTGGACAGCTCTCCTGATCTATACGTGACTCTGTATAA
CTGCTCTGTGGGCCGCTCTGACTGCAGCCGCTGCCACACAGCTGATCAAAAATATGGTTG
TGTGTGGTGCGGTGGTGCTCAGGCCAGTTGCTTGTATTCCGACTCTTGTAGTGAGCCCAT
ACAACAGACATGCCCTGCCCCTGTCATCCACTCTATTGAGCCACTCTCTGGCCTGTTGGA
AGGCGGCACCTTGGTGACTGTCTCAGGTTCTAACCTGGGCCAGAAGGCTGAAGACATCCT
TCACTCTGTGTCAGTAGCTGGGATTCCTTGCACTGTCATCCCAAGCCTCTACGAGGTTTC
CTCCAGGATTGTGTGCAGGACCAAAGCCAGTGGAGGAGAGAAGGTTGGCTACATGTCTGT
GAAAGTGAGCGGAGGAGAGTTTGGTGTGTCCAGCCAGACATTCAGCTACCAGGACCCTTT
TGTGATGGGGGTGTCTCCTGAAAGGGGGCCCAAAGCCGGAGGAACATCCCTGACAATTAC
TGGCCGAAACCTGCTGACAGGACGTCCCTCTGACCTCACCATCACTGTGGGAGGGGTGCC
CTGTAGAATTGTGTCAGAGGTGCAGAGCTCCAGTGTTCAATGTGTGACAGGCAGCAGTAA
TAAGACAGGAGATCAGCGAGTCACACTGCATTACGGCAGCAGCCAACGCCACCTCCACAC
TTCAGCCTACCGCTACACCCACAACCCAAACATCACCGAAGCCAAGCCCGCAAAGAGCTT
CCTGAATGGTGGTCGGCTCATCCGTGTGTCGGGACACAACCTGGACGTGGTGCAGGAGCC
CCGGATGGTGGTGACCGTCTCTCCCTTGGCATCAGTCAGCCAGAATAAAAGAAAGAAGCG
AAGGAGGAGGAGGAGGAGTGGAGAGCAGGGGGAGGACAGGCAGAAGACTTTGGGAAGGCC
AGTGAGGATGGTTCTTGAACCTGTCTGTCCTGGAGACCCACTCTGCTCTGTCAAGCAGTT
CACTGAGCGCTGTGAGGTGAACTCCTCCTCCCTGATCCTGTGCCGCTCTCCTATGGTGGA
CTCTTCTGCCTTGGTGTCAAAGGTCACTGCAGAGTTTTTATTGGACAACCTGCGCTTTGA
CTTCAGCAGTCTGAGCCCTCAGAGCTTCAGCTACGCGCCCAACCCTACCCTGCAGCCCCT
GAACCAGCAGGACCCTCTAAAGGCTTACCGCTACAACCCTGGCAGCTTCATCCAGCTGGA
GGGGGAAGACCTGGACCTGGCCATCACTAAGGACGAGGTGGTAGTGTTGATTGGGGAGGG
TGTGTGTGCTGTTAAGACCCTCACCAAAAACCATCTGTACTGCGAGCCGCCACCTCAGCA
GCCTGCACCAGGACCCAGCAGCAAGAAACGCGAGGGCTCCGACAATCTGCCTGAATTCAC
AGTCCAAATGGGCAACCTGAACTTCTCCCTTGGTAAGGTTCAGTATGACAACCTCAGCCT
GTCCACCTTCCCTCTGGAGGCCCAGATTGGAGTAGGGGTCGGGGCATCCATAGTCGCCCT
CATCGTCCTCATCATTGTGCTCATTTACAGGAGGAAGAGTAAGCAGGCTGTGAGAGACTA
CAAGAAGGTCCAGATCCAACTGGAGAACCTGGAAACCAGCGTGAGAGACCGCTGCAAGAA
AGAGTTCACGGACCTGATGACGGAGATGATGGACATGTCCAGTGACCTGGTGGGCTCTGG
CATTCCTTTCCTTGACTACCGAATGTACGCTGAGCGCATCTTCTTCCCCGGCCACCGGGA
GTCTCCGCTGAGGCGAGACCTGGATGTTCAAGAGTGTCGAAGGCAGACGGTGGAGCAGGG
ATTGGTGCAGCTGTCCAACCTGCTCAACAGTAAACTCTTCCTTACCAAGTTCATTCACAC
TCTGGAGAGCCAACGGACTTTCTCTCCCAGAGACAGGGCATACGTGGCCTCCCTGCTGAC
GGTGTCGCTGCATGGCAAACTGGAGTATTTCACTGACATCCTCAAAACTCTCCTCAATGA
CCTGGTGGAGCAGTATGTGGCCAAGAACCCCAAACTGATGTTGCGACGAACAGAGACAGT
GGTGGAGAAGCTGCTGACCAACTGGATGTCCATCTGCCTCTATGCTTTCCTCAGGGACTC
AGCAGGGGAGTCTCTCTACATGCTGTTCAGGGCCATAAAGCACCAGGTAGACAAAGGACC
TGTGGACGCTGTGACCGGCAAGGCCAAGTACACCCTCAATGACAACCGCCTGCTGCGAGA
GGATGTAGAGTACAAGACCCTGACTCTGAATGTTTTGGTGCAGGGTGGAGGAGTGAATGA
GAGCCAGCCGCTGCCCTCCAAAGTGCTGGACTGTGACACCATCACACAGGTGAAAGAGAA
GCTGCTGGACCAGGTCTACAAGGGCACCTCCTTCTCCCACCGACCCCACGCAGACTCACT
GGACCTCGAGTGGCGGTCTGGTGTTGCTGGTCATCTCATTCTGTCAGACGAAGACTTGAC
ATCTGTGGTTCAGGGAAACTGGAAACGCCTCAACACACTGCAGCACTACAAGGTCCCAGA
CGGTGCAACAGTAGCGCTGGTCCCTCGCCACACCAAACACATTCACCATGACAACCACGA
TTATGTGGCAGGAGAGAAGACTCCGATGCTGGAGGATGCAGATGAAGGTGGAGTGAGGCT
GTGGCATCTGGTGAAAGCCAGCGAGGAGCCTGAGTTGCCCAAACACCGCCGAGGCAGCCT
CAGGGAGAGAGAGAGGGCCAAGGCCATCCCCGAGATCTACCTGACCCGCCTGCTGTCCAT
GAAGGGAACGCTGCAGAAGTTTGTAGACGATCTGTTCACAGTGATCCTCAGCACCAGTCG
TCCTGTCCCGCTGGCTGTTAAATACTTCTTTGACCTGCTGGACGACCAGGCGGGACAACA
TGGCATCTCTGACCCAGAGACAATACACATTTGGAAGACCAACAGTCTCCCTCTGCGTTT
CTGGATCAACATTGTGAAGAACCCTCAGTTTATCTTTGACGTCCAGGCGTCGGACCACGT
GGACGCCGTGCTCTCTGTCATCGCCCAGACATTCATGGACTCCTGCACCATCGCTGAGCA
CAAGCTGGGACGGGACTCTCCCATCAACAAGCTGCTATATGCAAGAGACATCCCACGCTA
CAAACAGATGGTAGAAAGGTACTATGCTGACATCAGGCAGACCATATCAGCCAGTGACCA
GGAGATGAACTCAGCTCTGGCTGAATTGTCCAGGAACTACTCTGGAGAGCTCAACTACCT
GGTCGCACTGCACGAGCTTTACAAGTACATCAACAAATACTACGACCAGATCATCACAGC
GCTGGAGGAGGACACTACGGCCCAGAAGATGCAGCTGGGCTACAGACTGCAGCAGATCGC
AGCTGCCGTGGAGAATA-------------------------------------------
------------------------AGAAACAGCGGGGAAATCGCCGTCGTTGCTGCTGTG
GAGCT--------------------------AGCTGCGCAGAACAGTCAAGAATGGAGCC
ATCAGAACAGTCAGGACCAGACTCCGGCTCTCAGGATGTCAACCCTGTTTTTCTGCAGCA
GCTCAGAGAGCTGGACATCCCAGAGGAGGCAGCCAAGCAGGCACTTCTTCACACTCGGAA
CGTGTCTGCCGAGGAGGCGGCAATGTACTACTTCAACAAGCTGGAGAATGAGGAGGAAGG
AGACGATGACCTCATGTTCAAGATGGTGTTTGTGGTGAACATGGACCTTGCCATGGGTGT
TGGAAAGGTGGCGGCTCAGGTTGGTCATGCTGCTGTGGGTTTGTACCAGGCTCTGCAGGA
GAAGAACAGTTGGAGGGAGATGGCCTGGAAGTGGGACCACAGTGGAGCCAAGAAGGTGGT
GGTCCAGGGCACAAATGTGGCTCATCTACTGGAGCTGCAGGCCCTGGCCATGAGCCTCAG
CCTGCCCACTTACCTGGTCCAGGATGCAGGGCTTACCCAGGTGGAGTCTGGCTCCCGCAC
TGTCCTGGCCATTATGGGTGAGGAGGAGATGGTGAACAATGTCACTGGGAGTCTGAAGCT
GCTCTGA
>C.altivelis-GLEAN-10027964_alt
------------------------------------------------------------
------------------------------------------------------------
------------------------------------------------------------
------------------------------------------------------------
------------------------------------------------------------
------------------------------------------------------------
------------------------------------------------------------
------------------------------------------------------------
------------------------------------------------------------
------------------------------------------------------------
------------------------------------------------------------
------------------------------------------------------------
------------------------------------------------------------
------------------------------------------------------------
------------------------------------------------------------
------------------------------------------------------------
------------------------------------------------------------
------------------------------------------------------------
------------------------------------------------------------
------------------------------------------------------------
------------------------------------------------------------
------------------------------------------------------------
------------------------------------------------------------
------------------------------------------------------------
------------------------------------------------------------
------------------------------------------------------------
------------------------------------------------------------
------------------------------------------------------------
------------------------------------------------------------
------------------------------------------------------------
------------------------------------------------------------
------------------------------------------------------------
-------------------------------------------ATGCCTCCGGGGACGGT
CCATTGTCTTTCAGTGTTAGCAGTCCAAACGCTGCTGCCTCTCCTGCTGCTAACCTCCAA
CTGGCCCCTCGCCTTGTTTCCTAGTGGTGTTGTCCAAGGATCAGACTCCTTCCCCTCTAG
TCTCTATCCCACCTTTATTCGGAATGACACTCTGTTTGAGCACTTGGCCCTGCATCCCAA
CCCCAGTGTGAGTCGAGTTTATGTTGGAGCCCGAGATCACCTGTTCCAGTTGGATGGATT
CCTCCATCCTGAACTTGAGGATGACACTGGACCTGTCACTGACAGTCGGGAGTGCTTGCC
TCCTGTCACTGAGAGCAACTGCCCTCAGGCTAGGCTCACCAGCAACCACAACAAGCTCCT
GCTGGTCAATCCTTACTCCATGGAACTTATTACCTGCGGAAGCGTCAACCAGGGAATCTG
CCAGAAACGTAGTCTGGATTCTGTGAATGTAGTACTTTTCTCAACAGAGAGGCCGGTGGA
TACTCAATACGTAGCCGCTAACCACCCCAATGTTAGCACCGTGGGACTTGTGGTTCGCTC
TCATCCTGACAGGCAGCCAGTGCTGTTTGTGGGGCGGGGTTACACTAGCAGCCACCCACC
GATTTCCACACGAAACCTTGCCCAGGAACCTGTCTTTTCTTACGAGGAGACAGCCAAGTT
GGCTGTGGCTGGCCGTCTGTCAGAATATGACCATCACTTTGTAGCTTCATTTGCCCACCG
TCAGCACGTGTACTTCCTTTTCTACAGACGGGACCTTAAGTCACAGTCACGCGAGTACCG
CACTTATGTCTCTCGTGTTTGTTTGGATGACCAGGCCTATTACTCCTACGTGGAAGTGCC
CCTGACTTGCCGATCCAGGGCAGGAAAAATTTACAACCTCTTGCAAGCCGTCCAGCTCGG
GCTCACCAAGGAGGGTACAGAGAGCCAAGGCTCAGAAGTTCTTCTTGGTGTCTTCTCCAC
TCGTTTGGCTTCATCAACTCGGCCCAGCGAGGACTCTGCCCTCTGCATGTTTAACCTTGA
AGACGTGGACCACAGGATTAACTCTACCAGAGACCTGTGCTACACACAGGTGGGGAAAGA
AGCAGGACTGGAGGCAGCCTACATCGAGTATGAAGTCAAATCCAACTGTGCCAACTTGCC
AGAGAACACTCTGAATGCATACCCCTGCGGCTCTGACCACACCCCCAGCCCAATGGCCAG
CAGGATGGCTGTAGAAGCAGAGACCATATTGGACAGCCCGTCTGCTCGTCTCACTGCTGT
GGCTGTTAGTGTGAGGACGGGACATACCATTGCCTTCCTGGGAGACTCCAAGGGGAACCT
GCACAAGGTGTTCCTGGGGCCAAATGGCGAGGTGGAGGAATACTCTGTCATCTCCATTCA
GCAGAAAGCAGCTATCAGTTCAGACCTCATTCTGGACCAGAAAGAGGAACATCTCTTCAT
CATGACTCATAACATGCTGCAGAAGAGACCAGTGGCTGAATGCCAGCAGCACCCAGACTG
CCACTCCTGCCTGCTGGCCCACGACCCCTACTGTGGCTGGTGTGTCCTGGAGGGAAGGTG
TGTGTTGCAGTCACAGTGTGCTCGTGGGAATCAGCCAGGTCAGTGGCTGTGGAGCTTTGA
CATGGAGCAGCAGTGTCTGGCAGTCCAGGACCTCAACCCTTCCAATGTCAGCAGGGAGGA
GAGCAGGACAGTGTCTCTGTCAGTCCCGGGACTCCCAGTGTTAGAGAAAGAGGAGTCCTA
CTCCTGCTACTTCCAGGACAGCCACAGTCCTGCCATTGTCACCCAGTCCGGTGTCACCTG
CCATTCTCCTGACACCAGCCAAGTACCCATGGTGCCTCCAGGACAGGACTTTGTCACAGT
CACCTTGTCTCTTCGCTTCGGCGACGTCACCGTCACAGCGAGGGATTTCACCTTCTATGA
CTGCACGGCGGTTAAGCAGCTGTCTGGCAGCATGCCTTGCCGTGGTTGTGTTTTGAGCAG
ATGGGGCTGTAACTGGTGTGTTCACCAGCACTTGTGTACCCACAAGCCCACCTGTGAGGA
GGGGGTGATCATCTACAACCAACA------------------------------------
---TTTTAAACTCCCCACCTCAGCTCCTCCCACAACCAAACCTATGAAAGTCATGACAAC
AGCCCCGCCCACAAAGGCTGCCATGACAACCAGCACCATGGCTGCCACCACAACAGCTCC
AACAACAACTATTGCT------ACAACAACTGCAGCCTCTGTCACTGTAGCAACGACTCA
GGAGCCAACCACCCCTCCTGCACCCACTACTCCACCCACGACCACTACCAGCCTTGAGCC
AACCACCCCACCAACCACCCTGCCCCCTCAGCCTGCCAGCACACTGCCATCCACCACACC
AGCACCCACTCCCCCTTTACTCCCAGCGGTCAACACCGGGATGGAGGAAGAAGTTAAAGC
AGGAGAGCTTTTTGTTGTCACCGAAAGTGACACAGAAGGTGCAGCAGTTACTCCCACTGT
CAACATGGTATCCACAGAGTTGGTGCCTGTCACCGTGGCTGATGGTCTGGACTCTGTGGT
GCCTTTGATCATCCCGCTACATGAACCGGATTCCTTCCCCTTGGAGGTGGTCACAGAATC
GCCCCCCAGCCACACCCAGGAAGCTGAGGGAGCCTTAAGCCTGGCAGAGCCTCCCACCCC
AGCCTCATCTGGCTTCCCCCTGCCCACGCCCTTCTCTGTAGGTGATCCTGGTGACTGGGA
GCCCTCCCTTGACCTGGACCTGACCCAGACTCCCACCCTGAGATCCACACAAGAACCCCA
GACTGAAGCATTAAGCCCAGGCACCAACCCTGAGGTGCTTCTCTGGCCTAAAGAAGAAGT
AGACGTCCACGCTGAGACTGCCGTCCAGTCAGAAAATGACACAGCCACATTTTCTGCTGC
CACAGTGTTATCAGGTGATGGTGAGGTTGACCATGCCCCCCCATCCTACCCCCACCTGCT
TGATACGGACTCAGAGCTGGACTACCAGTATGATCCAGCTGATGCCTTTCTCCCGGGGGA
TGAGGGTTCCTATGTCAGCTGGGGTTCCTCAGCCTGTCCCTGTGTGGAGAAGGTCCAGGG
TTCATCCCTTCTCCCTGTCAGAGTGGAGAGGAAGATCACTTTACTGGCCCGCAACCTGCA
CCTTTATCAGGATACGGAGCTGGACTATGAATGTGTGTTGGTCATCGAGGGACAGACAGT
GGTGGTGGATGCCTACGTGGAGACTGATGACATGAATCCATCAAACTTTGACATCACCTG
TCAACTCCACCAGTACACATATTCTGCACCAGTGGATGAATACAATGCCATGGTGTATGT
GAAGAGGAGGGACACCTTCCATGTGGACAGCTCTCCTGATCTATACGTGACTCTGTATAA
CTGCTCTGTGGGCCGCTCTGACTGCAGCCGCTGCCACACAGCTGATCAAAAATATGGTTG
TGTGTGGTGCGGTGGTGCTCAGGCCAGTTGCTTGTATTCCAACTCTTGTAGTGAGCCCAT
ACAACAGACATGCCCTGCCCCCGTCATCCACTCTATTGAGCCACTCTCTGGCCTGTTGGA
AGGCGGCACCTTGGTGACTGTCTCAGGTTCTAACCTGGGCCAGAAGGCTGAAGACATCCT
TCACTCTGTGTCAGTAGCTGGGATTCCTTGCACTGTCATCCCAAGCCTCTACGAGGTTTC
CTCCAGGATTGTGTGCAGGACCAAAGCCAGTGGAGGAGAGAAGCTGGGCTACATGTCTGT
GAAAGTGAGCGGAGGAGAGTTTGGTGTGTCCAGCCAGACATTCAGCTACCAGGACCCTTT
TGTGATGGGGGTGTCTCCTGAAAGGGGGCCCAAAGCTGGAGGAACATCCCTGACAATTAC
TGGCCGAAACCTGCTGACAGGACGTCCCTCTGACCTCACCATCACTGTGGGAGGGGTGCC
CTGTAGAATTGTGTCAGAGGTGCAGAGCTCCAGTGTTCAATGTGTGACAGGCAGTAGTAA
TAAGACAGGAGATCAGCGAGTCACGCTGCATTACGGCAGCAGCCAACGCCACCTCCACAC
TTCAGCCTACCGCTACACCCACAACCCAAACATCACCGAAGCCAAGCCCGCAAAGAGCTT
CCTGATTGGTGGTCGGCTCATCCGTGTGTCGGGACACAACCTGGACGTGGTGCAGGAGCC
CCGGATGGTGGTGACCGTCTCTCCCTTGGCATCAGTCAGCCAGAATAAAAGGAAGAAGCG
AAGGAGGAGGAGGAGGAGTGGAGAGCAGGGGGAGGACAGGCAGAAGACTTTGGGAAGGCC
AGTGAGAATGGTTCTTGAACCTGTCTGTCCTGGAGACCCACTCTGCTCTGTCAAACAGTT
CACTGAGCGCTGTGAGGTGAACTCCTCCTCCCTGATCCTGTGCCGCTCTCCTATGGTGGA
CTCTTCTGCCTTGGTGTCAAAGGTCACTGCAGAGTTTTTACTGGACAACCTGCGCTTTGA
CTTCAGCAGTCTGAGCCCTCAGAGCTTCAGCTACGCGCCCAACCCCACCCTGCAGCCTCT
GAACCAGCAGGACCCTCTGAAGGCTTACCGCTACAACCCTGGCAGCTTCATCCAGCTGGA
GGGGGAAGACCTGGACCTGGCCATCACTAAGGACGAGGTGGTAGTGTTGATTGGGGAGGG
TGTGTGTGCTGTTAAGACCCTCACCAAAAACCATCTGTACTGCGAGCCGCCACCACAGCA
GCCTGCACCAGGACCCAACAGCAAGAAACGCGAGGGCTCCGACAATCTGCCTGAATTCAC
AGTCCAAATGGGCAACCTGAACTTCTCCCTTGGTAAGGTTCAGTATGACAACCTCAGCCT
GTCCACCTTCCCTCTGGAGGCCCAGATTGGAGTAGGGGTCGGGGCGTCCATAGTCGCCCT
CATCGTCCTCATCATTGTGCTCATTTACAGGAGGAAGAGTAAGCAGGCTGTGAGAGACTA
CAAGAAGGTCCAGATCCAACTGGAGAACCTGGAAACCAGCGTGAGAGACCGCTGCAAGAA
AGAGTTCACGGACCTGATGACGGAGATGATGGACATGTCCAGTGACCTGGTGGGCTCTGG
CATTCCTTTCCTTGACTACCGGATGTATGCTGAGCGCATCTTCTTCCCCGGCCACCGGGA
GTCTCCGCTGAGGCGAGACCTGGATGTTCAAGAGTGTCGAAGGCAGACGGTGGAGCAGGG
ATTGGTGCAGCTGTCCAACCTCCTCAACAGTAAACTCTTCCTTACCAAGTTCATTCACAC
TCTGGAGAGCCAACGGACTTTCTCTCCCAGAGACAGGGCGTACGTGGCCTCCCTGCTGAC
GGTGTCGCTGCATGGCAAACTGGAGTATTTCACCGACATCCTCAAAACTCTCCTCAATGA
CCTGGTGGAGCAGTATGTGGCCAAGAACCCCAAACTGATGTTGCGACGAACAGAGACAGT
GGTGGAGAAGCTGCTGACCAACTGGATGTCCATCTGCCTCTATGCTTTCCTCAGGGACTC
AGCAGGGGAGTCTCTCTACATGCTGTTCAGGGCCATAAAGCACCAGGTAGACAAAGGACC
TGTGGACGCTGTGACCGGCAAGGCCAAGTACACCCTCAATGACAACCGCCTGCTGCGAGA
GGATGTAGAGTACAAGACCCTGACTCTGAATGTTTTGGTGCAGGGTGGAGGAGTGAATGA
GAGCCAGCCACTGCCCTCCAAAGTGCTGGACTGTGACACCATCACACAGGTGAAAGAGAA
GCTGCTGGACCAGGTCTACAAGGGCACCTCCTTCTCCCACCGACCCCACGCAGACTCACT
GGACCTCGAGTGGCGGTCTGGTGTTGCTGGTCATCTCATTCTGTCAGACGAAGACTTGAC
GTCTGTGGTTCAGGGAAACTGGAAACGCCTCAACACACTGCAGCACTACAAGGTCCCAGA
CGGTGCAACAGTAGCGCTGGTCCCTCGCCACACCAAACACATTCACCATGACAACCACGA
TTATGTGGCAGGAGAGAAGACTCCGATGCTGGAGGATGCAGATGAAGGTGGAGTGAGGCT
GTGGCATCTGGTGAAAGCCAGCGAGGAGCCTGAGCTGCCCAAACACCGCCGAGGCAGCCT
CAGGGAGAGAGAGAGGGCCAAGGCCATCCCCGAGATCTACCTGACCCGCCTGCTATCCAT
GAAGGGAACGCTGCAGAAGTTTGTAGACGATCTGTTCACAGTGATCCTCAGCACCAGTCG
TCCTGTCCCGCTGGCTGTTAAATACTTCTTTGACCTGCTGGACGACCAGGCGGGACAACA
TGGCATCTCTGACCCAGAGACAATACACATTTGGAAGACCAACAGTCTCCCTCTGCGTTT
CTGGATCAACATTGTGAAGAACCCTCAGTTTATCTTTGACGTCCAGGCGTCAGACCACGT
GGACGCCGTGCTCTCTGTCATTGCCCAGACATTCATGGACTCCTGCACCATCGCTGAGCA
CAAGCTGGGACGGGACTCTCCCATCAACAAGCTGCTATATGCAAGAGACATCCCGCGCTA
CAAACAGATGGTAGAAAGGTACTATGCTGACATCAGGCAGACCATATCAGCCAGTGACCA
GGAGATGAACTCAGCTCTGGCTGAATTGTCCAGGAACTACTCTGGAGAGCTCAACTACCT
GGTCGCACTGCACGAGCTTTACAAGTACATCAACAAATACTACGACCAGATCATCACAGC
GCTGGAGGAGGACACTACAGCCCAGAAGATGCAGCTGGGCTACAGACTGCAGCAGATCGC
AGCTGCCGTGGAGAATA-------------------------------------------
------------------------------------------------------------
------------------------------------------------------------
------------------------------------------------------------
------------------------------------------------------------
------------------------------------------------------------
------------------------------------------------------------
------------------------------------------------------------
-----------------------------------------------------AGGT---
------------------------------------------------------------
------CACTGACTTG--------------------------------------------
------------------------------------------------------------
----TGA
>XP-033482537.1_lan
------------------------------------------------------------
------------------------------------------------------------
------------------------------------------------------------
------------------------------------------------------------
------------------------------------------------------------
------------------------------------------------------------
------------------------------------------------------------
------------------------------------------------------------
------------------------------------------------------------
------------------------------------------------------------
------------------------------------------------------------
------------------------------------------------------------
------------------------------------------------------------
------------------------------------------------------------
------------------------------------------------------------
------------------------------------------------------------
------------------------------------------------------------
------------------------------------------------------------
------------------------------------------------------------
------------------------------------------------------------
------------------------------------------------------------
------------------------------------------------------------
------------------------------------------------------------
------------------------------------------------------------
------------------------------------------------------------
------------------------------------------------------------
------------------------------------------------------------
------------------------------------------------------------
------------------------------------------------------------
------------------------------------------------------------
------------------------------------------------------------
------------------------------------------------------------
-------------------------------------------ATGCCTCCGGGGACGGT
CCATTGTCTTTCAGTGTTAGCAGTCCAAACGCTGCTGTCTCTCCTGCTGCTAACCTCCGA
CTGGCCCCTCGCCTTGATTCCTAGTGGTGTTGTCCAAGGATCAGACTCCTCCCCCTCCAG
TCTCTATCCCACCTTTATTCGGAATGACACTCTGTTTGAGCACTTGGCCCTGCATCCCAA
CCCCAGTGTGAGTCGGGTCTACGTTGGAGCCCGAGATCACCTGTTCCAGTTGGATGGATT
CCTCCATCCTGAACTTGAGGATGACACTGGACCTGTCACTGACAGTCGGGAGTGCTTGCC
TCCTGTCACTGAGAGCAACTGCCCTCAGGCTAGGCTCACCAGCAACCACAACAAGCTCCT
GCTGGTCAATCCTTACTCCATGGAACTTATTACCTGTGGAAGCGTCAACCAGGGAATCTG
CCAGAAACGTAGTCTGGATTCTGTGAATGTAGTACTTTTCTCAACAGAGAGGCCGGTGGA
TACTCAATACGTAGCCGCTAACCACCCCAATGTTAGCACCGTGGGACTCGTGGTTCGCTC
TCATCCTGACAGGCAGCCAGTGCTGTTTGTGGGGCGGGGTTACACTAGCAGCCACCCACC
GATTTCCACACGAAACCTTGCCCAGGAACCTGTCTTTTCTTACGAGGAGACAGCCAAGTT
GGCTGTGGCTGGCCGTCTGTCAGAATATGACCATCACTTTGTAGCTTCATTTGCCCACCG
TCAGCATGTGTACTTCCTTTTCTACAGACGGGACCTTAAGTCACAGTCACGCGAGTACTG
CACTTACGTCTCTCGTGTTTGTTTGGATGACCAGGCCTATTACTCCTATGTGGAAGTGCC
CCTGACATGCCGATCCAGGACAGGAAAAATTTACAACCTCTTGCAAGCCGTCCAGCTCGG
GCTCACCAAGGAGGGTACAGAGAGCCAAGGCTCAGAAGTTCTTCTTGGTGTCTTCTCCAC
TCGTTTGGCTTCATCAACTCGGCCCAGCGAGGACTCTGCCCTCTGCATGTTTAACCTTGA
AGACGTGGACCGCAGGATTAACTCTACCAGAGACCTGTGCTACACACAGGTGGGGAAAGA
AGCAGGACTGGAGGCAGCCTACATCGAGTATGAAGTCAAATCCAACTGTGCCAACTTGCC
AGAGAACACTCTGGATGCATACCCCTGCGGCTCTGACCACACCCCCAGCCCGATGGCCAG
CAGGATGGCTGTAGAAGCAGAGACCATATTGGACAGCCCATCTGCTCGTCTCACTGCTGT
GGCTGTTAGCGTGAGGGCGGGACATACCATTGCCTTCCTGGGAGACTCCAAGGGGAACCT
GCACAAGGTGTTCCTGGGGCCAAACGGCGAGGTGGAGGAATACTCTGTCATCTCCATTCA
GCAGAAAGCAGCTATCAGTTCAGACCTCATTCTGGACCAGAAAGAGGAACATCTCTTCAT
CATGACTCATAACATGCTGCAGAAGAGACCAGTGGCTGAATGCCAGCAGCACCCAGACTG
CCACTCCTGCCTGCTGGCCCACGACCCCTACTGTGGCTGGTGTGTCCTGGAGGGAAGGTG
TGTGTTGCAGTCACAGTGTGCTCGTGGGAATCAGCCAGGTCAGTGGCTGTGGAGCTTTGA
CATGGAACAGCAGTGTCTGGCAGTCCAGGACCTCAACCCCTCCAATGTCAGCAGGGAGGA
GAGCAGGACAGTGTCTCTGTCAGTCCCGGGACTCCCAGTGTTAGAGAAAGAGGAGTCCTA
CTCCTGCTACTTCCAGGACAGCCACAGTCCTGCCATTGTCACCCAATCCGGTGTCACCTG
CCATTCTCCTGACACCAGCCAAGTACCCATGGTGCCTCCAGGACAGGACTTTGTCACAGT
CACCTTGTCTCTTCGCTTCGGCGACGTCACCGTCACAGCGAGGGATTTCACCTTCTATGA
CTGCACGGCGGTTAAGCAGCTGTCTGGCAGCATGCCTTGCCGTGGTTGTGTTTTGAGCCG
ATGGGGCTGTAACTGGTGTGTTCACCAGCACTTGTGTACCCACAAGCCCACCTGTGAGGA
GGGGGTGATCATCTACAACCAACA------------------------------------
---TTTTAAACTCCCCACCTCAGCTCCTCCCACAACCAAACCTATGAAAGTCATGACAAC
AGCCCCGCCCACAAAGGCTGCCATGACAACCAGCACCATGGCCGCCACCACAACAGCTCC
AACAACAACTATTGCT------ACAACAACTGCAGCCTCTGTCACTGTAGCAACCACTCA
GGAGCCAACCACCCCTCCTGCACCCACTACTCCACCCACGACCACTACCAGCCTTGAGCC
AACCACCCCACCGACCACCCTGCCCCCTCAGCCTGCCAGCACACTGCCATCCACCACGCC
AGCACCCACTCCCCCTTTACTCCCAGAGGTCAACACCGGGACGGAGAAAGAAGCTAAAGC
AGGAGAGCTTTTTGTTGTCACCGAAAGTGACACAGAAGGTGCAGCAGTTACGCCCACTGT
CAACATGGTATCCACAGTGTTGGTGCCTGTCACCGTGGCTGATGGTCTGGACTCTGTGGT
GCCTTTGATCATCCCGCTACATGAACCGGATTCCTTCCCCTTGGAGGTGGTCACAGAATC
GCCCCCCAGCCACACCCAGGAAGCTGAGGGAGCCTTAAGCCTGGCAGAGCCTCCCACCCC
AGCCTCATCTGGCTTCCCCCTGCCCACGCCCTTCTCTGTAGGTGATCCTGGTGACTGGGA
GCCCTCCCTTGACCTGGACCTGACCCAGACTCCCACCCTGAGATCCACACAGGAACCCCA
AACTGAAGCATTAAGCCCAGGCACCAACCCTGAGGTGCTTCTCTGGCCTAAAGAAGAAGT
AGTCGTCCACGCTGAGACTGCCGTCCAGTCAGAAAATGACACAGCCACATTTTCCGCTGC
CACAGTGTTATCAGGTGATGGTGAGGTTGACCATGCCCCCCCATCCTACCCCCACCTGCT
TGATACGGACTCAGAGCTGGACTACCAGTATGATCCAGCTGATGCCTTTCTCCCGGGGGA
TGAGGGTTCCTATGTCAGCTGGGGTTCCTCAGCCTGTCCCTGTGTGGAGAAGGTCCAGGG
TTCATCCCTTCTCCCTGTCAGAGTGGAGAGGAAGATCACTTTACTGGCCCGCAACCTGCA
CCTTTATCAGGATACGGAGCTGGACTATGAATGTGTGTTGGTCATCGAGGGACAGACGGT
GGTGGTGGATGCCTACGTGGAGACTGATGACATGAGTCCATCAAACTTTGACATCACCTG
TCAACTCCACCAGTACACATATTCTGCACCAGTGGATGAATACAATGCCATGGTGTATGT
GAAGAGGAGGGACACCTTCCATGTGGACAGCTCTCCTGATCTATACGTGACTCTGTATAA
CTGCTCTGTGGGCCGCTCTGACTGCAGCCGCTGCCACACAGCTGATCAAAAATATGGTTG
TGTGTGGTGCGGTGGTGCTCAGGCCAGTTGCTTGTATTCCGACTCTTGTAGTGAGCCCAT
ACAACAGACATGCCCCGCCCCTGTCATCCACTCTATTGAGCCACTCTCTGGCCTGTTGGA
AGGCGGCACCTTGGTGACTGTCTCGGGTTCTAACCTGGGCCAGAAGGCTGAAGACATCCT
TCACTCTGTGTCAGTAGCTGGGATTCCTTGCACTGTCATCCCAAGCCTCTACGAGGTTTC
CTCCAGGATTGTGTGCAAGACCAAAGCCAGTGGAGGAGAGAAGGTGGGCTACATGTCTGT
GAAAGTGAGCGGAGGAGAGTTTGGTGTGTCCAGCCAGACATTCAGCTACCAGGACCCTTT
TGTGATGGGGGTGTCTCCTGAAAGGGGGCCCAAAGCCGGAGGAACATCCCTGACAATTAC
TGGCCGAAACCTGCTGACAGGACGTCCCTCTGACCTCACCATCACTGTGGGAGGGGTGCC
CTGTAGAATTGTGTCAGAGGTGCAGAGCTCCAGTGTTCAATGTGTGACAGGCAGCAGTAA
TAAGACAGGAGATCAGCGAGTCACACTGCATTACGGCAGCAGCCAACGCCACCTCCACAC
TTCAGCCTACCGCTACACCCACAACCCAAACATCACCGAAGCCAAACCCGCAAAGAGCTT
CCTGAATGGAGGTCGGCTCATCCGTGTGTCGGGACACAACCTGGACGTGGTGCAGGAGCC
CCGGATGGTGGTGACCGTCTCTCCCTTGGCATCAGTCAGCCAGAATAAAAGGAAGAAGCG
G---AGGAGGAGGAGGAGTGGAGAGCAGGGGGAGGACAGGCAGAAGACTTTGGGAAGGCC
AGTGAGGATGGTTCTTGAACCCGTCTGTCCTGGAGACCCACTCTGCTCTGTCAAACAGTT
CACTGAGCGTTGTGAGGTGAACTCCTCCTCCCTGATCCTCTGCCGCTCTCCTATGGTGGA
CTCTTCTGCCTTGGTGTCAAAGGTCACTGCAGAGTTTTTACTGGACAACCTGCGCTTTGA
CTTCAGCAGTCTGAGCCCTCAGAGCTTCAGCTACGCGCCCAACCCCACCCTGCAGCCCCT
GAACCAGCAGGACCCTCTGAAGGCTTACCGCTACAACCCTGGCAGCTTCATCCAGCTGGA
GGGGGAAGACCTGGACCTGGCCATCACTAAGGACGAGGTGGTAGTGTTGATTGGGGAGGG
TGTGTGTGCTGTTAAGACCCTCACCAAAAACCATCTGTACTGCGAGCCGCCACCTCAGCA
GCCTGCACCAGGACCCAACAGCAAGAAACGCGAGGGCTCCGACAATCTGCCTGAATTCAC
AGTCCAAATGGGCAACCTGAACTTCTCCCTTGGTAAGGTTCAGTATGACAACCTCAGCCT
GTCCACCTTCCCTCTGGAGGCCCAGATTGGAGTAGGGGTTGGGGCGTCCATAGTCGCCCT
CATCGTCCTCATCATTGTGCTCATTTACAGGAGGAAGAGTAAGCAGGCTGTGAGAGACTA
CAAGAAGGTCCAGATCCAACTGGAGAACCTGGAAACCAGCGTGAGAGACCGCTGCAAGAA
AGAGTTCACGGACCTGATGACGGAGATGATGGACATGTCCAGTGACCTGGTGGGCTCTGG
CATTCCTTTCCTTGACTACCGGATGTACGCTGAGCGCATCTTCTTCCCCGGCCACCGGGA
GTCTCCGCTGAGGCGAGACCTGGATGTTCAAGAGTGTCGAAGGCAGACAGTGGAGCAGGG
ACTGGTGCAGCTGTCCAACCTGCTCAACAGTAAACTCTTCCTTACCAAGTTCATTCACAC
TCTGGAGAGCCAACGGACTTTCTCTCCCAGAGACAGGGCGTACGTGGCCTCCCTGCTGAC
GGTGTCGCTGCATGGCAAACTGGAGTATTTCACCGACATCCTCAAAACTCTCCTCAATGA
CCTGGTGGAGCAGTATGTGGCCAAGAACCCCAAACTGATGTTGCGACGAACAGAGACAGT
GGTGGAGAAGCTGCTGACCAACTGGATGTCCATCTGCCTCTATGCTTTCCTCAGGGACTC
AGCAGGGGAGTCTCTCTACATGCTGTTCAGGGCCATAAAGCACCAGGTAGACAAAGGACC
TGTGGACGCTGTGACCGGCAAGGCCAAGTACACCCTCAATGACAACCGCCTGCTGCGAGA
GGATGTAGAGTATAAGACTCTGACTCTGAATGTTTTGGTGCAGGGTGGAGGAGTGAATGA
GAGCCAGCCGCTGCCCTCCAAAGTGCTGGACTGTGACACCATCACACAGGTGAAAGAGAA
GCTGCTGGACCAGGTCTACAAGGGCACCTCCTTCTCCCACCGACCCCACGCAGACTCACT
GGACCTCGAGTGGCGATCTGGTGTTGCTGGTCATCTCATTCTGTCAGACGAAGACTTGAC
GTCTGTGGTTCAGGGAAACTGGAAACGCCTCAACACACTGCAGCACTACAAGGTCCCAGA
CGGTGCAACAGTAGCGCTGGTCCCTCGCCACACCAAACACATTCACCATGACAACCACGA
TTATGTGGCAGGAGAGAAGACTCCGATGCTGGAGGATGCAGATGAAGGTGGAGTGAGGCT
GTGGCATCTGGTGAAAGCCAGTGAGGAGCCTGAGCTGCCCAAACACCGCCGAGGCAGCCT
CAGGGAGAGAGAGAGGGCCAAGGCCATCCCCGAGATCTACCTGACCCGCCTGCTGTCCAT
GAAGGGAACGCTGCAGAAGTTTGTAGACGATCTGTTCACAGTGATCCTCAGCACCAGTCG
TCCCGTCCCGCTGGCTGTTAAATACTTCTTTGACCTGCTGGACGACCAGGCAGGACAACA
TGGCATCTCTGACCCAGAGACAATACACATTTGGAAGACCAACAGTCTCCCTCTGCGTTT
CTGGATCAACATTGTGAAGAACCCTCAGTTTATCTTTGACGTCCAGGCGTCGGACCACGT
GGACGCCGTGCTCTCTGTCATCGCCCAGACCTTCATGGACTCCTGCACCATCGCTGAGCA
CAAGCTGGGACGGGACTCTCCCATCAACAAGCTGCTATATGCAAGAGACATCCCGCGCTA
CAAACAGATGGTAGAAAGGTACTATGCTGACATCAGGCAGACCATATCAGCCAGTGACCA
GGAGATGAACTCAGCTCTGGCTGAATTGTCCAGGAACTACTCTGGAGAGCTCAACTACCT
GGTCGCACTGCACGAGCTTTACAAGTACATCAACAAATACTACGACCAGATCATCACAGC
GCTGGAGGAGGACACTACGGCCCAGAAGATGCAGCTGGGCTACAGACTGCAGCAGATCGC
AGCTGCCGTGGAGAATA-------------------------------------------
------------------------------------------------------------
------------------------------------------------------------
------------------------------------------------------------
------------------------------------------------------------
------------------------------------------------------------
------------------------------------------------------------
------------------------------------------------------------
-----------------------------------------------------AGGT---
------------------------------------------------------------
------CACTGACTTG--------------------------------------------
------------------------------------------------------------
----TGA
>Epmoa-GLEAN-10022956_moa
------------------------------------------------------------
------------------------------------------------------------
------------------------------------------------------------
------------------------------------------------------------
------------------------------------------------------------
------------------------------------------------------------
------------------------------------------------------------
------------------------------------------------------------
------------------------------------------------------------
------------------------------------------------------------
------------------------------------------------------------
------------------------------------------------------------
------------------------------------------------------------
------------------------------------------------------------
------------------------------------------------------------
------------------------------------------------------------
------------------------------------------------------------
------------------------------------------------------------
------------------------------------------------------------
------------------------------------------------------------
------------------------------------------------------------
------------------------------------------------------------
------------------------------------------------------------
------------------------------------------------------------
------------------------------------------------------------
------------------------------------------------------------
------------------------------------------------------------
------------------------------------------------------------
------------------------------------------------------------
------------------------------------------------------------
------------------------------------------------------------
------------------------------------------------------------
------------------------------------------------------------
------------------------------------------------------------
------------------------------------------------------------
------------------------------------------------------------
------------------------------------------------------------
------------------------------------------------------------
------------------------------------------------------------
-------------------ATGGAACTTATTACCTGCGGAAGCGTCAACCAGGGAATCTG
CCAGAAACGTAGTCTGGATTCTGTGAATGTAGTACTTTTCTCAACAGAGAGGCCGGTGGA
TACTCAATACGTAGCCGCTAACCACCCCAATGTTAGCACCGTGGGACTCGTGGTTCGCTC
TCATCCTGACAGGCAGCCAGTGCTGTTTGTGGGGCGGGGTTACACTAGCAGCCACCCACC
GATTTCCACACGAAACCTTGCCCAGGAACCTGTCTTTTCTTACGAGGAGACAGCCAAGTT
GGCTGTGGCTGGCCGTCTGTCAGAATATGACCATCACTTTGTAGCTTCATTTGCCCACCG
TCAGCATGTGTACTTCCTTTTCTACAGACGGGACCTTAAGTCACAGTCACGCGAGTACCG
CACTTACGTCTCTCGTGTTTGTTTGGATGACCAGGCCTATTACTCCTACGTGGAAGTGCC
CCTGACATGCCGATCCAGGACAGGAAAAATTTACAACCTCTTGCAAGCCGTCCAGCTCGG
GCTCACCAAGGAGGGTACAGAGAGCCAAGGCTCAGAAGTTCTTCTTGGTGTCTTCTCCAC
TCGTTTGGCTTCATCAACTCGGCCCAGCGAGGACTCTGCCCTCTGCATGTTTAACCTTGA
AGACGTGGACCGCAGGATTAACTCTACCAGAGACCTGTGCTACACACAGGTGGGGAAAGA
AGCAGGACTGGAGGCAGCCTACATCGAGTATGAAGTCAAATCCAACTGTGCCAACTTGCC
AGAGAACACTCTGGATGCATACCCCTGCGGCTCTGACCACACCCCCAGCCCGATGGCCAG
CAGGATGGCTGTAGAAGCAGAGACCATATTGGACAGCCCGTCTGCTCGTCTCACTGCTGT
GGCTGTTAGCGTGAGGGCGGGACATACCATTGCCTTCCTGGGAGACTCCAAGGGGAACCT
GCACAAGGTGTTCCTGGGGCCAAACGGCGAGGTGGAGGAGTACTCTGTCATCTCCATTCA
GCAGAAAGCAGCTATCAGTTCAGACCTCATTCTGGACCAGAAAGAGGAACATCTCTTCAT
CATGACTCATAACATGCTGCAGAAGAGACCAGTGGCTGAATGCCAGCAGCACCCAGACTG
CCACTCCTGCCTGCTGGCCCACGACCCCTACTGTGGCTGGTGTGTCCTGGAGGGAAGGTG
TGTGTTGCAGTCACAGTGTGCTCGTGGGAATCAGCCAGGTCAGTGGCTGTGGAGCTTTGA
CATGGAGCAGCAGTGTCTGGCAGTCCAGGACCTCAACCCCTCCAATGTCAGCAGGGAGGA
GAGCAGGACAGTGTCTCTGTCAGTCCCGGGACTCCCAGTGTTAGAGAAAGAGGAGTCCTA
CTCCTGCTACTTCCAGGACAGCCACAGTCCTGCCATTGTCACCCAATCCGGTGTCACCTG
CCATTCTCCTGACACCAGCCAAGTACCCATGGTGCCTCCAGGACAGGACTTTGTCACAGT
CACCTTGTCTCTTCGCTTCGGCGACGTCACCGTCACAGCGAGGGATTTCACCTTCTATGA
CTGCACAGCGGTTAAGCAGCTGTCTGGCAGCATGCCTTGCCGTGGTTGTGTTTTGAGCCG
ATGGGGCTGTAACTGGTGTGTTCACCAGCACTTGTGTACCCACAAGCCCACCTGTGAGGA
GGGGGTGATCATCTACAACCAACATTTTTTTGATTTGTGTCTCATCCTGTCCTCCCCTCC
TCCTTTTAAACTCCCCACCTCAGCTCCTCCCACAACCAAACCTATGAAAGTCATGACAAC
AGCCCCGCCCACAAAGGCTGCCATGACAACCAGCACCATGGCCGCCACCACAACAGCTCC
AACAACAACTATTGCT------ACAACAACTGCAGCCTCTGTCACTGTAGCAACCACTCA
GGAGCCAACCACCCCTCCTGCACCCACTACTCCACCCACGACCACTACCAGCCTTGAGCC
AACCACCCCACCGACCACCCTGCCCCCTCAGCCTGCCAGCACACTGCCATCCACCACACC
AGCACCCACTCCCCCTTTACTCCCAGA---------------------------------
------------------------------------------------------------
------------------GTTGGTGCCTGTCACCGTGGCTGATGGTCTGGACTCT-----
------------------------------------------------------------
------------------------------------------------------------
------------------------------------------------------------
-CCCTCCCTTGACCTGGACCTGACCCAGACTCCCACCCTGAGATCCACACAAGAACCCCA
GACTGAAGCATTAAGCCCAGGCACCAACCCTGAGGTGCTTCTCTGGCCTAAAGAAGAAGT
AGACGTCCACGCTGAGACTGCCGTCCAGTCAGAAAATGACACAGCCACATTTTCCGCTGC
CACAGTGTTATCAGGTGATGGTGAGGTTGACCATGCCCCCCCATCCTACCCCCACCTGCT
TGATACGGACTCAGAGCTGGACTACCAGTATGATCCAGCTGATGCCTTTCTCCCGGGGGA
TGAGGGTTCCTATGTCAGCTGGGGTTCCTCAGCCTGTCCCTGTGTGGAGAAGGTCCAGGG
TTCATCCCTTCTCCCTGTCAGAGTGGAGAGGAAGATCACTTTACTGGCCCGCAACCTGCA
CCTTTATCAGGATACGGAGCTGGACTATGAATGTGTGTTGGTCATCGAGGGACAGACGGT
GGTGGTGGATGCCTACGTGGAGACTGATGACATGAATCCATCAAACTTTGACATCACCTG
TCAACTCCACCAGTACACATATTCTGCACCAGTGGATGAATACAATGCCATGGTGTATGT
GAAGAGGAGGGACACCTTCCATGTGGACAGCTCTCCTGATCTATACGTGACTCTGTATAA
CTGCTCTGTGGGCCGCTCTGACTGCAGCCGCTGCCACACAGCTGATCAAAAATATGGTTG
TGTGTGGTGCGGTGGTGCTCAGGCCAGTTGCTTGTATACCGACTCTTGTAGTGAGCCCAT
ACAACAGACATGCCCCGCCCCTGTCATCCACTCTATTGAGCCACTCTCTGGCCTGTTGGA
AGGCGGCACCTTGGTGACTGTCTCAGGTTCTAACCTGGGCCAGAAGGCTGAAGACATCCT
TCACTCTGTGACAGTAGCTGGGATTCCTTGCACTGTCATCCCAAGCCTCTACGAGGTTTC
CTCCAGGATTGTGTGCAGGACCAAAGCCAGTGGAGGAGAGAAGGTGGGCTACATGTCTGT
GAAAGTGAGCGGAGGAGAGTTTGGTGTGTCCAGCCAGACATTCAGCTACCAGGACCCTTT
TGTGATGGGGGTGTCTCCTGAAAGGGGGCCCAAAGCCGGAGGAACATCCCTGACAATTAC
TGGCCGAAACCTGCTGACAGGACGTCCCTCTGACCTCACCATCACTGTGGGAGGGGTGCC
CTGTAGAATTGTGTCAGAGGTGCAGAGCTCCAGTGTTCAATGTGTGACAGGCAGCAGTAA
TAAGACAGGAGATCAGCGAGTCACACTGCATTACGGCAGCAGCCAACGCCACCTCCACAC
TTCAGCCTACCGCTACACCCACAACCCAAACATCACTGAAGCCAAACCCGCAAAGAGCTT
CCTGAATGGAGGTCGGCTCATCCGTGTGTCGGGACACAACCTGGACGTGGTGCAGGAGCC
CCGGATGGTGGTGACCGTCTCTCCCTTGGCATCAGTCAGCCAGAATAAAAGGAAGAAGCG
A---AGGAGGAGGAGGAGTGGAGAGCAGGGGGAGGACAGGCAGAAGACTTTGGGAAGGCC
AGTGAGGATGGTTCTTGAACCTGTCTGTCCTGGAGACCCACTCTGCTCTGTCAAACAGTT
CACTGAGCGTTGTGAGGTGAACTCCTCCTCCCTGATCCTGTGCCGCTCTCCTATGGTGGA
CTCTTCTGCCTTGGTGTCAAAGGTCACTGCAGAGTTTTTACTGGACAACCTGCGCTTTGA
CTTCAGCAGTCTGAGCCCTCAGAGCTTCAGCTACGCGCCCAACCCCACCCTGCAGCCCCT
GAACCAGCAGGACCCTCTGAAGGCTTACCGCTACAACCCTGGCAGCTTCATCCAGCTGGA
GGGGGAAGACCTGGACCTGGCCATCACTAAGGACGAGGTGGTAGTGTTGATTGGGGAGGG
TGTGTGTGCTGTTAAGACCCTCACCAAAAACCATCTGTACTGTGAGCCGCCACCTCAGCA
GCCTGCACCAGGACCCAACAGCAAGAAACGCGAGGGCTCCGACAATCTGCCTGAATTCAC
AGTCCAAATGGGCAACCTGAACTTCTCCCTTGGTAAGGTTCAGTATGACAACCTCAGCCT
GTCCACCTTCCCTCTGGAGGCCCAGATTGGAGTAGGGGTCGGGGCGTCCATAGTCGCCCT
CATCGTCCTCATCATTGTGCTCATTTACAGGAGGAAGAGTAAGCAGGCTGTGAGAGACTA
CAAGAAGGTCCAGATCCAACTGGAGAACCTGGAAACCAGCGTGAGAGACCGCTGCAAGAA
AGAGTTCACGGACCTGATGACGGAGATGATGGACATGTCCAGTGACCTGGTGGGCTCTGG
TATTCCTTTCCTTGACTACCGGATGTATGCTGAGCGCATCTTCTTCCCCGGCCACCGGGA
GTCTCCGCTGAGGCGAGACCTGGATGTTCAAGAGTGTCGAAGGCAGACGGTGGAGCAGGG
ATTGGTGCAGCTGTCCAACCTGCTCAACAGTAAACTCTTCCTTACCAAGTTCATTCACAC
TCTGGAGAGCCAACGGACTTTCTCTCCCAGAGACAGGGCGTACGTGGCCTCCCTGCTGAC
GGTGTCACTGCATGGCAAACTGGAGTATTTCACCGACATCCTCAAAACTCTCCTCAATGA
CCTGGTGGAGCAGTATGTGGCCAAGAACCCCAAACTGATGTTGCGACGAACAGAGACAGT
GGTGGAGAAGCTGCTGACCAACTGGATGTCCATCTGCCTCTATGCTTTCCTCAGGGACTC
AGCAGGGGAGTCTCTCTACATGCTGTTCAGGGCCATAAAGCACCAGGTAGACAAAGGACC
TGTGGACGCTGTGACCGGCAAGGCCAAGTACACCCTCAATGACAACCGCCTGCTGCGAGA
GGATGTAGAGTACAAGACCCTGACTCTGAATGTTTTGGTGCAGGGTGGAGGAGTGAATGA
GAGCCAGCCGCTGCCCTCCAAAGTGCTGGACTGTGACACCATCACACAGGTGAAAGAGAA
GCTGCTGGACCAGGTCTACAAGGGCACCTCCTTCTCCCACCGACCCCACGCAGACTCACT
GGACCTCGAGTGGCGGTCTGGTGTTGCTGGTCATCTCATTCTGTCAGACGAAGACTTGAC
GTCTGTGGTTCAGGGAAACTGGAAACGCCTCAACACACTGCAGCACTACAAGGTCCCAGA
CGGTGCAACAGTAGCGCTGGTCCCTCGCCACACCAAACACATTCACCATGACAACCACGA
TTATGTGGCAGGAGAGAAGACTCCGATGCTGGAGGATGCAGATGAAGGTGGAGTGAGGCT
GTGGCATCTGGTGAAAGCCAGCGAGGAGCCTGAGCTGCCCAAACACCGCCGAGGCAGCCT
CAGGGAGAGAGAGAGGGCCAAGGCCATCCCCGAGATCTACCTGACCCGCCTGCTGTCCAT
GAAGGGAACGCTGCAGAAGTTTGTAGACGATCTCTTCACAGTGATCCTCAGCACCAGTCG
TCCCGTCCCGCTGGCTGTTAAATACTTCTTTGACCTGCTGGACGACCAGGCGGGACAACA
TGGCATCTCTGACTCAGAGACAATACACATTTGGAAGACCAACAGTCTCCCTCTGCGTTT
CTGGATCAACATTGTGAAGAATCCTCAGTTTATCTTTGACGTCCAGGCGTCGGACCATGT
GGACGCCGTGCTCTCTGTCATCGCCCAGACCTTCATGGACTCCTGCACCATCGCTGAGCA
CAAGCTGGGACGGGACTCTCCCATCAACAAGCTACTATATGCAAGAGACATCCCGCGCTA
CAAACAGATGGTAGAAAGGTACTATGCTGACATCAGGCAGACCATATCAGCCAGTGACCA
GGAGATGAACTCAGCTCTGGCTGAATTGTCCAGGAACTACTCTGGAGAGCTCAACTACCT
GGTCGCACTGCACGAGCTTTACAAGTACATCAACAAATACTACGACCAGATCATCACAGC
GCTGGAGGAGGACACTACGGCCCAGAAGATGCAGCTGGGCTACAGACTGCAGCAGATCGC
AGCTGCCGTGGAGAATA-------------------------------------------
------------------------------------------------------------
------------------------------------------------------------
------------------------------------------------------------
------------------------------------------------------------
------------------------------------------------------------
------------------------------------------------------------
------------------------------------------------------------
-----------------------------------------------------AGGT---
------------------------------------------------------------
------CACTGACTTG--------------------------------------------
------------------------------------------------------------
----TGA
>Ecy-GLEAN-10024063_Ecy
------------------------------------------------------------
------------------------------------------------------------
------------------------------------------------------------
------------------------------------------------------------
------------------------------------------------------------
------------------------------------------------------------
------------------------------------------------------------
------------------------------------------------------------
------------------------------------------------------------
------------------------------------------------------------
------------------------------------------------------------
------------------------------------------------------------
------------------------------------------------------------
------------------------------------------------------------
------------------------------------------------------------
------------------------------------------------------------
------------------------------------------------------------
------------------------------------------------------------
------------------------------------------------------------
------------------------------------------------------------
------------------------------------------------------------
------------------------------------------------------------
------------------------------------------------------------
------------------------------------------------------------
------------------------------------------------------------
------------------------------------------------------------
------------------------------------------------------------
------------------------------------------------------------
------------------------------------------------------------
------------------------------------------------------------
------------------------------------------------------------
------------------------------------------------------------
-------------------------------------------ATGCCTCCGGGGACGGT
CCATTGTCTTTCAGTGTTAGCAGTCCAAACGCTGCTGTCTCTCCTGCTGCTAACCACCGA
CTGGCCCCTCGCCTTGTTTCCTAGTGGTGTTGTCCAAGGATCAGACTCCTTCCCCTCCAG
TCTCTATCCCACCTTTATTCGGAATGACACTCTGTTTGAGCACTTGGCCCTGCATCCCAA
CCCCAGTGTGAGTCGGGTCTACGTTGGAGCCCGAGATCACCTGTTCCAGTTGGATGGATT
CCTCCATCCTGAACTTGAGGATGACACTGGACCTGTCACTGACAGTCGGGAGTGCTTGCC
TCCTGTCACTGAGAGCAACTGCCCTCAGGCAAGGCTCACCAGCAACCACAACAAGCTCCT
GCTGGTCAATCCTTACTCCATGGAACTTATTACCTGCGGAAGCGTCAACCAGGGAATCTG
CCAGAAACGTAGTCTGGATTCTGTGAATGTAGTACTTTTCTCAACAGAGAGGCCGGTGGA
TACTCAATACGTAGCCGCTAACCACCCCAATGTTAGCACCGTGGGACTCGTGGTTCGCTC
TCATCCTGACAGGCAGCCAGTGCTGTTTGTGGGGCGGGGTTACACTAGCAGCCACCCACC
AATTTCCACACGAAACCTTGCCCAGGAACCTGTCTTTTCTTACGAGGAGACAGCCAAGTT
GGCTGTGGCTGGCCGTCTGTCAGAATATGACCATCACTTTGTAGCTTCATTTGCCCACCG
TCAGCATGTGTACTTCCTTTTCTACAGACGGGACCTTAAGTCACAGTCACGCGAGTACCG
CACTTACGTCTCTCGTGTTTGTTTGGATGACCAGGCCTATTACTCCTACGTGGAAGTTCC
CCTGACATGCCGATCCAGGACAGGAAAGATTTACAACCTCTTGCAAGCCGTCCAGCTGGG
GCTCACCAAGGAGGGTACAGAGAGCCAAGGCTCAGAAGTTCTTCTTGGTGTCTTCTCCAC
TCGTTTGGCTTCATCAACTCGGCCCAGCGAGGACTCTGCCCTCTGCATGTTTAACCTTGA
AGACGTGGACCGCAGGATTAACTCCACCAGAGACCTGTGCTACACACAGGTGGGGAAAGA
AGCAGGACTGGAGGCAGCCTACATCGAGTATGAAGTCAAATCCAACTGTGCCAACTTGCC
AGAGAACACTCTGGATGCATACCCCTGCGGCTCTGACCACACCCCCAGCCCGATGGCCAG
TAGGATGGCTGTAGAAGCAGAGACCATATTGGACAGCCCGTCTGCTCGTCTCACTGCTGT
GGCTGTTAGCGTGAGGGCAGGACATACCATTGCCTTCCTGGGAGACTCCAAGGGGAACCT
ACACAAGGTGTTCCTGGGGCCAAACGGCGAGGTGGAGGAGTACTCTGTCATCTCCATTCA
GCAGAAAGCAGCTATCAGCTCAGACCTCATCCTGGACCAGAAAGAGGAACATCTCTTCAT
CATGACTCATAACATGCTGCAGAAGAGACCAGTGGCTGAATGCCAGCAGCACCCAGACTG
CCACTCCTGCCTGCTGGCCCACGACCCCTACTGTGGCTGGTGTGTCCTGGAGGGAAGGTG
TGTGTTGCAGTCACAGTGTGCTCGTGGGAATCAGCCAGGTCAGTGGCTGTGGAGCTTTGA
CATGGAGCAGCAGTGTCTGGCAGTCCAGGACCTCAACCCCTCCAATGTCAGCAGGGAGGA
GAGCAGGACAGTGTCTCTGTCAGTCCCGGGACTCCCAGTGTTAGAGAAAGAGGAGTCCTA
CTCCTGCTACTTCCAGGACAGCCACAGTCCTGCCATTGTCACCCAATCCGGCGTCACCTG
CCATTCTCCTGACACCAGCCAAGTACCCATGGTGCCTCCAGGACAGGACTTTGTCACAGT
CACCTTGTCTCTTCGCTTCGGCGACGTCACCGTCACAGCGAGGGATTTCACCTTCTATGA
CTGCACAGCGGTTAAGCAGCTGTCTGGCAGCATGCCTTGCCGTGGTTGTGTTTTGAGCCG
ATGGGGCTGTAACTGGTGTGTTCACCAGCACTTGTGTACCCACCAGCCCACCTGTGAGGA
GGGGGTGATCATCTACAACCAACA------------------------------------
---TTTTAAACTCCCCACCTCAGCTCCTCCCACAACTAAACCTATGAAAGTCATGACAAC
AGCCCCACCCACAAAGGCTGCCATGACAACCAGCACCATGGCAGCCACCACAACAGCTT-
--CAACAACTATTGCTACAACAACAACAACTGCAGCCTCTGTCACTGTAGCAACCACTCA
GGAGCCAACCACCCCTCCTGCACCCACTACTCCACCCATGACCACCACAAGCCTTGAGCC
AACCACCCCACCCACCACCCTGCCCCCTCAGCCTGCCAGCACTCTGCCATCCACCACGCC
AGCACCCACTCCCCCTTTACTCCCAGAGGTCAACACCGGGACGGAAGAAGAAGCTAAAGC
AGGGGAGCTTTTTGTTGTCACTGAAAGTGACACAGAAGGTGCAGCAGTTACGCCCACTGT
CAACATGGTATCCACAGAGTTGGTGCCTGTCACCGTGGCTGATGGTCTGGACTCTGTGGT
GCCTTTGATCATCCCGCCACATGAACCGGATTCCTTCCCCCTGGAGGTGGTGACAGAATC
GCCCCCCAGCCACACCCAGGAAGCTGAGGGAGCCTTAAGCCTGGCAGAGCCTCCCACCCC
AGCCTCATCTGGCTTCCCCCTGCCCACGCCCTTCTCTGTAGGTGATCCTGGTGACTGGGA
GCCCTCCCTTGACCTGGACCTGACCCAGATTCCCACCCTGATATCCACACAAGAGCCCCA
GACTGAGGCATTAAGCCCAGGCACCAACCCCGAGGGGCTTCTCTGGCCTAAAGAAGAAGT
AGACGTCCACGCTGAGACTGCCGTCCAGTCAGAAAATGACACAGCCACATTTTCCGCTGC
CACAGTGTTATCAGGTGATGGTGAGGTTGACCATGCCCCCCCATCCTACCCCCACCTGCT
TGATACGGACTCAGAGCTGGACTACCAGTATGATCCAGCTGATGCCTTTCTCCCGGGGGA
TGAGGGTTCCTATGTCAGCTGGGGTTCCTCAGCCTGTCCCTGTGTGGAGAAGGTCCAGGG
TTCATCCCTGCTCCCTGTCAGAGTGGAGAGGAAGATCACTTTACTGGCCCACAACCTGCA
CCTTTATCAGGATACAGATCTGGACTATGAATGTGTGTTGGTCATCGAGGGACAGACAGT
GGTGGTGGATGCCTACGTGGAGACTGATGACATGAATCCATCAAACTTTGACATCACCTG
TCAACTCCACCAGTACACATATTCTGCACCAGTGGATGAATACAATGCCATGGTGTATGT
GAAGAGGAGGGACACCTTCCATGTGGACAGCTCTCCTGATCTATACGTGACTCTGTTTAA
CTGCTCTGTGGGCCGCTCTGACTGCAGCCGCTGCCACACAGCTGATCGCAAATATGGCTG
TGTGTGGTGCGGTGGTGCTCAGGCCAGTTGCTTGTATTCTGACTCTTGTAGTGAACCCAT
ACAACAGACATGCCCTGCCCCTGTCATCCACTCTATTGAGCCACTCTCTGGCCTGTTGGA
AGGCGGCACCTTGGTGACTATCTCAGGTTCCAACCTGGGCCAGAAGGCTGAAGACATCCT
TCACTCTGTGTCAGTAGCTGGGATACCTTGCACTGTCATCCCAAGCCTCTACGAGGTTTC
CTCCAGGATTGTGTGCAGGACCAAAGCCAGTGGAGGAGAGAAGGTGGGCTACATGTCTGT
GAAAGTGAGCGGAGGAGAGTTTGGTGTGTCCAGCCAGACATTCAGCTACCAGGACCCTTT
TGTGATGGGGGTGTCTCCTGAAAGGGGGCCCAAAGCCGGAGGAACATCCCTGACAATCAC
TGGCCGAAACCTGTTGACAGGACGTCCCTCTGACCTCACCATCACTGTGGGAGGGGTGCC
CTGTAGAATTGTGTCAGAGGTGCAGAGCTCCAGTGTTCAGTGTGTGACAGGCAGCAGTAA
TAAGACAGGAGATCAGCGGGTCACACTGCATTACGGCAGCAGCCAACGCCACCTCCACGC
TTCAGCCTACCGCTACACCCACAACCCAAACATCACCGAAGCCAAGCCCGCAAAGAGCTT
CCTGAATGGCGGTCGGCTCATCCGTGTGTCGGGACACAACCTGGACGTGGTACAGGAGCC
CCGGATGGTGGTGACTGTCTCTCCCTTGGCATCAGTCAGCCAGAATAAAAGGAAGAAGCG
A---AGGAGGAGGGGGAGTGGAGAGCAGGGGGAGGATAGGCAAAAGACTTTGGGAAGGCC
AGTGAGGATGGTTCTTGAACCCGTCTGTCCTGGAGACCCACTCTGCTCTGTCAAACAGTT
CACTGAGCGCTGTGAGGTGAACTCCTCCTCCCTGATCCTGTGCCGCTCTCCTATGGTGGA
CTCTTCTGCCTTGGTTTCAAAGGTCACTGCAGAGTTTTTACTGGACAACCTTCACTTCGA
CTTCAGCAGTCTGAGCCCTCAGAGCTTCAGCTACGCGCCCAACCCCACCCTGCAGCCCCT
GAACCAGCAGGACCCTCTGAAGGCTTACCGCTACAACCCTGGCAGCTTCATCCAGCTGGA
GGGGGAAGACCTGGACCTGGCCATCACTAAGGACGAGGTGGTAGTGTTGATTGGGGAGGG
TGTGTGTGCTGTTAAGACCCTCACCAAAAACCATCTGTACTGTGAGCCGCCACCTCAGCA
GCCTGCACCAGGACTCAACAGCAAGAAACGCGAGGGCTCCGACAATCTGCCTGAATTCAC
AGTCCAAATGGGCAACCTGAACTTCTCCCTGGGTAAGGTTCAGTATGACAACCTCAGCCT
GTCCACCTTCCCTCTGGAGGCCCAGATTGGAGTCGGCGTCGGGGCGTCCATAGTCGCCCT
CATCGTCCTCATCATCGTGCTCATTTACAGGAGGAAGAGTAAGCAGGCTGTGAGAGACTA
CAAGAAGGTCCAGATCCAACTGGAGAACCTGGAAACCAGCGTGAGAGACCGCTGCAAGAA
AGAGTTCACGGACCTGATGACCGAGATGATGGACATGTCCAGTGACCTGGTGGGCTCTGG
CATTCCTTTCCTTGACTACCGGATGTACGCCGAGCGCATCTTCTTCCCTGGCCACCGGGA
GTCTCCACTGAGGCGAGACCTGGATGTTCAAGAGTGCCGAAGGCAGACGGTGGAGCAGGG
ATTGGTGCAGCTGTCCAACCTGCTCAACAGTAAACTCTTCCTTACCAAGTTCATTCATAC
TCTGGAGAGCCAGCGGACTTTCTCTCCCAGAGACAGGGCATATGTGGCCTCCCTGCTGAC
GGTGTCGCTGCATGGCAAACTGGAGTATTTCACCGACATCCTCAAAACTCTCCTCAATGA
CCTGGTGGAGCAGTATGTGGCCAAGAACCCCAAACTGATGTTGCGACGAACAGAGACAGT
GGTGGAGAAGCTGCTGACCAACTGGATGTCCATCTGCCTCTATGCTTTCCTCAGGGACTC
AGCAGGGGAGTCTCTCTACATGCTGTTCAGGGCCATAAAGCACCAGGTAGACAAAGGACC
TGTGGACGCTGTGACCGGCAAGGCCAAGTACACCCTCAACGACAACCGCCTGCTGCGAGA
GGATGTAGAGTACAAGACTCTGACTCTGAATGTTTTGGTTCAGGGTGGAGGAGTGAATGA
GAGCCAGCCGCTGCCCTCCAAAGTGCTAGACTGTGACACCATCACACAGGTGAAAGAGAA
GCTGCTGGACCAGGTCTACAAGGGCACCTCCTTCTCCCACCGACCCCACGCAGACTCACT
GGACCTCGAGTGGCGGTCTGGTGTTGCTGGTCATCTCATTCTGTCAGACGAAGACTTGAC
GTCTGTGGTTCAGGGAAACTGGAAACGCCTCAACACACTGCAGCACTACAAGGTCCCAGA
CGGTGCAACAGTAGCACTGGTCCCTCGCCACACCAAACACATTCACCATGACAACCACGA
CTATGTGGCAGGAGAGAAGACTCCAATGCTGGAGGATGCAGATGAAGGTGGAGTGAGGCT
GTGGCATCTGGTGAAAGCCAGCGAGGAGCCTGAGCTGCCCAAACACCGCCGAGGCAGCCT
CAGGGAGAGAGAGAGGGCCAAGGCCATCCCCGAGATCTACCTGACCCGCCTGCTGTCCAT
GAAGGGAACGCTGCAGAAGTTTGTAGACGATCTGTTTACAGTGATCCTCAGCACCAGTCG
TCCCGTCCCGCTGGCTGTTAAATACTTCTTTGACCTGCTGGACGACCAGGCGGGACAACA
TGGCATCTCAGACCCAGAGACAATACACATTTGGAAAACAAACAGTCTCCCTCTGCGTTT
CTGGATCAACATTGTGAAGAACCCTCAGTTTATCTTTGACGTCCAGGCGTCGGACCATGT
GGACGCCGTGCTCTCTGTCATCGCCCAGACCTTCATGGACTCCTGCACCATCGCTGAGCA
CAAGCTGGGACGGGATTCTCCCATCAACAAGCTGCTATATGCAAGAGACATCCCGCGCTA
CAAACAGATGGTAGAAAGGTATTATGCTGACATCAGGCAGACCATATCAGCCAGTGACCA
GGAGATGAACTCAGCTCTGGCTGAATTGTCCAGGAACTACTCTGGAGAGCTCAACTACCT
GGTCGCACTGCACGAGCTTTACAAGTATATCAACAAATACTACGACCAGATCATCACAGC
GCTGGAGGAGGACACTACGGCCCAGAAGATGCAGCTGGGCTACAGACTGCAGCAGATCGC
AGCTGCCGTGGAGAATA-------------------------------------------
------------------------------------------------------------
--------------------------------------------AGTCAAGAATGGAGCC
ATCAGAACAGTCAGGACCAGACTCCGGCTCTCAGGATGTCAACCCCGTTTTTCTGCAGCA
GCTCAGAGAGCTGGACATCCCAGAGGAGGCAGCCAAGCAGGCACTTCTTCACACTCGGAA
TGTGTCTGCCGAGGAGGCGGCAATGTACTACTTCAACAAGCTGGAGAATGAGGAGGAAGG
AGACGATGACCTCATGTTCAAGATGGTGTTTGTGGTGAACATGGACCTTGCCATGGGTGT
TGGAAAGGTGGCGGCTCAGGTTGGTCATGCTGCTGTGGGTTTGTACCAGGCTCTGCAGGA
GAAGAACAGTTGGAGGGAGATGGCCTGGAAGTGGGACCACAGTGGAGCCAAGAAGGTGGT
GGTCCAGGGCACGAATGTGGCTCATCTACTGGAGCTGCAGGCCCTGGCCATGAGCCTCAG
CCTGCCCACTTACCTGGTCCAGGATGCAGGGCTTACCCAGGTGGAGTCTGGCTCCCGCAC
TGTGCTGGCCATTATGGGTGAGGAGGAGATGGTGAACAATGTCACTGGGAGTCTGAAGCT
GCTCTGA
>OF23138-RA_aka
ATGGCGTTGCCCCCTCTGCTGGTCAGGGGAAACAGATGGTGCCCTCAGACAGTCCACGAA
TTACCACAAAATGCTGAGTTTACAGTAAGCTGTGATGCACATCTTGCAGTGTACCAGGTC
ATGTGTCAGCATGTGCATGGCCAGTGCTGGCATGGACACGTACACTTTGTGGCAGGTAGG
ACACTTCCTCGCCTGCTGGCTGTCCAGGCTGCGGTGAGTCTGCTTGTGTCTGCTCAGATT
GGAGGACGTGGCGTAAGACTTTCCACACTCGCCGCACATATGGCGCCCTTTGGATTTCCC
CTTGGTGGGGCTGCTGTCTGCCGAGCCAACACCCTCGCTGCTGTCCGACTGGCTGCCTCC
CTCGTGAGGACACCTCTGTTGGACCTGACAAAGGCTTGCATCAGATTCTGCCTGATGCGC
GTGTCCACACGGAAAGAAAGAGAGAATGTAGTAAAAGCAGCAGCAGAGAGACAGAAAGCA
GAGGACAGGGAGGATGGAGAGGAAGACAGAAAGTGGCGAAGGAGAAAGAGAGGCAGAGAG
AGAGAGATGGCTGGACTAGCTGAGCTCAGCACTACTGCAGCCTTTTATATGTGGGGCACA
AGCCCCAAAGATCAGGTGGTGCTTTGGAAGAGGGAGCTGCTTAGCATTAATCCATCAAAC
ATCCCCAGGGACACACATCAAATTACCACGAGCCGTCTGTGCTTCTCCCTGCACGCACAC
ACATGCACATACACACAGAGCAGTCAACTAACCCACCTCCTCCCACATCCTCCACCTCCT
CCTCCTCCTTTCACCCCTCCGTCTCCCCTCTCCCAGGGAAGGAGAGCAGACAATAGTGGT
GCAGAAGCACGTGGTGGCACTTTTACAGAAGAGAATTCATCTCTGGGCAGGTCTACTGTG
AAAGCACCTCAAAGCTTCATCTGTCATCAGGCATGTAATCATTCTCACTATCCACCATAT
TTCCCTTCATTGCTGTGGTTTTTCCATTTTGAACAGCATCTGCAGCTCTCGCTCAGCTGC
TCCCCCGAGACTCTGACATCCACGGGAGCAGAGGCCAGTGAGGATATGCACAAACAAGTA
CCAAAACAGAGTGAAGTCTCAGCTCTGACTGCAGCTGCTCACAGCAGCTTAATGCCGTTT
GTGAATTCTGTGTCTGTTCACAACATCAGTAATCCACCTGCTGGAAAGGTGTGCACTCAG
TTGGTGGTCAACACTGAGGAAAGACTCACAACGGCAGCAGCTTTCACTGTATCGCAGCTC
ATCCTCAACAAGAAGTGTTACCAAATCATCTACCGTACTATTGCTGTTGGATCACTAGCT
GATAGAGATGTAGTGTCATACCTGAAACCTTGTGGACATGAATACAGTCTGTTGGTCCTG
ACGGACAGGCGTGCCCATTCACACTCTGCTTTTCCACTTTTCAAACTCACTACTCCGTCA
CCCTGCTATGAATACAGGCCTGTGCTGACAAACCATGGTATATCCCCGTTTGCCAAACCC
CCTTTCTCCGCCTGTGGAGAGCTGGCCGCGGAGCGCAGTAACAACCCATTCTCACCACCA
CTTACCGGCTACATGTG----------------GGACAATTTGGATACTTTGAATGAAAC
CAGTGAAAACTTGTTCGCTTCACCGAAACGAGGAGTAAAGCAGCTTTTGGAGCAAGTGAC
TGAAGAGTTGTACACAGGGCAAGGTTTGGACACATCCTCATGGGAACCATGGAAAGATTG
GAAATGGCAGGAAAAAAGCACTAAACTTCTACAGTCGCCTCTCCCATTGAGTGCCACCCT
TCCCCGCCATCGTTGCTCAAGCCTGAGAGCCCAACTCCTTGTAAATAGCTGTGGCCAAGG
ACTAACAGACATCCTGTCAGCGGTGGAACACAGTAGATCAGGTTGTGTCCAGAAGGATGT
GTCTTTAAACCCGAGCTGCTGGGAAGTCAAGAGCTCTGCTGCCATGCCTCCGGGGACGGT
CCATTGTCTTTCAGTGTTAGCAGTCCAAACGCTGCTGTCTCTCCTGCTGCTAACCACCGA
CTGGCCCCTCGCCTTGTTTCCTAGTGGTGTTGTCCAAGGATCAGACTCCTTCCCCTCCGG
TCTCTATCCCACCTTTATTCGGAATGACACTCTGTTTGAGCACTTGGCCCTGCATCCCAA
CCCCAGTGTGAGTCGGGTCTACGTTGGAGCCCGAGATCACCTGTTCCAGTTGGATGGATT
CCTCCATCCTGAACTTGAGGATGACACTGGACCTGTCACTGACAGTCGGGAGTGCTTGCC
TCCTGTCACTGAGAGCAACTGCCCTCAGGCAAGGCTCACCAGCAACCACAACAAGCTCCT
GCTGGTCAATCCTTACTCCATGGAACTTATTACCTGCGGAAGCGTCAACCAGGGAATCTG
CCAGAAACGTAGTCTGGATTCTGTGAATGTAGTACTTTTCTCAACAGAGAGGCCGGTGGA
TACTCAATACGTAGCCGCTAACCACCCCAATGTTAGCACCGTGGGACTCGTGGTTCGCTC
TCATCCTGACAGGCAGCCAGTGCTGTTTGTGGGGCGGGGTTACACTAGCAGCCACCCACC
AATTTCCACACGAAACCTTGCCCAGGAACCTGTCTTTTCTTACGAGGAGACAGCCAAGTT
GGCTGTGGCTGGCCGTCTGTCAGAATATGACCATCACTTTGTAGCTTCATTTGCCCACCG
TCAGCATGTGTACTTCCTTTTTTACAGACGGGACCTTAAGTCACAGTCACGCGAGTACCG
CACTTACGTCTCTCGTGTTTGTTTGGATGACCAGGCCTATTACTCCTACGTGGAAGTGCC
CCTGACATGCCGATCCAGGACAGGAAAAATTTACAACCTCTTGCAAGCCGTCCAGCTCGG
GCTCACCAAGGAGGGTACAGAGAGCCAAGGCTCAGAAGTTCTTCTTGGTGTCTTCTCCAC
TCGTTTGGCTTCATCAACTCGGCCCAGCGAGGACTCTGCCCTCTGCATGTTTAACCTTGA
AGATGTGGACCGCAGGATTAACTCCACCAGAGACCTGTGCTACACACAGGTGGGGAAAGA
AGCAGGACTGGAGGCAGCCTACATCGAGTATGAAGTCAAATCCAACTGTGCCAACTTGCC
AGAGAACACTCTGGATGCATACCCCTGCGGCTCTGACCACACCCCCAGCCCGATGGCCAG
CAGGATGGCTGTAGAAGCAGAGACCATATTGGACAGCCCGTCTGCTCGTCTCACTGCTGT
GGCTGTTAGCGTGAGGGCGGGACATACCATTGCCTTCCTGGGAGACTCCAAGGGGAACCT
GCACAAGGTGTTCCTGGGGCCAAACGGCGAGGTGGAGGAGTACTCTGTCATCTCCATCCA
GCAGAAAGCAGCTATCAGCTCAGACCTCATCCTGGACCAGAAAGAGGAACATCTCTTCAT
CATGACTCATAACATGCTGCAGAAGAGACCAGTGGCTGAATGCCAGCAGCACCCAGACTG
CCACTCCTGCCTGCTGGCCCACGACCCCTACTGTGGCTGGTGTGTCCTGGAGGGAAGGTG
TGTGTTGCAGTCACAGTGTGCTCGTGGGAATCAGCCAGGTCAGTGGCTGTGGAGCTTTGA
CATGGAGCAGCAGTGTCTGGCAGTCCAGGACCTCAACCCCTCCAATGTCAGCAGGGAGGA
GAGCAGGACAGTGTCTCTGTCAGTCCCGGGACTCCCAGTGTTAGAGAAAGAGGAGTCCTA
CTCCTGCTACTTCCTGGACAGCCACAGTCCTGCCATTGTCACCCAATCCGGCGTCACCTG
CCATTCTCCTGACACCAGCCAAGTACCCATGGTGCCTCCAGGACAGGACTTTGTCACAGT
CACCTTGTCTCTTCGCTTCGGCGACGTCACCGTCACAGCGAGGGATTTCACCTTCTATGA
CTGCACAGCGGTTAAGCAGCTGTCTGGCAGCATGCCTTGCCGTGGTTGTGTTTTGAGCCG
ATGGGGCTGTAACTGGTGTGTTCACCAGCACTTGTGTACCCACAAGCCCACCTGTGAGGA
GGGGGTGATCATCTACAACCAACA------------------------------------
---TTTTAAACTCCCCACCTCAGCTCCTCCCACAACCAAACCTATGAAAGTCATGACAAC
AGCCCCGCCCACAAAGGCTGCCATGACAACCAGCACTATGGTAGCCACCACAACAGCTC-
--CAACAACTATTGCT------ACAACAACTGCAGCCTCTGTCACTGTAGCAACCACTCA
GGAGCCAACCACCCCTCCTGCACCCACTACTCCACCCATGACCACCACCAGCCTTGAGCC
AACCACCCCACCCACCACCCTGCCCCCTCAGCCTGCCAGCACCCTGCCATCCACCACACC
AGCACCCACTCCCCCTTTACTCCCAGAGGTCAACACCGGGACGGAGGAAGAAGCTAAAGC
AGGAGAGCTTTTTGTTGTCACGGAAAGTGACACAGAAGGTGCAGCAGTTACACCCACTGT
CAACATGGTATCCACAGAGTTGGTGCCTGTCACCGTGGCTGATGGTCTGGACTCTGTGGT
GCCTTTGATCATCCCGCCACATGAACCGGATTCCTTCCCCCTTGAGGTGGTGACAGAATC
GCCCCCCAGCCACACCCAGGAAGCTGAGGGAGCCTTAAGCCTGGCAGAGCCTCCCACCCC
AGCGTCATCTGGCTTCCCCCTGCCCACGCCCTTCTCTGTAGGTGATCCTGGTGACTGGGA
GCCCTCCTTTGACCTGGACCTGACCCAGACTCCCACCCTGATATCCACACAAGAACCCCA
GACTGAGGCATTAAGCCCAGGCACCAACCCTGAGGGGCTTCTCTGGCCTAAAGAAGAAGT
AGACGTCCACGCTGAGACTGCCGTCCAGTCAGAAAATGACACAGCCACATTTTCCGCTGC
CACAGTGTTATCAGGTGATGGTGAGGTTGACCATGCCCCCCCATCCTACCCCCACCTGCT
TGATACGGACTCAGAGCTGGACTACCAGTATGATCCAGCTGATGCCTTTCTCCCGGGGGA
TGAGGGTTCCTATGTCAGCTGGGGTTCCTCAGCCTGTCCCTGTGTGGAGAAGGTCCAGGG
TTCATCCCTGCTCCCTGTCAGAGTGGAGAGGAAGATCACTTTACTGGCCCGCAACCTGCA
CCTTTATCAGGATACGGAGCTGGACTATGAATGTGTGTTGGTCATCGAGGGACAGACGGT
GGTGGTGGATGCCTACGTGGAGACTGATGACATGAATCCATCAAACTTTGACATCACCTG
TCAACTCCACCAGTACACATATTCTGCACCAGTGGATGAATACAATGCCATGGTGTATGT
GAAGAGGAGGGACACCTTCCATGTGGACAGCTCTCCTGATCTATACGTGACTCTGTATAA
CTGCTCTGTGGGCCGCTCTGACTGCAGTCGCTGCCACACAGCTGATCAAAAATATGGCTG
TGTGTGGTGCGGTGGTGCTCAGGCCAGCTGCTTGTATTCCGACTCTTGTAGTGAGCCCAT
ACAACAGACATGCCCCGCCCCTGTCATCCACTCTATTGAGCCACTCTCTGGCCTGTTGGA
AGGCGGCACCTTGGTGACTGTCTCAGGTTCCAACCTGGGCCAGAAGGCTGAAGACATCCT
TCACTCTGTGTCAGTAGCTGGGATACCTTGCACTGTCATCCCAAGCCTCTACGAGGTTTC
CTCCAGGATTGTGTGCAGGACCAAAGCCAGTGGAGGAGAGAAGGTGGGCTACATGTCTGT
GAAAGTGAGCGGAGGAGAGTTTGGTGTGTCCAGCCAGACATTCAGCTACCAGGACCCTTT
TGTGATGGGGGTGTCTCCTGAAAGGGGGCCCAAAGCCGGAGGAACATCCCTGACAATCAC
TGGCCGAAACCTGCTGACAGGACGTCCCTCTGACCTCACCATCACTGTGGGAGGGGTGCC
CTGTAGAATTGTGTCAGAGGTGCAGAGCTCCAGTGTTCAGTGTGTGACAGGCAGCAGTAA
TAAGACAGGAGATCAGCGGGTCACACTGCATTACGGCAGCAGCCAACGCCACCTCCACGC
TTCAGCCTACCGCTACACCCACAACCCAAACATCACCGAAGCCAAGCCCGCAAAGAGCTT
CCTGAATGGTGGTCGGCTCATCCGTGTGTCGGGACACAACCTGGACGTGGTGCAGGAGCC
CCGGATGGTGGTGACCGTCTCTCCCTTGGCATCAGTCAGTCAGAATAAAAGGAAGAAGCG
AAGGAGGAGGAGGAGGAGTGGAGAGCAGGGGGAGGACAGGCAAAAGACTTTGGGAAGGCC
AGTGAGGATGGTTCTTGAACCCGTCTGTCCTGGAGACCCACTCTGCTCTGTCAAACAGTT
CACTGAGCGCTGTGAGGTGAACTCCTCCTCCCTGATCCTGTGCCGCTCTCCTATGGTGGA
CTCTTCTGCCTTGGTGTCAAAGGTCACTGCAGAGTTTTTACTGGACAACCTGCACTTTGA
CTTCAGCAGTCTGAGCCCTCAGAGCTTCAGCTACGCGCCCAACCCCACCCTGCAGCCCCT
GAACCAGCAGGACCCTCTGAAGGCTTACCGCTACAACCCTGGCAGCTTCATCCAGCTGGA
GGGGGAAGACCTGGACCTGGCCATCACTAAGGACGAGGTGGTAGTGTTGATTGGGGAGGG
TGTGTGTGCTGTTAAGACCCTCACCAAAAACCATCTGTACTGTGAGCCGCCACCTCAGCA
GCCTGCACCAGGACCCAACAGCAAGAAACGTGAGGGCTCCGACAATCTGCCTGAATTCAC
AGTCCAAATGGGCAACCTGAACTTCTCCCTGGGTAAGGTTCAGTATGACAACCTCAGCAT
GTCCACCTTCCCTCTGGAGGCCCAGATTGGAGTCGGCGTCGGGGCGTCCATAGTCGCCCT
CATCGTCCTCATCATCGTGCTCATTTACAGGAGGAAGAGTAAGCAGGCTGTGAGAGACTA
CAAGAAGGTCCAGATCCAACTGGAGAACCTGGAAACCAGCGTGAGAGACCGCTGCAAGAA
AGAGTTCACGGACCTGATGACGGAGATGATGGACATGTCCAGTGACCTGGTGGGCTCTGG
CATTCCTTTCCTTGACTACCGGATGTACGCTGAGCGCATCTTCTTCCCCGGCCACCGGGA
GTCTCCACTGAGGCGAGACCTGGATGTTCAAGAGTGTCGAAGGCAGACGGTGGAGCAAGG
ATTGGTGCAGCTGTCCAACCTGCTCAACAGTAAACTCTTCCTTACCAAGTTCATTCACAC
TCTGGAGAGCCAGCGGACTTTCTCTCCCAGAGACAGGGCGTACGTGGCCTCCCTGCTGAC
GGTGTCGCTGCATGGCAAACTGGAGTATTTCACCGACATCCTCAAAACTCTCCTCAATGA
CCTGGTGGAGCAGTATGTGGCCAAGAACCCCAAACTGATGTTGCGACGAACAGAGACAGT
GGTGGAGAAGCTGCTGACCAACTGGATGTCCATCTGCCTCTATGCTTTCCTCAGGGACTC
AGCAGGGGAGTCTCTCTACATGCTGTTCAGGGCCATAAAGCACCAGGTAGACAAAGGACC
TGTGGACGCTGTGACCGGCAAGGCCAAATACACCCTCAACGACAACCGCCTGCTGCGAGA
GGATGTAGAGTACAAGACTCTGACTCTGAATGTTTTGGTTCAGGGTGGAGGAGTGAATGA
GAGCCAGCCGCTGCCCTCCAAAGTGCTAGACTGTGACACCATCACGCAGGTGAAAGAGAA
GCTGCTGGACCAGGTCTACAAGGGCACCTCCTTCTCCCACCGACCCCACGCAGACTCACT
GGACCTCGAGTGGCGGTCTGGTGTTGCTGGTCATCTCATTCTGTCAGATGAAGACTTGAC
GTCTGTGGTTCAGGGAAACTGGAAACGCCTCAACACACTGCAGCACTACAAGGTCCCAGA
CGGTGCTACAGTAGCACTGGTCCCTCGCCACACCAAACACATTCACCATGACAACCACGA
CTATGTGGCAGGAGAGAAGACTCCGATGCTGGAGGATGCAGATGAAGGTGGAGTGAGGCT
GTGGCATCTGGTGAAAGCCAGCGAGGAGCCTGAGCTGCCCAAACACCGCCGAGGCAGCCT
CAGGGAGAGAGAGAGGGCCAAGGCCATCCCTGAGATCTACCTGACCCGCCTGCTGTCCAT
GAAGGGAACGCTGCAGAAGTTTGTAGACGATCTGTTCACAGTGATCCTCAGCACCAGTCG
TCCCGTCCCACTGGCTGTTAAATACTTCTTTGACCTGCTGGACGACCAGGCGGGACAACA
TGGCATCTCAGACCCAGAGACAATACACATTTGGAAGACCAACAGTCTCCCTCTGCGTTT
CTGGATCAACATTGTGAAGAACCCTCAGTTTATCTTTGACGTCCAGGCGTCGGACCACGT
GGACGCCGTGCTCTCTGTCATCGCCCAGACCTTCATGGACTCCTGCACCATCGCTGAGCA
CAAGCTGGGACGGGACTCTCCCATCAACAAGCTGCTATATGCAAGAGACATCCCGCGCTA
CAAACAGATGGTAGAAAGGTACTATGCTGACATCAGGCAGACCATATCAGCCAGTGACCA
GGAGATGAACTCAGCTCTGGCTGAATTGTCCAGGAACTACTCTGGAGAGCTCAACTACCT
GGTCGCACTGCACGAGCTTTACAAGTACATCAACAAATACTACGACCAGATCATCACGGC
GCTGGAGGAGGACACTACGGCCCAGAAGATGCAGCTGGGCTACAGACTGCAGCAGATCGC
AGCTGCCGTGGAGAATAAGATTTTGAAGAATGCGTTAATCATGATTCACCTGGTTCCAAT
CCAGGGCGAGGTGATGATACCTGTTGGAAGTGTTTTGGTGTTGACATCATGGTTGGTATA
CAGTTCTTGTATTGAACACAAGGTGGCACTGATTCATGTGCCAGAGTCAAGAATGGAGCC
ATCAGAGCAGTCAGGACCAGACTCCGGCTCTCAGGATGTCAACCCTGTTTTTCTGCAGCA
GCTCAGAGAGCTGGACATCCCAGAGGAGGCAGCCAAGCAGGCACTTCTTCACACTCGGAA
TGTGTCTGCCGAGGAGGCGGCAATGTACTACTTCAACAAGCTGGAGAATGAGGAGGAAGG
AGACGATGACCTCATGTTCAAGATGGTGTTTGTGGTGAACATGGACCTTGCCATGGGTGT
TGGAAAGGTGGCGGCTCAGGTTGGTCATGCTGCTGTGGGTTTGTACCAGGCTCTGCAGGA
GAAGAACAGTTGGAGGGAGATGGCCTGGAAGTGGGACCACAGTGGAGCCAAGAAGGTGGT
GGTCCAGGGCACGAATGTGGCTCATCTACTGGAGCTGCAGGCCCTGGCCATGAGCCTCAG
CCTGCCCACTTACCTGGTCCAGGATGCAGGGCTTACCCAGGTGGAGTCTGGCTCCCGCAC
TGTCCTGGCCATTATGGGTGAGGAGGAGATGGTGAACAATGTCACTGGGAGTCTGAAGCT
GCTCTGA
