# Supplementary material for: Chromosome-Level Genome Assembly of the Speckled Blue Grouper (Epinephelus cyanopodus) Provides Insight into Its Adaptive Evolution
Source: Biology (Basel). 2022 Dec 13;11(12):1810. doi: 10.3390/biology11121810 (PMC9775623; doi:10.3390/biology11121810)
Supplement: Supplementary file 1 [file biology-11-01810-s001.zip › Supplemental Data/HO00770.align]

>Ecy-GLEAN-10025343_Ecy
ATGCACAACAGCTGTATGACTCATATGCTCCTGTTTCTGCTCTGCATCGGATTGGGTGAC
CAATATGAGCTGGAGACAGATGAAGTGGTTCCTAAGCTGCTGTCCGGGCAGGAGGCGCAC
CTGTCCTCCAGTGTCCACATACTGCGGCGCCGCGGTCAGCGCTCCCTGGTCGCCCCGGGG
GGAGGACACTCTGACCCTGATAACATTATTCTGTCAGTGCCGGCTTTCGGAAGGATCCTG
TATTTAAATCTGACAAGGGGCAGTACCTTTCTCTCGGAGGACTTCGTGGTGGAGGAGAGA
CGCCGGGACCAGAGCGCAGCTGTGAGCCGCTTGTCTATGAACCCTCTCTGCTTTTACTTC
GGCTCCATCATCAACCAGACTGATTCTCTGGCATCGATGAGCACGTGTGGCGGCCTGACT
GGACTCATCCAGATTGCAGAAGACAGCCTATTCATTCAGCCGATTGACGAAAATGTCCCC
TCACAGTCCTTCTCAGGACTTAAACACCGGCTGCTGCGACACCGACGCCATGCAAAGACC
AGCTCTACTCAAGATGCTGACCAGCCTCACTACTGTGGGACTGTACAAGGAAAGAAGAAG
GGGAAGACGTCAAAAGTTGGTGAGGAGGGTCGTGGTAAAAGAAACTCCATTCGCCTGCAC
GAAGCATACACTGTGGAAACAGTGGTGGTGGCAGACTCTGACATGGTGCAGTACCACGGT
GCAG--AGGCAGCACAGAGGTTCCTACTGACAGTCATGAACATGGTCTACAACATGTTCC
ACCACCAGAGTCTGGGAGTCAGGATCAACATTCGTGTCACCAAGCTGGTGTTGCTTCACA
GCCGGCCAGAAAAACTAAAGGTGGGCCATCATGGAGAAAGATCTCTGGAGAGCTTCTGTC
ATTGGCAGTATCAAGAGTTTGGGATACGGTACCTTGGTACCAACCACATTCCTGGTGGAA
AAGATGACATTCCGCCAGTGGACACTGCCGTGCTTGTCACCAGGACAGATTTCTGCGTTC
ATAAAGACGAACCCTGTGATACTGTGGGTATTGCTTACCTGGGGGGTGTCTGCAGCGCCA
AGAGGAAATGTGTATTAGCAGAGGACAATGGATTAAATTTGGCCTTCACCATTGCTCATG
AGCTGGGACACAACATGGGAATGAGCCATGATGATGACCATGACACCTGCACTGGATACT
CCCACATCATGTCTGGTGAATGGGTGAAAGGAAGAAACCCCAGTGACCTGTCCTGGTCCT
CCTGCAGTCGTGATGACATTGAGAACTTTCTCAGGTCCAAAGCCAGTTCCTGTCTGCTAC
ACACAGACCTCCGGAGCCGATACCAGGTCCGGCTCCCTCCCAAGCTGCCAGGCATGCACT
ACAGTGTGGATGAACAGTGCCAGATCCTGTTTGGAACCAATGCCTCTTTCTGTAATGACA
TGGAGCACTTGATGTGCGCTGGCCTGTGGTGTTTGGTAGAAGGTGATACGTCCTGCAAAA
CCAAACTGGATCCTCCTTTGGATGGAACAGAGTGTGGAGCAGATAAGTGGTGCAGGGCAG
GTGAGTGTGTCAGTAAGACTCCCATCCCTGAGCATGTGGACGGTGACTGGAGTCCATGGA
GCCAGTGGAGCATGTGCAGTAGGACCTGCGGTACTGGAGTCCAGTTCAGACAGAGGAAAT
GTGACAACCCTCCGCCTGGTCCTGGGGGGCGAAACTGTCAGAGGGCCAGTGTGGAACACA
AGGCCTGTGAAAATCCACCCTGTCCCAAAGGGGCACCCAGCTTCAGAGACCTGCAGTGTC
TGTCATATGACCGACATTCCAGCAAGAAGAAGGGCAGCATGTTGACTGCCATTATTAATG
AT---GAGAAGCCTTGTGTGTTGTTCTGCAGCCCAGTAGGTCGAGATGTCCCAGTCCTGA
TGGCAGACAGAGTGATGGATGGGACACCCTGTGGACCATACGAGGCTGATCTCTGTGTTA
ATGGAAAGTGTCAGAAAATTGGCTGTGACAGCATAATTGGCTCTTCAGCTAAAGAGGACC
GCTGTGGTGTTTGCAATGGAGATGCACGCTCCTGTAAGATAGTGAGAGGAGACTTCAACC
ACACCAAAGGAATGG---------------------------------------------
------------------------------GCTACATCGAAGCTGTGGTTATCCCTGCAG
GAGCCAGGAGGATCAAAGTTGTCGAGGACAAACCCTCACATAGCTTTCTGGCTCTGAAAG
ACTCCAGTAAGAGGTCCATCAACAACGACTGGAAAATTGAACTTCCAGGAGATTTTGAGC
TGGCTGGGACCACAGTGCGATATGTTAGAAGAGGATTATGGGAGAAGATGTCTGCTAAGG
GACCCACTAACACCCCCTTACACTTGATGGTGTTACTCTTTCATGATCAGAGCTATGGGA
TCCACTATGAGTACACAGTGTCCCTCAACACAACTCAGGACAGGAGCAGGGAGGAGCAGA
AGGAACCAGAGTATCTCTACATCTGGACGCACAGCAGTTGGCAGGACTGTACTGTCCAAT
GTGGAGGAGGTGAGAGGAAGACAGTGGTTTCCTGTATGAGGATAGCCAATAAAACCATGG
AAGTGGTCAATGATAGCTACTGTCAACCTGAGAACCGACCACACCCCCAAGTACGACTCT
GCAACTCTCACCCCTGCCAGTATAGGTGGGTGACAGGAGAGTGGGGACCCTGCTCCGTCA
CATGTGGTAAAGGTCTTCAGCAGAGAGAGGTGGTTTGTGTTTACCATCTACAGAATGGCT
CACTCATCCACACCAGGGACCTGTATTGCCAAGGAGGAAAACCTCCTGTTCTGCAGGGCT
GTGAGGGCCGCCTCTGCCTTACTGTGTGGGAGGCTTCAGAGTGGTCCAAGTGTTCATCAG
ACTGTGGTCAAGGTGTTCGCAAACGGATGGTGTCATGTACAAACCCTCAGGGTCTATGTG
ATCCTCTGTCCCAGCCTGCTCAAGAGGAGCACTGTGAGGACCACTCCAGATGTTACGAAT
GGAAGACTGGAGACTGGTCCAAGTGCTCATCATCCTGTGGTAAAGGCCTCCAATCAAGAG
TGGTCCAGTGTATGCACAAAGTGACCGGGCGTCATGGTACTGACTGCCCAGTGACGCTGA
GACCTCCGACCTACCAACCCTGTCACCATGGTACCTGCAATGAGAAAATCAATGTGAACA
CCATCACCTCCCCCAGGCTAGCTTCTCTGACCTACAAATGCATGGGGGACCAGTGGACAG
TGTACTGTCATGTGATCCGAGAGAAGAACCTCTGCCAGGACATGAGGTGGTACCAGCGTT
GCTGTGAAACCTGTAGGGACTTTTATGCCAAGAGAATACTGCACAAGACCTAA
>C.altivelis-GLEAN-10027846_alt
ATGCACAACAGCTGTATGACTCATATGCTCCTGTTTCTGCTCTGCATCGGATTGGGTGAC
CAATATGAGCTGGAGACAGATGAAGTGGTTCCCAAGCTGCTGTCTGGGCAGGAGGCGCAC
CTGTCCTCCAGTGTCCACATACTGCGGCGCCGCGGTCAGCGCTCCCTGGTCGCCCCGGGG
GGAGGACACTCTGACCCTGATAACATTATTCTGTCACTGCCGGCTTTCGGAAGGAACCTG
TATTTAAATCTGACAAGGGACAGTACCTTTCTTTCGGAGGACTTCGTGGTGGAGGAGAGA
CGCGGGGACCAGAGCGCAGCTGTGAGCCGCTTGTCTATGAACCCTCTCTGCTTTTACTTC
GGCTCCATCATCAACCATACTGATTCTCTGGCATCGATGAGCACGTGTGGCGGCCTGACT
GGACTCATCCAGATTGCGGAAGACAGCCTATTCATTCAGCCGATTGACAAAAATGTCCCC
TCACAGTCCTTCTCAGGACTTAAACACCGGCTGCTGCGACACCGACGCCATGCAAAGACC
AGCTCTACTCAAGATGCTGTCCAGCCTCACTACTGTGGAACTGTACAAGGAAAGAAGAAG
GAGAAGATGTCAAAAGTTGGTGAGGAGGGTCGTGGGAAAAGAAACTCCATTCGCCTGCAC
GAAGCATACACTGTGGAAACAGTGGTGGTGGCAGACTCTGACATGGTGCAGTACCACGGT
GCTG--AGGCGGCACAGAGGTTCCTACTGACAGTCATGAACATGGTCTACAACATGTTCC
ACCACCAGAGTCTGGGAGTCAGGATCAACATTCGTGTCACCAAGCTGGTGTTGCTTCACA
GCCGGCCAGAAAAGCTAAAGGTGGGCCATCATGGAGAAAGATCTCTGGAGAGCTTCTGTC
ATTGGCAGTATCAAGAGTTTGGGGCACGGTACCTTGGTACCAACCACATTCCTGGTGGAA
GAGATGACATTCCGCCAGTGGACACTGCCGTGCTTGTCACCAGGACAGATTTCTGCGTTC
ATAAAGACGAACCCTGTGATACTGTGGGTATTGCTTACCTGGGGGGTGTCTGCAGTGCCA
AGAGGAAGTGTGTATTAGCAGAGGACAATGGATTAAATTTGGCCTTCACCATTGCTCATG
AGCTGGGACACAATATGGGAATGAGTCATGATGATGACCATGACACCTGCACTGGATACT
CCCACATCATGTCTGGTGAATGGGTGAAAGGAAGAAACCCCAGTGACCTGTCCTGGTCCT
CCTGCAGTCGTGATGACCTTGAGAACTTTCTCAGGTCCAAAGCCAGTGCCTGTCTGCTGC
ACACAGACCTCCGGAGCCGTTACCAGGTCCGACTCCCTCCCAAGCTGCCAGGCATGCACT
ACAGTGTGGATGAACAGTGCCAGATCCTGTTTGGAACCAATGCCTCTTTCTGTAATGACA
TGGAGCACCTGATGTGCGCTGGCCTATGGTGTTTGGTAGAAGGTGATACATCCTGCAAGA
CCAAACTGGATCCTCCTCTGGATGGAACAGAGTGTGGAGCAGATAAGTGGTGCAGGGCAG
GTGAGTGTGTCAGTAAGACTCCCATCCCTGAACATGTGGACGGTGACTGGAGTCCATGGA
GCCAGTGGAGCATGTGCAGTAGGACCTGCGGTACTGGAGTCCAGTTCAGACAGAGGAAAT
GTGACAACCCTCCGCCTGGTCCTGGGGGGCGAAACTGTCAGAAGGCCAGTGTGGAACACA
AGGCCTGTGAATATCCACCCTGTCCCAAAGGGGCACCCAGCTTCAGAGATCTGCAGTGTC
TGTCATATGACCGACATTCCAGCAAGAAGAAGGGTGGCATGCTGACTGCCATTATTAATG
AT---GAGAAGCCTTGTGTGTTGTTCTGCAGCCCAGTAGGTCGAGATGTCCCAGTCCTGA
TGGCAGACAGAGTGATGGATGGGACGCCCTGTGGACCATACGAGGCTGACCTCTGTGTTA
ATGGAAAGTGTCAGAAAATTGGCTGTGACAGCATCATCGGCTCTTCAGCTAAAGAGGACC
GCTGTGGTGTTTGCAATGGAGATGCACGCTCCTGTAAGATAGTGAGGGGAGACTTCAACC
ACACCAAAGGAATGG---------------------------------------------
------------------------------GCTACATCGAAGCTGTGGTTATCCCTGCAG
GAGCCAGGAGGATCAAAGTTGTCGAAGACAAACCCTCACATAGCTTTCTGGCTCTGAAAG
ACTCCAGTAAGAGGTCCATCAACAGCGACTGGAAAATTGAGCTTCCAGGAGATTTTGAGC
TGGCTGGGACCACAGTGCGATATGTTAGAAGAGGATTATGGGAGAAGATGTCTGCTAAAG
GACCCACTAACACCCCCTTACACTTGATGGTGTTACTCTTTCATGATCAGAGCTATGGGA
TCCACTATGAGTACACAGTGTCCCTGAACACAACTCAGGACAGGAGCAGTGAGGAGCAGA
AGGAACCAGAGTACCTCTACATCTGGACGCACAGCAGTTGGCAGGACTGTACTGTCCAAT
GTGGAGGAGGTGAGAGGAAGACAGTGGTTTCCTGTATGAGGATAGCCAATAAAACCATGG
AAGTGGTCAATGATAGCTACTGTCAACCTGAGAACAGACCACACCCCCAAGTACGACTCT
GCAACTCTAACCCCTGCCAGTATAGGTGGGTGACACGAGAGTGGGGACCCTGCTCCGTCA
CATGTGGTAAAGGTCTTCAGCAGAGAGAGGTGGTTTGTGTTTACCATCTACAGAATGGCT
CACTCATCCACACCAGGGACCTGTACTGCCAAGGAGGAAAACCTCCTGTTCTGCAGGGCT
GTGAGGGCCGCCTCTGCCTTACTGTGTGGGAGGCTTCAGAGTGGTCCAAGTGTTCATCAG
ACTGTGGTCAAGGTGTTCGCAAACGGATGGTGTCATGTACAAACCCCCAGGGTCTTTGTG
ATCCTCTGTCCCAGCCTGCTCAAGAGGAGCACTGTGAGGACCACTCCAGATGTTACGAAT
GGAAGACTGGAGACTGGTCCAAGTGCTCGTCATCCTGTGGTAAAGGCCTCCAATCACGAG
TGGTCCAGTGTATGCACAAAGTGACCGGTCGTCATGGTACTGACTGTCCAGTGACGCTGA
GACCTCCAACCTACCAACCCTGTCACCATGGTACCTGCAATGACAAAATCAATGTGAACA
CCATCACCTCCCCCAGACTAGCTTCTCTGACCTACAAATGCATGGGGGACCAGTGGACAG
TTTACTGTCGCGTGATCCGAGAGAAGAACCTCTGCCAGGACATGAGGTGGTACCAGCGCT
GCTGTGAAACCTGTAGGGACTTTTATGCCAAGAGAATACTGCACAAGACCTAA
>OF14638-RA_aka
ATGCACAACAGCTGTATGACTCATATGCTCCTGTTTCTGCTCTGCATCGGATTGGGTGAC
CAATATGAGCTGGAGACAGATGAAGTGGTTCCCAAGCTGCTGTCCGGGCAGGAGGCGCAC
CTGTCCTCCAGTGTCCACATACCGCGGCGCCGCGGTCAGCGCTCCCTGGTCGCCCCGGGG
GGAGGACACTCTGACCCTTATAACATTATCCTGTCACTGCCGGCTTTCGGAAGGATCCTG
TATTTAAATCTGACAAGGGGCAGTACCTTTCTCTCGGGGGACTTCGTGGTGGAGGAGAGA
CGCGGGGACCAGAGCGCAGCTGTGAGCCGCTTGTCTGTGAACCCTCTCTGCTTTTACTTC
GGCTCTATCATCAACCACACTGATTCTCTGGCATCGATGAGCACGTGTGGCGGCCTGACT
GGATTCATCCAGATTGCGGAAGACAGCCTATTCATTCAGCCGATTGACGAAAATGTCCCC
TCACAGTCCTTCTCAGGACTTAAACACCGGCTGCTGCGACACCGACGTCATGCAAAGACC
AGCTCTACTCAAGATGCTGACCAGCCTCACTACTGTGGGACTGTACAAGGAAAGAAGAAG
GGGAAGATGTCAAAAGTTGGTGAGGAGGGTCGTGGTAAAAGAAACTCCATTCACCTGCAC
GAAGCATACACTGTGGAAACAGTGGTGGTGGCAGACTCTGACATGGTGCAGTACCACGGT
GCCG--AGGCGGCACAGAGGTTCCTACTGACAGTCATGAACATGGTCTACAACATGTTCC
ACCACCAGAGTCTGGGAGTCAGGATCAACATTCGTGTCACCAAGCTGGTGTTGCTTCACA
GCCGGCCAGAAAAGCTAAAGGTGGGCCATCATGGAGAAAGATCTCTGGAGAGCTTCTGTC
ATTGGCAGTATCAAGAGTTTGGGGCACGGTACCTTGGTACCAACCACATTCCTGGTGGAA
GAGATGACATTCCGCCAGTGGACACTGCCGTGCTTGTCACCAGGACAGATTTCTGTGTTC
ATAAAGATGAACCCTGTGATACTGTGGGTATTGCTTACCTGGGGGGTGTCTGCAGCGCCA
AGAGGAAGTGTGTATTAGCAGAGGACAATGGATTAAATTTGGCCTTCACCATTGCTCATG
AGCTGGGACACAACATGGGAATGAGCCATGATGATGACCATGACACCTGCACTGGATACT
CCCACATCATGTCTGGTGAATGGGTGAAAGGAAGAAACCCCAGTGACCTGTCCTGGTCCT
CCTGCAGTCGTGATGACATTGAGAACTTTCTCAGGTCCAAAGCCAGTGCCTGTCTGCTGC
ACACAGACCTCCGGAGCCGTTACCAGGTCCGGCTCCCTCCCAAGCTGCCAGGCATGCACT
ACAGTGTGGATGAACAGTGCCAGATCCTGTTTGGAACCAATGCCTCTTTCTGTAATGACA
TGGAGCACCTGATGTGCGCTGGCCTATGGTGTTTGGTAGAAGGTGATACATCCTGCAAGA
CCAAACTGGATCCTCCTTTGGATGGAACAGAGTGTGGAGCAGATAAGTGGTGCAGGGCAG
GTGAGTGTGTCAGTAAAACTCCCATCCCTGAGCATGTGGACGGTGACTGGAGTCCATGGA
GCCAGTGGAGCATGTGCAGTAGGACCTGCGGTACTGGAGTCCAGTTCAGACAGAGGAAAT
GTGACAACCCTCCGCCTGGTCCTGGGGGGCGAAACTGTCAGAAGGCCAATGTGGAACACA
AAGCCTGTGAAAATCCACCCTGTCCCAAAGGGGCACCCAGCTTCAGAGACCTGCAGTGTC
TGTCATATGACCGACATTCCAGCAAGAAGAAGGGCAGCATGCTGACTGCCATTATTAATG
AT---GAGAAGCCTTGTGTGTTGTTCTGCAGCCCAGTAGGTCGAGATGTCCCAGTCCTGA
TGGCAGACAGAGTGATGGATGGGACGCCCTGTGGACCATACGAGGCTGACCTCTGTGTTA
ATGGAAAGTGTCAGAAAATTGGCTGTGACAGCATCATCGGCTCTTCAGCTAAAGAGGACC
GCTGTGGTGTTTGCAATGGAGATGCACGCTCCTGTAAGATAGTGAGAGGAGACTTCAACC
ACACCAAAGGAATGG---------------------------------------------
------------------------------GCTACATCGAAGCTGTGGTTATCCCTGCAG
GAGCCAGGAGGATCAAAGTTGTCGAGGACAAACCCTCACATAGCTTTCTGGCTCTGAAAG
ACTCCAGTAAGAGGTCCATCAACAGCGACTGGAAAATTGAGCTTCCAGGAGATTTTGAGC
TGGCTGGGACCACAGTGCGATATGTTAGAAGAGGATTATGGGAGAAGATGTCTGCTAAGG
GACCCACTAACACCCCCTTACACTTGATGGTGTTACTCTTTCATGATCAGAGCTATGGGA
TCCACTATGAGTACACAGTGTCCCTGAACACAACTCAGGACAGGAGCAGTGAGGAGCAGA
AGGAACCAGAGTATCTCTACATCTGGACGCACAGCAGTTGGCAGGACTGTACTGTCCAAT
GTGGAGGAGGTGAGAGGAAGACAGTGGTTTCCTGTATGAGGATAGCCAATAAAACCATGG
AAGTGGTCAATGACAGCTACTGTCAACCTGAGAACCGACCACACCCCCAAGTACGACTCT
GCAACTCTCACCCCTGCCAGTATAGGTGGGTGACAGGAGAGTGGGGATCCTGCTCCGTCA
CATGTGGTAAAGGTCTTCAGCAGAGAGAGGTGGTTTGTGTTTACCATCTACAGAATGGCT
CACTCATCCACACCAGGGACCTGTATTGCCAAGGAGGAAAACCTCCTGTTCTGCAGGGCT
GTGAGGGCCGCCTCTGCCTTACTGTGTGGGAGGCTTCAGAGTGGTCCAAGTGTTCATCAG
ACTGTGGTCAAGGTGTTCGCAAACGGATGGTGTCATGTACAAACCCTCAGGGTCTATGTG
ATCCTCTGTCCCAGCCTGCTCAAGAGGAGCACTGTGAGGACCGCTCCAGATGTTACGAAT
GGAAGACTGGAGACTGGTCCAAGTGCTCGTCATCCTGTGGTAAAGGCCTCCAATCACGAG
TGGTCCAGTGTATGCACAAAGTGACTGGTCGTCATGGTACTGACTGCCCAGTGACGCTGA
GACCTCCGACCTACCAACCCTGTCACCATGGTACCTGCAATGAGAAAATCAATGTGAACA
CCATCACCTCCCCCAGGCTAGCTTCTCTGACCTACAAATGCATGGGGGACCAGTGGACAG
TGTACTGTCGTGTGATCCGAGAGAAGAACCTCTGCCAGGACATGAGGTGGTACCAGCGCT
GCTGTGAAACCTGTAGGGACTTTTATGCCAAGAGAATACTGCACAAGACCTAA
>Epmoa-GLEAN-10021831_moa
ATGAGTGACTACG-----------------CAGACTCTCCACTGAAGCAG----------
--------------------------GGTCCCTCTGCCGC---------------AACAT
CAGGCCCC------CCACCTACTCCTGGGCCTGTAACAAGCCACAGCTATGACTCGCCGA
GGAGGACACC--------------------------------------------------
-----------------------TACTCACCTCTC-----------CAGTGAAGGAGCGA
TG----------------------------------------------------------
--------------------------GCTGGCACCAACAACCA-----------------
------------------------------------------------------------
-------------------------ACAGCCAGCTGTGAGATCAAAGCT-----------
--------------TACCACCCAGTTCCCC------------------------------
------------------------------------------ACGTCCCCTAGCCAGCA-
--------------------------------------------GCTGCAGTACCACACT
TCAGTTCGGCAGCCCATAGACTC-------------------------------------
-------AGGACTGGGAG--------------------------------------CACA
GCTCACC------------------CCATCA---------------------CCCCCAAC
GCTGTCA-------------------------CCTTATACTCCCCATGCTGCT-------
---------------------------------------CCAGCTCAAGTGTCCACATTA
CCA------------------------------------------GCCTCTGTAACCCCG
AGTGCAA------------------------------------CTCCTCCAGTGTTCC--
-------------------GACCGACTGTGCAGACCCCCATGGCCTCTACCCT-------
----------------------------------------------CCTGCCCCAGACC-
-----------------------AGCGTGCACAGGCCCATAGCCA------CCCTGCCAC
CTCAAAGTCTC---------------------CCACGTCCCAACTTCCCAG---------
---------------AGACCCAAAT---------------------------------CA
TACAGCAGCC--------------------------------------CACCATGAACCA
TCCAACTGTCTTCCCTTATC-------------------CAATGCAGTGGTGCAGGGCAG
GTGAGTGTGTCAGTAAGACTCCCATCCCTGAGCATGTGGACGGTGACTGGAGTCCATGGA
GCCAGTGGAGCATGTGCAGTAGGACCTGCGGTACTGGAGTCCAGTTCAGACAGAGGAAAT
GTGACAACCCTCCGCCTGGTCCTGGGGGGCGAAACTGTCAGAAGGCCAGTGTGGAACACA
AGGCCTGTGAAAATCCACCCTGTCCCAAAGGGGCACCCAGCTTCAGAGACCTGCAGTGTC
TGTCATATGACCGACATTCTAGCAAGAAGAAGGGCAGCATGCTGACTGCCATTATTAATG
ATGCAGAGAAGCCTTGTGTGTTGTTCTGCAGCCCAGTAGGTCGAGATGTCCCAGTCCTGA
TGGCAGATAGAGTGATGGATGGGACGCCCTGTGGACCATACGAGGCTGACCTCTGTGTTA
ATGGAAAGTGTCAGAAAATTGGCTGTGACAGCATCATCGGCTCTTCAGCTAAAGAGGACC
GCTGTGGTGTTTGCAATGGAGATGCACGCTCCTGTAAGATAGTGAGGGGAGACTTCAACC
ACACCAAAGGAATGGTCACTACTAGGCAGTGTAAAAGGATATCTACCTGTGTGATGGCTA
AACCCAGAGCTGTCCCCAAGTGTTTCTCATGCTACATCGAAGCTGTGGTTATCCCTGCAG
GAGCCAGGAGGATCAAAGTTGTCGAGGACAAACCCTCACATAGCTTTCTGGCTCTGAAAG
ACTCCAGTAAGAGGTCCATCAACAGCGACTGGAAAATTGAGCTTCCAGGAGATTTTGAGC
TGGCTGGGACCACAGTGCGATATGTCAGAAGAGGATTATGGGAGAAGATGTCTGCTAAGG
GACCCACTAACACCCCCTTACACTTGATGGTGTTACTCTTTCATGATCAGAGCTATGGGA
TCCACTATGAGTACACAGTGTCCCTGAACACAACTCAGGACAGGAGCAGTGAGGAGCAGA
AGGAACCAGAGTACCTCTACATCTGGACGCACAGCAGTTGGCAGGACTGTACTGTCCAAT
GTGGAGGAGGTGAGAGGAAGACAGTGGTTTCCTGTATGAGGATAGCCAATAAAACCATGG
AAGTGGTCAATGATAGCTACTGTCAACCTGAGAACCGACCACACCCCCAAGTACGACTCT
GCAACTCTCACCCCTGCCAGTATAGGTGGGTGACACGAGAGTGGGGACCCTGCCCCGTCA
CATGTGGTAAAGGTCTTCAGCAGAGAGAGGTGGTTTGTGTTTACCATCTACAGAATGGCT
CACTCATCCACACCAGGGACCTGTATTGCCAAGGAGGAAAACCTCCTGTTCTGCAGGGCT
GTGAGGGCCGCCTCTGCCTTACTGTGTGGGAGGCTTCAGAGTGGTCCAAGTGTTCATCAG
ACTGTGGTCAAGGTGTTCGCAAACGGATGGTGTCATGTACAAACCCTCAGGGTCTATGTG
ATCCTCTGTCCCAGCCTGCTCAAGAGGAGCACTGTGAGGACCACTCCAGATGTTACGAAT
GGAAGACTGGAGACTGGTCCAAGTGCTCGTCATCCTGTGGTAAAGGCCTCCAATCACGAG
TGGTCCAGTGTATGCACAAAGTGACTGGTCGTCATGGTACTGACTGCCCAGTGACGCTGA
GACCTCCGACCTACCAACCCTGTCACCATGGTACCTGCAATGAGAAAATCAATGTGAACA
CCATCACCTCCCCCAGGCTAGCTTCTCTGACCTACAAATGCATGGGGGACCAGTGGACAG
TGTACTGTCGCGTGATCCGAGAGAAGAACCTCTGCCAGGACATGAGGTGGTACCAGCGCT
GCTGTGAAACCTGTAGGGACTTTTATGCCAAGAGAATACTGCACAAGACCTAA
>E.fuscoguttatus.13860_fus
ATG---------------------------------------------------------
------------------------------------------------------------
------------------------------------------------------------
------------------------------------------------------------
--------------------------------------------------------GAGA
CGCAGAG-----------------------------------------------------
------------------------------------------------------------
------------------------------------------------------------
------------------------------------------------------------
------------------------------------------------------------
------------------------------------------------------------
------------------------------------------------------------
------------------------------------------------------------
------------------------------------------------------------
------------------------------------------------------------
------------------------------------------------------------
------------------------------------------------------------
------------------------------------------------------------
------------------------------------------------------------
------------------------------------------------------------
------------------------------------------------------------
------------------------------------------------------------
------------------------------------------------------------
------------------------------------------------------------
------------------------------------------------------------
------------------------------------------------------------
------------------------------------------------------------
---AGTGGAGCA------------------------------------------------
------------------------------------------------------------
------------------------------------------------------------
------------------------------------------------------------
------------------------------------------------------------
------------------------------------------------------------
------------------------------------------------------------
------------------------------------------------------------
------------------------------------------------------------
------------------------------GCTGCA------------------------
------------------------------------------------------------
------------------------------------------------------------
------------------------------------------------------------
----------------------------GGTGTTACTCTTTCATGATCAGAGCTATGGGA
TCCACTATGAGTACACAGTGTCCCTTAACACAACTCAGGACAGGAGCAGTGAGGAGCAGA
AGGAACCAGAGTACCTCTACATCTGGACGCACAGCAGTTGGCAGGACTGTACTGTCCAAT
GTGGAGGAGGTGAGAGGAAGACAGTGGTTTCCTGTATGAGGATAGCCAATAAAACCATGG
AAGTGGTCAATGATAGCTACTGTCAACCTGAGAACCGACCACACCCCCAAGTACGACTCT
GCAACTCTCACCCCTGCCAGTATAGGTGGGTGACACGAGAGTGGGGACCCTGCTCCGTCA
CATGTGGTAAAGGTCTTCAGCAGAGAGAGGTGGTTTGTGTTTACCATCTACAGAATGGCT
CACTCATCCACACCAGGGACCTGTATTGCCAAGGAGGAAAACCTCCTCTTCTGCAGGGCT
GTGAGGGCCGCCTCTGCCTTACTGTGTGGGAGGCTTCAGAGTGGTCCAAGTGTTCATCAG
ACTGTGGTCAAGGTGTTCGCAAACGGATGGTGTCATGTACAAACCCTCAGGGTCTTTGTG
ATCCTCTGTCCCAGCCTGCTCAAGAGGAGCACTGTGAGGACCACTCCAGATGTTACGAAT
GGAAGACTGGAGACTGGTCCAAGTGCTCGTCATCCTGTGGTAAAGGCCTCCAATCACGAG
TGGTCCAGTGTATGCACAAAGTGACTGGTCGTCATGGTACTGACTGCCCAGTGACGCTGA
GACCTCCGACCTACCAACCCTGTCACCATGGTACCTGCAATGAGAAAATCAATGTGAACA
CCATCACCTCCCCCAGGCTAGCTTCTCTGACCTACAAATGCATGGGGGACCAGTGGACAG
TGTACTGTCGCGTGATCCGAGAGAAGAACCTCTGCCAGGACATGAGGTGGTACCAGCGCT
GCTGTGAAACCTGTAGGGACTTTTATGCCAAGAGAATACTGCACAAGACCTAA
>XP-033483369.1_lan
ATGCACAACAGCTGTATGACTCATATGCTCCTGTTTCTGCTCTGCATCGGATTGGGTGAC
CAATATGAGCTGGAGACAGATGAAGTGGTTCCCAAGCTGCTGTCCGGGCAGGAGGCGCAC
CTGTCCTCCAGTGTCCACATACTACGGCGCCGCGGTCAGCGCTCCCTGGTCGCCCCGGGG
GGAGGACACTCTGACCCTGATAACATTATTCTGTCACTGCCGGCTTTCGGAAGGAACCTG
TATTTAAATCTGACAAGGGGCAGTACCTTTCTCTCGGGGGACTTCGTGGTGGAGGAGAGA
CGCGGGGACCAGAGCGCAGCTGTGAGCCGCTTGTCTATGAACCCTCTCTGCTTTTACTTC
GGCTCCATCATCAACCACACTGATTCTCTGGCATCGATGAGCACGTGTGGCGGCCTGACT
GGACTCATCCAGATTGCGGAAGACAGCCTATTCATTCAGCCGATTGACGAAAATGTCCCC
TCACAGTCCTTCTCAGGACTTAAACACCGGCTGCTGCGACACCGACGCCATGCAAAGACC
AGCTCTACTCAAGATGCTGACCAGCCTCACTACTGTGGGACTGTACGAGGAAAGAAGAAG
GAGAAGATGTCAAAAGTTGGTGAGGAGGGTCGTGGGAAAAGAAACTCCATTCGCCTGCAC
GAAGCATACACTGTGGAAACAGTGGTGGTGGCAGACTCTGACATGGTGCAGTACCACGGT
GCCG--AGGCAGCACAGAGGTTCCTACTGACAGTCATGAACATGGTCTACAACATGTTCC
ACCACCAGAGTCTGGGAGTCAGGATCAACATTCGTGTCACCAAGCTGGTGTTGCTTCACA
GCCGGCCAGAAAAGCTAAAGGTGGGCCATCATGGAGAAAGATCTCTGGAGAGCTTCTGTC
ATTGGCAGTATCAAGAGTTTGGGGCACGGTACCTTGGTACCAACCACATTCCTGGTGGAA
GAGATGACATTCCGCCAGTGGACACTGCCGTGCTTGTCACCAGGACAGACTTCTGCGTTC
ATAAAGACGAACCCTGTGATACTGTGGGTATTGCTTACCTGGGGGGTGTCTGCAGCGCCA
AGAGGAAGTGTGTATTAGCAGAGGACAATGGATTAAATTTGGCCTTCACCATTGCTCATG
AGCTGGGACACAACATGGGAATGAGTCATGATGATGACCATGACACCTGCACTGGATACT
CCCACATCATGTCTGGTGAATGGGTGAAAGGAAGAAACCCCAGTGACCTGTCCTGGTCCT
CCTGCAGTCGTGATGACCTTGAGAACTTTCTTAGGTCCAAAGCCAGTGCCTGTCTGCTGC
ACACAGACCTCCGGAGCCGTTACCAGGTCCGACTCCCTCCCAAGCTGCCAGGCATGCACT
ACAGTGTGGATGAACAGTGCCAGATCCTGTTTGGAACCAATGCCTCTTTCTGTAATGACA
TGGAGCACCTGATGTGCGCTGGCCTATGGTGTTTGGTAGAAGGTGATACATCCTGCAAGA
CCAAACTGGATCCTCCTCTGGATGGAACAGAGTGTGGAGCAGATAAGTGGTGCAGGGCAG
GGGAGTGTGTCAGTAAGACTCCCATCCCTGAGCATGTGGACGGTGACTGGAGTCCATGGA
GCCAGTGGAGCATGTGCAGTAGGACCTGCGGTACTGGAGTCCAGTTCAGACAGAGGAAAT
GTGACAACCCTCCGCCTGGTCCTGGGGGGCGAAACTGTCAGAAGGCCAGTGTGGAACACA
AGGCCTGTGAAAATCCACCCTGTCCCAAAGGGGCACCCAGCTTCAGAGACCTGCAGTGTC
TGTCATATGACCGACATTCCAGCAAGAAGAAGGGTAGCATGCTGACTGCCATTATTAATG
AT---GAGAAGCCTTGTGTGTTGTTCTGCAGCCCAGTAGGTCGAGATGTCCCAGTCCTGA
TGGCAGACAGAGTGATGGATGGGACGCCCTGTGGACCATACGAGGCTGACCTCTGTGTTA
ATGGAAAGTGTCAGAAAATTGGCTGTGACAGCATCATCGGCTCTTCAGCTAAAGAGGACC
GCTGTGGTGTTTGCAATGGAGATGCACGCTCCTGTAAGATAGTGAGGGGAGACTTCAACC
ACACCAAAGGAATGG---------------------------------------------
------------------------------GCTACATCGAAGCTGTGGTTATCCCTGCAG
GAGCCAGGAGGATCAAAGTTGTCGAGGACAAACCCTCACATAGCTTTCTGGCTCTGAAAG
ACTCCAGTAAGAGGTCCATCAACAGCGACTGGAAAATTGAGCTTCCAGGAGATTTTGAGC
TGGCTGGGACCACAGTGCGATATGTTAGAAGAGGATTATGGGAGAAGATGTCTGCTAAGG
GACCCACTAACACCCCCTTACACTTGATGGTGTTACTCTTTCATGATCAGAGCTATGGGA
TCCACTATGAGTACACAGTGTCCCTGAACACAACTCAGGACAGGAGCAGTGAGGAGCAGA
AGGAACCAGAGTACCTCTACATCTGGACGCACAGCAGTTGGCAGGACTGTACTGTCCAAT
GTGGAGGAGGTGAGAGGAAGACAGTGGTTTCCTGTATGAGGATAGCCAATAAAACCATGG
AAGTGGTCAATGATAGCTACTGTCAACCTGAGAACCGACCACACCCCCAAGTACGACTCT
GCAACTCTCACCCCTGCCAGTATAGGTGGGTGACACGAGAGTGGGGACCCTGCTCCGTCA
CATGTGGTAAAGGTCTTCAGCAGAGAGAGGTGGTTTGTGTTTACCATCTACAGAATGGCT
CACTCATCCACACCAGGGACCTGTATTGCCAAGGAGGAAAACCTCCTGTTCTGCAGGGCT
GTGAGGGCCGCCTCTGCCTTACTGTGTGGGAGGCTTCAGAGTGGTCCAAGTGTTCATCAG
ACTGTGGTCAAGGTGTTCGCAAACGGATGGTGTCATGTACAAACCCTCAGGGTCTTTGTG
ATCCTCTGTCCCAGCCTGCTCAAGAGGAGCACTGTGAGGACCACTCCAGATGTTACGAAT
GGAAGACTGGAGACTGGTCCAAGTGCTCGTCATCCTGTGGTAAAGGCCTCCAATCACGAG
TGGTCCAGTGTATGCACAAAGTGACCGGTCGTCATGGTACTGACTGCCCAGTGACGCTGA
GACCTCCGACCTACCAACCCTGTCACCATGGTACCTGCAATGAGAAAATCAATGTGAACA
CCATCACCTCCCCCAGGCTAGCTTCTCTGACCTACAAATGCATGGGAGACCAGTGGACAG
TGTACTGTCGCGTGATCCGAGAGAAGAACCTCTGCCAGGACATGAGGTGGTACCAGCGCT
GCTGTGAAACCTGTAGGGACTTTTATGCCAAGAGAATACTGCACAAGACCTAA
