# Supplementary material for: Chromosome-Level Genome Assembly of the Speckled Blue Grouper (Epinephelus cyanopodus) Provides Insight into Its Adaptive Evolution
Source: Biology (Basel). 2022 Dec 13;11(12):1810. doi: 10.3390/biology11121810 (PMC9775623; doi:10.3390/biology11121810)
Supplement: Supplementary file 1 [file biology-11-01810-s001.zip › Supplemental Data/HO00784.align]

>C.altivelis-GLEAN-10027787_alt
------------------------------------------------------------
------------------------------------------------------------
------------------------------------------------------------
------------------------------------------------------------
------------------------------------------------------------
------------------------------------------------------------
------------------------------------------------------------
------------------------------------------------------------
-----------------------------ATGAAGACATGTGCTATGTTTCTGGCAGCTC
TGCTGCTCCCCAGCATCCAAGCAGTGTGTCCAGATAAAGAACCAGGACTGCAGCCATGGA
TGCCAGGGCACAGTGAAGACCATCGTGTTACAATTGGTTATGGCAGGAAGGTCCTTCTTA
CATCTTCAGCTACGGTCAACTCCATTGAGATTCTCAATGGAGGAAAGCTGGTGATTGCTG
ACACCAACCGGGCCATACTGCTTCGGACAAAAAGCATTCTGATTGGTAACAAAGGGGAGC
TGCACATTGGAAGCCCAGACTGTCCTTATAAAGGCAACTTCACCATCTCCCTCTTTGGAA
GATTGGATGACAGTGATACAGAACACAGCTATTTTGGGAGGAAGTACATTGGTGTGGGGA
CAGGAGGGACACTAGAGATCCACGGACAAAAGAAGCTGTCATGGACATTTCTCAATAAGA
CCCTCCATCCTGGAGAGAGCAACCAAAACAACTACCTGTTCCAGAGAAGTTGGGGGAACC
GAGGCATCATCGTCCACATTATGGACCCCAAGACCGGACAGGTGCTGCATAATGACAGGT
TTGACACATATCGTAGTAAGGATGAGAGTCGCCGCCTTGCAAAGTATGTGGATGGTGTGG
AGATGGGAGTCATACTGGCCATGGTGGTCAATGACGAGGGCTCCAACAACTTGGAGGACT
CGGCCAAGAAGAGCCTCTCCAGGCTGGGCAGCCAACACATCAACAGTCTAGGATTTCGGC
ATCCCTGGACCTTTATAGTGAAGAAAGGTGACACTTCTTCTGCTGTGGAGGGTCATGCTG
TCTATCAAGGAACCAAGTCCTCCTCAGAGGCCACAAGCACTTGTGTTTTTCAGACGAGTT
ATGAGGAGCATTTTAGGATCACAGCCAGCAGTCAGTGGGTGCAAGAGGCAGAGTGGACAG
AATGGTTTGACAGGGATGATGAGAGGGGATCTGGAGACTGGGAGAAAGTGTCTGACCTGC
GCACGACCTACCCAGACAAACTGTGTAGCAGTCCACTCAACATCCAGGCTGAAACACATG
GTGGCATACCAGCCAACCAGACCGGAGATGTGATTCACAAGAATGACAAGGACTATGGCT
TTGTCTGCCTCAACAAGGACCAGGCTCATGGCCTTTGTCGCAACTACAGGGTCCGCTTCC
TCTGTGGAAAACTGGTTCGTCCACAGGCCTCCATCTCTATCGACATGTTGTCCAACAGCA
GCATCCTGGAGCTGGCCGACCAACCAGATGGCTGGGGGTCTGGGGATCAGATAGTGGTGG
CCAGTACCGACTATTCCATGCACCAGGCTGAAGAGTTCACCCTGTTGCCCTGCCCTACCT
GCACATCGAACCAGGTCAAAGTCCAAGGTAAGGCCCAGTTCATCCATATGGGTGAGGAAG
TGGATGGGGTGGATATGAGAGCAGAGGTGGGCCTCCTAAAGCGTAACATCCTGATCCGTG
GTGAGATAGAGCCTGGCTGCTATGGCAACGAGGCCTGCACATTCTTCGACTTCGACACTT
TCGGCGGACATTTAAAGGTGGAGCGGGGATTCAGGGCAGTTCATATATCTGGGGTGGAGC
TGCAGCACATGGGCCAGCAGACAATGGGACATTATCCTATCCATTTCCATATGAATGGAG
ATGTGGACGAGAGGGGAGGCTACAACCCCCCAACTACTGTCAGCGATCTATCCATCCACC
ACTCCTTCTCCCGCTGTGTAACTATCCACAGCTCCAATGGACTGCTGGTAAAGGATGTGG
TGGGCTATGACACACTGGGTCACTGTTTCTTCACGGAGGATGGTCCAGAAGAGAGGAACA
CATTTGACCACTGTTTGGGTATGATGGTGCGAGCTGGGACCCTGCTGCCTTCAGACAGGG
ACAGCAAAATGTGCCGTAACATCACTGAAGGAGCCTACCCAGGATATGTTGCCAACCCAC
GGCAAGACTGCAGTGCAACTTCAACTTTCTGGATCGCCAACCCCAGTAACAACCTCATCA
ACTGTGCTGCTGCAGGCTCAGAGGAAACAGGTTTCTGGTTCATCTTCCACCATGTGCCCA
CTGGTCCCTCAGAGGGGCTGTATTCCCCTGGACGTACTGAGCACACACCTATGGGCCAAT
TCACCAACAACAGAGCCCATTCCAACTACAGGGCAGGAATGATCCTTGATAATGGAGTAA
AGACCACCCAGGCGAATGACAAGGACAAGAGACCCTTCCTATCTCTGATCGGAGCCAGGT
ATGGCCCCCACCAGGATGCAGACCCCTTTAAACCCAGAGTCCCTGCTCTAATTCACCATT
TTGTAGCCTATAAGAACCAAGACCACGGAGCCTGGCTGAGAGGAGGGGATGTCTGGCTGG
ATGACTGCCAATTTGCTGATAATGGTATTGGCCTCACTCTAGCAAGTGGAGGGACGTTCC
CAGATGATGATGGCTCTCATCAGCAGGTGAAAAACTCACTGTTTGTGGGTGAAAGTGAAA
ATCGTGGAATGCCCCTCCTTGACAACAGGATCTGGGGCCTCGGAGGTTCTGACCTTATTG
GGAGAACTCTGCCACGTGGCATTGATTTTCCTATCCGGGGCATGCAGATCTATGACGGTC
CCATCAAAATGCAGAACTGTACATTTCGGAAATATATAGCGCTGGATGGACGGCACACCA
GTGCCTTTGGCTTCAGGCTCAACAACTCGTGGCAGAGCTGCCCCAACAATAACATCACCG
ACATCATCTTTGACCAAGTACCTATCACATCTCGGGTGTTTTTTGGGGAGCCGGGTCCCT
GGTTTAATAAGATGCAGATGGACGGGGACAAGACAACCATCTTTCACGATATCGACGGCT
CAGTCAGCGAGTATCCAGGAGCCTTCCTGGTTAAAGAGGACAACTGGCTGCTCCGGCACC
CCGACTGCATCGACGTGCCCAACTGGAAGGCAGCTATCTGCAGCGGCCACTATGCACAGA
TCTACGTCCAGACACGTAACCCTGCCAACCTAAACATGCACATAGTGAGGGATGAGTACC
CTGATCGGCCCCTGACACTAGAGGGCGCACTGGGGAAGAAGAAACACTACCAGCAGTTCC
AGCCAGTGATCACACTAGCCAAAGGCTACACCATCCACTGGGACCAGGCGGCGCCTGCTG
AGGTCACCATCTGGCTCATCAACTTCAACAAAAATGACTGGCTCAACGTGGGGGTCTGCT
ACCCACAAGGCACTAACTTCACCATCATCTCCGATATCCACAATCGCCTTACCAAGCAGA
CCCACAAGACCGGCGTCTTCATGAGGACAATGCAGAGGGAGAAGATCAACCACTCGCACC
TGGCCAGAGGATACTACTACTGGGAGGAAGACACTGGTCTGCTTTTCCTGAAGGTAAAGG
CCCATAACAGCAGGGAACAGTTTGCCTTCTGCTCTGTCAAGGGCTGTGAGCGGGTGAAGA
TTACAGCTGCAATCCCTAAAGGCAGTCCTCCCAGCAACTGCATGGCCCAGGCCTACCCAA
AACATGCTGAGCTGCCTGTTGTGGATGTACCAATGCCCAGAAAGCTACCCAATACCAGGC
TGTCTGGTTTCCGTCCACGTCACAGCACTGAA----------------------------
----------------------------------------ACTGCACTTATCAAAATCAC
CAGTGATCTCCTCACTGCAGCTGACACCGGTTCACTCTCCATTCTCATCCTCCTCGACCT
GAGTGCGGCCTTTGACACCATCTCACACCCCATCCTCCTCAGCAGACTCTCCTCAATTGG
CATCACCCACAGCCCCCTTCACTGGTTCCATTCTTATCTCACAGACCGCACTCAGT--TC
ATACAGCTTAAATCTTTCTCCTCTGACCCTTCCCCAGTCACCACAGTTGACACCTTCTCT
CTCTCCA--TCGACAGCTCC-TCAGTCTCCCCCTCCCCTCAGGTTAAGAGTCTGGGTGTC
ATCCTCGACAGTACACTACCCTTTCAATCTCACATTAATAGAATCACCCGGTCTGCTTAT
TTCCACCTGCGCTCCATCAATCGTCTCCGCCCCTCCCTCACCCCCCACACCACCGCTATC
CTCGTCCATAGCCTTGTAACCTCCCGTCTTGACTATTGTAATTCACTCCTCTTCGGCCTC
TCTCAAAAGTCCCTCCATAAACTTCAGCTGGTTCAGAACTCTGCTGCCCGGATCATCACC
AAAACCCCCTCTTCCCACCACATCACCCCCGTCCTTCAGCAACTCCACTGGCTCCCGGTT
AATCAAAGAATCACTTACAAAATCCTTCTGTACACCTACAAGTCTATCCATAACCTCGCC
GCTCCATACCTCTCTGACCTCCTGCACGT---TGTCACCCCATCCCATGCCC-TCAGATC
TTCCTCCTCCCTCCATTTCACTGTACCCGCTGTCCGCCTTAGCTCTATGGGG--------
------------------------------------------------------------
------------------------------------------------------------
------------------------------------------------------------
------------------------------------------------------------
------------------------------------------------------------
------------------------------------------------------------
------------------------------------------------------------
------------------------------------------------------------
-----------------------------------------AGCAGAGCTTTCAGCCGCT
CTGCTCCCCAACTCTGGAACTCACTGCCACCTGACCTCCGTAACTCTGCCACCCTGCCCA
TCTTCAAATCTAAACTCAAAACTCATCTGTTCAGACTTGCTTACTCT-------------
----CTCTAA
>Epmoa-GLEAN-10021872_moa
------------------------------------------------------------
------------------------------------------------------------
------------------------------------------------------------
------------------------------------------------------------
------------------------------------------------------------
------------------------------------------------------------
------------------------------------------------------------
------------------------------------------------------------
-------------------------------------ATGTCCTCTTCTTTTTCCACTTC
------------------------------------------------------------
-----------------------------------------------GAGCTTCTTTTTT
TCTCT-------CTGTCATCTTCCT--------------------ATCTGTTCTTCCCCA
CCTCCAATC-----------------------AGTTTCCT--------------------
------------------ATTTTTTTTAT-------------CCTTCCCCCACTTCAG--
------------------------------------------------------------
------------------------------------------------------------
CTCTCCA----------------------------CTGTTTTA-----------------
------------------------------------------------------------
------------------------------------------------------------
------------------------------------------------------------
-------------CCTTTACA------------------------------------GGC
ATCCCTGGACCTTTATAGTGAAGAAAGGTGACACTTCTTCTGCTGTGGAGGGTCATGCTG
TCTATCAAGGAACCAAGTCCTCCTCAGAGGCCACAAGCTCTTGTGTTTTTCAGACGAGTT
ATGAGGAGCATTTTAGGATCACAGCCAGCAGTCAGTGGGTGCAAGAGGCAGAGTGGACAG
AATGGTTTGACAGGGATGATGAGAGGGGATCTGGAGACTGGGAGAAAGTGTCTGACCTGC
GCACGACCTACCCAGACAAACTGTGTAGCAGTCCACTCAACATCCAGGCTGAAACACATG
GTGGCATACCAGCCAACCAGACCGGAGATGTGATTCACAAGAATGACAAGGACTACGGCT
TTGTCTGCCTCAACAAGGACCAGGCTCATGGCCTTTGTCGCAACTACAGGGTCCGCTTCC
TCTGTGGAAAACTGGTTCGTCCACAGGCCTCCATCTCTATCGACATGTTGTCCAACAGCA
GCATCCTGGAGCTGGCCGACCAACCAGATGGCTGGGGGTCTGGGGATCAGATAGTGGTGG
CCAGTACCGACTATTCCATGCACCAGGCTGAAGAGTTCACCCTGTTGCCCTGCCCTACCT
GCACATTGAACCAGGTCAAAGTCCAAGGTAAGGCCCAGTTCATCCATATGGGTGAGGAAG
TGGATGGGGTGGATATGAGAGCAGAGGTGGGCCTCCTAAAGCGTAACATCCTGATCCGTG
GTGAGATAGAGCCTGGCTGCTATGGCAACGAGGCCTGCACATTCTTCGACTTCGACACTT
TTGGCGGACATTTAAAGGTGGAGCGGGGATTCAGGGCAGTTCATATATCTGGGGTGGAGC
TGCAGCACATGGGCCAGCAGACAATGGGACATTATCCTATCCATTTCCATATGAATGGAG
ATGTGGACGAGAGGGGAGGCTACAACCCCCCAACTACTGTCAGCGATCTATCCATCCACC
ACTCCTTCTCCCGCTGCGTAACTATCCACAGCTCCAATGGACTGCTGGTAAAGGATGTGG
TGGGCTATGACACACTGGGTCACTGTTTCTTCACGGAGGATGGTCCAGAAGAGAGGAACA
CATTTGACCACTGTTTGGGTATGATGGTGCGAGCCGGGACCCTGCTGCCTTCAGACAGGG
ACAGCAAAATGTGCCGTAACATCACTGAAGGAGCCTACCCAGGATATGTTGCCAACCCAC
GGCAAGACTGCAGTGCAACTTCAACTTTCTGGATCGCCAACCCCAGTAACAACCTCATCA
ACTGTGCTGCTGCAGGCTCAGAGGAAACAGGTTTCTGGTTCATCTTCCACCATGTGCCCA
CTGGTCCCTCAGAGGGGCTGTATTCCCCTGGACGTACTGAGCACACACCTATGGGCCAAT
TCACCAACAACAGAGCCCATTCCAACTACAGGGCAGGAATGATCCTTGATAATGGAGTAA
AGACCACCCAGGCGAATGACAAGGACAAGAGACCCTTCCTATCTCTGATCGGAGCCAGGT
ATGGCCCCCATCAGGATGCAGACCCCTTTAAACCCAGAGTCCCTGCTCTAATTCACCATT
TTGTAGCCTATAAGAACCAAGACCACGGAGCCTGGCTGAGAGGAGGGGATGTCTGGCTGG
ATGACTGCCAATTTGCTGATAATGGTATTGGCCTCACTCTAGCAAGTGGAGGGACGTTCC
CAGATGATGATGGCTCTCATCAGCAGGTGAAAAACTCACTGTTTGTGGGTGAAAGTGAAA
ATCGTGGAATGCCCCTCCTTGACAACAGGATCTGGGGCCTCGGGGGTTCTGACCTTATTG
GAAGAACTCTGCCACGTGGCATTGATTTTCCTATCCGGGGCATGCAGATCTATGACGGTC
CCATCAACATGCAGAACTGTACATTTCGGAAATATACAGCGCTGGATGGACGGCACACCA
GTGCCTTTGGCTTCAGGCTCAACAACTCGTGGCAGAGCTGCCCCAACAATAACATCACTG
ACATCATCTTTGACCAAGTACCTATCACGTCTCGGGTGTTTTTTGGGGAGCCGGGTCCCT
GGTTTAATAAGATGCAGATGGACGGGGACAAGACAACCATCTTTCACGATATCGACGGCT
CAGTCAGCGAGTATCCAGGAGCCTTCCTGGTTAAAGAAGACAACTGGCTGCTCCGGCACC
CCGACTGCATCGACGTGCCCAACTGGAAGGCAGCTATCTGCAGCGGCCACTATGCACAGA
TCTACGTCCAGACGCGTAACCCTGCCAACCTAAACATGCACATAGTGAGGGATGAGTACC
CTGATCGGCCCCTGACACTAGAGGGCGCACTGGGGAAGAAGAAACACTACCAGCAGTTCC
AGCCAGTGATCACACTAGCCAAAGGCTACACCATCCACTGGGACCAGGCGGCGCCTGCTG
AGGTCACCATCTGGCTCATCAACTTCAACAAAAATGACTGGCTCAAAGTGGGGGTCTGCT
ACCCACAAGGCACTAACTTCACCATCATCTCCGATATCCACAATCGCCTTACCAAGCAGA
CCCAAAAGACCGGCGTCTTCATGAGGACAACGCAGAGGGAGAAGATCAACCACTCGCACC
TGGCCAGAGGATACTACTACTGGGAGGAAGACACTGGTCTGCTTTTCCTGAAGGTAAAGG
CCCATAACAGCAGGGAACAGTTTGCCTTCTGCTCTGTCAAGGGCTGTGAGCGGGTGAAGA
TCACAGCTGCAATCCCTAAAGGCAGTCCTCCCAGCAACTGCATGGCCCAGGCCTACCCAA
AACATGCTGAGCTGCCTGTTGTGGATGTACCAATGCCCAGAAAGCTACCCAATACCAGGC
TGACGCGGTCGAAGCTCTCCCGGAGGTGGGAGTTGAAGATCATCTGGACAGGTTCTTCCG
CCAGGCGTTCCCAGCAGACCCTCACTGTTCGTTTGGGCCTGCCACACTCAACAGA-----
-------CCACTTCCTGGAGGTGAAATTGG--AGTCCTACAACACTAGATTCTTCCACAT
CAAGGAAGACTTTGCC-----------------TTTACTGAGGTGAATGGCAGGAAGTTG
TACCAACCAGAA-------GATGGGGTGCAGTT----------GACAGTAATTGATGGTC
ATGACGGGCAGGTGGTTGACAGCAAAGTCTT---CAGGAACTCCATCTTACAGGGCATCC
CTGCACAGTTGGACAACTATGTCAGT--------------GGACTGAGAGAC--GGTTCC
ATCATCCTCATTACAT------------------CTAAGGGAC-------GTCTGTTTA-
--------------------------------------------------CAAGAGGATC
CTGGACTAAAGTCCTGGAA-----------------------------------------
------------------AGACT-----TGGAGCAGA----------------------C
AAAG---------------GCATCAA----------------------------------
ATTTAAAGATAAGCTGGCA-------TTTGTGGGCTTCAAGGGCTCCTTCCACCCTGACT
G-------------GGTCCATCTGGAGGTGGACGCCAACCGAGCCAAGATCCATCAGGTC
CTGCCTGTCCCTGTGTTCCACAA----------------------GATAAAG--------
------------------------------------------------------------
------------------------------------------------------------
------------------------------------------------------------
------------------------------------------------------------
------------------------------------------------------------
------------------------------------------------------------
------------------------------------------------------------
------------------------------------------------------------
------------------------------------------------------------
------------------------------------------------------------
------------------------------------------------------------
----TTATGA
>OF17938-RA_aka
-------AGCCCCCTGCCGGCCTGGCAGGAGGGGTGCGACTCTCCAACAATTGGTCTGGC
AGTAGGTTCAAGACAGGCTCCTTTTCTTAGCTCGCCATCAGGGGAAATCAATAATCTGGC
CAGTCCTGGGTTTAAACTAACACGACTCGCTCTTCTTG--------------CTCTTCTT
GTTTCGGCCACGGCAGAGGGCTCCTATAAGATCACTCCCTACACGGGCATGAAATCTAGT
CAAAGAAGATACAGACCAAGAGAGGCCCTCATGAACAGAACATTAAAGCCTGCCTTGTAT
CTAAATGTTGGACCATTTGGTAGTGCCCCCATAGAAACAAAGCACATGAAGGAGCATCTT
GACAGCAGCACTGAAACAGAGATGACCACCCTGAAGGATGTTGCTGTTTTGCTGCCATAC
AGTGTTGGTGATCTCAAGTTGTCTATTCATTCATTAGGAAACCAAAGAAATCAACTGATT
--CTTTTGGTCATCAGCGAGCTGACAGAGATGAAGACATATGCTATGTTTCTGGCAGCTC
TGCTGCTCCCCAGCATCCAAGCAGTGTGTCCAGATAAAGAACCAGGACTGCAGCCATGGA
TGCCAGGGCACAGTGAAGACCATCGTGTTACAATTGGTTATGGCAGGAAGGTCCTTCTTA
CATCTTCAGCTACGGTCAACTCCATTGAGATTCTCAATGGAGGAAAGCTGGTGATTGCTG
ACACCAACCGGGCCATACTGCTTCGGACAAAAAGTATTCTGATTGGTAACAAGGGGGAGC
TGCACATTGGAAGCCCAGACTGTCCTTATAAAGGAAACTTCACCATCTCCCTCTTTGGAA
GATTGGATGACAGTGATACAGAACACAGCTATTTTGGGAGGAAGTACATTGGTGTGGGGA
CAGGAGGGACACTAGAGATCCACGGACAAAAGAAGCTGTCATGGACATTTCTCAACAAGA
CCCTCCATCCTGGAGAGAGCAACCAAAACAACTACCTGTTCCAGAGAAGTTGGGGGAACC
GAGGCATCATCGTCCACATTATGGACCCCAAGACCGGACAGGTGCTGCATAATGACAGGT
TTGACACATATCGTAGTAAGGATGAGAGTCGGCGCCTTGCAGAGTATGTGGATGGTGTGG
AGATGGGAGTCATACTGGCCATGGTGGTCAATGACGAGGGCTCCAACAACTTGGAGGACT
CGGCCAAGAAGAGCCTCTCCAGGCTGGGCAGCCAGCACATCAACAGTCTGGGATTTCGGC
ATCCCTGGACCTTTATAGTGAAGAAAGGTGACACTTCTTCTGCTGTGGAGGGTCATGCTG
TCTATCAAGGAACCAAGTCCTCCTCAGAGGCCACAAGCTCTTGTGTTTTTCAGACGAGTT
ACGAGGAGCATTTTAGGATCACAGCCAGCAGTCAGTGGGTGCAAGAGGCAGAGTGGACAG
AATGGTTTGACAGGGATGATGAGAGGGGATCTGGAGACTGGGAGAAAGTGTCTGACCTGC
GCACGACCTACCCAGACAAACTGTGTAGCAGTCCACTCAACATCCAGGCTGAAACACATG
ATGGCATACCAGCCAACCAGACCGGAGATGTGATTCACAAGAATGACAAGGACTATGGCT
TTGTCTGCCTCAACAAGGACCAGGCTCATGGCCTTTGTCGCAACTACAGGGTCCGCTTCC
TCTGTGGAAAACTGGTTCGTCCCCAGGCCTCCATCTCTATCGACATGTTGTCCAACAGCA
GCATCCTGGAGCTGGCCGACCAACCAGATGGCTGGGGGTCTGGGGATCAAATAGTGGTGG
CCAGTACCGACTATTCCATGCACCAGGCTGAAGAGTTCACCCTGTTGCCCTGCCCTACCT
GCACATCGAACCAGGTCAAAGTCCAAGGTAAGGCCCAATTCATCCATATGGGTGAGGAAG
TGGATGGGGTGGATATGAGAGCAGAGGTGGGCCTCCTAAAGCGCAACATCCTGATCCGTG
GTGAGATAGAGCCTGGCTGCTATGGCAATGAGGCCTGCACATTCTTCGACTTCGACACTT
TCGGCGGACATTTAAAGGTGGAGCGGGGATTCAGGGCAGTTCATATATCTGGGGTGGAGC
TGCAGCACATGGGCCAGCAGACAATGGGACATTATCCTATCCATTTCCATATGAATGGAG
ATGTGGACGAGAGGGGAGGCTACAACCCCCCAACTACTGTCAGCGATCTATCCATCCACC
ACTCCTTCTCCCGCTGCGTAACTATCCACAGCTCCAATGGACTGCTGGTAAAGGATGTGG
TGGGCTATGACACACTGGGTCACTGTTTCTTCACGGAGGATGGTCCAGAAGAGAGGAACA
CATTTGACCACTGTTTGGGTATGATGGTGCGAGCCGGGACCCTGCTGCCTTCAGACAGAG
ACAGCAAAATGTGCCGTAACATCACTGAAGGAGCCTACCCAGGATATGTTGCCAATCCAC
GGCAAGACTGCAGTGCAACTTCAACTTTCTGGATCGCCAACCCCAGTAACAACCTCATCA
ACTGTGCTGCTGCAGGCTCAGAGGAAACAGGTTTCTGGTTCATCTTCCACCATGTGCCCA
CTGGTCCCTCAGAGGGGCTGTATTCCCCTGGACGTACTGAGCACACACCTATGGGCCAAT
TCACCAACAACAGAGCCCATTCCAACTACAGGGCAGGAATGATCCTTGATAATGGAGTAA
AGACCACCCAGGCAAATGACAAGGACAAGAGACCCTTCCTGTCTCTGATCGGAGCCAGGT
ATGGCCCCCACCAGGATGCAGACCCCTTTAAACCCAGAGTCCCTGCTCTAATTCACCATT
TTGTAGCCTATAAGAACCAAGACCACGGAGCCTGGCTGAGAGGAGGGGATGTCTGGCTGG
ATGACTGCCAATTTGCTGATAATGGTATTGGCCTCACTCTAGCAAGTGGAGGGACTTTCC
CAGATGATGATGGCTCTCATCAGCAGGTGAAAAACTCACTGTTTGTGGGTGAAAGTGAAA
ATCGTGGAATGCCCCTCACTGACAATAGGATCTGGGGCCTCGGGGGTTCTGACCTTATTG
GAAGAACTCTGCCACGTGGCATTGATTTTCCTATCCGGGGCATGCAGATCTATGATGGTC
CTATTAACATGCAGAACTGTACATTTCGGAAATATACAGCGCTGGATGGACGGCACACCA
GTGCATTTGGCTTCAGGCTCAACAACTCGTGGCAGAGCTGCCCCAACAATAACATCACTG
ACATCATCTTTGACCAAGTACCTATCACATCTCGGGTGTTTTTTGGGGAGCCGGGTCCCT
GGTTTAATAAGATGCAGATGGACGGGGACAAGACAACCATCTTTCACGATATTGACGGCT
CAGTCAGCGAGTATCCAGGAGCCTTCCTGGTTAAAGAGGACAACTGGCTGCTCCGGCACC
CCGACTGCATCGACGTGCCCAACTGGAAGGCAGCTATCTGCAGCGGCCACTACGCACAGA
TCTACGTCCAGACGCGTAACCCTGCCAACCTAAACATGCACATAGTGAGGGATGAGTACC
CTGATCGGCCCCTGACACTAGAGGGCGCACTGGGGAAGAAGAAACACTACCAGCAGTTCC
AGCCAGTGATCACACTAGCCAAAGGCTACACCATCCACTGGGACCAGGCGGCGCCTGCTG
AGGTCACCATCTGGCTCATCAACTTCAACAAAAATGATTGGCTCAACGTGGGGGTCTGCT
ACCCACAAGGCACTAACTTCACCATCATCTCCGATATCCACAACCGCCTTACCAAGCAGA
CCCGCAAGACCGGCGTCTTCATGAGGACAACACAGAGGGAGAAGATCAACCACTCGCACC
TGGCCAGAGGATACTACTACTGGGAGGAAGACACTGGCCTGCTTTTCCTGAAGGTAAAGG
CCCACAACAGCAGGGAACAGTTTGCCTTCTGCTCTGTCAAGGGCTGTGAGCGAGTGAAGA
TCACAGCTGCAATCCCTAAAGGCAGTCCTCCCAGCAACTGCATGGCCCAGGCCTACCCAA
AACATGCTGAGCTGCCTGTTGTGGATGTACCAATGCCCAGAAAGCTACCCAATACCAGGC
TG----------------------------------------------------------
--------------------------------------------CACTCAACAGA-----
-------CCACTTCCTGGAGGTAAAATTGG--AGTCCTACAACACTAGATTCTTCCACAT
CAAGGAAGACTTCGCC-----------------TTTACTGAGGTGAATGGCAGGAAGTTG
TACCAACCAGAA-------GATGGGGTGCAGTT----------GACAGTAATTGATGGTC
ATGACGGGCAGGTCGTTGACAGCAAAGTCTT---CAGGAACTCCATCTTACAGGGCATCC
CTGCACAGTTGGACAACTATGTCAGT--------------GGACTGAGAGAC--AGTTCC
ATCATCCTCATTACAT------------------CTAAGGGAC-------GTCTGTTTA-
--------------------------------------------------CAAGAGGATC
CTGGACTAAAGTCCTGGAA-----------------------------------------
------------------AGACT-----TGGAGCAGA----------------------C
AAAG---------------GCATCAA----------------------------------
ATTTAAAGATAAGCTGGCA-------TTTGTGGGCTTCAAGGGCTCCTTCCACCCTGACT
G-------------GGTCCATCTGGAGGTGGACGCCAACCGAGCCAAGATCCATCAGGTC
CTGCCTGTCCCTGTGTTCCACAA----------------------GATGAAACCCTCTCC
CAGAGCCAGCACTGCCCACAATGAACTATATCTATGTAAGTCATCAGCAGAGGACTGTAA
GGTGACAGCACACCCTCTGGTGGCCATATTGGACGTCGTTGAGTTCTTCAGCAACAATGG
GGGTGGATCACCAGCTAAACAGCTGTCGCAGGTGGCAGAGACTGTTTTTAGCATTTTGGG
AAAGTCTGACACCAGCATCACCAGGCTGAAGGAGGGCATTGATAGCTCATTGATTCAGCT
GGCGGAACTGCGTCAAAGCTCTGAGCCAACAGAGGAACCGGGGCCTTCAAAATCACAGGC
CCACGTTCAGCCTGAGATGGCTCCTGCTCCTGCTCCCTCGCCAACACCATCCCTGGTGGA
GAAGAAGTTGGAGGCTGAGATGGATGTCCTCAGGCAGCATAAAAAGTCCTTCTTCTACAG
GAGGATAAATCATCGAGAAGAGCAGCAGATCTTTTGGAGGCCCTGTATAAAATCCACTCA
GTACCCAGACGAAATGTGTGGAGTCGCCTCTTTTAGTCACCAGCATCTCCAGCACCAGGA
GCATCTTCCTACCCCGATCCCCCTCATCGCCTTCCTCTCCTCTTACGTCCATCGTCACCC
TCCTTTAACCATCCCTCACCATTCCACCTCCCACCCTCAGAATTCCCCTCACTACTCCAC
CTACTCCTGA
>Ecy-GLEAN-10025383_Ecy
------------------------------------------------------------
------------------------------------------------------------
------------------------------------------------------------
------------------------------------------------------------
------------------------------------------------------------
------------------------------------------------------------
------------------------------------------------------------
------------------------------------------------------------
-----------------------------ATGAAGACATGTGCTATGTTTCTGGCAGCTC
TGCTGCTCCCCAGCATCCAAGCAGTGTGTCCAGATAAAGAACCAGGACTGCAGCCATGGA
TGCCAGGGCACAGTGAAGACCATCGTGTTACAATTGGTTATGGCAGGAAGGTCCTTCTTA
CATCTTCAGCTACAGTCAACTCCATTGAGATTCTCAATGGAGGAAAGCTGGTGATTGCTG
ACACCAACCGGGCCATACTGCTTCGGACAAAAAGTATTCTGATTGGTAACAAGGGGGAGC
TGCACATTGGAAGCCCAGACTGTCCTTATAAAGGCAACTTCACCATCTCCCTCTTTGGAA
GATTGGATGACAGTGATACAGAACACAGCTATTTTGGGAGGAAGTACATTGGTGTGGGGA
CAGGAGGGACACTAGAGATCCACGGACAAAAGAAGCTGTCATGGACATTTCTCAACAAGA
CCCTCCATCCTGGAGAGAGCAACCAAAACAACTACCTGTTCCAGAGAAGTTGGGGGAACC
GAGGCATCATCGTCCACATCATGGACCCCAAGACCGGACAGGTGCTGCATAATGACAGGT
TTGACACATATCGTAGTAAGGATGAGAGTCAGCGCCTCGCAGAGTATGTGGATGGTGTGG
AGATGGGAGTCATACTGGCCATGGTGGTCAATGACGAGGGCTCCAACAACTTGGATGACT
CGGCCAAGAAGAGCCTCTCCAGGCTGGGCAGCCAACACATCAACAGTCTGGGATTTCGGC
ATCCCTGGACCTTTATAGTGAAGAAAGGTGACACTTCTTCTGCTGTGGAGGGTCATGCTG
TTTATCAAGGAACCAAGTCCTCCTCAGAGGCCACGAGCTCTTGTGTTTTTCAGACGAGTT
ACGAGGAGCATTTTAGGATCACAGCCAGCAGTCAGTGGGTGCAAGAGGCAGAGTGGACAG
AATGGTTTGACAGGGATGATGAGAGGGGATCTGGAGACTGGGAGAAAGTGTCTGACCTGC
GCACGACCTACCCAGACAAGCTGTGTAGCAGTCCACTCAACATCCAGGCTGAAACACATG
ATGGCATACCAGCCAACCAGACTGGAGATGTGATTCACAAGAATGACAAGGACTACGGCT
TTGTCTGCCTCAACAAGGACCAGGCTCATGGCCTTTGTCGCAACTACAGGGTCCGCTTCC
TCTGTGGAAAACTGGTTCGTCCCCAGGCCTCCATCTCTATCGACATGTTGTCCAACAGCA
GCATCCTGGAGCTGGCTGACCAACCAGATGGCTGGGGGTCTGGGGATCAAATAGTGGTGG
CCAGTACCGACTATTCCATGCACCA----GAAGAGTTCACCCTGTTGCCCTGCCCTACCT
GCACATCGAACCAGGTCAAAGTCC------------------------------------
------------------------------------------------------------
------------------------------------------------------------
--------------AAGGTGGAGCGGGGATTCAGGGCAGTTCATATATCTGGGGTGGAGC
TGCAGCACATGGGCCAGCAGACAATGGGACATTATCCTATTCATTTCCATATGAATGGAG
ATGTGGACGAGAGGGGAGGCTACAACCCCCCAACTACTGTCAGCGATCTATCCATCCACC
ACTCCTTCTCCCGCTGCGTAACTATCCACAGCTCCAATGGACTGCTGGTAAAGGATGTGG
TGGGCTATGACACACTGGGTCACTGTTTCTTCACGGAGGATGGTCCAGAAGAGAGGAACA
CATTTGACCACTGTTTGGGTATGATGGTGCGAGCTGGGACCCTGCTACCTTCAGACAGAG
ACAGCAAAATGTGCCGTAACATCACTGAAGGAGCCTACCCAGGATATGTTGCCAACCCAC
GGCAAGACTGCAGTGCAACTTCAACTTTCTGGATCGCCAACCCCAGTAACAACCTCATCA
ACTGTGCTGCTGCAGGCTCAGAGGAAACAGGTTTCTGGTTCATCTTCCACCATGTGCCCA
CTGGTCCATCAGAAGGGCTGTATTCCCCTGGACGTACTGAGCACACACCTATGGGCCAAT
TCATCAACAACAGAGCCCATTCCAACTACAGGGCAGGAATGATCCTTGATAATGGAGTAA
AGACCACCCAGGCAAATGACAAGGACAAGAGACCCTTCCTGTCTCTGATCGGAGCCAGGT
ATGGCCCCCACCAGGATGCAGACCCCTTTAAACCCAGAGTCCCTGCTCTAATTCACCATT
TTGTAGCCTATAAGAACCAAGACCACGGAGCCTGGCTAAGAGGAGGGGATGTCTGGCTGG
ATGACTGCCAATTTGCTGATAATGGTATTGGCCTCACTCTAGCAAGTGGAGGGACTTTCC
CAGATGATGATGGCTCTCATCAGCAGGTGAAAAACTCACTGTTTGTGGGTGAAAGTGAAA
ATCGTGGAATGCCCCTCATTGACAATAGGATCTGGGGCCTCGGGGGTTCTGACCTTATTG
GAAGAACTCTGCCACGTGGCATTGATTTTCCTATCCGGGGCATGCAGATCTATGATGGTC
CTATCAACATGCAGAACTGTACATTTCGGAAATATACAGCACTGGATGGACGGCACACCA
GTGCATTTGGCTTCAGGCTCAACAACTCGTGGCAGAGCTGCCCCAACAATAACATCACTG
ATATCATCTTTGACCAAGTACCTATCACATCTCGGGTGTTTTTTGGGGAGCCGGGTCCCT
GGTTTAATAAGATGCAGATGGACGGGGACAAGACAACCATCTTTCATGATATTGACGGCT
CAGTCAGCGAGTATCCAGGAGCCTTCCTGGTTAAAGAGGACAACTGGCTGCTCCGGCACC
CCGACTGCATCGATGTGCCCAACTGGAAGGCAGCTATCTGCAGCGGCCACTACGCACAGA
TCTACGTCCAGACGCGTAACCCTGCCAACCTAAACATGCACATAGTGAAGGATGAGTACC
CTGATCGGCCCCTGACACTAGAGGGCGCACTGGGGAAGAAGAAACACTACCAGCAGTTCC
AGCCAGTGATCACACTAGCCAAAGGCTACACCATCCACTGGGACCAGGCGGCGCCTGCTG
AGGTCACCATCTGGCTCATCAACTTCAACAAAAATGACTGGCTCAACGTGGGGGTCTGCT
ACCCACAAGGCACTAACTTCACCATCATCTCCGATATCCACAACCGCCTTACCAAGCAGA
CCCGCAAGACCGGCGTCTTCATGAGGACAACACAGAGGGAGAAGATCAACCACTTGCACC
TGGCCAGAGGATACTACTACTGGGAGGAAGACACTGGCCTGCTTTTCCTGAAGGTAAAGG
CCCACAACAGCAGGGAACAGTTTGCCTTCTGCTCTGTCAAGGGCTGTGAGCGGGTGAAGA
TCACAGCTGCAATCCCTAAAGGCAGTCCTCCCAGCAACTGCATGGCCCAGGCCTACCCAA
AACATGCTGAGCTGCCTGTTGTGGATGTACCAATGCCCAGAAAGCTACCCAATACCAGGC
TG----------------------------------------------------------
--------------------------------------------CACTCAACAGA-----
-------CCACTTCCTGGAGGTGAAATTGG--AGTCCTACAACACTAGATTCTTCCACAT
CAAGGAAGACTTTGCC-----------------TTTACTGAGGTGAATGGCAGGAAGTTG
TACCAACCAGAA-------GATGGGTTGCAGTT----------GACAGTAATTGATGGTC
ATGACGGGCAGGTGGTTGACAGCAAAGTATT---CAGGAACTCCATCTTACAGGGCATCC
CTGCACAGTTGGACAACTATGTCAGT--------------GGACTGAGAGAC--AGTTCC
ATCATCCTCATTACAT------------------CTAAGGGAC-------GTCTGTTTA-
--------------------------------------------------CAAGAGGATC
CTGGACTAAAGTCCTGGAA-----------------------------------------
------------------AGACT-----TGGAGCAGA----------------------C
AAAG---------------GCATCAA----------------------------------
ATTTAAAGATAAGCTGGCA-------TTTGTGGGCTTCAAGGGCTCCTTCCACCCTGACT
G-------------GGTCCATCTGGAGGTGGACGCCAACCGAGCCAAGATCCATCAGGTC
CTGCCTGTCCCTGTGTTCCACAA----------------------GATGAAG--------
------------------------------------------------------------
------------------------------------------------------------
------------------------------------------------------------
------------------------------------------------------------
------------------------------------------------------------
------------------------------------------------------------
------------------------------------------------------------
------------------------------------------------------------
------------------------------------------------------------
------------------------------------------------------------
------------------------------------------------------------
----TTATGA
>E.fuscoguttatus.14212_fus
ATGGATGATGACACATTAGGTTGTGCCAAAGGCTTTGTGATGAAACTGGAGGATTTTGAG
TTTGTGTTCATGTTATACACATATAAACAAATCTTCTCTGAGACTGATGTGGTGTTTGAT
ATTGTCCAGCAGAGGGCTATGGATGTTCTGTACTGCAAGAACAGAATTGAGTCTCTTCTT
GCTTTTGTCAAAGAGAAGAGGTCAGAGGGGGCTTTC-----------CAAGCTGTTTATG
CCAAAGCAGCAGATCTCACATCAGACCCACAAGCTGAGCCCATGAGAAAGCGCTGCCTGT
CACAACTACAGGATCCCAAGGAGCGCTAC-------------------------------
-----------------------------------AGAAATCTGTACATGGCCATCCTAG
ACAATCTCACACAGCAGATTCCTGAGACAAGTCTGGAGCAACCTTTGAAGGCCTCGGGTG
TACAGTTGGTCACCAGCGAGCTGACAGAGATGAAGACATGTGCTATGTTTCTGGCAGCTC
TGCTGCTCCCCAGCATCCAAGCAGTGTGTCCAGATAAAGAACCAGGACTGCAGCCATGGA
TGCCAGGGCACAGTGAAGACCATCGTGTTACAATTGGTTATGGCAGGAAGGTCCTTCTTA
CATCTTCAGCTACGGTCAACTCCATTGAGATTCTCAATGGAGGAAAGCTGGTGATTGCTG
ACACCAACCGGGCCATACTGCTTCGGACAAAAAGCATTCTGATTGGTAACAAAGGGGAGC
TGCACATTGGAAGCCCAGACTGTCCTTATAAAGGCAACTTCACCATCTCCCTCTTTGGAA
GATTGGATGACAGTGATACAGAACACAGCTATTTTGGGAGGAAGTACATTGGTGTGGGGA
CAGGAGGGACACTAGAGATCCACGGACAAAAGAAACTGTCATGGACATTTCTCAACAAGA
CCCTCCATCCTGGAGAGAGCAACCAAAACAACTACCTGTTCGAGAGAAGTTGGGGGAATC
GAGGCATCATCGTCCACATTATGGACCCCAAGACCGGACAGGTGCTGCATAATGACAGGT
TTGACACATATCGTAGTAAGGATGAGAGTCGCCGCCTTGCAAAGTATGTGGATGGTGTGG
AGATGGGAGTCATACTGGCCATGGTGGTCAATGACGAGGGCTCCAACAACTTGGAGGACT
CGGCCAAGAAGAGCCTCTCCAGGCTGGGCAGCCAACACATCAACAGTCTGGGATTTCGGC
ATCCCTGGACCTTTATAGTGAAGAAAGGTGACACTTCTTCTGCTGTGGAGGGTCATGCTG
TCTATCAAGGAACCAAGTCCTCCTCAGAGGCCACAAGCTCTTGTGTTTTTCAGACGAGTT
ATGAGGAGCATTTTAGGATCACAGCCAGCAGTCAGTGGGTGCAAGAGGCAGAGTGGACAG
AATGGTTTGACAGGGATGATGAGAGGGGATCTGGAGACTGGGAGAAAGTGTCTGACCTGC
GCACGACCTACCCAGACAAACTGTGTAGCAGTCCACTCAACATCCAGGCTGAAACACATG
GTGGCATACCAGCCAACCAGACTGGAGATGTGATTCACAAGAATGACAAGGACTACGGCT
TTGTCTGCCTCAACAAGGACCAGGCTCATGGCCTTTGTCGCAACTACAGGGTCCGCTTCC
TCTGTGGAAAACTGGTTCGTCCACAGGCCTCCATCTCTATCGACATGTTGTCCAACAGCA
GCATCCTGGAGCTGGCCGACCAACCAGATGGCTGGGGGTCTGGGGATCAGATAGTGGTGG
CCAGTACCGACTATTCCATGCACCAGGCTGAAGAGTTCACCCTGTTGCCCTGCCCTACCT
GCACTTCGAACCAGGTCAAAGTCCAAGGTAAGGCCCAGTTCATCCATATGGGTGAGGAAG
TGGATGGGGTGGATATGAGAGCAGAGGTGGGCCTCCTAAAGCGTAACATCCTGATCCGTG
GTGAGATAGAGCCTGGCTGCTATGGCAACGAGGCCTGCGCATTCTTCGACTTCGACACTT
TCGGCGGACATTTAAAGGTGGAGCGGGGATTCAGGGCAGTTCATATATCTGGGGTGGAGC
TGCAGCACATGGGCCAGCAGACAATGGGACATTATCCTATCCATTTCCATATGAATGGAG
ATGTGGACGAGAGGGGAGGCTACAACCCCCCAACTACTGTCAGCGATCTATCCATCCACC
ACTCTTTCTCCCGCTGCGTAACTATCCACAGCTCCAATGGACTGCTGGTAAAGGATGTGG
TGGGCTATGACACACTGGGTCACTGTTTCTTCACGGAGGATGGTCCAGAAGAGAGGAACA
CATTTGACCACTGTTTGGGTATGATGGTGCGAGCCGGGACCCTGCTGCCTTCAGACAGGG
ACAGCAAAATGTGCCGTAACATCACTGAAGGAGCCTACCCAGGATATGTTGCCAACCCAC
GACAAGACTGCAGTGCAACTTCAACTTTCTGGATCGCCAACCCCAGTAACAACCTCATCA
ACTGTGCTGCTGCAGGCTCAGAGGAAACAGGTTTCTGGTTCATCTTCCACCATGTGCCCA
CTGGTCCCTCAGAGGGGCTGTATTCCCCTGGACGTACTGAGCACACACCTATGGGCCAAT
TCACCAACAACAGAGCCCATTCCAACTACAGGGCAGGAATGATCCTTGATAATGGAGTAA
AGACAACCCAGGCGAATGACAAGGACAAGAGACCTTTCCTATCTCTGATCGGAGCCAGGT
ATGGCCCCCACCAGGATGCAGACCCCTTTAAACCCAGAGTCCCTGCTCTAATTCACCATT
TTGTAGCCTATAAGAACCAAGACCATGGAGCCTGGCTGAGAGGAGGGGATGTCTGGCTGG
ATGACTGCCAATTTGCTGATAATGGTATTGGCCTCACTCTAGCGAGTGGAGGGACATTCC
CAGATGATGATGGCTCTCATCAGCAGGTGAAAAACTCACTGTTTGTGGGTGAAAGTGAAA
ATCGTGGAATGCCCCTCCTTGACAACAGGATCTGGGGCCTCGGGGGTTCTGACCTTATTG
GAAGAACTCTGCCACGTGGCATTGATTTTCCTATCCGGGGCATGCAGATCTATGATGGTC
CCATCAACATGCAGAACTGTACATTTCGGAAATATACAGCGCTGGATGGACGGCACACCA
GTGCCTTTGGCTTCAGGCTCAACAACTCGTGGCAGAGCTGCCCCAACAATAACATCACTG
ACATCATCTTTGACCAAGTACCTATCACGTCTCGGGTGTTTTTTGGGGAGCCGGGTCCCT
GGTTTAATAAGATGCAGATGGACGGGGACAAGACAACCATCTTTCACGATATCGACGGCT
CAGTCAGCGAGTATCCAGGAGCCTTCCTGGTTAAAGAGGACAACTGGCTGCTCCGGCACC
CCGACTGCATCGACGTGCCCAACTGGAAGGCAGCTATCTGCAGCGGCCACTATGCACAGA
TCTACGTCCAGACGCGTAACCCTGCCAACCTAAACATGCACATAGTGAGGGATGAGTACC
CTGATCGGCCCCTGACACTAGAGGGCGCACTGGGGAAGAAGAAACACTACCAGCAGTTCC
AGCCAGTGATCACACTAGCCAAAGGCTACACCATCCACTGGGACCAGGCGGCGCCTGCTG
AGGTCACCATCTGGCTCATCAACTTCAACAAAAATGACTGGCTCAACGTGGGGGTCTGCT
ACCCACAAGGCACTAACTTCACCATCATCTCCGATATCCACAATCGCCTTACCAAGCAGA
CCCACAAGACCGGCGTCTTCATGAGGACAACGCAGAGGGAGAAGATCAACCACTCGCACC
TGGCCAGAGGATACTACTACTGGGAGGAAGACACTGGTCTGCTTTTCCTGAAGGTAAAGG
CCCATAACAGCAGGGAACAGTTTGCCTTCTGCTCTGTCAAGGGCTGTGAGCGGGTGAAGA
TCACAGCTGCAATCCCTAAAGGCAGTCCTCCCAGCAACTGCATGGCCCAGGCCTACCCAA
AACATGCTGAGCTGCCTGTTGTGGATGTACCAATGCCCAGAAAGCTACCCAATACCAGGC
TG----------------------------------------------------------
--------------------------------------------CACTCAACAGA-----
-------CCACTTCCTGGAGGTGAAATTGG--AGTCCTACAACACTAGATTCTTCCACAT
CAAGGAAGACTTTGCC-----------------TTTACTGAGGTGAATGGCAGGAAGTTG
TACCAACCAGAA-------GATGGGGTGCAGTT----------GACAGTAATTGATGGTC
ATGACGGGCAGGTGGTTGACAGCAAAGTCTT---CAGGAACTCCATCTTACAGGGCATCC
CTGCACAGTTGGACAACTATGTCAGT--------------GGACTGAGAGAC--AGTTCC
ATCATCCTCATTACAT------------------CTAAGGGAC-------GTCTGTTTA-
--------------------------------------------------CAAGAGGATC
CTGGACTAGAGTCCTGGAA-----------------------------------------
------------------AGACT-----TGGAGCAGA----------------------C
AAAG---------------GCATCAA----------------------------------
ATTTAAAGATAAGCTGGCA-------TTTGTGGGCTTCAAGGGCTCCTTCCACCCTGACT
G-------------GGTCCATCTGGAGGTGGATGCCAACCGAGCCAAGATCCATCAGGTC
CTGCCTGTCCCTGTGTTCCACAA----------------------GATGAAG--------
------------------------------------------------------------
------------------------------------------------------------
------------------------------------------------------------
------------------------------------------------------------
------------------------------------------------------------
------------------------------------------------------------
------------------------------------------------------------
------------------------------------------------------------
------------------------------------------------------------
------------------------------------------------------------
------------------------------------------------------------
----TTATGA
>XP-033478242.1_lan
------------------------------------------------------------
------------------------------------------------------------
------------------------------------------------------------
------------------------------------------------------------
------------------------------------------------------------
------------------------------------------------------------
------------------------------------------------------------
------------------------------------------------------------
-----------------------------ATGAAGACATGTGCTATGTTTCTGGCAGCTC
TGCTGCTCCCCAGCATTCAAGCAGTGTGTCCAGATAAAGAACCAGGACTGCAGCCATGGA
TGCCTGGGCACAGTGAAGACCATCGTGTTACAATTGGTTATGGCAGGAAGGTCCTTCTTA
CATCTTCAGCTACGGTCAACTCCATTGAGATTCTCAATGGAGGAAAGCTGGTGATTGCTG
ACACCAACCGGGCCATACTGCTTCGGACAAAAAGCATTCTGATTGGTAACAAAGGGGAGC
TGCACATTGGAAGCCCAGACTGTCCTTATAAAGGCAACTTCACCATCTCCCTCTTTGGAA
GATTGGATGACAGTGATACAGAACACAGCTATTTTGGGAGGAAGTACATTGGTGTGGGGA
CAGGAGGGACACTAGAGATCCATGGACAAAAGAAGCTGTCATGGACATTTCTCAACAAGA
CCCTCCATCCTGGAGAGAGCAACCAAAACAACTACCTGTTCCAGAGAAGTTGGGGGAACC
GAGGCATCATCGTCCACATTATGGACCCCAAGACCGGAGAGGTGCTGCATAATGACAGGT
TTGACACATATCGTAGTAAGGATGAGAGTCGCCGCCTTGCAAAGTATGTGGATGGTGTGG
AGATGGGAGTCATACTGGCCATGGTGGTCAATGACGAGGGCTCCAACAACTTGGAGGACT
CGGCCAAGAAGAGCCTCTCCAGGCTGGGCAGCCAACACATCAACAGTCTAGGATTTCGGC
ATCCCTGGACCTTTATAGTGAAGAAAGGTGACACTTCTTCTGCTGTGGAGGGTCATGCTG
TCTATCAAGGAACCAAGTCCTCCTCAGAGGCCACGAGCTCTTGTGTTTTTCAGACGAGTT
ATGAGGAGCATTTTAGGATCACAGCCAGCAGTCAGTGGGTGCAAGAGGCAGAGTGGACAG
AATGGTTTGACAGGGATGATGAGAGGGGATCTGGAGACTGGGAGAAGGTGTCTGACCTGC
GTACGACCTACCCAGACAAACTGTGTAGCAGTCCACTCAACATCCAGGCTGAAACACATG
GTGGCATACCAGCCAACCAGACCGGAGATGTGATTCACAAGAATGACAAGGACTACGGCT
TTGTCTGCCTCAACAAGGACCAGGCTCATGGCCTTTGTCGCAACTACAGGGTCCGCTTCC
TCTGTGGAAAACTGGTTCGTCCACAGGCCTCCATCTCTATCGACATGTTGTCCAACAGCA
GCATCCTGGAGCTGGCCGACCAACCAGATGGCTGGGGGTCTGGGGATCAGATAGTGGTGG
CCAGTACTGACTATTCCATGCACCAGGCTGAAGAGTTCACCCTGTTGCCCTGCCCTACCT
GCACATCGAACCAGGTCAAAGTCCAAGGTAAGGCCCAGTTCATCCATATGGGTGAGGAAG
TGGATGGGGTGGATATGAGAGCAGAGGTGGGCCTCCTAAAGCGTAACATCCTGATCCGTG
GGGAGATAGAGCCTGGCTGCTATGGCAACGAGGCCTGCACATTCTTCGACTTCGACACTT
TCGGCGGACATTTAAAGGTGGAGCGGGGATTCAGGGCAGTTCATATATCTGGGGTGGAGC
TGCAGCACATGGGCCAGCAGACAATGGGACATTATCCTATCCATTTCCATATGAATGGAG
ATGTGGATGAGAGGGGAGGCTACAACCCCCCAACTACTGTCAGCGATCTATCCATCCACC
ACTCCTTCTCCCGCTGCGTAACTATCCACAGCTCCAATGGACTGCTGGTAAAGGATGTGG
TGGGCTATGACACACTGGGTCACTGTTTCTTCACGGAGGATGGTCCAGAAGAGAGGAACA
CATTTGACCACTGTTTGGGTATGATGGTGCGAGCCGGGACCCTGCTGCCTTCAGACAGGG
ACAGCAAAATGTGCCGTAACATCACTGAAGGAGCCTACCCAGGATATGTTGCCAACCCGC
GGCAAGACTGCAGTGCAACTTCAACTTTCTGGATCGCCAACCCCAGTAACAACCTCATCA
ACTGTGCTGCTGCAGGCTCAGAGGAAACAGGTTTCTGGTTCATCTTCCACCATGTGCCCA
CTGGTCCCTCAGAGGGGCTGTATTCCCCTGGACGTACTGAGCACACACCTATGGGCCAAT
TCACCAACAACAGAGCCCATTCCAACTACAGGGCAGGAATGATCCTTGATAATGGAGTAA
AGACCACCCAGGCGAATGACAAGGACAAGAGACCCTTCCTATCTCTGATCGGAGCCAGGT
ATGGCCCCCACCAGGATGCAGACCCCTTTAAACCCAGAGTCCCTGCTCTAATTCACCATT
TTGTAGCCTATAAGAACCAAGACCATGGAGCCTGGCTGAGAGGAGGGGATGTCTGGCTGG
ATGACTGCCAATTTGCTGATAATGGTATTGGCCTCACTCTAGCAAGTGGAGGGACATTCC
CAGATGATGATGGCTCTCATCAGCAGGTGAAAAACTCACTGTTTGTGGGTGAAAGTGAAA
ATCGTGGAATGCCCCTCCTTGACAACAGGATCTGGGGCCTCGGGGGTTCTGACCTTATTG
GAAGAACTCTGCCACGTGGCATTGATTTTCCTATCCGGGGCATGCAGATCTATGACGGTC
CCATCAACATGCAGAACTGTACATTTCGGAAATATACAGCGCTGGATGGACGGCACACCA
GTGCCTTTGGCTTCAGGCTCAACAACTCGTGGCAGAGCTGCCCCAACAATAACATCACTG
ACATCATCTTTGACCAAGTACCTATCACGTCTCGGGTCTTTTTTGGGGAGCCGGGTCCCT
GGTTTAATAAGATGCAGATGGACGGGGACAAGACAACCATCTTTCACGATATCGACGGCT
CAGTCAGCGAGTATCCAGGAGCCTTCCTGGTTAAAGAGGACAACTGGCTGCTCCGGCACC
CCGACTGCATCGACGTGCCCAACTGGAAGGCAGCTATCTGCAGCGGCCACTATGCACAGA
TCTACGTCCAGACGCGTAACCCTGCCAATCTAAACATGCACATAGTGCGGGATGAGTACC
CTGACCGGCCCCTGACACTAGAGGGCGCACTGGGGAAGAAGAAACACTACCAGCAGTTCC
AGCCAGTGATCACACTAGCCAAAGGATACACCATCCACTGGGACCAGACGGCGCCTGCTG
AGGTCACCATCTGGCTCATCAACTTCAACAAAAATGACTGGCTCAACGTGGGGCTCTGCT
ATCCACAAGGCACTAACTTCACCATCATCTCCGATATCCACAATCGCCTTACCAAGCAGA
CCCACAAGACCGGTGTCTTCATGAGGACAACGCAGAGGGAGAAGATCAACCACTCACACC
TGGCCAGAGGATACTACTACTGGGAGGAAGACACTGGCCTGCTTTTCCTGAAGGTAAAGG
CCCATAACAGCAGGGAACAGTTTGCCTTCTGCTCTGTCAAGGGCTGTGAGCGGGTGAAGA
TCACAGCTGCAATCCCTAAAGGCAGTCCTCCCAGCAACTGCATGGCCCAGGCCTACCCAA
AACATGCTGAGCTGCCTGTTGTGGATGTACCAATGCCCAGAAAGCTACCCAATACCAGGC
TG----------------------------------------------------------
--------------------------------------------CACTCAACAGA-----
-------CCACTTCCTGGAGGTGAAATTGG--AGTCCTACAACACTAGATTCTTCCACAT
CAAGGAAGACTTTGCC-----------------TTTACTGAGGTGAATGGCAGGAAGTTG
TACCAACCAGAA-------GATGGGGTGCAGTT----------GACAGTAATTGATGGTC
ATGACGGGCAGGTGGTTGACAGCAAAGTCTT---CAGGAACTCCATCTTACAGGGCATCC
CTGCACAGTTGGACAACTATGTCAGT--------------GGACTGAGAGAC--GGTTCC
ATCATCCTCATTACAT------------------CTAAGGGAC-------GTCTGTTTA-
--------------------------------------------------CAAGAGGATC
CTGGACTAAAGTCCTGGAA-----------------------------------------
------------------AGACT-----CGGAGCAGA----------------------C
AAAG---------------GCATCAA----------------------------------
ATTTAAAGATAAGCTGGCA-------TTTGTGGGCTTCAAGGGCTCCTTCCACCCTGACT
G-------------GGTCCATCTGGAGGTGGACGCCAACCGAGCCAAGATCCATCAGGTC
CTGCCTGTCCCTGTGTTCCACAA----------------------GATGAAG--------
------------------------------------------------------------
------------------------------------------------------------
------------------------------------------------------------
------------------------------------------------------------
------------------------------------------------------------
------------------------------------------------------------
------------------------------------------------------------
------------------------------------------------------------
------------------------------------------------------------
------------------------------------------------------------
------------------------------------------------------------
----TTATGA
