# Supplementary material for: Chromosome-Level Genome Assembly of the Speckled Blue Grouper (Epinephelus cyanopodus) Provides Insight into Its Adaptive Evolution
Source: Biology (Basel). 2022 Dec 13;11(12):1810. doi: 10.3390/biology11121810 (PMC9775623; doi:10.3390/biology11121810)
Supplement: Supplementary file 1 [file biology-11-01810-s001.zip › Supplemental Data/HO00789.align]

>OF17932-RA_aka
--------------------------ATGAGTCGACTGTGTGGCAACTCCTTCAATGGAC
CAACTTCACCGAGGCCTCAGTCGATCCCCGCT---GTGACTAGATTACCCTCAAGG----
---CGCGCTGGCGGAGAACGGGATACTGGGAGAGCCGGAAGAGCCGCGGACAGAGAGAAG
GAGGCAGCAGCAGATCCCTGTACTGGCCCTCCATCAACACTTCA----------------
-------------------------------------------------------GTTTG
TATCAGTAAGGATGTGGAAGGCAGCAGCAGGACAGACAGCCAGTGTGACCGTAAATGAGG
ACGACGACTGGGAGACTGACCCAGACTTTGAGAATGACGTATCTGAGAAGGAGCAGCGCT
GGGGGGCCAAGACGGTGGAGGGCTCAGGGCATCAGGGGCACATAGATATCCACCGACTGC
GTGAGACAGTGTCGACAGAGCACACCAGTTTGAAGCAGAAGGAGTTGGAAACCATGCCAA
AGGCCTCACATGGATATGGAGGAGTATTTGGAGTGCAGCAGGACCGTATGGACAAGTCTG
CTGTGGGTCATGACTACCAGAGCAAGCTGTCCAAGCATTGCTCTCAGACAGATACCTCCA
AGGGTTTTGGAGGGAAGTTTGGAGTGCAAGCTGACCGTGTTGACCAGTCAGCTGTTGGGT
TTGAGTATGCTGGGAAGACGGAGAAACATGCTTCACAGAAAGACTACTCCACTGGGTTTG
GGGGGCGATACGGCGTACAGGCAGATCGTGTGGACGAGAGTGCAGTGGGCTTCGATTACC
AGGGCAAAACCGAGAAACACGAATCCCAGAAAGATTACGCCAAGGGCTTTGGTGGCAAGT
TTGGTGTCGAGACCGACAAGGTGGACAAGAGTGCTGTGGGCTTTGAGTACCAGGGCAAAA
CCGAGAGGCACGAGTCACAGAAAGACTATGTGAAGGGCTTTGGTGGCAAGTTTGGTGTGC
AGACGGACAGACAGGATAAATCAGCGCTGGGATGGGACCACCAGGAGAAACTACAGCTT-
------------------------------------------------------------
--------------------------------------------------CACGAGTCCC
AGAAAGATTATTCCAAAGGATTTGGAGGGAAATTTGGTGTCCAGAATGATCGGATGGATA
AGAGCGCAGGGACTTTTGAGGATGTGGAGAAGCCGGCCTCATCATACCAGAAAACCAAAC
CTGTGGAGGCTGCAGGCAGCAGCACAGGAAGTATCAAGGCCCGCTTTGAGAACATCGCTA
AGCAGAAGGAGGAGGAGGACAGGAAAAGGGCCGAAGAGGAGCGATTGCGTCAACAGGCCA
AGGAGA------------AGCAGGAGCAAGAGGAGGCGCGCCGTAACATCCAAAAGGAAG
CCAAGGCCCCCTCTCCTGTCCCTGCTGCAAGTCCCAGTCCAACTCCAAGCCCAACTCCAC
CAGTCCAGCCAGCTGCTGCTCCCGCATATCAGACAGAGAAAGTGTCCTATGATGCTGCTG
AGGAGAATGGAGAGCAGCTGTACGAGGTGGAGCCACAGAACCAGGAGGAGGAACTCTACC
AGACCCCCGAGGAGACGGCAGCAGGAGACGGCCAGCAGTACGAGTACGGCGAGGACCTCG
GGGTGACAGCGGTGGCCCTGTACGACTACCAAGCAGCCGGTGATGACGAGATATCCTTCG
ACCCTGATGACATCATCACCAACATCGAGATGATCGACGAAGGCTGGTGGCGAGGCGTGT
GCAGAGGCGCCTACGGCCTTTTCCCAGCTAACTACGTGGAGGTGCGGCAATGA
>Ecy-GLEAN-10025393_Ecy
--------------------------ATGAGTCGACTGTGTGGCAACTCCTTCGATGGAC
CAACTTCACCGAGGCCTCAGTCGATCCCCGCT---GTGACTAGCTTACCCTCAAGG----
---CGCGCTGGCGGAGAACGGGATACTGGGAGAGCCGGAAGAACCGCGGACAGAGAGAAG
GAGGCAGCAGCAGATCCCTGTACTGGCCCTCCATCAACGCTTCA----------------
-------------------------------------------------------GTTTG
TATCAGTAAGGATGTGGAAGGCAGCAGCAGGACAGACAGCCAGTGTGACCGTAAATGAGG
ACGACGACTGGGAGACTGACCCAGACTTTGAGAATGACGTATCTGAAAAGGAGCAGCGCT
GGGGGGCCAAGACGGTGGAGGGCTCAGGGCATCAGGGGCACATAGATATCCACCGACTGC
GTGAGACAGTGTCGACAGAGCACACCAGTTTGAAGCAGAAGGAGTTGGAAACCATGCCAA
AGGCCTCTCATGGATATGGAGGAGTATTTGGAGTGCAGCAGGACCGTATGGACAAGTCTG
CTGTGGGTCATGACTACCAGAGCAAGCTGTCCAAGCATTGCTCTCAGACAGATACCTCCA
AGGGTTTTGGAGGGAAGTTTGGAGTGCAAGCTGACCGTGTTGACCAGTCAGCTGTTGGGT
TTGAGTATGCTGGGAAGACGGAGAAACATGCTTCACAGAAAGACTACTCCACTGGGTTTG
GGGGGCGATACGGCGTACAGGCAGATCGTGTGGACGAGAGTGCAGTGGGCTTCGATTACC
AGGGCAAAACCGAGAAACACGAATCCCAGAAAGATTATGCCAAGGGCTTTGGCGGCAAGT
TTGGTGTCGAGACCGACAAGGTGGACAAGAGTGCTGTGGGCTTTGAGTACCAGGGCAAAA
CCGAGAGGCACGAGTCACAGAAAGACTATGTGAAGGGCTTTGGTGGCAAGTTTGGTGTGC
AGACGGATAGACAGGATAAATCAGCGCTGGGATGGGACCACCAGGAGAAACTACAGCTT-
------------------------------------------------------------
--------------------------------------------------CACGAGTCCC
AGAAAGATTATTCCAAAGGATTTGGAGGGAAATTTGGTGTCCAGAATGATCGGATGGATA
AGAGCGCAGGGACTTTTGAGGATGTGGAGAAGCCGGCCTCATCATACCAGAAAACCAAAC
CTGTGGAGGCTGCAGGCAGCAGCACAGGAAGTATCAAGGCCCGCTTTGAGAACATCGCTA
AGCAGAAGGAGGAGGAGGACAGGAAAAGGGCCGAAGAGGAGCGATTGCGTCGACAGGCCA
AGGAGA------------AGCAGGAGCAAGAGGAGGCACGCCGTAACATCCAAGAGGAAG
CCAAGGCTCCCTCTCCTGTCCCTGCTGCAAGTCCCAGTCCAACTCCAAGCCCAACTCCAC
CAGTCCAGCCAGCTGCTGCTCCCGCATATCAGACAGAGAAAGTGTCCCATGATGCTGCTG
AGGAGAATGGAGAGCAGCTGTACGAGGTGGAGCCACAGAACCAGGAGGTGGAACTCTATC
AGACCCCCGAGGAGACGGCAGCAGGAGACGGCCAGCAGTACGAGTACGGCGAGGACCTCG
GGGTGACAGCGGTGGCCCTGTACGACTACCAAGCAGCCGGTGACGACGAGATATCCTTTG
ACCCGGATGACATCATCACCAATATTGAGATGATCGACGAAGGCTGGTGGCGAGGCGTGT
GCAGAGGTGCCTACGGCCTTTTCCCAGCTAACTACGTGGAGGTGCGGCAATGA
>C.altivelis-GLEAN-10027770_alt
------------------------------------------------------------
-----------------------------------------------------GTC----
---AGCGCTGGCGGAGAACGGGATACTGGGAGAGCCGGAAGAGCCGCGGAC--AGAGAAG
GAG---GCAGCAGATCCCTGTACTGGCCCTCCATCAACGCTTCAGGTGAGAACGGACTAC
ATCCACCAGGGGGGATTTTTTTTTTAAACTCGGTCTGGACTCTGGTCGGAGCTACGTTTG
TATCAGTAAGGATGTGGAAGGCAGCAGCAGGACAGACAGCCAATGTGATTGTAAATGAGG
ACGACGACTGGGAGACTGACCCAGACTTTGAGAATGACGTATCAGAGAAGGAGCAGCGCT
GGGGGGCCAAGACAGTGGAGGGCTCAGGACATCAGGGGCACATTGATATCCACCGACTGC
GTGAGACAGTGTCGACAGAGCACACCAGTTTGAAGCAGAAGGAGTTGGAAACCATGCCAA
AGGCCTCACATGGATATGGAGGAGTATTTGGAGTGCAGCAGGACCGTATGGACAAGTCTG
CTGTGGGTCATGACTACCAGAGTAAGCTGTCCAAGCATTGCTCTCAGACAGATACCTCCA
AGGGTTTTGGAGGGAAGTTTGGAGTGCAAGCTGACCGTGTTGACCAGTCAGCTGTTGGGT
TTGAGTATGCTGGGAAGACGGAGAAACATGCTTCACAGAAAGACTACTCCACTGGGTTTG
GGGGGCGATACGGCGTACAGGCAGATCGTGTGGACGAGAGTGCAGTGGGCTTCGATTACC
AGGGCAAAACCGAGAAACACGAATCCCAGAAAGATTATGCCAAGGGCTTTGGCGGCAAGT
TTGGTGTCGAGACTGACAAGGTGGACAAGAGTGCTGTGGGCTTTGAGTACCAGGGCAAAA
CCGAGAGGCACGAGTCACAGAAAGACTATGTGAAGGGCTTTGGTGGCAAGTTTGGTGTGC
AGACGGACAGACAGGATAAATCAGCGCTGGGATGGGACCACCAGGAGAAACTACAGCTT-
------------------------------------------------------------
--------------------------------------------------CATGAGTCCC
AGAAAGATTATTCCAAAGGATTTGGAGGAAAATTTGGTGTCCAGAATGACCGGATGGATA
AGAGCGCAGGGACTTTTGAGGATGTGGAGAAGCCAGCCTCATCCTACCAGAAAACCAAAC
CTGTGGAGGCTGCTGGCAGCAGCACAGGAAGTATCAAGGCCCGCTTTGAGAACATCGCCA
AGCAGAAGGAGGAGGAGGACAGGAAAAGGGCCGAAGAGGAGGGACTGCGTCGACAGGCCA
GGGAGA------------AGCAGGAGCAAGAGGAGGCACGCCATAGCATCCAAGTGAAAG
CCAAGGCCCCCTCTCCTGTCACTGCTGCAAGTCCCAGTCCAACTCCAAGCCCAACTCCAC
CAGTCCAGCCAGCTGCTGCTCCCGCATATCAGACAGAGCAAGTGTCCCATGATGCTGCTG
AGGAGAATGGAGAGCAGCTGTACGAGGTGGACCCACAGAACCAGGAGGAGGAGCTCTACC
AGACCCCCGAGGAGACGGCAGCAGGAGATGGTCAGCAGTACGAGTACAGCGAGGACCTCG
GGGTGACAGCGGTGGCCCTGTACGACTATCAAGCAGCCGGTGACGACGAGATATCCTTCG
ACCCTGATGACATCATCACCAACATCGAGATGATCGACGAAGGCTGGTGGCGAGGCGTGT
GCAGAGGTGCCTATGGCCTTTTCCCAGCTAACTACGTGGAGGTGCGGCAATGA
>Epmoa-GLEAN-10021883_moa
------------------------------------------------------------
------------------------------------------------------------
------------------------------------------------------------
------------------------------------------------------------
------------------------------------------------------------
-----------ATGTGGAAGGCAGCAGCAGGACAGACAGCCAATGTGACTGTAAATGAGG
ATGACGACTGGGAGACTGACCCAGACTTTGAGAATGACGTATCAGAGAAGGAGCAGCGCT
GGGGGGCCAAGACGGTGGAGGGCTCAGGACATCAGGGGCACATAGATATCCACCGACTGC
GTGAGACAGTGTCGACAGAGCACACCAGTTTGAAGCAGAAGGAGTTGGAAACCATGCCAA
AGGCCTCACATGGATATGGAGGAGTATTTGGAGTGCAGCAGGACCGTATGGACAAGTCTG
CTGTGGGTCATGACTACCAGAGCAAGCTGTCCAAGCATTGCTCTCAGACAGATACCTCCA
AGGGTTTTGGAGGGAAGTTTGGAGTGCAAGCTGACCGTGTTGACCAGTCAGCTGTTGGGT
TTGAGTATGCTGGGAAGACGGAGAAACATGCTTCACAGAAAGACTACTCCACTGGGTTTG
GGGGGCGATACGGCGTACAGGCAGATCGTGTGGACGAGAGTGCAGTGGGCTTCGATTACC
AGGGCAAAACCGAGAAACACGAATCCCAGAAAGATTATGCCAAGGGCTTTGGCGGCAAGT
TTGGTGTCGAGACCGACAAGGTGGACAAGAGTGCTGTGGGCTTTGAGTACCAGGGCAAAA
CCGAGAGGCACGAGTCACAGAAAGACTATGTGAAGGGCTTTGGGGGCAAGTTTGGTGTGC
AGACAGACAGACAGGATAAATCAGCGCTGGGATGGGACCACCAGGAGAAACTACAGCTT-
------------------------------------------------------------
--------------------------------------------------CACGAGTCCC
AGAAAGATTATTCCAAAGGATTTGGAGGGAAATTTGGTGTCCAGAATGACCGGATGGATA
AGAGCGCAGGGACTTTTGAGGATGTGGAGAAGCCAGCCTCATCATACCAGAAAACCAAAC
CTGTGGAGGCTGCTGGCAGCAGCACAGGAAGTATCAAGGCCCGCTTTGAGAACATCGCCA
AGCAGAAGGAGGAGGAGGACAGGAAAAGGGACGAAGAGGAACGATTGCGTCGACAGGCCA
AGGATAAGCAGGAGCAAGAGCAGGAGCAAGAGAAGGCGCACCGTAACATCCAAGAGGAAC
CCAAGGCCCCCTCTCCTGTCCCTGCTGCAAGTCCCAGTCCAACTCCAAGCCCAACTTCAC
CAGTCCAGCCAGCTGCTGCTCCCGCATATCAGACAGAGAAAGTGTCCCATGATACTGCTG
AGGAGAATGGAGAGCAGCTGTACGAGGTGGACCCACAGAACCAGGAGGAGGAGCTCTACC
AGACCCCCGAGGAGACGGCAGCAGGAGACGGCCAGCAGTACGAGTATGGCGAGGACCTTG
GGGTGACAGCGGTGGCCCTGTACGACTACCAAGCAGCCGGTGATGACGAGATATCCTTCG
ACCCTGATGACATCATCACCAACATCGAGATGATCGACGAAGGCTGGTGGCGAGGCGTGT
GCAGAGGTGCCTACGGCCTTTTCCCAGCTAACTACGTGGAGGTGCGGCAATGA
>E.fuscoguttatus.14321_fus
ATGTCTTTGCATGTTATTTTGCTGACATGGAAACACAGGAAGTCAGTCTATACAGAGGCT
GGACACTGCCACAGTCAGGACCTACTCTTGTTAACATACAACGTTTATCCTCATTATTTC
TATAGCGCTGGCGGAGAACGGGATACTGGGAGAGCCGGAAGAGCAGCGGACAGAGAGAAG
GAG---GCAGCAGATCCCTGTACTGGCCCTCCATCAACGCTTCA----------------
-------------------------------------------------------GTTTG
TATCAGTAAGGATGTGGAAGGCAGCAGCAGGACAGACAGCCAATGTGACTGTAAATGAGG
ACGATGACTGGGAGACTGACCCAGACTTTGAGAATGACGTATCAGAGAAGGAGCAGCGCT
GGGGGGCCAAGACGGTGGAGGGCTCAGGACATCAGGGGCACATAGATATCCACCGACTGC
GTGAGACAGTGTCGACAGAGCACACCAGTTTGAAGCAGAAGGAGCTGGAAACCATGCCAA
AGGCCTCACATGGATATGGAGGAGTATTTGGAGTGCAGCAGGACCGTATGGACAAGTGTG
CTGTGGGTCATGACTACCAGAGCAAGCTGTCCAAGCATTGCTCTCAGACAGATACCTCCA
AGGGTTTTGGAGGGAAGTTTGGAGTGCAAGCTGACCGTGTTGACCAGTCAGCTGTTGGGT
TCGAGTATGCTGGGAAGACGGAGAAACATGCTTCACAGAAAGACTACTCCACTGGGTTTG
GGGGGCGATACGGCGTACAGGCAGATCGTGTGGACGAGAGTGCAGTGGGCTTCGATTACC
AGGGCAAAACCGAGAAACACGAATCCCAGAAAGATTATGCCAAGGGCTTTGGCGGCAAGT
TTGGTGTCGAGACCGACAAGGTAGACAAGAGTGCTGTGGGCTTTGAGTACCAGGGCAAAA
CCGAGAGGCACGAGTCACAGAAAGACTATGTGAAGGGCTTTGGTGGCAAGTTTGGTGTGC
AGACAGACAGACAGGATAAATCAGCGCTGGGATGGGACCACCAGGAGAAACTACAGCTTC
ACGAGTCCCAGAAAGACTATAAGCGTGGGTTTGGAGGGCGGTATGGGGTAGAGGTGGAGA
AGCAGGACCAGTGTGCTCTGGGCTATGAGCACAAGGAGAACCTGGCTAAGCACGAGTCCC
AGAAAGATTATTCCAAAGGATTTGGAGGGAAATTTGGTGTCCAGAATGACCGGATGGATA
AGAGCGCAGGGACTTTTGAGGATGTGGAGAAGCCAGCCTCATCCTACCAGAAAACCAAAC
CTGTGGAGGCTGCTGGCAGCAGCACAGGAAGTATCAAGGCCCGCTTTGAGAACATCGCCA
AGCAGAAGGAGGAGGAGGACAGGAAAAGGGACA---------------------------
------------------AGCAGGAGCAAGAGGAGGCACGCCGTAAAATCCAAGTGAAAG
CCAAGGCCCCCACTCCTGTCCCTGCTGCAAGTCCCAGTCCAACTCCAAGCCCAACCCCAC
CAGTCCAGCCAGCCACTGCTCCCGCATATCAGACAGAGCAAGTGTCCCATGATGCTGCTG
AGGAGAATGGAGAGCAGCTGTACGAGGTGGACCCACAGAACCAGGAGGAGGAGCTCTACC
AGACCCCCGAGGAGACGGCAGCAGGAGACGGCCAGCAGTACGAGTACGGCGAGGACCTCG
GGGTGACAGCGGTGGCCCTGTACGACTACCAAGCAGCCGGTGACGACGAGATATCCTTCG
ACCCTGATGACATCATCACCAACATCGAGATGATCGACGAAGGCTGGTGGCGAGGCGTGT
GCAGAGGTGCCTACGGCCTTTTCCCAGCTAACTACGTGGAGGTGCGGCAATGA
>XP-033475005.1_lan
------------------------------------------------------------
------------------------------------------------------------
------------------------------------------------------------
------------------------------------------------------------
------------------------------------------------------------
-----------ATGTGGAAGGCAGCAGCAGGACAGACAGCCAATGTGACTGTAAATGAGG
ACGACGACTGGGAGACTGACCCAGACTTTGAGAATGACGTATCAGAGAAGGAGCAGCGCT
GGGGGGCCAAGACGGTGGAGGGCTCAGGACATCAGGGGCACATAGATATCCACCGACTGC
GTGAGACAGTGTCGACAGAGCACACCAGTTTGAAGCAGAAGGAGTTGGAAACCATGCCAA
AGGCCTCACATGGATATGGAGGAGTATTTGGAGTGCAGCAGGACCGTATGGACAAGTCTG
CTGTGGGTCATGACTACCAGAGCAAGCTGTCCAAGCATTGCTCTCAGACAGATACCTCCA
AGGGTTTTGGAGGGAAGTTTGGAGTGCAAGCTGACCGTGTTGACCAGTCAGCTGTTGGGT
TTGAGTATGCTGGGAAGACGGAGAAACATGCTTCACAGAAAGACTACTCCACTGGGTTTG
GGGGGCGATACGGCGTACAGGCAGATCGTGTGGACGAGAGTGCAGTGGGCTTCGATTACC
AGGGCAAAACCGAGAAACACGAATCCCAGAAAGATTATGCCAAGGGCTTTGGCGGCAAGT
TTGGTGTCGAGACCGACAAGGTGGACAAGAGTGCTGTGGGCTTTGAGTACCAGGGCAAAA
CCGAGAGGCAAGAGTCACAGAAAGACTATGTGAAGGGCTTTGGTGGCAAGTTTGGTGTGC
AGACGGACAGACAGGATAAATCAGCGCTGGGATGGGACCACCAGGAGAAACTACAGCTTC
ACGAGTCCCAGAAAGACTATAAGCGTGGGTTTGGAGGGCGGTATGGGGTAGAGGTGGAGA
AGCAGGACCAGTGTGCTCTGGGCTATGAGCACAAGGAGAACCTGGCTAAGCACGAGTCCC
AGAAAGATTATTCCAAAGGATTTGGAGGGAAATTTGGTGTCCAGAATGACCGGATGGATA
AGAGCGCAGGGACTTTTGAGGATGTGGAGAAGCCAGCCTCATCCTACCAGAAAACCAAAC
CTGTGGAGGCTGCTGGCAGCAGCACAGGAAGTATCAAGGCCCGCTTTGAGAACATCGCCA
AGCAGAAGGAGGAGGAGGACAGGAAAAGGGCCGAAGAGGAGCGATTGCGTCGACAGGCCA
AGGAGA------------AGCAGGAGCAAGAGGAGGCGCGCCGTAACATCCAAGAGGAAG
CCAAGGCCCCCTCTCCTGTCCCTGCTGCAAGTCCCAGTCCAACTCCAAGCCCAACTCCAC
CAGTCCAGCCAGCTGCTGCTCCCGCATATCAGACAGAGCAAGTGTCCCATGATGCTGCTG
AGGAGAATGGAGAGCAGCTGTACGAGGTGGACCCACAGAACCAGGAGGAGGAGCTCTACC
AGACCCCCGAGGAGACGGCAGCAGGAGACGGCCAGCAGTACGAGTACGGCGAGGACCTCG
GGGTGACAGCAGTGGCCCTGTACGACTACCAAGCAGCCGGTGACGACGAGATATCCTTCG
ACCCTGATGACATCATCACCAACATCGAGATGATCGACGAAGGCTGGTGGCGAGGCGTGT
GCAGAGGTGCCTACGGCCTTTTCCCAGCTAACTACGTGGAGGTGCGGCAATGA
