# Supplementary material for: Chromosome-Level Genome Assembly of the Speckled Blue Grouper (Epinephelus cyanopodus) Provides Insight into Its Adaptive Evolution
Source: Biology (Basel). 2022 Dec 13;11(12):1810. doi: 10.3390/biology11121810 (PMC9775623; doi:10.3390/biology11121810)
Supplement: Supplementary file 1 [file biology-11-01810-s001.zip › Supplemental Data/HO00792.align]

>OF17929-RA_aka
-----------------------------------------------------------A
TGGCTTTCACGCTGGTGCTTCTGCTTCAGCTGCTCCTGGTCTCACTGGCATCTGCATCAC
ATCAGCAAGGGGGGCACAAGGGCTTCAGCTTCAAAGGAAGAAATCCTGATGGAACCTTTA
GGGTGAAATTTCGTAGCAGGGAAACCTATGACAACTGTAGATACAACACCTGGAACTGTT
ACACTGGCAACTGTGGCTCTAGAACCATAAATCAGCAAGGTGTAATTGACAGGAGAAACT
ATGCATCAGCAGAAGACTGGTGTGAAACTGAAAGAGTCATCACCAGAAATGTCCCAAGTG
ACAAACCCTTTCAATTGCGGCAAGTCGGCTGTTGTTGGGTCAGAACGCGGAACGGGGTCA
GCGACACAAGACAACTAACCTCAGTGGATTTGGGATCAAGATCTGACACTGGAAAACCAA
ACAATTCACCAGATATTGGAATTCTACCTTTCCTACGGGTTCCACAGAACTGCCCACGGA
CATACAAGCTGATGTCCTCTGATCCTGATGGTGACAATGTTCGATGCAGATATGGAAATA
TAAGAAATATAGAGTGTGGCACGTGTGACCAGCCTTCAGGATTTGATTTAGATCAGGGCT
CTTGCTCATTACACTACCGCTCTGCCAGTGCCAACAACAATATTTATGGATTTGAGATGG
TGGTGGAGGACTTCCCACGAAACCCCATCATTCTGGCCTACAGTGATGGATCCCGAGTCG
CCAAGGTTCCACTGGCTGTGAGCAGGAAGAAACGATCCTACTATCATGCATCTACCACAT
GGGGGTGGCATTCTACCTCACCTCCTACCACAGCCTCGCCAAGATACCCAACTGCAAGGT
GGTGGCATTATACAACTCCTCCCACCACAACCACATCAAGACCCACAACCCCATGGCGGT
GGTGGCATTCTACAACCCCATGGTGGTGGCATACTACAACTACAACCACACCAAGACCCA
CAACCCCACGGCACTGGCATCCTACAACTACACCAAGAACCACAACCCCATGGTGGTGGC
ATACTAC------AACCACACAAAGACCCACAACCCCATGGCGGTGGTGGCATTCTACAA
CCCCATGGTGG---TGGCATACTACAACCACACAAAGACCCACAACCCCATGGTGGTGGC
ATCCTACAACCACACCAAGAACCACAACCCCATGGTGGTGGCATACTACAACCACACCAA
GAACCACAACCCCATGGTGGTGGCATCCTACAACCACACCAAGAACCACAACCCCATGGT
GGTGGCATC---------CTACAACCACACCAAGAACCACAACCCCATGGTGGTGGCATA
CTACAACCACACAAAGACCCACAACCCCATGGCGGTGGTGGCATTCTACAACCCCATGGT
GGTGGTTGCATAGTACAACCACAACCACACCAAGACCCACAACCCCAGGGCACTGGCATC
CTACAACTACACCAACACACACACACCCA------TGGTGGTGGGGGTATTCTACAACCC
CATGGTGGACTACAACCCCAAGAACACCTCCAACCAGCCCTGAACACCCACTCAGCCAAC
AAACGTTGCAGTTCTCTTTTCTTGTGGACCCATCTGCTCCCTCATGTCAGGAGGGACTTT
ACTTGCCAAAGCTTGTGCATCCAACGCCTGACAATGGAGCACGCTTTCAAGTAGAGGCCA
ACAAAGAAGTGGAGCTCAGGGTCAAGGCATTAGCTACATATGGAACAATAGATAATATAA
TCATCAGTGGACCGCTGAATATCAGCAAGCACAGGAACACACATGGCGACTTTGTCATTA
GGTGGACGCCTGTACCGGATGATGTGGGAGAACATTTCCCCATCTGCTTTGCTGTTGAAT
CAGTGACTGGGTCTCGGGTCTATCAGTCCGAGATGAGGTGTGTTCTGGTGGAGGTCCATA
AGGAACTG---------------------------------------------------A
TTAAAGCCAGTGTGATCTGCGATGAGTCCACAATGACAGTAGAGGTTGAGAAAGCTTCCT
TCCCTCGACTCCATGAAGATCATTTGCGACTTAATGATCCTGTCAACACAGCCTGCAGCC
TCCAGACAAACTCCAACAGCACTCACATTGTCGCTGTGGTCCCCCTCAATGCTTGTGGCA
CTCAGATAGAGGAAGATGAAGACAACCTAACTTTCAAGAATGAAATCACCACACTTGACA
ACATAGGAGATCTGATCACCAGGAGACACATGGTGGAGGTGCAGTTCTCCTGCCAGTACC
CCAAACGTGGAAATGTGACACAGAGCTTCTCAGTGCACAGGAAGAATGTCACAGTGTGTG
AGACAGGCTTTGGCACTTTCACCTACCAATTTGAATTCTATCCCACCAACCAATACCGAA
CCATGGTTGATCCAAATTCATACCCTCTGGAGTATGACGTAGGGAGCGAGATCCACATGC
AGATAAAGGCCACCTCCACAGTCAACAACACTGAGCTGTTTGTGGAGTCCTGCAGAGCTG
CACCATATGACAACCCAAACTACCAGCCAACCTACTCCATCATTGAAAACGGGTGTAATG
TGGACCCGACTGTTGTTGTCCATCCACCCTCCCATGATAGAGAATTTCAGTTCAGCATGG
AGGCCTTCAAGTTCATCGGCATGTTTGACCAGGTGTACATCAGCTGTTCAGTCATGATGT
GTGAAGCAGGGGTCCCCAACACCAGGTGCTCGCAAGGATGCATCAATTCAGTATCAGTGC
CAGGCAATCTACTCACAAACCGCCGCAAGAGACAGGCTGTCACTCAGAGTTTAAGGCACT
TGGTTTCCCAGGGTCCTCTGCGCTTTAGGAGGTCAGCAGAAAGCACCGGAAATCCAGGGA
TCAACTTGAACCTGAACTTGGTATTCATTGCTGGATGTCTTGTTGCAGCTGTTGGCATGA
TCACTGCAGTGGTCATGTACAAAGCCAAAATGTCCAGG-------------GTCAGAT--
----------------------ACCAACCATTGCCCAGATAT------------------
-----------------------------------GAC----------------------
-----------------ACTTAA
>Ecy-GLEAN-10025396_Ecy
ATGCTGCAGGTGGATGTGAGCTGCAGAGAACCTCGAGACAGAGGTGAGTTTGGGGCAGCA
TGGCTTTCACGCTGGTGCTTCTGCTTCAGCTGCTCCTGGTCTCACTGGCATCTGCATCAC
ATCAGCAAGGGGGGCATAAGGGCTTCAGCTTCAAAGGAAGAAATCCTGATGGAACCTTTA
G-----------------------------------------------------------
------------------------------------------------------------
------------------------------------------------------------
------------------GGCAAGTCGGCTGTTGTTGGGTCACAACGCGGAACGGGGTCA
GCAACACAAGACAACTAACCTCAGTGGATTTGGGATCAAGATCTGACACTGGAAAACCAA
ACAATTCACCAGACATTGGAATTCTACCTTTCCTACGGGTTCCACAGAACTGCCCGCGGA
CATACAAGCTGATGTCCTCTGATCCTGATGGTGACAATGTTCGATGCAGATATGGAAATA
TAAGAAATGTAGAGTGTGGCACGTGTGACCAGCCTTCAGGATTTGATTTAGATCAGGGCT
CTTGCTCATTACACTACCGCTCTGCCAGTGCCAACAGCAATATTTATGGATTTGAGATGG
TGGTGGAGGACTTCCCACAAAACCCCATCAGTCTGGCCTACAGTGATGGATCCCGAGTCG
CCAAGGTTCCACTGGCTGTGAGCAGGAAGAAACGATCCTACTCTTATGCACCTACCACAT
GGGGGTGGCATTCTACCTCATCTCCTACCACA----------------------------
------------------------------------------------------------
------------------------------------------------------------
------------------------------------------------------------
------------------------------------------------------------
------------------------------------------------------------
------------------------------------------------------------
------------------------------------------------------------
------------------------------------------------------------
------------------------------------------------------------
------------------------------------------------------------
-----------------------------------TGGTGGTGGTGGCATTCTACAACCC
CATGGTGGACTA------CAAGAACACCTCCAACCAGCCCTGAACACTCACTCAGCCAAC
AAACGTTGCAGTTCTCCTTTCTTGTGGACCCACCTGTTCCCTCATGTCAGGAGGGACTTT
ACTTGCCAAAGCTTGTGCATCCAACACCTGACAATGGAGCACGCTTTCAAGTAGAGGCCA
ACAAAGAAGTGGAGCTCAGGGTCAAGGCATTAGCTACATATGGAACAATAGATAATATAA
TCATCAGTGGACCGCTGAATATCAGCAAGCACAGGAACACACATGGCGACTTTGTCATTA
GGTGGACGCCTGTACCGGATGATGTGGGAGAACATTTCCCCATCTGCTTTGCTGTTGAAT
CAGTGACTGGGTCTCGGTTCTATCAGTCCGAGATGAGATGTGTTCTGGTGGAGATCCATA
AGGAACTG---------------------------------------------------A
TTAAAGCCAATGTGATCTGCGATGAGTCCACAATGACAGTAGAGGTTGAGAAAGCTTCCT
TCCCTCGACTCCATGAAGATCATTTGCGACTTAATGATCCTGTCAACACAGCCTGCAGCC
TCCAGACAAACTCCAACAGCACTCACATTGTCGCTGTGGTCCCCCTCAATGCTTGTGGCA
CTCAGATAGAGGAAGATGAAGACAACCTAACTTTCAAGAATGAAATCACCACTCTTGACA
ACATAGGAGATCTGATCACCAGGAGACACATGGTGGAAGTGCAGTTCTCCTGCCAGTACC
CCAAACGTGGAAATGTGACACAGAGCTTCTCAGTGCACAGGAAGAGTGTCACAGTGTGTG
AGACAGGCTTTGGCACTTTCACCTACCAATTTGAATTCTATCCCACCAACCAATACCGAA
CCATGGTTGATCCAAATTCATACCCTCTGGAGTATGACGTAGGGAGCGAGATCCACATGC
AGATAGAGGCCACCTCCACAGTCAACAACACCGAGCTGTTTGTGGAGTCCTGCAGAGCTG
CACCATATGACAACCCAAACTACCAGCCAACCTACTCCATCATTGAAAACGGGTGTAATG
TGGACCCAACTGTTGTTGTCCATCCACCCTCCCATGATAGAGAATTTCGGTTCAGCATGG
AGGCCTTCAAGTTCATCGGCATGTTTGACCAGGTGTACATCAGCTGTTCGGTCATGATGT
GTGAAGCAGGGGTCCCCAACACCAGGTGCTCGCAAGGATGCATCAATTCAGTATCAGTGC
CAGGCAATCCACACATACACCGCCGCAAGAGACAGGCTGTCACTCAGAGTTTAAGGCACT
TGGTTTCCCAGGGTCCCCTGCGCTTTAAGAGGTCAGCAGAGAGCACCGGAAATCCAGGGA
TCAACTTGAACCTGAACTTGGTATTCATTGCTGGATGTCTTCTTGCAGCTGTTGGCATGA
TCAGTGCAGTGGTCATGTACAAAGCCAAAATGTCCAGG-------------GTCAAAT--
----------------------ACCAACCATTGCCTAGATAT------------------
-----------------------------------GAC----------------------
-----------------ACTTAA
>E.fuscoguttatus.14374_fus
-----------------------------------------------------------A
TGGCCTTCACGCTGGTGCTTCTGCTTCAGCTGCTCCTGGTCTCACTGGCATCTGCATCAC
ATCAGCAAGGGGGGTACAAAGGCTTCAGCTTCAAAGGAAGAAATCCTGATGGAACCTTTA
GGGTGAAATTTCGTAGCAGGGAAACCTATGATGGCTGTAGATACACCACCTGGAACTGTT
ACACTGGCAACTGTGGCTCTAGAACCATAAATCAACAAGGTGTAATTGACAGCAGAAACT
ATGCATCAGGACAAGACTGGTGTGAAACTGAAAGAGTCATTACCAGAAATGTCCCAAGTG
ACAAACCCTTTCAATTGCGGCAAATCGGCTGTTGTTGGGTCAGAACGCGGAACGGGCTCA
GTGATACAAGACAACTAACCTCAGTGGATTTGGGATCAAGATCTGACACTGGAAAACCAA
ACAATTCACCAGACATTGGAATTCTACCTTTCCTACGGGTTCCACAGAACTGCCCACGGA
CATACAAGCTGATGTCCTCTGATCCTGATGGTGACAATGTTCGATGCAGATATGGAAATA
TAAGAAACATAGAGTGTAGCACGTGTGACCAGCCTTCAGGCTTTGATTTAGATCAGGGTT
CTTGCTCATTACACTACCGCTCTGCCAGTGCCAACAACAATATTTATGGATTTGAGATGG
TGGTGGAGGACTTCCCACAAAACCCCATCACTCTGGCCTACAGTGATGGATCCCGAGTCG
CCAAGATTCCACTGGCTGTGAGCAGGAAGAAACGATCCTACTATCATGCAACTACCCCAT
GGGGGTGGCATTATACCTCACTGCCCACCACAGCCTCGCCAAGATACC------------
------------------------------------------------------------
------------------------------------------------------------
------------------------------------------------------------
------------------------------------------------------------
------------------------------------------------------------
------------------------------------------------------------
------------------------------------------------------------
------------------------------------------------------------
------------------------------------------------------------
------------------------------------------------------------
------------------------------------------------------------
------------CAACCGCAAGAACACCTGCAACCAGCCCTGAACACCCACTCAGCCAAC
AAACGTTGCAGTTCTCCTTTCTTGTGGACCCAGCTGCTCCCTCATGTCAGGAGGGGCTTT
ACTTGCCAAAGCTTGTGCATCCAACACCTAATAATGGAGCACGCTTTCAAGTAGAGGCCA
ACAAAGAAGTAGAGCTCAGGGTCAAGGCACTAGCTACATATGGAATAATAAATAATGTCA
TCATCAGTGGACCACTGAATATCAGCAAGCACAGGAACACACATGGCGAGTTTGTCATTA
GGTGGACGCCTGTACCAGATGACGTGGGAGAACATTTCCCCATCTGCTTTGCTGTTGAAT
CAGTGACTGGGTCTCGGGTCTATCAGTCTGAGATGAGGTGTGTTCTGGTGGAGGTCCATA
GGGAGCTG---------------------------------------------------G
TTAAAGCCAATGTGATCTGCGATGAGTCCACAATGACAGTCGAGGTTGAAAAAGCTTCCT
TCCCTCGACTCCATGAAGATCATTTGCGACTTAATGATCCTGTCAACACAGCCTGCAGCC
TCCAGACAAACTCCAACAGCACTCACATTATTGCTGTGGTCCCCCTCAATGCTTGTGGCA
CTCAGATAGAGGAAGATGAAGACGACCTAACTTTCAAGAATGAAATCACCACACTTGACA
ACATAGGAGATCTAATCACCAGGAAACACATGGTGGAGGTGCAGTTCTCCTGCAAGTACC
CCAGACGTGGAAATGTGACACAGAGCTTCTCAGTGCACAGGAAGAATGTCACAGTGCATG
AGACGGGCTTTGGCACTTTCACCTACCAATTTGAATTCTATCCCACCAACCAATACCGAA
CCATGGTTGATCCAAATTCATACCCTCTGGAGTATGACGTAGGGAGCGAGATTCACATGC
AGATAGAGGCCACCTCCACAGTCAACAACACCGAGCTGTTTGTGGAGTCCTGCAGAGCTG
CACCATATGACAACCCAAACTACCAGCCAACCTACTCCATCATTGAAAACGGGTGTAATG
TGGACCCGACTGTTGTTGTCCATCCATCCTCCCATGATAGAGAATTCCGGTTCAGCATGG
AGGCCTTCAAGTTCATCGGCATGTATGACCAGGTGTACATCAGCTGTTCGGTCATGATGT
GTGAAGCAGGGGTCCCCGACACCAGGTGCTCGCAAGGATGCATCAATTCAGTATCAGTGC
CGGGCAATCTAATCACAAGCCGCCGCAAGAGACAGGCTGTCACTCAGAGTTTAAGGCACT
TGGTTTCCCAGGGTCCCCTGCGCTTTAGGAGGTCAGCAGAGAGCACTGGAAACCCAGGGA
TAAACTTGAACCTGAACTTGGTATTCATTGCTGGATGTCTTCTTGCAGCTGTTGGCATGA
TCAGTGCAGTGGTCATGTACAAAGCCAAAATGTCCAGGCGCGACTCCAGCTGTCAACTGG
TGAGAAGTGTGTCTAGCGCAAAGCCACTTATTCACCAGACATCGGTGCAGAAGGAATGTG
GTTGTGGTGGTGAAAATAAAGGCAGTGGATGTGAAGACATCTGTCTGGTTTGGATCGATC
ACCTGCAGCAGATTATTATTTAA
>XP-033475632.1_lan
-----------------------------------------------------------A
TGGCCTTCACGCTGGTGCTTCTGCTTCAGCTGCTCCTGGTCTCACTGGCATCTGCATCAC
ATCAGCAAGGGGGGCACAAAGGCTTCAGCTTCAAAGGAAGAAATCCTGATGGAACCTTTA
GGGTGAAATTTCGTAGCAGGGAAACCTATGATCACTGTAGTTACACCACCTGGAACTGTT
ACGCTGGCAACTGTGGCTCTAGAACCATAAATCAACAAGGTGTAATTGACAGGAGAAACT
ATGCATCAGCACAAGACTGGTGTGAAACTGAAAGAGTCATTACCAGAAATGTCCCAAGTG
ACAAACCCTTTCAATTGCGGCAAATCGGCTGTTGTTGGGTCAGAACGCGGAACGGGGTCA
GTGATACAAGACAACTAACCTCAGTGGATTTGGGATCAAGATCTGACACTGGAAAACCAA
ACAATTCACCAGACATTGGAATTCTACCTTTCCTACGGGTTCCACAGAACTGCCCACGGA
CATACAAGCTGATGTCCTCTGATCCTGATGGTGACAATGTTCGATGCAGATATGGAAATA
TAAGACATATAGAGTGTGGCACGTGTGACCAGCCTTCAGGCTTTGATTTAGATCAGGGCT
CTTGTTCATTACACTACCGCTCTGCCAGTGCCAACAGCAATATTTATGGATTTGAGATGG
TGGTGGAGGACTTCCCACAAAACCCCATCACTCTGGCCTACAGTGATGGATCCCGAGCCG
CCAAGATTCCACTGGCTGTGAGCAGGAAGAAACGATCCTACTATCATGCAACTACCCCAT
GGGGGTGGCATTATACCTCACCTCCTACCACAGCCTCGCCAAGATACCCAACCGCAAGGT
GGTGGCATTATACAACTCCTCCCACCACAACCACATCAAGACCCACAACCCCATGGTGGT
CTTGGCAT------------------------------ACTACAACCACACAAAGACCCA
CAACCTCATGGCGGTGGTGGCATTCTACAACCCCATG------------GTGGTATTGGC
ATACTACAACCACAACCACACCAAGACCCACAACCCCATGGCGATGGTGGCATTCTACAA
CCCCATGGTGG---TGGCATCCTACAACTACACCAAGACCCACAACCCCATGGCACTGGC
ATCCTACAACTACACCGAGACCCACAACCCCATGGCACTGGCATCCTACAACTACACCAA
GACCCACAACCCCATGGCACTGGCATCCTACAACTACACCGAGACCCCCAACCCCATGGT
GGTGGTATC---------CCACAACTACACCAAGACCCACAACCCCATGGTGGTGGCATC
CTACAACTACACCAAGACCCACAACCCCATGGTGG-------------------------
-----------------------------------------------------TGGCATC
CTACAACTACACCAACACACACACACCCATG---GTGGTGGTGGTGGCATTCTACAACCC
CATGGTGGACTACAACCCCAAGAACACCTGCAACCAGCCCTGAACACCCACTCAGCCAAC
AAACGCTGCAGTTCTCCTTTCTTGTGGACCCACCTGCTCCCTCATGTCAGGAGGGACTTT
ACTTGCCAAAGCTTGTGCATCCAACGCCTAATAATGGAGCACGCTTTCAAGTAGAGGCCA
ACAAAGAAGTGGAGCTCAGGGTCAAGGCACTAGCTACATATGGAATAATAAATAATGTCA
TCATCAGTGGACCACTGAATATCAGCAAGCACAGGAACACACATGGCGAGTTTGTCATTA
GGTGGACGCCTACACCAGATGACGTGGGAGAACATTTCCCCATCTGCTTTGCTGTTGAAT
CAGTGACTGGGTCTCGGGTCTATCAGTCCGAGATGAGGTGTGTTCTGGTGGAGGTCCATA
GGGAGCTG---------------------------------------------------G
TTAAAGCCAATGTGATCTGCGATGAGTCCACAATGACAGTCGAGGTTGAGAAAGCTTCCT
TTCCTCGACTCCATGAAGATCATTTGCGACTTAATGATCCTGTCAACACAGCCTGCAGCC
TCCAGACAAACTCCAACAGCACTCATATCATCGCTGTGGTCCCCCTCAATGCTTGTGGCA
CTCAGATAGAGGAAGATGATGACGACCTAACTTTCAAGAATGAAATCACCACACTTGACA
ACATAGGAGATCTGATCACCAGGAGACACATGGTGGAGGTGCAGTTCTCCTGCAAGTACC
CCAAACGTGGAAATGTGACACAGAGCTTCTCAGTGCACAGGAAGAATGTCACAGTGTGTG
AGACAGGCTTTGGCACTTTCACCTACCAATTTGAATTCTATCCCACCAACCAATACCGAA
CCATGGCTGATCCAAATTCATACCCTCTGGAGTATGATGTAGGGAGCGAGATTCACATGC
AGATAGAGGCCACCTCCACAGTCAACAACACTGAGCTGTTTGTGGAGTCCTGCAGAGCTG
CACCATATGATAACCCAAACTACCAGCCAACCTACTCCATCATTGAAAACGGGTGTAATG
TGGACCCGACTGTTGTTGTCCATCCATCCTCCCATGATAGAGAATTCCGGTTCAGCATGG
AGGCCTTCAAGTTCATCGGCATGTATGACCAGGTGTACATCAGCTGTTCGGTCATGATGT
GTGAAGCAGGGGTCCCCAACACCAGGTGCTCGCAAGGATGCATCAATTCAGTATCAGTGC
CAGGCAATCTAATCACAAACCGCCGCAAGAGACAGGCTGTCACTCAGAGTTTAAGGCACT
TGGTTTCCCAGGGTCCCCTGCGCTTTAGGAGGTCAGCAGAGAGCACCGGAAACCCAGGGA
TCAACTTGAACCTGAACTTGGTATTCATTGCTGGATGTCTTCTTGCAGCTGTTGGCATGA
TCAGTGCAGTGGTCATGTACAAAGCCAAAATGTCCAGG-------------GTCAGAT--
----------------------ACCAACCACTGCCCAGATAT------------------
-----------------------------------GAC----------------------
-----------------AGTTAA
>Epmoa-GLEAN-10021886_moa
-----------------------------------------------------------A
TGGCCTTCACGCTGGTGCTTCTGCTTCAGCTGCTCCTGGTCTCACTGGCATCTGCATCAC
ATCAGCAAGGTGGGCACAAGAGCTTCAGCTTCAAAGGAAGAAACCCTGATGGAACCTTTA
GGGTGAAATTTCGTAGCAGGGAAACCTATGATGGCTGTAGTTACACCACCTGGAACTGTT
ACACTGGCAACTGTGGCTCTAGAACCATAAATCAACAAGGTGTAATTGACAGGAGAAACT
ATGCATCAGCAGAAGACTGGTGTGAAACTGAAAGAGTCATTACCAGAAATGTCCCAAGTG
ACAAACCCTTTCAATTGCGGCAAATCGGCTGTTGTTGGGTCAGAACGCGGAACGGGGTCA
GTGATACAAGACAATTAACCTCAGTGGATTTGGGATCAAGATCTGACACTGGAAAACCAA
ACAATTCACCAGACATTGGAATTCTACCTTTCCTACGGGTTCCACAGAACTGCCCACGGA
CATACAAGCTGATGTCCTCTGATCCTGATGGTGACAATGTTCGATGCAGATATGGAAATA
TAAGAAATATAGAGTGTGGCAGGTGTGACCAGCCTTCAGGCTTTGATTTAGATCAGGGCT
CTTGCTCATTACACTACCGCTCTGCCAGTGCCAACAACAATATTTATGGATTTGAGATGG
TGGTGGAGGACTTCCCACAAAACCCCATCACTCTGGCCTACAGCGATGGATCCCGAGTCG
CCAAGATTCCACTGGCTGTAAGCAGGAAGAAACGATCCTTCTATCATACAACTACCCCAT
GGGG--------------------------------------------------------
------------------------------------------------------------
------------------------------------------------------------
------------------------------------------------------------
------------------------------------------------------------
-------------------------------------ACCCACAACCCCATGGTGGTGGC
ATCCCACA----------------------------------------------------
------------------------------------------------------------
--------------------------ACACCAAGACCCACAACCCCAGGGTGGTGGCATC
CTACAACTACACCAAGACCCACAACCCCATGGTGG-------------------------
-----------------------------------------------------TGGCATC
CTACAACTACACCAACACACACACACACACACCCATGGTGGTGGTGGCATTCTACAACCC
CATGGTGGACTACAACCCCAAGAACACCTGCAACCAGCCCTGAACACCCACTCAGCCAAC
AAACGCTGCAGTTCTCCTTTCTTGTGGACCCACCTGCTCCCTCATGTCAGGAGGGACTTT
ACTTGCCAAAGCTTGTGCATCCAACGCCTAATAATGGAGCACGCTTTCAAGTAGAGGCCA
ACAAAGAACTGGAGTTCAGGGTGAAGGCACTAGCTACATATGGAACAATAAATAATGTCA
TCATCAGTGGACCGCTGAATATCAGCAAGCACAGGAACACACATGGCGAGTTTGTCATTA
GGTGGACGCCTGTACCGGATGACGTGGGAGAACATTTCCCCATCTGCTTTGCTGTTGAAT
CAGTGACTGGGTCTCGGGTCTATCAGTCCGAGATGAGGTGTGTTCTGGTGGAGGTCCATA
GGGAGCTGGCATTTTTCAAAATTGTTTCAATATATATGTATACTACATATCTTGCTCTAG
TTAAAGCCAATGTGATCTGCGATGAGTCCACAATGACAGTCGAGGTTGAGAAAGCTTCCT
TCCCTCGACTCCATGAAGATCATTTGCGACTTAATGATCCTGTCAACACAGCCTGCAGCC
TCCAGACAAACTCCAACAGCACTCACATTATCGCTGTGGTCCCCTTCAATGCTTGTGGCA
CTCAGATAGAGGAAGATGAAGACGACCTAACTTTCACGAATGAAATCACCACACTTGACA
ACATAGGAGATCTGATCACCAGGAGACACATGGTGGAGGTGCAGTTCTCCTGCAAGTACC
CCAAACGTGGAAATGTTACACAGAGCTTCTCAGTGCACAGGAAGAATGTCACAGTGTGTG
AGACAGGCTTTGGCACTTTCACCTACCAATTTGAATTCTATCCCACCAACCAATACCGAA
CCATGGCTGATCCAAATTCATACCCTCTGGAGTATGACGTAGGGAGCGAGATTCACATGC
AGATAGAGGCCACCTCCACAGTCAACAACACCGAGCTGTTTGTGGAGTCCTGCAGAGCTG
CACCATATGACAACCCAAACTACCAGCCAACCTACTCCATCATTGAAAACGGGTGTAATG
TGGACCCGACTGTTGTTGTCCATCCATCCTCCCATGATAGAGAATTCCGGTTCAGCATGG
AGGCCTTCAAGTTCATCGGCATGTATGACCAGGTGTACATCAGCTGTTCGGTCATGATGT
GTGAAGCAGGGGTCCCCAACACCAGGTGCTCGCAAGGATGCATCAATTCAGTATCAGTGC
CAGGCAATCTAATCACAAGCCGCCGCAAGAGACAGGCTGTCACTCAGAGTTTAAGGCACT
TGGTTTCCCAGGGTCCCCTGCGCTTTAGGAGGTCAGCAGAGAGCACCGGAAACCCAGGGA
TCAACTTGAACCTGAACTTGGTATTCATTGCTGGATGTCTTCTTGCAGCTGTTGGCATGA
TCAGTGCAGTGGTCATGTACAAAGCCAAAATATCCAGG-------------GTCAGAT--
----------------------ACCAACCATTGCCCAGATAT------------------
-----------------------------------GAC----------------------
-----------------AGTTAA
>C.altivelis-GLEAN-10027766_alt
-----------------------------------------------------------A
TGGCCTTCACGCTGGTGCTTCTGCTTCAGCTGCTCCTGGTCTCACTGGCATCTGCATCAC
ATCAGCAAGGGGGGCACAAAGGCTTCAGCTTCAAAGGAAGAAATCCTGATGGAACCTTTA
GGGTGAAATTTCGTAGCAGGGAAACCTATGATGGCTGTAGTTACACCACCTGGAACTGTT
ACACTGGCAACTGTGGCTCTAGAATCATAAATCAACAAGGTGTAATTGACAGGAGAAACT
ATGCATCAGCAGAAGACTGGTGTGAAACTGAAAGAGTCATTACCAGAAATGTCCCAAGTG
ACAAACCCTTTCAACTGCGGCAAATCGGCTGTTGTTGGGTAAGAACGCGGAATGGGCTCA
GTGACACAAGACAACTAACCTCAGTGGATTTGGGATCAAGATCTGACACTGGAAAACCAA
ACAATTCACCAGACATTGGAATTCTACCTTTCCTACGGGTTCCACAGAACTGCCCACGGA
CATACAAGCTGATGTCCTCTGATCCTGATGGTGACAATGTTCGATGCAGATATGGAAATA
TAAGAAACATAGAGTGTGGCACGTGTGACCAGCCTTCAGGCTTTGATTTAGATCAGGGCT
CTTGCTCATTACACTACCGCTCTGCCAGTGCCAACAACAATATTTATGGATTTGAGATGG
TGGTGGAGGACTTCCCACAAAACCCCATCACTCTGGCCTACAGTGATGGATCCCGAGTCG
CCAAGATTCCACTGGCTGTGAGCAGGAAGAAACGATCCTACTATCATGCAACTACCCCAT
GGGGGTGGCATTATACCTCACCTCCTACCACAGCCTCGCCAAGATACCCAACCGCAAGGT
GGTGGCATTATACAACTCCTTCCACCACAACCACATCAAGACCCACAACCCCATGGT---
------------------------------------------------------------
------------GGTGGTGGCATTCTACGACCCCATG------------GTGGTCTTGGC
ATACTAC------AACCACGCCAAGACCCACAACCCCATGGCGATGGTGGCATTCTACAA
CCCCATGGTGGTCTTGGCATACTACAACCACACCAAGACCCACAACCCCATGGTGGTGGC
ATCCCACAACTACACCGAGACCCACAACCCCATGGTGGTGGCATCATACAACTACACCAA
GACCCACAACCCCATGGCGATGGTGGCAT---------------TCTACAACCCCATGGT
GGTGGTTGCATAGTACAACCACAACCACACCAAGACCCACAACCCCATGGTGGTGGCATC
CCACAACTACACCAAGACCCACAACCCCAGGGTGG-------------------------
-----------------------------------------------------TGGCATC
CTACAACTACACCAACCCACACACAC---------CGGTGGTGGTGGCATTCTACAACCC
CATGGTGGACTACAACCCCAAGAACACCTGCAACCAGCCTTGAACACCCACTCAGCCAAC
AAACGTTGCAGTTCTCCTTTCTTGTGGACCCCCCTGCTCCCTCATGTCAGGAGGGACTTT
ACTTGCCAAAGCTTGTGCATCCAACGCCTAATAATGGAGCACGCTTTCAAGTAGAGGCCA
ACAAAGAAGTGGAGCTCAGGGTCAAGGCACTAGCTACATATGGAATAATAAATAATGTCA
TCATCAGTGGACCACTGAATATCAGCAAGCACAGGAACACACATGGCGAGTTTGTCATTA
GGTGGACGCCTGTACCGGATGACGTGGGAGAACATTTCCCCATCTGCTTTGCTGTTGAAT
CAGTGACTGGGTCTCGGGTCTATCAGTCCGAGATGAGGTGTGTTCTGGTGGAGGTCCACA
GGGAGCTG---------------------------------------------------G
TTAAAGCCAGTGTGATCTGCGATGAGTCCACAATGACAGTCGAGGTTGAGAAAGCTTCCT
TTCCTCGACTCCATGAAGATCATTTGCGACTTAATGATCCTGTCAACACAGCCTGCAGCC
TCCAGACAAACTCCAACAGCACTCACATTATCGCTGTGGTCCCCCTCAATGCTTGTGGCA
CTCAGATAGAGGAAGATGATGATGACCTAACTTTCAAGAATGAAATCACCACACTTGACA
ACATAGGAGATCTGATCACCAGGAGACACATGGTGGAGGTGCAGTTCTCCTGCAAGTACC
CCAAACGTGGAAATGTGACACAGAGCTTCTCAGTGCACAGGAAGAATGTCACAGTGTGTG
AGACAGGCTTTGGCACTTTCACCTACCAATTTGAATTCTATCCCACCAACCAATACCGAA
CCATGGCTGATCCAAATTCATACCCTCTGGAGTATGACGTAGGGAGCGAGATTCACATGC
AGATAGAGGCCACCTCCACAGTCAACAACACCGAGCTGTTTGTGGAGTCCTGCAGAGCTG
CACCATATGACAACCCAAACTACCAGCCAACCTACTCCATCATTGAAAACGGGTGTAATG
TAGACCCGACTGTTGTTGTCCATCCATCCTCCCATGATAGAGAATTCCGGTTCAGCATGG
AGGCCTTCAAGTTCATCGGCATGTATGACCAGGTGTACATCAGCTGTTCGGTCATGATGT
GTGAAGCAGGGGTCCCCAACACCAGGTGCTCGCAAGGATGCATCAATTCAGTATCAGTGC
CAGGCAATCTAATCACAAGCCGCCGCAAGAGACAGGCTGTCACTCAGAGTTTAAGGCACT
TGGTTTCCCAGGGTCCCCTGCGCTTTAGGAGGTCAGCAGAGAGCACCGGAAACCCAGGGA
TCAACTTGAACCTGAACTTGGTATTCATTGCTGGATGTCTTCTTGCAGCTGTTGCCATGA
TCAGTGCAGTGGTCATGTATAAAGCCAAAATGTCCAGG-------------GTCAGAT--
----------------------ACCAACCATTGCCCAGATAT------------------
-----------------------------------GAA----------------------
-----------------AGTTAA
