# Supplementary material for: Chromosome-Level Genome Assembly of the Speckled Blue Grouper (Epinephelus cyanopodus) Provides Insight into Its Adaptive Evolution
Source: Biology (Basel). 2022 Dec 13;11(12):1810. doi: 10.3390/biology11121810 (PMC9775623; doi:10.3390/biology11121810)
Supplement: Supplementary file 1 [file biology-11-01810-s001.zip › Supplemental Data/HO00793.align]

>Ecy-GLEAN-10025398_Ecy
TGGATCCTGCGCTGCCGTTTGATTTCACTGACACGCTCATTATCACACAGGACAATGCTG
CGGATCGGCGGTCTGAGAGGAGGATACAGGGGGGGCGACGGTGGCCGTCTGAGAAGAGCC
ATGTTCAGCCAGGCAGTGAATGAATGGGTGCAGAGGGCGTTCCAGGGCACTTCCACTGCA
GTAGCTCCACAGCCACACCGTGCAACTGATGGTACTGAGCCTGTGCAGCAGGAATGTCCA
GTCTGCAGCTACAATGACTGGGATCCGCTTGAGGAGGTGCTTGTGGGTCGTGCTGAAAAT
GCCTATGTGCCTCCCTTCACTGTTGAAGTGAAAGCTACCACATATGAAAAGAACTGGCCC
TTCTTCCAGAAGTATGGAGGCAAGCCTTTTCCTGCAGACCACTTGAAAAAAGCTGTTTCT
GAGATTGAGGAAATGTGCAATATTCTGCGTCATGAGGGCATCACTGTTAGAAGGCCAGAG
CCCATTGACTGGTCCGTGGAATACACAACTCCAGACTTCAAATCATCAGGAATGTATGGT
GCCATGCCCAGAGACATCCTTTTGGTTGTGGGAAATGAGATAATCGAGGCTCCTATGGCC
TGGAGGGCTCGCTTCTTTGAGTACCGAGCTTACAGACCTTTGATCAAGGAGTACTTCAGA
AAAGGAGCTAAATGGACCACTGCTCCGAAACCCACTATGGCTGATGAGCTGTATGATCAG
GACTACCCCATCCGCTCAGTGGAGGAGAAACAGAAGCTAGCTGCGGAGGGGAAGTTTGTG
ACTACAGAGCACGAGCCCTGCTTTGATGCTGCCGACTTCATGCGAGCTGGGAGGGATATT
TTTGTCCAGAGGAGTCAGGTTACAAATTACATGGGTATTGAGTGGATGCGCCGCCATCTG
GCTCCAGACTACAAGATCCACATCCTTTCATTTGATGACCCTAACCCCATGCATATTGAT
GTCAGTTTTAACATCATCGGACCAGGACTGGTGCTGTCAAACCCTGATCGCCCGTGTCAC
CAGATTGACATGTTCAAGAAGGCTGGCTGGACTATTGTGAAACCTCCACCGCCTCTGATG
CCTAATGACGACTCAATGTGGATGGCTACCAACTGGTTGTCCATGAACATCCTGATGCTG
GATGAGAAGCGAGTTATGGTTGAAGCCAATGAAAGCCCCATTCACAAAATGTTTGAGAGC
CTGGGTATCAAGACCATAAAGGTGAATATTCGCCATGCCAACTCCCTTGGTGGTGGCTTC
CACTGCTGGACAACTGATATCCGCCGCCGTGGTACCCTACAATCCTACTTCCACTAG
>C.altivelis-GLEAN-10027765_alt
---ATGGTGCGCTGCCGTTTGATTTCACTGACACGCTCATTACCACACTGGACAATGCTG
CGGATCGGCCGTCTGAGAGGAGGAAACAGGGGGGCCAACGCTGGCCGTCCGTTCGGAGCC
ATGCTCAGCCAGGCAGTGAATGAATGGCTGCAGAGGGCATTCCAGGGCACTTCCACTGCA
GTAGCTCCACAGCCGCACCATGCAACTGATGGTACTGAGCCTGCGCAGCAGGAATGTCCA
GTCTGCAGCTACAATGACTGGGATCCTCTTGAGGAGGTGCTTGTGGGTCGCGCTGAAAAC
GCCCATGTGCCTCCCTTCACTGTTGAAATGAAAGCTACCACATATGAAAAGAATTGGCCC
TTCTTCCAGAAGTATGGAGGCAAGCCTTTTCCTGCGGACCACTTAAAAAAAGCTGTTTCT
GAGATTGAGGAAATGTGCAATATTCTGCATCACGAGGGCATCACTGTAAGACGGCCAGAG
CCCATTGACTGGTCCGTGGAATACACAACTCCAGACTTCAAATCATCAGGAATGTATGGT
GCCATGCCCAGAGACATCCTTTTGGTTGTGGGAAATGAGATTATCGAGGCTCCTATGGCC
TGGAGGGCTCGCTTCTTTGAGTACCGAGCTTACAGACCTTTGATCAAGGAGTACTTCAGA
AATGGAGCTAAATGGACCACTGCTCCTAAACCCACTATGGCTGATGAGCTGTATGATCAG
GACTACCCCATCCGCTCAGTGGAGGAGAAACAGAAGCTAGCTGCGGAGGGGAAGTTTGTG
ACTACAGAGCACGAGCCCTGCTTTGATGCTGCCGACTTCATGCGAGCTGGGAGGGATATT
TTTGTCCAGAGGAGTCAG------------------------------------------
---------------------------TCATTTGATGACCCTAACCCCATGCATATTGAT
GTCAGTTTTAACATCATCGGACCAGGACTGGTGCTGTCAAACCCTGATCGCCCGTGTCAC
CAGATTGACATGTTCAAGAAGGCTGGCTGGACTATTGTGAAACCTCCACCACCTCTGATG
CCTGATGACGACTCAATGTGGATGGCTACCAACTGGTTGTCCATGAACATCCTGATGCTG
GATGAGAAGCGAGTTATGGTTGAAGCCAATGAAAGCCCCATTCACAAAATGTTTGAGAGC
CTTGGTATCAAGACCATAAAGGTGAATATTCACCATGCCAATTCCCTTGGTGGTGGCTTC
CACTGCTGGACAACTGATATCCGCCGCCGTGGTACCCTACAGTCCTACTTCCACTAG
>OF17928-RA_aka
------------------------------------------------------ATGCTG
CGGGTCGGCCGTCTGAGAGGAGGACACAGGGGGGCCGACGCTGGCCGTCTGTTCGGAGCC
ATGTTCAGCCAGGCAGTGAATGAATGGGTGCAGAGGGCATTCCAGAGCACTTCCACTGCA
GTAGCTCCACAGCCACACCGTGCAACTGATGGTACTGAGCTTGTGCAGCAGGAATGTCCA
GTCTGCAGCTACAATGACTGGGATCCTCTTGAGGAGGTGCTTGTGGGTCGTGCTGAAAAC
GCCCATGTGCCTCCCTTCACTGTTGAAGTGAAAGCTACCACATATGAAAAGAACTGGCCC
TTCTTCCAGAAGTATGGAGGCAAGCCTTTTCCTGCGGACCACTTGAAAAAAGCTGTTTCT
GAGATTGAGGAAATGTGCAATATTCTGCGTCACGAGGGCATCACTGTAAGAAGGCCAGAG
CCCATTGACTGGTCCGTGGAATACACAACTCCAGACTTTAAATCATCAGGAATGTATGGT
GCCATGCCCAGAGACATCCTTTTGGTTGTGGGAAATGAGATAATCGAGGCTCCTATGGCC
TGGAGGGCTCGCTTCTTTGAGTACCGAGCTTACAGACCTTTGATCAAGGAGTACTTCAGA
AATGGAGCTAAATGGACCACTGCTCCTAAACCCACTATGGCTGATGAGCTGTATGATCAG
GACTACCCCATCCGCTCAGTGGAGGAGAAACAGAAGCTAGCTGCGGAGGGGAAGTTTGTG
ACTACAGAGCACGAGCCCTGCTTTGATGCTGCCGACTTCATGCGAGCTGGGAGGGATATT
TTTGTCCAGAGGAGTCAGGTTACAAATTACATGGGTATTGAGTGGATGCGCCGCCATCTG
GCTCCAGACTACAAGATCCACATCCTTTCATTTGATGACCCTAACCCCGTGCATATTGAT
GTCAGTTTTAACATCATCGGACCAGGACTGGTGCTGTCAAACCCTGATCGCCCGTGTCAC
CAGATTGACATGTTCAAGAAGGCTGGCTGGACTATTGTGAAACCTCCACCACCTCTGATG
CCTGATGACGACTCAATGTGGATGGCTACCAACTGGTTGTCCATGAACATCCTGATGCTG
GATGAGAAGCGAGTTATGGTTGAAGCCAGTGAAAGCCCCATTCACAAAATGTTTGAGAGC
CTTGGTATCGAGACCATAAAGGTGAATATTCGCCATGCCAACTCCCTTGGTGGTGGCTTC
CACTGCTGGACAACTGATATCCGCCGCCGTGGTACCCTACAGTCCTACTTCCACTAG
>XP-033485259.1_lan
------------------------------------------------------ATGCTG
CGGATCGGCCGTCTGAAAGGAGGAAACAGGGGGGCCGACGCTGGCCGTCTATTCGGAGCC
ATGCTCAGCCAGGCAGTGAATGAATGGCTGCAGAGGGCATTCCAGAGCACTTCCAGTGCA
GTAGCTCCACAGCCGCACCGTGCAACTGATGGTACTGAGCCTGCGCAGCAAGAATGTCCA
GTCTGCAGCTACAATGACTGGGATCCTCTTGAGGAGGTGCTCGTGGGTTGCGCTGAAAAC
GCCCATGTGCCTCCCTTCACTGTTGAAGTGAAAGCTACCGCATATGAAAAGAACTGGCCC
TTCTTCCAGAAGTATGGAGGCAAGCCTTTTCCTGCGGACCACTTGAAAAAAGCTGTTTCT
GAGATTGAGGAAATGTGCAATATTCTGCGTCACGAGGGCATCACTGTAAGACGGCCAGAG
CCCATTGACTGGTCCGTGGAATACACAACTCCAGACTTCAAATCATCAGGAATGTATGGT
GCCATGCCCAGAGACATCCTTTTGGTTGTGGGAAATGAGATTATCGAGGCTCCTATGGCC
TGGAGGGCTCGCTTCTTTGAGTACCGAGCTTACAGACCTTTGATCAAGGAGTACTTCAGA
AATGGAGCTAAATGGACCACTGCTCCTAAACCCACTATGGCTGATGAGCTGTATGATCAG
GACTACCCCATCTGCTCAGTGAAGGAGAAACAGAAGCTAGCTGCGGAGGGGAAGTTTGTG
ACTACAGAGCACGAGCCCTGCTTTGATGCTGCCGACTTCATGCGAGCTGGGAGGGATATT
TTTGTCCAGAGGAGTCAGGTTACAAATTACATGGGTATTGAGTGGATGCGCCGCCATCTG
GCTCCAGACTACAAGATCCACATCCTTTCATTTGACGACCCTAACCCCATGCATATTGAT
GTCAGTTTTAACATTATCGGACCAGGACTGGTGCTGTCAAACCCTGATCGCCCATGTCAC
CAGATTGACATGTTCAAGAAGGCTGGCTGGACTATTGTGAAACCTCCACCACCTCTGATG
CCTGATGACGACTCAATGTGGATGGCTACCAACTGGTTGTCCATGAACATCCTGATGCTG
GATGAGAAGCGAGTTATGGTTGAAGCCAATGAAAGCCCCATTCACAAAATGTTTGAGAGC
CTTGGTATCAAGACCATAAAGGTGAATATTCGCCACGCCAACTCCCTTGGTGGTGGCTTC
CACTGCTGGACAACTGATATCCGTCGCCGTGGTACCCTACAATCCTACTTCCACTAG
>E.fuscoguttatus.14391_fus
------------------------------------------------------ATGCTA
CGGGTCGGCCGTCTGAGAGGAGGAAACAGGGGGGCCGACGTTGGCCGTCTGTTCGGAGCC
ATGCTCAGCCAGGCAGTGAATGAATGGCTGCAGAGGGCATTCCAGAGCACTTCCAGTGCA
GTAGCTCCACAGCCACACTGTGCAACTGATGGTACTGAGCCTGCGCAGCAGGAATGTCCA
GTCTGCAGCTACAATGACTGGGATCCTCTTGAGGAGGTGCTCGTGGGTCGCGTTGAAAAC
GCCCATGTGCCTCCCTTCACTGTTGAAGTGAAAGCTACCACATATGAAAAGAACTGGCCC
TTCTTCCAGAAGTATGGAGGCAAGCCTTTTCCTGCGGACCACTTGAAAAAAGCTGTTTCT
GAGATTGAGGAAATGTGCAATATTCTGCGTCACGAGGGCATCACTGTAAGACGGCCAGAG
CCCATTGACTGGTCCATGGAATACACAACTCCAGACTTCAAATCATCAGGAATGTATGGT
GCCATGCCCAGAGACATCCTTTTGGTTGTGGGAAATGAGATTATCGAGGCTCCTATGGCC
TGGAGGGCTCGCTTCTTTGAGTACCGAGCTTACAGACCTTTGATCAAGGAGTACTTCAGA
AATGGAGCTAAATGGACCACTGCTCCTAAACCCACTATGGCTGATGAGCTGTATGATCAG
GACTACCCCATCCGCTCAGTGGAGGAGAAACAGAAGCTAGCTGCGGAGGGGAAGTTTGTG
ACTACAGAACACGAGCCCTGCTTTGATGCTGCCGACTTCATGCGAGCTGGGAGGGATATT
TTTGTCCAGAGGAGTCAGGTTACAAATTACATGGGTATTGAGTGGATGCGCCGCCATCTG
GCTCCAGACTACAAGATCCACATCCTTTCATTTGATGACCCTAACCCCATGCATATTGAT
GTCAGTTTTAACATCATCGGACCAGGACTGGTGCTGTCAAACCCTGATCGCCCGTGTCAC
CAGATTGACATGTTCAAGAAGGCTGGCTGGACTATTGTGAAACCTCCACCACCTCTGATG
CCTGATGACGACTCAATGTGGATGGCTACCAACTGGTTGTCCATGAACATCCTGATGCTG
GATGAGAAGCGAGTTATGGTTGAAGCCAATGAAAGCCCCATTCACAAAATGTTTGAAAGC
CTTGGTATCAAGACCATAAAGGTGAATATTCGCCATGCCAACTCCCTTGGTGGTGGCTTC
CACTGCTGGACAACTGATATCCGCCGCCGTGGTACCCTACAATCCTACTTCCACTAG
>Epmoa-GLEAN-10021888_moa
------------------------------------------------------ATGCTG
CGGGTCGGCCGTCTGAGAGGAGGAAACAGGGGGGCCGACGCTGGCCGTCTGTTCGGAGCC
ATGCTCAGCCAGGCAGTGAATGAATGGGTGCAGAGGGCATTCCAGAGCACTTCCAGTGCA
GTAGCTCCACAGCCGCACCGTGCAACTGATGGTACTGAGCCTGCGCAGCAGGGATGTCCA
GTCTGCAGCTACAATGACTGGGATCCTCTTGAGGAGGTGCTCGTGGGTCGCGCTGAAAAC
GCCCATGTGCCTCCCTTCACTGTTGAAGTGAAAGCTACCGCATATGAAAAGAACTGGCCC
TTCTTCCAGAAGTATGGAGGCAAGCCTTTTCCTGCGGACCACTTGAAAAAAGCGGTTTCT
GAGATTGAGGAAATGTGCAATATTCTGTGTCACGAGGGCATCACTGTAAGACGGCCAGAG
CCCATTGACTGGTCCGTGGAATACACAACTCCAGACTTCAAATCATCAGGAATGTATGGT
GCCATGCCCAGAGACATCCTTTTGGTTGTGGGAAATGAGATAATTGAGGCTCCTATGGCC
TGGAGGGCTCGCTTCTTTGAGTACCGAGCTTACAGACCTTTGATCAAGGAGTACTTCAGA
AATGGAGCTAAATGGACCACTGCTCCTAAACCCACTATGGCTGATGAGCTGTATGATCAG
GACTACCCCATCCGCTCAGTGGAGGAGAAACAGAAGCTAGCTGCGGAGGGGAAGTTTGTG
ACTACAGAGCACGAGCCCTGCTTTGATGCTGCCGACTTCATGCGAGCTGGGAGGGATATT
TTTGTCCAGAGGAGTCAGGTTACAAATTACATGGGTATTGAGTGGATGCGCCGCCATCTG
GCTCCAGACTACAAGATCCACATCCTTTCATTTGATGACCCTAACCCCATGCATATTGAT
GTCAGTTTTAACATCATCGGACCAGGACTGGTGCTGTCAAACCCTGATCGCCCGTGTCAC
CAGATTGACATGTTCAAGAAGGCTGGCTGGACTATTGTGAAACCTCCACCACCTCGGATG
CCTGATGACGACTCAATGTGGATGGCTACCAACTGGTTGTCCATGAACATCCTGATGCTG
GATGAGAAGCGAGTTATGGTTGAAGCCAATGAAAGCCCCATTCACAAAATGTTTGAGAGC
CTTGGTATCAAGACCATAAAGGTGAATATTCGCCATGCCAACTCCCTTGGTGGTGGCTTC
CACTGCTGGACAACTGATATCCGCCGCCGTGGTACCCTACAATCCTACTTCCACTAG
