# Supplementary material for: Chromosome-Level Genome Assembly of the Speckled Blue Grouper (Epinephelus cyanopodus) Provides Insight into Its Adaptive Evolution
Source: Biology (Basel). 2022 Dec 13;11(12):1810. doi: 10.3390/biology11121810 (PMC9775623; doi:10.3390/biology11121810)
Supplement: Supplementary file 1 [file biology-11-01810-s001.zip › Supplemental Data/HO00822.align]

>C.altivelis-GLEAN-10027678_alt
------------------------------------------------------------
------------------------ATGTGGATATTCAAGTTCAATATTTTCGCCTTTTTA
TTACTTTTTGTGGGACAGTATAAGGCATTTGCGCTTCAGGATGTCACGGGCGACCTTTTC
GGTGCCGAAAATTTTGGGAAGGTGGCGGCGTTTGGAGATTTCTACGCGGATAAGCAGACA
GACATCTTCATTATCAGAGAGCAGTCTGAACTGGTGATATTCTTGGCTGACTCGAAAACA
CCTTACTTCAAGCCCAAACTTAATCTCACAAAGGACATTTTCCCAAGTGAAACCGTCATC
ACCGGCGTGGTTCCTGGGGACTATGATGGAGACTCTCAGATGGATGTCCTTCTTACAACC
CAGATCCAGCGCTCCACTGCGACGACGGTTTTCATATTTTGGGGGAACAACCAGACATTA
GATAAGAGTGGGTGGCTCATGCTGAACAAGACCTTTACAGATCAACCTCTTGTTATGGAT
TTTAATGGGGATATGGTCCCAGACATCTTTGGAGTCACCAACCCCCCAATAACTGAAGTG
TGCTATCTCACGACCAGGATTCCAGATTGGAAGACTGCACTGAGTTCATCTGTCAACATG
CGCACCCCTCACTCTAATGCTTTTATTGATCTCAACAAGGACTTCACTGCTGATTTGTTC
CTGACAACTGAGACAACTGATGGGCCTAAGTTTGAGACCTGGATTAGCAAGGACGGGAAC
TTCACCAAAGTTGAGAATATCATGCTAGCAGATCCACCTGCCAAGACTGTCGGGCAGTCC
TCCTTTGTCGACTTT---------------------------------------------
---------------------------GATGGTGATGGCTACCAGGACCACCTCCTCCCC
GTGTGTTTAGATGTTGCCTGTCAAAGCAGTGCCATCTACCTGGCCAAGTCAAGCTCAAAA
GAGTGGGTGACAGTACTGTCGGATTTCAAGTGGAAGGAGACAGTTTGGAGCTTTATGCCA
GGGAATCCCAACCAACCCCTGGCCCTGCACTTCGGGGACTATAACCTGGATGGCTTCCCC
GATGCCCTGGTGGTCCTCCGCAACACCAGCGG---------------CAGTGGTCAGCGG
GCCTTTCTGTTGGAGAACGTGCCCTGTAACAACCCCAGTTGCCATAGTGTAGGAAGGATG
TTTCACATCCACTGGGACCAGTCAGATTTGGGAGCCATCCAAAATGCCATCATGGCAACA
TTCTTTGACATCTATGAGGACGGTATATTAGACATGCTGGTTCTAAGCCAGGCAGAGGGC
AAAAATGACTTGATCATCCACGCTTTGAAGAACAATTTTGAAGCTGATGCCTACTTCGTT
AAAGTGATGGTGCTCAGCGGCCTCTCAGATGATGTTAAGCCTTTTGGTGTTAACCAGCCA
GGGCCCTATGTCATGTACACCACAACAGACTCCAATGGCTACCTGAAAAACGCCTCAGCT
GGTCAGCTGAGCCAGTCAGCTCACTTCTCCCTCCAGTTGCCCTACACTGTGCTGGGCCTC
GGACGCAGCGCCAACTTCCTGGACCACCTTTTCGTCGGCATCCCCCGGCAGCCTGGAGAG
ACGGAAATAAGGAAGCAGGAGTGGACGGCCATCATTCCCAACTCCCAGCTCATTGTCATC
CCCTTCCCCCACAATAAGCCCCGCAGTTGGAGCGCTAAGTTGTACCTAACTCCTAGCAAC
AGCGTGTTGCTGACGGCCATTGCACTGATCGGAGTGTGCATCTTCATCCTCGTCATTATT
GGAATCCTCCACTGGCAAGAGAAGAAAGCGGACGACCGAGAGAAGAGGCAGGAAGCCCAC
CGTTTCCATTTCGATGCCATG---------------------------------------
------------------------------------------------------------
------------------------------------------TGA
>E.fuscoguttatus.14938_fus
------------------------------------------------------------
------------------------ATGTGGATATTCAAGTTCAATATTTTCGCCTTTTTA
TTACTTTTTGTGGGTCAGTATAAGGCATTTGCGCTTCAGGATGTAACGGGCGACCTTTTC
GGTGCCGAAAATTTTGGGAAGGTGGCGGCGTTTGGAGATTTCTACGCGGATAAGCAGACA
GACATCTTCATTATCAGAGAGCAGTCTGAACTGGTGATATTCTTGGCTGACTCGAAAACA
CCTTACTTCAAGCCCAAACTTAATCTCACAAAGGACATTTTCCCAAGTGAAACCGTCATC
ACCGGCGTGGTTCCTGGGGACTATGATGGAGACTCTCAGATGGATGTCCTTCTTACAACC
CAGATCCAGCGCTCCAGTGCGACGACGGTTTTCATATTTTGGGGGAACAACCAGACATTA
GATAAGAGTGGGTGGCTCATGCTGAACAAGACCTTTACAGATCAACCTCTTGTTATGGAT
TTCAATGGGGATATGGTCCCAGACATCTTTGGAGTCACCAACCCCCCCATGACTGAAGTG
TGCTATCTCACCACCAGGATTCCAGATTGGAGGACTGCACTGAGTTCATCTGTCAACATG
CGCACCCCTCACTCTAATGCTTTCATTGACCTCAACAAGGACTTCACTGCTGATTTGTTC
CTGACAACTGAGACAACTGATGGGCCTAAGTTTGAGACCTGGATTAGCAAGGATGGGAAC
TTCACCAAAGTTGAGAATATCATGCTAGCAGATCCACCTGCCAAGACTGTCGGGCAGTCC
TCCTTTGTCGACTTT---------------------------------------------
---------------------------GATGGTGATGGCTACCAGGACCACCTCCTCCCC
GTGTGTTTAGATGTTGCCTGTCAAAGCAGTGCCATCTACCTGGCCAAGTCAGGCTCAAAA
GAGTGGGTGACAGTACTGTCGGATTTCAAGTGGAAGGAGACAGTTTGGAGCTTTGTGCCA
GGGAATTCCAACCAACCCCTGGCCCTGCACTTTGGGGACTACAACCTGGATGGCTTCCCC
GATGCCCTGGTGGTCCTCCGCAACACCAGCGG---------------CAGTGGTCAGCGG
GCCTTTCTGTTGGAGAACGTGCCCTGTAACAACCCCAGTTGCCATAGTGTAGGAAGGATG
TTTCACATCCACTGGGACCAGTCAGATTTGGGAGCCATCCAAAATGCCATCATGGCAACA
TTCTTTGACATCTATGAGGACGGTATATTAGACATGCTGGTTCTAAGCCAGGCAGAGGGC
AAAAATGACTTGATCATCCACGCTTTGAAGAACAATTTTGAAGCTGATGCCTACTTCGTT
AAAGTGATGGTGCTCAGCGGCCTCTCAGACGATGTCAAGCCTTTTGGTGTTAACCAGCCA
GGGCCCTATGTCATGTACACCACAACAGACTCCAATGGCTACCTGAAAAACGCCTCAGCT
GGTCAGCTGAGCCAGTCGGCTCACTTCTCCCTCCAGTTGCCCTACACTGTGCTGGGCCTC
GGACGCAGCGCCAACTTCCTGGACCACCTTTTCGTCGGCATCCCCCGGCAGCCTGGAGAG
ACGGAAATAAGGAAGCAGGAGTGGACGGCCATCATTCCCAACTCCCAGCTCATTGTCATC
CCCTTCCCCCACAATAAGCCCCGCAGTTGGAGCGCTAAGTTGTACCTGACTCCTAGCAAC
AGCGTGTTGCTGACAGCCATCGCACTGATCGGAGTGTGCATCTTCATCCTCGTCATTATT
GGAATCCTCCACTGGCAAGAGAAGAAAGCGGACGACCGAGAGAAGAGGCAGGAAGCCCAC
CGTTTCCATTTCGATGCCATG---------------------------------------
------------------------------------------------------------
------------------------------------------TGA
>Epmoa-GLEAN-10021950_moa
------------------------------------------------------------
------------------------ATGTGGATATTCAAGTTCAATATTTTCGCCTTTTTA
TTACTTTTTGTGGGACAGTATAAGGCATTTGCGCTTCAGGATGTAACGGGCGACCTTTTC
GGTGCCGAAAATTTTGGGAAGGTGGCGGCGTTTGGAGATTTCTACGCGGATAAGCAGACA
GACATCTTCATTATCAGAGAGCAGTCTGAACTGATGATATTCTTGGCTGACTCGAAAACA
CCTTACTTCAAGCCCAAACTTAATCTCACAAAGGACGTTTTCCCAAGTGAAACCGTTATC
ACCGGCGTGGTTCCTGGGGACTATGATGGAGACTCTCAGATGGATGTCCTTCTTACAACC
CAGATCCAGCGCTCCACTGCGACGACGGTTTTCATCTTTTGGGGGAACAACCAGACATTA
GATAAGAGTGGGTGGCTCATGCTGAACAAGACCTTTACAGATCAACCTCTTGTTATGGAT
TTCAATGGGGATATGGTCCCAGACATCTTTGGAGTCACCAACTCCGCCATGACTGAAGTG
TGCTATCTCACCACCAGGATTCCAGATTGGAGGACTGCACTGAGTTCATCTGTCAAAATG
CGCACCCCTCACTCTAATGCTTTCATTGACCTCAACAAGGACTTCACTGCTGATTTGTTC
CTGACAACTGAGACAACTGAGGGGCCTAAGTTTGAGACCTGGATTAGCAAGGACGGGAAC
TTCACCAGAGTTGAGAATATCATGCTAGCAGATCCACCTGCCAAGACTGTCGGGCAGTCC
TCCTTTGTCGACTTTGGATCACACTTCCCACTGGTTCAATCCAACACTGCTGCCGCTCAA
TCTAATTCTCTGTGTCTGTTTCTGACAGATGGTGATGGCTACCAGGACCACCTCCTCCCC
GTGTGTTTAGATGTTGCCTGTCAAAGCAGTGCCATCTACCTGGCCAAGTCAGGCTCAAAA
GAGTGGGTGACAGTACTGTCGGATTTCAAGTGGAAGGAGACAGTTTGGAGCTTTGTGCCA
GGGAATCCCAACCAACCCCTGGCCCTGCACTTCGGGGACTACAACCTGGATGGCTTCCCT
GATGCCCTGGTGGTCCTCCGCAACACCAGCGG---------------CAGTGGTCAGCGG
GCCTTTCTGTTGGAGAACGTGCCCTGTAACAACCCCAGTTGCCATAGTGTAGGAAGGATG
TTTCACATCCACTGGGACCAGTCAGATTTGGGAGCCATCCAAAATGCCATCATGGCAACA
TTCTTTGACATCTATGAGGACGGTATATTAGACATGCTGGTTCTAAGCCAGGCAGAGGGC
AAAAATGACTTGATCATCCACGCTTTGAAGAACAATTTTGAAGCTGATGCCTACTTCGTT
AAAGTGATGGTGCTCAGCGGCCTCTCAGACGATGTCAAGCCTTTTGGTGTTAACCAGCCA
GGGCCCTATGTCATGTACACCACAACAGACTCCAATGGCTACCTGAAAAACGCCTCAGCT
GGTCAGCTGAGCCAGTCGGCTCACTTCTCCCTCCAGTTGCCCTACACTGTGCTGGGCCTC
GGACGCAGCGCCAACTTCCTGGACCACCTTTTCGTCGGCATCCCCCGGCAGCCTGGAGAG
ACGGAAATAAGGAAGCAGGAGTGGACGGCCATCATTCCCAACTCCCAGCTCATTGTCATC
CCCTTCCCCCACAATAAGCCCCGCAGTTGGAGCGCTAAGTTGTACCTGACTCCTAGCAAC
AGCGTGTTGCTGACGGCCATCGCACTGATCGGAGTGTGCATCTTCATCCTCGTCATTATT
GGAATCCTCCACTGGCAAGAGAAGAAAGCGGACGACCGAGAGAAGAGGCAGGAAGCCCAC
CGTTTCCATTTCGATGCCATG---------------------------------------
------------------------------------------------------------
------------------------------------------TGA
>XP-033478230.1_lan
------------------------------------------------------------
------------------------ATGTGGATATTCAAGTTCAATATTTTCGCCTTTTTA
TTACTTTTTGTGGGACAGTATAAGGCATTTGCGCTTCAGGATGTAACGGGCGACCTTTTC
GGTGCCGAAAATTTTGGGAAGGTGGCGGCGTTTGGAGATTTCTACGCGGATAAGCAGACA
GACATCTTCATTATCAGAGAGCAGTCTGAACTGGTGATATTCTTGGCTGACTCGAAAACA
CCTTACTTCAAGCCCAAACTTAATCTCACAAAGGACATTTTCCCAAGTGAAACCGTCATC
ACCGGCGTGGTTCCTGGGGACTATGATGGAGACTCTCAGATGGACGTCCTTCTTACAACC
CAGATCCAGCGCTCCAGTGCGACGACGGTTTTCATCTTTTGGGGGAACAACCAGACATTA
GATAAGAGTGGGTGGCTCATGCTGAACAAGACCTTTACAGATCAACCTCTTGTTATGGAT
TTCAATGGGGATATGGTCCCAGACATCTTTGGAGTCACCAACTCCCCCATGACTGAAGTG
TGCTATCTCACCACCAGGATTCCAGATTGGAGGACTGCACTTAGTTCATCTGTCAAAATG
CGCACCCCTCACTCTAATGCTTTCATTGACCTCAACAAGGACTTCACTGCTGATTTGTTC
CTTACAACTGAGACCACCGATGGGCCTAAGTTTGAGACCTGGATTAGCAAGGACGGGAAC
TTCACCAAAGTTGAGAATATCATGCTAGCAGATCCACCTGCCAAGACTGTCGGGCAGTCC
TCCTTTGTCGACTTT---------------------------------------------
---------------------------GATGGTGATGGCTACCAGGACCACCTCCTCCCC
GTGTGTTTAGATGTTGCCTGTCAAAGCAGTGCCATCTACCTGGCCAAGTCAGGCTCAAAA
GAGTGGGTGACAGTACTGTCGGATTTCAAGTGGAAGGAGACAGTTTGGAGCTTTGTGCCA
GGGAATCCCAACCAACCCCTGGCCCTGCACTTCGGGGACTACAACCTGGATGGCTTCCCC
GATGCCCTGGTGGTCCTCCGCAACACCAGCGG---------------CAGTGGTCAGCGG
GCCTTTCTGTTGGAGAACGTGCCCTGTAACAACCCCAGTTGCCATAGTGTAGGAAGGATG
TTTCACATCCACTGGGACCAGTCAGATTTGGGAGCCATCCAAAATGCCATCATGGCAACA
TTCTTTGACATCTATGAGGACGGTATATTAGACATGCTGGTTCTAAGCCAGGCAGAGGGC
AAAAATGACTTGATCATCCACGCTTTGAAGAACAATTTTGAAGCTGATGCCTACTTCGTT
AAAGTGATGGTGCTCAGCGGCCTCTCAGACGATGTCAAGCCTTTTGGTGTTAACCAGCCA
GGGCCCTATGTCATGTACACCACAACAGACTCCAATGGCTACCTGAAAAACGCCTCAGCT
GGTCAGCTGAGCCAGTCGGCTCACTTCTCCCTCCAGTTGCCCTACACTGTGCTGGGCCTC
GGACGCAGCGCCAACTTCCTGGACCACCTTTTCGTCGGCATCCCCCGGCAGCCTGGAGAG
ACGGAAATAAGGAAGCAGGAGTGGACAGCCATCATTCCCAACTCCCAGCTCATTGTCATC
CCCTTCCCCCACAATAAGCCCCGCAGTTGGAGCGCTAAGTTGTACCTGACTCCTAGCAAC
AGCGTGTTGCTGACGGCCATCGCACTGATCGGAGTGTGCATCTTCATCCTCGTCATTATT
GGAATCCTCCACTGGCAAGAGAAGAAAGCGGACGACCGAGAGAAGAGGCAGGAAGCCCAC
CGTTTCCATTTCGATGCCATG---------------------------------------
------------------------------------------------------------
------------------------------------------TGA
>Ecy-GLEAN-10025456_Ecy
ATGATAACGAAGCTGCTATTTCACGGTGCCGCAAAGCTGTGCCGTATTACAGTCGGTGTT
GTGAGGAGCTGCACTGAAACAAGGATGTGGATATTCAAGTTCAATATTTTCGCATTTTTA
TTACTTTTTGTGGGACAGTATAAGGCATTTGCTCTTCAGGATGTAACGGGCGACCTTTTC
GGTGCCGAAAATTTTGGGAAGGTGGCGGCGTTTGGAGATTTCTACGCGGACAAGCAGACA
GACATCTTCATTATCAGAGAGCAGTCTGAACTGGTGATATTCTTGGCTGACTCGAAAACA
CCTTACTTCAAGCCCAAACTTAATCTCACAAAGGACATTTTCCCAAGTGAAACCGTCATC
ACCGGCGTGGTTCCTGGAGACTATGATGGAGACTCTCAGATGGATGTCCTTCTTACAACC
CAGATCCAGCGCTCCAGTGTGACGACAGTTTTCATCTTTTGGGGGAACAACCAGACATTA
GATAAGAGTGGGTTCCTCGTGCTGAACAAGACCTTTACAGATCAGCCTCTTGTTATGGAT
TTCAATGGGGATATGGTCCCAGACATCTTTGGAGTCACCAACTCCCTCATGACTGAAGTG
TGCTATCTCACCACCAGGATTCCAGATTGGAGGACTGCGCTGAGTTCATCTGTCAAAATG
CGCACCCCTCACTCTAATGCTTTCATTGACCTCAACAAGGACTTCACTGCTGATTTGTTC
CTGACAACTGAG---------GGGCCTAAATTTGAGACCTGGATTAGCAAGGATGGGAAC
TTCACCAAAGTTGAGAATATCATGCTAGCAGATCCACCTGCCAAGACTGTCGGGCAGTCC
TCCTTTGTCGACTTT---------------------------------------------
---------------------------GATGGTGATGGCTACCAGGACCACCTCCTCCCT
GTGTGTTTAGATGTTGCCTGTCAAGGCAGTGCCATCTACCTGGCCAAGCCAGGCTCAAAA
GAGTGGGTGACAGTGCTGTCGGATTTCAAGTGGAAGGAAACAGTTTGGAGCTTTGTGCCA
GGGAATCCCAACGAACCCCTGGCCCTGCACTTCGGGGACTACAACCTGGATGGCTTCCCT
GATGCCCTGGTGGTCCTCCGCAACACCAGCGG---------------CAGTGGTCAGCGG
GCCTTTCTGTTGGAGAACGTGGCCTGTAACAACCCCAGTTGCCATAGTGTAGGAAGGATG
TTTCACATCCACTGGGACCAGTCAGATTTGGGAGCCATCCAAAATGCCAGGATGGCAACA
TTCTTTGACATCTATGAAGACGGTATATTAGACATGCTGGTTCTAAGCCATGCAGAGGGC
AAAAATGACTTGATCATCCACGCTTTGAAGAACAATTTTGAAGCTGATGCCTACTTCGTT
AAAGTGATGGTGCTCAGCGGCCTCTCAGATGATGTCAAGCCTTTTGGTGTTAACCAGCCA
GGGCCCTATGTCATGTACACCACAACAGACTCCAATGGCTACCTGAAAAATGCCTCAGCT
GGTCAGCTGAGCCAGTCAGCTCACTTCTCCCTCCAGTTGCCCTACACCGTGCTGGGCCTC
GGACGCAGCGCCAACTTCCTGGACCACCTTTTCGTCGGAATCCCCCGGCAGCCTGGAGAG
ACGGAAATAAGGAAGCAGGAGTGGACGGCCATCATTCCCAACTCCCAGCTCATTGTCATC
CCCTTCCCCCACAATAAGCCCCGCAGTTGGAGCGCTAAGTTGTACCTGACTCCTAGCAAC
AGCGTGTTGCTGACGGCCATCGCACTGATCGGAGTGTGCGTCTTCATCCTCGTCATTATT
GGAATCCTCCACTGGCAAGAGAAGAAAGCAGACGACCGAGAGAAGAGGCAGGAAGCCCAT
CGTTTCCATTTTGATGCCATG---------------------------------------
------------------------------------------------------------
------------------------------------------TGA
>OF12933-RA_aka
------------------------------------------------------------
------------------------------ATGTCTAACTTTA-----------------
----------------AATATAAGGCATTTGCTCTTCAGGATGTAACGGGCGACCTTTTC
GGTGCCGAAAATTTTGGGAAGGTGGCGGCGTTTGGAGATTTCTACGCGGACAAGCAGACA
GACATCTTCATTATCAGAGAGCATTCTGAACTGGTGATATTCTTGGCTGACTCGAAAACA
CCTTACTTCAAGCCCAAACTTAATCTCACAAAGGACATTTTCCCAAGTGAAACCGTCATC
ACCGGCGTGGTTCCTGGAGACTATGATGGAGACTCTCAGATGGATGTCCTTCTTACAACC
CAGATCCAGCGCTCCAGTGTGACGACAGTTTTCATCTTTTGGGGGAACAACCAGACATTA
GATAAGAGTGGGTTCCTCATGCTGAACAAGACTTTTACAGATCAGCCTCTTGTTATGGAT
TTCAATGGGGATATGGTCCCAGACATCTTTGGAGTCACCAACTCCCTCATGACTGAAGTG
TGCTATCTCACCACCAGGATTCCAGATTGGAGGACTGCACTGAGTTCATCTGTCAAAATG
CGCACCCCTCACTCTAATGCTTTCATTGACCTCAACAAGGACTTCACTGCTGATTTGTTC
CTGACAACTGAG---------GGGCCTAAATTTGAGACCTGGATTAGCAAGGATGGGAAC
TTCACCAAAGTTGAGAATATCATGCTAGCAGATCCACCTGCCAAGACTGTCGGGCAGTCC
TCCTTTGTCGACTTT---------------------------------------------
---------------------------GATGGTGATGGCTACCAGGACCACCTCCTCCCC
GTGTGTTTAGATGTTGCCTGTCAAAGCAGTGCCATCTACCTGGCCAAGCCAGGCTCAAAA
GAGTGGGTGACAGTGCTGTCGGATTTCAAGTGGAAGGAAACAGTTTGGAGCTTTGTGCCA
GGGAATCCCAACCAACCCCTGGCCCTGCACTTCGGGGACTACAACCTGGATGGCTTCCCT
GATGCCCTGGTGGTCCTCCGCAACACCAGCGGCAGCTCTCTGCCTCCCAGTGGTCAGCGG
GCCTTTCTGTTGGAGAACGTGCCCTGTAACAACCCCAGTTGCCATAGTGTAGGAAGGATG
TTTCACATCCACTGGGACCAGTCAGATTTGGGAGCCATCCAAAATGCCATCATGGCAACA
TTCTTTGACATCTATGAGGACGGTATATTAGACATGCTGGTTCTAAGCCAGGCAGAGGGC
AAAAATGACTTGATCATCCACGCTTTGAAGAACAATTTTGAAGCTGATGCCTACTTCGTT
AAAGTGATGGTGCTCAGCGGCCTCTCAGATGATGTCAAGCCTTTTGGTGTTAACCAGCCA
GGGCCCTATGTCATGTACACCACAACAGACTCCAATGGCTACCTGAAAAACGCCTCAGCT
GGTCAGCTGAGCCAGTCGGCTCACTTCTCCCTCCAGTTGCCCTACACCGTGCTGGGCCTC
GGACGCAGCGCCAACTTCCTGGACCACCTTTTCGTCGGCATCCCCCGGCAGCCTGGAGAG
ACGGAAATAAGGAAGCAGGAGTGGACGGCCATCATTCCCAACTCCCAGCTCATTGTCATC
CCCTTCCCCCACAATAAGCCCCGCAGTTGGAGCGCTAAGTTGTACCTGACTCCTAGCAAC
AGCGTGTTGCTGACGGCCATCGCACTTATCGGAGTGTGCGTCTTCATCCTCGTCATTATT
GGAATCCTCCACTGGCAAGAGAAGAAAGCGGACGACCGAGAGAAGAGGCAGGAAGCCCAC
CGTTTCCATTTCGATGCCATAGCGCGTAAGCCTGCCTGGATCAGTCCATCCTCCACATGT
CATCTCCACTGTAGTCCCGCTGGAAGCTGTCCTCATGATGCCTGGCTGAAAGGCTCTCAG
CAGTGTGTTCATCCTCCAGCCAAACGCAGCGGGATCGCCCACTGA
