# Supplementary material for: Chromosome-Level Genome Assembly of the Speckled Blue Grouper (Epinephelus cyanopodus) Provides Insight into Its Adaptive Evolution
Source: Biology (Basel). 2022 Dec 13;11(12):1810. doi: 10.3390/biology11121810 (PMC9775623; doi:10.3390/biology11121810)
Supplement: Supplementary file 1 [file biology-11-01810-s001.zip › Supplemental Data/HO00832.align]

>XP-033477077.1_lan
ATGGCTTTAAACCTCACCATCAACACAAGCAATCCGCCTCTAGGAGCGCTTTTGACAGCA
GAGCACGTGAAGGGCAGTGTGCAGGTGTCGGTGGAGGAAGGCAAAGACACCCGGCTTCAC
GTCTCAGATGCGATCCAGTTCAATGATGCCAACTCTATCAGTCGGTACTTGGCCCGGGTG
GCTCCCGCTCTTGGCCTGTACGGAGCCAACATGATGGAGCAGACTGAGGTCGACCACTGG
CTGGAGTTCAGTGCTCGCCGTCTGTGTGGTCAGCCCGGTTTGAGCGTAGCACTGGGTGAA
CTGGATAAGGCCCTTTCCCTACGGACCTTCCTGGTTGGACATGCCCTCACCCTGGCTGAC
CTCTCTGTCTGGGCAGCCCTCAAAGGTCATGGGGAATGGCCAAGCCAAGGCAAATCCTTC
TCTCATGTCAATCGCTGGTTCTCTTTCCTGAGCACGCAGGTTCCCTTCACTGCTGTGGGC
AACAAGTATGCCAGTAAGAGAGCTCCGATGAGCAAATCCAACTCGGATGAGAAGAAGCAA
GACGTCGGCAAATTTGTGGATTTGCCAGGAGCTGAGATGGGCAAGGTGGTGGTTCGATTC
CCTCCTGAGGCCAGCGGATACCTGCACATCGGCCATGCCAAGGCTGCTCTGCTCAACCAG
CACTACCAGGTCACATTTAAAGGCAAGCTCATCATGCGCTTCGACGACACCAACCCTGAG
AAGGAAAAGGAGGACTTTGAGAAGGTGATCCTGGAAGATGTTGCCATGCTCCAGATCCAT
CCAGACCAGTTCACCTACACCAGCGACCACTTTCCTACCATCATGCGATTTGGCGAACAG
CTGCTCGCTGAGGGCAAGGCCTACATCGACAACACGCCTCCCGAGCAGATGAAGCAGGAG
AGGGAGCAGCGCGCTGAGTCCAAATGCAGAAATAACACGGTGGAACAGAACATGAAGATG
TGGTCAGAGATGAAAGCTGGGACAGAGTTGGGTCAGAGCTGCTGCATGAGAGCCAAGATT
GACATGAATTCCAACAACGGCTGCATGAGAGACCCCACCCTCTACCGCTGCAAGACCATG
CCTCACCCTCGCACAGGAAGCACCTACAATGTCTACCCAACATACGACTTCGCCTGTCCC
ATCGTGGACAGTTTGGAGGGTGTGACCCATGCTCTTAGGACCACTGAGTACCACGATCGT
GACGAACAGTTCTACTGGATAATCAACGCTCTGCGCCTCAGGAAGCCCTACATCTGGGAG
TACGCTCGACTCAACCTCAACAACACAGTGCTGTCCAAGAGGAAGCTCACCTGGTTTGTC
GACCAGGGATACGTTGAAGGCTGGGATGACCCTCGCTTCCCCACTGTCAGAGGAGTCCTG
AGGAGAGGAATGACCGTTGAGGGTCTGAAGCAGTTCATAGCAGCCCAGGGTGGGTCAAGA
TCAGTGGTGAACATGGAGTGGGACAAGATCTGGGCCTTCAATAAGAAGGTTATTGACCCA
GTAGCTCCCAGGTACACAGCTCTGTCCAGCTCCTATGTGGTTCCTGTCACCGTCTCACAG
GCTAAAGAGGAGGTCAAAGAGGTGGCCAAGCACCCTAAGAATGCAGAGGTGGGCATGAAG
CAGGTTTGGTATGGACCTCGAGTTCTGGTCGAGGGAGCAGATGCTGAAACCTTCTCAGAG
GGAGAGATGGTTACCTTCATCAACTGGGGCAACCTCATCATCACCAAGATCAACAAGGGG
GCTGATGGTAAGGTTGTGTCCATGGAAGCTCGTCTGAACCTGGAGAACACGGACTTCAAG
AAGACAACAAAGATCACATGGCTGGCTGAAACAAACAGCGCACCCCTGCTGCCCACCGTC
TGCATTAACTACCAGCCTCTCATCTCCAAAGCCGTCATCACCAAAGATGATGACTTCAAG
GATTACATAAATAAAAACAGCAAG------TTGGAGGAGAAGATGCTTGGAGATCCCTGT
CTGAAGAATCTGAAGAAAGGTGACATCATCCAGCTCCAGAGGCGGGGCTTCTACGTCTGC
GACCAGCCCTATGAGCCAGTCAGCCCTAACAGCTGTAAGGAGAGTCCCTGTGTCCTGCTC
TACATTCCTGACGGACACACAAAGGAGATGCCAACTGCTGGATCCAAGGACAAGAGCAAG
AGCCAGGCCTCCAACAACAAACCTGCCACCACTGCCAAGGCTGCCTCAACCTCTGCCCCA
GCTCCAGCTC------------------------------CTGCCTCTGCCTCAGCCGGT
GACCTATTCTCAAGCATTGTAGCACAAGGTGACACTGTCCGTGAGCTGAAGACTGCCAAG
GCTCCTAAAGAAGAAGTAGACAAGGCAGTTCAGCAGCTGCTTTCTCTGAAGGCGCAGTTT
AAGCAGCAGACGGGTGTTGACTATAAGCCAGGCATGGCTCCTCCCACCTCCACGCAAGCC
CCACCCACCACACAATCAGACTCCGCATCCTGTCCATTCACCCGTGTTTCCCAGCAGGGT
GAGCTGGTCAGGAAACTGAAGGCAGAGAAGGCACCAAAGGAACAGATCGATGAAGCGGTG
AAGCAGCTCCTCGCTCTCAAGGCGGAGTTTAAAAAGCTGACTGGTCAGGATTACAAACCT
GGGATGGCCCCCTCCGCCCCTCCCTCCTCTGCTCCTTCTGCAACCACTGTCTCCTCTCCT
TCCTCCTCTTGCTCTTCCTCAGCCCTGTATGAGTGTGTTTCACAACAGGGGGACGTTGTG
AGGAAACTGAAGTCTGAAAAAGCCCCTAAGGACCAGATTGACGCAGCAGTGAAACAGCTA
CTTGCCATGAAGGCAGAATACAAACAGGTCACAGGCCAGGAGTACAAGCCTGGAGCTGCC
CCAGTCCAGAACAGTCCCAGCCCTGCCCCCGCTGCCCCCGCTGCCTCTGCTGCCCCTGCT
GCCCCTGCTGCCAATGCTGCCACCAGCCTCTATGAGAAGGTTGCTGAACAGGGAGAAATG
GTCAGGAAAATGAAGGTTGAGAAGGCTCCCAAGGATCAGGTAGATGCTGCGGTGAAGCAG
CTGTTGGCCCTAAAAGCAGAGTACAAACAGCAGACCGGACAGGATTACAAACCAGGATTA
CAAGCCCCAGCTAGCCCCGCCCAGACCCAGTCCAGCCCGGCCTCGACCCAGTCCAACTCT
TCCCTGCAGGCTGAGGCACTGTTCTCACAGGTGGCCCAACAGGGAGAGCTAGTGAGGAAG
CTGAAGTCTGAGAAAGCCCCCAAGGATAAGGTCGATGAAGCCGTGAAGACTCTCCTGGAC
CTGAAGAGCAAGTACAAGACCCTTACTGGACAGGACTACAAACCAGTGGCTGCTGCTGGA
GCCACTGGAGGAGAGGACAAAAACTGCAAGGAGAGGGAGAACAAGTCTGAGAAACAGGGA
GGAGGAGGACCAGGAGGAGGGAAGAAGGGTAAAGGAGACAAAGCAAGCCAGGGCTCAGGA
GGAGCAGGAGGAGCGGGAGAGGGTCAAGGACCGAAGAAACAAACACGGTTGGGCTTGGAG
GCCAAGAAAGAGGAGAACCTGGCTGACTGGTACTCTCAGGTCATCACTAAGGCAGAGATG
ATCGAGTACTATGATGTTAGCGGCTGCTACGTGCTGCGGCCCTGGGCCTACTCCATCTGG
GAAGCCATTAAAGACTTCTTCGACCGGGAGATCAGGAAA-ATGGGTGTGGAGAACTGCTA
CTTCCCCATGTTCGTCTCTCAGGCTGCCCTGGAGAAGGAAAAAACTCACATTGCAGACTT
TGCTCCAGAGGTTGCCTGGGTAACGCGGTCAGGAAAGACTGAGCTTGCAGAGCCCATTGC
TGTCAGACCCACCAGTGAGACAGTGATGTACCCTGCCTACGCTAAATGGGTCCAGTCCCA
CAGAGACCTGCCAATCAAACTCAACCAGTGGTGTAATGTTGTGAGATGGGAGTTCAAACA
CCCCCAGCCCTTCCTGAGAACGAGAGAGTTCCTGTGGCAGGAGGGACATACAGCCTTTGC
CACCAAAGAGGAGGCAGCAGAGGAGGTGCTTCAGATCCTGGATCTGTACGCCAGGGTGTA
TGAAGAGCTGATGGCGATCCCTGTGGTGAAGGGGAAGAAGACGGAGAAGGAGAAGTTTGC
AGGAGGAGATTACACCACTACTGTGGAGGCTTTCATCTCTGCCAGCGGCCGAGCTATTCA
GGGTGCCACATCTCACCATCTTGGTCAGAACTTTGCCAAGATGTTTGAGATCATGTTTGA
GGATCCAAAGAGACCGGGGGAGAAACAGCTGGCTTTCCAGAACTCCTGGGGAATCACAAC
CAGGACCATCGGTGTCCTCACCATGGTCCACGGAGACAACATGGGACTCGTACTGCCACC
CAGGGTGGCCTGCCTGCAGGTTGTCATCATCCCATGTGGGATCACTGCCTCCCTGCCAGA
ACAGGAGAAGGAGGCTCTGTTGGCCCAGTGCTCTAAATACCTGAGGAGGCTGCTGAGTGC
TGACATCAGGGTGAAGACTGACCTCAGAGACAACTACTCCCCAGGGTGGAAGTTCAACCA
CTGGGAACTCAAGGGAGTTCCTATCCGTCTGGAAGT-GGGTCCTAAGGATATGCAGCAGC
GTCAGTGTGTCGCAGTGAGGAGAGACTCAGGCGCGAAGATAACAATTCCAGAAGATGAGG
TGGAGAAGAAACTTGTCGCCATGTTGGAGGACATCCAGAACAGCCTGTATAAAAAAGCGT
CCGATGACCTGAAGAGTAACATGGTGGCTGTGGACACAATGGAACAGTTCCAGAAAGAGT
TGGACCAGGGCAAGATTGTCCAGATCCCATTCTGTGGAGAAATTGAGTGCGAGGACTGGA
TCAAGAAAACCACTGCCAAGGACCAGGACCTGGAGCCTGGAGCTCCGTCCATGGGAGCCA
AGAGCCTCTGTATCCCCTTCTCCCCCCTGAAGATGCTGCAGCC-GGGTCAAATGTGTGTC
AGCGGCAAGGAGCCTGCACAGTTCTACACCCTGTTCGGACGTAGCTACTAA
>C.altivelis-GLEAN-10027651_alt
ATGGCTTTAAACCTCACCATCAACACAAGCAATCCGCCTTTAGGAGCGCTTTTGACAGCA
GAGCACGTGAAGGGCAGTGTGCAGGTGTCGGTGGAGGAAGGCAAAGACACCCGGCTTCAG
GTCTCAGATACGATCCAGTTCAATGATGCCAACTCTATCAGTCGGTACTTGGCCCGGGTG
GCTCCCGCTCTTGGCCTGTATGGAGCCAACATGATGGAGCAGACTGAGGTCGACCACTGG
CTGGAGTTCAGTGCTCGCCGTCTGTGTGGTCAGCCTGGTTTGAGCATAGCACTGGGTGAA
CTGGATAAGGCCCTTTCCCTGCGGACCTTCCTGGTTGGACATGCCCTCACCCTGGCTGAC
CTCTCTGTCTGGGCTGCCCTCAAAGGTCATGGGGAATGGCCAAGCCAAGGCAAATCCTTC
TCTCATGTCAATCGCTGGTTCTCTTTCCTGAGCACGCAGGTTCCCTTCGCTGCTGTGGGC
AACAAGTATGCCAGTAAGAGAGCTCCAATGAGCAAATCCAACTCTGATGAGAAGAAGCAA
GACGTCGGCAAATTTGTGGATTTGCCAGGAGCTGAGATGGGCAAGGTGGTGGTTCGATTC
CCTCCTGAGGCCAGCGGATACCTGCACATCGGCCATGCCAAGGCTGCTCTACTCAACCAG
CACTACCAGGTCACATTTAAAGGCAAGCTCATCATGCGCTTCGACGACACCAACCCTGAG
AAGGAAAAGGAGGACTTTGAGAAGGTGATCCTGGAAGATGTTGCCATGCTCCAGATCCAT
CCAGACCAGTTCACCTACACCAGCGACCACTTTCCTACCATCATGCGATTTGGCGAACAG
CTGCTCGCTGAGGGCAAGGCCTACATCGACAACACGCCTCCCGAGCAGATGAAGCAGGAG
AGGGAGCAGCGCGCTGAGTCCAAATGCAGAAATAACACGGTGGAACAGAACATGAAGATG
TGGTCAGAGATGAAAGCCGGGACAGAGTTAGGTCAGAGCTGCTGCATGAGAGCCAAGATT
GACATGAACTCTAACAACGGCTGCATGAGAGACCCCACCCTCTACCGCTGCAAGACCATG
CCTCACCCTCGCACAGGAAGCACCTACAATGTCTACCCAACATACGACTTCGCCTGTCCC
ATCGTGGACAGTCTGGAGGGTGTGACCCATGCTCTTAGGACCACTGAGTACCACGATCGT
GACGAACAGTTCTACTGGATAATCAACGCTCTGCGCCTCAGGAAGCCCTACATCTGGGAG
TACGCTCGACTCAACCTCAACAACACAGTGCTGTCCAAGAGGAAGCTCACCTGGTTTGTC
GACCAGGGATACGTGGAAGGATGGGATGACCCTCGCTTCCCCACTGTCAGAGGAGTCCTG
AGGAGAGGAATGACCGTTGAGGGTTTGAAGCAGTTCATAGCAGCCCAGGGTGGATCAAGA
TCAGTGGTGAACATGGAGTGGGACAAGATCTGGGCCTTCAATAAGAAGGTTATTGACCCG
GTAGCTCCCAGGTACACAGCTCTGTCCAGCTCCTATGTGGTTCCTGTCACCGTCTCACAG
GCTAAAGAGGAGGTCAAAGAGGTGGCCAAGCACCCTAAGAATGCAGAGGTGGGCATGAAG
CAGGTTTGGTATGGACCTCGAGTTCTGGTCGAGGGAGCAGATGCTGAAACCTTCTCAGAG
GGAGAGATGGTTACCTTCATCAACTGGGGCAACCTCATCATCACCAAGATCAACAAGGGG
GCTGATGGTAAGGTTGTGTCCATGGAAGCTCGTCTGAACCTGGAGAACACGGACTTCAAG
AAGACAACAAAGATCACATGGCTGGCTGAAACAAACAGTGCACCCCTGCTGCCCACCGTC
TGCATTAACTACCAGCCTCTCATCTCCAAAGCCGTCATCACCAAAGATGATGACTTCAAG
GATTACATAAATAAAAACAGCAAG------TTGGAGGAGAAGATGCTTGGAGATCCCTGT
CTGAAGAATCTGAAAAAAGGTGACATCATCCAGCTCCAGAGGCGGGGCTTCTACGTCTGT
GACCAGCCCTATGAGCCAGTCAGCCCTAACAGCTGTAAGGAGAGTCCCTGTGTCCTGCTC
TACATTCCTGACGGACACACGAAGGAGATGCCGACTGCTGGATCCAAGGACAAGAGCAAG
AGCCAGGCCTCCAACAACAAACCTGCCACCACTGCCAAGGCTGCCTCAACCTCTGCCCCA
GCTCCAGCTCCAGCTCCTGCCTCTGCCTCTGCCTCTGCCTCTGCCTCTGCCTCAGCCGGT
GACCTATTCTCAAGTATTGTAGCACAAGGTGACACTGTCCGTGAGCTGAAGACTGCCAGG
GCTTCTAAAGAAGAAGTAGACAAGGCAGTTCAGCAGCTGCTTTCTCTGAAGGCGCAGTTT
AAGCAGCAGACAGGTGTTGACTATAAGCCAGGCATGGCTCCTCCCACCTCCACGCAAGCC
CCACCCACCACACAATCAGACTCCACATCCTGTCCATTCACCCGTGTTTCCCAGCAGGGG
GAGCTGGTCAGGAAACTGAAGGCAGAGAAGGCACCAAAGGAGCAGATCGATGAAGCGGTG
AAGCAGCTCCTCGCTCTCAAGGCGGAGTTTAAAAAGCTGACTGGTCAGGATTACAAACCT
GGGATGGCCCCCTCCGCCCCTCCCTCCTCTGCTCCTTCTGCAACCACTGTCTCCTCTCCT
TCCTCCTCTTGCTCTTCCTCGGCCCTGTATGAGCGCGTTTCACAACAGGGGGACGTTGTG
AGGAAACTGAAGTCTGAAAAAGCCCCTAAGGACCAGATTGACGCAGCAGTGAAACAGCTA
CTTGCCTTGAAGGCAGAATACAAACAGGTCACAGGCCAGGAGTACAAGCCTGGAGCTGCC
CCAGTCCAGAACAGCCCCAGCCCTGCCCCC------------------GCTGCCCCTGCT
GCCCCTGCTGCCCCTGCTGCCACCGGCCTCTATGAGAAGGTTGCTGAGCAGGGAGAAATG
GTCAGGAAACTGAAGGCTGAGAAGGCTTCCAAGGATCAGGTAGATGCTGCGGTGAAGCAG
CTGTTGGCTCTAAAGGCAGAGTACAAACAGCAGACCGGACAGGATTACAAACCAGGATTA
CAAGCCCCAGCTAGCCCCGCCCAGACCCAGTCCAGCCCGGCCTCGACCCAGTCCAACTCT
TCCCCGCAGGCTGAGGCACTGTTCTCACAGGTGGCCCAACAGGGAGAGCTAGTGAGGAAG
CTGAAGTCTGAGAAAGCCCCCAAGGATAAGGTCGATGAAGCCGTGAAGACTCTCCTGGAC
CTGAAGAGCAAGTACAAGACCCTTACTGGACAGGACTACAAACCAGTCGCTGCTGCTGGA
GCCACTGGAGGAGAGGACAAAAACCGCAAGGAGAGGGAGAACAAGTCTGAGAAACAGGGA
GGAGGAGGACCAGGAGGAGGGAAGAAGGGTAAAGGAGACAAAGCAAGCCAGAGCTCAGGA
GCAGCAGGAGGAGCAGGAGAGGGTCAAGGACCGAAGAAACAAACACGGTTGGGCTTGGAG
GCCAAGAAAGAGGAGAACCTGGCTGACTGGTACTCTCAGGTCATCACTAAGGCAGAGATG
ATCGAGTACTATGATGTTAGCGGCTGCTACGTGCTGCGGCCCTGGGCCTACTCCATCTGG
GAAGCCATTAAAGACTTCTTCGACCGGGAGATCAGGAAA-ATGGGTGTGGAGAACTGCTA
CTTCCCCATGTTCGTCTCTCAGGCCGCCCTGGAGAAGGAAAAAACTCACATTGCAGACTT
TGCTCCAGAGGTTGCCTGGGTAACGCGGTCAGGAAAGACTGAGCTTGCAGAGCCCATTGC
TGTCAGACCCACCAGTGAGACAGTGATGTACCCTGCCTATGCTAAATGGGTCCAGTCCCA
CAGAGACCTGCCAATCAAACTCAACCAGTGGTGTAATGTTGTGAGATGGGAATTCAAACA
CCCCCAGCCCTTCCTGAGAACGAGAGAGTTCCTGTGGCAGGAGGGACATACAGCCTTTGC
CACCAAAGAGGAGGCAGCAGAGGAGGTGCTTCAGATCCTGGATCTGTACGCCAGGGTGTA
TGAAGAGCTGATGGCGATCCCTGTGGTGAAGGGGAAGAAGACGGAGAAGGAGAAGTTTGC
AGGAGGAGATTACACCACTACTGTGGAGGCTTTCATCTCTGCCAGCGGCCGAGCTATTCA
GGGTGCCACATCTCACCATCTTGGTCAGAACTTCGCCAAGATGTTTGAGATCATGTTTGA
GGATCCAAAGAGACCGGGGGAGAAACAGCTGGCTTTCCAGAACTCCTGGGGAATCACAAC
CAGGACCATCGGTGTCCTCACCATGGTCCACGGAGACAACATGGGACTCGTACTGCCACC
CAGGGTGGCCTGCCTGCAGGTTGTCATCATCCCATGTGGGATCACTGCCTCCCTGCCAGA
GCAGGAGAAGGAGGCTCTGTTGGCCCAGTGCTCTAAATACCTGAGGAGGCTGCTGAGTGC
TGACATCAGGGTGAAGACTGACCTCAGAGACAACTATTCCCCAGGGTGGAAGTTCAACCA
CTGGGAACTCAAGGGAGTTCCTATCCGTCTGGAAGT-GGGTCCTAAGGATATGCAGCAGC
GTCAGTGTGTCGCTGTGAGGAGAGACTCAGGCGCGAAGGTAACAATTCCAGAAGATGAGG
TGGAGAAGAAACTTGTCGCCATGTTGGAGGACATCCAGAACAGCCTGTATAAAAAAGCGT
CCGATGACCTGAAGAGTAACATGGTGGCTGTAGACACAATGGAACAGTTCCAGAAAGAGT
TGGACCAGGGCAAGATTGTCCAGATCCCGTTCTGTGGAGAAATTGAGTGTGAGGACTGGA
TCAAGAAAACTACTGCCAAGGACCAGGACCTGGAGCCTGGAGCTCCATCCATGGGAGCCA
AGAGCCTCTGTATCCCCTTCTCCCCCCTGAAGACGCTGCAGCC-GGGTCAGATGTGTGTC
AGCGGCAAGGAGCCTGCACAGTTCTACACCCTGTTTGGACGTAGCTACTAA
>E.fuscoguttatus.15132_fus
ATGGCTTTAAACCTCACCATCAACACAAGCAATCCGCCTCTAGGAGCGCTTTTGACAGCA
GAGCACGTGAAGGGCAGTGTGCAGGTGTCGGTGGAGGAAGGCAAAGACACCCGGCTTCAC
GTCTCAGATGCGATCCAGTTCAATGATGCCAACTCTATCAGTCGGTACTTGGCCCGGGTG
GCTCCCGCTCTTGGCCTGTACGGAGCCAACATGATGGAGCAGACTGAGGTCGACCACTGG
CTGGAGTTCAGTGCTCGCCGTCTGTGTGGTCAGCCTGGTTTGAGCGTAGCACTGGGTGAA
CTGGATAAGGCCCTTTCCCTGCGGACCTTCCTGGTTGGACATGCCCTCACCCTGGCTGAC
CTCTCTGTCTGGGCTGCCCTCAAAGGTCATGGGGAATGGCCAAGCCAAGGCAAATCCTTC
TCTCATGTCAATCGCTGGTTCTCTTTCCTGAGCACGCAGGTTCCCTTCACTGCTGTGGGC
AACAAGTATGCCAGTAAGAGAGCTCCGATGAGCAAATCCAACTCGGATGAGAAGAAGCAA
GACGTCGGCAAATTTGTGGATTTGCCAGGAGCTGAGATGGGCAAGGTGGTGGTTCGATTC
CCTCCTGAGGCCAGCGGATACCTGCACATCGGCCACGCCAAGGCTGCTCTGCTCAACCAG
CACTACCAGGTCACATTTAAAGGCAAGCTCATCATGCGCTTCGACGACACCAACCCTGAG
AAGGAAAAGGAGGACTTTGAGAAGGTGATCCTGGAAGATGTTGCCATGCTCCAGATCCAT
CCAGACCAGTTCACCTACACCAGCGACCACTTTCCTACCATCATGCGATTTGGCGAACAG
CTGCTCGCTGAGGGCAAGGCCTACATCGACAACACGCCTCCCGAGCAGATGAAGCAGGAG
AGGGAGCAGCGCGCTGAGTCCAAATGCAGAAATAACACGGTGGAACAGAACATGAAGATG
TGGTCAGAGATGAAAGCCGGGACAGAGTTGGGGCAGAGCTGCTGCATGAGAGCCAAGATC
GACATGAACTCCAACAACGGCTGCATGAGAGACCCCACCCTCTACCGCTGCAAGACCATG
CCTCACCCTCGCACAGGAAGCACCTACAATGTCTACCCAACATACGACTTCGCCTGTCCC
ATCGTGGACAGTTTGGAGGGTGTGACCCATGCTCTTAGGACCACTGAGTACCACGATCGT
GATGAACAGTTCTACTGGATAATCAACGCTCTGCGCCTCAGGAAGCCCTACATCTGGGAG
TACGCTCGACTCAACCTCAACAACACAGTGCTGTCCAAGAGGAAGCTCACCTGGTTTGTC
GACCAGGGATACGTTGAAGGATGGGATGACCCTCGCTTCCCCACTGTCAGAGGAGTCCTG
AGGAGAGGAATGACCGTTGAGGGTCTGAAGCAGTTCATAGCAGCCCAGGGTGGATCAAGA
TCAGTGGTGAACATGGAGTGGGACAAGATCTGGGCCTTCAATAAGAAGGTTATTGACCCG
GTAGCTCCCAGGTACACAGCTCTGTCCAGCTCCTATGTGGTTCCTGTCACCGTCTCACAG
GCTAAAGAGGAGGTCAAAGAGGTGGCCAAGCACCCTAAGAATGCAGAGGTGGGCATGAAG
CAGGTTTGGTATGGACCTCGAGTTCTGGTCGAGGGAGCAGATGCTGAAACCTTCTCAGAG
GGAGAGATGGTTACCTTCATCAACTGGGGCAACCTCATCATCACCAAGATCAACAAGGGG
GCTGATGGTAAGGTTGTGTCCATGGAAGCTCATCTGAACCTGGAGAACACGGACTTCAAG
AAGACAACAAAGATCACATGGCTGGCTGAAACAAACAGCGCACCCCTATTGCCCACCGTC
TGCATTAACTACCAGCCTCTCATCTCCAAAGCCGTCATCACCAAAGATGATGACTTCAAG
GATTACATAAATAAAAACAGCAAG------TTGGAGGAGAAGATGCTTGGAGATCCCTGT
CTGAAGAATCTGAAAAAAGGTGACATCATCCAGCTCCAGAGGCGGGGCTTCTACGTCTGT
GACCAGCCCTATGAGCCAGTCAGCCCTAACAGCTGTAAGGAGAGTCCCTGTGTCCTGCTC
TACATTCCTGACGGACACACAAAGGAGATGCCGACTGCTGGATCCAAGGACAAGAGCAAG
AGCCAGGCCTCCAACAACAAACCTGCCACCACTGCCAAGGCTGCCTCAACCTCTGCCCCA
GCTCCAGCTCCTGCTC------------------------CTGCCTCTGCCTCAGCCGGT
GACCTATTCTCAAGCATTGTAGCACAAGGTGACGCTGTCCGTGAGCTGAAGACTGCCAAG
GCTCCTAAAGAAGAAGTAGACAAGGCAGTTCAGCAGCTGCTTTCTCTGAAGGCGCAGTTT
AAGCAGCAGACAGGTATTGACTATAAGCCAGGCATGGCTCCTCCCACCTCCACGCAAGCC
CCACCCATCACACAGTCAGACTCCGCATCCTGTCCATTCACCCGTGTTTCCCAGCAGGGT
GAGCTGGTCAGGAAACTGAAGGCAGAGAAGGCACCAAAGGAGCAGATCGATGAAGCGGTG
AAGCAGCTCCTCGCTCTCAAGGCGGAGTTTAAAAAGTTGACTGGTCAGGATTACAAACCT
GGGATGGCCCCCTCCGCCCCTCCCTCCTCTGCTCCTTCTGCAACCACTGTCTCCTCTCCT
TCCTCCTCTTGCTCTTCCTCGGCCCTCTATGAGCGTGTTTCACAACAGGGGGACGTTGTG
AGGAAACTGAAGTCTGAAAAAGCCCCTAAGGACCAGATTGACGCAGCAGTGAAACAGCTA
CTTGCCTTGAAGGCAGAATACAAACAGGTCACAGGCCAGGAGTACAAGCCTGGAGCTGCC
CCAGTCCAGAACAGCCCCAGCCCTGCCCCC------------------GCTGCCCCTGCT
GCCAATGCTGCCAATGCTGCCACCGGCCTCTATGAGAAGGTTGCTGAGCAGGGAGAAATG
GTCAGGAAACTGAAGGCTGAGAAGGCTTCCAAGGATCAGGTAGATGCTGCGGTGAAGCAG
CTGTTGGCTCTAAAGGCAGAGTACAAACAGCAGACCGGACAGGATTACAAACCAGGATTA
CAAGCCCCAGCTAGCCCCGCCCAGACCCAGTCCAGCCCGGCCTCGACCCAGTCCAACTCT
TCCCCGCAGGCTGAGGCACTGTTCTCACAGGTGGCCCAACAGGGAGAGCTAGTGAGGAAG
CTGAAGTCTGAGAAAGCCCCCAAGGATAAGGTCGATGAAGCCGTGAAGACTCTCCTGGAC
CTGAAGAGCAAGTACAAGACCCTTACTGGACAGGACTACAAACCAGTGGCTGCTGCTGGA
GCCACTGGAGGAGAGGACAAAAATCGCAAGGAGAGGGAGAACAAGTCTGAGAAACAGGGG
GGAGGAGGACCGGGAGGAGGGAAGAAGGGTAAAGGAGACAAAGCAAGCCAGGGCTCAGGA
GGAGCAGGAGGAGCAGGAGAGGGTCAAGGACCGAAGAAACAAACACGGTTGGGCTTGGAG
GCCAAGAAAGAGGAGAACCTTGCTGACTGGTACTCTCAGGTCATCACTAAGGCAGAGATG
ATTGAGTACTATGATGTTAGCGGCTGCTACGTGCTGCGACCCTGGGCCTACTCCATCTGG
GAAGCCATTAAAGACTTCTTCGACCGGGAGATCAGGAAA-ATGGGTGTGGAGAACTGCTA
CTTCCCCATGTTCGTCTCTCAGGCCGCCCTGGAGAAGGAAAAAACTCACATTGCAGACTT
TGCTCCAGAGGTTGCCTGGGTAACGCGGTCAGGAAAGACTGAGCTTGCAGAGCCCATTGC
TGTCAGACCCACCAGTGAGACAGTGATGTACCCTGCCTATGCTAAATGGGTCCAGTCCCA
CAGAGACCTGCCAATCAAACTCAACCAGTGGTGTAATGTTGTGAGATGGGAGTTCAAACA
CCCCCAGCCCTTCCTGAGAACGAGAGAGTTCCTGTGGCAGGAGGGACATACAGCCTTTGC
CACCAAAGAGGAGGCAGCAGAGGAGGTGCTTCAGATCCTTGATCTGTACGCCAGGGTGTA
TGAAGAGCTGATGGCGATCCCTGTGGTGAAGGGGAGGAAGACGGAGAAGGAGAAGTTTGC
AGGAGGAGATTACACCACTACTGTGGAGGCATTCATCTCAGCCAGCGGCCGAGCCATTCA
GGGTGCCACATCTCACCATCTTGGACAGAACTTTGCCAAAATGTTTGAGATCATGTTTGA
GGATCCAAAGAGGCCGGGTGAGAAACAGCTGGCTTTCCAGAACTCCTGGGGAATCACAAC
CAGAACCATCGGTGTCCTCACCATGGTCCACGGAGACAACATGGGACTCGTACTGCCACC
CAGGGTGGCTTGCCTGCAGGTTGTCATCATCCCATGTGGGATCACTGCCTCCCTGCCAGA
GCAGGAGAAGGAGGCCCTGTTGGCCCAGTGCTCTAAATACCTGAGGAGACTGCTGGGTGC
TGACATCAGGGTGAAGACTGACCTCCGAGACAACTACTCCCCAGGGTGGAAGTTCAACCA
CTGGGAACTCAAGGGAGTTCCTATCCGTCTGGAGGT-GGGTCCTAAGGATATGCAGCAGC
GTCAGTGTGTCGCAGTGAGGAGAGACTCAGGCGCAAAGGTAACAATTCCAGAAGATGAGG
TGGAGAAGAATCTTGTCGCCATGTTGGAGGACATCCAGAACAGCCTGTATAAAAAAGCGT
CCGATGACCTGAAGAGTAACATGGTGGCTGTAGACACAATGGAACAGTTCCAGAAAGAGT
TGGACCAGGGCAAGATTGTCCAGATCCCATTCTGTGGAGAAATTGAGTGCGAGGACTGGA
TCAAGAAAACCACTGCCAAGGACCAGGACCTGGAGCCTGGAGCTCCGTCCATGGGAGCCA
AGAGCCTCTGTATCCCCTTCTCCCCCCTGAAGACGCTGCAGCC-GGGTCAGATGTGTGTC
AGCGGCAAGGAGCCTGCACAGTTCTACACCCTGTTCGGACGTAGCTACTAA
>Epmoa-GLEAN-10021975_moa
ATGGCTTTAAACCTCACCATCAACACAAGCAATCCGCCTCTAGGAGCGCTTTTGACAGCA
GAGCACGTGAAGGGCAGTGTGCAGGTGTCGGTGGAGGAAGGCAAAGACACCCGGCTTCAC
GTCTCAGATGCGATCCAGTTCAATGATGCCAACTCTATCAGTCGGTACTTGGCCCGGGTG
GCTCCCGCTCTTGGCCTGTACGGAGCCAACATGATGGAGCAGACTGAGGTCGACCACTGG
CTGGAGTTCAGTGCTCGCCGTCTGTGTGGTCAGCCTGGTTTGAGCGTAGCACTGGGTGAA
CTGGATAAGGCCCTTTCCCTGCGGACCTTCCTGGTTGGACATGCCCTCACCCTGGCTGAC
CTCTCTGTCTGGGCTGCCCTCAAAGGTCATGGGGAATGGCCAAGCCAAGGCAAATCCTTC
TCTCATGTCAATCGCTGGTTCTCTTTCCTGAGCACGCAGGTTCCCTTCACTGCTGTGGGC
AACAAGTATGCCAGTAAGAGAGCTCCGATGAGCAAATCCAACTCGGATGAGAAGAAGCAA
GATGTCGGCAAATTTGTGGATTTGCCAGGAGCTGAGATGGGCAAGGTGGTGGTTCGATTC
CCTCCTGAGGCCAGCGGATACCTGCACATCGGCCATGCCAAGGCTGCTCTGCTCAACCAG
CACTACCAGGTCACATTTAAAGGCAAGCTCATCATGCGCTTCGACGACACCAATCCTGAG
AAGGAAAAGGAGGACTTTGAGAAGGTGATCCTGGAAGATGTTGCTATGCTCCAGATCCAT
CCGGACCAGTTCACCTACACCAGCGACCACTTTCCTACCATCATGCGATTTGGCGAACAG
CTGCTCGCTGAGGGCAAGGCCTACATCGACAACACGCCTCCCGAGCAGATGAAGCAGGAG
AGGGAGCAGCGCGCTGAGTCCAAATGCAGAAATAACACGGTGGAACAGAACATGAAGATG
TGGTCAGAGATGAAAGCCGGGACAGAGTTGGGTCAGAGCTGCTGCATGAGAGCCAAGATC
GACATGAACTCCAACAACGGCTGCATGAGAGACCCCACCCTCTACCGCTGCAAGACCACG
CCTCACCCTCGCACAGGAAGCACCTACAATGTCTACCCAACATACGACTTCGCCTGTCCT
ATCGTGGACAGTTTGGAGGGTGTGACCCATGCTCTTAGGACCACTGAGTACCACGATCGT
GACGAACAGTTCTACTGGATAATCAACGCTCTGCGCCTCAGGAAGCCCTACATCTGGGAG
TACGCTCGACTCAACCTCAACAACACAGTGCTGTCCAAGAGGAAGCTCACCTGGTTTGTC
GACCAGGGATACGTTGAAGGATGGGATGACCCTCGCTTCCCCACTGTCAGAGGAGTCCTG
AGGAGAGGAATGACCGTTGAGGGTCTGAAGCAGTTCATAGCAGCCCAGGGTGGATCAAGA
TCAGTGGTGAACATGGAGTGGGACAAGATCTGGGCCTTCAATAAGAAGGTTATTGACCCG
GTAGCTCCCAGGTACACAGCTCTGTCCAGCTCCTATGTGGTTCCTGTCACCGTCTCACAG
GCTAAAGAGGAGGTCAAAGAGGTGGCCAAGCACCCTAAGAATGCAGAAGTGGGCATGAAG
CAGGTTTGGTATGGACCTCGAGTTCTGGTCGAGGGAGCAGATGCTGAAACCTTCTCAGAG
GGAGAAATGGTTACCTTCATCAACTGGGGCAACCTCATCATTACCAAGATCAACAAGGGG
GCTGATGGTAAGGTTGTGTCCATGGAAGCTCGTCTGAACCTGGAGAACACCGACTTCAAG
AAGACAACAAAGATCACATGGCTGGCTGAAACAAACAGTGCACCCCTGCTGCCCACCGTC
TGCATTAACTACCAGCCTCTCATCTCCAAAGCCGTCATCACCAAAGACGATGACTTCAAG
GATTACATAAATAAAAACAGCAAG------TTGGAGGAGAAGATGCTTGGAGATCCCTGT
CTGAAGAATCTGAAGAAAGGTGACATCATCCAGCTCCAGAGGCGGGGCTTCTACGTCTGT
GACCAGCCCTATGAGCCAGTCAGCCCTAACAGCTGTAAGGAGAGTCCCTGTGTCCTGCTC
TACATTCCTGACGGACACACAAAGGAGATGCCGACTGCTGGATCCAAGGACAAGAGCAAG
AGCCAGGCCTCCAACAACAAACCTGCCACCACTGCCAAGGCTGCCTCAACCTCTGCCCCA
GCTCCAGCTCCTGCTC------------------------CTGCCTCTGCCTCAGCCGGT
GACCTATTCTCAAGCATTGTAGCACAAGGTGACGCCGTCCGTGAGCTGAAGACTGCCAAG
GCTCCTAAAGAAGAAGTAGACAAGGCAGTTCAGCAGCTGCTTTCTCTGAAGGCGCAGTTT
AAGCAGCAGACAGGTATTGACTATAAGCCAGGCATGGCTCCTCCCACCTCCACGCAAGCC
CCACCCACCACACAATCAGACTCCGCATCCTGTCCATTCACCCGTGTTTCCCAGCAGGGT
GAGCTGGTCAGGAAACTGAAGGCAGAGAAGGCACCAAAGGAGCAGATCGATGAAGCGGTG
AAGCAGCTCCTCGCTCTCAAGGCGGAGTTTAAAAAGCTGACTGGTCAGGATTACAAACCT
GGGATGGCCCCCTCCGCCCCTCCCTCCTCTGCTCCTTCTGCAACCACTGTCTCCTCTCCT
TCCTCCTCTTGCTCTTCCTCGGCCCTGTATGAGCGCGTTTCACAACAGGGGGACGTTGTG
AGGAAACTGAAGTCTGAAAAAGCCCCTAAGGACCAGATTGATGCAGCAGTGAAACAGCTA
CTTGCCTTGAAGGCAGAATACAAACAGGTCACAGGCCAGGAGTACAAGCCTGGAGCTGCC
CCAGTCCAGAACAGCCCCAGCCCTGCCCCC------------------GCTGCCCCTGCT
GCCCCCGCTGCCCCTGCTGCCACCGGCCTCTATGAGAAGGTTGCTGAGCAGGGAGAAATG
GTCAGGAAACTGAAGGCTGAGAAGGCTTCCAAGGATCAGGTAGATGCTGCGGTGAAGCAG
CTGTTGGCTCTAAAGGCAGAGTACAAACAGCAGACCGGACAGGATTACAAACCAGGATTA
CAAGCCCCAGCTAGCCCCGCCCAGACCCAGTCCAGCCCGGCCTCTACCCAGTCCAACTCT
TCCCCGCAGGCTGAGGCACTGTTCTCACAGGTGGCCCAACAGGGAGAGCTAGTGAGGAAG
CTGAAGTCTGAGAAAGCCCCCAAGGATAAGGTCGATGAAGCCGTGAAGACTCTCCTGGAC
CTGAAGAGCAAGTACAAGACCCTTACTGGACAGGACTACAAACCAGTGGCTGCTGCTGGA
GCCACTGGAGGAGAGGACAAAAACCGCAAGGAGAGGGAGAACAAGTCTGAGAAACAGGGA
GGAGGAGGACCAGGAGGAGGGAAGAAGGGTAAAGGAGACAAAGCAAGCCAGGGCTCAGGA
GGAGCAGGAGGAGCAGGAGAGGGTCAAGGACCGAAGAAACAAACACGGTTGGGCTTGGAG
GCCAAGAAAGAGGAGAACCTTGCTGACTGGTACTCTCAGGTCATCACTAAGGCAGAGATG
ATCGAGTACTATGATGTTAGCGGCTGCTACGTGCTGCGGCCCTGGGCCTACTCCATCTGG
GAAGCCATTAAAGACTTCTTCGACCGGGAGATCAGGAAA-ATGGGTGTGGAGAACTGCTA
CTTCCCCATGTTCGTCTCTCAGGCCGCCCTGGAGAAGGAAAAAACTCACATTGCAGACTT
TGCTCCAGAGGTTGCCTGGGTAACGCGGTCAGGAAAGACTGAGCTTGCAGAGCCCATTGC
TGTCAGACCCACCAGTGAGACAGTGATGTACCCTGCCTACGCTAAATGGGTCCAGTCCCA
CAGAGACCTGCCAATCAAACTCAACCAGTGGTGTAATGTTGTGAGATGGGAGTTCAAACA
CCCCCAGCCCTTCCTGAGAACGAGAGAGTTCCTGTGGCAGGAGGGACATACAGCCTTTGC
CACTAAAGAGGAGGCAGCAGAGGAGGTGCTTCAGATCCTGGATCTGTACGCCAGGGTGTA
TGAAGAGCTGATGGCGATTCCTGTGGTGAAGGGGAAGAAGACGGAGAAGGAGAAGTTTGC
AGGAGGAGATTACACCACTACTGTGGAGGCTTTCATCTCTGCCAGCGGCCGAGCTATTCA
GGGTGCCACATCTCACCATCTTGGTCAGAACTTCGCCAAGATGTTTGAGATCATGTTTGA
GGATCCAAAGAGGCCGGGTGAGAAACAGCTGGCTTTCCAGAACTCCTGGGGAATCACAAC
CAGGACCATCGGTGTCCTCACCATGGTCCACGGAGACAACATGGGACTCGTACTGCCACC
CAGGGTGGCCTGCCTGCAGGTTGTCATCATCCCATGTGGGATCACTGCCTCCCTGCCAGA
GCAGGAGAAGGAGGCTCTGTTGGCCCAGTGCTCTAAATACCTGAGGAGGCTGCTGGGTGC
TGACATCAGGGTGAAGACTGACCTCCGAGACAACTACTCCCCAGGGTGGAAGTTCAACCA
CTGGGAACTCAAGGGAGTTCCTATCCGTCTGGAAGT-GGGTCCTAAGGATATGCAGCAGC
GTCAGTGTGTCGCTGTGAGGAGAGACTCGGGTGCAAAGGTAACAATTCCAGAAGATGAGG
TGGAGAAGAAGCTTGTCGCCATGTTGGAGGACATCCAGAACAGCCTGTATAAAAAAGCGT
CCGATGACCTGAAGAGTAACATGGTGGCTGTAGACACAATGGAACAGTTCCAGAAAGAGT
TGGACCAGGGCAAGATTGTCCAGATCCCTTTCTGTGGAGAAATTGAGTGCGAGGACTGGA
TCAAGAAAACCACTGCCAAGGACCAGGACCTGGAGCCTGGAGCTCCGTCCATGGGAGCCA
AGAGCCTCTGTATCCCCTTCTCCCCCCTGAAGACTCTGCAGCC-GGGTCAGATGTGTGTC
AGCGGCAAGGAGCCTGCACAGTTCTACACCCTGTTCGGACGTAGCTACTAA
>Ecy-GLEAN-10025474_Ecy
ATGGCTTTAAACCTCACCATCAACACAAGCAATCCGCCTCTAGGAGCGCTTTTGACAGCA
GAGCATGTGAAGGGCAGTGTGCAGGTGTCAGTGGAGGAAGGCAAAGACACCCGGCTTCAC
GTCTCAGATGCGATCCAGTTCAATGATGCCAACTCTATCAGTCGGTACTTGGCCCGGGTG
GCTCCCGCTCTTGGCCTGTACGGAGCCAACATGATGGAGCAGACTGAGGTCGACCACTGG
CTGGAGTTCAGTGCTCGGCGGCTGTGTGGTCAGCCTGGTTTGAGCGTAGCACTGGGTGAA
CTGGATAAGGCCCTTTCCCTACGGACCTTCCTGGTTGGACATGCCCTCACCCTGGCTGAC
CTCTCTGTCTGGGCTGCCCTCAAAGGTCATGAGGAATGGCCAAGCCAAGGCAAATCCTTC
TCCCATGTCAATCGCTGGTTCTCTTTCCTGAGCACGCAGGTTCCCTTCACTGCTGTGGGC
AACAAGTATGCCAGTAAGAGAGCTCCAATGAGCAAATCCAATTCAGATGAGAAGAAGCAA
GATGTCGGCAAATTCGTGGATTTGCCAGGAGCTGAGATGGGCAAGGTGGTGGTTCGATTC
CCTCCTGAGGCCAGCGGATACCTGCACATCGGCCATGCCAAGGCTGCTCTGCTCAACCAG
CACTACCAGGTCACATTTAAAGGCAAGCTCATCATGCGCTTTGACGACACCAATCCCGAG
AAGGAAAAGGAGGACTTTGAGAAGGTGATCCTGGAAGATGTTGCCATGCTCCAGATCCAT
CCAGACCAGTTCACCTACACCAGCGACCACTTTCCTACCATCATGCGATTTGGCGAACAG
CTGCTCGCTGAGGGCAAGGCCTACATCGACAACACGCCTCCCGAGCAGATGAAGCAGGAG
AGGGACCAGCGCGCTGAGTCCAAATGCAGAAATAACACGGTGGAACAGAACATGAAGATG
TGGGCAGAGATGAAAGCTGGGACAGAGTTGGGTCAGAGCTGCTGCATGAGAGCCAAGATC
GACATGAACTCCAACAACGGCTGCATGAGAGACCCCACCCTCTACCGCTGCAAGAACACA
CCTCACCCTCGCACAGGAAGCACCTACAGTGTCTACCCAACATATGACTTCGCCTGTCCC
ATCGTGGACAGTTTGGAGGGTGTGACCCATGCTCTTAGGACCACTGAGTACCACGATCGC
GACGAACAGTTCTACTGGATAATCAACGCTCTGCGCCTCAGGAAGCCCTACATCTGGGAG
TACGCGCGACTCAACCTCAACAACACAGTGCTGTCCAAGAGGAAGCTCACCTGGTTTGTC
GACCAGGGATACGTTGAAGGATGGGATGACCCTCGCTTCCCAACTGTCAGAGGAGTCCTG
AGGAGAGGAATGACCGTTGAGGGTCTGAAGCAGTTCATAGCAGCCCAGGGTGGATCAAGA
TCAGTGGTGAACATGGAGTGGGACAAGATCTGGGCCTTCAATAAGAAGGTTATTGACCCA
GTAGCTCCCAGGTACACAGCTCTGTCCAGCTCCTATGTGGTTCCTGTCACCGTCTCACAG
GCTAAAGAGGAGGTCAAAGAGGTGGCCAAGCACCCTAAGAATGCTGAGGTGGGCATGAAG
CAGGTTTGGTATGGACCTCGAGTTCTGGTCGAGGGAGCAGATGCTGAAACCTTCTCAGAG
GGGGAGATGGTTACCTTCATCAACTGGGGCAACCTCATCATCACCAAGATCAACAAGGGG
GCTGATGGTAAGGTTGTGTCCATGGAAGCTCGTCTGAACCTGGAGAACACCGACTTCAAG
AAGACAACAAAGATCACGTGGCTGGCTGAAACAAACAGCGCACCCCTGCTGCCCACCGTC
TGCATCAACTACCAGCCTCTCATCTCCAAAGCCGTCATCACCAAAGACGATGACTTCAAG
GATTACATAAATAAAAACAGCAAGGTCTGTTCTTTAGAGAAGATGCTTGGAGATCCCTGT
CTGAAGAATCTGAAGAAAGGTGACATCATCCAGCTCCAGAGGCGGGGCTTCTACGTCTGT
GACCAGCCCTATGAGCCAGTCAGCCCTAACAGCTGTAAGGAGAGTCCCTGTGTCCTGCTC
TACATACCTGATGGACACACAAAGGAGATGCCAACTGCTGGATCCAAGGACAAGAGCAAG
AGCCAGACCTCCAACAACAAACCTGCCACCACTGCCAAGGCTGCCTCAACCTCTGCCCCA
GCTCCAGCTCCAGCTCCAGTTC------------------CTGCCTCTGCCTCAGCCGGT
GACCTATTCTCAAGCATTGTTGCACAAGGTGACACTGTCCGTGAGCTGAAGACTGCCAAG
GCTCCTAAAGAAGAAGTAGACAAGGCAGTTCAGCAGCTGCTTTCTCTGAAGGCACAGTTT
AAACAGCAGACAGGTATTGACTATAAGCCAGGCATGGCTCCTCCCACCTCCACGCAAGCC
CCACCCACCACACAATCAGACTCTGCATCCTGTCCATTCACCCGTGTTTCCCAGCAGGGC
GAGCTGGTCAGGAAACTGAAGGCAGAGAAGGCACCAAAGGAGCAGATCGATGAAGCCGTG
AAGCAGCTCCTCGCTCTCAAGGCGGAGTTTAAAAAGCTGACTGGTCAGGATTACAAACCC
GGGATGGCCCCCTCCGCCCCTCCCGCCTCTGCTCCTTCTGCAACCACTGTCTCCTCTTCT
TCCTCCTCTTGCTCTTCCTCGGCCCTGTATGAGCGCGTTTCACAGCAGGGGGACGTTGTG
AGGAAGCTGAAGTCTGAAAAAGCCCCTAAGGACCAGATTGACGCAGCAGTGAAACAGCTA
CTTGCCTTGAAGGCAGAATACAAACAGGTCACAGGCCAAGAGTACAAGCCTGGAGCCGCC
CCAGTCCAGAACAGCCCCAGCCCTGCCCCTGCTGCCCCT---------GCTGCCCCTGCT
GCCCCTGCTGCCCCTGCTGCCACCGGCCTCTATGAGAAGGTTGCTGAGCAGGGAGAAGTG
GTCAGGAAACTGAAGGTTGAGAAGGCTCCCAAGGATCAGGTAGATGCTGCGGTGAAGCAG
CTGTTGGCGCTAAAGGCAGAGTACAAACAGCAGACC------------------------
------------------------------------------------------------
------------------------------------------------------------
------------------------GACAAGGTCGATGAAGCCGTGAAGACTCTCCTGGAC
CTTAAGAGCAAGTACAAGACCCTCACTGGACAGGACTACAAACCAGTGGCTGCTGCTGGA
GCCACTGGAGGAGAGGACAAAAACCGCAAGGAGAGGGAGAACAAGTCTGAGAAACAGGGA
GCAGGAGGACCAGGAGGAGGGAAGAAGGGTAAAGGAGACAAAGCAAGCCAGGGCTCAGGA
GGAGCAGGAGGAGCAGGAGAGGGTCAAGGACCGAAGAAACAAACACGGTTGGGCTTGGAG
GCCAAGAAAGAGGAGAACCTTGCTGACTGGTACTCTCAGGTCATCACTAAGGCAGAGATG
ATCGAGTACTATGATGTTAGCGGCTGCTACGTGCTGCGGCCCTGGGCCTACTCCATCTGG
GAAGCCATTAAAGACTTCTTTGACCGGGAGATCAGGAAA-ATGGGTGTGGAGAACTGCTA
CTTCCCCATGTTCGTCTCTCAGGCCGCCTTGGAGAAGGAAAAAACTCACATTGCAGACTT
TGCTCCAGAGGTTGCCTGGGTAACGCGGTCAGGGAAGACTGAGCTCGCAGAGCCCATTGC
TGTCAGACCCACCAGTGAGACAGTGATGTACCCTGCCTACGCTAAATGGGTCCAGTCCCA
CAGAGACCTGCCAATCAAACTCAACCAGTGGTGTAACGTTGTGAGATGGGAGTTCAAACA
CCCCCAGCCCTTCCTGAGAACGAGAGAGTTCCTGTGGCAGGAGGGACATACAGCCTTTGC
CACCAAAGAGGAGGCAGCAGAGGAGGTGCTTCAGATCCTGGATCTGTACGCCAGGGTGTA
TGAAGAGCTGATGGCGATTCCTGTGGTCAAGGGGAAGAAGACAGAGAAGGAGAAGTTTGC
AGGAGGAGATTACACCACTACTGTGGAGGCTTTCATCTCAGCTAGCGGCCGAGCCATTCA
GGGTGCCACATCTCACCATCTTGGTCAGAACTTCGCCAAGATGTTTGAGATCATGTTTGA
GGATCCAAAGAGGCCGGGTGAGAAACAGCTGGCTTTCCAGAACTCCTGGGGAATCACAAC
CAGGACCATCGGTGTCCTCACCATGGTCCACGGAGACAACATGGGTCTCGTACTGCCACC
CAGGGTGGCCTGCCTGCAGGTTGTCATCATCCCATGTGGGATCACTGCCTCCCTGCCAGA
GCAGGAGAAGGAGGCTCTGTTGGCCCAGTGCTCTAAATACCTGAGGAGGCTGCTGAGTGC
TGACATCAGGGTGAAGACTGACCTCCGAGACAACTACTCCCCAGGGTGGAAGTTCAACCA
CTGGGAACTCAAGGGAGTTCCTATCCGTCTGGAAGT-GGGTCCTAAGGATATGCAGCAGC
GTCAATGTGTCGCAGTGAGGAGAGACTCAGGCGCGAAGGTAACAATTCCAGAAGATGAGG
TGGAGAAGAAACTTGTCGCCATGTTGGAGGACATCCAGAACAACCTGTATAAAAAAGCGT
CAGATGACCTGAAGAGTAACATGGTGGCTGTAGACACAATGGAACAGTTCCAGAAAGAGT
TGGACCAGGGCAAGATTGTCCAGATCCCGTTCTGTGGAGAAATTGAGTGTGAGGACTGGA
TCAAGAAAACCACTGCCAAGGACCAGGACCTGGAGCCTGGAGCTCCGTCCATGGGAGCCA
AGAGCCTCTGTATCCCCTTCTCCCCCCTGAAGACGCTGCAGCCGGGGTCAGATGTGTGTC
AGCGGCAAGGAGCCCGCACAGTTCTACACCCTGTTCGGACGTAG-------
>OF06813-RA_aka
ATGGCTTTAAACCTCACCATCAACACAAGCAATCCGCCTCTAGGAGCGCTTTTGACAGCA
GAGCATGTGAAGGGCAGTGTGCAGGTGTCGGTGGAGGAAGGCAAAGACACCCGGCTTCAT
GTCTCAGATGCGATCCAGTTCAATGATGCAAACTCTATCAGTCGGTACTTGGCCCGGGTG
GCTCCCGCTCTTGGCCTGTACGGAGCCAACATGATGGAGCAGACTGAGGTCGACCACTGG
CTGGAGTTCAGTGCTCGGCGTCTGTGTGGTCAGCCTGGTTTGAGCGTAGCACTGGGTGAA
CTGGATAAGGCCCTTTCCCTGCGGACCTTCCTGGTTGGACATGCCCTCACCCTGGCTGAC
CTCTCTGTCTGGGCTGCCCTCAAAGGTCATGGGGAATGGCCAAGCCAAGGCAAATCCTTC
TCTCATGTCAATCGCTGGTTCTCTTTCCTGAGCACGCAGGTTCCCTTCACTGCTGTGGGC
AACAAGTATGCCAGTAAGAGAGCTCCGATGACCAAATCCAATTCAGACGAGAAGAAACAA
GATGTCGGCAAATTTGTGGATTTGCCAGGAGCTGAGATGGGCAAGGTGGTGGTTCGATTC
CCTCCTGAGGCCAGCGGATACCTGCACATCGGCCATGCCAAGGCTGCTCTGCTCAACCAG
CACTACCAGGTCACATTTAAAGGCAAGCTCATCATGCGCTTCGACGACACCAATCCCGAG
AAGGAAAAGGAGGACTTTGAGAAGGTGATCCTGGAAGATGTTGCCATGCTCCAGATCCAT
CCAGACCAGTTCACCTACACCAGCGACCACTTTCCTACCATCATGCGATTTGGCGAACAG
CTGCTCGCTGAGGGCAAGGCCTACATTGACAACACGCCTCCCGAGCAGATGAAGCAGGAG
AGGGAGCAGCGCGCTGAGTCCAAATGCAGAAATAACACGGTGGAACAGAACATGAAGATG
TGGTCAGAGATGAAAGCTGGGACAGAGTTGGGTCAGAGCTGCTGCATGAGAGCCAAGATC
GACATGAACTCCAACAACGGCTGCATGAGAGACCCCACCCTCTACCGCTGCAAGAACACG
CCTCACCCTCGCACAGGAAGCACCTACAGTGTCTACCCAACATATGACTTCGCCTGTCCC
ATCGTGGACAGTTTGGAGGGTGTGACCCATGCTCTTAGGACCACTGAGTACCACGATCGT
GACGAACAGTTCTACTGGATAATCAACGCTCTGCGCCTCAGGAAGCCCTACATCTGGGAG
TACGCTCGACTCAACCTCAACAACACAGTGCTGTCCAAGAGGAAGCTCACCTGGTTTGTC
GACCAGGGATACGTTGAAGGATGGGATGACCCTCGCTTCCCCACTGTCAGAGGAGTCCTG
AGGAGAGGAATGACCGTTGAGGGTCTGAAGCAGTTCATAGCAGCCCAGGGTGGATCAAGA
TCAGTGGTGAACATGGAGTGGGACAAGATCTGGGCCTTCAATAAGAAGGTTATTGACCCG
GTAGCTCCCAGGTACACAGCACTGTCCAGCTCCTATGTGGTTCCTGTCACCGTCTCACAG
GCTAAAGAGGAGGTCAAAGAGGTGGCCAAGCACCCTAAGAATGCAGAGGTGGGCATGAAG
CAGGTTTGGTATGGACCTCGAGTTCTGGTTGAGGGAGCGGATGCTGAAACCTTCTCAGAG
GGAGAGATGGTTACCTTCATCAACTGGGGCAACCTCATCATCACCAAGATCAACAAGGGG
GCTGATGGTAAGGTTGTGTCCATGGAAGCTCGTCTGAACCTGGAGAACACCGACTTCAAG
AAGACAACAAAGATCACGTGGCTGGCTGAAACAAACAGCGCACCCCTGTTGCCCACCATC
TGCATCAACTACCAGCCTCTCATCTCCAAAGCTGTCATCACCAAAGACGATGACTTCAAG
GATTACATAAATAAAAACAGCAAG------TTGGAGGAGAAGATGCTTGGAGATCCCTGT
CTGAAGAATCTGAAGAAAGGTGACATCATCCAGCTCCAGAGGCGGGGCTTCTACGTCTGT
GACCAGCCCTATGAGCCAGTCAGCCCTAACAGCTGTAAGGAGAGTCCCTGTGTCCTGCTC
TACATACCTGACGGACACACAAAGGAGATGCCGACTGCTGGATCCAAGGACAAGAGCAAG
AGCCAGGCCTCCAACAACAAACCTGCCACCACTGCCAAGGCTGCCTCAACCTCTGCCCCA
GCTCCAGCTCCAGTTC------------------------CTGCCTCTGCTTCAGCCGGT
GACCTATTCTCAAGCATTGTTGCACAAGGTGACACTGTCCGTGAGCTGAAGACTGCCAAG
GCTCCTAAAGAAGAAGTAGACAAGGCAGTTCAGCAGCTGCTTTCTCTGAAGGCGCAGTTT
AAACAGCAGACAGGTATTGACTATAAGCCAGGCATGGCTCCTCCCACCTCCACGCAAGCC
CCACCCACCACACAATCAGACTCCGCATCCTGTCCATTCACCCGTGTTTCCCAGCAGGGT
GAGCTGGTCAGGAAACTGAAGGCAGAGAAGGCACCAAAGGAGCAGATCGATGAAGCAGTG
AAGCAGCTCCTCGCTCTCAAGGCGGAGTTTAAAAAGCTGACTGGTCAGGATTACAAACCC
GGGATGGCCCCCTCCGCCCCTCCCTCCTCTGCTCCTTCTGCAACCACTGTCTCCTCTTCT
TCCTCCTCTTGCTCTTCCTCGGCCCTGTATGAGCGCGTTTCACAACAGGGGGACGTTGTG
AGGAAACTGAAGTCTGAAAAAGCCCCTAAGGACCAGATTGACGCAGCAGTGAAACAGCTA
CTTGCCTTGAAGGCAGAATACAAAC-----------------------------------
------------------------------------------------------------
-------------------------------------AGGTTGCTGAGCAGGGAGAAGTG
GTCAGGAAACTGAAGGTTGAGAAGGCTCCCAAGGATCAGGTAGATGCTGCGGTGAAGCAG
CTGTTGGCTCTAAAGGCAGAGTACAAACAGCAGACCGGACAGGATTACAAACCAGGATTA
CAAGCCCCAGCTAGCCCCGCCCAGACCCAGTCCAGCCCGGCCTCGACCCAGTCCAACTCT
TCCCCGCAGGCTGAGGCACTGTTCTCACAGGTGGCCCAACAGGGAGAGCTAGTGAGGAAG
CTGAAGTCTGAGAAAGCCCCCAAGGACAAGGTCGATGAAGCCGTGAAGACTCTCCTGGAC
CTGAAGAGCAAGTACAAGACCCTCACTGGACAGGACTACAAACCAGTGGCTGCTGCTGGA
GCCACTGGAGGAGAGGACAAAAACCGCAAGGAGAGGGAGAACAAGTCTGAGAAACAGGGA
GGAGGAGGACCAGGAGGAGGGAAGAAGGGTAAAGGAGACAAAGCAAGCCAGGGCTCAGGA
GGAGCAGGAGGAGCAGGAGAGGGACAAGGACCTAAGAAACAAACACGGTTGGGCTTGGAG
GCCAAGAAAGAGGAGAACCTTGCTGACTGGTACTCTCAGGTCATCACTAAGGCAGAGATG
ATCGAGTACTATGATGTTAGCGGCTGCTATGTGCTGCGGCCCTGGGCCTACTCCATCTGG
GAAGCCATTAAAGACTTCTTTGACCGGGAGATCAGGAAAGATGGGTGTGGAGAACTGCTA
CTTCCCCAT---------------------------------------------------
----------GTTGCCTGGGTAACGCGATCAGGAAAGACTGAGCTTGCAGAGCCCATTGC
TGTCAGACCCACCAGTGAGACAGTGATGTACCCTGCTTACGCTAAATGGGTCCAGTCCCA
CAGAGACCTGCCAATCAAACTCAACCAGTGGTGTAACGTTGTG-----------------
------------------------------------------------------------
-------------------------------------------------GTCAGGG----
-----------------------------------AAAAGACGGAGAAGGAGAAGTTTGC
AGGAGGAGATTACACCACTACTGTGGAGGCTTTCATCTCAGCTAGCGGCCGAGCCATTCA
GGGTGCCACATCTCACCATCTTGGTCAGAACTTCGCCAAGATGTTTGAGATCATGTTTGA
GGATCCAAAGAGGCCGGGTGAGAAACAGCTGGCTTTCCAGAACTCCTGGGGCATCACAAC
CAGGACCATCGGTGTCCTCACCATGGTCCACGGAGACAACATGGGACTCGTACTGCCACC
CAGGGTGGCCTGCCTGCAGGTTGTCATCATCCCATGTGGGATCACTGCCTCCCTGCCAGA
GCAGGAGAAGGAGGCTCTGTTGGCCCAGTGCTCTAAATACCTGAGGAGGCTGCTGGGTGC
TGACATCAGGGTGAAGACTGACCTCCGAGACAACTACTCCCCAG----------------
------------GGGAGTTCCTATCCGTCTGGAAGTGGGGTCCTAAGGATATGCAGCAGC
GTCAGTGTGTCGCAGTGAGGAGAGACTCAGGCGCGAAGGTAACAATTCCAGAAGATGAGG
TGGAGAAGAAACTTGTCGCCATGTTGGAGGACATCCAGAACAGCCTGTATAAAAAAGCGT
CAGATGACCTGAAGAGTAACATGGTGGCTGTAGACACAATGGAACAGTTCCAGAAAGAGT
TGGACCAGGGCAAGATTGTCCAGATCCCGTTCTGTGGAGAAATTGAGTGCGAGGACTGGA
TCAAGAAAACCACTGCCAAGGACCAGGACCTGGAGCCTGGAGCTCCGTCCATGGGAGCCA
AGAGCCTCTGTATCCCCTTCTCCCCCCTGAAGACGCTGCAGCC-GGGTCAGATGTGTGTC
AGCGGCAAGGAGCCCGCACAGTTCTACACCCTGTTCGGACGTAGCTACTAA
