# Supplementary material for: Chromosome-Level Genome Assembly of the Speckled Blue Grouper (Epinephelus cyanopodus) Provides Insight into Its Adaptive Evolution
Source: Biology (Basel). 2022 Dec 13;11(12):1810. doi: 10.3390/biology11121810 (PMC9775623; doi:10.3390/biology11121810)
Supplement: Supplementary file 1 [file biology-11-01810-s001.zip › Supplemental Data/HO00836.align]

>C.altivelis-GLEAN-10027646_alt
------------------------------------------------------------
------------------------------------------------------------
--------------ATGAAGACTTTGGTGGCTCTGCTGCTGCTCTGTCTGTGTGATCCTG
GACAGAGTGACTGTCAGGCAGACTGCCTGTCCTGCAGCAACATCCTGCCCAAACAGCTCA
GTTTCAACACTATGGTGTGTCTCACTGAGTGTGAAGCCAACATCTCCCCAGCCTTCTCCT
GGGACTTCTGTTGTAAGGTCCTGTCCTCGCCAATTTCCTCCCTTACCGGTACTCTGCGGA
AAAGATCTCAGGAGGAGGTGGAGGCCCTGTTTCCTGAAGAGGAAGCGCAGGTAGAGGGAG
GTCTGTTGCTGCCCTTTGCATTGCAAAGGTACGATCACTTGACCCGGGCACTTGGGGTGG
ATCAAAGGGATCTAGGTGGCAAAGGCAACCAGCTGAACACTGCCTACAATTCCCAGAATA
CCTTGTCTCTTGAGGATGAGTATGAGGAGGAGGCAGGGCAGGACGAAGGGGCTGCTGACG
CAGCAGCAAGAGGACAGAGCGACGCAGGGCTGAGTGTCTCCAAAAGGTTCGGTGGCTTCG
TCAAAGGGAGGCACGGCTACAGGAAGCTGATGTCTCCAGGAAGATCGTACCAGAAGAGGT
ATGGTGGCTTTATCGGAATTCGGAAGTCAGCCCGCAAGTGGAACAGCCAAAAACGTTTCA
GCGAGTTCCTGAAGCAGTACCTGGGGATGAGTGCTAAGGCCACTGAGTTCAACAGCGTGT
CAGAAGACCTCACCCAACAGAATGAAGTCTAA
>E.fuscoguttatus.15233_fus
--ATGGCAGCTGTCTGCAGCAGAGAGGAAAGGGGCAGTCACAGTAACCTTTCTGGCACCT
TGGTGGGTAAGAAAGTGGCAAGGGACCCCTATCGGCACCCGCAATCTCACCCCAACACAG
CAGACGGTGGGACCATGAAGACTTTGGTGGCTCTGCTGCTGCTCTGTCTGTGTGATCCTG
GACAGAGTGACTGTCAGGCAGACTGCCTGTCCTGCAGCAACATCCTGCCCAAACAGCTCA
GTTTCAACACTATGGTGTGTCTCACTGAGTGTGAAGCCAACATCTCCCCAGCCTTCTCCT
GGGACTTCTGTTGTAAGGTGCTGTCCTCGCCAATTTCCTCCCTTACTGGTACTCTGCGGA
AAAGATCTCAGGAGGAGGTGGAGGCCCTGTTTCCTGAAGAGGAAGCGCAGGTAGAGGGAG
GTCTGTTGCTGCCCTTTGCATTGCAAAGGTACGATCACTTGACCCGGGCACTTGGGGTGG
ATCAAAGGGATCTAGGTGGCAAAGGCAACCAGCTGAACACTGCCTACAATTCCCAGAATG
CCCTGTCTCTTGAGGATGAGTATGAGGAGGAGGCAGGGCAGGACGAAGGGGCTGCTGATG
CAGCAGCAAGAGGACAGAGTGACGCAGGGCTGAGTGTCTCCAAAAGGTTCGGCGGCTTCG
TCAAAGGGAGGCACGGCTACAGGAAGCTGATGTCTCCAGGAAGATCGTACCAGAAGAGGT
ATGGTGGCTTTATTGGAATTCGGAAGTCAGCCCGCAAGTGGAACAGCCAAAAACGTTTCA
GCGAGTTCCTGAAGCAGTACCTGGGGATGAGTGCTAAGGCCACTGAGTTCAACAGCGTGT
CAGAAGACCTCACCCAACAGAATGAAGTCTAA
>Epmoa-GLEAN-10021979_moa
------------------------------------------------------------
------------------------------------------------------------
--------------ATGAAGACTTTGGTGGCTCTGCTGCTGCTCTGTCTGTGTGATCCTG
GACAGAGTGACTGTCAGGCAGACTGCCTGTCCTGCAGCAACATCCTGCCCAAACAGCTCA
GTTTCAACACTATGGTGTGTCTCACTGAGTGTGAAGCCAACATCTCCCCAGCCTTCTCCT
GGGACTTCTGTTGTAAGGTGCTGTCCTCGCCAATTTCCTTCCTTACCGGTACTCTGCGGA
AAAGATCTCAGGAGGAGGTGGAGGCCCTGTTTCCTGAAGAGGAAGCGCAGGTAGAGGGAG
GTCTGTTGCTGCCCTTTGCATTGCAAAGGTACGATCACTTGACCCGGGCACTTGGGGTGG
ATCAAAGGGATCTAGGTGGCAAAGCCAACCAGCTGAACACTGCCTACAATTCCCAGAATG
CCCTGTCTCTTGAGGATGAGTATGAGGAGGAGGCAGGGCAGGACGAAGGGGCTGCTGACG
CAGCAGCAAGAGGACAGAGCGACGCAGGGCTGAGTGTCTCCAAAAGGTTCGGCGGCTTCG
TCAAAGGGAGGCACGGCTACAGGAAGCTGATGTCTCCAGGAAGATCGTACCAGAAGAGGT
ATGGTGGCTTTATCGGAATTCGGAAGTCAGCCCGCAAGTGGAACAGCCAAAAACGTTTCA
GCGAGTTCCTGAAGCAGTACCTGGGGATGAGTGCTAAGGCCACTGAGTTCAACAGCGTGT
CAGAAGACCTCACCCAACAGAATGAAGTCTAA
>XP-033473033.1_lan
------------------------------------------------------------
------------------------------------------------------------
--------------ATGAAGACTTTGGTGGCTCTGCTGCTGCTCTGTCTGTGTGATCCTG
GACAGAGTGACTGTCAGGCAGACTGCCTGTCCTGCAGCAACATCCTGCCCAAACAGCTCA
GTTTCAACACTATGGTGTGTCTCACTGAGTGTGAAGCCAACATCTCCCCAGCCTTCTCCT
GGGACTTCTGTTGTAAGGTGCTGTCCTCGCCAATTTCCTCCCTTACCGGTACTCTGCGGA
AAAGATCTCAGGAGGAGGTGGAGGCCCTGTTTCCTGAAGAGGAAGCGCAGGTAGAGGGAG
GTCTGTTGCTGCCCTTTGCATTGCAAAGGTACGATCACTTGACCCGGGCACTTAGGGTGG
ATCAAAGGGATCTAGGTGGCAAAGGCAACCAGCTGAACACTGCCTACAATTCCCAGAATG
CCCTGTCTCTTGAGGATGAATATGAGGAGGAGGCAGGGCAGGACGAAGGGGCTGCTGACG
CAGCAGCAAGAGGACAGAGCGACGCAGGGCTGAGTGTCTCCAAAAGGTTCGGCGGCTTCG
TCAAAGGGAGGCACGGCTACAGGAAGCTGATGTCTCCAGGAAGATCGTACCAGAAGAGGT
ATGGTGGCTTTATCGGAATTCGGAAGTCAGCCCGCAAGTGGAACAGCCAAAAACGTTTCA
GCGAGTTCCTGAAGCAGTACCTGGGGATGAGTGCTAAGGCCACTGAGTTCAACAGCGTGT
CAGAAGACCTCACCCAACAGAATGAAGTCTAA
>OF06817-RA_aka
------------------------------------------------------------
------------------------------------------------------------
--------------ATGAAGACTTTGGTGGCTCTGCTGCTGCTCTGTCTGTGTGATCCTG
GACAGAGTGACTGTCAGACAGACTGCCTGTCCTGCAGCAACATCCTGCCCAAACAGCTCA
GTTTCAACACTATGGTGTGTCTCACTGAGTGTGAAGCCAACATCTCCCCAGCCTTCTCCT
GGGACTTCTGTTGTAAGGTGCTGTCCTCGCCAATTTCCTCCCTTACCGGTACCCTGCGGA
AAAGATCTCAGGAGGAGGTGGAGGCCCTGTTTCCTGACGAGGAAGCGCAGGTAGAGGGAG
GTCTGTTGCTGCCCTTTGCATTGCAAAGGTACGATCACTTAACCCGGGCACTTGGGGTGG
ATGAAAGGGATCTAGGTGGCAAAGGCAACCAGCTGAACACTGCCTACAATTCCCAAAATG
CCCTGTCTCTTGAGGATGAGTATGAGGAGGAGGCAGGGCAGGACGAAGGGGCTGCTGATG
CGGCAGCAAGAGGACAGAGTGACGCAGGGCTGAGTGTCTCCAAAAGGTTCGGCGGCTTCG
TCAAAGGGAGGCATGGCTACAAGAAGCTGATGTCTCCAGGAAGATCGTACCAGAAGAGGT
ATGGTGGCTTCATCGGAATTCGGAAGTCAGCCCGCAAGTGGAACAGCCAAAAACGTTTCA
GCGAGTTCCTGAAGCAGTATCTGGGGATGAGTGCTAAGGCCACTGAGTTCAACAGTGTGT
CAGAAGACCTCACCCAACAGAATGAAGTCTAA
>Ecy-GLEAN-10025478_Ecy
ATGTACCATTTGGTTATTGAGAACACTGCACTCAGAGTAGCAGAGCACACTCTGGGCTCT
CTGTCTGTGGAGATGGAGCAGCAGA-----------------------GTACCGAGTGGA
CAGACGGTGGGACCATGAAGACTTTGGTGGCTCTGCTGCTGCTCTGTCTGTGTGATCCTG
GACAGAGTGACTGTCAGGCAGACTGCCTGTCCTGCAGCAACATCCTGCCCAAACAGCTCA
GTTTCAACACTATGGTGTGTCTCACTGAGTGTGAAGCCAACATCTCCCCAGCCTTCTCCT
GGGACTTCTGTTGCAAGGTGCTGTCCTCGCCAATTTCCTCCCTTACCGGTACCCTGCGGA
AAAGATCTCAGGAGGAGGTGGAGGTCCTGTTTCCTGACGAGGAAGCGCAGGTAGAGGGAG
GTCTGTTGCTGCCCTTTGCATTGCAAAGGTACGATCACTTAACCCGGGCACTTGGGGTGG
ATGAAAGGGATCTAGGTGGCAAGGGCAACCAGCTGAACACTGCCTACAATTCCCAAAATG
CCCTGTCTCTTGAGGATGAGTATGAGGAGGAGGCAGGGCAGGACGAAGGGGCTGCTGACG
CGGCAGCAAGAGGACAGAGTGATGCAGGGCTGAGTGTCTCCAAAAGGTTCGGCGGCTTTG
TCAAAGGGAGGCACGGCTACAGGAAGCTGATGTCTCCAGGAAGGTCGTACCAGAAGAGGT
ATGGTGGCTTCATCGGAATTCGGAAGTCAGCCCGCAAGTGGAACAGCCAAAAACGTTTCA
GCGAGTTCCTGAAGCAGTATCTGGGGATGAGTGCTAAGGCCACTGAGTTCAACAGCGTGT
CAGAAGACCTCACCCAACAGAATGAAGTCTAA
