# Supplementary material for: Chromosome-Level Genome Assembly of the Speckled Blue Grouper (Epinephelus cyanopodus) Provides Insight into Its Adaptive Evolution
Source: Biology (Basel). 2022 Dec 13;11(12):1810. doi: 10.3390/biology11121810 (PMC9775623; doi:10.3390/biology11121810)
Supplement: Supplementary file 1 [file biology-11-01810-s001.zip › Supplemental Data/HO00841.align]

>Ecy-GLEAN-10025485_Ecy
ATG---------------------------------------------------------
---------GGGAAGGGTCTCTTCATCAGCAAAGCAGTAGCTTTAACCTGTTTGGTTGCA
GCCATTGCTGCTGTGACCACCACCAC----------------------------------
-----------------------AGCCTTGTCTGTGGTTAATGCTCAGGAGGAGGCAGAG
CATGAAGTGCCCAC---------------CCCACCATCCAACCCAAAGGAGCCCTGGCAG
CAGTACAGACTTCCAGATTCCCTGTCTCCTGTCTCCTATAACGTCATCCTGTGGCCCCGG
CTGGAGCCCAACGCAGACGGCCTGTACATCTTCACTGGAAACTCCACAGTGATCTTCAGA
TGTGTGAAGGAGACCGATCTCATCCTCATCCACTCCAACAAGCTGAACCTCACCAGCTTC
GAGGGATACTTAGCCCAGCTGAGGGGCCTAGATGGAGCCACTGCGCCTAGCCTGAAAAGC
ACCTGGCTGGAGATTCCCACCCAGTACCTGGTGATCCAACTTAACAGCCCACTGCAGGCC
GGCAGCACGTATGAGCTTTTCACTGAGTTTGTTGGAGAGCTGGCTGACCAACTGGGAGGA
TTTTACAGGAGTGAATACATGGAAGATGGGGTGAAAAAAGTTGTGGCCACGACTAAAATG
GAGCCAACGTATGCCAGGAAAGCCTTCCCCTGCTTCGATGAGCCCGCTATGAAAGCTGTC
TTTCACATGACTCTCATTCACCCCCATGACACTGTGGCTCTGTCCAACGGCATGAACTAC
GAGCCTGTTAATGCTCCTGTGGACGGACACATTCAGACAAGCTTTGAACCCACCCCGATT
ATGTCAACCTACTTGCTGGCTTTTATTGTGTCCGATTTTGCATTCAAGACATCGACTCCT
GATGCAAAAGTTTTGATCAGGATCTGGGCTCGCAGGAAGGCTATAGAGGAGGGCCAGGGA
AACTATGCCCTAGAGAAGACTGGGCCCATACTGGCATTCTTTGAGAAGTACTACAACGTT
CCTTACCCTCTGAGCAAGTCAGATCAGATCGCACTTCCTGACTTCGGTGCTGGAGCCATG
GAGAACTGGGGCCTGATCACCTACAGAGAAACTTCCCTCCTATATAATCAATTCATGTCA
TCCAATGGAGACAAGGAGTGGGTGGCAAATACCATCTCACATGAGCTCGCTCATATGTGG
TTTGGAAACTTGGTGACCATGAGGTGGTGGAATGACCTGTGGCTCAATGAGGGCTTTGCC
ACATACGTCTCTTATCTTGGAGCCAACTATGTTGAACCACTGTGGAATATGGCAGATTTA
ATAGTTGTGAATGAGATCACTGATGTGATGGGTGTGGATGCCTTGGCCTCCTCCCACCCC
CTCTCCTCTCCAGAGGAGGACGTCCTGACACCAGATGACATCAAACAACTGTTTGACACC
ATCACATATAAAAAGGGAGCTGCAGTTCTCAGGATGCTCTCAGAGTTTATCA--CTGAGA
AGGTCTTTTCCAAAGGACTTAGTACATACTTAGAGGAGTTCAAGTACAAGAACGCAGTCT
ACACAGACCTCTGGAAGCACCTGCAGATGGCAGTGGATGAAGCAGGTATAGATCTGCCCC
AGTCTTTGAAAGATATCATGAACCGCTGGATACTACAGATGGGTTTCCCAGTGGTCACCA
TCGACACCCAGACTGGAAAAATTACCCAGAAACACTTCCTGTTGGACCCAGACTCTGAAG
TGGACAGACCCTCACCATACAATTATGAGTGGATTGTCCCCATTACGTGGATTAAGTCTG
GTGGAGCTGAAGAAATGTTCTGGCTTGTTGACAAAGAAGCAACAAACACAAATATGACTC
TTGGTGCTGATGAGTGGTTGGTGGCCAACATAAATATGAGGGGCTTCTACAGAGTCAACT
ATGACTCTAAAAACTGGGAGCGTCTCCTCGCCAAGCTGAGCTCCCAACATCAGGATATTC
CAGTGATCAACCGAGTTCAAATTATCGACGATGCCTTTAACCTTGCAAGGGCAAAGATGG
TGAACACAACTCTGGCTCTGACAACT--------------------ACCAAGTTCCTCAG
TAAAGAAGTCGAATACATGCCCTGGGAG-----------ACAGCCAGACACAACTTGGAC
TACTTCGTCCTGATGTTTGACCGCAGTGAAGTGTATGGACCCATGCAGGCTTACCTAAAG
AAACAGGTCACCCCTCTGTTTAACTACTTCAAAGAGCTCACCCTCGACTGGACAAAGATC
CCAGAAAAGCACACTGACCAGTACAACCAGATAAACGCTATCTCCTTGGCCTGCAAAACT
GGTGTGGAAGGTTGTAAGGAGCTGACCACTGGCTGGTTCAGAGAGTGGATGAAACACCCA
GCTATTAACAACATCAGTCCCAACTTGAAGTCAACAGTGTACTGCAATGCGATTGCAGCA
GGAGGAGTGGATGAGTGGGACTTTGCTTGGTCCATGTACAAGAACGCCACCATGGCTTCA
GAGGCTAAAAAACTCTTGTCCGCTCTGGCCTGCACCAAAGAGCCCTGGCTGCTGAACAGG
TATCTTGAGTATTGTCTGAAACCAGAGATGATCCGTATGCAAGATGTCTCCTCCACCATA
ACTTCCATTGCTAATAACCCCATTGGTCAACCTCTGGCATGGGACTTTGTCAGAGCCAAA
TGGGACTACATATACCATGACTATGGTGGTGACTCATTTCCCTTTCACCAACTAATTAAT
GGAGTGACCAAACGATTCTCCTCTGAGTCGGAATACAATCAGTTGCTGCAGTTCAAAGAA
GACAACACAGGGCAGTTGGGCACAGCCACCAAGGCTCTTGATCAGGCATTGGAGAAAACC
AAGGCCAACATGAACTGGGTAGCCATGAACAAGGAACAGGGGCGGTGTGTTATCACGGTG
CAGCTCGCTGATGACGAGCTGGCTGCGGATGAGGAGGGTGTGGACTACTTCCTGCTGTTT
GTTGGCAGCACACAGAGGCACCTGACCAGCACCCTCAGGAGCAGTCATGACACCTTGCAG
GCGCTGTGTCCCGCTCATGACTGTTGCGAGGTGGTGTTGGTCACCTTGTGTTCAGTCAGC
CGAGGTGTCCCCAAGGCCCCCGAGGACCCAAAGCCCTGTCTGGGTCACGTGGCTCCATTG
GCCGAGCATCGATTCAGCTTTGTCCAGGATTTGGCTTTTGACATGGCCCAGTTCCTGGTG
AGCAACAAGACCAGTCATTTCCAAGTGAGCACGGCGGGCCGAGCTGACGGCCTCGATGGG
GCGCTGCTGCTGGATGAGTGTCAGATTCCCCTGCAGGAGTGTGAACGTCTGGATGAGAGC
CTGGCGCTGGCCCTGCACCACCTCACGTTGCCTCCGGGATGGAGCTTACTGGGAAACAAA
CTAACCAACAGCACTGACCTGAATCCTCAGGAGACTCTGCTGCATTTCTCAGCACGTCGA
GGTCTTCTTCGGGTGACGCGCTTCTTGCTGCAGCAGTCTGGAGCAAAAGATGCCCTGCGA
TTGGCCAACAGACAAGGCCACACCCCAGCCGCCATTGCAGCCCTGCGAGGACACGAACGC
CTCCACGAGCTTCTCACACAGGCTGAGACGGACAAAGGGACTGAGAGTCTTCAGCTGGTG
TCTACGGACGCCCGGGTAGTTTGTCACCTCCCCAGGCTGAACACACACACTCTGACGCTG
AGCAACCACCCCGGCCACGACCCTCCGAGCCTTCAGAGGAGCGTGGAGCAGCTGCTGCAC
TTGATATGCCATCTCCATGCCAAGGGAGTTTCTGTTCTGGAGCTGCAGTTTGATTCTCTG
CACACAGCTGCTGAATGTTGTGATGGTGTAGAAACAGAGATAACCTGTCTGGAGCGACTA
CAGCTGCCTGCTACAGCACCAGAGTGCCTGGATACAGCAACAGGATGGAGCTGGGGAGAA
AACTGCTCAGTGGAAAGCCACAGTGGTGTTGATTGTGGACATGGTGAGACTGGGAATGCA
GAGAGAGACTGGAGTTTGTCTGTGAGTACTCCAGCGTCAGAAATACACCCCAAGGAGCAT
GGCCTCGGCCCCCCAGCGGACTGGGTGTGTCTCAGCACAAGCAGTGGGAGAGATTACTGC
CAAGCAGAGCAGGAGGGTGGGGAGCAGCCTGTTGTTCCCACCCAGAGTTTGAGTTTGCGT
GACAGGAGTGAAGGAGCACAGAGTGGGGCAGAAGGAGAGAGCCTCACTGTGGGAATCCTG
CCACCAGAAGGCTGTGATAAACAAGCAGAGGAAACTGATAGAGAAGAGGCTGTGATCTGG
GAAGGACAGGAGGCCACGGAGGGAAAGGACACATCAGAGCAGGAAGCACAGGACAGCACA
GCTACAAGGAAGGAGGAGGAGGAGACAGAGTCCACAGATTTTATAA---CTAGTGGAGAC
ACAAAAGCTTCGGATATGGGCCAGTCCCCGTCGTCAGAGGGCTCAGAGGTATCTGACACC
TCTGATTCTGAAACGAAGGAGTGCTGTCAGGAAGAAGAGACTGAGGAGAAACTAAGCCAG
GAGCACTGTGAAGGACTCTCTTTAGATGAGGAGAAGGCAGAGAGTGAAGGGTTAACAGAC
CCCGACTTAACCCCAGGGGACCTCCCAAGCCCATCGCTGATAGACGGCGGTGATGTAATC
AAGGAGCCTGAATCTGCTGCTCCACGTCTCTTGATAGAAGGCCTCCACGAGGGGGAACCT
CCACCAGACATAAACAGCCTGGAACAAAACCAGGAAACAGCTGGTCGGGATTACGCTACA
GATCAGCAAAGGGGCTTGGCTCCAGAAACTGGTTGTCATTCTGGGAATAGTACTGGAACA
GTGAGTAGTAAAGAGCTAGATGGTGAAGACGCAGCTGAACCTTCTGGAAACAGCATTGAA
AGTACTAGTTTGCCAACGGATGAACCGGACAATACAGCTGATTCTCAGACTGAGGGTAAT
TTCAAGGAAGAATTACAGACGGATCCATCACCTGAAATGATGCCGAGCTCCAGCAATAGA
CATGGTGATGAAGAGTCAGGGACGACCCATGGCCTCTCCAGTGATGATGATGGCAGTTTC
CAATCAGTCGGAAGCTCCACAACAGAAATATTCCACGCCACTCAGGACAACATTGGTACG
GAGGATCAGGACTTGCTTCAAAACAAGATAGCAGAACTGTCAACAACAGCAGAGAAGGAA
CCAAACGATTCAAAATCTAGTGAGAGCAATGAACATTCACTAACCGTGGACACAGGGCTC
CCCTTGGAGCCGGGCACTGACAGTGCACCAACAGAAACAGACCGCAGCCAGACTGGCACC
GAGCCTGAATCACAACTGTCACCCAGCCTCCAAACAATAGAGGCTTTGAATCCTGAGGGG
ATAGTAGAGAACCTCACCGCAGAGCTTTCCAAAGAGGATGTGTCGTTGTCAGAAAGCGGG
GGCGCTCCAATGACAGAGGTTGATGAAGGTGAAACTAGAGAGGCCAACAGCTCTCAACTG
AATGCAGGGATTGAGCATTCACAATCAGAGGTCACCAGCGGGGCTTTATGTGAACCCAGT
CCATCTGCTGCGGAGGAAAGTGATGCGATTGGCCCGGTTGAAGGAGACCATCAGTCAGCA
GAGGCCAGTGATAAATCTGTAGTGGCTTCAGCTGAAAACAATGAAGATGTGCAGTTGATG
CCACAGCAACCCAAACAGGAGAATTCAGAGATGACAGCAGATGAGAAGTCACCTGATGAG
GGATTAAGGCTCTCAGACAATCAGACTGACGCATCTTCGTCACAGGGTGTCACACCTCTT
CTGGATAGTGTAGATGACAATGTTTTAGAAGTAGATCCACCTTCTCCAAACAATGAAGCA
TCCTGTGGAGCTCATGTTGAGGATGAGGTGATGGAAAATCCAGAGACTCTTGACGCAGTG
GATGGAGCGCCACAATGCCCTGACAGTGCAACTCAAGAGGTGGAAGTTATCATGTCTGAA
GACACTATAATTGGTGCAGGGGAGGATGAAAATGGCCCCTCAGAGGAAACAGACTTCTCC
ATGATCCACCGAGACAGAGACGCGTCGTTCCATCAGCCTTGCAACACTCCACACTCAGGA
TCCTCGCAGTCTTCAGCGTTTACCAGTTTGCCCAGTAGAACCAGCAGTGCCACCAGCTGT
CCCTCCACCACACACAGAGACTCTGGCAGCGACATAGAAAGCCTCCTGAACGCAGAGCCA
GGTTATGACAGCGTCTTCAGAAAGAATGATGAACCAGTGACAGGAGGAGACAGTGCCAGC
GAGGTTTCCGTCTCCTGTTCCTCCACAGACGACACCGCCAGCGTCGGCCCGTCAAGCTCC
AGTCCAGAGGGCAGCCACGGCCTGGAATGCAGCTGGAGCCCAGAGGAGGGCATCCAGACT
GGGGCTGCTACCACTACAGGACCGGATAGCGTTGGATGTGGTGGTGGTGGTGGTGGAGGA
GGAGGAGCGGGAGAAGCTGAAGAAGAAGCCAAAGACAGAGTGACAGAGGTGCTGCGGCGA
CCCTACTCCAGCATTCGCTCCCAGTCGCCTCATCGCCGCCACAGCTGGGGTCCTGGAAAG
AACAACGGAGAAGACGCAGAGATGAACCAGCGGAGCTCCGTCCGTAGCCCTGGTGAGGGG
AAGCCGACCTTTCACAGGAGAAGCTACAGCCTGGAGGGGCTCAGTGGGGTCCAGGAAGAG
CTGAGAGGCCCCACCACTCAGGGTCCCCGAATCCTGGAGCCTTCAAGGATGCCCCGGCAT
GACAGCGACGACAGGGGCTCCCTGGTTTCTCTGACAGAAGAGCAGGAGGAGCTGGGGGAG
CATGGCAGACTACATGACCCGAAATCAAGGAGGTATCGGCCTCTGCGAAACAGCTGTCCT
CCCATGACCCTGCCCCTCACCAAGTCTGTATCTATGCTTGCCATCAGCCAGAGAGACATT
GATGGTATGAGGTCGTTTTCCAGTGCCTCTGGGTCACTAGCATACAGTATATCAGAGGAG
GAGCCTGGCCCTCTGCGGAGCGACACTGAAGGAAAGAGTGTGACGAAAGTCAGCCGGACC
TTCAGCTACCTCAAGAACAAGATGTACAAGAAGACCAGGGAAAAGGAGCGAGACAAGAAG
GAGAAAGACAAGGAGAGCAAAGAAAAGGACAAGAAGGCGATTAATGGTCATCTGTTCACA
CCAGTCAGCTCGGGCCAGGCTGCCCAGTGCTTCCAGTGCAATAAGGCTTTCAACAGCAAG
GAGGCTTTCCATTGCACACACTGTAATGCTTCCGTCCACAAGAGCTGCAGGGACAGCCTG
CCTGTTTGTGCCAAGGTGAAGATGAAGATGCCCAAACAGCAGTTTTCAGTACCAGATTCA
AGTCAACAGCTTACAGTCACAATGAGGAACAAATCTGGTGGGACAAGGGAGCGCCCCTGG
TCTGCCATCTTGTCCCCCGAAGACCATTCCTCACTGATGATCCCACCACGGAGACACACC
AGCATCATGACTTTCCATGGCAACAATCTCTCTAAGAGTTTATCCATAAGCAACATCGCA
GGCCCAGTGTTTGATGAGATGCCCATTAAAGGCCTGAGGTATCTCTCCCAGTCTACTGAC
TCCCTCAACAGAACCAACCAGGTCACAGAGTCCACAGAATCGCTCACTGATGAAGGGACG
GAAATGATGGACGGTCAGCTGATGGGGGAGTTTGAGGCAGAGGCCAAGGAGATGGAGGCC
GACTCGTGGAGTTTATGTGTGGAGCAGCAGTACCTGCAGCAGCTGGACAAAGAGCTGGTG
AAGAGACAAGACGTCATCTATGAGCTGATGCAGACGGAGATGCATCACATCCGGACGTTG
CGCATCATGTCAGAAGTCTACAGCAAAGGCCTGCAGAAGGAGCTGCAGCTGGAGCTGCAG
ACAGTGGAGAAGCTGTTCCCCGCTCTAGACGAACTCCTGGATCTCCACACCCAGCACCTT
CTCCGCCTCCTGGAGAGAAAGAGGGAGAGCCCGCTGGAGGGGGGGAGCTCGGAAGGAAGC
TTCATCATCAACAGGATAGGAGACATCTTGCTCAGCCAGTTCTCAGGATGCAACGGTGAA
AGCATGAAGAAGGTTTACGGGAGATTCTGCAGCCGCCACAACGAAGCTGTAAACTTCTAC
AAGGACCTCCTCACCAAAGACAAACGCTTCAAGGCCTTTATCAAGAAAAAGATGAGTAGC
AGCATTGTGCGGAGGCTTGGTATCCCAGAATGCATCTTGCTGGTGACCCAGAGGATAACA
AAGTACCCGGTGCTAATTCAGAGAATGCTGCAGCACACTAAAGAAAGTGAGGAAGACTAT
GAAGACCTGACGGATGCTGTTCGGCTCGTGAAGGAGGTGATCGCAGCAGTGGATAGCAAA
GTGAACGAGCACGAGAAAAGGCGCCGCCTGAAGGACTTCCACAGCCGCATGGACAGCAAG
TCCATCATGATGATGAAGAGTGGTCAGATTTTTGCTAGGGAGGATCTGCTGAGGAGGAGA
CTGATCCATGATGGAGTTCTGCAGCTGAAGAACTGCCAGGGAAGACTAAAGGATGTCCAT
GCTCTGCTACTATCAGATGTCTTCGTCTTCCTCCAAGAGAAAGACCAGAAATATGTCTTC
GCCATGCTGGACCAGCGCTCCACGGTCATCTCCCTCCAGAAGCTGATTGTGAGGGAGGTT
GCAAACGAAGAGCGCGGCCTCTTCCTCATCACGGCAGGCATCGAGAAGCCGGAGATGATG
GAGGTCTTGGCCAGCTCGAAGGATGAACGCAACACCTGGATGCAGCTCATCCAGGAAGCC
ATGCAGTCGATAGAGAAGGATGAGGATGAAGGGATTCCCAGTGAGACGGAAGATGACAAG
AGACAACTGGAGACTAAAGCCAAGGAGATGAGAGATTTGTTGAGGCAAAAGGACACAGAG
ATCATGTCTCTGCTGGAGGAGAAGGTGCGGCTCTTCAGGGGGATGTGGGAAGGTTTGAAC
CAAGGAGAGGAGGTCTGCCGGCAGGTCCAGCCTTTCTTCAGGTCAGTCTCCAGCCAGGAG
CTGCCCAGGGGGGCATCAATCATGAAGGATGCCCTGGAGGAAGTGGAGACGTTACAGGGG
CTGGTGAATGGCAGTCTGGGCGGGGCGATGGCCAGCGTCCAGGAGGGAGGGGTTGCGGGG
CCGGTGTGTCTGCCCCGCCGGGCCGAGACCTTCGGAGGCTTCGACAGTCACCAGATGCAC
AGCAGTAAGAGTGGTGATGGCGATGAGAGTGAGGATGCGGCGGGGGATCTGCGCAGGACA
GAATCCGACAGTGTTTTAAAGAAGGGAGGAAACGCCAACCTGCTGCTGCTGCTGAAGAGG
AACAGTGAGCAGGTCCTCCACAGTGTCTCCAATCTGCATCTCCTGCTCAGCACTCTGCAG
GCGGTGGTGGTCCAGCAGGACAGCTTCATAGAGGACCAGCGGCAGGCCCTGAGCGAGCGC
TCGTCCTCCTGCTCGTCTTTATCACGGCCGTCCTCGCGGCCCAGCTCGCTGATTGAACAG
GAGAAGCAGCGCAGCCTGGAGAAGCAGCGGCAGGAGCTGGCATCCCTGCAGAGACAGCAG
GCAGCTCATGCTGAGGAGAAGAGGAGAAGGGAGAGGGACTGGGAGCTGAGGGAACAGCAG
CTAGCAGAAAGAGAAGGGCTGCTGCACCTA---CAGGAGGAAGAGATCTTGAAGCAGCAC
AAGGAGCTAGAAGAGGAGAAGCAGGGGCTGCAGAGTAAAAAGGAGGAGTACCAGAGAGAC
TTGGAGAGGCTGAGGGACGCCCAGAGGAAGCTGGAGAAAGACAGAGAGGCAGTGCAGCGG
CAGCTCGAAAAGATGGAGGAGCTGCGCCTGTCTGAGAGGACTCCCTCCACTACGTCAGAT
GAAACCCAGTTCCCGGGCAGCTCCCAGTCTCTGGAGCTGGACCCGCTGGAGCT------C
TCCTCCTCCTCCTCCTCCTCCCTGCTGAGGCTGCAGCCCCAGCGGTCTAAGCCCAAAGGG
AAAAGCCTCAATCCCTTTACCTCATCCTCCAGCATCCTCAAAGGTAGCGAAGCCAACAAC
CAGATCTCAAAGAGCCTGCTGCAGCTGTCCAAGAACAAGAGCAAAGACGGGAAGGAGAAG
GAGAAGAAGAAGAAGAAGGGCAAAGGCGGGAGCGCACAGACAGCAGACCCCCAGCACCTC
CCCGAGCCTCCTCTGGACGGAGAGATCTTCTTCTGCTGA
>OF06822-RA_aka
ATGGCCACAGTTCCTCAGCAGATGCTTTTCCTAAAGGTCCACAGTTTGCTTTACTCATCT
CACTTAAATGTCAGGTGTCTTTTTTTAGAACAAATATTGTCAAATACATATTTAAGGATG
TTCTTTCCTCCCAAAATCCTGCTCGTTTCCACAAAAAGCATTAATTTTGGAGAAGCCGGA
GCAAAACCTGAAGAAGAGGAAGAAGCCGTAGCTCTGGGCGAAGCAGGAGAGGAAGGAGAA
GACCAGATTCCCACTCTGAGTCACAGCGACCTAGAGTCCAACCCAGCATGCACTACGCAG
CAACAGCTCTTAACAGTGACCAACTGTGCTGCCCATTACTGCACCACGGAGATAACAATG
ATTATGTGC----------TTCCTTTTTATGTCTCTAGGGAGAGTAATATGCTCTCCCCT
GCCGCCAGTGTCAGGACTCAAACCTCCAGCCACCGCCATCCTCTTCACCG----------
------------------------------------------------------------
--TTATTGAAAGCCTTCCTCCTGCTACC---------------ACAGCCTGTCAGAGGCC
TGAAGCGTATCTG-----------------------------------------------
------------------------------------------------ACAGCTCTGCAC
CGGGCGCTGCAGGCCGCCAGGCTCTCTGACTGCTGCAACATGCTCCATATTAGCCTGGGA
ACACACACTGAATACAATCAC--------CACCGGCGCCAGACCCAGCACGATGAAGAGC
GTC---------------------------------------------------------
------------------------------------------------------------
------------------------------------------------------------
------------------------------------------------------------
-------------------------------CACTGGAAGCGTCCATGACCGCAGTCCTC
CATAATGGTCTCGTACTGCTCTGGCAAGCTATCCTCCTCCTCTTCCTGCTGGGCA-----
------------------------------------------------------------
---------------------------------------------------------GCC
TGACGGGCTTTCCTCCTGGCCTCCAACCGAGCTGC-------------------------
---------------------------------------------TCGCCGTGCCTCCTT
GATTTCATCGGGGTGGGGGATGCCTTGGTACTCCCCCTCATACATCTGCTCATCATCGTC
TGCGCCCTCTGTAGCATCACTACGAGCATCCTCGTCCTGGGGAGGTGCCTCATCTTCTGT
ATGTGGGCACGAAATAACTTTAAGATAACAAGGCAGAGGAGAGACACAGAAAACAAAACC
CTGCTGGGCCAGGGCAAGTCCTGGAACCGTCCTGGAGG--------------------CT
TTGTTGTGGCTCATTTTATCTATCTGTACGATGTGCATTGGCATTTCCCATGTGTTGGCA
TT-----TTGGGCTGCAAAACTTTCCCAG--------------------------TGCAG
CTGAAGAAAACCAACGAAA-----------------TCCTCAAGGCCCAGACTGAGCGAG
AGGAAATGTGGACAGTGCTGCCGAGTGTGGAGGATAGACACAAAGCTCCAAGCACAGATG
CTTGTGAT----------------------------------------------------
------------------------------------------------------------
------------------------------------------------GGGAGGAAGGCC
CGGCTGCCTGCTGGGCCTCCGAAACAACCTTTCTGTGGACACTTGGGCCCAGCTTCAAAA
CACTGCGGCTCCATCCATCAGCAGGAATATTATGCGTCCACAAACTGCTGCTGCTTCTTC
TTCACACTGAGCTTCATCTGCTTGAGCGGTGTGTTTTACACAGGGACGAGTTATTTAATG
GCTGCTGCTCGCTCGGTTATTAACTTGTT-------------------------------
--------GCTTGGTAGCCATGACATCCTCATA-----------CAGAGCCTGCAGGGCC
GATGTGGGAACTTCT---------------------------------------------
------------------------------------------------------------
------------------------------------------CACGTTTCTGTGAACTCA
GCGACAGCGAGGACGAACCCAGTTGTCCCACACAAATGAGTCTGCTCGCAGCCGT-----
---------CATCATCAAATACACTGCGGTGTCCAGGGACATGAAACTCAATCCACAGCA
AGCTCC------------------------------------------------------
----ACTATAT-------------------------------------------------
------------------------------------------------------------
------------------------------------------------------------
---------------------------------------GGGCGGTGTGTTATCACAGTG
CAGCTCGCTGATGACGAGCTGGCTGCGGATGAGGAGGGTGTGGACTACTTCCTGCTGTTT
GTTGGCAGCACACAGAGGCACCTGACCAGCACCCTCAGGAGCAGTCATGACACCTTGCAG
GCGCTGTGTCCCGCTCATGACTGTTGCGAGGTGGTGCTGGTCACCTTGTGTTCAGTCAGC
CGAGGTGTCCCCAAGGCCCCCGAGGACCCAAAGCCCTGTCTGGGTCACGTGGCTCCATTG
GCCGAGCATCGATTCAGCTTTGTCCAGGATTTGGCTTTTGACATGGCCCAGTTCCTG---
------------------------GTGAGCACGGCGGGCCGAGCTGACGGCCTCGATGGG
GCGCTGCTGCTGGATGAGTGTCAGATTCCCCTGCAGGAGTGTGAACGTCTGGATGAGAGC
CTGGCGCTGGCCCTGCACCACCTCGCGCTGCCTCCGGGATGGAGCTTACTGGGAAACAAA
CTAACCAACAGCACTGACCTGAATCCTCAGGAGACTCTGCTGCATTTCTCAGCACGTCGA
GGTCTTCTTCGGGTTACGCGCTTCTTGCTGCAGCAGGCTGGAGCGAAAGACGCCCTGCGA
TTGGCCAACAGACAAGGCCACACCCCAGCCGCCATTGCAGCCCTGCGAGGACACGAACGC
CTCCACGAGCTCCTCACACAGGCTGAGACGGACAAAGGGACTGAGACTCTTCAGCTGGTG
TCTGCGGACGCCCGGGTAGTTTGTCACCTCCCCAGGCTGAACACACACACTCTGACGCTG
AGCAACCACCCCGGCCACGACCCTCCGAGCCTTCAGAGGAGCGTGGAGCAGCTGCTGCAC
TTGATATGCCATCTCCATGCCAAGGGAGTTTCTGTTCTGGAGCTGCAGTTTGATTCTCTG
CACACAGCTGCTGAATGTTGTGATGGTGTAGAAACAGAGATAACCTGTCTGGAGCGACTA
CAGCTGCCTGCTACAGCACCAGAGTGCCTGGATACAGCAACAGGATGGAACTGGGGAGAA
AACTTCTCAGTGGAAAGCCACAGTGGTGTTGATTGTGGACATGGTGAGACTGGGAATGCA
GAGAGAGACTGGAGTTTGTCTGTGAGTACTCCAGTGTCAGAAATACACCCCCAGGAGCAT
GGCCTCGGCCCCCCAGCGGACTGGGTGTGTCTCAGCTCAAGCAGTGGGAGAGATTACTGC
CAAGCAGAGCAGGAGGGTGGGGAGCAGCCTGTTGTTCCCACCCAGAGTTTGAGTTTGCGT
GACAGGAGTGAAGGAGCACAGAGTGGGGCAGAAGGAGAGAGCCTCACTGTGGGAATCCTG
CCACCAGAAGGCTGTGATAAACAGGCAGAGGAAACTGATAGAGAAGAGGCTGTGATCTGG
GAAGGACAGGAGGCCACGGAGGGAAAGGACACATCAGAGCAGGAAGCACAGGACAGCACA
GCTACAAGGAAGGAGGAGGAGGAGACAGAGTCCACAGATTTTATAA---CTAGTGGAGAC
ACAAAAGCTTCGGATATGGGCCAGTCCCCGTCGTCAGAGGGCTCAGAGGTATCTGACAAC
TCTGATTCTGAAACGAAGGAGTGCTGTCAGGAAGAAGAGACTGAGGAGAAACTAAGCCAG
GAGCACTGTGAAGGACTCTCTTTAGATGAGGAGAAGGCAGAGAGTGAAGGGTTAACAGAC
CCCATCTTAACCCCAGGGGACCTCCCAAGCCCATCGCTGATAGACGGCGGTGATGTAATC
AAGGAGCCTGAATCTGCTGTTCCACGTCTCTTGATAGAAGGCCTCCACGAGGGGGAACCT
CCACCAGACATAAACAGCCTGGAACAAAACCAGGAAACAGCTGGTCGGGATTACGCTACA
GATCAGCAAAGGGGCTTGGCTCCAGAAACTGGTTGTCATTCTGGGAATAGTACTGGAACA
GTGAGTAGTAAAGAGCTAGATGGTGAAGACGCAGCTGAACCTTCTGAAAGCAGCATTGAA
AGTACTAGTTTGCCAACGGATGAACCGGACAATACAGCTGATTCTCAGACTGAGGGTAAT
TTCAAGGAAGAATTACAGACAGATCCATCACCTGAAATGATGCCAAGCTCCAGCAATAGA
CATGGTGATGAAGAGTCAGGGACGACCCATGGCCTCTCCAGTGATGATGATGGCAGTTTC
CGATCAGTCGGAAGCTCCACAACAGAAATATTCCACCCCACTCAGGAAAACGTTGGTACA
GAGGATAAGGACTTGCTTCAAAACAAGATAGCAGAACTGTCAACAACAGCAGAGAAGGAA
CCAAACGATTCAAAATCTAGTGAGAGCAATGAACATGCACTAACCGTGGACGCAGGGCTC
CCCTTGGAGCCGGGCACTGACAGTGCACCAACAGAAACAGACCACAGCCAGACTGGCACC
GAGCCTGAATCACAACTGTCACCCAGCCTCCAAACAATAGAGGCTTTGAATCCTGAGGGG
ACAGTAGAGAACCTCACCGCAGAGCTTTCCAAAGAGGATGTGTCGTTGTCAGAAAGCGGG
GGCGCTCCAATGACGGAGGTTGATGAAGGTGAAACTAGAGAGGCCAACAGCTCTCAACTG
AATGCAGGGATTGAGCATTCACAATCAGAGGTCACCAGCGGGGCTTTATGTGAACCCAGT
CCATCTGCTGCGGAGGAAAGTGATGCGATTGGCCTGGTTGAAGGAGACCATCAGTCAGCA
GAGGCCGGTGATAAATCTGTAGTGGCTTCAGCTGAAAACAATGAAGATGTGCAGTTGATG
CCACAGCAACCCAAAGAGGAGAATTCAGAGATGACAGCAGATGAGAGGTCACCTGATGAG
GGATTAAGGCTCTCAGACAATCAGACTGATGCATCTTCGTCACAGGGTGTCACTCCTCTT
CCGGATAGTGTAGATGACAATGTTTTAGAAGTAGATCCACCTTCTCCAAACAATGAAGCA
TCCTGTGGAGCTCATGTTGAGGATGAGGTGATGGAAAATCCAGAGACTCTTGACGCAGTG
GATGGAGCGCCACAATGCCCTGACAGTGCAACTCAAGAGGTGGAAGTTATCATGTCTGAA
GACACTATAATTGGTGCAGGGGAGGATGAAAATGGCCCCTCAGAGGAAACAGACTTTTCC
ATGATCCACCGAGACAGAGACGCGTCGTTCCATCAGCCTTGCAACACTCCACACTCAGGA
TCCTCGCAGTCTTCAGCGTTTACCAGTTTGCCCAGTAGAACCAGCAGTGCCACCAGCTGT
CCCTCCACCGCACACAGAGACTCTGGCAGCGACATAGAAAGCCTCCTGAACGCAGAGCCA
GGATATGACAGCGTCTTCAGAAAGAATGATGAACCAGTGACAGGAGGAGACAGTGCCAGC
GAGGTTTCCGTCTCCTGTTCCTCCACAGACGACACCGCCAGCGTCGGCCCGTCGAGCTCC
AGTCCAGAGGGCAGCCACGGCCTGGAATGCAGCTGGAGCCCAGAGGAGGGCATCCAGACT
GGGGCTGCTACCACTACAGGACCGGATAACGTTGGAT------GTGGTGGTGGTGGAGGA
GGAGGAGCGGGAGAAGCTGAAGAAGAAGCCAAAGACAGAGTGACAGAGGTGCTGCGGCGC
CCCTACTCCAGCATTCGCTCCCAGTCGCCTCATCGCCGCCACAGCTGGGGTCCTGGAAAG
AACAACGGAGAAGACGCAGAGATGAACCAGAGGAGCTCCGTCCGTAGCCCTGGTGAGGGG
AAGCCGACCTTTCACAGGAGAAGCTACAGCCTGGAGGGGCTCAGTGGGGTCCAGGAAGAG
CTGAGAGGCCCCACCACTCAGGGTCCCCGAATCCTGGAGCCTTCAAGGATGCCCCGGCAT
GACAGCGACGACAGGGGCTCCCTGGTTTCTCTGACAGAGGAGCAGGAGGAGCTGGGGGAG
CATGGCAGACTACATGACCCGAAATCAAGGAGGTATCGGCCTCTGCGAAACAGCTGTCCT
CCCATGACCCTGCCCCTCACCAAGTCTGTATCTATGCTCGCCATCAGCCAGAGAGACATT
GATGGTATGAGGTCGTTTTCCAGTGCCTCTGGGTCACTAGCATACAGTATATCAGAGGAG
GAGCCTGGCCCTTTGCGGAGCGACACTGAAGGAAAGAGTGTGACGAAAGTCAGCCGGACC
TTCAGCTACCTCAAGAACAAGATGTACAAGAAGACCAGGGAAAAGGAGCGAGACAAGAAG
GAGAAAGACAAGGAGGGCAAAGAAAAGGACAAGAAGGCGATTAATGGTCATCTGTTCACA
CCAGTCAGCTCGGGCCAGGCTGCCCAGTGCTTCCAGTGCAATAAGGCTTTCAACAACAAG
GAGGCTTTCCATTGCACACACTGTAATGCTTCCGTCCACAAGAGCTGCAGGGACAGCCTG
CCTGTTTGTGCCAAGGTGAAGATGAAGATGCCCAAACAGCAGTTTTCAGTACCAGATTCA
AGTCAACAACTTACAGTCACAATGAGGAACAAATCTGGCGGGACAAGGGAGCGCCCCTGG
TCTGCCATCTTGTCCCCCGAAGACCATTCCTCACTGATGATCCCACCACGGAGACACACC
AGCATCATGACTTTCCATGGCAACAATCTCTCTAAGAGTTTATCCATAAGCAACATCGCA
GGCCCAGTGTTTGATGAGATGCCCATTAAAGGCCTGAGGTATCTCTCCCAGTCTACTGAC
TCCCTCAACAGAACCAACCAGGTCACAGAGTCCACGGAATCGCTCACTGATGAAGGGACG
GAAATGATGGACGGTCAGCTGATGGGGGAGTTTGAGGCAGAGGCCAAGGAGATGGAGGCC
GACTCGTGGAGTTTATGTGTGGAGCAGCAGTACCTGCAGCAGCTGGACAAAGAGCTGGTG
AAGAGACAAGACGTCATCTATGAGCTGATGCAGACGGAGATGCATCACATCCGGACGTTG
CGCATCATGTCAGAAGTCTACAGCAAAGGCCTGCAGAAGGAGCTGCAGCTGGAGCTGCAG
ACAGTGGAGAAGCTGTTCCCCGCTCTAGACGAACTCCTGGATCTCCACACCCAGCACCTC
CTCCGCCTCCTGGAGAGAAAGAGGGAGAGCCCGCTGGAGGGGGGGAGCTCGGAAGGAAGC
TTCATCATCAACAGGATAGGAGACATCTTGCTCAGCCAGTTCTCAGGATGCAACGGTGAA
AGCATGAAGAGGGTTTACGGGAGATTCTGCAGCCGCCACAACGAAGCTGTAAACTTCTAC
AAGGACCTCCTCACCAAAGACAAACGCTTCAAGGCCTTTATCAAAAAAAAGATGAGTAGC
AGCATTGTGCGGAGGCTTGGTATCCCAGAATGCATCTTGCTGGTGACCCAGAGGATAACA
AAGTACCCGGTGCTAATTCAGAGAATGCTGCAGCACACGAAAGAAAGTGAAGAAGACTAT
GAAGACCTGACGGATGCTGTTCGGCTCGTGAAGGAGGTGATCGCAGCAGTGGATAGCAAA
GTGAACGAGCACGAGAAAAGGCGCCGCCTGAAGGACTTCCACAGCCGCATGGACAGCAAG
TCCATCATGATGATGAAGAGTGGTCAGATTTTTGCTAGGGAGGATCTGCTGAGGAGGAGG
CTGATCCATGATGGAGTTCTGCAGCTGAAGAACTGCCAGGGAAGACTAAAGGATGTCCAT
GCTCTGCTACTATCAGATGTCTTCGTCTTCCTCCAAGAGAAAGACCAGAAATATGTCTTC
GCCATGCTGGACCAGCGCTCCACGGTCATCTCCCTCCAGAAGCTGATTGTGAGGGAGGTT
GCAAACGAAGAGCGCGGCCTCTTCCTCATCACGGCAGGCATCGAGAAGCCGGAGATGATG
GAGGTCTTGGCCAGCTCAAAGGATGAACGCAACACCTGGATGCAGCTCATCCAGGAAGCC
ATGCAGTCGATAGAGAAGGATGAGGATGAAGGGATTCCCAGTGAGACGGAAGATGACAAG
AGACAACTGGAGACTAAAGCCAAGGAGATGAGAGATTTGTTGAGGCAAAAGGACACAGAG
ATCATGTCTCTGCTGGAGGAGAAGGTGCAGCTCTTCAGGGGGATGTGGGAAGGTTTGAAC
CAAGGCGAGGAGGTCTGCCGGCAGGTCCAGCCTTTCTTCAGGTCAGTCTCCAGCCAGGAG
CTGCCCAGGGGGGCATCGATCATGAAGGATGCCCTGGAGGAAGTGGAGACGTTACAGGGG
CTGGTGAATGGCAGCCTGGGCGGGGCGATGGCCAGCGTCCAGGAGGGAGGGGTTGCGGGG
CCCGTGTGTCTGCCCCGCCGGGCCGAGACCTTCGGAGGCTTCGACAGTCACCAGATGCAC
AGCAGTAAGAGTGGTGATGGCGACGAGAGTGAGGATACAGCGGGAGATCTGCGCAGGACA
GAATCCGACAGTGTTTTAAAGAAGGGAGGAAACGCCAACCTGCTGCTGCTGCTGAAGAGG
AACAGTGAGCAGGTCCTCCACAGTGTCTCCAATCTGCATCTCCTGCTCAGCACTCTGCAG
GCGGTTGTGGTCCAGCAGGACAGCTTCATAGAGGACCAGCGGCAGGCCCTGAGCGAGCGC
TCGTCCTCCTGCTCGTCTTTATCGCGGCCGTCCTCGCGGCCCAGCTCGCTGATTGAACAG
GAGAAGCAGCGCAGCCTGGAGAAGCAGCGGCAGGAGCTGGCATCCCTGCAGAGACAGCAG
GCAGCTCATGCTGAGGAGAAGAGGAGAAGGGAGAGGGACTGGGAGCTGAGGGAACAGCAG
CTAGCAGAACGAGAAGGGCTGCTGCACCTA---CAGGAGGAAGAGATCTTGAAGCAGCAC
AAGGCGCTAGAGGAGGAGAAGCAGGGGCTGCAGAGTAAAAAGGAGGAGTACCAGAGAGAC
CTGGAGAGGCTGAGGGACGCCCAGAGGAAGCTGGAGAAAGACAGAGAGGCAGTGCAGCGG
CAGCTCGAAAAGATGGAGGAGCTGCGTCTTTCTGAGAGGACTCCCTCCACAACGTCAGAT
GAAACCCAGTTCCCGGGCAGCTCCCAGTCTCTGGAGCTGGACCCGCTGGAGCT------C
TCCTCCTCCTCCTCCTCCTCCCTGCTGAGGCTGCAGCCCCAGCGGTCTAAGCCCAAAGGA
AAAAGCCTCAATCCCTTTACCTCATCCTCCAGCAACCTCAAAGGTAGCGAAGCCAACAAC
CAGATCTCAAAGAGCCTGCTGCAGCTGTCCAAGAACAAGAGCAAAGAGGGGAAGGAGAAG
GAGAAGAAGAAGAAGAAGGGCAAAGGCGGGAGCGCACAGACAGCAGACCCCCAGCACCTC
CCCGAGCCTCCTCTGGACGGAGAGATCTTCTTCTGCTGA
>C.altivelis-GLEAN-10027636_alt
ATG---------------------------------------------------------
---------------------TCTACAGAGCACCTCGTGGCTTCATGGTGT---------
------------------------------------------------------------
------------------------------------GGAAACAGAGGGGAGGGGGTGG--
----------------------------------CATCAAACCT----------------
------------------------------------------------------------
------------------------------------------------------------
------------------------------------------------------------
------------------------------------------------------------
------------------------------------------------------------
------------------------------------------------------------
------------------------------------------------------------
------------------------------------------------------------
------------------------------------------------------------
------------------------------------------------------------
------------------------------------------------------------
------------------------------------------------------------
------------------------------------------------------------
------------------------------------------------------------
------------------------------------------------------------
------------------------------------------------------------
------------------------------------------------------------
------------------------------------------------------------
------------------------------------------------------------
------------------------------------------------------------
------------------------------------------------------------
------------------------------------------------------------
------------------------------------------------------------
------------------------------------------------------------
------------------------------------------------------------
------------------------------------------------------------
------------------------------------------------------------
------------------------------------------------------------
------------------------------------------------------------
------------------------------------------------GGGGAGGAGTGC
TGATCAAGGCCCAGGCCCTGATTACA--------------------GGCCAGCCCT----
------------------------------------------------------------
------------------------------------------------------------
------------------------------------------------------------
-----------CAGTGTGCCTCACAATAAGATAA--------------------------
------------------------------------------------------------
------------------------------------------------------------
------------------------------------------------------------
------------------------------------------------------------
---------TGCTATCTGGGCCCACAG--TGTCCAGGGACATGAAACTCAATCCACAGCA
AGCTCC------------------------------------------------------
----ACTATAT-------------------------------------------------
------------------------------------------------------------
------------------------------------------------------------
---------------------------------------GGGCGTTGTGTTATCACGGTG
CAGCTCGCTGATGATGAGCTGGCTGCGGATGAGGAGGGTGTGGACTACTTCCTGCTGTTT
GTTGGCAGCACACAGAGGCACCTGACCAGCACCCTAAGGAGCAGTCATGACACCTTGCAG
GCGCTGTGTCCCGCTCATGACTGTTGCGAGGTGGTGTTTGTCACCTTGTGTTCAGTCAGC
CGAGGTTTCCCCAAGGCCCCCGAGGACCCAAAGCCCTGTCTGGGTCATGTGGCTCCATTG
GCCGAGCATCGATTCAGCTTTGTCCAAGATTTGGCTTTTGACATGGCCCAGTTCCTG---
------------------------GTGAGCACAGCGGGCCGAGCTGATGGCCTCGATGGG
GCGCTGCTGCTGGATGAGTGTCAGATTCCCCTGCAGGAGTGTGAACGTCTGGATGAGAGC
CTGGCGCTGGCCCTACACCACCTCGCGCTGCCTCCGGGATGGAGCTTACTGGGAAACAAA
CTAACCAACAGCACTGACCTGAATCCTCAGGAGACTCTGCTGCATTTCTCAGCACGTCGA
GGTCTTCTTCGGGTTACGCGCTTCTTGCTGCAGCAGTCTGGAGCAAAAGATGCCCTGCGA
TTGGCCAACAGACAAGGCCATACCCCAGCCGCCATTGCAGCCCTGCGAGGACACGAACGC
CTCCACAAGCTCCTCACACAGGCTGAGACGGACAAAGGGACTGAGACTCTTCAGCTGGTG
TCTACGGACGCCCAGGTAGTTTGTCACCTCCCCAGGCTGAACACACACACTCTGACACTG
AGCAACCACTCCGGCCACGACCCTCCGAGCCTTCAGAAGAGCGTGGAGCAGCTGCTGCAC
TTGATATGCCATCTCCATGCCAAGGGAGTTTCTGTACTGGAGCTGCAGTTTGATTCTCTG
CACACAGCTGCTGAATGTTGTGATGGTGTAGAAACAGAGATAACCTGTCTGGAGCGACTA
CAGCTGCTTGCAACAGCACCAGAGTGCCTGGATACAGCAACAGGAGGGAGCTGGGGAGAA
AACTGCTCAGTGGAAAGCCACAGTGGTGTTGATAGTGGACATGGTGAGACTGGGAATGCA
GAGAGAGACTGGAGTTTGTCTGTGAGTACTCCAGCGTCAGAAATACACCCCCAGGAGCAT
GGCCTCGGCCCCCCAGCTGACTGGGTGTGTCTCAGCTCAAGCAGTGGGAGAGATTGCTGC
CAAGCAGAGCAGGAGGGTGGGGAGCAGCCTGTTGTTCCCACCCAGACTTTGAGTTTGCGT
GACAGGAGTGAAGGACCACAGAGTGGGGTAGAAGGAGAGAGCCTCACTGTGGGAATCCTT
CCACCAGAAGGCTGTGATAAACAGGCAGAGGAAACTGATAGAGAAGAGGCTGTGATCTGG
GAAGGACAGGAGGCCACGGAGGGAAAGGACATATCAGAGCAGGAAGCACAGGACAGCACA
GCTACAAGGAAGGAGGAGGAGGAGACAGAGTCTACAGAATTTATAACATCTAGTGGAGAC
ACAAAAGCTTCGGATATGGGCCAGTCCCCGTCGTCAGAGGGATCAGAGGTATCTGACACT
TCTGATTCAGAAACAAAGGAGTGCTGTCAGGAAGAAGAGACTGAGGAGAAACTTAGCCAA
GAGCACTGTGAAGGACTCTCTTTAGATGAGGAGAAGGCAGAGAGTGAAGGGTTAACAGAC
CCCATATTAACCCCAGGGGACCTCCCAAGCCCATCGCTGATAGACGGCGGTGATGTAATC
AAGGAGCCTGAATCTGCTGTTCCACGTCTCTTGATAGAAGGCCTCCACGAGGGGGAACCT
CCACCAGACATAAACAGCCTGGAACAAAACCAGGAAACAGCTGGTCGGGATTACGCTACA
GATCAGCAAAGGGGCTTGGCTCCAGAAACTGGTTTTCATTCTGGGAATAGCACTGGAACA
GTGAGTAGTAAAGAGCTAGACGGTGAAGACGCAGCTGAACCTTCTGGAAACAGCATTGAA
AGTACCAGTTTGCCAACGGATGAACCGGACGATACAGCTGATTCTCGGACTGTTGGTAAC
TTCAAGGAAGAATTTCAAACAGATCCATCACCTGAAATGATGCCAAGCTCCAGCAATAGA
TATGCTGATGAAGAGTCAGGGACGACCCATGGCCTCTCCAGTGATGATGACGTCAGTTTC
CAATCGGTCGGAAGCTCCACAACAGAAATATTCCACCCCACTCAGGACAGCGTTAGTACG
GAGGATCAGGATTTACTTCAGAACAAGGTAGCAGAACTATCCTCAACAGCAGAGAAGGAA
CCAAACGATTCAAAATCTAGTGAGAGCAATGAACATGCACTAACCGTGGACGCAGGGCTC
CCCTTGGAGCCGGGCACTGACAGTGCACCAACAGAAACAGACCGCAGCCAGACTGGCACC
GAGCCTGAATCACAACTGTCACCCAGCCTCCAAACAATAGAGGCTTTGAATCCTGAGGGG
ACAGTAGAGAACCTTACAGCAGAGCTTTCCAAAGAGGATGTGTCGTTGTCAGAAAGCGGG
GACGCTCCAATGACGGAGGTCGATGAAGGTGAAACTGGAGAGGTCAGCAGCTCTGAACTG
AATGCAGGGATTGAGCATTCACAATCAGAGGTCACCAGCGGGGCTTTATGTGAACCCAGT
CCATCTGCTGCGGAGGAAAGTGATGCGATTGGCCCGGTTGAAGGAGACCATCAGTCAGCA
GAGGCCGGTGATAAATCTGTAGTGGCTTCAGCTGAAAACAATGAAGATGTGCAGTTGATG
CCACAGCAAACCAAAGAGGAGAATTCAGAGATGACAGCAGATGAGAGGTCACCTGATGAG
AGATTAAGGCTCTCAGAGAATCCGATTGATGCATCTTTGTCACAGGGTGTCACTCCTCTT
CCAGATAGTGTAGATGACAATGTTTTAGAAGTAGATCCACCTTCTCCAAACAATGAAGCA
TCCTGTGGAGCTCATGGTGAGGATGAGGTGACGGAAAATCCAGAGACTCTTGATGCAGTG
GATGGAGTCTCACAATGCCCTGACAGTGCAACTCAAGAGGTGGAAGTTATCATGTCTGAA
GACACTATAATTGGTGCAGGGGAGGATGAAAATGGCCCCTCAGAGGAAACAGACTTCTCC
ATGATCCACCGAGACAGAGACGCGTCGTTCCATCAGCCTTGCAACACTCCACACTCAGGA
TCCTCGCAGTCTTCAGCGTTTCCCAGTTTGCCCAGTAGAACCAGCAGTGCCACCAGCTGT
CCCTCCACCGCACACAGAGACTCTGGCAGCGACATAGAAAGCCTCCTGAACGCAGAGCCA
GGATATGACAGCGTCTTCAGAAAGAATGATGAACCAGTGACAGGAGGAGACAGTGCCAGC
GAGGTTTCCGTCTCCTGTTCTTCCACAGACGACACCGCCAGTGTCGGTCCGTCGAGCTCC
AGTCCAGAGGGCAGCCACGGCCTGGAATGCAGCTGGAGCCCAGAGGAGGGCATCCAGACT
GGGGCTGCTACCACTACGGGACCGGACAGCGCTGGAT---------GTGGTGGTGGTGGA
GGAGGAGCGGGAGAAGCTGAAGAAGAAGCCAAAGACAGAGTGACAGAGGTGCTGCGGCGC
CCCTGCTCCAGCATCCGCTCCCAGTCGCCACATCGCCGCCACAGCTGGGGTCCTGGAAAG
AACAACGGAGAAGACGCAGAGATGAACCAGAGGAGCTCCGTCCGTAGCCCTGGTGAGGGG
AAGCCGACCTTTCACAGGAGAAGCTACAGCCTGGAGGGGCTCAGTGGGGTCCAGGAAGAG
CTGAGAGGCCCCACCACTCAGGGTCCCCGAATCCTGGAGCCTTCAAGGATGCCCCGGCAT
GACAGCGATGACAGGGGCTCCCTGGTTTCTCTGACAGAGGAGCAGGAGGAGCTGGGGGAG
CATGGCAGACTACATGACCCGAAATCAAGGAGGTATCGGCCTCTGCGAAACAGCTGTCCT
CCCATGACCCTGCCTCTCACCAAGTCTGTGTCTATGCTCGCCATCAGCCAGAGAGACATT
GATGGTATGAGGTCGTTTTCCAGTGCCTCTGGGTCACTAGCATACAGTATATCAGAGGAG
GAGCCTGGGCCTCTGAGGAGCGACACTGAAGGAAAGAGTGTGACAAAAGTCAGCCGGACC
TTCAGCTACCTCAAGAACAAGATGTACAAGAAGACCAGGGAAAAGGAGCGAGACAAGAAG
GAGAAAGACAAGGAGGGTAAAGAAAAGGACAAGAAGGCCATTAATGGTCATCTGTTCACA
CCAGTCAGCTCGGGCCAGGCTGCCCAGTGCTTCCAGTGCAATAAGGCTTTCAACAGCAAG
GAGGCTTTCCATTGCACACACTGTAATGCTTCCGTCCACAAGAGCTGCAGGGACAGCCTG
CCTGTTTGTGCCAAGGTGAAGATGAAGATGCCCAAACAGCAGTTTGCAGTACCAGATTCA
AGTCAACAGCTTACAGTCACGATGAGGAACAAATCTGGTGGGACAAGGGAACGCCCCTGG
TCTGCCATCTTGTCCCCCGAAGACCATTCCTCCCTGATGATCCCACCACGGAGACACACC
AGCATCATGACTTTCCATGGCAACAATCTCTCCAAGAGTTTATCCATAAGCAATATCGCA
GGCCCAGTGTTTGATGAGATGCCCATTAAAGGCCTGAGGTATCTCTCCCAGTCTACTGAC
TCCCTCAACAGAACCAACCAGGTCACAGAGTCCACGGAATCGCTCACTGATGAAGGGACG
GAAATGATGGACGGTCAGCTGATGGGGGAGTTTGAGGCAGAGGCCAGGGAGATGGAGGCC
GACTCGTGGAGTTTATGTGTGGAGCAGCAGTACCTGCAGCAGCTGGACAAAGAGCTGGTG
AAGAGACAAGACGTCATCTATGAGCTGATGCAGACGGAGATGCATCACATCCGGACGTTG
CGCATCATGTCAGAAGTCTACAGCAAAGGCCTGCAGAAAGAGCTGCAGCTGGAGCTGCAG
ACAGTGGAGAAGCTGTTCCCTGCTCTAGACGAACTCCTGGAGCTCCACACCCAGCACCTC
CTCCGCCTCCTGGAGAGAAAGAGGGAGAGCCCGCTGGAGGGGGGGAGCTCGGAGGGAAGC
TTCATCATCAACAGGATAGGAGACATCTTGCTCAGCCAGTTCTCAGGATGCAACGGTGAA
AGCATGAAGAGGGTTTACGGGAGATTCTGCAGCCGCCACAACGAAGCTGTAAACTTCTAC
AAGGACCTCCTCACCAAAGACAAACGCTTCAAGGCCTTTATCAAAAAAAAGATGAGTAGC
AGCATTGTGCGGAGGCTTGGTATCCCAGAATGCATCTTGCTGGTGACCCAGAGGATAACA
AAGTACCCGGTGCTAATTCAGAGAATGCTGCAGCACACTAAAGAAAGCGAGGAAGACTAT
GAAGACCTGACGGATGCTGTTCGGCTTGTGAAGGAGGTGATCGCAGCAGTGGATAGCAAA
GTGAACGAGCACGAGAAACGGCGCCGACTGAAGGACTTCCACAGCCGCATGGACAGCAAG
TCCATCATGATGATGAAGAGTGGTCAGATATTTGCTAGGGAGGATCTACTGAGGAGGAGG
CTGATCCATGATGGAGGGCTGCAGCTGAAGAACTGCCAGGGAAGACTAAAGGATGTCCAT
GCTCTGCTACTATCAGATGTCTTCGTCTTCCTGCAAGAGAAAGACCAGAAATATGTCTTC
GCCATGCTGGACCAGCGCTCCACGGTCATCTCCCTCCAGAAGCTGATTGTGAGGGAGGTT
GCAAACGAAGAGCGCGGCCTCTTCCTCATCACGGCAGGCATCGAGAAGCCGGAGATGATG
GAGGTCTTGGCCAGCTCCAAGGATGAACGCAACACCTGGATGCAGCTCATCCAGGAAGCC
ATGCAGTCGATAGAGAAGGATGAGGATGAAGGGATTCCCAGTGAGACTGAAGATGACAAG
AGACAACTGGAGACTAAAGCTAAGGAGATGAGAGATTTGTTGAGGCAAAAGGACACAGAG
ATCATGTCTCTGCTGGAGGAGAAGGTGCGACTCTTCAGGGGGATGTGGGAAGGTTTGAAC
CCAGGCGAGGAGGTCTGCCGGCAGGTCCAGCCTTTCTTCAGGTCAGTCTCCAGCCAGGAG
CTGCCCAGGGGAGCGTCGATCATGAAGGATGCCCTGGAGGAAGTGGAGACGTTACAGGGG
CTGGTGAATGGCAGCCTGGGCGGGGCGATGGCCAGTGTCCAGGAGGGAGGGGTTGCGGGG
CCGGTGTGTCTGCCCCGCCGGGCCGAGACCTTCGGAGGCTTCGACAGTCACCAGATGCAC
AGCAGTAAGAGTGGTGATGGTGAGGAGAGCGAGGATACGGCAGGAGATCTGCGCAGGACA
GAATCTGACAGTGTTTTAAAGAAGGGAGGAAACGCCAACCTGCTGCTGCTGCTGAAGAGG
AACAGTGAGCAGGTCCTCCACAGTGTCTCCAATCTGCATCTCCTGCTCAGCACTCTGCAG
GCGGTGGTGGTCCAGCAGGACAGCTTCATAGAGGACCAGCGGCAGGCCCTGAGCGAGCGC
TCGTCCTCCTGCTCATCTTTATCGCGGCCGTCCTCGCGGCCCAGCTCGCTGATTGAACAG
GAGAAGCAGCGCAGCCTGGAGAAGCAGCGGCAGGAGCTGGCATCCCTGCAGAGACAGCAG
GCAGCTCATGCAGAGGAGAAGAGGAGAAGGGAGAGGGACTGGGAGCTGAGGGAACAGCAG
CTGGCAGAAAGAGAAGGGCTGCTGCACCTA---CAGGAGGAAGAGATCTTGAAGCAGCAC
AAGGAGCTAGAGCAGGAGAAGCAGGGGCTGCAGAGTAAAAAGGAGGAGTACCAGAGAGAC
CTGGAGAGGCTGAGGGACGCCCAGAGGAAGCTGGAGAAAGATAGAGAGGCAGTGCAGCGG
CAGCTCGAAAAGATGGAGGAGCTGCGCCTGTCTGAGAGGACTCCCTCCACAACGTCAGAT
GAAACCCAGTTCCCGGGCAGCTCCCAGTCTCTGGAGCTGGACCCGCTGGAGCT---CTCC
TCCTCCTCCTCCTCCTCCTCCCTGCTGAGGCTGCAGCCCCAGCGGTCTAAGCCCAAAGGG
AAAAGCCTCAATCCCTTTACCTCATCCTCCAGCAACCTCAAAGGTACCGAAGCCAACAAC
CAGATCTCAAAGAGCCTGCTGCAGCTGTCCAAAAACAAGAGCAAAGAGGGAAAGGAGAAG
GAGAAGAAGAAGAAGAAGGGCAAAGGCGGGAGCGCACAGACAGCAGACCCCCAGCACCTC
CCCGAGCCTCCTCTGGATGGAGAGATCTTCTTCTGCTGA
>E.fuscoguttatus.15286_fus
ATG---------------------------------------------------------
------------------------------------------------------------
------------------------------------------------------------
------------------------------------------------------------
---------------------------------GCATCAAACCT----------------
------------------------------------------------------------
------------------------------------------------------------
------------------------------------------------------------
------------------------------------------------------------
------------------------------------------------------------
------------------------------------------------------------
------------------------------------------------------------
------------------------------------------------------------
------------------------------------------------------------
------------------------------------------------------------
------------------------------------------------------------
------------------------------------------------------------
------------------------------------------------------------
------------------------------------------------------------
------------------------------------------------------------
------------------------------------------------------------
------------------------------------------------------------
------------------------------------------------------------
------------------------------------------------------------
------------------------------------------------------------
------------------------------------------------------------
------------------------------------------------------------
------------------------------------------------------------
------------------------------------------------------------
------------------------------------------------------------
------------------------------------------------------------
------------------------------------------------------------
------------------------------------------------------------
------------------------------------------------------------
------------------------------------------------GGGGAGGAGTGC
TGATCAAGGCCCAGGCCCTGATTACA--------------------GGCCAGCCCC----
------------------------------------------------------------
------------------------------------------------------------
------------------------------------------------------------
-----------CAGTGTGCCTCACAATAAGATAA--------------------------
------------------------------------------------------------
------------------------------------------------------------
------------------------------------------------------------
------------------------------------------------------------
---------TGCTATCTGGGCCCACAG--TGTCCAGGGACATGAAACTCAATCCACAGCA
AGCTCC------------------------------------------------------
----ACTATAT-------------------------------------------------
------------------------------------------------------------
------------------------------------------------------------
---------------------------------------GGGCGGTGTGTTATCACGGTG
CAGCTCACTGATGACGAGCTGGCTGCGGATGAGGAGGGTGTGGACTACTTCCTGCTGTTT
GTTGGCAGCACACAGAGGCACCTGACCAGCACCCTAAGGAGCAGTCATGACACCTTGCAG
GCGCTGTGTCCCGCTCATGACTGTTGCGAGGTGGTGTTGGTCACCTTGTGTTCAGGCAGC
CGAGGTGTCCCCAAGGCCCCCGAGGACCCAAAGCCCTGTCTGGGTCACGTGGCTCCATTG
GCCGAGCATCGATTCAGCTTTGTCCAAGATTTGGCTTTTGACATGGCCCAGTTCCTG---
------------------------GTGAGCACGGCGGGCCGAGCTGACGGCCTCGACGGG
GCGCTGCTGCTGGATGAGTGTCAGATTCCCCTGCAGGAGTGTGAACGTCTGGATGAGAGC
CTGGCGCTGGCCCTACACCACCTCGCGCTGCCTCCGGGATGGAGCTTACTGGGAAACAAA
CTAACCAACAGCACTGACCTGAATCCTCAGGAGACTCTGCTGCATTTCTCAGCACGTCGA
GGTCTTCTTCGGGTTACACGCTTCTTGCTGCAGCAGTCTGGAGCAAAAGACGCCCTGCGA
TTGGCCAACAGACAAGGCCACACCCCAGCCGCCATTGCAGCCCTGCGAGGACACGAACGC
CTCCACGAGCTCCTCGCACAGGCTGAGACGGACAAAGGGACTGAGACTCTTCAGCTGGTG
TCTACGGACGCCCGGATAGTTTGTCACCTCCCCAGGCTGAACACACACACTCTGACGCTG
AGCAACCACTCCGGCCACGACCCTCCGAGCCTTCAGAGGAGCGTGGAGCAGCTGCTGCAC
TTGATATGCCATCTCCATGCCAAGGGAGTTTCTGTACTGGAGCTGCAGTTTGATTCTCTG
CACACAGCTGCTGAATGTTGTGATGGTGTAGAAACAGAGATAACCTGTCTGGAGCGACTA
CAGCTGCCTGCTACAGCATCAGAGTGCCTGGATACAGCAACAGGAGGGAGCTGGGGAGAA
AACTGCTCAGTGGAAAGCCACAGTGGTGTTGATTGTGGAAATGGTGAGACTGGGAATGCA
GAGAGAGACTGGAGTTTGTCTGTGAGTACTCCAGCCTCAGAAATACACCCCCAGGAGCAT
GGCCTCGGCCCCCCAGCTGACTGGGTGTGTCTCAGCTCAAGCAGTGGGAGAGATCGCTGC
CAAGCAGAGCAGGAGGGTGGGGAGCAGCCTGTTGTTCCCACCCAGAGTTTGAGTTTGCGT
GACAGGAGTGAAGGAGCACAGAGTGGGGTAGAAGGAGAGAGCCTCACTGTGGGAATCCTT
CCACCAGAAGGCTGTAATAAACAGGCAGAGGAAACTGATAGAGAAGAGGCTGTGATCTGG
GAAGGACAGGAGGCCACGGAGGGAAAGGACACATCAGAGCAGGAAGCACAGGACAGCACA
GCTACAAGGAAGGAGGAGGAGGAGACAGAGTCCACAGATTTTATAA---CTAGTGGAGAC
ACAAAAGCTTCGGATATGGGCCAGTCCCCGTCATCAGAGGGATCAGAGGTATCTGACACC
TCTGATTCAGAAACAAAGGAGTGCTGTCAGGAAGAAGAGACTGAGGAGAAACTTAGCCAA
GAGCACTGTGAAGGACTCTCTTTAGATGAGGAGAAGGCAGAGAGTGAAGGGTTAACAGAC
CCCATATTAACCCCAGGGGACCTCCCAAGCCCATCGCTGATAGACGGCGGTGATGTAATC
AAGGAGCTTGAATCTGCTGTTCCACGTCTCTTGATAGAAGGCCTCCACGAGGGGGAACCT
CCACCAGACATAAACAGCCTGGAACAAAACCAGGAAACAGCTGGTCGGGATTACGCTACA
GATCAGCAAAGGGGCTTGGCTCCAGAAACTGGTTGTCATTCTGGGAATAGTACTGGAACA
GTGAGTAGTAAAGAGCTAGACGGTGAAGACGCAGCTGAACCTTCTGGAAACAGCATTGAA
AGTACCAGTTTACCAACGGATGAACCGGACGATACAGCTGATTCTCGGACTGAGGGTAAC
TTCAAGGAAGAATTGCAAACAGATCCATCACCTGAAATGATGCCAAGCTCCAGCAATAGA
CATGCTGATGAAGAGTCAGGGACGACCTATGGCCTCTCCAGTGATGATGACGTCAGTTTC
CAATCGGTCGGAAGCTCCACAACAGAAATATTCCACCCCACTCAGGACAGCGTTAGTACG
GAGGATCAGGATTTACTTCAGAACAAGATAGCAGAACTGTCCTCAACAGCAGAGAAGGAA
CCAAACGATTCAAAATCTAGTGAGAGCAATGAACATGCACTAACCGTGGACGCAGGGCTC
CCCTTGGAGCCAGGCACTGACAGTGCACCAACAGAAACAGACCGCAGCCAGACTGGCACC
GAGCCTGAATCACAACTGTCACCCAGCCTCCAAACAATAGAGGCTTTGAATCCTGAGGGG
ACAGTAGAGAACCTCACTGCAGAGCTTTCCAAAGAGGATGTGTCGTTGTCAGAAAGTGGG
GACGCTCCAATGACGGAGGTCGATGAAGGTGAAACTGGAGAGGTCAGCAGCTCTGAACTG
AATGCAGGGATTGAGCATTCACAATCAGAGGTCACCAGCGGGGCTTTATGTGAACCCAGT
CCATCTGCTGCGGAGGAAAGTGATGCGATTGGCCCGGTTGAAGGAGACCATCAGTCAGCG
GAGGCCAGTGATAAATCTGTAGTGGCTTCAGCTGAAAACAATGAAGATGTGCAGTTGATG
CCACAGCAACCCAAAGAGGAGAATTCAGAGATGACAGCAGATGAGAGGTCATCTGATGAG
GGATTAAGGCTCTCAGAGAATCAGATTGATGCATCTTCGTCACAGGGTGTCAGTCCTCTT
CCGGATAGTGTAGATGTCAATGATTTGGAAGTAGATCCACCTTCTCCAAACAATGAAGCA
TCCTGTGGAGCTCATGTTGAGGATGAGGTGACGGAAAATCCAGAGACTCTTGACGCAGTG
GATGGAGCACCACAATGCCCTGACAGTGCAACTCAAGAGGTGGAAGTTATCATGTCTGAA
GACACTATAATTGGTGCAGGGGAGGATGAAAATGGCCCCTCAGAGGAAACAGACTTCTCC
GTGATCCACCGAGACAGAGACGCGTCGTTCCATCAGCCTTGCAGCACTCCACACTCAGGA
TCCTCGCAGTCTTCAGCGTTTCCCAGTTTGCCCAGTAGAACCAGCAGTGCCACCAGCTGT
CCCTCCACCGCACACAGAGACTCTGGCAGCGACATAGAAAGCCTCCTGAACGCAGAGCCA
GGATATGACAGCGTCTTCAGAAAGAATGATGAACCAGTGACAGGAGGAGACAGTGCCAGC
GAGGTTTCCGTCTCCTGTTCCTCCACAGACGACACCGCCAGCGTCGGTCCGTCGAGCTCC
AGTCCAGAGGGCAGCCACGGCCTGGAATGCAGCTGGAGCCCAGAGGAGGGCATCCAGACT
GGGGCTGCTACCACTACAGGACCAGACAGCGTTGGAT------GTGGTGGTGGAGGAGGA
GGAGGAGCGGGAGAAGCTGAAGAAGAAGCCAAAGACAGAGTGACAGAGGTACTACGGCGC
CCCTGCTCCAGCATTCGATCCCAGTCGCCACATCGCCGCCACAGCTGGGGTCCTGGAAAG
AACAACGGAGAAGACGCAGAGATGAACCAGAGGAGCTCCGTCCGTAGCCCTGGTGAGGGG
AAGCCGACCTTTCACCGGAGAAGCTACAGCCTGGAGGGGCTCAGTGGGGTCCAGGAAGAG
CTGAGAGGCCCCACCACTCAGGGTCCCCGAATCCTGGAGCCTTCAAGGATGCCCCGGCAT
GACAGCGATGACAGGGGCTCCCTGGTTTCTCTGACAGAGGAGCAGGAGGAGCTGGGGGAG
CATGGCAGACTACATGACCCGAAATTAAGGAGGTATCGGCCTCTGCGAAACAGCTGTCCT
CCCATGACCCTGCCTCTCACCAAGTCTGTATCTATGCTCGCCATCAGCCAGAGAGACATT
GATGGTATGAGGTCGTTTTCCAGTGCCTCTGGGTCACTAGCATACAGTATATCAGAGGAG
GAGCCTGGGCCTCTGCGGAGCGACACTGAAGGAAAGAGTGTGACGAAAGTCAGCCGGACC
TTCAGCTACCTCAAGAACAAGATGTACAAGAAGACCAGGGAAAAGGAGCGAGACAAGAAG
GAGAAAGACAAGGAGGGTAAAGAAAAGGACAAGAAGGCGATTAATGGTCATCTGTTCACA
CCAGTCAGCTCGGGCCAGGCTGCCCAGTGCTTCCAGTGCAATAAGGCTTTCAACAGCAAG
GAGGCTTTCCATTGCACACACTGTAATGCTTCCGTCCACAAGAGCTGCAGGGACAGCCTG
CCTGTTTGTGCCAAGGTGAAGATGAAGATGCCCAAACAGCAGTTTGCAGTACCAGATTCA
AGTCAACAGCTTACAGTCACAATGAGGAACAAATCTGGTGGGACAAGAGAACGCCCCTGG
TCTGCCATCTTGTCCCCCGAAGACCATTCCTCCCTGATGATCCCACCACGGAGACACACC
AGCATCATGACTTTCCATGGCAACAATCTCTCCAAGAGTTTATCCATAAGCAACATCGCA
GGCCCAGTATTTGATGAGATGCCCATTAAAGGCCTGAGGTATCTCTCCCAGTCTACTGAC
TCCCTCAACAGAACCAACCAGGTCACAGAGTCCACGGAATCGCTCACTGATGAAGGGACG
GAAATGATGGACGGTCAGCTGATGGGGGAGTTTGAGGCAGAGGCCAAGGAGATGGAGGCC
GACTCGTGGAGTTTATGTGTGGAGCAGCAGTACCTGCAGCAGCTGGACAAAGAGCTGGTG
AAGAGACAAGACGTAATCTATGAGCTGATGCAGACGGAGATGCATCACATCCGGACGTTG
CGCATCATGTCAGAAGTCTACAGCAAAGGCCTGCAGAAGGAGCTGCAGCTGGAGCTGCAG
ACAGTGGAGAAGCTGTTCCCTGCTCTAGACGAACTCCTGGAGCTCCACACCCAGCACCTC
CTCCGCCTCCTGGAGAGAAAGAGGGAGAGCCCGCTGGAGGGGGGGAGCTCGGAGGGAAGC
TTCATCATCAACAGGATAGGAGACATCTTGCTCAGCCAGTTCTCAGGATGCAACGGTGAA
AGCATGAAGAGGGTTTACGGGAGATTCTGCAGCCGCCACAACGAAGCTGTAAACTTCTAC
AAGGACCTCCTCACCAAAGACAAACGCTTCAAGGCTTTTATCAAAAAAAAGATGAGTAGC
AGCATTGTGCGGAGGCTTGGTATCCCAGAATGCATCTTGCTGGTGACCCAGAGGATAACA
AAGTACCCGGTGCTAATCCAGAGAATGCTGCAGCACACTAAAGAAAGCGAGGAAGACTAT
GAAGACCTGACGGATGCTGTTCGGCTTGTGAAGGAGGTGATCGCAGCAGTGGATAGCAAG
GTGAACGAGCACGAGAAACGGCGCCGACTGAAGGACTTCCACAGCCGCATGGACAGCAAG
TCCATCATGATGATGAAGAGTGGTCAGATATTTGCTAGGGAGGATCTACTGAGGAGGAGG
CTGATCCATGATGGAGGGCTGCAGCTGAAGAACTGCCAGGGAAGACTAAAGGATGTCCAT
GCTCTGCTACTATCAGATGTCTTCGTCTTCCTCCAAGAGAAAGACCAGAAATATGTCTTC
GCCATGCTGGACCAGCGCTCCACGGTCATCTCCCTCCAGAAGCTGATTGTGAGGGAGGTT
GCAAACGAAGAGCGCGGCCTCTTCCTCATCACGGCAGGCATCGAGAAGCCGGAGATGATG
GAGGTCTTGGCCAGCTCCAAGGATGAACGCAACACCTGGATGCAGCTCATCCAGGAAGCC
ATGCAGTCGATAGAGAAGGATGAGGATGAAGGGATTCCCAGTGAGACGGAAGATGACAAG
AGACAACTGGAGACTAAAGCCAAGGAGATGAGAGATTTGTTGAGGCAAAAGGACACAGAG
ATCATGTCTCTGCTGGAGGAGAAGGTGCGGCTCTTCAGGGGGATGTGGGAAGGTTTGAAC
CCAGGCGAGGAGGTCTGCCGGCAGGTCCAGCCTTTCTTCAGGTCAGTCTCCAGCCAGGAG
CTGCCCAGGGGGGCGTCGATCATGAAGGATGCCCTGGAGGAAGTGGAGACATTACAGGGG
CTGGTGAATGGCAGCCTGGGCGGGGCGATGGCCAGTGTCCAGGAGGGAGGGGTTGCGGGG
CCGGTGTGTCTGCCCCGCCGGGCTGAGACCTTCGGAGGCTTCGACAGTCACCAGATGCAC
AGCAGTAAGAGTGGTGATGGTGACGAGAGCGAGGATACGGCGGGAGATCTGCGCAGGACA
GAGTCCGACAGTGTTTTAAAGAAGGGAGGAAACGCCAACCTGCTGCTGCTGCTGAAGAGG
AACAGTGAGCAGGTCCTCCACAGTGTCTCCAATCTGCATCTCCTGCTCAGCACTCTGCAG
GCGGTGGTGGTCCAGCAGGACAGCTTCATAGAGGACCAGCGGCAGGCCCTGAGCGAGCGC
TCGTCCTCCTGCTCATCTTTATCGCGGCCGTCCTCGCGGCCCAGCTCACTGATTGAACAG
GAGAAGCAGCGCAGCCTGGAGAAGCAGCGGCAGGAGCTGGCATCCCTGCAGAGACAGCAG
GCAGCTCATGCTGAGGAGAAGAGGAGAAGGGAGAGGGACTGGGAGCTGAGGGAACAGCAG
CTGGCAGAAAGAGAAGGGCTGCTGCACCTA---CAGGAGGAAGAGATCTTGAAGCAGCAC
AAGGAGCTAGAGGAGGAGAAGCAGGGGCTGCAGAGTAAAAAGGAGGAGTACCAGAGAGAC
CTGGAGAGGCTGAGGGACGCCCAGAGGAAGCTGGAGAAAGACAGAGAGGCAGTGCAGCGG
CAGCTCGAAAGGATGGAGGAGCTGCGCCTGTCTGAGAGGACTCCCTCCACAACGTCAGAT
GAAACCCAGTTCCCAGGCAGCTCCCAGTCTCTGGAGCTGGACCCGCTGGAGCTCTCCTCC
TCCTCCTCCTCCTCCTCCTCCCTGCTGAGGCTGCAGCCCCAGCGGTCTAAGCCCAAAGGG
AAAAGCCTCAATCCCTTTACCTCATCCTCCAGCAACCTCAAAGGTAGCGAAGCCAACAAC
CAGATCTCAAAGAGCCTGCTGCAGCTGTCCAAGAACAAGAGCAAAGAGGGGAAGGAGAAG
GAGAAGAAGAAGAAGAAGGGCAAAGGCGGGAGTGCACAGACAGCAGACCCCCAGCACCTC
CCCGAGCCTCCTCTGGACGGAGAGATCTTCTTCTGCTGA
>Epmoa-GLEAN-10021985_moa
ATG---------------------------------------------------------
---------GGGAAGGGCTTCTTCATCAGCAAAGCTGTAGCTTTAACCTGTTTGGTTGCA
GCCATCGCTGCTGTGACCACCACCAC----------------------------------
-----------------------AGCCTTGTCTGTGGTTAACGCTCAGGAGGAGGCAGAG
AATGAAGTGCCCAC---------------CCCACCATCCAACCCAAAAGAGCCCTGGCAG
CAGTACAGACTTCCAGATTCCCTCTCTCCTGTCTCCTACAATATCACCCTGTGGCCCCAG
CTGGAGCCCAACGCAGACGGCCTGTACATCTTCACTGGAAACTCCACAGTGATCTTCAGA
TGTGTGAAGGAGACTGATCTTATCCTCATCCACTCCAACAAGCTGAACCTCACCAGCTTC
GGGGGATACTTGGCCGAGCTGAGGGGCCTAGATGGAGCCACTGCGCCCAGCCTGAAAAGC
ACCTGGCTGGAGATTCCTACCCAGTACCTGGTGATCCAACTCAACAGCCCACTGCAGGCC
GGCAGCACGTACGAGCTTTTCACTGAGTTTGTTGGAGAGCTGGCTGACCAACTGGGAGGA
TTTTACAGGAGTGAATACATGGAAGATGGGGTGAAAAAAGTTGTGGCCACGACTCAAATG
CAGGCAACGCAAGCCAGGAAAGCCTTCCCCTGCTTCGATGAGCCCACTATGAAAGCTGTC
TTTCACATGACTCTCATTCACCCCCATGACACTGTGGCTCTGTCCAACGGCATGAACTAC
GGC---------------------------------------------------------
------------------------------------------------------------
------------------------------------------------------------
------------------------------------------------------------
------------AAGTATCAGTACCAGATCGCACTTCCTGACTTCAGTGCTGGAGCCATG
GAGAACTGGGGCCTGATCACCTACAGAGAAACTGCCCTCCTATATAATCAAGGCATGTCA
TCCATTACAGACAAGGCGTGGGTGGCAAAAACCATCTCGCATGAGCTCGCTCATATGTGG
TTTGGAAACTTGGTGACCACGAGGTGGTGGAATGACCTGTGGCTCAATGAGGGCTTTGCC
ACATACGTCTCTTATCTTGGAGCCAACTATGCTGAACCACTGTGGAATATGACAGATTTA
ATAGTTCTGAATGAGATCATTGGTGTGATGGGTGTGGATGCCTTGGCCTCCTCCCACCCC
CTCTCCTCCCAAGAGGAGGACGTCCTAACGCCAGACGACATCGGTGAACTGTTTGACTCC
ATCACATACAGCAAGGGAGCTTCAGTCCTCAGGATGCTCTCAGAGTTTATCA--CTGAGA
CTGTCTTTTCCAAAGGACTTAGTACGTACTTAGAGGAGTTCAAGTACAAGAACGCAGTCT
ACACAGACCTCTGGAAGCACCTGCAAATGGCAGTGGATGAAGCAGGTATAGATCTGCCCC
ACTCTTTGGAGGATATCATGAACCGCTGGATACTACAGATGGGTTTCCCAGTGGTCACCA
TTGACACCCAGACCGGAAAAATTACCCAGCAACACTTCCTGTTGGACCCAGACTCTGAAG
TTGACAGACCCTCACCATACAATTATGAGTGGATTGTCCCCATTACATGGATTAAGTCTG
GCGGAGCTGAAGAGATGTTCTGGCTTCTTGACAAAGAAGCAACAAACACAAATATGACTC
TTGGTGCTAATGAGTGGTTGGTGGCCAACATAAATATGAGGGGCTTCTACAGAGTCAACT
ATGACTCTGAAAACTGGGAGCGTCTCCTCGCCAAGCTGAGCTCCGAACATCAGGATATTC
CATTGATCAACCGAGTTCAAATTATCGATGATGCCTTTAACCTTGCAAGGGCAAGGATGG
TGAACACAACTCTGGCTCTGACAACT--------------------ACCAAGTTCCTAAA
TAAAGAGGTCGAATACATGCCCTGGGAG-----------ACAGCCCGCCGCAACTTGAAC
TACTTCTCCCAGATGTTTGACCAAAGTGAAGTGTATGGACCCATGAAGGCTTACCTAAAG
AAACAGGTCACCCCTCTGTTTAACTACTTCAAAGAGCTCACCCTCAACTGGACAAAGATC
CCAGAAAAGCACACTGACCAGCACAACCAGATAAATGCTATCTCCTTGGCCTGCAAAACT
GATGTGGAAGGTTGTAAGGAGCTGACCACTGGCTGGTTCAGAGAGTGGATGAAAGACCCA
GCTATCAACAACATTAATCCCAACTTGAAGCACACAGTGTACTGCAGTGCGATTGCAGCA
GGAGGAGTGGATGAGTGGGACTTTGCTTGGTCGATGTACAAGAACGCCACCATCGCTTCA
GAGGCTGGTAAACTCATGTCCGCTCTGTCCTGCACCAAACAGCCCTGGCTGCTGAACAGG
TATCTTGAGTATTGTCTGGACCCAGAGATGATCCGTAAGCAAGATGCCACCTCCACCATA
GGTTCCATTGCTAGTAACCCCATTGGTCAACCTCTGGCATGGGACTTTCTCAGAGCCAAA
TGGGACTATATATACAATGAGTATGGTGGTGACTCATTTCCCTTTCACAAACTAATTAAT
GGAGTGACCCAACGATTCTCCTCTGAGTCTGAATACAATCAGTTGCTGCAGTTCAAAGAA
GACAATGCGGGGAAGCTGGGCTCAGCCGCTGCGTCTCTTGATCAGGCACTGGAGAGAACC
AAGGCCAACATAAACTGGGTGGCCATGAACAAGGAACAGGGGCGGTGTGTTATCACGGTG
CAGCTCGCTGATGACGAGCTGGCTGCGGATGAGGAGGGTGTGGACTACTTCCTGCTGTTT
GTTGGCAGCACACAGAGGCACCTGACCAGCACCCTAAGGAGCAGTCATGACACCTTGCAG
GCACTGTGTCCCGCGCATGACTGTTGTGAGGTGGTGTTGGTCACCTTGTGTTCAGTCAGC
CGAGGTGTCCCCAAGGCCCCCGAGGACCCAAAGCCCTGTCTGGGTCACGTGGCTCAATTG
GCCGAGCATCGATTCAGCTTTGTCCAAGATTTGGCTTTTGACATGGCCCAGTTCCTG---
------------------------GTGAGCACGGCGGGCCGAGCTGACGGCCTCGATGGG
GCGCTGCTGCTGGATGAGTGTCAGATTCCCCTGCAGGAGTGTGAACGTCTGGATGAGAGC
CTGGCGCTGGCCCTACACCACCTCGCGCTGCCTCCGGGATGGAGCTTACTGGGAAACAAA
CTAACCAACAGCACTGACCTGAATCCTCAGGAGACTCTGCTGCATTTCTCAGCACGTCGA
GGTCTTTTTCGGGTTACGCGCTTCTTGCTGCTGCAGTCTGGAGCAAAAGACGCCCTGCGA
TTGGCCAACAGACAAGGCCACACCCCAGCCGCCATCGCAGCCCTGCGAGGACACGAACGC
CTCCACGAGCTCCTCACACAGGCTGAGACGGACAAAGGGACTGAGACTCTTCAGCTGGTG
TCTACGGACGCCCAGGTAGTTTGTCACCTCCCCAGGCTGAACACACACACTCTGACGCTG
AGCAACCACTCCGGCCACGACCCTCCGAGCCTTCAGAGGAGCGTGGAGCAGCTGCTGCAC
TTGATATGCCATCTCCATGCCAAGGGAGTTTCTGTACTGGAGCTGCAGTTTGATTCTCTG
CACACAGCTGCTGAATGTTGTGATGGTATAGAAACAGAGATAACCTGTCTGGAGCGACTA
CAGCTGCCTGCTACAGCACCAGAGTGCCTGGATACAGCAACAGGAGGGAGCTGGGGAGAA
AACTGCTCAGTGGAAAGCCACAGTGGTGTTGATTGTGGACATGGTGAGACTGGGAATGCA
GAGAGAGACTGGCGTTTGTCTGTGAGTACTCCAGCGTCAGAAATACACCCCCAGGAGCAT
GGCCTCGGCCCCCCAGCTGACTGGGTGTGTCTCAGCTCAAGCAGTGGGAGAGATTGCTGC
CAAGCAGAGCAGGAGGGTGGGGAGCAGCCTGTTGTTCCCACCCAGAGTTTGAGTTTGCGT
GACAGGAGTGAAGGAGCACAGAGTGGGGTAGAAGGAGAGAGCCTCACTGTGGGAATCCTT
CCACCAGAAGGCTGTGATAAACAGGCAGAGGAAACTGATAGAGAAGAGGCTGTGATCTGG
GAAGGACAGGAGGCCACGGAGGGAAAGGACATATCAGAGCAGGAAGCACAGGACAACACA
GCTACAAGGAAGGAGGAGGAGGAGACAGAGTCCACAGATTTTATAA---CTAGTGGAGAC
ACAAAAGCTTCGGATATGGGCCAGTCCCCGTCGTCAGAGGGATCAGAGGTATCTGACACC
TCTGATTCAGAAACAAAGGAGTGCTGTCAGGAAGAAGAGACTGAGGAGAAACTTAGCCAA
GAGCACTGTGAAGGACTCTCTTTAGATGAGGAGAAGGCAGAGAGTGAAGGGTTAACAGAC
CCCATATTAACACCAGGGGACCTCCCAAGCCCATTGCTGATAGACGGCGGTGATGTAATC
AAGGAGCCTGAATCTGCTGTTCCACGTCTCTTGATAGAAGGCCTCCACGAGGGGGAACCT
CCACCAGACATAAACAGCCTGGAACAAAACCAGGAAACAGCTGGTCGGGATTACGCTACA
GATCAGCAAAGGGGCTTGGCTCCAGAAACTGGTTGTCATTCTGGGAATAGTACTGGAACA
GTGAGTAGTAAAGAGCTAGACGGTGAAGACGCAGCTGAACCTTCTGGAAACAGCATTGAA
AGTACCAGTTTGCCAACGGATGAACCGGACGATACAGCTGATTCTCGGACTGAGGGTAAC
TTCAAGGAAGAATTACAAACAGATCCATCACCTGAAATGATGCCAAGCTCCAGCAATAGA
TATGCTGATGAAGAGTCAGGGACAACCCATGGCCTCTCCAGTGATGATGACGTCAGTTTC
CAATCGGTCGGAAGCTCCACAACAGAAATTTTCCACCCCACTCAGGACAAGGTTAGTACG
GAGGATCAGAATTTACTTCAGAACAAGATAGCAGAACTGTCCTCAACAGCAGAGAAGGAA
CCAAACGATTCAAAATCTAGTGAGAGCAATGAACATGCACTAACCGTGGACGCAGGGCTC
CCCTTGGAGCCGGGCACTGACAGTGCACCAACAGAAACAGACCGCAGCCAGACTGGCACC
GAGCCTGAATCACAACTGTCACCCAGCCTCCAAACAATAGAGGCTTTGAATCCTGAGGGG
ACAGTAGAGAACCTCACCGCAGAGCTTTCCAAAGAGGATGTGTCGTTGTCAGAAAGCGGG
GACGCTCTAATGACGGAGGTCGATGAAGGTGAAACTGGAGAGGTCAGCAGCTCTGAACTG
AATGCAGGGATTGAGCATTCACAATCAGAGGTCACCAGCGGGGCTTTATGTGAACCCAGT
CCATCTGCTGCGGAGGAAAGTGATGCGATTGGCCCGGTTGAAGGAGACCATCAGTCAGCG
GAGGCCGGTGATAAATCTGTAGTGGCTTCAGCTGAAAACAATGAAGATGTGCAGTTGATG
CCACAGCAACCCAAAGAGGAGAATTCAGAGATGACAGCAGATGAGAGGTCACCTGATGAG
GGATTAAGGCTCTCAGAGAATCAGATTGATGCATCTTCGTCACAGGGTATCACTCCTCTT
CCGGATAGTGTAGATGTCAGTGTTTTGGAAGTAGATCCACCTTCTCCAAACAATGAAGCA
TCCTGTGGAGCTCATGTTGAGGATGAGGTGACGGAAAATCCAGAGACTCTTGACGCAGTG
GATGGAGCACCACAATGCCCTGACAGCGCAACTCAAGAGGTGGAAGTTATCATGTCTGAA
GACACTATAATTGGTGCAGGGGAGGATGAAAATGGCCCCTCAGAGGAAACAGACTTTTCC
ATGATCCACCGAGACAGAGACGCGTCGTTCCATCAGCCTTGCAACACTCCACACTCAGGA
TCCTCGCAGTCTTCAGCGTTTCCCAGTTTGCCCAGTAGAACCAGCAGTGCCACCAGCTGT
CCCTCCACCGCACACAGAGACTCTGGCAGCGACATAGAAAGCCTCCTGAACGCAGAGCCA
GGATATGACAGCGTCTTCAGAAAGAATGATGAACCAGTGACAGGAGGAGACAGTGCCAGC
GAGGTTTCCGTCTCCTGTTCCTCCACAGACGACACCGCCAGCGTCGGTCCGTCGAGCTCC
AGTCCAGAGGGCAGCCACGGCCTGGAATGCAGCTGGAGCCCAGAGGAGGGCATCCAGACT
GGGGCTGCTACCACTACAGGACCGGACAGCGTTGGAT------GTGGTGGTGGTGGAGGA
GGAGGAGCGGGAGAAGCTGAAGAAGAAGCCAAAGACAGAGTGACAGAGGTGCTGCGGCGC
CCCTGCTCCAGCATCCGCTCCCAGTCGCCACATCGCCGCCACAGCTGGGGTCCTGGAAAG
AACAACGGAGAAGACGCAGAGATGAACCAGAGGAGCTCCGTCCGTAGCCCTGGTGAGGGG
AAGCCGACCTTTCACAGGAGAAGCTACAGCCTGGAGGGGCTCAGTGGGGTCCAGGAAGAG
CTGAGAGGCCCCACCACTCAGGGTCCCCGAATCCTGGAGCCTTCAAGGATGCCCCGGCAT
GACAGCGATGACAGGGGCTCCCTGGTTTCTCTGACAGAGGAGCAGGAGGAGCTGGGGGAG
CATGGCAGACTACATGACCCGAAATCAAGGAGGTATCGGCCTCTGCGAAACAGCTGTCCT
CCCATGACCCTGCCTCTCACCAAGTCTGTATCTATGCTCGCCATCAGCCAGAGAGACATT
GATGGTATGAGGTCGTTTTCCAGTGCCTCTGGGTCACTAGCATACAGTATATCAGAGGAG
GAGCCTGGGCCTCTGCGGAGCGACACTGAAGGAAAGAGTGTGACGAAAGTCAGCCGGACC
TTCAGCTACCTCAAGAACAAGATGTACAAGAAGACCAGGGAAAAGGAGCGAGACAAGAAG
GAGAAAGACAAGGAGGGTAAAGAAAAGGACAAGAAGGCGATTAATGGTCATCTGTTCACA
CCAGTCAGCTCGGGCCAGGCTGCCCAGTGCTTCCAGTGCAATAAGGCTTTCAACAGCAAG
GAGGCTTTCCATTGCACACACTGTAATGCTTCCGTCCACAAGAGCTGCAGGGACAGCCTG
CCTGTTTGTGCCAAGGTGAAGATGAAGATGCCCAAACAGCAGTTTGCAGTACCAGATTCA
AGTCAACAGCTTACAGTCACAATGAGGAACAAATCTGGTGGGACAAGGGAACGCCCCTGG
TCTGCCATCTTGTCCCCCGAAGACCATTCCTCCCTGATGATCCCACCACGGAGACACACC
AGCATCATGACTTTCCATGGCAACAATCTCTCCAAGAGTTTATCCATAAGCAACATCGCA
GGCCCGGTGTTTGATGAGATGCCCATTAAAGGCCTGAGGTATCTCTCCCAGTCTACTGAC
TCCCTCAACAGAACCAACCAGGTCACAGAGTCCACGGAATCGCTCACTGATGAAGGGACG
GAAATGATGGACGGTCAGCTGATGGGGGAGTTTGAGGCAGAGGCCAAGGAGATGGAGGCC
GACTCGTGGAGTTTATGTGTGGAGCAGCAGTACCTGCAGCAGCTGGACAAAGAGCTGGTG
AAGAGACAAGACGTCATCTATGAGCTGATGCAGACGGAGATGCATCACATCCGGACGTTG
CGCATCATGTCAGAAGTCTACAGCAAAGGCCTGCAGAAGGAGCTGCAGCTGGAGCTGCAG
ACAGTGGAGAAGCTGTTCCCTGCTCTAGACGAACTCCTGGAGCTCCACACCCAGCACCTC
CTCCGCCTCCTGGAGAGAAAGAGGGAGAGCCCGCTGGAGGGGGGGAGCTCGGAGGGAAGC
TTCATCATCAACAGGATAGGAGACATCTTGCTCAGCCAGTTCTCAGGATGCAACGGTGAA
AGCATGAAGAGGGTTTACGGGAGATTCTGCAGCCGCCACAACGAAGCTGTAAACTTCTAC
AAGGACCTCCTCACCAAAGACAAACGCTTCAAGGCCTTTATCAAAAAAAAGATGAGTAGC
AGCATTGTGCGGAGGCTTGGTATCCCAGAATGCATCTTGCTGGTGACCCAGAGGATAACA
AAGTACCCGGTGCTAATTCAGAGAATGCTGCAGCACACTAAAGAAAGCGAAGAAGACTAT
GAAGACCTGACGGATGCTGTTCGGCTTGTGAAGGAGGTGATCGCAGCAGTGGATAGCAAA
GTGAACGAGCACGAGAAACGGCGCCGACTGAAGGACTTCCACAGCCGCATGGACAGCAAG
TCCATCATGATGATGAAGAGTGGTCAGATATTTGCCAGGGAGGATCTACTGAGGAGGAGG
CTGATCCATGATGGAGGGCTGCAGCTGAAGAACTGCCAGGGAAGACTAAAGGATGTCCAT
GCTCTGCTACTATCAGATGTCTTCGTCTTCCTCCAAGAGAAAGACCAGAAATATGTCTTC
GCCATGCTGGACCAGCGCTCCACGGTCATCTCCCTCCAGAAGCTGATTGTGAGGGAGGTT
GCAAACGAAGAGCGCGGCCTCTTCCTCATCACGGCAGGCATCGAGAAGCCGGAGATGATG
GAGGTCTTGGCCAGCTCCAAGGATGAACGCAACACCTGGATGCAGCTCATCCAGGAAGCC
ATGCAGTCGATAGAGAAGGATGAGGATGAAGGGATTCCCAGTGAGACGGAAGATGACAAG
AGACAACTGGAGACTAAAGCCAAGGAGATGAGAGATTTATTGAGGCAAAAGGACACAGAG
ATCATGTCTCTGCTGGAGGAGAAGGTGCGGCTCTTCAGGGGGATGTGGGAAGGTTTGAAC
CCAGGCGAGGAGGTCTGCCGGCAGGTCCAGCCCTTCTTCAGGTCAGTCTCCAGCCAGGAG
CTGCCCAGGGGGGCGTCGATCATGAAGGATGCCCTGGAGGAAGTGGAGACGTTACAGGGG
CTGGTTAATGGCAGCCTGGGCGGGGCGATGGCCAGCGTCCAGGAGGGAGGGGTTGCGGGG
CCGGTGTGTCTGCCCCGCCGGGCCGAGACCTTCGGAGGCTTCGACAGTCACCAGATGCAC
AGCAGTAAGAGTGGTGATGGTGACGAGAGCGAAGATACGGCTGGAGATCTGCGCAGGACA
GAGTCCGACAGTGTTTTAAAGAAGGGAGGAAACGCCAACCTGCTGCTGCTGCTGAAGAGG
AACAGTGAGCAGGTCCTCCACAGTGTCTCCAATCTGCATCTCCTGCTCAGCACTCTGCAG
GCGGTGGTGGTCCAGCAGGACAGCTTCATAGAGGACCAGCGGCAGGCCCTGAGCGAGCGC
TCGTCCTCCTGCTCATCTTTATCGCGGCCGTCCTCGCGGCCCAGCTCGCTGATTGAACAG
GAGAAGCAGCGCAGCCTGGAGAAGCAGCGGCAGGAGCTGGCATCCCTGCAGAGACAGCAG
GCAGCTCATGCTGAGGAGAAGAGGAGAAGGGAGAGGGACTGGGAGCTGAGGGAACAGCAG
CTGGCAGAAAGAGAAGGGCTGCTGCACCTA---CAGGAGGAAGAGATCTTGAAGCAGCAC
AAGGAGCTAGAGGAGGAGAAGCAGGGGCTGCAGAGTAAAAAGGAGGAGTACCAGAGAGAC
CTGGAGAGGCTGAGGGACGCCCAGAGGAAGCTGGAGAAAGACAGAGAGGCAGTGCAGCGG
CAGCTCAAAAAGATGGAGGAGCTGCACCTGTCTGAGAGGACTCCCTCCACAACGTCAGAT
GAAACCCAGTTCCCGGGCAGCTCCCAGTCTCTGGAGCTGGACCCGCTGGAGCT---CTCC
TCCTCCTCCTCCTCCTCCTCCCTGCTGAGGCTGCAGCCCCAGCGGTCTAAGCCCAAAGGG
AAAAGCCTCAATCCCTTTACCTCATCCTCCAGCAACCTCAAAGGTAGCGAAGCCAACAAC
CAGATCTCAAAGAGCCTGCTGCAGCTGTCCAAGAACAAGAGCAAAGAGGGGAAGGAGAAG
GAGAAGAAGAAGAAGAAGGGCAAAGGCGGGAGCGCACAGACAGCAGACCCCCAGCACCTC
CCCGAGCCTCCTCTGGACGGAGAGATCTTCTTCTGCTGA
>XP-033476082.1_lan
------------------------------------------------------------
------------------------------------------------------------
------------------------------------------------------------
------------------------------------------------------------
------------------------------------------------------------
------------------------------------------------------------
------------------------------------------------------------
------------------------------------------------------------
------------------------------------------------------------
------------------------------------------------------------
------------------------------------------------------------
------------------------------------------------------------
------------------------------------------------------------
------------------------------------------------------------
------------------------------------------------------------
------------------------------------------------------------
------------------------------------------------------------
------------------------------------------------------------
------------------------------------------------------------
------------------------------------------------------------
------------------------------------------------------------
------------------------------------------------------------
------------------------------------------------------------
------------------------------------------------------------
------------------------------------------------------------
------------------------------------------------------------
------------------------------------------------------------
------------------------------------------------------------
------------------------------------------------------------
------------------------------------------------------------
------------------------------------------------------------
------------------------------------------------------------
------------------------------------------------------------
------------------------------------------------------------
------------------------------------------------------------
------------------------------------------------------------
------------------------------------------------------------
------------------------------------------------------------
------------------------------------------------------------
------------------------------------------------------------
------------------------------------------------------------
------------------------------------------------------------
------------------------------------------------------------
------------------------------------------------------------
----------------------------------------ATGAAACTCAATCCACAGCA
AGCTCC------------------------------------------------------
----ACTATAT-------------------------------------------------
------------------------------------------------------------
------------------------------------------------------------
---------------------------------------GGGCGGTGTGTTGTCACGGTG
CAGCTTGCTGATGACGAGCTGGCTGCGGATGAGGAGGGTGTGGACTACTTCCTGCTGTTT
GTTGGCAGCACACAGAGGCACCTGACCAGCACCCTAAGGAGCAGTCATGACACCTTGCAG
GCGCTGTGTCCCGCTCATGACTGTTGCGAGGTGGTGTTGGTCACCTTGTGTTCAGTCAGC
CGAGGTGTCCCCAAGGCCCCCGAGGACCCAAAGCCCTGTCTGGGTCACGTGGCTCCATTG
GCCGAGCATCGATTCAGCTTTGTCCAAGATTTGGCTTTTGACATGGCTCAGTTCCTG---
------------------------GTGAGCACGGCGGGCCGAGCTGACGGCCTCGATGGG
GCGCTGCTGCTGGATGAGTGTCAGATTCCCCTGCAGGAGTGTGAACGTCTGGATGAGAGC
CTGGCGCTGGCCCTACACCACCTCGCGCTGCCTCCGGGATGGAGCTTACTGGGAAACAAA
CTAACCAACAGCACTGACCTGAATCCTCAGGAGACTCTGCTGCATTTCTCAGCACGTCGA
GGTCTTCTTCGGGTTACGCGCTTCTTGCTGCAGCAGTCTGGAGCAAAAGACGCCCTGCGA
TTGGCCAACAGACAAGGCCACACCCCAGCCGCCATTGCAGCCCTGCGAGGACACGAACGC
CTCCACGAGCTCCTCACACAGGCTGAGACGGACAAAGGGACTGAGACTCTTCAGCTGGTG
TCTACGGATGCCCGGGTAGTTTGTCACCTCCCCAGGCTGAACACACACACTCTGACGCTG
AGCAACCACTCCGGCCACGACCCTCCGAGCCTTCAGAGGAGCGTGGAGCAGCTGCTGCAC
TTGATATGCCATCTCCATGCCAAGGGAGTTTCTGTACTGGAGCTGCAGTTTGATTCTCTG
CACACAGCAGCTGAATGTTGTGATGGTGTAGAAACAGAGATAACCTGTCTGGAGCGACTA
CAGCTGCCTGCTACAGCACCAGAGTGCCTGGATACAGCAACAGGAGGGAGCTGGGGAGAA
AACTGCTCAGTGGAAAGCCACAGTGGTGTTGATTGTGGACATGGTGAGACTGGGAATGCA
GAGAGAGACTGGAGTTTGTCTGTGAGTACTCCAGCGTCAGAAATACACCCCCAGGAGCAT
GGCCTCGGCCCCCCAGCTGACTGGGTGTGTCTCAGCTCAAGCAGTGGGAGAGATTGCTGC
CAAGCAGAGCAGGAGGGTGGGGAGCAGCCTGTTGTTCCCACCCAGAGTTTGAGTTTGCGT
GACAGGAGTGAAGGAGCACAGAGTGGGGTAGAAAGAGAGAGCCTCACTGTGGGAATCCTT
CCACCAGAAGGCTGTGATAAACAGGCAGAGGAAACTGATAGAGAAGAGGCTGTGATCTGG
GAAGGACAGGAGGCCACGGAGGGAAAGGACACATCAGAGCAGGAAGCACAGGACAGCACA
GCTACAAGGAAGGAGGAGGAGGAGACAGAGTCCACAGATTTTATAA---CTAGTGGAGAC
ACAAAAGCTTCGGATATGGGCCAGTCCCCGTCGTCAGAGGGATCAGAGGTATCTGACACC
TCTGATTCAGAAACAAAGGAGTGCTGTCAGGAAGAAGAGACTGAGGAGAAACTTAGCCAA
GAGCACTGTGAAGGACTCTCTTTAGATGAGGAGAAGGCAGAGAGTGAAGGGTTAACAGAC
CCCATATTAACCCCAGGGGACCTCCCAAGCCCATCGCTGATAGACGGCGGTGATGTAATC
AAGGAGCCTGAATCTGCTGTTCCACGTCTCTTGATAGAAGGCCTCCACGAGGGTGAACCT
CCACCAGACATAAACAGCCTGGAACAAAACCAGGAAACAGCTGGTCGGGATTACGCTACA
GATCAGCAAAGGGGCTTGGCTCCAGAAACTGGTTGTCATTCTGGGAATAGTACTGGAACA
GTGAGTAGTAAAGAGCTAGACGGTGAAGACGCAGCTGAACCTTCTGGAAACAGCATTGAA
AGTACCAGTTTGCCAACGGATGAACCGGACGATACAGCTGATTCTCGGACTGAGGGTAAC
TTCAAGGAAGAATTACAAACAGATCCATCACCTGAAATGATGCCAAGCTCCAGCAATAGA
CATGCTGATGAAGAGTCAGGGACGACCCATGGCCTCTCCAGTGATGATGACGTCAGTTTC
CAATCGGTCGAAAGCTCCACAACAGAAATATTCCACCCCACTCAGGACAACGTTAGTACG
GAGGATCAGGATTTACTTCAGAACAAGATAGCAGAACTGTCCTCAACAGCAGAGGAGGAA
CCAAACGATTCAAAATCTAGTGAGAGCAATGAGCATGCACTAACCGTGGACGCAGGGCTC
CCCTTGGAGCCGGGCACTGACAGTGCACCAACAGAAACAGACCGCAGCCAGACTGGCACC
GAGCCTGAATCAGAACTGTCACTCAGCCTCCAAACAATAGAGGCTTTGAATCCTGAGGGG
ACAGTAGAGAACCTCATCGCAGAGCTTTCCAAAGAGGATGTGTCGTCGTCAGAAAGCGGG
GACGCTCCAATGACGGAGGTCGATGAAGGTGAAACTGGAGAGGTCAGCAGCTCTGAACTG
AATGCAGGGATTGAGCATTCACAATCAGAGGTCACCAGCGGGGCTTTATGTGAACCCAGT
CCATCTGCTGCGGAGGAAAGTGATGCGATTGGCCCGGTTGAAGGAGACCATCAGTCAGCA
GAGGCCGGTGATAAATCTGTAGTGGCTTCAGCTGAAAACAATGAAGATGTGCAGTTGATG
CCACAGCAACCCAAAGAGGAGAATTCAGAGATGACAGCAGATGAGAGGTCACCTGATGAG
GGATTAAGGCTCTCAGAGAATCAGATTGATGCATCTTCGTCACAGGGTGTCACTCCTCTT
CCGGATAGTGTAGATGTCAGTGATTTGGAAGTAGATCCACCTTCTCCAAACAATGAAGCA
TCCTGTGGAGCTCATGTTGAGGATGAGGTGACGGAAAATCCAGAGACTCTTGACGCAGTG
GATGGAGCACCACAATGCCCTGACAGTGCACCTCAAGAGGTGGAAGTTATCATGTCTGAA
GACACTATAATTGGTGCAGGGGAGGATGAAAATGGCCCCTCAGAGGAAACAGACTTTTCC
ATGATCCACCGAGACAGAGACGCGTCGTTCCATCAGCCTTGCAACACTCCACACTCAGGA
TCCTCGCAGTCTTCAGCGTTTCCCAGTTTGCCCAGTAGAACCAGCAGTGCCACCAGCTGT
CCCTCCACCACACACAGAGACTCTGCCAGCGACATAGAAAGCCTCCTGAACGCAGAGCCA
GGATATGACAGCGTCTTCAGAAAGAATGATGAACCAGTGACAGGAGGAGACAGTGCCAGC
GAGGTTTCCGTCTCCTGTTCCTCCACAGACGACACCGCCAGCGTCGGTCCGTCGAGCTCC
AGTCCGGAGGGCAGCCACGGCCTGGAATGCAGCTGGAGCCCAGAGGAGGGCATCCAGACT
GGGGCTGCTACCACTATAGGACCGGGCAGCGTTGGAT------GTGGTGGTGGTGGAGGA
GGAGGAGCGGGAGAAGCTGAAGAAGAAGCCAAAGACAGAGTGACAGAGGTGCTGCGGCGC
CCCTGCTCCAGCATCCGCTCCCAGTCGCCACATCGCCGCCACAGCTGGGGTCCTGGAAAG
AACAACGGAGAAGACGCAGAGATGAACCAGAGGAGCTCCGTCCGTAGCCCTGGTGAGGGG
AAGCCGACCTTTCACAGGAGAAGCTACAGCCTGGAGGGGCTCAGTGGGGTCCAGGAAGAG
CTGAGAGGCCCCACCGCTCAGGGTCCCCGAATCCTGGAGCCTTCAAGGATGCCCCGGCAT
GACAGCGATGACAGGGGCTCCCTGGTTTCTCTGACAGAGGAGCAGGAGGAGCTGGGGGAG
CATGGCAGACTACATGACCCGAAATCAAGGAGGTATCGGCCTCTGCGAAACAGCTGTCCT
CCCATGACCCTGCCTCTCACCAAGTCTGTATCTATGCTCGCCATCAGCCAGAGAGACATT
GATGGTATGAGGTCGTTTTCCAGTGCCTCTGGGTCACTAGCATACAGTATATCAGAGGAG
GAGCCTGGGCCTCTGCGGAGCGACACTGAAGGAAAGAGTGTGACGAAAGTCAGCCGGACC
TTCAGCTACCTCAAGAACAAGATGTACAAGAAGACCAGGGAAAAGGAGCGAGACAAGAAG
GAGAAAGACAAGGAGGGTAAAGAAAAGGACAAGAAGGCCATTAATGGTCATCTGTTCACA
CCAGTCAGCTCGGGCCAGGCTGCCCAGTGCTTCCAGTGCAATAAGGCTTTCAACAGCAAG
GAGGCTTTCCATTGCACACACTGTAATGCTTCCGTCCACAAGAGCTGCAGGGACAGCCTG
CCTGTTTGTGCCAAGGTGAAGATGAAGATGCCCAAACAGCAGTTTGCAGTACCAGATTCA
AGTCAACAGCTTACAGTCACAATGAGGAACAAATCTGGTGGGACAAGGGAACGCCCCTGG
TCTGCCATCTTGTCCCCCGAAGACCATTCCTCCCTGATGATCCCACCACGGAGACACACC
AGCATCATGACTTTCCATGGCAACAATCTCTCCAAGAGTTTATCCATAAGCAACATCGCA
GGCCCGGTGTTTGATGAGATGCCCATTAAAGGCCTGAGGTATCTCTCCCAGTCTACTGAC
TCCCTCAACAGAACCAACCAGGTCACAGAGTCCACGGAATCGCTCACTGATGAAGGGACA
GAAATGATGGACGGTCAGCTGATGGGGGAGTTTGAGGCAGAGGCCAAGGAGATGGAGGCC
GACTCGTGGAGTTTATGTGTGGAGCAGCAGTACCTGCAGCAGCTGGACAAAGAGCTGGTG
AAGAGACAAGACGTCATCTATGAGCTGATGCAGACGGAGATGCATCACATCCGGACGTTG
CGCATCATGTCAGAAGTCTACAGCAAAGGCCTGCAGAAGGAGCTGCAGCTGGAGCTGCAG
ACAGTGGAGAAGCTGTTCCCTGCTCTAGACGAACTCCTGGAGCTCCACACCCAGCACCTC
CTCCGCCTCCTGGAGAGAAAGAGGGAGAGCCCGCTGGAGGGGGGGAGCTCGGAGGGAAGC
TTCATCATCAACAGGATAGGAGACATCTTGCTCAGCCAGTTCTCAGGATGCAACGGTGAA
AGCATGAAGAGGGTTTACGGGAGATTCTGCAGCCGCCACAACGAAGCTGTAAACTTCTAC
AAGGACCTCCTCACCAAAGACAAACGCTTCAAGGCTTTTATCAAAAAAAAGATGAGTAGC
AGCATTGTGCGGAGGCTTGGTATCCCAGAATGCATCTTGCTGGTGACCCAGAGGATAACA
AAGTACCCGGTGCTAATTCAGAGAATGCTGCAGCACACTAAAGAAAGTGAGGAAGACTAT
GAAGACCTGACGGATGCTGTTCGGCTTGTGAAGGAGGTGATCGCAGCAGTGGATAGCAAA
GTGAACGAGCACGAGAAACGGCGCCGACTGAAGGACTTCCACAGCCGCATGGACAGCAAG
TCCATCATGATGATGAAGAGTGGTCAGATATTTGCTAGGGAGGATCTACTGAGGAGGAGG
CTGATCCATGATGGAGGGCTGCAGCTGAAGAACTGCCAGGGAAGACTAAAGGATGTCCAT
GCTCTGCTACTATCAGATGTCTTCGTCTTCCTCCAAGAGAAAGACCAGAAATATGTCTTC
GCCATGCTGGACCAGCGCTCCACGGTCATCTCCCTCCAGAAGCTGATTGTGAGGGAGGTT
GCAAACGAAGAGCGCGGCCTCTTCCTCATCACGGCAGGCATTGAGAAGCCGGAGATGATG
GAGGTTTTGGCCAGCTCCAAGGATGAACGCAACACCTGGATGCAGCTCATCCAGGAAGCC
ATGCAGTCGATAGAGAAGGATGAGGATGAAGGGATTCCCAGTGAGACGGAAGATGACAAG
AGACAACTGGAGACTAAAGCCAAGGAGATGAGAGATTTATTGAGGCAAAAGGACACAGAG
ATCATGTCTCTGCTGGAGGAGAAGGTGCGGCTCTTCAGGGGGATGTGGGAAGGTTTGAAC
CCAGGCGAGGAGGTCTGCCGGCAGGTCCAGCCTTTCTTCAGGTCAGTCTCCAGCCAGGAG
CTGCCCAGGGGGGCGTCGATCATGAAGGATGCACTGGAGGAAGTGGAGACGTTACAGGGG
CTGGTGAATGGCAGCCTGGGCGGGGCAATGGCCAGCGTCCAGGAAGGAGGGGTTGCGGGG
CCGGTGTGTCTGCCCCGCCGGGCCGAGACCTTCGGAGGCTTCGACAGTCACCAGATGCAC
AGCAGTAAGAGTGGTGATGGTGACGAGAGCGAGGATACGGCGGGAGATCTGCGCAGGACA
GAGTCCGACAGTGTTTTAAAGAAGGGAGGAAACGCCAACCTGCTACTGCTGCTGAAGAGG
AACAGTGAGCAGGTCCTCCACAGTGTCTCCAATCTGCATCTCCTGCTCAGCACTCTGCAG
GCGGTGGTGGTCCAGCAGGACAGCTTCATAGAGGACCAGCGGCAGGCCCTGAGCGAGCGC
TCGTCCTCCTGCTCATCTTTATCGCGGCCGTCCTCGCGGCCCAGCTCGCTGATTGAACAG
GAGAAGCAGCGCAGCCTGGAGAAGCAGCGGCAGGAGCTGGCATCCCTGCAGAGACAGCAG
GCAGCTCATGCTGAGGAGAAGAGGAGAAGGGAGAGGGACTGGGAGCTGAGGGAACAGCAG
CTGGCAGAAAGAGAAGGGCTGCTGCACCTACAGCAGGAGGAAGAGATCTTGAAGCAGCAC
AAGGAGCTAGAGGAGGAGAAGCAGGGGCTGCAGAGTAAAAAGGAGGAGTACCAGAGAGAC
CTGGAGAGGCTGAGGGACGCCCAGAGGAAGCTGGAGAAAGACAGAGAGGCAGTGCAGCGG
CAGCTCGAAAAGATGGAGGAGCTGCGCCTGTCTGAGAGGACTCCCTCCACAACGTCAGAT
GAAACCCAGTTCCCGGGCAGCTCCCAGTCTCTGGAGCTGGACCCGCTGGAGCT------A
TCCTCCTCCTCCTCCTCCTCCCTGCTGAGGCTGCAGCCCCAGCGGTCTAAGCCCAAAGGG
AAAAGCCTCAATCCCTTTACCTCATCCTCCAGCAACCTCAAAGGTAGCGAAGCCAACAAC
CAGATCTCAAAGAGCCTGCTGCAGCTGTCCAAGAACAAGAGCAAAGAGGGGAAGGAGAAG
GAGAAGAAGAAGAAGAAGGGCAAAGGCGGGAGCGCACAGACAGCAGACCCCCAGCACCTC
CCCGAGCCTCCTCTGGACGGAGAGATCTTCTTCTGCTGA
