# Supplementary material for: Chromosome-Level Genome Assembly of the Speckled Blue Grouper (Epinephelus cyanopodus) Provides Insight into Its Adaptive Evolution
Source: Biology (Basel). 2022 Dec 13;11(12):1810. doi: 10.3390/biology11121810 (PMC9775623; doi:10.3390/biology11121810)
Supplement: Supplementary file 1 [file biology-11-01810-s001.zip › Supplemental Data/HO00867.align]

>E.fuscoguttatus.15781_fus
ATGCCAGCCAAGGGGAAGTACCTGTTGAATGACCAAGAGCTGAAAAATGAGGCACTGTAC
CGCAAGTTCTCCTGCATCAGCCAGTATCAGCCACTGGTGCTCTTGCTGGGCCTCTCCATG
CTCTCCTGTGGGATCCTCCTCATCCTCTTCTTTGCCCTTCGACTGAGCGCAAAGGATCAC
TGTGCCTTTGTGAGCGTGGTGAGTGGCAGCCTGTGCGTGTTTCTGACCGTGTTTGTGCTC
GTGTGTACGGAGATACTCTCACAACGATGGAGGCGTCTACTCGGCCTGATTGTATGGGCC
ACACACCTCACCATGGGCTACACCTTTATCTTCAGCAGCTCAATCATCTTGCCTTGGGAC
CAGGTGCCTTTCTTCCTCTTCATCATCTTCACAGTGTACACTATGCTGCCATTCCAGTTG
TGGTACGCTGTGGTGCTGAGTGTCATCTCCTCACTGTCCCACATCATGGTCCTCACACTG
CGCCTCACTGTTTATGAAAAAAAGTCCCCTTCGTACCTCGCTGAACAGCTGCTGTCCAAT
GCAGTGGTGTTTCTGTGTGGCAGTGTGGTGGGAGCCTTCCATAAGGTCCTGATGGAGAAA
ACCCTGAGGCAGACCTTTCAAGACACACTGAGGTGCCTGAGCATGCGGATGAAGCTGGAG
ATAGAAAAGAGACAACAGGAGAACCTGTTACAATCTGTGTTACCAGTCTACATCTCTATG
AAGATGAAGCTTGCAATCATGGAGCGCTTGCAAGACTGTAAAGACAAAGAAGAACAACAG
CGACTGGTCAAAGATAACAACTTCCACAGTCTTTATGTCAAGAGGCATGAGAATGTCAGT
ATTCTTTATGCTGACATTGTCGGCTTCACCCGATTGGCCAGTGACTGTTCTCCCAAAGAG
CTTGTCATTATGCTCAATGAATTGTTTGGCAAGTTTGACCAAATTGCCAAGGAAAACGAA
TGCATGAGAATCAAGATCCTTGGAGACTGTTACTACTGTGTGTCAGGACTGCCGGTTTCT
CTGCCGAAACATGCCAAGAACTGCGTCAAAATGGGCCTGGACATGTGTGAAGCCATCAAG
CAGGTACGGGAGGCCACCGGAGTGGATATTAACATGAGAGTGGGCGTGCACTCAGGCAAC
GTGCTCTGTGGTGTCATCGGCCTTCGCAAGTGGCAGTTTGACGTGTGGTCACATGATGTC
ACGCTGGCCAATCACATGGAGTCAGGAGGCCTTCCAGGACGTGTCCACATCACAGAGGCG
ACTCTGAAGCACCTGAACAAGGCTTACGAAGTGGAAGACGGCAATGGCCATCTCAGGGAC
CCCTATCTGAAAGAGCTCAACGTCCAGACCTACCTGGTTATTGATCCACGGTCTAAGGAC
CTGTCAACGAACAGCCGTACTGTGCCTAAACCTCGGGTGAATGATGGTCTGAAGATGAGA
GCGTCAGTGCGTATGACCCGCTACCTGGAATCTTGGGGGGCTGTTAAACCCTTCGCCCAC
CTTCAGAGCCGAGAGGGCTTCACCCCAGACGCTATTGTTAATGGCAAGACACGCTTCAAG
GACATCCCTTTACGAGCAGCCCCCAGCTCCAAGATCACTGAGAGCTTTGATGAGTCTCTA
GAGGAACCGTTCTCCTTGCCTACCCCTTCGTTCAGCAGCTATAAGAACAAATCCCAGAAG
AGTAAGTTTGATGAGGAGCTGCACAACGAGATGACTACCACCATAGATGAGCTCAGCAGC
AAGCAGTGGTCTAAGTCTGAAGAGAATGGTGGTTTAAATGTGTGGTTTCTAAAGAAAGAG
CTGGAAAAACAGTACCGAGCCCTGGACTTGCCAGTGTTCAAATACTATGTTGGCTGTGCC
ACCTTCATCTTCCTCTGCATTTTTTTGGTTCAGATGTTTGTCACAAAGCATCGACAGATG
TTGGCGATGTCATTTGGAGTGTTGGTCTGTGTGCTGCTGCTGACCCTGGCCATCTGTTTT
GCGGGTCACTTTCAGCGCCTCTTTCCAGAGAAGCTGTCGAGGTGCCAGTGGCTGCCAGCT
GTGTCGGAGGCAGTGGTAAAGCGGCCGTGTGTGCGCCTCCCACTGGCCACCATCACTGCT
GCGGTCATCGTTATCTTGGCAGTTTTCAACCTGTGCTTCATCCAGACGCCACAGACAGAG
TGTCCCACTGATATTGGTGACCTGCGTCACAATGATTCCCATGAGCAGGGATTAGAGGAA
AGTCTCTTCTACCTGCCATATTCCGTGTACTGCTGCATCCTGTCACTCGTTGCATGTGGA
GTCTTCCTCCGGGTGAGCTTTGAGCTCAAAGTGCTCTTCCTCACCCTGGCCTCCACCGCA
TACTACATCATCATCCTCAGCACCAAGAAGGAACTCTTTGTGGTCTACGGAAAGGTCCTC
TGCTATCAGCAGCTCAAGGGCTGCAACTGCAGCAG---CAACCGTGACGTCATCTTGAGC
TTGATAGGGCTGGTGAAACACCCCCAGGTGATGAGCTGCATATATATCACCCTGTTTCTG
GTCACAATGCTCATCATCTCACAACAG---------------------------------
AATGAGTCCTGCTTTCGCCAGGACTTCCTGTTAAAGTATAAGAACCGCACAGAGCAGGAT
GAGATCGAGACCAGGGAGAACCTGAACCGCCTGCTGCTGGAGAATGTGCTGCCGGCCCAC
GTGGCAGCGCTCTTTGTTGGGGAGAATAAAAAGAATGAGGACCTCTACTATAAGTCGTAT
GACTGCGTCTGTGTGATGTTTGCCTCAGTGCCAGATTTCAAAGAGTTTTACACTGAGTGT
GATATCAACAAAGAGGGCCTGGAATGCCTCAGGCTCCTGAACGAGATCATCGCTGACTTT
GACGAGCTGCTGTCCAAACCGAAGTTCAGCGGTGTGGAGAAGATCAAGACAATTGGCAGC
ACTTACATGGCTGCTGCAGGGCTTAGTGGGACGCCTGGTCAGGAGAACAATCAGGACAGA
GAAAAGCAGCAGGCCCAGATAGGCATCATGGTGGAGTTTGCCATTGCTCTAATTGGCAAG
TTGGACGGCATCAACAGGCATTCCTTCAATAGCTTCAGGCTTCGTGTGGGTATTAATCAC
GGCCCGGTGATAGCCGGAGTGATCGGGGCGAGGAAACCTCAGTACGACATCTGGGGCAAT
ACTGTGAACGTAGCCAGCAGAATGGAGAGCACCGGGGAGCTGGGAAAGATCCAGGTGACA
GAGGAAACAACCGATGTGCTGCAGAAGCTGGGCTACTCGTGCGAGTGTCGAGGGTTCATT
AACGTGAAGGGCAAAGGGGAGCTGAAAACCTTCTTTGTGTGCACTGACATGAGCAAGCAG
CAAGGTATGGGGCTGAGCTGA
>C.altivelis-GLEAN-10027593_alt
ATGCCAGCCAAGGGGAAGTACTTGTTGAATGACCAAGAGCTGAAAAATGAGGCACTGTAC
CGCAAGTTCTCCTGCATCAGCCAGTATCAGCCACTGGTGCTCTTGCTGGGCCTCTCCATG
CTCTCATGTGGGATCCTCCTCATCCTCTTCTTTGCCCTTCAACTGAGTGCAAAGGATCAC
TGTGCCTTTGTGAGCGTGGTGAGTGGCAGCCTGTGCGTGTTTCTGACCGTGTTTGTGCTC
GTGTGTACGGAGATACTCTCACAACGATGGAGGCGTCTACTCGGCCTGATTGTATGGGCC
ACACACCTCACCATGGGCTACACCTTTATCTTCAGCAGCCCAATCATCCTGCCTTGGGAC
CAGGTGCCTTTCTTCCTCTTCATCATCTTCACAGTGTACACTATGCTGCCATTCCAGTTG
TGGTACGCTGTGGTGCTGAGTGTCATCTCCTCACTGTCCCATATCATGGTCCTCACACTG
CGCCTCACTGTTTATGAAAAAAAGTCCCCTTCGTACCTCGCCGAACAGCTGCTGTCCAAT
GCAGTGGTGTTTCTGTGTGGCAGTGTGGTGGGAGCCTTCCATAAGGTCCTGATGGAGAAA
ACCCTGAGGCAGACCTTTCAAGACACACTGAGGTGCCTGAGCATGCGGATGAAGCTGGAG
ATAGAAAAGAGACAACAGGAGAACCTGTTACAATCTGTGTTACCAGTCTACATCTCTATG
AAGATGAAGCTTGCAATCATGGAGCGCTTGCAAGACTGTAAAGACAAAGAAGAACAACAG
CGACTGGTCAAAGATAACAACTTCCACAGTCTTTATGTCAAGAGGCATGAGAATGTCAGT
ATTCTTTATGCTGACATTGTCGGCTTCACCCGATTGGCCAGTGACTGTTCTCCCAAAGAG
CTTGTCATTATGCTCAATGAATTGTTTGGCAAGTTTGACCAAATTGCCAAGGAAAACGAA
TGCATGAGAATCAAGATCCTTGGAGACTGTTACTACTGTGTGTCAGGACTGCCGGTTTCT
CTGCCGAAACATGCCAAGAACTGCGTCAAAATGGGCCTGGACATGTGTGAAGCCATCAAG
CAGGTACGGGAGGCCACCGGAGTGGATATTAACATGAGAGTGGGCGTGCACTCAGGCAAC
GTGCTCTGTGGTGTCATCGGCCTTCGCAAGTGGCAGTTTGACGTGTGGTCACATGATGTC
ACGCTGGCCAATCACATGGAGTCAGGAGGCCTTCCAGGACGTGTCCACATCACAGAGGCA
ACTCTGAAGCACCTGAACAAGGCTTACGAAGTGGAAGACGGCAATGGCCATCTCAGGGAC
CCCTATCTGAAAGAGCTCAACGTCCAGACCTACCTGGTTATTGATCCACGGTCTAAGGAC
CCGTCAACAAACAGCCGTACTGTGCCTAAACCTCGGGTGAATGATGGTCTGAAGATGAGA
GCGTCAGTGCGTATGACCCGCTACCTGGAATCTTGGGGGGCTGTTAAACCCTTCGCCCAC
CTTCAGAGCCGAGAGGGCTTCACCCCAGACGCTATTGTTAATGGCAAGACACGCTTCAAG
GACATCCCTTTACGAGCAGCCCCCAGCTCCAAGATCACTGAGAG----------------
--------------------------------------------GAACAAATCCCAGAAG
AGTAAGTTTGATGAGGAGCTGCACAACGAGATGACTACCACCATAGATGAGCTCAGCAGC
AAGCAGTGGTCTAAGTCTGAAGAGAATGGCGGTTTAAATGTGTGGTTTCTAAAGAAAGAT
CAGGAAAAACAGTACCGAGCCCTGGACTTGCCAATGTTCAAACACTATGTTGGCTGTGCC
ACCTTCATCTTCCTCTGCATTTTTTTGGTTCAGATGTTTGTCACAAAGGATCGACAGATG
TTGGTGATGTCATTTGGAGTGTTGGTCTGTGTGCTGCTGCTGACCCTGGCCATCTGTTTT
GCGGGTCACTTTCAGCGCCTCTTTCCAGAGAAGCTGTCGAGGTGCCAGTGGCTGCCAGCT
GTGTCGGAGGCGGTGGTAAAGCGGCCGTGTGTGCGCCTCCCACTGGCCACCATCACTGCC
GCAGTCATCGTTATCTTGGCAGTTTTCAACCTGTGCTTCATCCAGACGCCACAGACAGAG
TGTCCCACTGATATTGGTGACCTGCGTCACAATGATTCCCATGAGCAGGGATTAGAGGAA
AGTCTCTTCTACCTGCCATATTCCGTGTACTGCTGCATCCTGTCACTCGTTGCATGTGGA
GTCTTCCTCCGGGTGAGCTTTGAGCTCAAAGTGTTCTTCCTCACCCTGGCCTCCACCGCA
TACTACATCATCATCCTCAGCACCAAGAAGGAACTCTTTGTGGTCTACGGAAAGGTCCTC
TGCTATCAGCAGCTCGAGGGCTGCAACTGCAGCAG---CAACAGTAACGTCATCTTGAGC
TTGATAGGGCTGGTGAAACACCCCCAGGTGATGAGCTGCATATATATCACCCTGTTTCTG
GTCACCATGCTCATCATCTCACAACAG---------------------------------
AATGAGTCCTGCTTTCGCCAGGACTTCCTGTTAAAGTATAAGAACCGCACAGAGCAGGAT
GAAATCGAGACCAGGGAGAACCTGAACCGCCTGCTGCTGGAGAATGTGCTGCCGGCCCAC
GTGGCAGCGCTCTTTGTTGGGGAGAATAAAAAGAATGAGGACCTCTACTATAAGTCGTAT
GACTGCGTCTGTGTGATGTTTGCCTCAGTGCCAGATTTCAAAGAGTTTTACACGGAGTGT
GATATCAACAAGGAGGGCCTGGAATGCCTGAGGCTCCTGAATGAGATCATCGCTGACTTT
GACGAGCTGCTGTCCAAACCGAAGTTCAGCGGTGTGGAGAAGATCAAGACAATTGGCAGC
ACTTACATGGCTGCTGCAGGGCTTAGTGGGACGCCTGGTCAGGAGAACAATCAGGACAGA
GAAAAGCAGCAGGCCCAAATAGGCATCATGGTGGAGTTTGCCATTGCTCTGATTGGCAAG
TTGGACGGCATCAACAGGCATTCCTTCAATAGCTTCAGGCTTCGTGTGGGTATTAATCAC
GGCCCGGTGATAGCCGGAGTGATCGGGGCAAGGAAACCTCAGTACGACATCTGGGGCAAT
ACTGTGAACGTAGCCAGCAGAATGGAGAGCACCGGGGAGCTGGGAAAGATCCAGGTGACA
GAGGAAACAACCGATGTGCTGCAGAAGCTGGGCTACTCGTGCGAGTGTCGAGGGTTCATT
AACGTGAAGGGCAAAGGGGAGCTGAAAACCTTCTTTGTGTGCACTGACATGAGCAAGCAG
CAAGGTATGGGGCTGAGCTGA
>Epmoa-GLEAN-10022022_moa
ATGCCAGCCAAGGGGAAGTACCTGTTGAATGACCAAGAGCTGAAAAATGAGGCACTGTAC
CGCAAGTTCTCCTGCATCAGCCAGTATCAGCCACTGGTGCTCTTGCTGGGCCTCTCCATG
CTCTCCTGTGGGATCCTCCTCATCCTCTTCTTTGCCCTTCAACTGAGCGCAAAGGATCAC
TGTGCCTTTGTGAGCGTGGTGAGTGGCAGCCTGTGCGTGTTTCTGACCGTGTTTGTGCTC
GTGTGTACGGAGATACTCTCACAACGATGGAGGCGTCTACTCGGCCTGATTGTATGGGCC
ACACACCTCACCATGGGCTACACCTTTATCTTCAGCAGCCCAATCATCTTGCCTTGGGAC
CAGGTGCCTTTCTTCCTCTTCATCATCTTCACAGTGTACACTATGCTGCCATTCCAGTTG
TGGTACGCTGTGGTGCTGAGTGTCATCTCCTCACTGTCCCACATCATGGTCCTCACACTG
CGCCTCACTGTTTATGAAAAAAAGTCCCCTTCGTACCTCGCCGAACAGCTGCTGTCCAAT
GCAGTGGTGTTTCTATGTGGCAGTGTGGTGGGAGCCTTCCATAAGGTCCTGATGGAGAAA
ACCCTGAGGCAGACCTTTCAAGACACACTGAGGTGCCTGAGCATGCGGATGAAGCTGGAG
ATAGAAAAGAGACAACAGGAGAACCTGTTACAATCTGTGTTACCAGTCTACATCTCTATG
AAGATGAAGCTTGCAATCATGGAGCGCTTGCAAGACTGTAAAGACAAAGAAGAACAACAG
CGACTGGTCAAAGATAACAACTTCCACAGTCTTTATGTCAAGAGGCATGAGAATGTCAGT
ATTCTTTATGCTGACATTGTCGGCTTCACCCGATTGGCCAGTGACTGTTCTCCCAAAGAG
CTTGTCATTATGCTCAATGAATTGTTTGGCAAGTTTGACCAAATTGCCAAGGAAAACGAA
TGCATGAGAATCAAGATCCTTGGAGACTGTTACTACTGTGTGTCAGGACTGCCGGTTTCT
CTGCCGAAACATGCCAAGAACTGCGTCAAAATGGGCCTGGACATGTGTGAAGCCATCAAG
CAGGTACGGGAGGCCACCGGAGTGGATATTAACATGAGAGTGGGCGTGCACTCAGGCAAC
GTGCTCTGTGGTGTCATCGGCCTTCGCAAGTGGCAGTTTGACGTGTGGTCACATGATGTC
ACGCTGGCCAATCACATGGAGTCAGGAGGCCTTCCAGGACGTGTCCACATCACAGAGGCA
ACTCTGAAGCACCTGAACAAGGCTTATGAAGTGGAAGACGGCAATGGCCATCTCAGGGAC
CCCTATCTGAAAGAGCTCAACGTCCTGACCTACCTGGTTATTGATCCACGGTCTAAGGAC
CCGTCAACGAACAGCCGTACTGTGCCTAAACCTCGGGTGAATGATGGTCTGAAGATGAGA
GCGTCAGTGCGTATGACCCGCTACCTGGAATCTTGGGGGGCTGTTAAACCCTTCGCCCAC
CTTCAGAGCCGAGAGGGCTTCACCCCAGACGCTATTGTTAATGGCAAGACACGCTTCAAG
GACATCCCTTTACGAGCAGCCCCCAGCTCCAAGATCACTGAGAGCTTTGATGAGTCTCTA
GAGGAACCGTTCTCCTTGCCTACCCCTTCGTTCAGCAGCTATAAGAACAAATCCCAGAAG
AGTAAGTTTGATGAGGAGCTGCACAACGAGATGACTACCACCATAGATGAGCTCAGCAGC
AAGCAGTGGTCTAAGTCTGAAGAGAATGGCGGTTTAAATGTGTGGTTTCTAAAGAAAGAT
CTGGAAAAACAGTACCGAGCCCTGGACTTGCCAATGTTCAAACACTATGTTGGCTGTGCC
ACCTTCATCTTCCTCTGCATTTTTTTGGTTCAGATGTTCGTCACAAAGGATCGACAGATG
TTGGCGATGTCATTTGGAGTGTTGGTCTGTGTGCTGCTGCTGACCCTGGCCATCTGTTTT
GCGGGTCACTTTCAGCGCCTCTTTCCAGAGAAGCTGTCGAGGTGCCAGTGGCTGCCAGCT
GTGTCGGAGGCGGTGGTAAAGCGGCCGTGTGTGCGCCTCCCACTGGCCACCATCACTGCC
GCGGTCATCGTTATCTTGGCAGTTTTCAACCTGTGCTTCATCCAGACGCCACAGACAGAG
TGTCCCACTGATATTGGTGACCTGCGTCACAATGATTCCCATGAGCAAGGATTAGAGGAA
AGTCTCTTCTACCTGCCATATTCCGTGTACTGCTGCATCCTGTCACTCGTTGCATGTGGA
GTCTTCCTCCGGGTGAGCTTTGAGCTCAAAGTGCTCTTCCTCACCCTGGCCTCCACCGCA
TACTACATCATCATCCTCAGCACCAAGAGCGAACTCTTTGTGGTCTACGGAAAGGTCCTC
TGCTATCAGCAGCTCAAGGGCTGCAACTGCAGCAG---CAACGATAGCGTCATCTTGAGC
TTGATAGGGCTGGTGAAACACCCCCAGGAGATGAGCTGCATATATATCACCCTGTTTCTG
GTCACCATGCTCATCATCTCACAACAGCAGATTAAAAGTATAAATGTGCAGATGGAGTCT
AATGAGTCCTGCTTTCGCCAGGACTTCCTGTTAAAGTATAAGAACCGCACAGAGCAGGAT
GAGATCGAGACCAGGGAGAACCTGAACCGCCTGCTGCTGGAGAACGTGCTGCCGGCCCAC
GTGGCAGCGCTCTTTGTTGGGGAGAATAAAAAGAATGAGGACCTCTACTATAAGTCGTAT
GACTGCGTCTGTGTGATGTTTGCCTCAGTGCCAGATTTCAAAGAGTTTTACACTGAGTGT
GATATCAACAAGGAGGGCCTGGAATGCCTGAGGCTCCTGAACGAGATCATCGCTGACTTT
GACGAGCTGCTGTCCAAACCGAAGTTCAGCGGTGTGGAGAAGATCAAGACAATTGGCAGC
ACTTACATGGCTGCTGCAGGGCTTAGTGGGACGCCTGGTCAGGAGAACAATCAGGACAGA
GAAAAGCAGCAGGCCCAGATAGGCATCATGGTGGAGTTTGCCATTGCTCTGATTGGCAAG
TTGGACGGCATCAACAGGCATTCCTTCAATAGCTTCAGGCTTCGTGTGGGTATTAATCAC
GGCCCGGTGATAGCCGGAGTGATCGGGGCGAGGAAACCTCAGTACGACATCTGGGGCAAT
ACTGTGAACGTAGCCAGCAGAATGGAGAGCACCGGGGAGCTGGGAAAGATCCAGGTGACA
GAAGAAACAACCGATGTGCTGCAGAAGCTGGGCTACTCGTGCGAGTGTCGAGGGTTCATT
AATGTGAAGGGCAAAGGGGAGCTGAAAACCTTCTTTGTGTGCACCGACATGAGCAAGCAG
CAAGGTATGGGGCTGAGCTGA
>XP-033476338.1_lan
ATGCCAGCCAAGGGGAAGTACCTGTTGAATGACCAAGAGCTGAAAAATGAGGCACTGTAC
CGCAAGTTCTCCTGCATCAGCCAGTATCAGCCACTGGTGCTCTTGCTGGGCCTCTCCATG
CTCTCCTGTGGGATCCTCCTCATCCTCTTCTTTGCCCTTCAACTGAGCGCAAAGGATCAC
TGTGCCTTTGTGAGCGTGGTGAGTGGCAGCCTGTGCGTGTTTCTGACCGTGTTTGTGCTC
GTGTGTACGGAGATACTCTCACAACGATGGAGGCGTCTACTCGGCCTGATTGTATGGGCC
ACACACCTCACCATGGGCTACACCTTTATCTTCAGCAGCCCAATCATCTTGCCTTGGGAC
CAGGTGCCTTTCTTCCTCTTCATCATCTTCACAGTGTACACTATGCTGCCATTCCAGTTG
TGGTACGCTGTGGTGCTGAGTGTCATCTCCTCACTGTCCCACATCATGGTCCTCACACTG
CGCCTCACTGTTTATGAAAAAAAGTCCCCTTCGTACCTCGCCGAACAGCTGCTGTCGAAT
GCAGTGGTGTTTCTGTGTGGCAGTGTGGTGGGAGCCTTCCATAAGGTCCTGATGGAGAAA
ACCCTGAGGCAGACCTTTCAAGACACACTGAGGTGCCTGAGCATGCGGATGAAGCTGGAG
ATAGAAAAGAGACAACAGGAGAACCTGTTACAATCTGTGTTACCAGTCTACATCTCTATG
AAGATGAAGCTTGCAATCATGGAGCGCTTGCAAGACTGTAAAGACAAAGAAGAACAACAG
CGACTGGTCAAAGATAACAACTTCCACAGTCTTTATGTCAAGAGGCATGAGAATGTCAGT
ATTCTTTATGCTGACATTGTCGGCTTCACCCGATTGGCCAGTGACTGTTCTCCCAAAGAG
CTTGTCATTATGCTCAATGAATTGTTTGGCAAGTTTGACCAAATTGCCAAGGAAAACGAA
TGCATGAGAATCAAGATCCTTGGAGACTGTTACTACTGTGTGTCAGGACTGCCGGTTTCT
CTGCCGAAACATGCCAAGAACTGCGTCAAAATGGGCCTGGACATGTGTGAAGCCATCAAG
CAGGTACGGGAGGCCACCGGAGTGGATATTAACATGAGAGTGGGCGTGCACTCAGGCAAT
GTGCTCTGTGGTGTCATCGGCCTTCGCAAGTGGCAGTTTGACGTGTGGTCACATGATGTC
ACGCTGGCCAATCACATGGAGTCAGGAGGCCTTCCAGGACGTGTCCACATCACAGAGGCG
ACTCTGAAGCACCTGAACAAGGCTTACGAAGTGGAAGACGGCAATGGCCATCTCAGGGAC
CCCTATCTGAAAGAGCTCAACGTCCAGACCTACCTGGTTATTGATCCACGGTCTAAGGAC
CCGTCAACGAACAGCCGTACTGTGCCTAAACCTCGGGTGAATGATGGTCTGAAGATGAGA
GCGTCAGTGCGTATGACCCGCTACCTGGAATCTTGGGGGGCTGTTAAACCCTTCGCCCAC
CTTCAGAGCCGAGAGGGCTTCACCCCAGACGCTATTGTTAATGGCAAGACACGCTTCAAG
GACATCCCTTTACGAGCAGCCCCCAGCTCCAAGATCACTGAGAGCTTTGATGAGTCTCTA
GAGGAACCGTTCTCCTTGCCTACCCCTTCGTTCAGCAGCTATAAGAACAAATCCCAGAAG
AGTAAGTTTGATGAGGAGCTGCACAACGAGATGACTACCACCATAGATGAGCTCAGCAGC
AAGCAGTGGTCTAAGTCTGAAGAGAATGGCGGTTTAAATGTGTGGTTTCTAAAGAAAGAT
CTGGAAAAACAGTACCGAGCCCTGGACTTGCCAATGTTCAAACACTATGTTGGCTGTGCC
ACCTTCATCTTCCTCTGCATTTTTTTGGTTCAGATGTTCGTCACAAAGGATCGACAGATG
TTGGCGATGTCATTTGGAGTGTTGGTCTGTGTGCTGCTGCTGACCCTGGCCATCTGTTTT
GCGGGTCACTTTCAGCGCCTCTTTCCAGAGAAGCTGTCGAGGTGCCAGTGGCTGCCAGCT
GTGTCGGAGGCGGTGGTAAAGCGGCCGTGTGTGCGCCTCCCACTGGCCACCATCACTGCC
GCGGTCATCGTTATCTTGGCAGTTTTCAACCTGTGCTTCATCCAGACGCCACAGACAGAG
TGTCCCACTGATATTGGTGACCTGCATCACAATGATTCCCATGAGCAAGGATTAGAGGAA
AGTCTCTTCTACCTGCCATATTCCGTGTACTGCTGCATCCTGTCACTCGTTGCATGTGGA
GTCTTCCTCCGGGTGAGCTTTGAGCTCAAAGTGCTCTTCCTCACCCTGGCCTCCACCGCA
TACTACATCATCATCCTCAGCACCAAGAAGGAACTCTTTGTGGTCTACGGAAAGGTCCTC
TGCTATCAGCAGCTCGAGGACTGCAACTGCAGCAG---CAACGGTAGCGTCATCTTGAGC
TTGATAGGGCTGGTGAAACACCCCCAGGTGATGAGCTGCATATATATCACCCTGTTTCTG
GTCACCATGCTCATCATCTCACAACAG---------------------------------
AATGAGTCCTGCTTTCGCCAGGACTTCCTGTTAAAGTATAAGAACCGCACAGAGCAGGAT
GAGATCGAGACCAGGGAGAACCTGAACCGCCTGCTGCTGGAGAATGTGCTGCCGGCCCAC
GTGGCAGCGCTCTTTGTTGGGGAGAATAAAAAGAATGAGGACCTCTACTATAAGTCGTAT
GACTGCGTCTGTGTGATGTTTGCCTCAGTGCCAGATTTCAAAGAGTTTTACACCGAGTGT
GATATCAACAAGGAGGGCCTGGAATGCCTGAGGCTCCTGAACGAGATCATCGCTGACTTT
GACGAGCTGCTGTCCAAACCGAAGTTCAGCGGTGTGGAGAAGATCAAGACAATTGGCAGC
ACTTACATGGCTGCTGCAGGGCTTAGTGGGACGCCTGGTCAGGAGAACAATCAGGACAGA
GAAAAGCAACAGGCCCAGATAGGCATCATGGTGGAGTTTGCCATTGCTCTGATTGGCAAG
TTGGACGGCATCAACAGGCATTCCTTCAATAGCTTCAGGCTTCGTGTGGGTATTAATCAC
GGCCCGGTGATAGCCGGAGTGATCGGGGCGAGGAAACCTCAGTACGATATCTGGGGCAAT
ACTGTGAACGTAGCCAGCAGAATGGAGAGCACCGGGGAGCTGGGAAAGATCCAGGTGACA
GAGGAAACAACCGATGTGCTGCAGAAGCTGGGCTACTCGTGCGAGTGTCGAGGGTTCATT
AACGTGAAGGGCAAAGGGGAGCTGAAAACCTTCTTTGTGTGCACCGACATGAGCAAGCAG
CAAGGTATGGGGCTGAGCTGA
>OF06859-RA_aka
ATGCCAGCCAAGGGGAAGTACCTGTTGAACGACCAAGAGCTGAAAAATGAGGCACTGTAC
CGCAAGTTCTCCTGCATCAGCCAGTATCAACCACTGGTGCTCTTGCTGGGCCTCTCCATG
CTCTCCTGTGGGATCCTCCTCATCCTCTTCTTTGCCCTTCAACTGAGCGCAAAGGATCAC
TGTGCCTTTGTGAGCGTGGTGAGTGGCAGCCTGTGCGTGTTTCTGACCGTGTTTGTGCTG
GTGTGTACGGAGATGCTCTCACAACGATGGAGGCGTCTACTGGGTCTGATTGTATGGGCC
ACACACCTCACCATGGGCTACACCTTTATCTTCAGCAGCCCAATCATCCTGCCTTGGGAC
CAGGTGCCTTTCTTCCTCTTCATCATCTTCACAGTGTACACCATGCTGCCATTCCAGTTG
TGGTACGCTGTGGTGCTGAGTGTCATCTCCTCACTGTCCCACATCATGGTCCTCACACTG
CGCCTCACTATTTATGAAAAAAAGCCCCGTTCATACCTTGCCGAACAGCTGCTGTCCAAT
GCAGTGGTGTTTCTGTGTGGCAGTGTGGTGGGAGCCTTCCATAAGGTCCTGATGGAGAAA
ACCCTGAGGCAGACCTTTCAAGACACGCTGAGGTGCCTGAGCATGCGGATGAAGCTGGAG
ATAGAAAAGAGACAACAGGAGAACCTGTTACAATCTGTGTTACCAGTCTACATCTCCATG
AAGATGAAGCTTGCAATCATGGAGCGCTTGCAAGACTGTAAAGACAAAGAAGAACAACAG
CGACTGGTCAAAGATAACAACTTCCACAGTCTTTATGTCAAGAGGCATGAGAATGTCAGT
ATTCTTTATGCTGATATTGTCGGCTTCACCCGATTGGCCAGTGACTGTTCTCCCAAAGAA
CTTGTCATTATGCTCAATGAATTGTTTGGCAAGTTTGACCAAATTGCCAAGGAAAACGAA
TGCATGAGAATCAAGATCCTTGGAGACTGTTACTACTGTGTGTCAGGACTGCCGGTTTCT
CTGCCGAAACATGCCAAGAACTGCGTCAAAATGGGCCTGGACATGTGTGAAGCCATCAAG
CAGGTACGGGAGGCCACCGGAGTGGATATTAACATGAGAGTGGGCGTGCATTCAGGCAAC
GTGCTCTGTGGTGTCATCGGCCTTCGCAAGTGGCAGTTTGACGTGTGGTCACATGATGTC
ACGCTGGCCAATCACATGGAGTCAGGAGGCCTTCCAGGACGTGTCCACATCACAGAGGCG
ACTCTGAAGCACCTGAACAAGGCTTATGAAGTGGAAGACGGCAATGGCCATCTCAGGGAC
CCCTATCTGAAAGAGCTCAACGTCCAGACCTACCTGGTCATTGATCCACGGTCTAAGGAC
CCGTCAACGAACAGCCGTACTGTGCCTAAACCTCGGGTGAATGATGGTCTGAAGATGAGA
GCTTCAGTGCGTATGACCCGCTACCTGGAATCTTGGGGGGCTGTTAAACCCTTCGCCCAC
CTTCAGAGCCGAGAGGGCTTCACCCCAGACGCTATTGTTAATGGCAAGACACGCTTCAAG
GACATCCCTTTACGAGCAGCCCCCAGCTCCAAGATCACTGAGAGCTTTGATGAGTCTCTA
GAGGAACCGTTCTCCTTGCCTACCCCTTCGTTCAGCAGTTATAAGAACAAATCCCAGAAG
AGTAAGTTTGATGAGGAGCTGCACAACGAGATGACTACCACCATAGATGAGCTCAGCAGC
AAGCAGTGGTCTAAGTCTGAGGAGAATGGCGGTTTAAATGTGTGGTTTCTAAAGAAAGAT
CTGGAAAAACAGTACCGAGCCCTGGACTTGCCAATGTTCAAACACTATGTTGGCTGTGCC
ACCTTCATCTTCCTCTGCATTTTTTTGGTTCAGATGTTCGTCACAAAGGATCGACAGAAG
TTGGCGATGTCATTTGGAGTGTTGGTCTGTGTGCTGCTGCTGACCCTGGCCATCTGTTTT
GCGGGTCACTTTCAGCGCCTCTTTCCAGAGAAGCTGTCGAGGTGCCAGTGGCTGCCAGCT
GTGTCGGAGGCGGTGGTAAAGCGGCCGTGTGTGCGCCTCCCACTGGCCACCATCACTGCC
GCGGTCATCGTTATCTTGGCAGTTTTCAACCTGTGCTTCATCCAGACGCCACTGACAGAG
TGTCCCACTGATATTGGTGACCTACGTCACAATGATTCCCATAAGCAGGGATTAGAGGAA
AGTCTCTTCTACCTGCCATACTCCGTGTACTGCTGCATCCTATCGCTCGTTGCATGTGGA
GTCTTCCTCCGGGTGAGCTTTGAGCTCAAAGTGCTCTTCCTCACCCTGGCCTCCACCGCA
TACTACATCATCATCCTCAGCACCAAGAAGGAAGCATTTGTGGTCTACGGAAAGGTCCTC
TGCTATCAGCAGCTCGAGGGCTGCAACTGCAGCAGAGATAACGATCACGTCATCTTGAGC
TTGATAGGGCTGGTGAAACACCCCCAGGTGATGAGCTGCATATATATCACCCTATTTCTG
GTCACCATGCTCATCATCTCACAACAG---------------------------------
AATGAGTCCTGCTTTCGCCAGGACTTCCTGTTAAAGTATAAGAACCACACAGAGCAGGAT
GAGATCGAGACCAGGGAGAACCTGAACCGCCTGCTGCTGGAGAACGTGCTGCCAGCCCAT
GTGGCAGCGCTCTTTGTCGGGGAGAATAAAAAGAATGAGGACCTCTACTATAAGTCGTAT
GACTGCGTCTGTGTGATGTTTGCCTCAGTGCCAGATTTCAAAGAGTTTTACACTGAGTGT
GATATCAACAAGGAGGGCCTGGAATGCCTGAGGCTCCTGAACGAGATCATCGCTGACTTT
GACGAGCTGCTGTCCAAACCGAAGTTCAGCGGTGTGGAGAAGATCAAGACAATTGGCAGC
ACTTACATGGCTGCTGCAGGGCTTAGTGGGACGCCTGGTCAAGAGAACAATCAGGACAGA
GAAAGGCAGCAGGCCCAGATAGGCATCATGGTGGAGTTTGCCATTGCTCTGATTGGCAAG
TTGGACGGCATCAACAGGCATTCCTTCAATAGCTTCAGGCTTCGTGTGGGTATTAATCAC
GGCCCAGTGATAGCCGGAGTGATCGGGGCGAGGAAACCTCAGTACGACATCTGGGGCAAT
ACTGTGAATGTAGCCAGCAGAATGGAGAGCACCGGGGAGCTGGGAAAGATCCAGGTGACA
GAGGAAACAACCGATGTGCTGCAGAAGCTGGGCTACTCGTGCGAGTGTCGAGGGTTCATT
AACGTGAAGGGCAAAGGGGAGCTGAAAACCTTCTTTGTGTGCACCGACATGAGCAAGCAG
CAAGGTATGGGGCTGAGCTGA
>Ecy-GLEAN-10025529_Ecy
ATGCCAGCCAAGGGGAAGTACCTGTTGAACGACCAAGAGCTGAAAAATGAGGCGCTGTAC
CGCAAGTTCTCCTGCATCAGCCAGTATCAACCACTGGTGCTCTTGCTGGGCCTCTCCATG
CTCTCCTGTGGGATCCTCCTCATCCTCTTCTTTGCCCTTCAACTGAGCGCAAAGGATCAC
TGTGCCTTTGTGAGCGTGGTGAGTGGCAGCCTGTGCGTGTTTCTGACCGTGTTTGTGCTG
GTGTGTACGGAGATGCTCTCACAACGATGGAGGCGTCTACTGGGTCTGATTGTATGGGCC
ACACACCTCACCATGGGCTACACCTTTATCTTCAGCAGCCCAATCATCCTGCCTTGGGAC
CAGGTGCCTTTCTTCCTCTTCATCATCTTCACAGTGTACACCATGCTGCCATTCCAGTTG
TGGTACGCTGTGGTGCTGAGTGTCATCTCCTCACTGTCCCACATCATGGTCCTCACACTG
CGCCTCACTATTTATGAAAAAGAGCCTCCTTCGTACCTTGCCGAACAGCTGCTGTCCAAT
GCAGTGGTGTTTCTGTGTGGCAGTGTGGTGGGAGCCTTCCATAAGGTCCTGATGGAGAAA
ACCCTGAGGCAGACCTTTCAAGACACGCTGAGGTGCCTGAGCATGCGGATGAAGCTGGAG
ATAGAAAAGAGACAACAGGAGAACCTGTTACAATCTGTGTTACCAGTCTACATCTCCATG
AAGATGAAGCTTGCAATCATGGAGCGCTTGCAAGACTGTAAAGACAAAGAAGAACAACAG
CGACTGGTCAAAGATAACAACTTCCACAGTCTTTATGTCAAGAGGCATGAGAATGTCAGT
ATTCTTTATGCTGACATTGTCGGCTTCACCCGATTGGCCAGTGACTGTTCTCCAAAAGAG
CTTGTCATTATGCTCAATGAATTGTTTGGCAAGTTTGACCAAATTGCCAAGGAAAACGAA
TGCATGAGAATCAAGATCCTTGGAGACTGTTACTACTGTGTGTCAGGACTGCCGGTTTCT
CTGCCGAAACATGCCAAGAACTGCGTCAAAATGGGCCTGGACATGTGTGAGGCCATCAAG
CAGGTACGGGAGGCCACCGGAGTGGATATTAACATGAGAGTGGGCGTGCACTCAGGCAAC
GTGCTCTGTGGTGTCATCGGCCTTCGCAAGTGGCAGTTTGACGTGTGGTCACATGATGTC
ACGCTGGCCAATCACATGGAGTCAGGAGGCCTTCCAGGACGTGTCCACATCACAGAGGCG
ACTCTGAAGCACCTGAACAAGGCTTATGAAGTGGAAGACGGCAACGGCCATCTCAGGGAC
CCCTATCTGAAAGAACTCAACGTCCAGACCTACCTGGTCATTGATCCACGGTCTAAGGAC
CCGTCGACGAACAGCCGTACTGTACCTAAACCTCGGGTGAATGATGGTCTGAAGATGAGA
GCTTCAGTGCGTATGACCCGCTACCTGGAATCTTGGGGGGCTGTTAAACCCTTCGCCCAC
CTTCAGAGCCGAGAGGGGTTCACCCCAGACGCTATTGTTAATGGCAAGACACGCTTCAAG
GACATCCCTTTACGAGCAGCCCCCAGCTCCAAGATCACTGAGAGCTTTGATGAGTCTCTA
GAGGAACCGTTCTCCTTGCCTACCCCTTCGTTCAGCAGCTATAAGAACAAATCCCAAAAG
AGTAAGTTTGATGAGGAGCTGCACAACGAGATGACTACCACCATAGATGAGCTCAGCAGC
AAGCAGTGGTCTAAGTCTGAGGAGAATGGCGGTTTCAATGTGTGGTTTCTAAAGAAAGAT
CTGGAAAAACAGTACCGAGCCCTGGACTTGCCAATGTTCAAACACTATGTTGGCTGTGCC
ACCTTCATCTTCCTCTGCATTTTTTTGGTTCAGATGTTCGTCACAAAGGATCGACAGACG
TTGGCGATGTCATTTGGAGTGTTGGTCTGTGTGCTGCTGCTGACCCTGGCCATCTGTTTT
GCGGGTCACTTTCAGTCCCTCTTTCCAGAGAAGCTGTCAAGGTGCCAGTGGCTGCCAGCT
GTGTCGGAGGCAGTGGTAAAGCGGCCATGTGTGCGCCTCCCACTGGCCACCATCACTGCC
ACGGTCATCGTTATCTTGGCAGTTTTCAACCTGTGCCTCATCCAGACGCCACTGACAGAG
TGTCCCACTGATAATGGTGACCCACGTCTCAATGATTCCCGTGTGCAGGGATTAGAGGAA
AGTCTCTTCTACCTGCCATACTCTGTGTACTGCTGCATCCTATCGCTCGTTGCATGTGGA
GTCTTCCTCCGGGTGAGCTTTGAGCTCAAAGTGCTCTTCCTCACCCTGGCCTCCACTGCA
TACTACATCATCATCCTCAGCACCAAGAAGGAACTCTTTGTGGTCTACGGAAAAGTCCTC
TGCCCT---CAGCTCGAGAGCTGCAACTGCAGCAGAGATAACGATGACG---TCTTGAGC
TTGATAGGGCTGGTGAAACACCCCCAGGTGATGAGCTGCATATATATCACCCTATTTCTG
GTCACCATGCTCATCATCTCACAACAG---------------------------------
AATGAGTCCTGCTTTCGCCAGGACTTCCTGTTAAAGTATAAGAACCACACAGAGCAGGAT
GAGATCGAGACCAGGGAGAACCTGAACCGCCTGCTGCT----------------------
--------------------------------------GGACCTCTACTATAAGTCGTAT
GACTGCGTCTGCGTGATGTTTGCCTCAGTGCCAGATTTCAAAGAGTTTTACACTGAGTGT
GACATCAACAAGGAAGGCCTGGAATGCCTGAGGCTCCTGAACGAGATCATCGCTGACTTT
GACGAGCTGCTGTCCAAACCGAAGTTCAGCGGTGTGGAGAAGATCAAGACAATTGGCAGC
ACTTACATGGCTGCTGCAGGGCTTAGTGGGACGCCTGGTCAGGAGAACAATCAGGACAGA
GAAAGGCAGCAGGCCCAGATAGGCATCATGGTGGAGTTTGCCATTGCTCTGATTGGCAAG
CTGGACGGCATCAACAGGCATTCCTTCAATAGCTTCAGGCTTCGTGTGGGTATTAATCAC
GGCCCAGTGATAGCCGGAGTGATCGGGGCGAGGAAACCTCAGTACGACATCTGGGGCAAT
ACTGTGAATGTAGCCAGCAGAATGGAGAGCACCGGGGAGCTGGGAAAGATCCAGGTGACA
GAGGAAACAACCGATGTGCTGCAGAAGCTGGGCTACTCGTGCGAGTGTCGAGGGTTCATT
AACGTGAAGGGCAAAGGGGAGCTGAAAACCTTCTTTGTGTGCACCGACATGAGCAAGCAG
CAAGGTATGGGGCTGAGCTGA
