# Supplementary material for: Chromosome-Level Genome Assembly of the Speckled Blue Grouper (Epinephelus cyanopodus) Provides Insight into Its Adaptive Evolution
Source: Biology (Basel). 2022 Dec 13;11(12):1810. doi: 10.3390/biology11121810 (PMC9775623; doi:10.3390/biology11121810)
Supplement: Supplementary file 1 [file biology-11-01810-s001.zip › Supplemental Data/HO00901.align]

>Ecy-GLEAN-10025576_Ecy
------------------------------------------------------------
------------------------------------------------------------
------------------------------------------------------------
------------------------------------------------------------
------------------------------------------------------------
------------------------------------------------------------
------------------------------------------------------------
------------------------------------------------------------
------------------------------------------------------------
------------------------------------------------------------
------------------------------------------------------------
------------------------------------------------------------
------------------------------------------------------------
------------------------------------------------------------
------------------------------------------------------------
------------------------------------------------------------
------------------------------------------------------------
------------------------------------------------------------
------------------------------------------------------------
------------------------------------------------------------
------------------------------------------------------------
------------------------------------------------------------
------------------------------------------------------------
------------------ATGGTGATTTCAAAGCCTGTTCACAAAAGCAAATCAGAGAAG
AGGCGATCCCATGACCATAGCCGGTCAGGAGAGGAAGCAGGCTACTCAGGCGCAGTTCAC
TATGCTGATGACTCTTACTATGACCCAGACAAGCATGCAAAAGCTTACTACTCTGATTTG
ACCCCTGGTTGGCTTTCCCAGAGTGACTACTCCACCCCTAAACTCAGCCGCTCTGAGTCT
GACTGCTCAAAACTTTGCCAGTCATACTCGGAAGACTTTTCAGAGAGTCAGTACTTTACA
CGGGCTAATGGCTGCTCCCTGCTGTCCTCCTCAGATCAGGAACTGTGGCAGAGAAAACAA
GAAGACATGGCCTCCTCCTGGTATGCCAGTGATAGTAACCCACTCAGCCACGAGAATCAA
ACCTATGAACACAATGAGGTTGAAACCACAGAAACTATTGACAGTGGGGTGAGCAATGGA
CTTGTCTGCATGTCTGGGGACAGAAGCCACTACAGTGGTTCCCAGCTCTCTCTGCAAGGT
GACCTATCACCCTGGAAAGACTGGCATCATCTCGAGCAGGGTGCTGACTCTGGCTTGGAA
GCCTCCATAGAAGTTAGCAGTCCCTTTGATCCATCAACCATCCCTGGTTTTCCAGAAAAC
ATCACTAAATGTCAGGAGGTTGATTTACAGTTTGAAGGAGAAGAGGAATTCATGATGCTT
GACAGAGAAACTTCCCTACCACCTATAACCACCCACATTATTCCTCCCATCACAGAACGT
GAGTCTGTCATTAAGCCATCTGTCCGGCACTCTAAGGAGGGAAATAAGATTATCACAAAA
GAATCCACAAAAATAACATCTAAAGACACCTCTAAAGCTGCTGCTAAAGCTACACATAAA
CAAACTAAATTGGCTCCTAAAGAAGAAACCACCAAAATATTGCCAAAGGAAAGCCCAAAG
GTATCTGCTAAAGTTTCATCTAAAGTGACCTCTAAAGCAGCTCCTAAAGAGTCACCGAAA
GAGATTCAGAAATCAGCAGTTAAAGAGTCCCCTCAAGCTCTCCCTAAAGACAGTCCTAAA
GTCACACATAAAGATGCCACAAAGCCCACTGTTAAAGAAATATCTAAAGTGACACCTAAG
ATAAATTCTAGTGAGGCTGCGAAAGTCACTCCCAAAGTAACTCCAAAAGATAGCCCGATA
ATGACTCCGAAAGAAAGTCCCAAAGAGTCACCTAAAGAGAGCCCTAAAATAACCCCAGTG
GAGAGCCCTGTTTTAACACCTAAAGAGTCACCTAAGGAGTCTCCTAAAGTCATTGCTAAA
GATGCCCCACATGTTGCATCTAAAGAAGGTAGGAAAGTTGTTGCTAAAGAGGTTACCAAA
GAAGCTGCAAAACTACCCCCAAAAGAGGTCCCAAAAGAGACGCCTAAAGTAGCACCCAAG
GAGACTGGTAAAGCACCCACACAAGAAGTTTCAAAGATACCACCTAAAGAAGTTTCTAAA
GTTCCACCTGAAGAAGTTGCCAAGATTCCACCTAAAGAAGCCCCGAAGGTGGCCCCTAAA
GAGACTCCTAAGGTTCCCCCCAAAGAGACCTCTAAAGCCACCCCAACAGAAGTCCCTAAA
GTAGTACCCAAAGCAGCCTCTAAAGATGCCCCTAAGGAAACCCCCAAAGTAGTTTCTAAA
GATAAATTCCCTGAACTGGATGTCAATCATAGCTTTCACCAGGCCCAGAATAAGTCTACA
ACTATGTACCGCAGTCAGAGTGAGATTCGAACAGAGAAGGTTGAGGAGGTTCCCAAATCT
TGGAGTAGTCGGCTCAGCATAGATCTCAGTGAGAAGTCCTTTGGTTTTGGCTTTGGCTCT
ACACTGCAGAGGGCTAAGTCAGCTCTGGAGGTAGTATGGAAGTCTGGCTCTCAGGCTCCT
ACACCCGCTCCTCCTGAGGAGACCACCAACTCATCATTTATGGGGCGTTTCCGCACCCTG
TCCACCTCTGGTGCAAATACCTCTACTACTACAACAGACTCAGATGCCTACACAGAGCCT
ATCTTCAAGAAGGCAGAGGAAGATAAACCAGGAGCAGAGGCAGAAGCTGGGGAACAACCT
GTGGACAATGAGACCCACTATGTTGAAGTAATGGAGCAGGTACTAGCTAACTTGGAGAAC
AGAACTAATGCTAATGAGGCAGAGGAGACAGAGGAGACAGAAGAGCCTGCACAGGAGTGT
GAGACCTCTCAGGACTATGATGTATCTGATGACATTGACGCCTCTCAAGACAATGATGCC
TTTCAGGATGACGAGGTCTCTCAAGATTTTGAAGCCACAGAAGACTATGAAGCAAGTAAA
GAGGCACGTGTTCTGGAGTATGACTGCAGTTTGGACGAAGAGTATAGTGAAGACTTTGAA
ACCCAACTCGCTGAGGACACGGCTGAATATGATGCAATGGTGGAGTATGTAGATGTAGAA
GAACCAGATGACAATGATGTTACAGAAGAGATGGAAGAGGGTGATGAGGAGTTAGAGGAT
GTAGAGGAGATAGCAGAGGAGGCTGCTGAGGTGACTGAAAAAGTGGAGGAACAGCAGGAG
GATGAAAACAAAAATGTTCCAGAGGAGAAGCCTGCAGAGGCCCCACCTAAGAAACGTGTT
CGACCCACCTTTAAGGAGGCAGCACTGAGGGCCTACAGGAAGCAGATGGCTGAACTTGAG
CAGCAGATCCTGGCAGGAGGTAGGACT---------------CTTCACTTCTTTTT----
------------------------------------------------------------
-------------------GGCTGGCAGTATTCTTTATGGTATTGACAGCATGCCAGATT
TACGCCGCAAGAGGACAGTGCCTCTTGTCCGAGACC------TGACCCTCACTGCTCGAA
AGGCAGGCATCTCGTTCGCTCTGGTGAACCGGTCCACCCTGAATAATGAGGACCTGAAAC
TACATGTCTTCAAGAAGACTCTCCAGGCCTTGATATACCCTATTTCATCCACAACACCCC
ATAATTTTGAGGTGTGGACGGCAACTGCACCCACCTACTGCCATGAGTGTGAGGGGCTGC
TGTGGGGCATCGCCCGTCAGGGCATGCGCTGCTCAGAGTGTGGCGTTAAATGCCACGAAA
AGTGCCAGGACCTGCTCAACGCAGATTGTTTACAAAGGGCAGTGGAGAAGAGCTCCAAGC
ACGGGGCAGAGGACAAGACCCAGAATATCATCATGGCTATGAAGGAGCGCATGAAGATAA
GAGAGAAGAACAGTCCCGAAGTGTTTGAGGTGATCCAGGAGATGTTCCATGTCTCCAAAG
AAGACTTCACCAGCCATCTGAAGACAGCCAAGCAGGCTGTTTTGGATGGGACCTCCAAGT
GGTCTGCCAAAATCAGCATCACAGTCATGAGTGCACAGGGCTTACAGGCCAAGGATAAAA
CTGGCTCCAGCGACCCTTACGTCACCGTCCAGGTGGGCAAGACCAAACGCAGGACGAAGA
CCATCTTCGGCAACCTCAACCCGGTCTGGGATGAGAAGTTCTACTTTGAATGTCACAACG
CCACTGACCGCATCAAGGTGCGTGTGTGGGATGAGGATGATGACATCAAATCACGGGTGA
AGCAGCATTTCAAGCGCGAGTCGGATGATTTCCTGGGACAGACCATCATTGAGGTTCGCA
CTCTCAGTGGAGAGATGGACGTTTGGTACAATCTAGATAAAAGAACTGACAAGTCTGCGG
TATCGGGTGCCATCAGACTCAAGATCAGCGTGGAGATGAAAGGGGAGGAGAATGTGGTTC
CTCCTCATGGCCAGTACACCTGTTTACATGAGAACCTGTTCCACTACCTGACCGAGGTGA
AGAACAGCGGGGTGGTGAAGATCCCGCAGGTGAAAGGGGATGAAGCGTGGAAGGTGTACT
TTGACGACGTGTCCCAAGAGATAGTGGATGAGTTCGCCATGAGATACGGAGTGGAGTCCA
TCTATCAGGCTATGACGCACTTCTCCTGTCTGTCCGCCAAATACATGTGTCCTGGTGTGC
CAGCAGTGATGAGCAACCTGCTTGCTAATATAAATGCCTACTTCGCCCACACCACCACCA
CCACAACAACCACTGCCTCCGCTTCAGACCGATTTGCTGCTTCTAACTTTGGGAGGGAGA
AATTTGTCAAATTACTGGACCAGCTGCATAACTCACTGAGGATCGACCTCTCTAAATATC
GGGATAATTTCCCTGCGGGAAACCCAGAGCGTCTCCAAGATCTGAAGTCCACTGTCGATC
TGCTGACCAGCATCACCTTCTTTAGGATGAAGGTACAAGAGCTTCAGAGCCCACCCAGAG
CCAGTATGGTTGTGAAGGACTGCGTGAAGGCGTGTCTGGACTCCACATACAAATACATTT
TTGACAACTGTCATGAACTGTACAACCAACTCCTTGACCAGAGCCGGAAGCAGGACATTC
CCCGAGAGGAGCAGGGTCCGTCAATAAAGAACCTGGAGTTCTGGCCAAAACTCATCACTC
TCATGGTGTCTGTAATCGATGAGGACCGAACAGCTTACACCCCAGTTATTAACCAGTTTC
CACAGGAGCTGAATGTGGGTAAGATCAGCGCCGAGATCACGTGGAGCCTCTTCGCCCTGG
ATATGAAGTATGCAATGGAAGAGCATGACAAGCACCGCCTATGCAAAAGTACTGAATACA
TGAATCTTCACTTCAAGGTCAAATGGTTCCATAATGAGTATGTCCGTGACCTGCCGGCCT
TCAAGGATGTTCCGCCTGAGTATTCTCTGTGGTTCGAGCCATTTGTCATCCAGTGGCTTG
ATGAGAACGAGGACGTTGCCATGGATTTCCTCAATGGAGCACTGGAGAGGGACAAGAAAG
ATGGA-------------------------------------------------------
------------------------------------------------------------
-----------------------------ACTATCAACAAAGTTCTTCTGCAATATGCTG
CAATCATATCCAAGGACTTTCCTTTGTATTTGAGTAAGGAGAACGTGCCCTGCATCCTCC
TCAACAACATCCAGCAGCTCCGTGTCCAACTGGAGAAGATGTTTGAGTCCATGGGTGGCA
AAC---------------------------AGCTGGATGCAGAGGCCAGTGATCTGCTCA
AGGAGCTGCAGAATAAACTCAACACGGTGCTGGATGAGCTCAGCGGAGTGTTTGGCTCCA
GTTTTAAAGGTGTGATCGAGGACTGCGTGAAGCAGATGAACCAGGAGCTGGTTCAGATGA
AAGGTCCAGCCAAAGGGAGCAACGCCGCCATGGATGCAGAGAGTGTCCTCCGGCCTCTTA
TGGACCTCCTGGATAAAAATTTGATGTTATTTGCCAAGATTTGTGAGAAGACAGTGCTGA
AACGAGTCCTCAAAGAGCTATGGAAAATCGTGCTGAACACCATTGAGAGAACAATCGTTC
TGCCTCCACTGAGTGACCAGACCCAAGGAGCTCAGATGATTTTCAATGCTGCCAAGGACT
TGGGACAGCTGTCCAAACTAAAGGAGCATGTAACTCGAGAGGAGGCCAGAAGTCTGACTC
CAAGACAGTGTGCAGCCATGGACCTTGTGCTTCCCACCATCAAGCAATACTTCCATGCTG
GAGGAAATGGGCTGAAGAAAACGTTCCTGGAAAAGAGCCCCGATATGAAGTCCCTCAAAT
ATGCTCTCAGCCTTTACACTCAACCTACAGATGCCTTGATCAAGAAATATATATGCACCC
AAACCTCTCAAGGTCAGTCATCCAACGGATCCGTGGGGGAGGTGTCGATGCAAGTGAATC
TCATCTCTCACCCTGGCACTGGAGAGCACAAAGTCAGCGTGAAGGTGGTCGCAGTGAACA
ACCTCATCTGGCAAACCAACGCCATGTTCCGGCCATTTGTAGAGGTCAACGCTGTGGGAC
CGCACCTGGCTGACAAGAAGCGCAAATTCAGCACCAAGACCAAGAACAACAACTGGTCAC
CAAAGTACAATGAAACATTCCAATATGTTCTAAGTAATGAACATGGTCCGGAGGCCTACG
AGCTGCACGTCTCAGTGAAGGACTACTGCTTTGCCCGCGAGGACCGCATCATCGGCATGA
CGGTCATCCAGCTCCGAGAGCTGGCGGACAAGGGCAGCTGCTCCGCCTGCTACCCCCTGG
TGAAGAGCATCTGCATGGATGAAACTGGCCTCACCATCATGAGGATACTCTCTCAAAGGA
CCAACGACGAGGTGGCCAAAGAGTTTGTGCGTCTCAAGACAGACACACGCTCGGCGGAGG
AAGTGTCATAA
>OF06903-RA_aka
------------------------------------------------------------
------------------------------------------------------------
------------------------------------------------------------
------------------------------------------------------------
------------------------------------------------------------
------------------------------------------------------------
------------------------------------------------------------
------------------------------------------------------------
------------------------------------------------------------
------------------------------------------------------------
------------------------------------------------------------
------------------------------------------------------------
------------------------------------------------------------
------------------------------------------------------------
------------------------------------------------------------
------------------------------------------------------------
------------------------------------------------------------
------------------------------------------------------------
------------------------------------------------------------
------------------------------------------------------------
------------------------------------------------------------
------------------------------------------------------------
------------------------------------------------------------
------------------------------------------------------------
------------------------------------------------------------
------------------------------------------------------------
------------------------------------------------------------
------------------------------------------------------------
------------------------------------------------------------
------------------------------------------------------------
------------------------------------------------------------
------------------------------------------------------------
------------------------------------------------------------
------------------------------------------------------------
------------------------------------------------------------
------------------------------------------------------------
------------------------------------------------------------
------------------------------------------------------------
------------------------------------------------------------
------------------------------------------------------------
------------------------------------------------------------
------------------------------------------------------------
------------------------------------------------------------
------------------------------------------------------------
------------------------------------------------------------
------------------------------------------------------------
------------------------------------------------------------
------------------------------------------------------------
------------------------------------------------------------
------------------------------------------------------------
------------------------------------------------------------
------------------------------------------------------------
------------------------------------------------------------
------------------------------------------------------------
------------------------------------------------------------
------------------------------------------------------------
------------------------------------------------------------
------------------------------------------------------------
------------------------------------------------------------
------------------------------------------------------------
------------------------------------------------------------
------------------------------------------------------------
------------------------------------------------------------
------------------------------------------------------------
------------------------------------------------------------
------------------------------------------------------------
------------------------------------------------------------
------------------------------------------------------------
------------------------------------------------------------
------------------------------------------------------------
--------------------------------------------------ATGCCAGATT
TACGCCGCAAGAGGACAGTGCCTCTTGTCCGAGACC------TGACCCTCACTGCTCGAA
AGGCAGGCATCTCGTTCGCTCTGGTGAACCGGTCCACCCTGAATAATGAGGACCTGAAAC
TACATGTCTTCAAGAAGACTCTCCAGGCCTTGATATACCCTATTTCATCCACAACACCCC
ATAATTTTGAGGTGTGGACGGCAACTGCACCCACCTACTGCCATGAGTGTGAGGGGCTGC
TGTGGGGCATCGCCCGTCAGGGCATGCGCTGCTCAGAGTGTGGCGTTAAATGCCACGAGA
AGTGCCAGGACCTGCTCAACGCAGATTGTTTACAAAGGGCAGTGGAGAAGAGCTCCAAGC
ACGGGGCAGAGGACAAGACCCAGAATATCATCATGGCTATGAAGGAGCGCATGAAGATAA
GAGAGAAGAACAGTCCCGAAGTGTTTGAAGTGATCCAGGAGATGTTCCATGTCTCCAAAG
AAGACTTCACCAGCCATCTGAAGACAGCCAAGCAGGCTGTTTTGGATGGGACCTCCAAGT
GGTCTGCCAAAATCAGCATCACAGTCATGAGTGCACAGGGCTTACAGGCCAAGGATAAAA
CTGGCTCCAGCGACCCTTACGTCACCGTCCAGGTGGGCAAGACCAAACGCAGGACGAAGA
CCATCTTCGGCAACCTCAACCCGGTCTGGGATGAGAAGTTCTACTTTGAATGTCACAACG
CCACTGACCGCATCAAGGTGCGTGTGTGGGATGAGGATGATGACATCAAATCACGGGTGA
AGCAGCATTTCAAGCGCGAGTCGGATGATTTCCTGGGACAGACCATCATTGAGGTTCGCA
CTCTCAGTGGAGAGATGGACGTTTGGTACAATCTAGATAAAAGAACTGACAAGTCTGCGG
TATCGGGTGCCATCAGACTCAAGATCAGCGTGGAGATGAAAGGGGAGGAGAATGTGGTTC
CTCCTCATGGCCAGTACACCTGTTTACATGAGAACCTGTTCCACTACCTGACCGAGGTGA
AGAACAGCGGGGTGGTGAAGATCCCCCAGGTGAAAGGGGATGAAGCGTGGAAGGTGTACT
TTGACGACGTGTCCCAAGAGATAGTGGATGAGTTCGCCATGAGATACGGAGTGGAGTCCA
TCTATCAGGCTATGACGCACTTCTCCTGTCTGTCCGCCAAATACATGTGTCCCGGTGTGC
CAGCAGTGATGAGCAACCTGCTTGCTAATATAAATGCCTACTTCGCCCACACCACCACCA
CCACAACAACCACTGCCTCCGCTTCAGACCGATTTGCTGCTTCTAACTTTGGGAGGGAGA
AATTTGTCAAATTACTGGACCAGCTGCATAACTCACTGAGGATCGACCTCTCTAAATATC
GGGATAATTTCCCTGCGGGAAACCCAGAGCGCCTCCAAGATCTGAAGTCCACTGTCGATC
TGCTGACCAGCATCACCTTCTTTAGGATGAAGGTACAAGAGCTTCAGAGCCCACCCAGAG
CCAGTATGGTTGTGAAGGACTGCGTGAAGGCGTGTCTGGACTCCACATACAAATACATTT
TTGACAACTGTCATGAACTGTACAACCAACTCCTTGACCAGAGCCGGAAGCAGGACATTC
CCCGAGAGGAGCAGGGTCCGTCAATAAAGAACCTGGAGTTCTGGCCAAAACTCATCACTC
TCATGGTGTCTGTAATCGATGAGGACCGAACAGCTTACACCCCAGTCATTAACCAGTTTC
CACAGGAGCTGAATGTGGGTAAGATCAGTGCCGAGATCACGTGGAGCCTCTTCGCCCTGG
ATATGAAGTATGCAATGGAAGAGCATGACAAGCACCGCCTATGCAAAAGTACCGAATACA
TGAATCTTCACTTCAAGGTCAAATGGTTCCATAATGAGTATGTCCGTGACCTGCCGGCCT
TCAAGGATGTTCCGCCTGAGTATTCTCTGTGGTTCGAGCCATTTGTCATCCAGTGGCTTG
ATGAGAACGAGGACGTTGCCATGGATTTCCTCAATGGAGCACTGGAGAGGGACAAGAAAG
ATGGATTCCAGCAAACCTCAGAGCACGCCCTCTTTTCGTGTTCGGTGGTGGATGTGTTCA
CTCAACTAAACCAGAGTTTTGAGATTATCAAGAAGCTCGAGTGTCCAAACCCACAGGCTC
TGGCTCACTTCATGTGCCGTTTTGCGAAGACTATCAATAAAGTTCTTCTGCAATATGCTG
CAATCATATCCAAGGACTTTCCTTTGTATTTGAGTAAGGAGAACGTGCCCTGCATCCTCC
TCAACAACATCCAGCAGCTCCGTGTCCAACTGGAGAAGATGTTTGAGTCCATGGGTGGCA
AAC---------------------------AGCTGGATGCAGAGGCCAGTGATCTGCTCA
AGGAGCTGCAGAATAAACTCAACACGGTGCTGGATGAGCTCAGTGGAGTGTTTGGCTCCA
GTTTTAAAGGTGTGATCGAGGACTGCGTGAAGCAGATGAACCAGGAGCTGGTTCAGATGA
AAGGTCCAGCCAAAGGGAGCAACGCCGCCATGGATGCAGAGAGTGTCCTCCGGCCTCTTA
TGGACCTCCTGGATAAAAATTTGATGTTATTCGCCAAGATTTGTGAGAAGACAGTGCTGA
AACGAGTCCTCAAAGAGCTATGGAAAATTGTGCTGAACACCATCGAGAGAACAATCGTTC
TGCCTCCACTGAGTGACCAGACCCAAGGAGCTCAGATGATTTTCAATGCTGCCAAGGACT
TGGGACAGCTGTCCAAACTAAAGGAGCATGTAACTCGAGAGGAGGCCAGAAGTTTGACTC
CAAGACAGTGTGCAGCCATGGACCTCGTGCTTCCCACCATCAAGCAATACTTCCATGCTG
GAGGAAATGGGCTGAAGAAAACGTTCCTGGAAAAGAGCCCCGATATGAAGTCCCTCAAAT
ATGCTCTCAGCCTTTACACTCAACCTACAGATGCCTTGATCAAGAAATATATATGCACCC
AAACCTCTCAAGGTCAGTCATCCAACGGATCCGTGGGGGAGGTGTCGATGCAAGTGAATC
TCATCTCTCACCCTGGCACTGGAGAGCACAAAGTCAGCGTGAAGGTGGTCGCAGTGAACA
ACCTCATCTGGCAAACCAACGCCATGTTCCGGCCATTTGTAGAGGTCAACGCTGTGGGAC
CGCACCTGGCTGACAAGAAGCGCAAATTCAGCACCAAGACCAAGAACAACAACTGGTCAC
CAAAGTACAATGAAACATTCCAATATGTTCTAAGTAATGAACATGGTCCGGAGGCCTACG
AGCTGCACGTCTCAGTGAAGGACTACTGCTTTGCCCGCGAGGACCGCATCATCGGCATGA
CGGTCATCCAGCTCCGAGAGCTGGCGGACAAGGGCAGCTGCTCCGCCTGCTACCCCCTGG
TGAAGAGCATCTGCATGGACGAAACTGGCCTCACCATCATGAGGATACTCTCTCAAAGGA
CCAACGACGAGGTGGCCAAAGAGTTTGTGCGTCTCAAGACAGACACACGCTCGGCGGAGG
AAGTGTCATAA
>C.altivelis-GLEAN-10027540_alt
------------------------------------------------------------
--------------------------CAGGCAG---------------------------
---CTGCGCACCGAGCTGC----------TCTCTCCCCTCCCTCCCC-------------
----------TCCTCAGCTGCTCTCCTCGCACCGACCATTCGCTGAA--------ACCGG
GGAATCGGCTCCACACGGCTCGC------------------TGTGCTCACAACCGCTGGC
GTCCTG------------------------CACGGGGGGATTTGACACA-----------
------ACCAGTTACTCTGACTCCTTGAGTGAGACGAAACTTGTCAGGAGACTGGATGAG
CATAAATCACACACTATGCCAGTGAGACGAAACAGGAAGAGCCTCATCAGTTTGGCTCCC
TCTGATGGCAGCTCTGAGGGTGAACGTGTGGAACGCTCCAGTCTACACACACTCCGGCTG
GGTGCTCTACGCAAGTTAAGGAAATGGAAAAAGAGTCAGGAATGTGTCTCCTCAGACTCC
GAGGTGAGCAACTGGAGGAAAACCTTGGGCATCCGGAGCAAGTCTTTGGACCGCGCTGGA
CGGCAGCAAAAGAGCTCGACCCTGGAGCCTGGCTCTTCCTCCACAGGTTGCATCAGTCAG
ACCCAGGATGTCATGGAGATGATCTTTAAGGAGCTACAGGGGATCAGCCAGATAGAGACA
GAACTGTCTGAGCTACGTGGCCATGTAAATGCCCTAAAAAGTTCTATTGATGAGATCTCC
AGCAGTGTGGAAGTAGTTCAGAGTGAGATTGAGCAGCTTCGCTCAGGATTTGTCCAATCT
AGAAGGGAAACACGTGATATTCATGACTACATAAAACAAATTAGCCACCAGGCCAATAAT
TCAACCTTGAGGTTCCTCAATGTACCTGAAGAAAGGTCAGAGAAAACAGAAAGTGTAATA
TACAAAATACTAAAAGACAAAATGGGTTTCATTGATGCCCATAAAACACTTAAAATCGAG
CTTGCTCATAGGTTAGGGCAACAAAGAGAATGTTCTAATGCAAAACCCCGCCCTATTATT
GTTATTTTTGCAACAACTCAAGACAGGGATATAGTCTTGAAAAAGTGCTATAAACTTAAA
GGAACAGGCATTACAGTCTCTACTGATAGCTTAACTCATGATGGAAAGGAGAGAAAAGAC
AAAACAATGTCTTCCTCACAAACCTATGAAAGCATGGATATAAAGGTCTCAGGAAAGGAT
AAAGTGGTAGAGAGTGATGACTGGGACTCAATGGACAGTGATAAGGAATTAGACGAATTG
AGCAGGAATAAATATGCAATGGTGATTTCCAAGCCTGTTCACAAGAGCAAATCAGAGAAG
CGGCGATCCCATGACCATAGCCGGTCAGGAGAGGAAGCAGGCTACTCAGGCGCAGTTCAC
TATGCTGATGACTCTTACTATGACCCAGACAAGCATGCAAAAGCTTACTACTCTGATTTG
ACCCCTGGTTGGCTTTCCCAGAGTGACTACTCCACCCCTAAACTCAGCCGCTCTGAGTCT
GACTGCTCAAAACTTTGCCAGTCATACTCAGAAGACTTTTCAGAGAGTCAGTACTTTACA
CGGGCTAATGGCTGCTCCCTGCTGTCCTCCTCAGATCAGGAACTGTGGCAGAGAAAACAA
GAAGACATGGCCTCCTCGTGGTATGCCAGTGATAGTAACCCACTCAGCCACGAGAATCAA
ACATATGAACACAATGAGGTTGAGACCACAGAAACTATTGACAGTGGGGTGAGCAATGGA
CTTGTCTGCATGTCTGGGGACAGAAGCCACTACAGTGGTTCCCAGCTCTCTCTGCAAGGT
GACCTATCACCCTGGAAAGACTGGCATCATCTTGAGCAGGGTGCTGACTCTGGCTTGGAA
GCCTCCATAGAAGTTAGCAGTCCCTTTGACCCATCAACCATCCCTGGTTTTCCAGAAAAC
ATCACTAAATGTCAGGAGGTTGATTTACAATTTGAAGGAGAAGAGGAATTCATGATGTTT
GACAGAGAAACTTCCCTACCACCTATAACCACCCACATTATTCCTCCCATCACAGAACGC
GAGTCTGTCATTAAGCCATCTGTCCGGCACTCTAAGGAGGGAAATAAGATTATCACAAAA
GAATCCACAAAAATAACATCTAAAGACACCTCTAAAGCTGCTGCTAAAGCTACACATAAA
CAAACTAAATTGGCTCCTAAAGAAGAAACCACCAAAATATTGCCAAAGGAAAGCCCAAAG
ACATCTGCTAAAGTTTCATCTAAAGTGACCTCTAAAGCAGCTCCTAAAGAGTCACCGAAA
GAGATTCAGAAATCAGCAGTTAAAGAGTCCTCTCAAGCTCTCCTTAAAGACAGTCCTAAA
GTCACACATAAAGATGTCACAAAGCCCACTGTTAAAGAAGTATCTAAAGTGACACCTAAG
ATAAATTCTAGTGAGGCTGCGAAAGTCACTCCCAAAGTAACTCCAAAAGATAGCCCGATA
ATGACTCCTAAAGAAAGTCCCAAAGAGTCACCTAAAGAGAGCCCTAAAATAACCCCAGTT
GAGAGCCCTGTTTTAACACCTAAAGAGTCACCTAAGGAGTCTCCTAAAGTCATTGCTAAA
GATGCCCCACATGTTGCATCTAAAGAAGGTATGAAAGTTGTTGCTAAAGAGGTTACCAAA
GAAGCTGCAAAACTACCCCCAAAAGAGTTCCCGAAAGAGACGCCTAAAGTAGCACCCAAG
GAGACTGGTAAAGCACCCACACAGGAAGTTTCAAAGATAGCACCTAAAGAAGTTTCTAAG
GTTCCATCTAAAGAAGTTGCTAAGATTCCACCTAAAGAAGCCCCGAAGGTGGCCCCTAAA
GAGACTCCTAAGGTTGCCTCCAAAGAGACCCCTAAAGCCACCGCAACAGAAGTCCCTAAA
GTAGTACCCAAAGCAGGCTCTAAAGATGCCCCTAAGGAAACCCCCAAAGTAGTTTCTAAA
GATAAATTCCCTGAACTGGATGTCAATCATAGCTTTCACCAGGCCCAGAATAAGTCTACA
ACTATGTACCGCAGTCAGAGTGAGATTCGAACAGAGAAGGTTGAGGAGGTTCCCAAATCT
TGGAGTAGTAGGCTAAGCATAGATCTCAGTGAGAAGTCCTTTGGTTTTGGCTTTGGGTCT
ACACTGCAGAGGGCTAAGTCAGCTCTGGAGGTAGTTTGGAAGTCTGGCTCTCAGACTCCT
ACCCCTGCTCCTCCTGAGGAGACCACCAACTCATCATTTATGGGGCGTTTCCGCACCCTG
TCCACCTCTGGTGCAAATACCTCTACTACTACAACAGACTCAGATGCCTACACAGAGCCT
ATCTTCAACAAGGCAGAGGAAGATAAACCAGGCGCAGAGGCAGAAGCTGGGGAACAACCC
GTGGACAATGAGACCCACTATGTTGAAGTAATGGAGCAGGTACTAGCTAACTTGGAGAAC
AGAACTAATGCTAATGAGG---------CAGAGGAGACAGAAGAGCCTGCACAAGAGTGT
GAGACCTCTCAGGACTATGATGTATCTGATGACATTGACGCCTCTCAAGACAATGATGCC
TTTCAGGATGACGAGGCCTCTCAAGTTTTTGAAGCCACAGAGGACTATGAGGCAAGTAAA
GAGGCACGTGTTCTGGAGTATGACTGCAGTTTGGACGAAGAGTATAGTGAAGACTTTGAA
ACCCAACTCACTGAGGACACGGCTGAATATGATGCAATGGTAGAGTATGTAGATGTAGAA
GAACCAGATGACTATGATGTTACAGAAGAGATGGAAGAGGGTGATGAGGAGTTAGAGGAG
ATAGAGGAGATAGTAGAGGAGGCTACAGAGGTGACTGAAAAAGTGGAGGAACAGCAGGAG
GATGAAAACAAAAATGTTCCAGAGGAGAAGTCTGCAGAGGCACCAACTAAGAAACGTGTT
CGACCCACCTTTAAGGAGGCAGCTCTGAGGGCCTACAGGAAGCAGATGGCTGAACTGGAG
CAGCAGATCCTGGCAGGAGACAGCACTGCTTTGGACACACAGCCTCGCAGTCTTTTGGAC
CCCAAAGTGCTCGGCTTGCAGTCTGGAG--------------------------------
------------------GGGCTGGCAGTATTCTTTATGGTATTGACAGCATGCCAGATT
TACGCCGCAAGAGGACAGTGCCTCTTGTCCGAGACC------TGACCCTCACTGCTCGAA
AGGCAGGCATCTCGTTCGCTCTGGTGAACCGGTCCACCCTGAATAATGAGGACCTGAAAC
TACATGTCTTCAAGAAGACTCTCCAGGCCTTGATATACCCTATTTCATCCACAACACCCC
ATAACTTCGAGGTGTGGACGGCAACTGCACCCACCTACTGCCATGAGTGTGAGGGGCTGC
TGTGGGGCATCGCCCGTCAGGGCATGCGCTGCTCAGAGTGTGGAGTTAAATGCCACGAGA
AGTGCCAGGACCTGCTCAACGCAGATTGTTTACAAAGGGCGGTGGAGAAGAGCTCCAAGC
ACGGGGCTGAGGACAAGACCCAGAATATCATCATGGCTATGAAGGAGCGCATGAAGATAA
GAGAGAAGAACAGTCCCGAGGTGTTTGAGGTGATCCAGGAGATGTTCCATGTCTCCAAAG
AAGAATTCACCAGCCATCTGAAGACAGCCAAGCAGGCTGTTTTGGATGGGACCTCCAAGT
GGTCTGCCAAAATCAGCATCACAGTCATGAGTGCACAGGGCTTACAGGCCAAGGATAAAA
CTGGCTCCAGTGACCCTTACGTCACCGTCCAGGTGGGCAAGACCAAACGCAGGACGAAGA
CCATCTTCGGCAACCTCAACCCGATCTGGGATGAGAAGTTCTACTTTGAATGTCACAACG
CCACTGACCGCATCAAGGTGCGTGTGTGGGATGAGGATGATGACATCAAATCACGGGTGA
AGCAGCATTTCAAGCGCGAGTCGGATGATTTCCTGGGACAGACCATCATTGAGGTTCGCA
CTCTCAGTGGAGAGATGGACGTTTGGTACAATCTAGATAAAAGAACTGACAAGTCTGCAG
TATCGGGTGCCATCAGACTCAAGATCAGCGTGGAGATGAAAGGGGAGGAGAATGTGGTTC
CTCCTCATGGCCAGTACACCTGTTTACACGAGAACCTGTTCCACTACCTGACCGAGGTGA
AGAACAGCGGGGTGGTGAAGATCCCGCAGGTGAAAGGGGACGAAGCGTGGAAGGTGTACT
TTGACGACGTGTCCCAAGAGATAGTGGATGAGTTCGCCATGAGATACGGAGTGGAGTCCA
TCTATCAGGCTATGACGCACTTCTCCTGTCTGTCTGCCAAATACATGTGTCCCGGTGTGC
CAGCAGTGATGAGCAACCTGCTTGCTAATATAAATGCCTACTTCGCCCACACCACCACCA
CCACCACAACTACTGCCTCCGCTTCAGACCGATTTGCTGCTTCTAACTTTGGGAGGGAGA
AATTTGTCAAATTACTGGACCAGCTGCATAACTCACTGAGGATCGACCTCTCTAAATATC
GGGATAATTTCCCTGCGGGAAACCCGGAGCGTCTCCAAGATCTGAAGTCCACTGTCGATC
TGCTAACCAGCATCACCTTTTTCAGGATGAAGGTACAAGAGCTTCAGAGTCCACCCAGAG
CCAGTATGGTTGTGAAGGACTGCGTGAAGGCGTGTCTGGACTCCACATACAAATACATTT
TTGATAACTGTCATGAACTGTACAACCAACTCCTTGACCAGAGCCGGAAGCAGGACATTC
CCCGAGAGGAGCAGGGTCCGTCGATAAAGAACCTGGAGTTCTGGCCAAAACTCATCACTC
TCATGGTGTCTGTAATCGATGAGGACCGAACAGCTTACACCCCAGTCATTAACCAGTTTC
CACAGGAGCTGAATGTGGGCAAGATCAGCGCCGAGATCACGTGGAGCCTCTTCGCCCTGG
ATATGAAGTATGCAATGGAAGAGCATGACAAGCACCGCCTATGCAAAAGTACTGAATACA
TGAATCTTCACTTCAAGGTCAAATGGTTCCATAATGAGTATGTCCGTGACCTGCCGGCCT
TCAAGGATGTTCCGCCTGAGTATTCTCTGTGGTTCGAGCCATTTGTCATCCAGTGGCTTG
ATGAGAATGAGGATGTTGCCATGGATTTCCTCAATGGAGCACTGGAGAGGGACAAGAAAG
ATGGGTTCCAGCAAACCTCGGAGCACGCCCTCTTTTCATGTTCGGTGGTGGATGTGTTCA
CTCAACTAAACCAGAGTTTTGAGATTATCAAGAAGCTCGAGTGTCCAAACCCACAGGCTC
TGGCTCACTTCATGTGCCGTTTTGCGAAGACTATCAACAAAGTTCTTCTGCAATATGCTG
CAATCATATCCAAGGACTTTCCTTTGTATTTGAGTAAGGAGAACGTGCCCTGCATCCTCC
TCAACAACATCCAGCAGCTCCGTGTCCAACTGGAGAAGATGTTTGAGTCCATGGGTGGCA
AAC---------------------------AGCTGGATGCAGAGGCCAGTGATCTGCTCA
AGGAGCTGCAGAATAAACTCAACACGGTGCTGGATGAGCTCAGCGGAGTGTTTGGCTCCA
GTTTTAAAGGTGTGATCGAGGACTGCGTGAAGCAGATGAACCAGGAGCTGGTTCAGATGA
AAGGTCCAGCCAAAGGGAGCAACGCCGCCATGGATGCAGAGAGTGTCCTCCGGCCTCTTA
TGGACCTCCTGGATAAAAATTTGATGTTATTCGCCAAGATTTGTGAGAAGACAGTGCTGA
AACGAGTCCTCAAAGAGCTATGGAAAATTGTGCTGAACACCATCGAGAGAACAATCGTTC
TGCCTCCACTGAGTGACCAGACCCAAGGAGCTCAGATGATTTTCAATGCTGCCAAGGACT
TGGGACAGCTGTCCAAACTAAAGGAGCATGTAACTCGAGAGGAGGCCAGAAGTCTGACTC
CACGACAGTGTGCAGCCATGGACCTCGTGCTTCCCACCATCAAGCAATACTTCCATGCTG
GAGGAAATGGGCTGAAGAAAACCTTCCTGGAAAAGAGCCCCGATATGAAGTCCCTCAAAT
ATGCTCTCAGCCTTTACACTCAACCTACAGATGCCTTGATCAAGAAATATATATGCACCC
AAACCTCTCAAGGTCAGTCATCCAACGGATCCGTGGGGGAGGTGTCGATGCAAGTGAATC
TCATCTCTCACCCTGGCACTGGAGAGCACAAAGTCAGCGTGAAGGTGGTCGCAGTGAACA
ACCTCATCTGGCAAACCAATGCCATGTTCCGGCCATTTGTAGAGGTCAACGCTGTGGGAC
CGCACCTGGCTGACAAGAAGCGTAAATTCAGCACCAAGACCAAGAACAACAACTGGTCAC
CAAAGTACAATGAAACATTCCAATATGTTCTAAGTAATGAACATGGTCCGGAGGCCTACG
AGCTGCACGTCTCAGTGAAGGACTACTGCTTTGCCCGCGAGGACCGCATCATCGGCATGA
CGGTCATCCAGCTCCGAGAGCTGGCGGACAAGGGCAGCTGCTCCGCCTGCTACCCCCTGG
TGAAGAGCATCTGCATGGACGAAACTGGCCTCACCATCATGAGGATACTCTCTCAAAGGA
CCAACGACGAGGTGGCCAAAGAGTTTGTGCGTCTCAAGACAGACACACGCTCGGCGGAGG
AAGTGTCATAA
>E.fuscoguttatus.16282_fus
ATGGTTTCTACCTTAATAAATACTATATCATCCTACATTAAAAAGATTTGCAAAGGAATG
TTTACAAAGAAATTGGCAAACCCAATCAAGAAGAAAGAGAGAAGCGAAAATAAAGAGCCT
AAATTGACCACTGATTTGCAAGCACACAATCTAACTCTCTCCACCACACTGAAGACTACA
GTTAAAAAGATTTCCAAATGCTCTTCGGCACGTAACATATCGCTTGAAGAAGACGACGGA
AAGAACGACTGCTCATCCCTGTCACCCACTTTCAGTTATCGTGTAGCTATAGCAAATGGA
CTCCCGAAAAACTCTCTTTATTTGAATAATAATGAAAGTATCTTTCCTGAGGTTCTTTCT
ATTGATAGTAGTTACTCTGACTCTTTGAGTGAGACGAAACTTGTCAGGAGACTGGATGAG
CATAAATCACACACTATGCCAGTGAGACGAAACAGGAAGAGCCTCATCAGTTTGGCTCCC
TCTGATGGCAGCTCTGAGGGTGAACGTGTGGAACGCTCCAGTCTACACACACTCCGGCTG
GGTGCTCTACGCAAGTTAAGGAAATGGAAAAAGAGTCAGGAATGTGTCTCCTCAGACTCC
GAGGTGAGCAACTGGAGGAAAACCTTGGGCATCCGGAGCAAGTCTTTGGACCGCGCTGGA
CGGCAGCAAAAGAGCTCGACCCTGGAGCCTGGCTCTTCCTCCACAGGTTGCATCAGTCAG
ACCCAGGATGTCATGGAGATGATCTTTAAGGAGCTACAGGGGATCAGCCAGATAGAGACA
GAACTGTCTGAGCTACGTGGCCATGTAAATGCCCTAAAAAGTTCTATTGATGAGATCTCC
AGCAGTGTGGAAGTAGTTCAGAGTGAGATTGAGCAGCTTCGCTCAGGATTTGTCCAATCT
AGAAGGGAAACACGTGATATTCATGACTACATAAAACAAATTAGCCACCAGGCCAATAAT
TCAACCTTGAGGTTCCTCAATGTACCTGAAGAAAGGTCAGAGAAAACAGAAAGTGTAATA
TACAAAATACTAAAAGACAAAATGGGTTTCATTGATGCCCATAAAACACTTAAAATCGAG
CTTGCTCATAGGTTAGGGCAACAAAGAGAATGTTCTAATGCAAAACCCCGCCCTATTATT
GTTATTTTTGCAACAACCCAAGACAGGGATATAGTCTTGAAAAAGTGCTATAAACTTAAA
GGAACAGGCATTACAGTCTCTACTGATAGCTTAACTCATGATGGAAAGGAGAGAAAAGAC
AAAACAATGTCTTCCTCACAAACCTATGAAAGCATGGATATAAAGGTCTCAGGAAAGGAT
AAAGTGGTAGAGAGTGATGACTGGGACTCAATGGACAGTGATAAGGAATTAGACGAACTG
AGCAGGAATAAATATGCAATGGTGATTTCAAAGCCTGTTCACAAGAGTAAATCAGAGAAG
AGGCGATCCCATGACCATAGCCGGTCAGGAGAGGAAGCAGGCTACTCAGGCGCAGTTCAC
TATGCTGATGACTCTTACTATGACCCAGACAAGCATGCAAAAGCTTACTACTCTGATTTG
ACCCCTGGTTGGCTTTCCCAGAGTGACTACTCCACCCCTAAACTCAGCCGCTCTGAGTCT
GACTGCTCAAAACTTTGCCAGTCATACTCAGAAGACTTTTCAGAGAGTCAGTACTTTACA
CGGGCTAATGGCTGCTCCCTGCTGTCCTCCTCAGATCAGGAACTGTGGCAGAGAAAACAA
GAAGACATGGCCTCCTCCTGGTATGCCAGTGATAGTAACCCACTCAGCCACGAGAATCAA
ACATATGAACACAATGAGGTGGAGACCACAGAAACTATTGACAGTGGGGTGAGCAATGGA
CTTGTCTGCATGTCTGGGGACAGAAGCCACTACAGTGGTTCCCAGCTCTCTCTGCAAGGT
GACCTATCACCCTGGAAAGACTGGCATCATCTCGAGCAGGGTGCTGACTCTGGCTTGGAA
GCCTCCATCGAAGTTAGCAGTCCCTTTGACCCATCAACCATCCCTGGTTTTCCAGAAAAC
ATCACTAAATGTCAGGAGGTTGATTTACAATTTGAAGGAGAAGAGGAATTCATGATGCTT
GACAGAGAAACTTCCCTACCACCTATAACCACCCACATTATTCCTCCCATCACAGAACGC
GAGTCTGTCATTAAGCCATCTGTCCGGCACTCTAAGGAGGGAAATAAGATTATCACAAAA
GAATCCACAAAAATAACATCTAAAGACACCTCTAAAGCTGCTGCTAAAGCTACACATAAA
CAAACTAAATTGGCTCCTAAAGAAGAAACCACCAAAATATTGCCAAAGGAAAGCCCGAAG
GTATCTGCTAAAGTTTCATCTAAAGTGACCTCTAAAGCAGCTCCTAAAGAGTCACCGAAA
GAGATTCAGAAATCAGCAGTTAAAGAGTCCTCTCAAGCTCTCCTTAAAGACAGTCCTAAA
GTCACACATAAAGATGCCACAAAGCCCACTGTTAAAGAAGTATCTAAAGTGACACCTAAG
ATAAATTCTAGTGAGGCTGCGAAAGTCACTCCCAAAGTAACTCCAAAAGATAGCCCAATA
ATGACTCCTAAAGAAAGTCCCAAAGAGTCACCTAAAGAGAGCCCTAAAATAACCCCAGTT
GAGAGCCCTGTTTTAACACCTAAAGAGTCACCTAAGGAGTCTCCTAAAGTCATTGCTAAA
GATGCCCCACATGTTGCATCTAAAGAAGGTATGAAAGTTATTGCTAAAGAGGTTACCAAA
GAAGCTGCAAAACTACCCCCAAAAGAGTTCCCAAAAGAGACGCCTAAAGTAGCACCCAAG
GAGACTGGTAAAGCACCCACACAAGAAGTTTCAAAGATAGCACCTAAAGAAGTTTCTAAG
GTTCCATCTAAAGAAGTTGCTAAGATTCCACCTAAAGAAGCCCCGAAGGTGGCCCCTAAA
GAGACTCCTAAGGTTCCCCCCAAAGAGACCCCTAAAGCCACCGCAACAGAAGTCCCTAAA
GTAGTACCCAAAGCAGCCTCTAAAGATGCCCCTAAGGAAACCCCCAAAGTAGTTTCCAAA
GATAAATTCCCTGAACTGGATGTCAATCATAGCTTTCACCAGGCCCAGAATAAGTCTACA
ACTATGTACCGCAGTCAGAGTGAGATTCGAACAGAGAAGGTTGAGGAGGTTCCCAAATCT
TGGAGTAGTAGGCTAAGCATAGATCTCAGTGAGAAGTCCTTTGGTTTTGGCTTTGGGTCT
ACACTGCAGAGGGCTAAATCAGCTCTGGAGGTAGTTTGGAAGTCTGGCTCTCAGACTCCT
ACCCCCGCTCCTCCTGAGGAGACCACCAACTCATCATTTATGGGGCGTTTCCGCACCCTG
TCCACCTCTGGTGCAAATACCTCTACTACTACAACAGATTCAGATGCCTACACAGAGCCT
ATCTTCAACAAGGCAGAGGAAGATAAACCAGGTGCAGAGGCAGAAGCTGGGGAACAACCC
GTGGACAATGAGACCCACTATGTTGAAGTAATGGAGCAGGTACTAGCTAACTTGGAGAAC
AGAACTAATGCTAATGAGGCAGAGGAGACAGAGGAGACAGAAGAGCCTGCACAAGAGTAT
GAGACCTCTCAGGACTATGATGTATCTGATGACATTGACGCCTCTCAAGACAATGATGCC
TTTCAGGATGACGAGGCCTCTCAAGATTTTGAAGCCACAGAGGACTATGAGGCAAGTAAA
GAGGCACGTGTTCTGGAGTATGACTGCAGTTTGGACGAAGAGTATAGTGAAGACTTTGAA
ACCCAACTCACTGAGGACACGGCTGAATATGATGCAATGGTGGAGTATGTAGATGTAGAA
GAACCAGATGACAATGATGTTACAGAAGAGATGGAAGAGGGTGATGAGGAGTTAGAGGAG
GTAGAGGAGATAGTAGAGGAGGCTACTGAGGTGACTGAAAAAGTGGAGGAACAGCAGGAG
GATGAAAACAAAAATGTTCCAGAGGAGAAGCCTGCAGAGGCACCAACTAAGAAACGTGTT
CGACCCACCTTTAAGGAGGCAGCTCTGAGGGCCTACAGGAAGCAGATGGCTGAACTGGAG
CAGCAGATCCTGGCAGGAGACAGCACTGCTTTGGACACACAGCCTCGCAGTCTTTTGGAC
CCCAAAGTGCTCGGCTTGCAGTCTGGAG--------------------------------
------------------GGGCTGGCAGTATTCTTTATGGTATTGACAGCATGCCAGATT
TACGCCGCAAGAGGACAGTGCCTCTTGTCCGAGACC------TGACCCTCACTGCTCGAA
AGGCAGGCATCTCGTTCGCTCTGGTGAACCGGTCCACCCTGAATAATGAGGACCTGAAAC
TACATGTCTTCAAGAAGACTCTCCAGGCCTTGATATACCCTATTTCATCCACAACACCCC
ATAACTTCGAGGTGTGGACGGCAACTGCACCCACCTACTGCCATGAGTGTGAGGGGCTGC
TGTGGGGCATTGCCCGTCAGGGCATGCGCTGCTCAGAGTGTGGAGTTAAATGCCACGAGA
AGTGCCAGGATCTGCTCAACGCAGATTGTTTACAAAGGGCAGTGGAGAAGAGCTCCAAGC
ACGGGGCAGAGGACAAGACCCAGAATATCATCATGGCTATGAAGGAGCGCATGAAGATAA
GAGAGAAGAACAGTCCCGAGGTGTTTGAGGTGATCCAGGAGATGTTCCACGTCTCCAAAG
AAGACTTCACCAGCCATTTGAAGACAGCTAAGCAGGCTGTTTTGGATGGGACCTCCAAGT
GGTCTGCCAAAATCAGCATCACAGTCATGAGTGCACAGGGCTTACAGGCCAAGGATAAAA
CTGGCTCCAGTGACCCTTACGTCACCGTCCAGGTGGGCAAGACCAAACGTAGGACGAAGA
CCATCTTCGGCAACCTCAACCCGGTCTGGGATGAGAAGTTCTACTTTGAATGTCACAACG
CCACTGACCGCATCAAGGTGCGTGTGTGGGATGAGGATGATGACATCAAATCACGGGTGA
AGCAGCATTTCAAGCGCGAGTCGGATGATTTCCTGGGACAGACCATCATTGAGGTTCGCA
CTCTCAGTGGAGAGATGGACGTTTGGTACAATCTAGATAAAAGAACTGACAAGTCTGCGG
TATCGGGTGCCATCAGACTCAAGATCAGCGTGGAGATGAAAGGGGAGGAGAACGTGGTTC
CTCCTCATGGCCAGTACACCTGTTTACACGAGAACCTGTTCCACTACCTGACCGAGGTGA
AGAACAGCGGGGTGGTGAAGATCCCGCAGGTGAAAGGGGACGAAGCGTGGAAGGTGTACT
TTGACGACGTGTCCCAAGAGATAGTGGATGAGTTCGCCATGAGATACGGAGTGGAGTCCA
TCTATCAGGCTATGACGCACTTCTCCTGTCTGTCCGCCAAATACATGTGCCCCGGTGTGC
CAGCAGTGATGAGCAACCTGCTTGCTAATATAAATGCCTACTTCGCCCACACCACCACCA
CCACAACAACTACTGCCTCCGCTTCAGACCGATTTGCTGCTTCTAACTTTGGGAGGGAGA
AATTTGTCAAATTACTGGACCAGCTGCATAACTCACTGAGGATCGACCTCTCTAAATATC
GGGATAATTTCCCTGCGGGAAACCCGGAGCGTCTCCAAGATCTGAAGTCCACTGTCGATC
TGCTAACCAGCATCACCTTCTTCAGGATGAAGGTACAAGAGCTTCAGAGTCCACCCAGAG
CCAGTATGGTTGTGAAGGACTGCGTGAAGGCGTGTCTGGACTCCACATACAAATACATTT
TTGATAACTGTCATGAACTGTACAACCAACTCCTTGACCAGAGCCGGAAGCAGGACATTC
CCCGAGAGGAGCAGGGTCCGTCAATAAAGAACCTGGAGTTCTGGCCAAAACTCATCACTC
TCATGGTGTCTGTAATCGATGAGGACCGAACAGCTTACACCCCAGTCATTAACCAGTTTC
CACAGGAGCTGAATGTGGGCAAGATCAGCGCCGAGATCACGTGGAGCCTCTTCGCCCTGG
ATATGAAGTATGCAATGGAAGAGCATGACAAGCACCGCCTATGCAAAAGTACTGAATACA
TGAATCTTCACTTCAAGGTCAAATGGTTCCATAATGAGTATGTCCGTGACCTGCCGGCCT
TCAAGGATGTTCCACCTGAGTATTCTCTGTGGTTCGAGCCATTTGTCATCCAGTGGCTTG
ATGAGAATGAGGATGTTGCCATGGATTTCCTCAATGGAGCACTGGAGAGGGACAAGAAAG
ATGGATTCCAGCAAACCTCGGAGCACGCCCTCTTTTCATGTTCGGTGGTGGATGTGTTCA
CTCAACTAAACCAGAGTTTTGAGATTATCAAGAAGCTCGAGTGTCCAAACCCACAGGCTC
TGGCTCACTTCATGTGCCGTTTTGCGAAGACTATCAACAAAGTTCTTCTGCAATATGCTG
CAATCATATCCAAGGACTTTCCTTTGTATTTGAGTAAGGAGAACGTGCCCTGCATCCTCC
TCAACAACATCCAGCAGCTCCGTGTCCAACTGGAGAAGATGTTTGAGTCCATGGGTGGCA
AACAGGAGGAGGGGGTTGTGTCCTTCTGTAAGCTGGATGCAGAGGCCAGTGATCTGCTCA
AGGAGCTGCAGAATAAACTCAACACGGTGCTGGATGAGCTCAGCGGAGTGTTTGGCTCCA
GTTTTAAAGGTGTGATCGAGGACTGCGTGAAGCAGATGAACCAGGAGCTGGTTCAGATGA
AAGGTCCAGCCAAAGGGAGCAACGCCGCCATGGATGCAGAGAGTGTCCTCCGGCCTCTTA
TGGACCTCCTGGATAAAAATTTGATGTTATTCGCCAAGATTTGTGAGAAGACAGTGCTGA
AACGAGTCCTCAAAGAGCTATGGAAAATCGTGCTGAACACCATCGAGAGAACAATCGTTC
TGCCTCCACTGAGTGACCAGACCCAAGGAGCTCAGATGATTTTCAATGCTGCCAAGGACT
TGGGACAGCTGTCCAAACTAAAGGAGCATGTAACTCGAGAGGAGGCCAGAAGTCTGACTC
CACGACAGTGTGCAGCCATGGACCTCGTGCTTCCCACCATCAAGCAATACTTCCATGCTG
GAGGAAATGGGCTGAAGAAAACCTTCCTGGAAAAGAGCCCTGATATGAAGTCCCTCAAAT
ATGCTCTCAGCCTTTACACTCAACCTACAGATGCCTTGATCAAGAAATATATATGCACCC
AAACCTCTCAAGGTCAGTCATCCAACGGATCCGTGGGGGAGGTGTCGATGCAAGTGAATC
TCATCTCTCACCCTGGCACTGGAGAGCACAAAGTCAGCGTGAAGGTGGTCGCAGTGAACA
ACCTCGTCTGGCAAACCAATGCCATGTTCCGGCCATTTGTAGAGGTCAACGCTGTGGGAC
CGCACCTAGCTGACAAGAAGCGCAAATTCAGCACCAAGACCAAGAACAACAACTGGTCAC
CAAAGTACAATGAAACATTCCAATATGTTCTAAGTAATGAACATGGTCCGGAGGCCTACG
AGCTGCACGTCTCAGTGAAGGACTACTGCTTTGCCCGCGAGGACCGCATCATCGGCATGA
CGGTCATCCAGCTCCGAGAGCTGGCGGACAAGGGCAGCTGCTCCGCCTGCTACCCCCTGG
TGAAGAGCATCTGCATGGACGAAACTGGCCTCACCATCATGAGGATACTCTCTCAAAGGA
CCAACGATGAGGTGGCGAAAGAGTTTGTGCGTCTCAAGACAGACACACGCTCGGCGGAGG
AAGTGTCATAG
>Epmoa-GLEAN-10022075_moa
------------------------------------------------------------
------------------------------------------------------------
------------------------------------------------------------
------------------------------------------------------------
------------------------------------------------------------
------------------------------------------------------------
------------------------------------------------------------
------------------------------------------------------------
------------------------------------------------------------
------------------------------------------------------------
------------------------------------------------------------
------------------------------------------------------------
------------------------------------------------------------
------------------------------------------------------------
------------------------------------------------------------
------------------------------------------------------------
------------------------------------------------------------
------------------------------------------------------------
------------------------------------------------------------
------------------------------------------------------------
------------------------------------------------------------
------------------------------------------------------------
------------------------------------------------------------
------------------ATGGTGATTTCAAAGCCTGTTCACAAGAGCAAATCAGAGAAG
AGGCGATCCCATGACCATAGCCGGTCAGGAGAGGAAGCAGGCTACTCAGGCGCAGTTCAC
TATGCTGATGACTCTTACTATGACCCAGACAAGCATGCAAAAGCTTACTACTCTGATTTG
ACCCCTGGTTGGCTTTCCCAGAGTGACTACTCCACCCCTAAACTCAGCCGCTCTGAGTCT
GACTGCTCAAAACTTTGCCAGTCATACTCAGAAGACTTTTCAGAGAGTCAGTACTTTACA
CGGGCTAATGGCTGCTCCCTGCTGTCCTCCTCAGATCAGGAACTGTGGCAGAGAAAACAA
GAAGACATGGCCTCCTCCTGGTATGCCAGTGATAGTAACCCACTCAGCCACGAGAATCAA
ACATATGAACACAATGAGGTTGAGACCACAGAAACTATTGACAGTGGGGTGAGCAATGGA
CTTGTCTGCATGTCTGGGGACAGAAGCCACTACAGTGGTTCACAGCTCTCTCTGCAAGGT
GACCTATCACCCTGGAAAGACTGGCATCATCTCGAGCAGGGTGCTGACTCTGGCTTGGAA
GCCTCCATAGAAGT----------------------------------------------
------------------------------------------------------------
------------------------------------------------------------
------------------------------------------------------------
------------------------------------------------------------
------------------------------------------------------------
--ATCTGCTAAAGTTTCATCTAAAGTGACCTCTAAAGCAGCTCCTAAAGAGTCACCGAAA
GAGATTCAGAAATCAGCAGTTAAAGAGTCCTCTCAAGCTCTCCTTAAAGACAGTCCTAAA
GTCACACATAAAGATGCCACAAAGCCCACTGTTAAAGAA---------------------
------------------------------------------------------------
------------------------------------------------------------
------------------------------------------------------------
------------------------------------------------------------
------------------------------------------------------------
------------------------------------------------------------
------------------------------------------------------------
------------------------------------------------------------
------------------------------------GAAACCCCCAAAGTAGTTTCTAAA
GATAAATTCCCTGAACTGGATGTCAATCATAGCTTTCACCAGGCCCAGAATAAGTCTACA
ACTATGTACCGCAGTCAGAGTGAGATTCGAACAGAGAAGGTTGAGGAGGTTCCCAAATCT
TGGAGTAGTAGGCTAAGCATAGATCTCAGTGAGAAGTCCTTTGGTTTTGGCTTTGGGTCT
ACACTGCAGAGGGCTAAGTCAGCTCTGGAGGTAGTTTGGAAGTCTGGCTCTCAGACTCCT
ACCCCCGCTCCTCCTGAGGAGACCACCAACTCATCATTTATGGGGCGTTTCCGCACCCTG
TCCACCTCTGGTGCAAATACCTCTACTACTACAACAGACTCAGATGCCTACACAGAGCCT
ATCTTCAACAAGGCAGAGGAAGATAAACCAGACGCAGAGGCAGAAGCTGGGGAACAACCC
GTGGACAATGAGACCCACTATGTTGAAGTAATGGAGCAGGTACTAGCTAACTTGGAGAAC
AGAACTAATGCTAATGAGG---------CAGAGGAGACAGAAGAGCCTGCACAAGAGTGT
GAGACCTCTCAGGACTATGAT---------------------------------------
------------------------------------------------------------
------------------------------------------------------------
---------------GACACGGCTGAATATGATGCAATGGTGGAGTATGTAGATGTAGAA
GAACCAGATGACAATGATGTTACAGAAGAGATGGAAGAGGGTGATGAGGAGTTAGAGGAG
GTAGAGGAGATAGTAGAGGAGGCTACTGAGGTGACTGAAAAAGTGGAGGAACAGCAGGAG
GATGAAAACAAAAATGTTCCAGAGGAGAAGCCTGCAGAGGCACCAACTAAGAAACGTGTT
CGACCCACCTTTAAGGAGGCAGCTCTGAGGGCCTACAGGAAGCAGATGGCTGAACTGGAG
CAGCAGATCCTGGCAGGAG-----------------------CCTCGCAGTCTTTTGGAC
CCCAAAGTGCTCGGCTTGCAGTCTGGAGGCATGGCATTATTATGATATTAATACACTTTA
AATCTGTCTGCTTCTCCAGGGCTGGCAGTATTCTTTATGGTATTGACAGCATGCCAGATT
TACGCCGCAAGAGGACAGTGCCTCTTGTCCGAGACC------TGACCCTCACTGCTCGAA
AGGCAGGCATCTCGTTCGCTCTGGTGAACCGGTCCACCCTGAATAATGAGGACCTGAAAC
TACATGTCTTCAAGAAGACTCTCCAGGCCTTGATATACCCTATTTCATCCACAACACCCC
ATAACTTCGAGGTGTGGACGGCAACTGCACCCACCTACTGCCATGAGTGTGAGGGGCTGC
TGTGGGGCATCGCCCGTCAGGGCATGCGCTGCTCAGAGTGTGGAGTTAAATGCCACGAGA
AGTGCCAGGACCTGCTCAACGCAGATTGTTTACAAAGGGCGGTGGAGAAGAGCTCCAAGC
ACGGGGCGGAGGACAAGACCCAGAATATCATCATGGCTATGAAGGAGCGCATGAAGATAA
GAGAGAAGAACAGTCCCGAGGTGTTTGAGGTGATCCAGGAGATGTTCCACGTCTCCAAAG
AAGACTTCACCAGCCATCTGAAGACAGCCAAGCAGGCTGTTTTGGATGGGACCTCCAAGT
GGTCTGCCAAAATCAGCATCACAGTCATGAGTGCACAGGGCTTACAGGCCAAGGATAAAA
CTGGCTCCAGTGACCCTTACGTCACCGTCCAGGTGGGCAAGACCAAACGCAGGACGAAGA
CCATCTTCGGCAACCTCAACCCGGTCTGGGATGAGAAGTTCTACTTTGAATGTCACAACG
CCACTGACCGCATCAAGGTGCGTGTGTGGGATGAGGATGATGACATCAAATCACGGGTGA
AGCAGCATTTCAAGCGCGAGTCGGATGATTTCCTGGGACAGACCATCATTGAGGTTCGCA
CTCTCAGTGGAGAGATGGACGTTTGGTACAATCTAGATAAAAGAACTGACAAGTCTGCGG
TATCGGGTGCCATCAGACTCAAGATCAGCGTGGAGATGAAAGGGGAGGAGAATGTGGTTC
CTCCTCATGGCCAATACACCTGTTTACACGAGAACCTGTTCCACTACCTGACCGAGGTGA
AGAACAGCGGGGTGGTGAAGATCCCGCAGGTGAAAGGGGACGAAGCGTGGAAGGTGTACT
TTGACGACGTGTCCCAAGAGATAGTGGATGAGTTCGCCATGAGATACGGAGTGGAGTCCA
TCTATCAGGCTATGACGCACTTCTCCTGTCTGTCCGCCAAATACATGTGTCCCGGTGTGC
CAGCAGTGATGAGCAACCTGCTTGCTAATATAAATGCCTACTTCGCCCACACCACCACCA
CCACAACAACCACTGCCTCCGCTTCAGACCGATTTGCTGCTTCTAACTTTGGGAGGGAGA
AATTTGTCAAATTACTGGACCAGCTGCATAACTCACTGAGGATCGACCTCTCTAAATATC
GGGATAATTTCCCTGCGGGAAACCCGGAGCGTCTCCAAGATCTGAAGTCCACTGTCGATC
TGCTAACCAGCATCACCTTCTTCAGGATGAAGGTACAAGAGCTTCAGAGTCCACCCAGAG
CCAGTATGGTTGTGAAGGACTGCGTGAAGGCGTGTCTGGACTCCACATACAAATACATTT
TTGATAACTGTCATGAACTGTACAACCAACTCCTTGACCAGAGCCGGAAGCAGGACATTC
CCCGAGAGGAGCAGGGTCCGTCGATAAAGAACCTGGAGTTCTGGCCAAAACTCATCACTC
TCATGGTGTCTGTAATCGATGAGGACCGAACAGCTTACACCCCAGTCATTAACCAGTTTC
CACAGGAGCTGAATGTGGGCAAGATCAGCGCCGAGATCACGTGGAGCCTCTTCGCCCTGG
ATATGAAGTATGCAATGGAAGAGCATGACAAGCACCGCCTATGCAAAAGTACTGAATACA
TGAATCTTCACTTCAAGGTCAAATGGTTCCATAATGAGTATGTCCGTGACCTACCGGCCT
TCAAGGATGTTCCGCCTGAGTATTCTCTGTGGTTCGAGCCATTTGTCATCCAGTGGCTTG
ATGAGAATGAGGATGTTGCCATGGATTTCCTCAATGGAGCACTGGAGAGGGACAAGAAAG
ATGGATTCCAGCAAACCTCGGAGCACGCCCTCTTTTCATGTTCGGTGGTGGATGTGTTCA
CTCAACTAAACCAGAGTTTTGAGATTATCAAGAAGCTCGAGTGTCCAAACCCACAGGCTC
TGGCTCACTTCATGTGCCGTTTTGCGAAGACTATCAACAAAGTTCTTCTGCAATATGCTG
CAATCATATCCAAGGACTTTCCTTTGTATTTGAGTAAGGAGAACGTGCCCTGCATCCTCC
TCAACAACATCCAGCAGCTCCGTGTCCAACTGGAGAAGATGTTTGAGTCCATGGGTGGCA
AAC---------------------------AGCTGGATGCAGAGGCCAGTGATCTGCTCA
AGGAGCTGCAGAATAAACTCAACACGGTGCTGGATGAGCTCAGCGGAGTGTTTGGCTCCA
GTTTTAAAGGTGTGATCGAGGACTGCGTGAAGCAGATGAACCAGGAGCTGGTTCAGATGA
AAGGTCCAGCCAAAGGGAGCAACGCCGCCATGGATGCAGAGAGTGTCCTCCGGCCTCTTA
TGGACCTCCTAGATAAAAATTTGATGTTATTCGCCAAGATTTGTGAGAAGACAGTGCTGA
AACGAGTCCTCAAAGAGCTATGGAAAATCGTGCTGAACACCATCGAGAGAACAATCGTTC
TGCCTCCACTGAGTGACCAGACCCAAGGAGCTCAGATGATTTTCAATGCTGCCAAGGACT
TGGGACAGCTGTCCAAACTAAAGGAGCATGTAACTCGAGAGGAGGCCAGAAGTCTGACTC
CACGACAGTGTGCAGCCATGGACCTCGTGCTTCCCACCATCAAGCAATACTTCCATGCTG
GAGGAAATGGGCTGAAGAAAACCTTCCTGGAAAAGAGCCCTGATATGAAGTCCCTCAAAT
ATGCTCTCAGCCTTTACACTCAACCTACAGATGCCTTGATCAAGAAATATATATGCACCC
AAACCTCTCAAGGTCAGTCATCCAACGGATCCGTGGGGGAGGTGTCGATGCAAGTGAATC
TCATCTCTCACCCTGGCACTGGAGAGCACAAAGTCAGCGTGAAGGTGGTCGCAGTGAACA
ACCTCATCTGGCAAACCAACGCCATGTTCCGGCCATTTGTAGAGGTCAACGCTGTGGGAC
CGCACCTGGCTGACAAGAAGCGCAAATTCAGCACCAAGACCAAGAACAACAACTGGTCAC
CAAAGTACAATGAAACATTCCAATATGTTCTAAGTAATGAACATGGTCCGGAGGCCTACG
AGCTGCACGTCTCAGTGAAGGACTACTGCTTTGCCCGCGAGGACCGCATCATCGGCATGA
CGGTCATCCAGCTCCGAGAGCTGGCGGACAAGGGCAGCTGCTCCGCCTGCTACCCCCTGG
TGAAGAGCATCTGCATGGACGAAACTGGCCTCACCATCATGAGGATACTCTCTCAAAGGA
CCAACGATGAGGTGGCGAAAGAGTTTGTGCGTCTCAAGACAGACACACGCTCGGCGGAGG
AAGTGTCATAA
>XP-033475056.1_lan
ATGGTTTCTACCCTAATAAATACTATATCATCCTACATTAAAAAGATTTGCAAAGGAATG
TTTACAAAGAAATTGGCAAACCCAATCAAGAAGAAAGAGAGAAGCGAAAATAAAGAGCCT
AAATTGACCACTGATTTGCAAGCACACAATCTAACTCTCTCCACCACACTGAAGACTACA
GTTAAAAAGATTTCCAAATGCTCTTCGGCACGTAACATATCGCTTGAAGAAGACGACGGA
AAGAACGACTGCTCATCCCTGTCACCCACTTTCAGTTATCGTGTAGCTATAGCAAATGGA
CTCCCGAAAAACTCTCTTTATTTGAATAATAATGAAAGTATCTTTCCTGAGGTTCTTTCT
ATTGACAGTAGTTACTCTGACTCCTTGAGTGAGACGAAACTTGTCAGGAGACTGGATGAG
CATAAATCACACACTATGCCAGTGAGACGAAACAGGAAGAGCCTCATCAGTTTGGCTCCC
TCTGATGGCAGCTCTGAGGGTGAACGTGTGGAACGCTCCAGTCTACACACACTCCGGCTG
GGTGCTCTACGCAAGTTAAGGAAATGGAAAAAGAGTCAGGAATGTGTCTCCTCAGACTCC
GAGGTGAGCAACTGGAGGAAAACCTTGGGCATCCGGAGCAAGTCTTTGGACCGCGCTGGA
CGGCAGCAAAAGAGCTCGACCCTGGAGCCTGGCTCTTCTTCCACAGGTTGCATCAGTCAG
ACCCAGGATGTCATGGAGATGATCTTTAAGGAGCTACAGGGGATCAGCCAGATAGAGACA
GAACTGTCTGAGCTACGGGGCCATGTAAATGCCCTAAAAAGTTCTATTGATGAGATCTCC
AGCAGTGTGGAAGTAGTTCAGAGTGAGATTGAGCAGCTTCGCTCAGGATTTGTCCAGTCT
AGAAGGGAAACACGTGATATTCATGACTACATAAAACAAATTAGCCACCAGGCCAATAAT
TCAACCTTGAGGTTCCTCAATGTACCTGAAGAAAGGTCAGAGAAAACAGAAAGTGTAATA
TACAAAATACTAAAAGACAAAATGGGTTTCATTGATGCCCATAAAACTCTTAAAATCGAG
CTTGCTCATAGGTTAGGGCAACAAAGAGAATGTTCTAATGCAAAACCCCGCCCTATTATT
GTTATTTTTGCAACAACCCAAGACAGGGATATAGTCTTGAAAAAGTGCTATAAACTTAAA
GGAACAGGCATTACAGTCTCTACTGATAGCTTAACTCATGATGGAAAGGAGAGAAAAGAC
AAAACAATGTCTTCCTCACAAACCTATGAAAGCATGGATATAAAGGTCTCAGGAAAGGAT
AAAGTGGTAGAGAGTGATGACTGGGACTCAATGGACAGTGATAAGGAATTAGACGAACTG
AGCAGGAATAAATATGCAATGGTGATTTCAAAGCCTGTTCACAAGAGCAAATCAGAGAAG
AGGCGATCCCATGACCATAGCCGGTCAGGAGAGGAAGCAGGCTACTCAGGCGCAGTTCAC
TATGCTGATGACTCTTACTATGACCCAGACAAGCATGCAAAAGCTTACTACTCTGATTTG
ACCCCTGGTTGGCTTTCCCAGAGTGACTACTCCACCCCTAAACTCAGCCGCTCTGAGTCT
GACTGCTCAAAACTTTGCCAGTCATACTCAGAGGACTTCTCAGAGAGTCAGTACTTTACA
CGGGCTAATGGCTGCTCCCTGCTGTCCTCCTCAGATCAGGAACTGTGGCAGAGAAAACAA
GAAGACATGGCCTCCTCCTGGTATGCCAGTGATAGTAACCCACTCAGCCACGAGAATCAA
ACATATGAACACAATGAGGTTGAGACCACAGAAACTATTGACAGTGGGGTGAGCAATGGA
CTTGTCTGCATGTCTGGGGACAGAAGCCACTACAGTGGTTCCCAGCTCTCTCTGCAAGGT
GACCTATCACCCTGGAAAGACTGGCATCATCTCGAGCAGGGTGCTGACTCTGGCTTGGAA
GCCTCCATAGAAGTTAGCAGTCCCTTTGACCCATCAACCATCCCTGGTTTTCCAGAAAAC
ATCACTAAATGTCAGGAGGTTGATTTACAATTTGAAGGAGAAGAGGAATTCATGATGCTT
GACAGAGAAACTTCCCTACCACCTATAACCACTCACATTATTCCTCCCATCACAGAACGC
GAGTCTGTCATTAAGCCATCTGTCCGGCACTCTAAGGAGGGAAATAAGATTATCACAAAA
GAATCCACAAAAATAACATCTAAAGACACCTCTAAAGCTGCTGCTAAAGCTACACATAAA
CAAACTAAATTGGCTCCTAAAGAAGAAACCACCAAAATATTGCCAAAGGAAAGCCCGAAG
GTATCTGCTAAAGTTTCATCTAAAGTGACCTCTAAAGCAGCTCCTAAAGAGTCACCGAAA
GAGATTCAGAAATCAGCAGTTAAAGAGTCCTCTCAAGCTCTCCTTAAAGACAGTCCTAAA
GTCACACATAAAGATGCCACAAAGCCCACTGTTAAAGAAGTATCTAAAGTGACACCTAAG
ATAAATTCTAGTGAGGCTGTGAAAGTCACTCCTAAAGTAACTCCAAAAGATAGCCCGATA
ATGACTCCTAAAGAAAGTCCCAAAGAGTCACCTAAAGAGAGCCCTAAAATAACCCCAGTT
GAGAGCCCTGTTTTAACACCTAAAGATTCACCTAAGGAGTCTCCTAAAGTCATTGCTAAA
GATGCCCCACATGTTGCATCTAAAGAAGGTATGAAAGTTGTTGCTAAAGAGGTTACCAAA
GAAGCTGCAAAACTACCCCCAAAAGAGTTCCCAAAAGAGACGCCTAAAGTAGCACCCAAG
GAGACTGGTAAAGCACCCACACAAGAAGTTTCAAAGATAGCACCTAAAGAAGTCTCTAAG
GTTCCACCTAAAGAAGTTGCTAAGATTCCACCTAAAGAAGCCCCGAAGGTGGCCCCTAAA
GAGACTCCTAAGGTTCCCCCCAAAGAGACCCCTAAAGCCACCGCAACAGAAGTCCCTAAA
GTAGTACCCAAAGCAGCCTCTAAAGATGCCCCTAAGGAAACCCCCAAAGTAGTTTCTAAA
GATAAATTCCCTGAACTGGATGTCAATCATAGCTTTCACCAGGCCCAGAATAAGTCTACA
ACTATGTACCGCAGTCAGAGTGAGATTCGAACAGAGAAGGTTGAGGAGGTTCCCAAATCT
TGGAGTAGTAGGCTAAGCATAGATCTCAGTGAGAAGTCCTTTGGTTTTGGCTTTGGGTCT
ACACTGCAGAGGGCTAAGTCAGCTCTGGAGGTAGTTTGGAAGTCTGGCTCTCAGACTCCT
ACCCCCGCTCCTCCTGAGGAGACCACCAACTCATCATTTATGGGGCGTTTCCGCACCCTG
TCCACCTCTGGTGCAAATACCTCTACTACTACAACAGACTCAGATGCCTACACAGAGCCT
ATCTTCAACAAGGCAGAGGAAGATAAACCAGGCGCAGAGGCAGAAGCTGGGGAACAACCC
GTGGACAATGAGACCCACTATGTTGAAGTAATGGAGCAGGTACTAGCTAACTTGGAGAAC
AGAACTAATGCTAATGAGG---------CAGAGGAGACAGAAGAGCCTGCACAAGAGTGT
GAGACCTCTCAGGACTATGATGTATCTGATGACATTGACGCCTCTCAAGAC---GATGCC
TTTCAGGATGACGAGGCCTCTCAAGATTTTGAAGCCACAGAGGACTATGAGGCAAGTAAA
GAGGCACGTGTTCTGGAGTATGACTGCAGTTTGGATGAAGAGTATAGTGAAGACTTTGAA
ACCCAACTCACTGAGGACACAGCTGAATATGATGCAATGGTGGAGTATGTAGATGTAGAA
GAACCAGATGACAATGATGTTACAGAAGAGATGGAAGAGGGTGATGAGGAGTTAGAGGAG
GTAGAGGAGATAGTAGAGGAGGCTACTGAGGTGACTGAAAAAGTGGAGGAACAGCAGGAG
GATGAAAACAAAAATGTTCCAGAGGAGAAGCCTGCAGAGGCACCAACTAAGAAACGTGTT
CGACCCACCTTTAAGGAGGCAGCTCTGAGGGCCTACAGGAAGCAGATGGCTGAACTGGAG
CAGCAGATCCTGGCAGGAGACAGCACTGCTTTGGACACACAGCCTCGCAGTCTTTTGGAC
CCCAAAGTGCTGGGCTTGCAGTCTGGAG--------------------------------
------------------GGGCTGGCAGTATTCTTTATGGTATTGACAGCATGCCAGATT
TACGCCGCAAGAGGACAGTGCCTCTTGTCCGAGACCTGGCTTTGACCCTCACTGCTCGAA
AGGCAGGCATCTCGTTCGCTCTGGTGAACCGGTCCACCCTGAATAATGAGGACCTGAAAC
TACATGTCTTCAAGAAAACTCTCCAGGCCTTGATATACCCTATTTCATCCACAACACCCC
ATAACTTCGAGGTGTGGACGGCAACTGCACCCACCTACTGCCATGAGTGTGAGGGGCTGC
TGTGGGGCATCGCCCGTCAGGGCATGCGCTGCTCAGAGTGTGGAGTTAAATGCCACGAGA
AGTGCCAGGACCTGCTCAACGCAGATTGTTTACAAAGGGCGGTGGAGAAGAGCTCCAAGC
ACGGGGCGGAGGACAAGACCCAGAATATCATCATGGCTATGAAGGAGCGCATGAAGATAA
GAGAGAAGAACAGTCCCGAGGTGTTTGAGGTGATCCAGGAGATGTTCCACGTCTCCAAAG
AAGACTTCACCAGCCATCTGAAGACAGCCAAGCAGGCTGTTTTGGATGGGACCTCCAAGT
GGTCTGCCAAAATCAGCATCACAGTCATGAGTGCACAGGGCTTACAGGCCAAGGATAAAA
CTGGCTCCAGTGACCCTTACGTCACCGTCCAGGTGGGCAAGACCAAACGCAGGACGAAGA
CCATCTTCGGCAATCTCAACCCGGTCTGGGATGAGAAGTTCTACTTTGAATGTCACAACG
CCACTGACCGCATCAAGGTGCGTGTGTGGGATGAGGATGATGACATCAAATCACGGGTGA
AGCAGCATTTCAAGCGCGAGTCGGATGATTTCCTGGGACAGACCATCATTGAGGTTCGCA
CTCTCAGTGGAGAGATGGACGTTTGGTACAATCTAGATAAAAGAACTGACAAGTCTGCGG
TATCGGGTGCCATCAGACTCAAGATCAGCGTGGAGATGAAAGGGGAGGAGAACGTGGTTC
CTCCTCATGGCCAGTACACCTGTTTACACGAGAACCTGTTCCACTACCTGACCGAGGTGA
AGAACAGCGGGGTGGTGAAGATCCCGCAGGTGAAAGGGGACGAAGCGTGGAAGGTGTACT
TTGACGACGTGTCCCAAGAGATAGTGGATGAGTTCGCCATGAGATACGGAGTGGAGTCCA
TCTATCAGGCTATGACGCACTTCTCCTGTCTGTCCGCCAAATACATGTGTCCCGGTGTGC
CAGCAGTGATGAGCAACCTGCTTGCTAATATAAATGCCTACTTCGCCCACACCACCACCA
CCACAACAACTACTGCCTCCGCTTCAGACCGATTTGCTGCTTCTAACTTTGGGAGGGAGA
AATTTGTCAAATTACTGGACCAGCTGCATAACTCACTGAGGATCGACCTCTCTAAATATC
GGGATAATTTCCCTGCGGGAAACCCGGAGCGTCTCCAAGATCTGAAGTCCACTGTCGATC
TGCTAACCAGCATCACCTTCTTCAGGATGAAGGTACAAGAGCTTCAGAGTCCACCCAGAG
CCAGTATGGTTGTGAAGGACTGCGTGAAGGCGTGTCTGGACTCCACATACAAATACATTT
TTGATAACTGTCATGAATTGTACAACCAACTCCTTGACCAGAGCCGGAAGCAGGACATTC
CCCGAGAGGAGCAGGGTCCGTCGATAAAGAACCTGGAGTTCTGGCCAAAACTCATCACTC
TCATGGTGTCTGTAATCGATGAGGACCGAACAGCTTACACCCCAGTCATTAACCAGTTTC
CACAGGAGCTGAATGTGGGCAAGATCAGCGCCGAGATCACGTGGAGCCTCTTCGCCCTGG
ATATGAAGTATGCAATGGAAGAGCATGACAAGCACCGCCTATGCAAAAGTACTGAATACA
TGAATCTTCACTTCAAGGTCAAATGGTTCCATAATGAGTATGTCCGTGACCTGCCGGCCT
TCAAGGATGTTCCGCCTGAGTATTCTCTGTGGTTCGAGCCATTTGTCATCCAGTGGCTTG
ATGAGAACGAGGATGTTGCCATGGATTTCCTCAATGGAGCACTGGAGAGGGACAAGAAAG
ATGGATTCCAGCAAACCTCGGAGCACGCCCTCTTTTCATGTTCGGTGGTGGATGTGTTCA
CTCAACTAAACCAGAGTTTTGAGATTATCAAGAAGCTTGAGTGTCCAAACCCACAGGCTC
TGGCTCACTTCATGTGCCGTTTTGCGAAGACTATCAACAAAGTTCTTCTGCAATATGCTG
CAATCATATCCAAGGACTTTCCTTTGTATTTGAGTAAGGAGAACGTGCCCTGCATCCTCC
TCAACAACATCCAGCAGCTCCGTGTCCAACTGGAGAAGATGTTTGAGTCCATGGGTGGCA
AACAGGAGGAGGGGGTTGTGTCCTTCTGTAAGCTGGATGCAGAGGCCAGTGATCTGCTCA
AGGAGCTGCAGAATAAACTCAACACGGTGCTGGATGAGCTCAGCGGAGTGTTTGGCTCCA
GTTTTAAAGGTGTGATCGAGGACTGCGTGAAGCAGATGAACCAGGAGCTGGTTCAGATGA
AAGGTCCAGCCAAAGGGAGCAACGCCGCCATGGATGCAGAGAGTGTCCTCCGGCCTCTTA
TGGACCTCCTGGATAAAAATTTGATGTTATTCGCCAAGATTTGTGAGAAGACAGTGCTGA
AACGAGTCCTCAAAGAGCTATGGAAAATCGTGCTGAACACCATTGAGAGAACAATCGTTC
TGCCTCCACTGAGTGACCAGACCCAAGGAGCTCAGATGATTTTCAATGCTGCCAAGGACT
TGGGACAGCTGTCCAAACTAAAGGAGCATGTAACTCGAGAGGAGGCCAGAAGTCTGACTC
CACGACAGTGTGCAGCCATGGACCTCGTGCTTCCCACCATCAAGCAATACTTCCATGCTG
GAGGAAATGGGCTGAAGAAAACCTTCCTGGAAAAGAGCCCCGATATGAAGTCCCTCAAAT
ATGCTCTCAGCCTTTACACTCAACCTACAGATGCCTTGATCAAGAAATATATATGCACCC
AAACCTCTCAAGGTCAGTCATCCAACGGATCCGTGGGGGAGGTGTCGATGCAAGTGAATC
TCATCTCTCACCCTGGCACTGGAGAGCACAAAGTCAGCGTGAAGGTGGTCGCAGTGAACA
ACCTCATCTGGCAAACCAATGCCATGTTCCGGCCATTTGTAGAGGTCAACGCTGTGGGAC
CGCACCTGGCTGACAAGAAGCGCAAATTCAGCACCAAGACCAAGAACAACAACTGGTCAC
CAAAGTACAATGAAACATTCCAATATGTTCTAAGTAATGAACATGGTCCAGAGGCCTACG
AGTTGCACGTCTCAGTGAAGGACTACTGCTTTGCCCGCGAGGACCGCATCATCGGCATGA
CGGTCATCCAGCTCCGAGAGCTGGCGGACAAGGGCAGCTGCTCCGCCTGCTACCCCCTGG
TGAAGAGCATCTGCATGGACGAAACTGGCCTCACCATCATGAGGATACTCTCTCAAAGGA
CCAATGACGAGGTGGCCAAAGAGTTTGTGCGTCTCAAGACAGACACACGCTCGGCAGAGG
AAGTGTCATAA
