# Supplementary material for: Chromosome-Level Genome Assembly of the Speckled Blue Grouper (Epinephelus cyanopodus) Provides Insight into Its Adaptive Evolution
Source: Biology (Basel). 2022 Dec 13;11(12):1810. doi: 10.3390/biology11121810 (PMC9775623; doi:10.3390/biology11121810)
Supplement: Supplementary file 1 [file biology-11-01810-s001.zip › Supplemental Data/HO00942.align]

>C.altivelis-GLEAN-10027468_alt
ATGGCTACGAACGGTAACAACTTAACGCCTGGGATGGGAGAAATCATCCAGCTGAACGTC
GGGGGGACGAGGTTCAGCACCTCCAGACAGACTCTGATGTGGATCCCTGACTCTTTCTTC
TCAAGTTTGCTGAGTGGAAGGATATCCACTCTTCGGGATGAAACTGGAGCTATATTCATT
GACAGGGACCCTACAGCTTTCGCACCAATTTTGAATTTCCTCCGAACCAAAGAATTGGAC
CTGCGGGGTGTCAACATCAGCGTCCTGCGGCATGAAGCAGAGTTTTACGGGATAACTCCT
TTAGTACGGCGCCTGCTGCTGTGTGAGGAACTAGACCGCTCGTCGTGTGGTAGTGTTCTC
TTCCATGGTTACCTGCCGCCCCCAGCCATCCCTGCCCGCAAGTCAAGCCCTGCTTCATCA
GCCTCTGGCTCCTCCTCTGATGAGCGACCAGGTCCGAGTGGAGCAGAGGGCTTCACCCGT
GTCGGGCCCCCTCCTCACCCGTCCCTCACTGCTGCACCTGGAACAGACGACAACCACAAA
CTGGGTCCTGTGGTTGACCCCAGGAAGGTGCTGATTATAGCAGGTCACCACAACTGGATT
GTAGCAGCTTATGCTCACTTTGTCATCTGCTACAGGATAAAGGAATCTTCTGGATGGCAG
CAGGTGTTTTCCTCTCCCTACCTTGACTGGACCATTGAACGCATCGCACTAAA--CGCAA
AGGTGGTAGGTGGCCCTCATGGAGACAAGGACAAGATGGTGGCTGCCGCCTCTGAGAGCA
ACATCATCCTCTGGAGCATCCAAGATGGAGGCAGTGGAAATGAGATTGGTGTGTTCAGTC
TCGGTGTACCCGTGGATGATCTCTTCTTCATCGGGAACCAGCTGGTGGCTACAAGCCACA
CAGGGAAGGTGGGGGTGTGGAATGCAGTCACGCAGCACTGGCAGGTTCAAGATGTGGTTC
CTATTACCAGTTGTGACACAGCAGGATCCTTCCTGCTACTGGGCTGCAACAATGGGTCCA
TCTACTACATTGACATGCAGAAGTTTCCACTGAGGATGAAGGATAATGATCTTCTAGTGA
CGGAGCTTTATCATGACCCTTCAAATGATGCCATCACTGCGCTGTCCGTCTACCTCACAC
CTAAAACCAGTGTGAGTGGGAACTGGATAGAGATAGCTTATGGAACAAGCAGCGGTGCGG
TGAGAGTGATTGTGCAGCACCCAGAGACGGTGGGATCGGGCCCCCAGCTCTTCCAGACGT
TCACTGTGCACAGGAGCCCAGTGACAAAGATCATGCTGTCTGAGAAACATCTGGTGTCAG
TGTGTGCAGACAACAACCATGTTCGGACATGGACGGTGACCCGGTTCAGAGGGATGATCT
CCACCCAGCCAGGCTCCACCCCTCTGGCCTCCTTCAAAATACTGTCCCTGGAGGAGACGG
AGAGCCACGGCAGCTACGGCTCTGGGAACGATATTGGGCCATTTGGAGAGAGAGATGATC
AGCAGGTGTTCATACAGAAGGTGATCCCCATCACCAATAAACTGTTTGTGAGGCTCTCAT
CTACTGGAAAGAGGATCTGTGAAGTGCAGTCAGTGGATGGGACAACCATCTCTTCCTTCA
TGGTGCGGGAGTGTGAGGGTTCGAGCCGGATGGGGTCGCGACCTCGGCGCTATCTCTTCA
CTGGCCATGGCAACGGCAGCATCCAAATGTGGGACCTGACCACAGCGATGGACACGGCCA
ACAAAGGAGAGGAGAAGAAGAGAGAGGATGTAGGTGGGCCCACAGAGGAGGAGCTGCTGC
AGCTGTTGGACCAGTGTGACCTGAGCACCTCCCGCTGCGCTACACCAAATATTAGCCCCG
CCCCCTCCATGCTGCACCACACACGCCTCAGAGAGTCCTGCTCAAGTCTGCAGTTACAGG
CCCAGGAGCCCATTCCTGAGAGCCAGGCTACCTATGGAGCTGTGCGACCCTACAGAGAGA
GCCCCCTGCTGGCCCGTGCTCGACGAACTGAGTCCTTCCACAGCTACAGAGACTTCCAGA
ACTTCAGCCTGAGTCGAGGTATTCTGGACAGCACTGGTCAAACGTCCACACAGGGCCTCA
GCCAGACCCTTGATGTCCGCCGTTCACTCTGCGACTTTGGTCCTGATGACAGCGAGAGGA
GAGCCTCAGCTATGGAGTTCTGGGCGTGCCGAACAGCCAGCTCAAGCTCGAACACAGTTA
TGGGAGCCATGACGACCGCTGGTGTTTCCGGGATGAAGACAGAAGGTGGTCAAGAGTCAC
TACGACAACCTCCTGACAGCCCAGTTCCCGGAGGTGACGTTAGGCGAAAGGTGCTCCCAC
AGCCAGAGGAGGGAGAGAGTGGGGGATCAGGGGGAGAGGGGGCGAAGGTGGAGGGAGGTG
TCAGGAAGAGAGGAGTACTAGAAGGAGGCTTTCTGGGGAGGAAGAAGGCTCCCCCAGTCC
CCCACCTCGCCTCTGTGCCGTCTGGATCGGAAGGTGGTGGCAGCGACTCATCTTCCAATG
CTTCCCCCTCCCCAACAAAACTCTCTTCCTCCACCTCACCCAGACACAGGAAGCTGGCGC
CTGAGCCGTCCAATCAGGACAGCAGCCTGTGA
>XP-033483170.1_lan
ATGGCTACGAACGGTAACAACTTAACGCCTGGGATGGGAGAAATCATCCAGCTGAACGTC
GGGGGGACGAGGTTCAGCACCTCCAGACAGACTCTGATGTGGATCCCTGACTCTTTTTTC
TCAAGTTTGCTGAGTGGAAGGATATCCACTCTTCGGGATGAAACTGGAGCTATATTCATT
GACAGAGACCCTACAGCTTTTGCACCAATTTTGAATTTCCTTCGAACCAAAGAATTGGAC
CTGCGGGGTGTCAACATCAGCGTCCTGCGGCATGAAGCAGAGTTTTACGGGATAACTCCT
TTAGTACGGCGCCTGCTGCTGTGTGAGGAACTAGACCGCTCGTCGTGTGGTAGTGTTCTC
TTCCATGGTTACCTGCCGCCCCCAGCCATCCCTGCCCGCAAGTCCAGCCCTGCTTCATCA
GCCTCTGGCTCCTCCTCTGATGAGCGACCGGGTCCGAGTGGAGCAGAGGGCTTCACCCGT
GTCGGTCCCCCTCCTCACCCGTCCCTCACTGCCGCACCTGGAACAGGCGACAACCACAAA
CTGGGTCCTGTGGTCGACCCCAGGAAGGTGCTGATTATAGCAGGTCACCACAACTGGATT
GTAGCAGCTTATGCTCACTTTGTCATCTGCTACAGGATAAAGGAATCTTCTGGATGGCAG
CAGGTGTTTTCCTCTCCCTACCTTGACTGGACCATTGAACGCATTGCACTAAA--CGCAA
AGGTGGTAGGTGGCCCTCATGGAGACAAGGACAAGATGGTGGCTGCCGCCTCTGAGAGCA
ACATCATCCTCTGGAGCATCCAAGATGGAGGCAGTGGAAATGAGATTGGTGTGTTCAGTC
TCGGTGTACCTGTGGATGATCTCTTCTTCATCGGGAACCAGCTGGTGGCTACGAGCCACA
CAGGGAAGGTTGGGGTGTGGAATGCAGTCACGCAGCACTGGCAGGTTCAAGATGTGGTTC
CTATTACCAGTTGTGACACAGCAGGATCCTTCCTGCTACTGGGCTGCAACAATGGGTCCA
TCTACTACATTGACATGCAGAAGTTTCCACTGAGGATGAAGGATAATGATCTTCTAGTGA
CGGAGCTTTATCATGACCCTTCAAATGATGCCATCACTGCGCTGTCCGTCTACCTCACAC
CTAAAACCAGTGTGAGTGGGAACTGGATAGAGATAGCTTATGGGACGAGCAGCGGTGCAG
TGAGAGTGATAGTGCAGCACCCAGAGACGGTGGGATCGGGCCCCCAGCTCTTCCAGACGT
TCACTGTGCACAGGAGCCCAGTGACAAAGATCATGCTGTCTGAGAAACATCTGGTGTCAG
TGTGTGCAGACAACAACCATGTTCGGACATGGACGGTGACCCGGTTCAGAGGGATGATTT
CCACCCAGCCAGGCTCCACCCCTCTGGCCTCCTTCAAAATACTGTCCCTGGAGGAGACGG
AGAGCCACGGCAGCTACGGCTCTGGGAACGATATTGGTCCATTTGGAGAGAGAGATGATC
AGCAGGTGTTCATACAGAAGGTGATCCCCATCACCAATAAACTGTTTGTGAGGCTCTCAT
CTACTGGAAAGAGGATCTGTGAAGTGCAGTCAGTGGATGGGACCACCATCTCTTCCTTCA
TGGTGCGGGAGTGCGAGGGTTCGAGCCGGATGGGGTCGCGACCTCGGCGCTATCTGTTCA
CTGGTCATGGCAACGGCAGCATCCAAATGTGGGACCTGACCACAGCGATGGACACCGCCA
ACAAAGGAGAGGAGAAGAAGAGAGAGGATGTAGGTGGGCCCACAGAGGAGGAGCTGCTGC
AGCTGTTGGACCAGTGTGACCTGAGCACCTCCCGCTGTGCTACACCAAATATTAGCCCGG
CCCCCTCCATGCTGCACCACACACGCCTCAGAGAGTCCTGCTCAAGTCTGCAGTTACAGG
CCCAGGAGCCCATTCCTGAGAGCCAGGCTACGTATGGAGCTGTGCGACCCTACAGAGAGA
GCCCCCTGCTGGCCCGTGCTCGACGAACTGAGTCCTTCCACAGCTACAGAGACTTCCAGA
ACTTCAGCCTGAGTCGAGGTATTCTGGACAGCACTGGCCAGACGTCCACACAGGGCCTCA
GCCAGACCCTTGATGTCCGCCGTTCGCTCTGTGACTTTGGCCCTGACGACAGTGAGAGGA
GAGCCTCAGCCATGGAGTTCTGGGCGTGCCGAACAGCCAGCTCAAGCTCGAACACAGTTA
TGGGAGCCATGACGACCGCTGGTGTTTCCGGGATGAAGACAGAAGGCAATCAAGAGTCAC
TACGACAACCTCCTGACAGCCCGGTTCCCGGAGGTGACGTTAGGCGAAAGGTGCTCCCAC
AGCCAGAGGAGGGAGAGAGTGGGGGATCAGGGGGAGAGGGGGCAAAGGTGGAGGGAGGTG
TCAGGAAGAGAGGAGTACTAGAAGGAGGCTTTCTGGGGAGGAAGAAGGCTCCCCCAGTCC
CCCACCTCGCCTCTGTGCCGTCTGGATCGGAAGGTGGTGGCAGCGACTCATCTTCCAATG
CTTCCCCCTCCCCAACAAAACTCTCTTCCTCCACCTCACCCAGACACAGGAAGCTGGCGC
CTGAGCCGTCCAATCAGGACAGCAGCCTGTGA
>E.fuscoguttatus.17138_fus
ATGGCTACGAACGGTAACAACTTAACGCCTGGGATGGGAGAAATCATCCAGTTGAACGTC
GGGGGGACGAGGTTCAGCACCTCCAGACAGACTCTGATGTGGATCCCTGACTCTTTCTTC
TCAAGTTTGCTGAGTGGAAGGATATCCACTCTTCGGGATGAAACTGGAGCTATATTCATT
GACAGAGACCCTACAGCTTTCGCACCAATTTTGAATTTCCTCCGAACCAAAGAATTGGAC
CTGCGGGGTGTCAACATCAGCGTCCTGCGGCATGAAGCAGAGTTTTACGGGATAACTCCT
TTAGTACGGCGTCTGCTGCTGTGTGAGGAACTAGACCGCTCGTCGTGTGGTAGCGTTCTC
TTCCATGGTTACCTGCCGCCCCCAGCCATCCCTGCCCGCAAGTCAAGCCCTGCTTCATCA
GCCTCTGGCTCCTCCTCTGATGAGCGACCGGGTCCGAGTGGAGCAGAGGGCTTCACCCGT
GTCGGTCCCCCTCCTCACCCGTCCCTCACTGCCGCACCTGGAACAGACGACAACCACAAA
CTGGGTCCTGTGGTCGACCCCAGGAAGGTGCTGATTATAGCAGGTCACCACAACTGGATT
GTAGCAGCTTATGCTCACTTTGTCATCTGCTACAGGATAAAGGAATCTTCTGGATGGCAG
CAGGTGTTTTCCTCTCCCTACCTTGACTGGACCATTGAACGCATCGCACTAAA--CGCAA
AGGTTGTAGGTGGCCCTCATGGAGACAAGGACAAGATGGTGGCTGCTGCCTCTGAGAGCA
ACATCATCCTCTGGAGCATCCAAGACGGAGGCAGTGGAAATGAGATTGGTGTGTTCAGTC
TCGGTGTACCTGTGGATGACCTCTTCTTCATCGGGAACCAGCTGGTGGCTACGAGCCACA
CAGGGAAGGTTGGGGTGTGGAATGCAGTCACGCAGCACTGGCAGGTTCAAGATGTGGTTC
CTATTACCAGTTGTGACACAGCAGGCTCCTTCCTGCTACTGGGCTGCAACAATGGGTCCA
TCTACTACATTGACATGCAGAAGTTTCCACTGAGGATGAAGGATAATGATCTTCTAGTGA
CGGAGCTTTATCATGACCCTTCAAATGATGCCATCACTGCGCTGTCCGTCTACCTCACAC
CTAAAACCAGTGTGAGTGGGAACTGGATAGAGATAGCTTATGGGACGAGCAGCGGTGCAG
TGAGAGTGATCGTGCAGCACCCAGAGACAGTGGGATCGGGCCCCCAGCTCTTCCAGACGT
TCACTGTGCACAGGAGCCCAGTGACAAAGATCATGCTTTCTGAGAAACATCTGGTGTCAG
TGTGTGCAGACAACAACCATGTTCGGACATGGACGGTGACCCGGTTCAGAGGGATGATCT
CCACCCAGCCAGGCTCCACCCCTCTGGCCTCCTTCAAAATACTGTCCCTGGAGGAGACGG
AGAGCCACGGCAGCTACGGCTCTGGGAACGATATTGGTCCATTTGGAGAGAGAGATGATC
AGCAGGTGTTCATACAGAAGGTGATCCCCATCACCAATAAACTGTTTGTGAGGCTCTCAT
CTACTGGAAAGAGGATCTGTGAAGTGCAGTCAGTGGATGGGACCACCATCTCTTCCTTCA
TGGTGCGGGAGTGCGAGGGTTCGAGCCGGATGGGGTCGCGACCTCGGCGCTATCTGTTCA
CTGGTCATGGCAACGGCAGCATCCAAATGTGGGACCTGACCACAGCGATGGACACCGCCA
ACAAAGGAGAGGAGAAGAAGAGAGAGGATGTAGGTGGGCCTACAGAGGAGGAGCTGCTGC
AGCTGTTGGACCAGTGTGACCTGAGCACCTCCCGCTGCGCTACACCAAATATTAGCCCGG
CCCCCTCCATGCTGCACCACACACGCCTCAGAGAGTCCTGCTCAAGTCTGCAGTTACAGG
CCCAGGAGCCCATTCCTGAGAGCCAGGCTACGTATGGAGCTGTGCGACCCTACAGAGAGA
GCCCCCTGCTGGCCCGTGCTCGACGAACTGAGTCCTTCCACAGCTACAGAGACTTCCAGA
ACTTCAGCCTGAGTCGAGGTATTCTGGACAGCACTGGCCAGACGTCCACACACGGCCTCA
GCCAGACCCTTGATGTCCGCCGTTCACTCTGTGACTTTGGCCCTGACGACAGCGAGAGGA
GAGCCTCAGCTATGGAGTTCTGGGCGTGCCGAACAGCCAGCTCAAGCTCGAACACAGTTA
TGGGAGCCACGACGACCGCTGGTGTTTCCGGGATGAAGACAGAAGGCGGTCAAGAGTCAT
TACGACAACCTCCTGACAGCCCGGTTCCCGGAGGTGACGTTAGGCGAAAGGTGCTCCCAC
AGCCAGAGGAGGGAGAAGGTGGGGGATCAGGGGGAGAGGGGGCGAAGGTGGAGGGAGGTG
TCAGGAAGAGAGGAGTACTAGAAGGAGGCTTTCTGGGGAGGAAGAAGGCTCCCCCAGTCC
CCCACCTCGCCTCTGTGCCATCTGGATCGGAAGGTGGTGGCAGCGACTCATCTTCCAATG
CTTCCCCCTCCCCAACAAAACTCTCTTCCTCCACCTCACCCAGACACAGGAAGCTGGCAC
CTGAGCCGTCCAATCAGGACAGCAGCCTGTGA
>Epmoa-GLEAN-10022137_moa
ATGGCTACGAACGGTAACAACTTAACGCCTGGGATGGGAGAAATCATCCAGTTGAACGTC
GGGGGGACGAGGTTCAGCACCTCCAGACAGACTCTGATGTGGATCCCTGACTCTTTCTTC
TCAAGTTTGCTGAGTGGAAGGATATCCACTCTTCGGGATGAAACTGGAGCTATATTCATT
GACAGAGACCCCACAGCTTTCGCACCAATTTTGAATTTCCTCCGAACCAAAGAATTGGAC
CTGCGGGGTGTCAACATCAGCGTCCTGCGGCATGAAGCAGAGTTTTACGGGATAACTCCT
TTAGTACGGCGCCTGCTGCTGTGTGAGGAACTAGACCGCTCGTCGTGTGGTAGTGTTCTC
TTCCATGGTTACCTGCCGCCCCCAGCCATCCCTGCCCGCAAGTCAAGCCCTGCTTCATCA
GCCTCTGGCTCCTCCTCTGATGAGCGACCGGGTCCGAGTGGAGCAGAGGGCTTCACCCGT
GTCGGTCCCCCTCCTCACCCATCCCTCACTGCCGCACCTGGAACAGACGACAACCACAAA
CTGGGTCCTGTGGTCGACCCCAGGAAGGTGCTGATTATAGCAGGTCACCACAACTGGATT
GTAGCAGCTTATGCTCACTTTGTCATCTGCTACAGGATAAAGGAATCTTCTGGATGGCAG
CAGGTGTTTTCCTCTCCCTACCTTGACTGGACCATTGAACGCATCGCACTAAA--CGCAA
AGGTGGTAGGCGGCCCTCATGGAGACAAGGACAAGATGGTGGCTGCCGCCTCTGAGAGCA
ACATCATCCTCTGGAGCATCCAAGATGGAGGCAGTGGAAATGAGATTGGTGTGTTCAGTC
TCGGTGTACCTGTGGATGACCTCTTCTTCATCGGGAACCAGCTGGTGGCTACGAGCCACA
CAGGGAAGGTTGGGGTGTGGAATGCAGTCACGCAGCACTGGCAGGTTCAAGATGTGGTTC
CTATTACCAGTTGTGACACAGCAGGATCCTTCCTGCTACTGGGCTGCAACAATGGGTCCA
TCTACTACATTGACATGCAGAAGTTTCCACTGAGGATGAAGGATAATGATCTTCTAGTGA
CGGAGCTTTATCATGACCCTTCAAATGATGCCATCACTGCGCTGTCCGTCTACCTCACAC
CTAAAACCAGTGTGAGTGGGAACTGGATAGAGATAGCTTATGGGACGAGCAGCGGTGCAG
TGAGAGTGATTGTGCAGCACCCAGAGACGGTGGGATCGGGCCCCCAGCTCTTCCAGACGT
TCACTGTGCACAGGAGCCCAGTGACAAAGATCATGCTGTCTGAGAAACATCTGGTGTCAG
TGTGTGCAGACAACAACCATGTTCGGACATGGACGGTGACCCGGTTCAGAGGGATGATCT
CCACCCAGCCAGGCTCCACCCCTCTGGCCTCCTTCAAAATACTGTCCCTGGAGGAGACGG
AGAGCCACGGCAGCTATGGCTCTGGGAACGATATTGGTCCATTTGGAGAGAGAGATGATC
AGCAGGTGTTCATACAGAAGGTGATCCCCATCACCAATAAACTGTTTGTGAGGCTCTCAT
CTACTGGAAAGAGGATCTGTGAAGTGCAGTCAGTGGATGGGACCACCATCTCTTCCTTCA
TGGTGCGGGAGTGCGAGGGTTCGAGCCGGATGGGGTCGCGACCTCGGCGCTATCTGTTCA
CTGGTCATGGCAACGGCAGCATCCAAATGTGGGACCTGACCACAGCGATGGACACCGCCA
ACAAAGGAGAGGAGAAGAAGAGAGAGGATGTAGGTGGGCCTACAGAGGAGGAGCTGCTGC
AGCTGTTGGACCAGTGTGACCTGAGCACCTCCCGCTGCGCTACACCAAATATTAGCCCGG
CCCCCTCCATGCTGCACCACACACGCCTCAGAGAGTCCTGCTCAAGTCTGCAGTTACAGG
CCCAGGAGCCCATTCCTGAGAGCCAGGCTACATATGGAGCTGTGCGACCCTACAGAGAGA
GCCCCTTGCTGGCCCGTGCTCGACGAACTGAGTCCTTCCACAGCTACAGAGACTTCCAGA
ACTTCAGCCTGAGTCGAGGTATTCTGGACAGCACTGGTCAAACGTCCACACAGGGCCTCA
GCCAGACCCTTGATGTCCGCCGTTCACTCTGCGACTTTGGTCCTGATGACAGCGAGAGGA
GAGCCTCAGCTATGGAGTTCTGGGCGTGCCGAACAGCCAGCTCAAGCTCGAACACAGTTA
TGGGAGCCATGACGACCGCTGGTGTTTCCGGGATGAAGACAGAAAGCGGTCAAGAGTCAC
TACGACAACCTCCTGACAGCCCGGTTCCCGGAGGTGACGTTAGGCGAAAGGTGCTCCCAC
AGCCAGAGGAGGGAGAAGGTGGGGGATCAGGGGGAGAGGGGGCAAAGGTGGAGGGAGGTG
TCAGGAAGAGAGGAGTACTAGACGGAGGCTTTCTGGGGAGGAAGAAGGCTCCCCCAGTCC
CCCACCTCGCCTCTGTGCCGTCTGGATCGGAAGGTGGTGGCAGCGACTCATCTTCCAATG
CTTCCCCCTCCCCAACAAAACTCTCTTCCTCCACCTCACCCAGACACAGGAAGCTGGCGC
CTGAGCCATCCAATCAGGACAGCAGCCTGTGA
>OF06966-RA_aka
ATGGCTACGAACGGTAACAACTTAACGCCTGGGATGGGAGAAATCATCCAGTTGAACGTC
GGGGGGACGAGGTTCAGCACCTCCAGACAGACTCTGATGTGGATCCCTGACTCTTTCTTC
TCAAGTTTGCTGAGTGGAAGGATATCCACTCTTCGGGATGAAACTGGAGCTATATTCATT
GACAGAGACCCTACAGCTTTCGCACCAATTTTGAATTTCCTCCGAACCAAAGAATTGGAC
CTGCGGGGTGTCAACATCAGCGTCCTGCGACATGAAGCAGAGTTTTACGGGATAACTCCT
TTAGTACGGCGCCTGCTGCTGTGTGAGGAACTAGACCGCTCGTCGTGTGGTAGCGTTCTC
TTCCATGGTTACCTGCCGCCCCCAGCCATCCCTGCCCGTAAGTCCAGCCCTGCTTCATCA
GCCTCTGGCTCCTCCTCTGATGAGCGACCGGGTCCGAGTGGAGCAGAGGGCTTCACCCGT
GTTGGTCCCCCTCCTCACCCGTCCCTCACTGCCGCACCTGGAACAGACGACAACCACAAA
CTGGGTCCTGTGGTCGACCCCAGGAAGGTTCTGATTATAGCAGGTCACCACAACTGGATT
GTAGCAGCTTACGCTCACTTTGTCATCTGCTACAGGATAAAGGAATCTTCTGGATGGCAG
CAGGTGTTTTCCTCCCCCTACCTTGACTGGACCATTGAACGA--CGCACTAAACGCGCAA
AGGTGGTAGGCGGCCCTCATGGAGACAAGGACAAGATGGTGGCTGCCGCTTCTGAGAGCA
ACATCATCCTCTGGAGCATCCAAGATGGAGGCAGTGGAAATGAGATTGGTGTGTTCAGTC
TCGGTGTACCTGTGGATGATCTCTTCTTCATCGGGAACCAGCTGGTGGCTACGAGCCACA
CAGGGAAGGTTGGGGTGTGGAATGCAGTCACACAGCACTGGCAGGTTCAAGATGTGGTTC
CTATTACCAGTTGTGACACAGCAGGATCCTTCCTGCTACTAGGCTGCAACAATGGGTCCA
TCTACTACATTGACATGCAGAAGTTTCCACTGAGGATGAAGGATAATGATCTTCTAGTGA
CGGAGCTTTATCATGACCCTTCAAATGATGCCATCACTGCGCTGTCCGTCTACCTCACAC
CTAAAACCAGTGTGAGTGGGAACTGGATAGAGATAGCTTATGGGACGAGCAGCGGTGCAG
TGAGAGTGATCGTGCAGCACCCAGAGACGGTGGGATCGGGCCCCCAGCTCTTCCAGACAT
TCACTGTGCACAGGAGCCCAGTGACAAAGATCATGCTGTCTGAGAAACATCTGGTGTCAG
TGTGTGCAGACAACAACCATGTTCGGACATGGACAGTGACCCGGTTCAGAGGGATGATCT
CCACCCAGCCAGGCTCCACCCCTCTGGCCTCCTTCAAAATATTGTCCCTGGAGGAGACGG
AGAGCCACGGCAGCTATGGCTCTGGGAACGATATTGGTCCATTTGGAGAGAGAGATGATC
AGCAGGTGTTCATACAGAAGGTGATCCCCATCACCAATAAACTGTTTGTGAGGCTCTCAT
CTACTGGAAAGAGGATCTGTGAGGTGCAGTCAGTGGATGGGACCACCATCTCTTCCTTCA
TGGTGCGGGAGTGCGAGGGTTCGAGCCGGATGGGGTCGCGACCTCGGCGCTATCTGTTCA
CTGGTCATGGCAACGGCAGCATCCAAATGTGGGACCTGACCACAGCGATGGACACCGCCA
ACAAAGGAGAGGAGAAGAAGAGAGAGGATATAGGTGGGCCCACAGAGGAGGAGCTGCTGC
AGCTGTTGGACCAGTGTGACCTGAGCACCTCCCGCTGCGCTACACCAAATATTAGCCCCG
CCCCCTCCATGCTGCACCACACACGCCTCAGAGAGTCCTGCTCAAGTCTGCAGTTACAGG
CCCAGGAGCCCATTCCTGAGAGCCAGGCTACGTATGGAGCTGTGCGACCGTACAGAGAGA
GCCCCCTGCTGGCCCGTGCTCGCCGAACTGAGTCCTTCCACAGCTACAGAGACTTCCAGA
ACTTCAGCCTGAGTCGAGGTATTCTGGACAGCACTGGCCAGACGTCCACACAGGGCCTCA
GCCAGACCCTTGATGTCCGCCGTTCACTCTGTGACTTTGGCCCTGACGACAGCGAGAGGA
GAGCCTCAGCCATGGAGTTCTGGGCGTGCCGAACAGCCAGCTCAAGCTCGAACACAGTTA
TGGGAGCCATGGCGACCGCTGGTGTTTCCGGGATGAAGACAGAAGGCGGTCAAGAGTCAC
TACGACAACCTCCTGACAGCCCGGTTCCCGGAGGTGATGTTAGGCGAAAGGTGCTCCCAC
AGCCAGAGGAGGGAGAGAGTGGGGGATCGGGGGGAGAGGGGGCGAAGGTGGAGGGAGGTG
TCAGGAAGAGAGGAGTACTAGAAGGAGGCTTTCTGGGGAGGAAGAAGGCTCCCCCAGTCC
CACACCTCACCTCTGTGCCGTCTGGATCGGAAGGTGGTGGCAGCGACTCATCTTCCAATG
CTTCCCCCTCCCCAACAAAACTCTCTTCCTCCACCTCACCCAGACACAGGAAGCTGGCGC
CTGAGCCATCCAATCAGGACAGCAGCCTGTGA
>Ecy-GLEAN-10025644_Ecy
ATGGCTACGAACGGTAACAACTTAACGCCTGGGATGGGAGAAATCATCCAGTTGAACGTC
GGGGGGACGAGGTTCAGCACCTCCAGACAGACTCTGATGTGGATCCCTGACTCTTTCTTC
TCAAGTTTGCTGAGTGGAAGGATATCCACTCTTCGGGATGAAACTGGAGCTATATTCATT
GACAGAGACCCTACAGCTTTCGCACCAATTTTGAATTTCCTCCGAACCAAAGAATTGGAC
CTGCGGGGTGTCAACATCAGCGTCCTGCGGCATGAAGCAGAGTTTTACGGGATAACTCCT
TTAGTACGGCGCCTGCTGCTGTGTGAGGAACTAGACCGCTCGTCGTGTGGTAGTGTTCTC
TTCCATGGTTACCTGCCGCCCCCAGCCATCCCTGCCCGTAAGTCCAGCCCTGCTTCATCA
GCCTCTGGCTCGTCCTCTGATGAGCGACCGGGTCCGAGTGGAGCAGAGGGCTTCACCCGT
GTTGGTCCCCCTCCTCACCCGTCCCTCACTGCCGCACCTGGAACAGACGACAACCACAAA
CTGGGTCCCGTGGTCGACCCCAGGAAGGTGCTGATTATAGCAGGTCACCACAACTGGATT
GTAGCAGCTTACGCTCACTTTGTCATCTGCTACAGGATAAAGGAATCTTCTGGATGGCAG
CAGGTGTTTTCCTCCCCCTACCTGGACTGGACCATTGAACGCATCGCACTAAA--CGCAA
AGGTGGTAGGCGGCCCTCATGGAGACAAGGACAAGATGGTGGCTGCCGCTTCTGAGAGCA
ACATCATCCTCTGGAGCATCCAAGATGGAGGCAGTGGAAATGAGATTGGTGTGTTCAGTC
TCGGTGTACCTGTGGATGATCTCTTCTTCATCGGGAACCAGCTGGTGGCTACGAGCCACA
CAGGGAAGGTTGGGGTGTGGAATGCAGTCACGCAGCACTGGCAGGTTCAAGATGTGGTTC
CTATTACCAGTTGTGACACAGCAGGATCCTTCCTGCTACTGGGCTGCAACAATGGGTCCA
TCTATTACATTGACATGCAGAAGTTTCCACTGAGGATGAAGGATAATGATCTTCTAGTGA
CGGAGCTTTATCATGACCCTTCAAATGATGCCATCACTGCGCTGTCCGTCTACCTCACAC
CTAAAACCAGTGTGAGTGGGAACTGGATAGAGATAGCTTATGGGACGAGCAGCGGTGCAG
TGAGAGTGATCGTGCAGCACCCAGAGACGGTGGGATCGGGCCCCCAGCTCTTCCAGACAT
TCACTGTGCACAGGAGCCCAGTGACAAAGATCATGCTGTCTGAGAAACATCTGGTGTCAG
TGTGTGCAGACAACAACCATGTTCGGACATGGACAGTGACCCGGTTCAGAGGGATGATCT
CCACCCAGCCAGGCTCCACCCCTCTGGCCTCCTTCAAAATACTGTCCCTGGAGGAGACGG
AGAGCCACGGCAGCTACGGCTCTGGGAACGATATTGGTCCATTTGGAGAGAGAGATGATC
AGCAGGTGTTCATACAGAAGGTGATCCCCATCACCAATAAACTGTTTGTGAGGCTTTCAT
CTACTGGCAAGAGGATCTGTGAAGTGCAGTCAGTGGATGGGACCACCATCTCTTCCTTCA
TGGTGCGGGAGTGCGAGGGTTCGAGCCGGATGGGGTCGCGACCTCGGCGCTATCTGTTCA
CTGGTCATGGCAACGGCAGCATCCAGATGTGGGACCTGACCACAGCGATGGACACCGCCA
ACAAAGGAGAGGAGAAGAAGAGAGAGGATGTAGGTGGGCCCACAGAGGAGGAGCTGCTGC
AGCTGTTGGACCAGTGTGACCTGAGCACCTCCCGCTGTGCTACACCAAATATCAGCCCCG
CCCCCTCCATGCTGCACCACACACGCCTCAGAGAGTCCTGCTCAAGTCTGCAGTTACAGA
CTCAGGAGCCCATTCCTGAGAGCCAGGCTACATATGGAGCTGTGCGACCGTACAGAGAGA
GCCCCCTGCTGGCCCGTGCCCGCCGAACTGAGTCCTTCCACAGCTACAGAGACTTCCAGA
ACTTCAGCCTGAGTCGAGGTATTCTGGACAGCACTGGCCAGACGTCCACACAGGGCCTCA
GCCAGACCCTTGATGTCCGCCGTTCACTCTGTGACTTTGGCTCTGACGACAGCGAGAGGA
GAGCCTCAGCCATGGAGTTCTGGGCGTGCCGAACAGCCAGCTCAAGCTCGAACACAGTTA
TGGGCGCCATGGCGACCGCTGGTGTTTCCGGGATGAAGACAGAAGGCGGTCAAGAGTCAC
TACGACAACCTCCTGACAGCCCGGTTCCCGGAGGTGACGTTAGGCGAAAGGTGCTCCCAC
AGCCAGAGGAGGGAGAGAGTGGGGGATCAGGGGGAGAGGGGCCGAAGGCAGAGGGAGGTG
TCAGGAAGAGAGGAGTACTAGAAGGAGGCTTTCTGGGGAGGAAGAAGGCTCCCCCAGTCC
CCCACCTCACCTCTGTGCCGTCTGGATCGGAAGGCGGTGGCAGCGACTCATCTTCCAATG
CTTCCCCCTCCCCAACAAAACTCTCTTCCTGCACCTCACCCAGACACAGGAAGCTGGCGC
CTGAGCCATCCAATCAGGACAGCAGCCTGTGA
