# Supplementary material for: Chromosome-Level Genome Assembly of the Speckled Blue Grouper (Epinephelus cyanopodus) Provides Insight into Its Adaptive Evolution
Source: Biology (Basel). 2022 Dec 13;11(12):1810. doi: 10.3390/biology11121810 (PMC9775623; doi:10.3390/biology11121810)
Supplement: Supplementary file 1 [file biology-11-01810-s001.zip › Supplemental Data/HO00948.align]

>Ecy-GLEAN-10025651_Ecy
ATGTCAGCTGCAGCCCTAGTTGCTTACAGTAAACCTGGAATGGCTGTTGCGCCCCTCAGC
GTCCAGCAAGCTACAGATAAGGACAAAGGGCCGAGGAGGCTGATGAAAAAAGGATTAACT
CTCATCCTCGTCGGCCATATCAACTTCATCCTTGGAGCTATTGTCCATGGCAATGTCCTC
CGCCACATATCCAAACCTAGTCAGCATATCACCACCGAGTACACTGTAGCCAACATCATC
TCCGTCACCTCTGGTCTGCTGAGCATTGCCAGTGGGATTATTGCCATTGTGGTGTCAAGG
AACCTTAATGTGATAAAACTGCAAATAGGACTTCTCATTGCATCCTTCCTGAACGCCCTG
CTCTCAGCAGCGTGCTGCACCGGGCTCCTCTTTGCCATCAGTGTCACTATTGCTCACAAT
GGTGAGGGTTTGATGCTGGGATGCAATGACACAGAGGTGCCCATCAACGCTCGGTCACCT
GTCAGTGCCCGATGCCCATTTGATACAACACGGATCTATGACACCACCCTGGCGATGTGG
ATCCCTTGCGCTTTCTTGGCAGCGGTTGAGGCTGGAGTGTCTGTCTGGTGCTTCATCGTC
GGATTGGCTCTCAGAGGCCTGGCACCCTTTGGGAACAGCTACATCAAAGAGCAGACACAG
ACACTTACCCACACTCATCTGCTCCCACTTGTCCTGTTATACTCTGTTCCTGTAAATCTA
AAGAACATGCAAACCCTCTCGTTAACTTGTAGCTCATCTAGCACCAC-------------
-------------TGAGCTAGCTAACGAGGAGGACGCCATTTAT---------GTGTATC
TCGCTGTCACAAGCACAAGCCTCTCATCCATGAGTAGATGCATGCTTTGTTCTGTGCAAT
GA
>OF04759-RA_aka
ATGT--------------------------------------------------------
-------GCACTTTTGATAAGGACAAAGGGCCCAGGAGGCTGATGAAAAAAGGATTAACT
CTCATCCTCGTCGGCCATATCAACTTCATCCTTGGAGCTATTGTCCATGGCAATGTCCTC
CGCCACATATCCAAACCTAGTCAGCATATCACCACTGAGTACACTGTAGCCAACATCATC
TCTGTCACCTCAGGTCTGCTGAGCATTGCCACTGGGATTATTGCCATTGTGGTGTCAAGG
AACCTTAATGTGATAAAACTGCAAATAGGACTTCTCATTGCATCCTTCCTGAACGCCCTG
CTCTCAGCAGCATGCTGCACCGGGCTCCTCTTTGCCATCAGTGTCACTATTGCTCACAAT
GGTGAGGGTTTGATGCTGGGATGCAATGACACAGAGGTGCCCATCAATGCTCGGTCACCT
GTCAGTGCCCGATGCCCATTTGATACAACACGGATCTATGACACCACCCTGGCGATGTGG
ATCCCTTGCGCTTTCTTGGCAGCGGTTGAGGCTGGAGTGTCTGTCTGGTGCTTCATCGTC
GGATTGGCTCTCAGAGGCCTAGCACCCTTTGGGAACAGCTACATCAAAGAGCAG------
-------------------------------------------------CTGGAA----G
AGGAGGCTGAGTGCACTCCCCACAGCCAACGCCTGATTGGACAGCACGACCTGCTCCATG
GATCCACTCCACAGTGGGAGCTGAATGTGAAAGACAGGATTTGTTTTCTTCCAGGGGACC
CTGTGAAATCATTTGGACGATACTGA----------------------------------
--
>E.fuscoguttatus.17280_fus
ATGT--------------------------------------------------------
-------GCACTTTTGATAAGGACAAAGGGCCGCGGAGGCTGATGAAAAAAGGATTAACT
CTCATCCTCGTCGGCCATATCAACTTCATCCTTGGAGCTATTGTCCATGGCAATGTCCTC
CGCCACATATCCAAACCTAGTCAGCATATCACCACTGAGTACACTGTAGCCAACATAATC
TCCGTCACCTCTGGCCTGCTGAGCATTGCCAGTGGGATTATTGCCATTGTGGTGTCAAGG
AACCTTAATGTGATAAAACTGCAAATAGGACTTCTCATTGCGTCCCTCCTGAACGCCCTG
CTCTCAGCAGCATGTTGCACCGGGCTCCTCTTTGCCATCAGTGTCACTATTGCTCACAGT
GGCGAGGGTTTGATGCTGGGATGCAATGACACAGAGGTGCCCATCAACGCTCGGTCACCT
GTCAGTGCCCGATGCCCGTTTGATACAACACGGATCTATGACACCACCCTGGCGATGTGG
ATCCCTTGCGCTTTCTTGGCAGCAGTTGAGGCTGGAGTGTCTGTCTGGTGCTTCATCGTC
GGATTGGCTCTCAGAGGCCTGGCACCCTTTGGGAACAGCTACATCAAAGAGCAG------
-------------------------------------------------CTGGAA----G
AGGAGGCTGAGTGCACTCCCCACAGCCAACGCCTGATTGGACAGCAC-------------
-----------------------------------------------------GTGAACC
CTGACGCCTAA-------------------------------------------------
--
>XP-033481776.1_lan
ATGT--------------------------------------------------------
-------GCACTTTTGATAAGGACAAAGGGCCGAGGAGGCTGATGAAAAAAGGATTAACT
CTCATCCTCGTCGGCCATATCAACTTCATCCTTGGAGCTATTGTCCATGGCAATGTCCTC
CGCCACATATCCAAACCTAGTCAGCATATCACCACTGAGTACACTGTAGCCAACATAATC
TCCGTCACCTCTGGCCTGCTGAGCATTGCCAGTGGGATTATTGCCATTGTGGTGTCAAGA
AACCTTAATGTGATAAAACTGCAAATAGGACTTCTGATTGCGTCCTTCCTGAACGCCCTG
CTCTCAGCAGCATGTTGCACCGGGCTCCTCTTTGCCATCAGTGTCACTATTGCTCACAAT
GGCGAGGGTTTGATGCTGGGATGCAATGACACAGAGGTGCCCATCAACGCTCGGTCACCT
GTCAGTGCCCGATGCCCGTTTGATACAACACGGATTTATGACACCACCCTGGCGATGTGG
ATCCCTTGCGCTTTCTTGGCAGCAGTTGAGGCTGGAGTGTCTGTCTGGTGCTTCATCGTC
GGATTGGCTCTCAGAGGCCTGGCACCCTTTGGGAACAGCTACATCAAAGAGCAG------
-------------------------------------------------CTGGAA----G
AGGAGGCTGAGTTCACTCCCCACAGCCAACGCCTGATTGGACAGCAC-------------
-----------------------------------------------------GTGAACC
CTGACGCCTAA-------------------------------------------------
--
>C.altivelis-GLEAN-10027463_alt
------------------------------------------------------------
------------------------------------------ATGAAAAAAGGATTAACT
CTCATCCTCGTCGGCCATATCAACTTCATCCTTGGAGCTATTGTCCATGGCAATGTCCTC
CGCCACATATCCAAACCTAGTCAGCATATCACCACAGAGTACACTGTAGCCAACATCATC
TCCGTCACCTCTGGCCTGCTGAGCATTGCCAGTGGGATTATTGCCATTGTGGTGTCAAGG
AACCTTAATGTGATAAAACTGCAAATAGGACTTCTGATTGCGTCCTTCCTGAACACCCTG
CTCTCAGCAGCATGTTGCACCGGGCTCCTCTTTGCCATCAGTGTCACTATTGCTCACAAT
GGCGAGGGTTTGATGCTGGGATGCAATGACACAGAGGTGCCCATCAACGCTCGGTCACCT
GTCAGTGCCCGATGCCCGTTTGATACAACACGGATCTATGACACCACCCTGGCGATGTGG
ATCCCTTGCGCTTTCTTGGCAGCAGTTGAGGCTGCAGTGTCTGTCTGGTGCTTCATCGTC
GGATTGGCTCTCAGAGGCCTGGCACCCTTTGGGAACAGCTACATCAAAGAGCAG------
-------------------------------------------------CTGGAA----G
AGGAGGCTGAGTGCACTCCCCACAGCCAACGCCTGATTGGACAGCAC-------------
-----------------------------------------------------GTGAACC
CTGATGCCTAA-------------------------------------------------
--
>Epmoa-GLEAN-10022146_moa
------------------------------------------------------------
------------------------------------------ATGAAAAAAGGATTAACT
CTCATCCTCGTCGGCCATATCAACTTCATCCTTGGAGCTATTGTCCATGGCAATGTCCTC
CGCCACATATCCAAACCTAGTCAGCATATCACCACTGAGTACACTGTAGCCAACATAATC
TCCGTCACCTCTGGCCTGCTGAGCATTGCCAGTGGGATTATTGCCATTGTGGTGTCAAGG
AACCTTAATGTGATAAAACTGCAAATAGGACTTCTGATTGCGTCCTTCCTGAACGCCCTG
CTCTCAGCAGCATGTTGCACCGGGCTCCTCTTTGCCATCAGTGTCACTATTGCTCACAAT
GGCGAGGGTTTGATGCTGGGATGTAATGACACAGAGGTACCCATCAACGCTCGGTCACCT
GTTAGTGCCCGATGCCCGTTTGATACAACACGGATCTATGACACCACTCTGGCGATGTGG
ATCCCTTGCGCTTTCTTGGCAGCAGTTGAGGCTGGAGTGTCTGTCTGGTGCTTCATCGTC
GGATTGGCTCTCAGAGGCCTGGCACCCTTTGGGAACAGCTACATCAAAGAGCAG------
-------------------------------------------------CTGGAA----G
AGGAGGCTGAGTGCACTCCCCACAGCCAACGCCTGATTGGACAGCAC-------------
-----------------------------------------------------GTGAACC
CTGATGCCTAA-------------------------------------------------
--
