# Supplementary material for: Chromosome-Level Genome Assembly of the Speckled Blue Grouper (Epinephelus cyanopodus) Provides Insight into Its Adaptive Evolution
Source: Biology (Basel). 2022 Dec 13;11(12):1810. doi: 10.3390/biology11121810 (PMC9775623; doi:10.3390/biology11121810)
Supplement: Supplementary file 1 [file biology-11-01810-s001.zip › Supplemental Data/HO00955.align]

>E.fuscoguttatus.17436_fus
ATGTCGGCTGGGGGCTTGCTGCTGTGTTTGCTGGCTGTGTTTCAGCTCGGCTCGCGGGCT
CAGTACGCTCCTGATGAGGTCACTCACCTGCCAGGCATGGCGTTCAAACCCAACTATCGA
CAGTGGTCGGGATACCTCCAGGCACGGCCCGGGGAGTTTCTACATTATTGGTTTGTGACT
TCTCAGAGGGACCCGGTCAAAGACCCTCTGGTGCTCTGGCTGAATGGAGGCCCAGGCTGC
AGTTCACTGGATGGTTTCCTGTCAGAGAATGGACCATTTCATGTAAATGATAATGGGGCC
ACACTGTATGAGAACAATTTCAGCTGGAACAAGATCGCCAATGTGCTGTACCTGGAATCT
CCTGCAGGAGTGGGATATTCCTACTCTGATGACCAGAAGTACGCCACCGATGATGACCAG
GTCGCTGATGATAATTACAAAGCCCTGCAGAGTTTCTTCACCAAGTTCCCAAACTTCACT
CAGAATGAGTTCTTCATCTTTGGCGAAAGTTACGGTGGAATTTATGCACCAACACTCAGC
CTGCGCGTGGCTACTGGAACTGCCAAAATCAACTTCAAGGGCTTTGCAGTGGGAAATGGC
CTCAGCAGCTTCGCTCTCAATGACCAGTCTTTGATCTACTTTGGTTACTACCACGGACTC
TTTGGAGAAGATTTGTGGCGTGACCTGAACATAAATTGCTGTGACAAGGGAACCTGCAAC
TTCTACAACTCCAGTTCAGACATGTGCACAACTCTGGTGATGGTGGCCTTTGGCATTGTG
TATAACAGCGGACTCAATGAATATGCTCTTTACTTGGATTGTGAGGGTGGCAGAAGGTCC
TACAGAAGCTACGAGAGGACCATGACTCACCTGTTTAGGAAGTACAGAAAACACTCTCAC
ATCCACGAGGTTTCAGATGGAACACCTTCCTCTGTGTCTCTGGGTGAAGTGCCTCCCTGC
ATCAACAGTACAGCTCAGACGAACTGGCTGAACAGAGGTGACGTGAGGAAAGCTTTACAC
ATTCCAGATACACTGCCACCCTGGGACATCTGCAGTGATGTCGTTGGGGAGCAGTACACC
AACCTGTACCCAACAGTGAAGGAAGTGTATCTAAAGCTGCTCTCTCTGGGCCTGAGGGCA
CTCGTCTACAATGGAGACACTGACATGGCCTGCAACTTCCTGGGAGACCAGTGGTTTGTG
GAAGACCTCGGCATAAAGGCAACCACTAGGTACAAGACCTGGCTTTATGATGACCAGATT
GCTGGTTTCTACCAACAGTTTGGAAACATCACTTTCCTGACAGTCAAGGGTGCAGGTCAC
ATGGTTCCTCAGTGGGCTCCGGGTCCAGCTTTCCACATGTTCCAGTCTTTCCTAACAAAT
GGCTCATACTGA
>XP-033478015.1_lan
ATGTCGGCTGGAGGCTTGTTGGTGTGTTTGCTGGCCGTGTTTCAGCTCGGCTCGCGGGCT
CAGTACGCTCCTGATGAGGTCACTCACCTGCCAGGTATGGCGTTCAAACCCAACTATCGA
CAGTGGTCGGGATACCTCCAGGCACGGCCCGGGAAGTTCCTACATTATTGGTTTGTGACT
TCTCAGAGGGACCCGGTCAAAGACCCTCTGGTGCTCTGGCTGAATGGAGGCCCAGGCTGC
AGCTCACTGGATGGTTTCCTGTCAGAGAACGGACCATTTCATGTAAATGATAATGGGGCC
ACACTGTATGAGAACAATTTCAGCTGGAACAAGATCGCCAATGTGCTGTACCTGGAATCT
CCTGCAGGAGTGGGATATTCATACTCTGATGACCAGAAATACACCACCGATGATGACCAG
GTCGCTGATGATAACTACAAAGCCCTGCAGAGTTTCTTCACCAAGTTCCCAAACTTCACT
CAGAATGAGTTCTTCATCTTTGGCGAAAGTTACGGTGGAATTTATGCACCAACACTCAGC
CTGCGCGTGGCTACTGGAACCGCCAAAATCAACTTCAAGGGCTTTGCAGTGGGAAATGGC
CTCAGCAGCTTTGCTCTCAATGACCAGTCTCTGATCTACTTTGGTTACTACCACGGACTC
TTTGGAGAAGATTTGTGGCGTGACCTGAACATAAATTGCTGTGACAAGGGAACCTGCAAC
TTCTACAACTCCAGTTCAGACATGTGCACGACTCTGGTGATGGTGGCCTTTGGCATTGTG
TATAACAGCGGACTCAATGAGTATGCCCTTTACTTGGATTGTGAGGGTGGCAGAAGGTCC
TACAGAAGCTACGAGAGGACCATGACTCACCTGTTTAGGAAGTACAGAAAACACTCTCAC
ATCCACGAGGTTTCAGATGGAACACCCTCCTCTGTGTCTCTGGGTGAAGTCCCTCCCTGC
ATCAACAGTACGGCTCAGATGAACTGGCTGAACAGAGGCGACGTGAGGAAAGCTTTACAC
ATTCCAGATACACTGCCACCCTGGGACATCTGCAGTGATGTCGTTGGGGAGCACTACACC
AACCTGTACCCAACAGTGAAGGAGGTGTATCTAAAGCTGCTCTCTCTGGGCCTGAGGGCG
CTCGTCTACAACGGAGACACTGACATGGCCTGCAACTTCCTGGGAGACCAGTGGTTTGTG
GAAGACCTTGGCATGAAGGCAACCACTAGGTACAAGACCTGGCTTTATGATGACCAGATT
GCTGGTTTCTACCAACAGTTCGGAAACATCACTTTCCTGACAGTCAAGGGTGCAGGTCAC
ATGGTTCCTCAGTGGGCTCCGGGTCCAGCTTTCCACATGTTCCAGTCTTTCCTAACAAAT
GGCTCATACTGA
>Epmoa-GLEAN-10022155_moa
ATGTCGGCTGGGGGCTTGTTGGTGTGTTTGCTGGCCGTGTTTCAGCTCGGCTCGCGGGCT
CAGTACGCTCCTGATGAGGTCACTCACCTGCCAGGTATGGCGTTCAAACCCAACTATCGA
CAGTGGTCGGGATACCTCCAGGCACGGCCCGGGAAGTTCCTACATTATTGGTTTGTGACT
TCTCAGAGGGACCCGGTCAAAGACCCTCTGGTGCTCTGGCTGAATGGAGGCCCAGGCTGC
AGCTCACTGGATGGTTTCCTGTCAGAGAATGGACCATTTCATGTAAATGATAATGGGGCC
ACACTGTATGAGAACAATTTCAGCTGGAACAAGATCGCCAATGTGCTGTACCTGGAATCT
CCTGCAGGAGTGGGATATTCCTACTCTGATGACCAGAAGTACGCCACCGATGATGACCAG
GTCGCTGATGATAACTACAAAGCCCTGCAGAGTTTCTTCACCAAGTTCCCAAACTTCACT
CAGAATGAGTTCTTCATCTTTGGCGAAAGTTACGGTGGAATTTATGCACCAACGCTCAGC
CTGCGCGTGGCTACTGGAACCGCCAAAATCAACTTCAAGGGCTTTGCAGTGGGAAATGGC
CTCAGCAGCTTCGCTCTCAATGACCAGTCTTTGATCTACTTTGGTTACTATCACGGACTC
TTTGGAGAGGATTTGTGGCGTGACCTGAACATAAATTGCTGTGACAAGGGAACCTGCAAC
TTCTACAACTCCAGTTCAGACATGTGCACGACTCTGGTGATGGTGGCCTTTGGCATTGTG
TATAACAGCGGACTCAATGAGTATGCCCTTTACTTGGATTGTGAGGGTGGCAGAAGGTCC
TACAGAAGCTACGAGAGGACCATGACTCACCTGTTTAGGAAGTACAGAAAACACTCTCAC
ATCCACGAGGTTTCAGATGGAACACCTTCCTCTGTGTCTCTGGGTGAAGTGCCTCCCTGC
ATCAACAGTACAGCTCAGATGAACTGGCTGAACAGAGGCGACGTGAGGAAAGCTTTACAC
ATTCCAGATACACTGCCACCCTGGGACATCTGCAGTGATGTCGTTGGGGAGCAGTACACC
AACCTGTACCCAACAGTGAAGGAGGTGTATCTAAAGCTGCTCCCTCTGGGCCTGAGGGCG
CTCGTCTACAACGGAGACACTGACATGGCCTGCAACTTCCTGGGAGACCAGTGGTTTGTG
GAAGACCTCGGCATGAAGGCAACCACTAGGTACAAGACCTGGCTTTATGATGACCAGATT
GCTGGTTTCTACCAACAGTTCGGAAACATCACTTTCCTGACAGTCAAGGGTGCAGGTCAC
ATGGTTCCTCAGTGGGCTCCGGGTCCAGCTTTCCACATGTTCCAGTCTTTCCTAACAAAT
GGCTCATACTGA
>C.altivelis-GLEAN-10027453_alt
ATGTCGGCTGGGGGCTTGTTGGTGTGTTTGCTGGCCGTGTTTCAGCTCGGCTCGCGGGCT
CAGTACGCTCCTGATGAGGTCACTCACCTGCCAGGTATGGCGTTCAAACCCAACTATCGA
CAGTGGTCGGGATACCTCCAGGCACGGCCCGGGACGTTCCTACATTATTGGTTTGTGACT
TCTCAGAGGGACCCGGTCAAAGACCCTCTGGTGCTCTGGCTGAATGGAGGCCCAGGCTGC
AGCTCACTGGATGGTTTCCTGTCAGAGAATGGACCGTTTCATGTAAATGATAATGGGGCC
ACACTGTATGAGAACAATTTCAGCTGGAACAAGATCGCCAATGTGCTGTACCTGGAATCT
CCTGCAGGAGTGGGATATTCCTACTCTGATGACCAGAAGTACGCCACCGATGATGACCAG
GTCGCTGATGATAACTACAAAGCCCTGCAGAGTTTCTTCACCAAGTTCCCAAACTTCACT
CAGAATGAGTTCTTCATCTTTGGCGAAAGTTACGGTGGAATTTACGCACCAACGCTCAGC
CTGCGTGTGGCTACTGGAGGCGCCAAAATCAACTTCAAGGGCTTTGCAGTGGGAAATGGC
CTCAGCAGCTTCGCTCTCAATGACCAGTCTTTGATCTACTTTGGTTACTACCACGGACTC
TTTGGAGAAGATTTGTGGCGTGACCTGAACATAAATTGCTGTGACAAGGGAACCTGCAAC
TTCTACAACTCCAGTTCAGACATGTGCACGACTCTGGTGATGGTGGCCTTTGGCATTGTG
TATAACAGCGGACTCAATGAGTATGCCCTTTACTTGGATTGTGAGGGTGGCAGAAGGTCC
TACAGAAGCTATGAGAGGACCATGACTTACCTGTTTAGGAAGTACAGAAAACACTCTCAC
ATCCACGAGGTTTCAGATGGAACACATTCCTCTGTGTCTCTGGGTGAAGTGCCTCCCTGC
ATCAACAGTACAGCTCAGATGAACTGGCTGAACAGAGGCGACGTGAGGAAAGCTTTACAC
ATTCCAGATACACTGCCACCCTGGGACATCTGCAGTGATGTCGTTGGGGAGCAGTACACC
AACCTGTACCCAACAGTGAAGGAGGTGTACCTAAAGCTGCTCTCTCTGGGCCTGAGGGCG
CTCGTCTACAACGGAGACACTGACATGGCCTGCAACTTCCTGGGAGACCAGTGGTTTGTC
GAAGACCTCGGCTTGAAGGCAACCACTAGGTACAAGACCTGGCTTTATGATGACCAGATT
GCTGGTTTCTACCAACAGTTCGGAAACATCACTTTCCTGACAGTCAAGGGTGCAGGTCAC
ATGGTTCCTCAGTGGGCTCCGGGTCCAGCTTTCCACATGTTCCAGTCTTTCCTAACAAAT
GGCTCATACTGA
>OF04751-RA_aka
ATGTCGGCTGGGGGCTTGTTGGTGTGTTTGCTGGCCGTGTTTCAGCTCGGCTCGCGGGCT
CAGTACGCTCCTGATGAGGTCACTCACCTGCCAGGCATGGCGTTCAAACCCAACTATACA
CAGTGGTCGGGATACCTCCAGGCACGGCCCGGGAAGTTTCTACATTACTGGTTTGTGACT
TCTCAGAGGGACCCAGTCAAAGACCCTCTGGTGCTCTGGCTGAATGGAGGCCCAGGCTGC
AGCTCACTGGATGGTTTCCTGTCAGAGAATGGACCATTTCATGTAAATGATAATGGAGCC
ACACTGTATGAGAACAAATTCAGCTGGAACAAGATCGCCAATGTGCTGTATCTAGAATCT
CCTGCAGGAGTGGGATATTCATACTCTGACGACCAGAAGTACGCCACCGATGATGACCAG
GTCGCTGATGATAACTACAAAGCCCTGCAGAGTTTCTTCACCAAGTTCCCAAACTTCACT
CAGAATGAGTTCTTCATCTTTGGCGAAAGTTATGGTGGAATTTATGCACCAACGCTCAGC
CTGCGCGTGGCTACTGGAACCGCCAAAATCAACTTCAAGGGCTTTGCAGTGGGAAATGGC
CTCAGCAGCTTCGCTCTCAATGACCAGTCTTTGATCTACTTTGGTTACTACCACGGACTC
TTTGGAGAAGATTTGTGGCGTGACCTGAACATAAATTGCTGTGACAAGGGAACCTGCAAC
TTCTACAACTCCAGTTCAGACATGTGCGCGACTCTGGTAAACGTGGCCTTTGGTATTGTG
TATAACAGTGGACTCAATGAGTATGCCCTTTACCTGGATTGTGAGGGTGGCAGAAGGTCC
TACAGAAGCTACGAGCGGACCATGACCCACCTGTTTAGGAAGTACAGAAAATACTCTCAC
ATCCACGTGGTTTCAGATGGAACACCTTCCTCTGTGTCTCTGGGTGAAGTCCCTCCCTGC
ATCAACAGTACAGCTCAGATGAACTGGCTGAACAGAGGCGATGTGAGGAAAGCTTTACAC
ATTCCAGATACACTGCCACCCTGGGACATCTGCAGTGATGTTGTTGGGGAGCAGTACACC
AACCTGTACCCAACAGTGAAGGAGGTGTATCTAAAGCTGCTCTCTCTGGGCCTGAGGGCG
CTTGTCTACAACGGAGACACTGACATGGCCTGCAACTTCCTGGGAGACCAGTGGTTTGTG
GAAGACCTCGGCATGAAGGCAACCACTAGCTACAAGACCTGGCTTTATGATGACCAGATT
GCTGGTTTCTACCAACAGTTTGGAAACATCACTTTCCTGACAGTCAAGGGTGCAGGTCAC
ATGGTTCCTCAGTGGGCTCCAGGTCCAGCTTTCCACATGTTCCAGTCTTTCCTAACAAAT
GGCTCCTACTGA
>Ecy-GLEAN-10025661_Ecy
ATGTCGGCTGGGGGCTTGTTGGTGTGTTTGCTGGCCGTGTTTCAGCTCGGCTCGCGGGCT
CAGTACGCTCCTGATGAGGTCACTCACCTGCCCGGCATGGCGTTCAAACCCAACTATAGA
CAGTGGTCGGGATACCTCCAGGCTCGGCCCGGGAAGTTTCTACATTACTGGTTTGTGACT
TCTCAGAGGGACCCAGTCAAAGACCCTCTGGTGCTCTGGCTGAATGGAGGCCCAGGCTGC
AGCTCACTGGATGGTTTCCTGTCAGAGAATGGACCGTTTCACGTAAATGATAATGGAGCC
ACACTGTATGAGAACAAATTCAGCTGGAACATGATCGCCAACGTGCTGTATCTAGAATCT
CCTGCAGGAGTGGGATATTCCTACTCTGACGACCAGAAGTACGCCACCGATGATGACCAG
GTCGCTGATGATAACTACAAAGCCCTGCAGAGTTTCTTCACCAAGTTCCCAAACTTCACT
CAGAATGAGTTCTTCATCTTTGGCGAAAGTTACGGTGGAATTTATGCACCAACGCTCAGC
CTGCATGTGGCTACTGGAACCGCCAAAATCAACTTCAAGGGCTTTGCAGTGGGAAATGGC
CTCAGCAGCTTCGCTCTAAATGACCAGTCTTTGATCTACTTTGGTTACTACCACGGACTC
TTTGGAGAAGATTTGTGGCGTGACCTGAACATAAATTGCTGTGACAAAGGAACCTGCAAC
TTCTACAACTCCAGTTCAGACATGTGCGCAACTCTGGTAAACGTGGCCTTTGGTATTGTG
TATAACAGTGGACTCAATGAGTATGCCCTTTACCTGGATTGTGAGGGTGGCAGAAGGTCC
GGCAGAAGCTACGAGAGGACCATGACTCACCTGTTTAGGAAGTACAGAAAATACATTCAC
ATCCACAAGGTTTCAGATGGAACACCTTCCTCTGTGTCTCTGGGTGAAGTCCCTCCCTGT
ATCAACAGTACAGCTCAGATGAACTGGCTGAACAGAGGCGATGTGAGGAAAGCTTTACAC
ATTCCAGATACACTGCCACCCTGGGACATCTGCAGTGATGTTGTTGGGGAGAAGTACACC
AACCTGTACCCAACAGTGAAGGAGGTGTATCTAAAGCTGCTCTCTCTGGGCCTGAGGGCG
CTCGTCTACAATGGAGACACTGACATGGCCTGCAACTTCCTGGGAGACCAGTGGTTTGTG
GAAGACCTCGGCATGAAGGCAACCACTAGGTACAAGACCTGGCTTTATGATGACCAGATT
GCTGGTTTCTACCAACAGTTTGGAAACATCACTTTCCTGACAGTCAAGGGTGCAGGTCAC
ATGGTTCCTCAGTGGGCTCCGGGTCCAGCTTTCCACATGTTCCAGTCTTTCCTAACAAAT
GGCTCCTACTGA
