# Supplementary material for: Chromosome-Level Genome Assembly of the Speckled Blue Grouper (Epinephelus cyanopodus) Provides Insight into Its Adaptive Evolution
Source: Biology (Basel). 2022 Dec 13;11(12):1810. doi: 10.3390/biology11121810 (PMC9775623; doi:10.3390/biology11121810)
Supplement: Supplementary file 1 [file biology-11-01810-s001.zip › Supplemental Data/HO00964.align]

>OF04741-RA_aka
ATGGATCATGGTGGTCAGCTTGAGAGGGAGGGAAGAGTAATGTCACAAGTTCAGGTGGGT
GGGGTTGACCTCTGTGATAACCTTCCCAGCCCTGAGGCTCTCTCTGCTCAAACTCGAAAT
CTCAACGAGACAAACACGCTCACGCAGACTCAAAGTCTCTCTGGTTCACAAAATGAAGAG
GAAGGAGGGCTTATCCAGAAAGCCTCTGTCAACAACAATGGGAAGGACATGGAGGAGGAA
CAGAGAAGGGAGGGATACACAGGAAGAGGCAGAGAGGAGGAA---GAGGAAGAAGACATC
GATGAGGTGATGAAGGAGGAAGAAGAGGAGGAAGAATCAGAGGAATCAAGCTGTCTAAAT
CGCTGCCAGTCTCCGGACACTCCCATGACTGACTCCTCCTACTCAGAAACTGGTAGTCTC
TTGGAGACTCCATTTCCTTTCAGCCCTGGGACCAGTCCAGAGCCTGCATCCCCTGTCATT
CCAGTGGTCAGTCCAGAAACTACGTATCCCACCAGTCAAGTGGAACTGAGTCAAAGTGAT
GTCAAAGTGGACTCTTGTAGCACTGAATCAGGTGCCTCCACCACAGGGTCCATTACACTG
GGACCCACCCTCACTATAGGACCTGT---------------------AACCTCAGACACC
AGGTCTACCAGCCTACCTGAACCTACGTGCATCACAGAAGCTTCAGACAGGATAGCAAAA
AATACCACCTTCACGACAGAACCTCTTACCTCATCCACAGAGCCTGTCTTCAGCGCCGGG
CCCACGTGCGCCACAGGGTTTTCTAGCTCATATGCAGGACCTATCACCTCAGATGCAGAG
ACTTTTACAGTAACTGCTTGCACCACAAGGCTCAACACCTCTGTAGCTTCCACTCCTTTG
AGTGCACCAACAGAACCCCCTACCCTCACCCCAGGGCCTATGACTACCAGTATAGAATCA
AGTACCACCACAGGACCTATAACCTCACACTCAGAACACATTACCGCCACACCAGTGCCC
ACTTGTTTCTCAGTCTCCACCTCCGCCACAGGGCCTATTCCAAGCCCTGCCCTGCTGGAG
TCTCTGGAGGAGTTGGCACAAAGAGGAGATGACACTCACTTTCCACAGTACCTTCACCAG
ATTGCAGAGGCCT-TTGTCCTTCAGGAAGACTACCAACGGGCATTATGGTGCATCCAACT
AGAGAGACTCTATCACCAGAGAGCACTGGACAACCTGAATGCACTACAGGAGCAGTGGGA
AAGTCAGTGTAGAAGTTCTTCCTCCACCCTGGCAACCCATCATCTGGACACTCTTAAAAA
CATCTGCCAGACTCACAGTCGACCAGGAGCTAAAGATGCTGTGTGTGCATCTCTGGACCT
TGTGAGGCCTACAATTGAAGAAGGTGGTGCACTGCCTTCATGTACCTCAGCCCATCAGGT
TGACGGAGGGATGGAGCAGAGAGCCCAAGACTCCTCCCGTTCTCAGAGCAGCCATCCAGT
CATACCCTCCATTAATTTGACTGATAGACTCAGTTCCCCTGAGGTCTCACAAAAGGAAAG
GGAAGACCCAGACAGGGAAGCAGAAGGGAGGGGCTGTTTCCATGGAGATCAGCTGACTGA
CAAACAAGGCAGCGACAGAGAGGGTGAGGAGGCAGAAGAAGGGGTAGGATACACTATATC
AGTGATAGGAAATGGACTGCACCCCTCTACAGCTGGAGAAATGGATCAGTCCAAGCCCGC
AGAGCAGCAGGGAGGAGATTTAGGTCCCGCACAGGAAAAGGAGGCAAAAAGGGACGAAGA
GGAGAGGGAGGTGGAGGAGGCAGCTGAAGCTTTGGAGATGGAAGATGAGGGAGAGGAAGA
AGACGAAGAGAAGCAGAAGGAAGGAGACTCTCCTTTTTGTCAGAAAGGATTTCCAGTGGA
GACTCTGGTCAGTGGGGCAGAGGTGGAGGCACAACAGCTGCACAAGGAAGCCCAAGCTGA
GGAGAAGCTACATGAGGAGACCCAGGAGAGCGCTAAAACCTGCCTGCACCAGGAGGCTGG
CCTTCCTCAAGAGGCTCACATGAAGCAGCAGGAGCAGGGAG---------AGGAGGAGGA
AGAAGAA------GAGGAGGAGGAGGAGGAATATGAAGTGGAGCAAGTTGACATCATCGG
AGAAGCTGCCTCACTGGACGACATGGCTAAACTCATCACTGTAGAGGAGATTTCTCCTGC
CTCTGGCCTGGTCTCCATACTGAAGAAGCGGCAAGTTTTTGTGGACAACATGAGTGCGTC
TGCCAGCTCAGAACCTCAATCTGACAAAGTCCTGGCCAAAAGACGCGTTCGCTTCAAGGT
CCCTGATGATGGCTACGAGCATGATGTTGGCGGTGGAGACTCCTGTCTGCTTCTCTTCCT
GCTATGTCTGGTTACCGTAGTGATCAGTGTGGGTGGCACCGCCCTTTACTGTGCTCTGGG
CGATGCCCACTCCTCAGTCTGTCAGGACTTCTCCAGGAATGCAGACTTCTACATCAGCCA
GATACAGCGTGGGATATCTCACATCCAACACTGGTTTGCCCCCGGGTCATAG
>Ecy-GLEAN-10025673_Ecy
ATGGATCATGGTGGTCAGCTTGAGAGGGAGGGAAGAGTAATGTCACAAGTTCAGGTGGGT
GGGGTTGACCTCTGTGATAACCTTCCCAGCCCTGAGGCTCTCTCTGCTCAAACTCGAAAT
CTCAACGAGACAAACACACTCACGCAGACTCAAAGTCTCTCTGGTTCACAAAATGAAGAG
GAAGGAGGGCTCATCCAGAAAGCCTCTGTCAACAACAATGGGAAGGACATGGAGGAGGAA
CAGAGAAGGGAGGGATACACAGGAAGAGGCAGAGAGGAGGAA---GAGGAAGAAGACATC
GATGAGGTGATGAAGGAGGAAGAAGAGGAGGAAGAATCAGAGGAATCAAGCTGTCTAAAT
CGCTGCCAGTCTCCAGACACTCCCATGACTGACTCCTCCTACTCAGAAACTGGTAGTCTC
TTGGAGACTCCATATCCTTTCAGCCCTGGGACCAGTCCAGAGCCTGCATCCCCTGTCATT
CCAGTGATCAGTCCAGAAACTACATATCCCACCAGTCAAGTGGAACTGAGTCAAAGTGAT
GTCAAAGTGGACTCTTGTAGCACTGAATCAGGTGCCTCCACCACAGGGTCCATTACACTG
GGACCCACCCTCACTATAGGACCTGT---------------------AACCTCAGACACC
AGTCCTACCAGCCTGCCTGAACCTACGTGCATCACAGAAGCTTCAGACAGGATAGCAAAA
AATACCACCTTCACGACAGAACCTCTTACCTCATCCACAGAGCCTGTCTTCAGCGCCAGG
CCCACGTGTCCCACAGGGTTTTCCAGCTCACATGCAGGACCTATCACCTCAGATGCAGAG
ACTTTTACAGTAACTGCTTGCACCACAAGGCTCAACACCTCTGTAGCTTCCAGTCCTTTG
AGTGCACCAACAAAAATCCCTACCCTCACCCCAGGGCCTGTGACTACCAGTATAGAATCA
AGTACCACCACAGGACCTATAACCTCACACTCAGAACACATTACCGCCACACCAGTGCCC
ACTTGTTTCTCAGTCTCCACCTCCGCCACAGGGCCTATTCCAAGCCCTGCCCTGCTGGAG
TCTCTGGAGGAGTTGGCACAAAGAGGAGATGACACTCACCTTCCACAGTACCTTCACCAG
ATTGCAGAGGCCT-TCGTCCTTCAGGAAGACTACCAACGGGCATTATGGTGCATCCAACT
AGAGAGACTCTATCACCAGAGAGCACTGGACAACCTGAATGCACTACAGGAGCAGTGGGA
AAGTCAGTGTAGAAGTTCTTCCTCCACCCTGGCAACCCATCATCTGGACACTCTTAAAAA
CATCTGCCAGACTCACAGTCGACCAGGAGCTAAAGATGCTGTGTGTGCATCTCTGGACCT
TGTGAGGCCTACAATTGAAGAAGGTGGTGCACTGCTTTCATGTACCTCAGCCCATCAGGT
TGACGGAGGGATGGAGCAGAGAGCCCAAGACTCCTCCCGTTCTCAGAGCAGCCATCCAGT
CATACCCTCCATTAATTTGACTGATAGACTCAGTTCCCCTGAGGTCTCAGAAAAGGAAAG
GGAAGACCCAGACAGGGAAGCAGAAGGGAGGGGCTGTTTCCATGGAGATCAGCTGACTGA
CAAACAAGGCAGCGACAGAGAGGGTGGGGGGGCAGAAGAAGGGGTAGGATACACTATATC
AGTGATAGGAAATGGACTGCACCCCTCTACAGCTGGAGAAATGGATCAGTCCAAGCCCGC
AGAGCAGCAGGGAGGAGATTTAGGTCCCGCACAGGAAAAGGAGGCAAAAGGGGACGAAGA
GGAGAGGGAGGTGGAGGAGGCAGCTGAAGCTTTGGAGATGGAAGATGAGGGAGAGGAAGA
AGACGAAGAGAAGCAGAAGAAAGGAGACTCCCCTTTTTGTCAGAAAGGCCTTCCAGTGGA
GACTCTGGTCAGTGGGGCAGAGGTGGAGGCACAACAGCTGCACAAGGAAGCCCAAGCTGA
GGAGAAGCTACATGAGGAGACCCAGGAGAGCGCTAAAACCTGCCTGCACCAGGAGGCTGG
CCTTCCTCAAGAGGCTCACATGAAGCAGCAGGAGCAGGGAGAGGAGGGGAAGGAGGAGGA
AGAAGAAGAA---GAGGAGGAGGAGGAGGAATATGAAGTGGAGCAAGTTGACATCATCGG
AGAAGCTGCCTCACTGGACGACATGGCTAAACTCATCACTGTAGAGGAGATTTCTCCTGC
CTCTGGCCTGGTCTCCATACTGAAGAAGCGGCAAGTTTTTGTGGACAACATGAGTGCGTC
CGCCAGCTCAGAGCCTCAATCTGACAAAGTCCCGGCCAAAAGACGCGTTCGCTTCAAGGT
CCCTGATGATGGCTACGAGCATGATGTTGGCGGTGGAGACTCCTGTCTGCTTCTCTTCCT
GCTATGTCTGGTTACTGTAGTGATCAGTGTGGGTGGCACCGCCCTTTACTGTGCTCTGGG
CGATGCCCACTCCTCAGTCTGTCAGGACTTCTCCAGGAATGCAGACTTCTACATCAGCCA
GATACAGCGTGGGATATCTCACATCCAACACTGGTTTGCCCCCGGGTCATAG
>E.fuscoguttatus.17554_fus
ATGGATCATGGTGGTCAGCTTGAGAGGGAGGGAAGAGTAATGTCACAAGTTCAGGTGGGC
GGGATTGACCTCTGTGATAACCTTCCCAGCCCTGAGGCTCTCTTTGCTCAAACTCGAAAT
CTCAACGAGACAAACACGCTCACGCAGACTCAAAGTCTCTCTCGTTCACAAAATGAAGAG
GAAGGAGGACTCATCCAGAAAGCCTCTGTCAACAACAATGGGAAGGACATGGAGGAGGAA
CAGGGAAGGGAGGGATACGCAGGAAGAGGCAGAGAGGAGGAC---GAGGAAGAAGACATT
GATGAGGTGATGAAGGAGGAAGAAGGGGAGGAAGAATCAGAGGAATCAAGCTGTCTAAAT
CGCTGCCAGTCTCCGGACACTCCCATGACTGACTCCTCCTACTCAGAAACCGGTAGTCTC
TTGGAGACTCCATATCCTTTCAGCCCTGGGACCAGTCCAGAGCCTGCATCCCCTGTCATT
CCAGCGGTCAGTCCAGAGACTGCGTATCCCACCAGTCAAGTGGAACTGAGTCAAAGTGAT
GTCAAAGTGGACTCTTGTAGCGCTGAGTCAGGTGCCTCTACCACAGGGTCCATTACACTG
GGACCCACCCTCACTACAGGACTTGTAGACTCTTCGACAGTAACTACAACCTCAGACACC
AGGCCTACCAGCCTGCCTGAACCTACGTGTATCACAGAAGCTTCAGACAGGATAGCAAAA
AATACTAACTTCCCAACAGAACCTCTTACCTCATCCACAGAGCCTGTCTTTAACCCCGGG
TCCACATGCGCCATAGGGTTTGCCAGCTCATATGCAGGACCTATCACCTCAGATGCAGAG
ACTTTTACAGTAACTGCTTGCACCACAAGGCTGAACACTTCTGTTGCTTCCACTCCTTTG
AGTGCACCAACAGAACCCCCTACCCTCACCCCAGGGCCTATGACTACCGGTATAGAATCG
AGTACGACCACAGGACCTATAACCTCACACTCAGAACACATTACCGCCACTCCAGTGCCC
ACTTGTTTCTCAGTCTCCACCCCCGCCACAGGGCCTATTCCAAGCCCTGCCCTGCTGGAG
TCTCTGGAGGAGTTGGCACAAAGAGGAGATGACACTCACCTTCCACAGTACCTTCACCAG
ATTGCAGAGGCCT-TCGTCCTTCAGGAAGACTACCAACGGGCATTATGGTGCATCCAACT
AGAGAGACTCTATCACCAGAGAGCACTGGACAACCTGAATGCACTGCAGGAACAGTGGGA
AAGTCAGTGTAGCAGTTCTTCCTCCAACCTGGCAACCCATCATCTGGACACTCTTAAAAA
CATCTGCCAGACTCACAGTCGACCAGGAGCTAGAGATGCTGTGTGTGCATCTCTCGACCT
TGTGAGGCCTACAATTGAAGAAGGTGGTGCACTGCCTTCACGTACCTCAGCCCATCAGGT
TGATGGAGGGATGGAGCAGAGAGCCCAAGACTCCTCCCGTTCTCAGAGCAGCCATCCAGT
CATACCCTCCATTAATTTGACTGATAGACTCAGTTCCCCTGAGGTCTCAGAAAAGGAAAG
GGAAGACCAAGACAGGGAAGCAGAAGGGAGGGGCTGTTTCCATGGAGATCAGCTGACTGA
CAAACAAGGCAGCGACAGAGAGGGTGGGGAGGCAGAAGAAGGGGTAGGATACACTATATC
AGTGATAGGAAATGGACTGCACCCCTCTACAGCTGGAGAAATGGATCAGTCCAAGCCCGC
AGAGCAGCAGGGAGGGGATTTAGGTCCCGCACAGGAAAAGGAGGCAAAAAGGGACGAAGA
GGAGAGGGAGGTGGAGGAGGCAGCTGAAGCTTTGGAGATGGAAGATGAGGGAGAGGAAGA
AGATGAAGAGAAGCAGAAGGAAAGAGAGTCTCCTTTTTGTCAGAAAGGCCTTCCAGTGGA
GACTCTGGTCAGTGGGGCAGAGGTGGAGGCACAACAGCTGCACAAGGAAGCCCAAGCTGA
GGAGAAGCTACATGAGGAGACCCAGGAGAGCGCTAAAACCTGCCTGCACCAGGAGGCTGG
CCTTCCTCAAGAGGCTCACATGAAGCAGCAGGAGCAGGGTGAGGAGGGGAAGGAGGAGGA
AGAAGAAGAG---GAGGAGGAGGAGGAGGAATATGAAGTGGAGCAAGTTGACATAATCGG
AGAAGCTGCCTCACTGGACGACATGGCTAAACTCATCACTGTAGAGGAGATTTCTCCTGC
CTCTGGCCTGGTCTCCATACTGAAGAAGCGGCAAGTTTTTGTGGACAACATGAGTGCGTC
CGCCAGCTCAGAGCCTCAATCTGACAAAGTCCTGGCCAAAAGACGCGTTCGCTTCAAGGT
CCCTGATGACAGCTACGAGCATGATGTTGGCGGTGGAGACTCCTGTCTGCTTCTCTTCCT
GCTATGTCTGGTTACCGTAGTGATCAGTGTGGGTGGCACCGCCCTTTACTGTGCTCTGGG
CGATGCCCACTCCTCAGTCTGTCAGGACTTCTCCAGGAATGCAGACTTCTACATTGGCCA
GATACAGCGTGGGATATCTCACATCCAACACTGGTTTGCCCCTGGGTCATAG
>Epmoa-GLEAN-10022168_moa
-----TCTTCA-GGTCAGCTTGAGAGGGAGGGAAGAGTAATGTCACAAGTTCAGGTGGGC
GGGGTTGACCTCTGTGATAACCTTCCCAGCCCTGAGGCTCTCTCTGCTCAAACTCGAAAT
CTCAACGAGACAAACACGCTCACGCAGACTCAAAGTCTCTCTCGTTCACAAAATGAAGAG
GAAGGAGGGCTCATCCAGAAAGCCTCTGTCAACAACAATGGGAAGGACATGGAGGAGGAA
CAGGGAAGGGAGGGATACACAGGAAGAGGCAGAGAGGAGGACGAGGAGGAAGAAGACATT
GATGAGGTGATGAAGGAGGAAGAAGAGGAGGAAGAATCAGAGGAATCAAGCTGTCTAAAT
CGCTGCCAGTCTCCGGACACTCCCATGACTGACTCCTCCTACTCAGAAACCGGTAGTCTC
TTGGAGACTCCATATCCTTTCAGCCCTGGGACCAGTCCAGAGCCTGCATCCCCTGTCATT
CCAGTGGTCAGTCCAGAGACTGTGTATCCCACCAGTCAAGTGGAACTGAGTCAAAGTGAT
GTCAAAGTGGACTCTTGTAGCACTGAGTCAGGTGCCTCTACCACAGGGTCCATTACACTG
GGACCCACCCTCACTACAGGACTTGTAGACTCTTCGACAGTAACTACAACCTCAGACACC
AGGTCTACCAGCCTGCCTGAACCCACGTGTATCACAGAAGCTTCAGACAGGATAGCAAAA
AATACCAACTTCCCGACAGAACCTCTTACCTCATCCACAGAGCCTGTCTTTAACCCCGGG
TCCACATGCGCCATAGGGTTTGCCAGCTCATATGCAGGACCTATCACCTCAGATGCAGAG
ACTTTTACAGTAACTGCTTGCACCACAAGGCTGAACACTTCTGTTGCTTCCACTCCTTTG
AGTGCACCAACAGAACCCCCTACCCTCACCCCAGGGCCTATGACTACCAGTATAGAATTG
AGTACCACCACAGGACCTATAACCTCACACTCAGAACACATTACCGCCACACCAGTGCCC
ACTTGTCTCTCAGTCTCCACCTCCGCCACAGGGCCTATTCCAAGCCCTGCCCTGCTGGAG
TCTCTGGAGGAGTTGGCACAAAGAGGAGATGACACTCACCTTCCACAGTACCTTCACCAG
GTAAC--CGGCCTGTTTTATTTCTGGAATA--ACCAACGGGCATTATGGTGCATCCAACT
AGAGAGACTCTATCACCAGAGAGCACTGGACAACCTGAATGCACTACAGGAACAGTGGGA
AAGTCAGTGTAGAAGTTCTTCCTCCAACCTGGCAACCCATCATCTGGACACTCTTAAAAA
CATCTGCCAGACTCACAGTCGACCAGGAGCTAGAGATGCTGTGTGTGCATCTCTGGACCT
TGTGAGGCCTACAATTGAAGAAGGTGGTGCACTGCCTTCACGTACCTCAGCCCATCAGGT
TGACGGAGGGATGGAGCAGAGAGCCCAAGACTCCTCCCGTTCTCAGAGCAGCCATCCAGT
CATACCCTCCATTAATTTGACTGATAGACTCAGTTCCCCTGAGGTCTCAGAAAAGGAGAG
GGAAGACCCAGACAGGGAAGCAGAAGGGAGGGGCTGTTTCCATGGAGATCAGCTGACTGA
CAAACAAGGCAGCGACAGAGAAGGTGGGGAGGCAGAAGAAGGGGTAGGATACACTATATC
AGTGATAGGAAATGGACTGCACCCCTCTACAGCTGGAGAAATGGATCAGTCCAAGCCCGC
AGAGCAGCAGGGAGGAGATTTAGGTCCCGCACAGGAGAGGGAGGCAAAAAGGGACGAAGA
GGAGAGGGAGGTGGAGGAGGCAGCTGAAGCTTTGGAGATGGAAGATGAGGGAGAGGAAGA
AGATGAAGAGAAGCAGAAGGAAAGAGAGTCTCCTTTTTGTCAGAAAGGCCTTCCAGTGGA
GACTCTGGTCAGTGGGGCAGAGGTGGAGGCACAACAGCTGCACAAGGAAGCCCAAGCTGA
GGAGAAGCTACATGAGGAGACCCAGGAGAGCACTAAAACCTGCCTGCACCAGGAGGCTGG
CCTTCCTCAAGAGGCTCACATGAAGCAGCAGGAGCAGGGAGAGGAGGGGAAGGAGGAGGA
AGAAGAAGAG---GAGGAGGAGGAGGAGGAATATGAAGTGGAGCAAGTTGACATCATCGG
AGAAGCTGCCTCACTGGACGACATGGCTAAACTCATCACTGTAGAGGAGATTTCTCCTGC
CTCTGGCCTGGTCTCCATACTGAAGAAGCGGCAAGTTTTTGTGGACAACATGAGTGCGTC
CGCCAGCTCAGAGCCTCAATCTGACAAAGTCCTGGCCAAAAGACGCGTTCGCTTCAAGGT
CCCTGATGACGGCTACGAGCATGATGTTGGCGGTGGAGACTCCTGTCTGCTTCTCTTCCT
GCTATGTCTGGTTACCGTAGTGATCAGTGTGGGTGGCACCGCCCTTTACTGTGCTCTGGG
CGATGCCCACTCCTCAGTCTGTCAGGACTTCTCCAGGAATGCAGACTTCTACATTGGCCA
GATACAGCGTGGGATATCTCACATCCAACACTGGTTTGCCCCCGGGTCATAG
>XP-033482679.1_lan
ATGGATCATGGTGGTCAGCTTGAGAGGGAGGGAAGAGTAATGTCACAAGTTCAGGTGGGC
GGGGTTGACCTCTGTGATAACCTTCCCAGCCCTGACGCTCTCTCTGCTCAAACTCGAAAT
CTCAACGAGACAAACACACTCACACAGACTCAAAGTCTCTCTCGTTCACAAAATGAAGAG
GAAGGAGGGCTCATCCAGAAAGCCTCTGTCAACCACAATGGGAAGGACATGGAGGAGGAA
CAGGGAAGGGAGGGATACACAGGAAGAGGCAGAGAGGAGGAC---GAGGAAGAAGACATT
GATGAGGTGATGAAGGAGGAAGAAGAGGAGGAAGAATCAGAGGAATCAAGCTGTCTAAAT
CGCTGCCAGTCTCCGGACACTCCCATGACTGACTCCTCCTACTCAGAAACCGGTAGTCTC
TTGGAGACTCCATATCCTTTCAGCCCTGGGACCAGTCCAGAGCCTGCATCCCCTGTCATT
CCAGTGGTCAGTCCAGAGACTGTGTATCCCACCAGTCAAGTGGAACTGAGTCAAAGTGAT
GTCAAAGTGGACTCTTGTAGCACTGAGTCAGGTGCCTCTACCACAGGGTCCATTACACTG
GGACCCACCCTCACTACAGGACTTGTAGACTCTTCGACAGTAACTACAACCTCAGACACC
AGGTCTACCAGCCTGCCTGAATCTACGTGTATCACAGAAGCTTCAGACAGGATAGCAAAA
AATACCAACTTCCCGACAGAACCTCTTACCTCATCCACAGAGCCTGTCTTTAACCCCGGG
TCCACATGCGCCATAGGGTTTCCCAGCTCATATGCAGGACCTATCACCTCAGATGCAGAG
ACTTTTACAGTAACTGCTTGCACCACAAGGCTGAACACTTCTGTTGCTTCCACTCCTTTG
AGTGCACCAACAGAACCCCCTACCCTCACCCCAGGGCCTATGACTACCAGTATAGAATTG
AGTACCACCACAGGACCTATAACCTCACACTCAGAACACATTACCGCCACACCAGTGCCC
ACTTGTTTCTCAGTCTCCACCTCTGCCACAGGGCCTATTCCAAGCCCTGCCCTGCTGGAG
TCTCTGGAGGAGTTGGCACAAAGAGGAGATGACACTCACCTTCCACAGTACCTTCACCAG
ATTGCAGAGGCCT-TCGTCCTTCAGGAAGACTACCAATGGGCATTATGGTGCATCCAACT
AGAGAGACTCTATCACCAGAGAGCACTGGACAACCTGAATGCACTACAGGAACAGTGGGA
AAGTCAGTGTAGAAGTTCTTCCTCCAACCTGGCAACCCATCATCTGGACACTCTTAAAAA
CATCTGCCAGACTCACAGTCGACCAGGAGCTAGAGATGCTGTGTGTGCATCTCTGGACCT
TGTGAGGCCTACAATTGAAGAAGGTGGTGCACTGCCTTCATGTACCTCAGCCCATCAGGT
TGACGGAGGGATGGAGCAGAGAGCCCAAGACTCCTCCCGTTCTCAGAGCAGCCATCCAGT
CATACCCTCCATTAATTTGACTGATAGACTCAGTTCCCCTGAGGTCTCAGAAAAGGAGAG
GGAAGACCCAGACAGGGAAGCAGAAGGGAAGGGCTGTTTCCATGGAGATCAGCTGACTGA
CAAACAAGGCAGCGACAGAGAGGGTGGGGAGGCAGAAGAAGGGGTAGGATACACTATATC
AGTGATAGGAAATGGACTGCACCCCTCTACAGCTGGAGAAATGGATCAGTCCAAGCCCGC
AGAGCAGCAGGGAGGAGATTTAGGTCCCGCACAGGAAAAGGAGGCAAAAAGGGACGAAGA
GGAGAGGGAGGTGGAGGAGGCAGCTGAAGCTTTGGAGATGGAAGATGAGGGAGAGGAAGA
AGACGAAGAGAAGCAGAAGGAAAGAGAGTCTCCTTTTTGTCAGAAAGGCCTTCCAGTGGA
GACTCTGGTCAGTGGGGCAGAGGTGGAGGCACAACAGCTGCACAAGGAAGCCCAAGCTGA
GGAGAAGCTACATGAGGAGACCCAGGAGAGTGCTAAAACCTGCCTGCACCAGGAGGCTGG
CCTTCCTCAAGAGGCTCACATGAAGCAGCAGGAGCAGGGAGAGGAGGGGAAGGAGGAGGA
AGAA---------GAGGAGGAGGAGGAGGAATATGAAGTGGAGCAAGTTGACATCATCGG
AGAAGCTGCCTCACTGGACGACATGGCTAAACTCATCACTGTAGAGGAGATTTCTCCTGC
CTCTGGCCTGGTCTCCATACTGAAGAAGCGGCAAGTTTTTGTGGACAACATGAGCGGGTC
CGCCAGCTCAGAGCCTCAATCTGACAAAGTCCTGGCCAAAAGACGCGTTCGCTTCAAGGT
CCCTGATGACAGCTACGAGCATGATGTTGGCGGTGGAGACTCCTGTCTGCTTCTCTTCCT
GCTATGTCTGGTTACCATAGTGATCAGTGTGGGTGGCACCGCCCTTTACTGTGCTCTGGG
CGATGCCCACTCCTCAGTCTGTCAGGACTTCTCCAGGAATGCAGACTTCTACATTGGCCA
GATACAGCGTGGGATATCTCACATCCAACACTGGTTTGCCCCCGGGTCATAG
>C.altivelis-GLEAN-10027443_alt
ATGGATCATGGTGGTCAGCTTGAGAGGGAGGGAAGAGTAATGTCACAAGTTCAGGTGGGC
GGGGTTGACCTCTGTGATAACCTTCCCAGCCCTGAGGCTCTCTCTGCTCAAACTCGAAAT
CTCAACGAGACAAACACGCTCACGCAGACTCAAAGTCTCTCTCGTTCACAAAATGAAGAG
GAAGGAGGGCTCATCCAGAAAGCCTCTGTCAACAACAATGGGAAGGACATGGAGGAGGAA
CAGGGAAGGGAGGGATACACAGGAAGAGGCAGAGAGGAGGAC---GAGGAAGAAGACATT
GATGAGGTGATGAAGGAGGAAGAAGGGGAGGAAGAATCAGAGGAATCAAGCTGTCTAAAT
CGCTGCCAGTCTCCGGACACTCCCATGACTGACTCCTCCTACTCAGAAACCGGTAGTCTC
TTGGAGACTCCATATCCTTTCAGCCCTGGGACCAGTCCAGAGCCTGCATCCCCTGTCATT
CCAGTGGTCAGTCCAGAGACTGTGTATCCCACCAGTCAAGTGGAACTGAGTCAAAGTGAT
GTCAAAGTGGACTCTTGTAGCACTGAGTCAGGTGCCTCTACCACAGGGTCCATTACACTG
GGACCCACCCTCACTACAGGACTTGTAGACTCTTTGACAGTAACTACAACCTCAGACACC
AGGTCTACCAGCCTGCCTGAACCTACGTGTATCACAGAAGCTTCAGACAGGATAGCAAAA
AATACCAATTTCCTGACAGAACCTCTTACCTCATCCACAGAGCCTGTCTTTAACCCCGGG
TCCACATGCGCCATAGGGTTTGCCAGCTCATATGCAGGACCTATAACCTCAGATGCAGAG
ACTTTTACAGTAACTGCTTGCACCACAAGGCTGAACACTTCTGTTGCTTCCACTCCTTTG
AGTGCACCAACAGAACCCCCTACCCTCACCCCAGGGCCTATGACTACCAGTATAGAATTG
AGTACCACCACAGGACCTATAACCTCACACTCAGAACACATTACCGCCACACCAGTGCCC
ACTTGTTTCTCAGTCTCCACCTCCGCCACAGGGCCTATTCCGAGCCCTGCCCTGCTGGAG
TCTCTGGAGGAGTTGGCACAAAGAGGAGATGACACTCACCTTCCACAGTACCTTCACCAG
ATTGCAGAGGCCT-TCGTCCTTCAGGAAGACTACCAACGGGCATTATGGTGCATCCAACT
AGAGAGACTCTATCACCAGAGAGCACTGGACAACCTGAATGCACTACAGGAACAGTGGGA
AAGTCAGTGTAGAAGTTCTTCCTCCAACCTGGCAACCCATCATCTGGACACTCTTAAAAA
CATCTGCCAGACTCACAGTCGACCAGGAGCTAGAGATGCTGTGTGTGCATCTCTGGACCT
TGTGAGGCCTACAATTGAAGAAGGTGGTGCACTGCCTTCACGTACCTTAGCCCATCAGGT
TGACGGAGGGATGGAGCAGAGAGCCCAAGACTCCTCCCGTTCTCAGAGCAGCCATCCAGT
CATACCCTCCATTAATTTGACTGATAGACTCAGTTCCCCTGAGGTCTCAGAAAAGGAGAG
GGAAGACCCAGACAGGGAAGCAGAAGGGAGGGGCTGTTTCCATGGAGATCAGCTGACTGA
CAAACAAGGCAGCGACAGAGAGGGTGGGGAGGCAGAAGAAGGGGTAGGATACACTATATC
GGTGATAGGAAATGGACTGCACCCCTCTACAGCTGGAGAAATGGATCAGTCCAAGCCCGC
AGAGCAGCAGGGAGGAGATTTAGGTCCCGCACAGGAAAAGGAGGCAAAAAGGGACGAAGA
GGAGAGGGAGGTGGAGGAGGCAGCTGAAGCTTTGGAGATGGAAGATGAGGGAGAGGAAGA
AGATGAAGAGAAGCAGAAGGAAAGAGAGTCTCCTTTTTCTCAGAAAGGCCTTTCAGTGGA
GACTCTGGTCAGTGGGGCAGAGGTGGAGGCACAACAGCTGCACAAGGAAGCCCAAGCTGA
GGAGAAGCTACATGAGGAGACCCAGGAGAGCGCTAAAACCTGGCTGCACCAGGAGGCTGG
CCTTCCTCAAGAGGCTCACATGAAGCAGCAGGAGCAGGGAGAGGAGGGGAAGGAGGAGGA
AGAAGAAGAGGAGGAGGAGGAGGAGGAGGAATATGAAGTGGAGCAAGTTGACATCATCGG
AGAAGCTGCCTCACTGGACGACATGGCTAAACTCATCACTGTAGAGGAGATTTCTCCTGC
CTCTGGCCTGGTCTCCATACTGAAGAAGCGGCAAGTTTTTGTGGACAACATGAGTGCGTC
TGCCAGGTCAGAGCCTCAATCTGACAAAGTCCTGGCCAAAAGACGCGTTCGCTTCAAGGT
CCCTGATGACAGCTACGAGCATGATGTTGGCGGTGGAGACTCCTGTCTGCTTCTCTTCCT
GCTATGTCTGGTTACCGTAGTGATCAGTGTGGGTGGCACCGCCCTTTACTGTGCTCTGGG
CGATGCCCACTCCTCAGTCTGTCAGGACTTCTCTAGGAATGCAGACTTCTACATTGGCCA
GATACAGCGTGGGATATCTCACATCCAACACTGGTTTGCCCCCGGGTCATAG
