# Supplementary material for: Chromosome-Level Genome Assembly of the Speckled Blue Grouper (Epinephelus cyanopodus) Provides Insight into Its Adaptive Evolution
Source: Biology (Basel). 2022 Dec 13;11(12):1810. doi: 10.3390/biology11121810 (PMC9775623; doi:10.3390/biology11121810)
Supplement: Supplementary file 1 [file biology-11-01810-s001.zip › Supplemental Data/HO00968.align]

>Ecy-GLEAN-10025680_Ecy
------------------------------------------------------------
------ATGTCAACGTTGATCAAACGTGGGTCGTACA-----------------------
---------ACCATGAATACC---------------------------------------
-------AACACAAACAGAGGAAATATGTG-------------------------GTTAA
AG-------------------------AGTACAGCAGTTCTGAGGCGATGGAGGAAAGCT
ATGAGTACAAAACCAAGATTCATGTCCAGGATATGGTAAAGACAAAGAGGCTGGACAAAT
ATGTGCACGAGGAGCCTATGATCAGGGGACCAAAGTTCCCGGTCAGACTCAGATCCCACA
CCGTGTTTGAGAACACCCCAATCCAGCTCTTCTGTACTGTTGAGGGCTACCCCATGCCCT
CTGTAACTTGGTATAAAGATGGTATGATCCTCAGCATGTCCTCTGGACAGTACCTGGTTA
AAGCTAAAGGTGGAATGCACACTCTGGAGATCCCAAGATGCACCACTGATGACACTGCCC
AGTACACTGTTGTGGCTTCCAACTCCCATGGACAGGCTTCGAGTCAGGCCTCCATCATTG
TCAAGAGGTTCAAGCAGGAAGAGGAGTCCTGTTCATATGCATGGCTACCTTTCCTACCCA
CCATGCTTCCCCAGATCCATTACACTAAAATCCACATTACCTTTCTGGAGAAGTTTGGCC
CAGTGTTTGCCTCTGAGGGAGGATCTGCCACGCTGACTGCTACCATGACCCTGAGTCCCA
ACCTGGCCAACCTGCAGCCTGAGGCACAGTGGTACAGAGATGACGAGCGTCTGTTTGACT
CGAAATGGGTGAAGATTACCACTGGCAGAGGAGTCAGCACCTTGACTATTCCAAACCTGT
ACAAAGATGATGAAGGCCTTTACACGCTGCGCATGGTGACTAAAGGAGGCAGCGCAGAGC
ACAGTGCATTTGTCTCTGTCGCAGATGGTCCTCCCCCAGTCCCTAATGCACCTGGTGCTC
CTATGGACATCAGGATCCATGATGCCAATAGAGACTATGTCATCGTGTCATGGAAGCCCC
CAAACACCACCACAGAGGGACCAATCCTGGGATACTTTGTGGACAAGTGTGAGGTTGGAA
CTGAAAACTGGACTCAATGCAATGATCACCCCATAAAGATTTGTAAATACCCAGTGTCTG
GGCTGTTTGAGGCACACTCCTACTACTTCAGAGTCAGAGCAGTCAACTCGCACGGCATCA
GCAAACCATCCCGCATGTCTGATCCTATCGCTGCACTGGACCCCACTGAGTTTGAGAGGC
TCCACGCCAAAAAACTTGGAGGAAAACTAGATGTTGTGTCTTACCATGATGAAGTTGAAG
CTGAGGGAAAGCCTCCAGGTGCTCCATCAGGAATAACTGTCTCAGAAATTGACAGGACAT
ATGTTGTTCTGAGCTGGAAAGGCCCTGCTTATTCCAGCAAGGCTCCCATGTGGTACTACA
TAGAAAAGTGCATGGCAGAAGGTGGTGCATGGCAGCGTGTTAACACCCAGGTTCCTATTC
GATCTCCCCGTTACGCCGTCTTTGACCTAGCAGAGGGAAAACAATACCAGTTCAGAGTTT
TGTCTGCCAATATCTATGGAAACAGTGAGCCATCGGAGCCATCTGGACTTATCGAGACTC
TGCAACTCAAAGGTGTGCCATCTGCTCCTGGTCAGGTGATTTCTACCAGGGAAACAGACA
CCTCTGTCCTCATCCAGTGGGCTGCTCCAAAGGAACCCAACAATCTGATTGGCTACTACA
TTGACCAGTGTGTGAAGGGCTCCAAGAACTGGACCTCAGCCAATCACAAACCTCATAGAC
ACACCAAGTTTGTGGTTAGCGGTCTGACCACAGGAGAAACCTACATGTTCCGTGTCCAGG
CGATCAATGAGCTTGGTTTGAGTGATGAATCCCAGGAGTCTGCACCTCTGACTGTTAAGG
CTGCCCTCACCCCCCCTTCCGCTCCTTACGACATTGTACTGCTGAACTGTGACGGTCATT
CAATGGTTCTGAACTGGAAGAAGCCTCTTAACTCTGGAGGAGCAAAAATCAAGGACTATT
ACGTGGACAAAAGACGCAGTGGAACAAGCATGTGGAGGGAGATTCACATCCCACCAATCT
CTGACAGACTTTACAAGGTGGACAGCTTGACAGAGGGAGCAGTCTATCAGTTCCAGGTGT
ATGCAGCCAACTTGGCTGGCCTGGGACATGCTGCCAAACACTCAGCCGACTTCACCTGTG
AGGCCTGGACTATGCCAGAACCTGGCCCTGCCTATGACCTGTCTTTCAATGAAGTGAGGG
ATAAGTCAGTGGTGGTCGAGTGGCAGAAGCCTATCTATGTTGGTTCTGGACCAATCACAG
GTTATCATGTTGAGTATGCTAAGACGGGCACCTCTGAGTGGACCACAGCCAACGAGAAAG
CTGTCAGTCACCGCTTCCACAAGGTTACAGGTCTGGAGGCAGGGGCCAGCTATGTGTTCA
GGGTGCGTGCGGTCAACGCTGCAGGAGTGGGCATGGCTTCAGGGCTCTCTGACCCTGTGA
CTGCCAGGACTTTGGAAGG---------CTCCCA---GGAGGTATCCTGCGTTGTGGGAG
AGAAAACCGGTGACATTGTTCTGTCATTTGAGTCCTGCCAACTACACGAGGGCTCTCAGT
TCATCTGGAAGAAAGATTACAAAGAAATTACAGATTTCTCCAAAGGAATTGAGATTAAGA
CTGAAGGCAGCTATTCTAAATTGATCTTTAAGAGCGCAGAAAAAGAGGACTTTGGGACGT
ACTCTGTTTCTGTCACCCACACAGAGGGAGTGTCATCCAGCTACACTATCACTGCTGAAG
AGTTGGCAAAGATGCTGGCACTGAGCTATGATATCAGACATCCAATCATCCCGCTCAAAT
CAGAGTTGGCCTACAAGATTTTGGAGAGAGGCAGGATGAGGTTCTGGCTGCAGGCTGAAG
AGATTTCTTCCAATGTCACCTACAAATTCTTTGCCAACAACAAGGAACTGTCTGGAGCTG
ATCCGAACAAGATGGGTCATGACGTCTCGACAGGTATCATTGAGTTCATCATGGACCATT
TCACTGTAGAAAATGAGGGGACATATACCTGCCAGATCACAGACGGAGGAGGCAAAGGAC
AGAGTTCATTGGTTCTGATTGGAGACGCTTTCAAGGCCGCGCTGGCTGAGGCTGACTTCC
AGAGGAGAGAGTACATCAGAGTCAAAGAGGGTCCCCACTTCAGTGAGTTTCTGTCACTTC
AGGTCGGAGACGACTGCTCTGTCACTTTGGTCTGCAAGGTCGCTAACTTGAAGAAGGAGT
CAGTGTTCCACTGGTTTAAAGAGGACACTGAGATCATCCCTGATGTGAAGCCTGACCTGG
CATCAGGAGTCTGTAAACTGCCAATTAAACTGTTTTCTCTGAAGACAGCAGGAATTTATA
AGGCCACCATCAGTGATGACAGAGGAAAAGACAAGAGCAAAATTGACATCTCCGGAAAAG
TCTTTGACGAAGCCATAAACAAGATCAGCCAGCTGGCTGGTGCCAGTGCAGCAGAGCTGG
TGATTAACTGCACAGCAACAGGCATTCAGCTGCAGTGTCACATGAAGTATTACACCTCAG
AGATGAACATCACCTGGTATCATGGTGAGACTAAACTCTCCCACAGTGACAAGATTGTGA
TTGGAGGAACCCCTGCTATGGCAACCATGGAGGTGATTGAGCCGGTGGACAAGGACAAAG
GATCTTACTCCATTGTGATCACCGACCCTGAAACCTCACACAAACGCACAATGGACCTCA
GCGGTGACGTATATGAAAAGGCCTACGCGGAGTTCCAGAAACTCAAGGCTGAGGCCTACG
CTGACAAGAACCGTGGTAAGGTGATTGGAGGACTGCCGGATGTGGTCACCATTATGGAAA
AGAAGACCCTGAGTTTAACATGTACAGTGTGTGGCGACCCCAAGCCTCAGGTCTCATGGT
TGAAGAACGGAGCTGATGTGGAACCTGACGATCAGTACTCGGTCTCCCTGGACCAGGGCA
AGTTTGCCAGTCTGACGATCAAAGGTGTTACCATGGAGGATTCTGGCAGATATAGCATGA
TTGTCCAGAACAAATACGGAGGGGAGTCTGTGGATATTGTGGTCAGTGTGTACCGTCACG
GAGAGAAAATCCCAGAGGCAAAGCCAACTCTGACCCCTAAAACAATCATCCCTCCCAAGC
TACCCATTGAGATGCCTCAGCCCAAGGCCCAGCCAGCTCCTAGCCCTGCCCCCTCTGCTA
GCCCCGCCCCTCCTAAGGCAGCCGGAAAAGGAGTGAAGAGTCCCACTCCTACCAGGAGGA
AGTAG
>OF04735-RA_aka
--------------------------------------------------------ATGG
CTCACTGTGGCTTTCTTGAGGACCTTCATGGCGTACAGCTGTCCTCTGTCCACTCCTCTG
ATCTTTCTCACCAGGAACACCTGAAATCATCACCATTATTGACAGCAGGAGTGATGTCCA
TCGACCAGAGGGAAACAGAGGAGGGAAGTGAAAGGAGATCTTCCCCACATGGAGCGTCAA
AGCATCAAGTTACAGATGTGGAGAGTCAGCCAAACAGTTCTGAGGCGATGGAGGAAAGCT
ATGAGTACAAAACCAAGGTTCATGTCCAGGAAATGGTAAAGACAAAGAGGCTGGACAAAT
ATGTGCATGAGGAGCCTATGATCAGGGGACCAAAGTTCCTGGTCAGACTCAGATCTCACA
CTGTGTTTGAGAACACCCCAATCCAGTTCTTCTGTACCGTTGAGGGCTACCCCATGCCCT
CTGTAACTTGGTATAAAGATGGTATGATCCTGGGAATGTCCTCTGGACAGTACCTGGTTA
AAGCTAAAGGTGGAATGCACACTCTGGAGATCCCAAGATGCACCACTGATGACACCGCCC
AGTACACTGTTGTGGCTTCCAACTCCCATGGACAGGCTTCGAGTCAGGCCTCCGTCATTG
TCAAGAGGTTCAAGCAGGAAGAGGAGTCCTGTTCATATGCATGGCTACCTTTCCTACCCA
CCATGCTTCCCCAGATCCATTACACTAAAATCCACATTACGTTTCTGGAGAAGTTTGGCC
CAGTGTTTGCCTCTGAGGGAGGATCTGCCACGCTGACTGCTACCATGACCCTGAGTCCCA
ACCTGGCCAACCTGCAGCCTGAGGCACAGTGGTACAGAGATGACGAGCGTCTGTTTGACT
CGAAATGGGTGAAGATTACCACTGGCAGAGGAGTCAGCACTTTGACTATTCCAAACCTGT
ACAAAGATGATGAAGGCCTCTAC---------------ACTAAGGGAGGCAGCGCAGTGC
AT---------------------GATGGTCCTCCCCCAGTCCCTAATGCACCTGGTGCTC
CTATGGACATCAAGATCCATGATGCCAATAGAGACTATGTCATCGTGTCATGGAAGCCCC
CAAATACCACCACAGAGGGACCAATCCTGGGATACTTTGTGGACAAGTGTGAGGTTGGAA
CTGAAAACTGGACTCAATGCAATGATCACCCCATAAAGATTTGTAAATACCCAGTGTCTG
GGCTGTTTGAGGCACACTCCTACTACTTCAGAGTCAGAGCAGTCAACTCGCACGGCATCA
GCAAACCATCCCGCATGTCTGATCCTATCGCTGCACTGGACCCCACTGAGTTTGAGAGGC
TCCATGCCAAAAAACTTGGAGGAAAACTAGATGTCGTGTCTTACCATGATGAAGTTGAAG
CTGAGGGAAAGCCTCCAGGTGCTCCATCAGGAATATATGTCTCAGAGATAGACAGGACAT
ATGTTGTTCTGAGCTGGAAAGGCCCTGCTTATTCCAGCAAGGCTCCCATGTGGTACTACA
TAGAAAAGTGCATGGCAGAAGGTGGTGCGTGGCAGCGTGTTAACACCCAGGTTCCTATTC
GATCTCCCCGTTACGCCGTCTTTGATCTAGCAGAGGGAAAACAATACCAGTTCAGAGTTT
TGTCTGCCAATATCTATGGAAACAGTGAGCCATCGGAGCCATCTGGACTTATTGAGACTC
TGCAACTCAAAGGTGTGCCATCTGCTCCTGGTCAGGTAATTTCTACCAGGGAAACAGACA
CCTCTGTCCTCATCCAGTGGGCTGCTCCAAAGGAACCCAACAATCTGATTGGCTACTACA
TTGACCAGTGTGTGAAGGGCTCCAAGGACTGGACCTCAGCCAATCACAAACCTCATAGAC
ACACCAAGTTTGTGGTTAGCGGTCTGACCACAGGAGAAACCTACATGTTCCGTGTCCAGG
CGATCAATGAGCTTGGTCTGAGTGATGAATCCCAGGAGTCTGCACCTCTGACTGTTAAGG
CTGCCCTCACCCCCCCCTCCGCTCCTTACGACATTGCATTGCTGAACTGTGACGGTCATT
CAATGGTTCTGAACTGGAAGAAGCCTCTTAACTCTGGAGGAGCAAAAATCAAGGACTATT
ATGTGGACAAAAGACGCAGTGGAACAAGCATGTGGAGGGAGATTCACATCCCACCAATCT
CTGACAGACTTTACAAGGTGGATGGCTTGACAGAGGGAGCAGTCTATCAGTTCCAGGTGT
ATGCAGCCAACTTGGCTGGCCTGGGACATGCTGCCAAACACTCAGCCGACTTCACCTGTG
AGGCCTGGACTATGCCAGAACCTGGCCCTGCCTATGACCTGTCTTTCAATGAAGTGAGGG
ATAAGTCAGTGGTGGTCGAGTGGCAGAAGCCTATCTATGTTGGTTCTGGACCAATCACAG
GTTATCATGTTGAGTATGCTAAGACGGGCACCTCTGAGTGGACCACAGCCAACGAGAAAG
CTGTCAGTCACCGCTTCCACAAGGTAACAGGTCTGGAGGCAGGGGCCAGCTACGTGTTCA
GGGTGCGTGGGGTCAACGCTGCAGGAGTGGGCATGGCTTCAGGGCACTCTGATCCTGTGA
CTGCCAGGACTTTGGAAGG---------CTCCCA---GGAGGTATCCTGCGTTGTGGATG
AGAAAACCGGTGACATTGTTCTGTCATTCGAGTCCTGCCAACTACACGAGGGCTCTCAGT
TCATCTGGAAGAAAGATTACAAAGAAATTACAGATTTCTCCAAAGGAATTGAGATTAAGA
CTGAAGGCAGCTATTCTAAATTGATCTTTAAGAGTGCAGAAAAAGAGGACTTTGGGACGT
ACTCTGTTTCTGTCACCCACACAGAGGGAGTGTCATCCAGCTACACTATCACCGCTGAAG
AGTTGGCAAAGATGCTGGCACTGAGCTATGATATCAGACATCCAATCATCCCGCTCAAAT
CAGAGTTGGCCTATAAGATTTTGGAGAGAGGCAGGATGAGGTTCTGGCTGCAGGCTGAAG
AGATTTCTTCCAATGTCACCTACAAATTCTTTGCCAACAACAAGGAACTGTCTGGAGCTG
ATCCGAACAAGATGGGTCATGACGTCTCGACAGGTATCATTGAGTTCATCATGGACCATT
TCACTGCAGAAAATGAGGGGACATATACCTGCCAGATCACAGACGGAGGTGGCAAAGGAC
AGAGTTCATTGGTTCTGATTGGAGACGCTTTCAAGGCCGCGCTGGCTGAGGCTGACTTCC
AGAGGAGAGAGTACATCAGAGTCAAGGAGGGTCCCCACTTCAGTGAGTTTCTGTCACTTC
AGGTCGGAGACGACTGCTCTGTCACTTTGGTCTGCAAGGTCGCTAACTTGAAGAAGGAGT
CAGTGTTCCACTGGTTTAAAGAAGACACTGAGATCATCCCTGATGTGAAGCCTGACCTGG
CATCAGGAGTCTGTAAACTGCCAATTAAACTGTTTTCACTGAAGACAGCAGGAATTTATA
AGGCCACCATCAGTGATGACAGAGGAAAAGACAAGAGCAAAATTGACATCTCCGGAAAAG
TCTTTGACGAAGCCATAAACAAGATCAGCCAGCTGGCTGGTGCCAGTGCAGCAGAGCTGG
TGATTAACTGCACAGCAACAGGCATTCAGCTGCAGTGTCACATGAAGTATTACACCTCAG
AGATGAACATCACCTGGTATCATGGTGAGACTAAACTCTCCCACAGTGACAAGATTGTGA
TTGGAGGAACCCCTGCTATGGCAACCATGGAGGTGATTGAGCCGGTGGACAAGGACAAAG
GATCTTACTCCATCGTGATCACCGACCCTGAAACCTCACACAAACGCACAATGGACCTCA
GCGGTGACGTATATGAAAAGGCCTACGCTGAGTTCCAGAAACTCAAGGCTGAGGCCTACG
CTGACAAGAACCGTGGTAAGGTGGTTGGAGGATTGCCGGATGTGGTCACCATTATGGAAA
AGAAGACCCTGAGTTTAACATGTACAGTGTGTGGCGACCCCAAGCCTCAGGTCTCATGGT
TGAAGAACGGAGCTGATGTGGAACCTGACGATCAGTACGTGGTCTCCCTGGACCAGGGCA
AGTTTGCCAGTCTGACGATCAAAGGTGTTACCATGGAGGATTCTGGCAGATATAGCATGA
TTGTCCAGAACAAATACGGAGGGGAGTCTGTGGATATAGTGGTCAGTGTGTACCGTCACG
GAGAGAAAATCCCTGAGGCAAAGCCAACTCTGACCCCTAAAACAATCATCCCTCCCAAGC
TCCCCATTGAGATGCCTCAGCCCAAGGCCCAGCCAGCTTCTAGCCCTGCCCCCTCTGCTA
GCCCCGCCCCTCCTAAGGCAGCCGGAAAAGGAGTGAAGAGTCCCACTCCTACCAGGAGGA
AGTAG
>Epmoa-GLEAN-10022185_moa
------------------------------------------------------------
------------------------------------------------------------
------------------------------------------------------------
------------------------------------------------------------
-----------------------------------------------ATGGAGGAAAGCT
ATGAGTACAAAACCAAGGTTCATGTCCAGGAAATGGTAAAGACAAAGAGGCTGGACAAAT
ATGTGCATGAGGAGCCCATGATCAGGGGACCAAAGTTCCTGGTCAGACTCAGATCTCACA
CCGTGTTTGAGAACACCCCAGTCCAGCTCTTCTGTACCGTTGAGGGCTACCCCATGCCCT
CTGTAACTTGGTATAAAGATGGTATGATCCTGGGCATGTCCTCTGGACAGTACCTGGTTA
AAGCTAAAGGTGGAATGCACACTCTGGAGATCCCAAGATGCACCACTGATGACACCGCCC
AGTACACTGTTGTGGCTTCTAACTCCCATGGACAGGCTTCGAGTCAGGCCTCCATCATTG
TCAAGAGGTTCAAGCAGGAAGAGGAGTCCTGTTCATATGCATGGCTGCCTTTCTTACCCA
CCATGCTTTCCCAGATCCATTACACTAAAATCCACATTAACTTTCTGGATAAGTTTGGCC
CAGTGTTTGCCTCTGAGGGAGGATCTGCCACGCTGACTGCTACCATGACCCTGAGTCCCA
ACCTGGCCAACCTGCAGCCTGAGGCACAGTGGTACAGAGATGACGAGCGTCTGTTTGATT
CGAAATGGGTGAAGATTACCACTGGCAGAGGAGTCAGCACCTTGACTATTCCAAACCTGT
ACAAAGATGATGAAGGCCTCTACACGCTGCGCATGGTGACTAAGGGAGGCAGTGCAGAGC
ACAGTGCATTTGTCTCTGTTGCAGATGGTCCTCCCCCAGTCCCTAATGCACCTGGTGCTC
CTATGGACATCAAGATCCATGATGCCAATAGAGACTATGTCATCGTGTCATGGAAACCCC
CAAATACCACCACAGAGGGACCAATCCTGGGATACTTTGTGGACAAGTGTGAGGTTGGAA
CTGAAAACTGGACTCAATGCAATGATCACCCCATAAAGATTTGTAAATACCCAGTGTCTG
GGCTGTTTGAGGCACACTCCTACTACTTCAGAGTCAGAGCAGTCAACTCGCACGGCATCA
GCAAACCATCCCGCATGTCTGATCCTATCGCTGCACTGGACCCCACTGAGTTTGAGAGGC
TCCATGCCAAAAAACTTGGAGGAAAACTAGATGTTGTGTCTTACCATGATGAAGTTGAAG
CTGAGGGAAAGCCTCCAGGTGCTCCATCAGGAATATCTGTCTCAGAAATAGACAGAACAT
ATGTTGTTCTGAGCTGGAAAGGCCCTGCTTATTCCAGCAAGGCTCCCATGTGGTACTACA
TAGAAAAGTGCATGGCAGAAGGTGGTGCGTGGCAGCGTGTTAACACCCAGGTTCCTATTC
GATCTCCCCGTTACGCCGTCTTTGACCTAGCAGAGGGCAAACAATACCAGTTCAGAGTTT
TGTCTGCCAATATCTATGGAAACAGTGAGCCATCGGAGCCATCTGCACTTATTGAGACTC
TGCAGCTCAAAGGTGTGCCATCTGCTCCCGGTCAGGTGATTTCTACCAGGGAAACAGACA
GCTCTGTCCTCATCCAGTGGGCTGCTCCAAAGGAACCCAACAATCTGATTGGCTACTACA
TTGACCAGTGTGTGAAGGGCTCCAAGGACTGGACCTCAGCCAATCACAAACCTCATAGAC
ACACCAAGTTTGTGGTTAGCGGTCTGACCACAGGAGAAACCTACATGTTCCGTGTCCAGG
CGATCAATGAGCTTGGTCTGAGTGATGAATCCCAGGAGTCTGCACCTCTGACTGTTAAGG
CTGCCCTCACCCCCCCCTCCGCTCCTTACGACATTGCACTGCTGAACTGTGACGGTCATT
CAATGGTTCTGAACTGGAAGAAGCCTCTTAACTCTGGAGGAGCAAAAATCAAGGACTATT
ATGTGGACAAAAGACGCAGCGGAACAAGCATGTGGAGGGAGATTCACATCCCACCAATCT
CTGACAGACTTTACAAGGTGGGCGGCTTGACAGAGGGAGCAGTCTATCAGTTCCAGGTGT
ATGCAGCCAACTTGGCTGGCCTGGGACATGCTGCCAAACACTCAGCCGACTTCACCTGTG
AGGCCTGGACTATGCCAGAACCTGGCCCTGCCTATGACCTGTCTTTCAGTGAAGTGAGGG
ATAAGTCAGTGGTGGTCGAGTGGCAGAAGCCTATCTATGTTGGTTCTGGACCAATCACAG
GTTATCATGTTGAGTATGCTAAGACGGGCACTTCTGAGTGGACCACAGCCAACGAGAAAG
CTGTCAGTCACCGCTTCCACAAGGTTACAGGTCTGGAGGCAGGAACCAGCTACGTGTTCA
GGGTGCGTGGGGTCAACGCTGCAGGAGTTGGCATGGCTTCAGGGCAGTCTGACCCTGTGA
CTGCCAGGACTTTGGAAGGTAACATTTATTTACAAACAGAGGTATCCTGCGTTGTGGATG
AGAAAACAGGTGACATTGTTCTGTCATTCGAGTCCTGCCAACTCCACGAGGGCTCTCAGT
TCATCTGGAAGAAAGATTACAAAGAAATTACAGATTTCTCCAAAGGAATTGAGATTAAGA
CTGAAGGCAGCCATTCTAAATTGATCTTTAAGAGCGCAGAAAAAGAGGACTTTGGGACGT
ACTCTGTTTCTGTCACCCACACAGAGGGAGTGTCATCCAGCTACACTATCACTGCTGAAG
AGTTGGCAAAGATGCTGGCACTGAGCTATGATATCAGACATCCAATCATCCCGCTCAAAT
CAGAGTTGGCCTATAAGATTTTGGAGAGAGGCAGGATGAGGTTCTGGCTGCAGGCTGAAG
AGATTTCTTCCAATGTCACCTACAAATTCTTTGCCAACAACAAGGAACTGTCTGGAGCTG
ATCCGAACAAGATGGGTCATGACGTCTCTACAGGTATCATTGAGTTCATCATGGACCATT
TCACTGCAGAAAATGAGGGGACATATACCTGCCAGATCACAGACGGAGGAGGCAAAGGAC
AGAGTTCATTGGTTCTGATTGGAGACGCTTTCAAGGCCGCGCTGGCTGAGGCTGACTTCC
AGAGGAGAGAGTACATCAGAGTCAAGGAGGGTCCCCACTTCAGTGAGTTTCTGTCACTTC
AGGTCGGAGACGACTGCTCTGTCACTTTGGTCTGCAAGGTCGCTAACTTGAAGAAGGAGT
CAGTGTTCCACTGGTTTAAAGAAGACACTGAGATCATCCCTGATGTAAAGCCTGACCTGG
CATCAGGAGTCTGTAAACTGCCAATTAAACTGTTTTCACTGAAGACAGCAGGAATTTATA
AGGCCACCATCAGTGATGACAGAGGAAAAGACAAGAGCCAAATTGACATCTCCGGAAAAG
TCTTTGACGAAGCCATAAACAAGATCAGCCAACTGGCTGGTGCCAGTGCAGCAGAGCTGG
TGATTAACTGCACAGCAACAGGCATTCAGCTGCAGTGTCACATGAAGTATTACACCTCAG
AGATGAACATCACCTGGTATCATGGTGAGACTAAACTCTCCCACAGTGACAAGATTGTGA
TTGGAGGAACCCCTGCTATGGCAACCATGGAGGTGATTGAGCCGGTGGACAAGGACAAAG
GATCTTACTCCATCGTGATCACCGACCCTGAAACCTCACACAAACGCACAATGGACCTCA
GCGGTGACG-----GTCAGTGCCT------------------------------CCTCCT
CTCTC-AGTACCGTGGTAAGGTGATTGGAGGACTGCCGGATGTGGTCACCATTATGGAAA
AGAAGACCCTGAGTTTAACATGTACAGTGTGTGGGGACCCCAAGCCTCAGGTCTCATGGT
TGAAGAATGGAGCTGATGTGGAACCTGACGATCAGTATGTGGTCTCCCTGGACCAGGGCA
AGTTTGCCAGTCTGACGATCAAAGGTGTTACCATGGAGGATTCTGGCAGATATAGCATGA
TTGTCCAGAACAAATACGGAGGGGAGTCTGTGGATATAGTGGTCAGTGTGTACCGTCACG
GAGAGAAAATCCCAGAGGCAAAGCCAACTCTGACCCCTAAAACAATCATCCCTCCCAAGC
TCCCCATTGAGATGCCTCAGCCCAAGGCCCAGCCAGCTCCTAGCCCTGCCCCCTCTGCTA
GCCCCGCCCCTCCTAAGGCAGCTGGAAAAGGAGTGAAGAGTCCCACTCCTACCAGGAGGA
AGTAG
>E.fuscoguttatus.17632_fus
ATGCCTCAGGTCCTGATCAGTTCGCTGCAAAGGAAATCTCAAGGGGTCAGTACCTACAGT
GTCACCATGTCAGCGTTGATCAAACGTGGGTCGTACA-----------------------
---------ACCATGAATACC---------------------------------------
-------AACACAAACAGAGGAAATATGTG-------------------------GTTAA
AG-------------------------AGTACAGCAGTTCTGAGGCGATGGAGGAAAGCT
ATGAGTACAAAACCAAGGTTCATGTCCAGGAAATGGTAAAGACAAAGAGGCTGGACAAAT
ATGTGCATGAGGAGCCTATGATCAGGGGACCAAAGTTCCTGGTCAGACTCAGATCTCACA
CCGTGTTTGAGAACACCCCAATCCAGCTCTTCTGTACCATTGAGGGCTACCCCATGCCCT
CTGTAACTTGGTATAAAGATGGTATGATCCTGGGCATGTCCTCTGGACAGTACCTGGTTA
AAGCTAAAGGTGGAATGCACACTCTGGAGATCCCAAGATGCACCACGGATGACACCGCCC
AGTACACTGTTGTGGCTTCTAACTCCCATGGACAGGCTTCAAGTCAGGCCTCCGTCATTG
TCAAGAGGTTCAAGCAGGAAGAGGAGTCCTGTTCATATGCATGGCTGCCTTTCTTACCCG
CCATGCTTCCCCAGATCCATTACACTAAAATCCACATTACCTTTCTGGATAAGTTTGGCC
CAGTGTTTGCCTCTGAGGGAGGATCTGCCACGCTGACCGCTACCATGACCCTGAGTCCCA
ACCTGGCCAACCTGCAGCCTGAGGCACAGTGGTATAGAGATGACGAGCGTCTGTTTGATT
CGAAATGGGTGAAGATTACCACTGGCAGAGGAGTCAGCACCTTGACTATTCCATACCTGT
ACAAAGATGATGAAGGCCTCTACACGCTGCGCATGGTGACTAAAGGAGGCAGCGCAGAGC
ACAGTGCATTTGTCTCTGTCGCAGATGGTCCTCCCCCAGTCCCTAATGCACCTGGTGCTC
CTATGGACATCAAGATCCATGATGCCAATAGAGACTATGTCATCGTGTCATGGAAACCCC
CAAATACCACCACAGAGGGACCAATCCTGGGATACTTTGTGGACAAGTGTGAGGTTGGAA
CTGAAAACTGGACTCAGTGCAACGATCACCCCATAAAGATTTGTAAATACCCAGTGTCTG
GGCTGTTTGAGGCACACTCCTACTACTTCAGAGTCAGAGCAGTCAACTCGCACGGCATCA
GCAAACCATCCCGCATGTCTGATCCTATTGCTGCACTGGACCCCACTGAGTTTGAGAGGC
TCCATGCCAAAAAACTTGGAGGAAAACTAGATGTTGTGTCTTACCATGATGAAGTTGAAG
CTGAGGGAAAGCCTCCAGGTGCTCCATCAGGAATATCTGTCTCAGAAATAGACAGGACAT
ATGTTGTTCTGAGCTGGAAAGGCCCTGCTTATTCCAGCAAGGCTCCCATGTGGTACTACA
TAGAAAAGTGCATGGCAGGAGGTGGTGCGTGGCAGCGTGTTAACACCCAGGTTCCTATTC
GATCTCCCCGTTACGCCGTCTTTGACCTAGCAGAGGGCAAACAATACCAGTTCAGAGTTT
TGTCTGCCAATATCTATGGAAACAGTGAGCCATCGGAGCCATCTGCACTTATTGAGACTC
TGCAGCTCAAAGGTGTGCCATCTGCTCCCGGTCAGGTGATTTCTACCAGGGAAACAGACA
CCTCTGTCCTCATCCAGTGGGCTGCTCCAAAGGAACCCAACAATCTGATTGGCTACTACA
TTGACCAGTGTGTGAAGGGCTCCAAGGACTGGACCTCAGCCAATCACAAACCTCATAGAC
ACACCAAGTTTGTGGTTAGCGGTCTGACCACAGGAGAAACCTACATGTTCCGTGTCCAGG
CGATCAATGAGCTTGGTCTGAGTGATGAATCCCAGGAGTCTGCACCTCTGACTGTTAAGG
CTGCCCTCACCCCCCCCTCCGCTCCTTACGACATTGCACTGCTGAACTGTGACGGTCATT
CAATGGTTCTGAACTGGAAGAAGCCTCTTAACTCTGGAGGAGCAAAAATCAAGGACTATT
ATGTGGACAAAAGACGCAGCGGAACAAGCATGTGGAGGGAGATTCACATCCCACCAATCT
CTGACAGACTTTACAAGGTGGACGGCTTGACAGAGGGAGCAGTCTATCAGTTCCAGGTGT
ATGCAGCCAACTTGGCTGGCCTGGGACATGCTGCCAAACACTCAGCCGACTTCACCTGTG
AGGCCTGGACTATGCCAGAACCTGGCCCTGCCTATGACCTGTCTTTCAGTGAAGTGAGGG
ATAAGTCAGTGGTGGTCGAGTGGCAGAAGCCTATCTATGTTGGTTCTGGACCAATCACAG
GTTATCATGTTGAGTATGCTAAGACGGGCACTTCTGAGTGGACCACAGCCAACGAGAAAG
CTGTCAGTCACCGCTTCCACAAGGTAACAGGTCTGGAGGCAGGAGCGAGCTACGTGTTCA
GGGTGCGTGGGGTCAACGCTGCAGGAGTTGGCATGGCTTCAGGGCAGTCTGACCCTGTGA
CTGCCAGGACTTTGGAAGG---------CTCCCA---GGAGGTATCCTGTGTTGTGGATG
AGAAAACAGGTGACATTGTTCTGTCATTCGAGTCCTGCCAACTCCACGAGGGCTCTCAGT
TCATCTGGAAGAAAGATTACAAAGAAATTACAGATTTCTCCAAAGGAATTGAGATTAAGA
CTGAAGGCAGCCATTCTAAATTGATCTTTAAGAGCGCAGAAAAAGAGGACTTTGGGACGT
ACTCTGTTTCTGTCACCCACACAGAGGGAGTGTCATCCAGCTACACTATCACTGCTGAAG
AGTTGGCAAAGATGCTGGCACTGAGCTATGATATCAGACATCCAATCATCCCGCTCAAAT
CAGAGTTGGCCTATAAGATTTTGGAGAGAGGCAGGATGAGGTTCTGGCTGCAGGCTGAAG
AGATTTCTTCCAATGTCACCTACAAATTCTTTGCCAACAACAAGGAACTGTCTGGAGCTG
ATCCGAACAAGATGGGTCATGACGTCTCTACAGGTATCATTGAGTTCATCATGGACCATT
TCACTGTAGAAAATGAGGGGACATATACCTGCCAGATCACAGATGGAGGAGGCAAAGGAC
AGAGTTCATTGGTTCTGATTGGAGACGCTTTCAAGGCCGCGCTGGCTGAGGCTGACTTCC
AGAGGAGAGAGTACATCAGAGTCAAGGAGGGTCCACACTTCAGTGAGTTTCTGTCACTTC
AGGTCGGAGACGACTGCTCTGTCACTTTGGTCTGCAAGGTCGCTAACTTGAAGAAGGAGT
CAGTGTTCCACTGGTTTAAAGAAGACACTGAGATCATCCCTGATGTGAAGCCTGACCTGG
CATCAGGAGTCTGTAAACTGCCAATTAAACTGTTTTCACTGAAGACAGCAGGAATTTATA
AGGCCACCATTAGTGATGACAGAGGAAAAGACAGGAGCCAAATTGACATCTCCGGAAAAG
TCTTTGACGAAGCCATAAACAAGATCAGCCAACTGGCTGGTGCCAGTGCAGCAGAGCTGG
TGATTAACTGCACAGCAACAGGCATTCAGCTGCAGTGTCACATGAAGTATTACACCTCAG
AGATGAACATCACCTGGTATCATGGTGAGACTAAACTCTCCCACAGTGACAAGATTGTGA
TTGGAGGAACCCCTGCTATGGCAACCATGGAGGTGATTGAGCCAGTGGACAAGGACAAAG
GATTTTACTCCATCGTGATCACCGACCCTGAAACCTCACACAAACGCACAATGGACCTCA
GTGGTGACGTATATGAAAAGGCCTACGCGGAGTTCCAGAAACTCAAGGCTGAGGCCTATG
CTGACAAGAACCGTGGTAAGGTGATTGGAGGACTGCCGGATGTGGTCACCATTATGGAAA
AGAAGACCCTGAGTTTAACATGTACAGTGTGTGGGGACCCCAAGCCACAGGTCTCATGGT
TGAAGAACGGAGCTGATGTGGAACCTGACGATCAGTACGTGGTCTCCCTGGACCAGGGCA
AGTTTGCCAGTCTGACGATCAAAGGTGTTACCATGGAGGATTCTGGCAGATATAGCATGA
TTGTCCAGAACAAATACGGAGGGGAGTCTGTGGATATAGTGGTGAGTGT-----------
------------------------------------------------------------
----------------------------------------------------CACTGCT-
--------------------------------GTGTACTGT------------------A
AATGA
>XP-033495446.1_lan
------------------------------------------------------------
------ATGTCAGCGTTGATCAAACGTGGGTCGTACA-----------------------
---------ACCATGAATACC---------------------------------------
-------AACACAAACAGAGGAAATATGTG-------------------------GTTAA
AG-------------------------AGTACAGCAGTTCTGAGGCGATGGAGGAAAGCT
ATGAGTACAAAACCAAGGTTCATGTCCAGGAAATGGTAAAGACAAAGAGGCTGGACAAAT
ATGTGCATGAGGAGCCTATGATCAGGGGACCAAAGTTCCTGGTCAGACTCAGATCTCACA
CCGTGTTTGAGAACACCCCAATCCAGCTCTTCTGTACCGTTGAGGGCTACCCCATGCCCT
CTGTAACTTGGTATAAAGATGGTACGATCCTGGGCATGTCCTCTGGACAGTACCTGGTTA
AAGCTAAAGGTGGAATGCACACTCTTGAGATCCCAAGATGCACCACTGATGACACCGCCC
AGTACACTGTTGTGGCTTCTAACTCCCATGGACAGGCTTCGAGTCAGGCCACCGTCATTG
TCAAGAGGTTCAAGCAGGAAGAGGAGTCCTGTTCATATGCATGGCTGCCTTTCTTACCCG
CCATGCTTCCCCAGATCCATTACACTAAAATCCACATTACCTTTCTGGATAAGTTTGGCC
CAGTGTTTGCCTCTGAGGGAGGATCTGCCACGCTGACTGCTACCATGACCCTGAGTCCCA
ACCTGGCCAACCTGCAGCCTGAGGCACAGTGGTACAGAGATGACGAGCGTCTGTTTGATT
CGAAATGGGTGAATATTACCACTGGCAGAGGAGTCAGCACCTTGACTATTCCACACCTGT
ACAAAGATGATGAAGGCCTCTACACGCTGCGCATGGTGACTAAGGGAGGCAGCGCAGAGC
ACAGTGCATTTGTCTCTGTCGCAGATGGTCCTCCCCCAGTCCCTAATGCACCTGGTGCTC
CTATGGACATCAAGATCCACGATGCCAATAGAGACTATGTCATCGTGTCATGGAAACCCC
CAAATACCACCACAGAGGGACCAATCCTGGGATACTTTGTGGACAAGTGTGAGGTTGGAA
CTGAAAACTGGACTCAATGCAATGATCACCCCATAAAGATTTGTAAATACCCAGTGTCTG
GGCTGTTTGAGGCACACTCCTACTACTTCAGAGTCAGAGCAGTCAACTCGCATGGCATCA
GCAAACCATCCCGCATGTCTGATCCTATCGCTGCACTGGACCCCACTGAGTTTGAGAGGC
TCCATGCCAAAAAACTTGGAGGAAAACTAGATGTTGTGTCTTACCATGATGAAGTTGAAG
CTGAGGGAAAGCCTCCAGGTGCTCCATCAGGAATATCTGTCTCAGAAATAGACAGGACAT
ATGTTGTTCTGAGCTGGAAAGGTCCTGCTTATTCCAGCAAGGCTCCCATGTGGTACTACA
TAGAAAAGTGCATGGCAGAAGGTGGTGCGTGGCAGCGTGTTAACACCCAGGTTCCTATTC
GATCTCCCCGTTACGCCGTCTTTGACCTAGCAGAGGGCAAACAATACCAGTTCAGAGTTT
TGTCTGCCAATATCTATGGAAACAGTGAGCCATCGGAGCCATCTGCACTTATTGAGACTC
TGCAGCTCAAAGGTGTGCCATCTGCTCCCGGTCAGGTGATTTCTACCAGGGAAACAGACA
CCTCTGTCCTCATCCAGTGGGCTGCTCCAAAGGAACCCAACAATCTGATTGGCTACTACA
TTGACCAGTGTGTGAAGGGCTCCAAGGACTGGACCTCAGCCAATCACAAACCTCATAGAC
ACACCAAGTTTGTGGTTAGCGGTCTGACCACAGGAGAAACCTACATGTTCCGTGTCCAGG
CGATCAATGAGCTTGGTCTGAGTGATGAATCCCAGGAGTCTGCACCTCTGACTGTTAAGG
CTGCCCTCACCCCCCCCTCCGCTCCTTACGACATTGCACTGCTTAACTGTGACGGTCATT
CAATGGTTCTGAACTGGAAGAAGCCTCTTAACTCTGGAGGAGCAAAAATCAAGGACTATT
ATGTGGACAAAAGACGCAGCGGAACAAGCATGTGGAGGGAGATTCACATCCCACCAATCT
CTGACAGACTTTACAAGGTGGACGGCTTGACAGAGGGAGCAGTCTATCAGTTCCAGGTGT
ATGCAGCCAACTTGGCTGGCCTGGGACATGCTGCCAAACACTCAGCTGACTTCACCTGTG
AGGCCTGGACTATGCCAGAACCTGGCCCTGCCTATGACCTGTCTTTCAGTGAAGTGAGGG
ATAAGTCAGTGGTGGTCGAGTGGCAGAAGCCTATCTATGTTGGTTCTGGACCAATCACAG
GTTATCATGTTGAGTATGCTAAGACGGGCACTTCTGAGTGGACCACAGCCAACGAGAAAG
CTGTCAGTCACCGCTTCCACAAGGTAACAGGTCTGGAGGCAGGAGCCAGCTACGTGTTCA
GGGTGCGTGGGGTCAACGCTGCAGGAGTTGGCATGGCTTCAGGGCAGTCTGACCCTGTGA
CTGCCAGGACTTTGGAAGG---------CTCCCA---GGAAGTATCCTGCGTTGTGGATG
AGAAAACAGGTGACATTGTTCTGTCATTCGAGTCCTGCCAACTCCACGAGGGCTCTCAGT
TCATCTGGAAGAAAGATTACAAAGAAATTACAGATTTCTCCAAAGGAATTGAGATTAAGA
CTGAAGGCAGCCATTCTAAATTGATCTTTAAGAGCGCAGAAAAAGAGGACTTTGGGACGT
ACTCTGTTTCTGTCACCCACACAGAGGGAGTGTCATCCAGCTACACTATCACTGCTGAAG
AGTTGGCAAAGATGCTGGCACTGAGCTATGATATCAGACATCCAATCATCCCGCTCAAAT
CAGAGTTGGCCTATAAGATTTTGGAGAGAGGCAGGATGAGGTTCTGGCTGCAGGCTGAAG
AGATTTCTTCCAATGTCACCTACAAATTCTTTGCCAACAACAAGGAACTGTCTGGAGCTG
ATCCGAACAAGATGGGTCATGACGTCTCTACAGGTATCATTGAGTTCATCATGGACCATT
TCACTGCAGAAAATGAGGGGACATATACCTGCCAGATCACAGACGGAGGAGGCAAAGGAC
AGAGTTCATTGGTTCTGATTGGAGACGCTTTCAAGGCCGCGCTGGCTGAGGCTGACTTCC
AGAGGAGAGAGTACATCAGAGTCAAGGAGGGTCCCCACTTCAGTGAGTTTCTCTCACTTC
AGGTCGGAGATGACTGCTCTGTCACTTTGGTCTGCAAGGTTGCTAACTTGAAGAAGGAGT
CAGTGTTCCACTGGTTTAAAGAAGACACTGAGATCATCCCTGATGTGAAGCCTGACCTGG
CATCAGGAGTCTGTAAACTGCCAATTAAACTGTTTTCACTGAAGACAGCAGGAATTTATA
AGGCCACCATCAGTGATGACAGAGGAAAAGACAGGAGCCAAATTGACATCTCCGGAAAAG
TCTTTGACGAAGCCATAAACAAGATCAGCCAACTGGCTGGTGCCAGTGCAGCAGAGCTGG
TGATTAACTGCACAGCAACAGGCATTCAGCTGCAGTGTCACATGAAGTATTACACCTCAG
AGATGAACATCACCTGGTATCATGGTGAGACTAAACTCTCCCACAGTGACAAGATTGTGA
TTGGAGGAACCCCTGCTATGGCAACCATGGAGGTGATTGAGCCGGTGGACAAGGACAAAG
GATCTTACTCCATCGTGATCACCGACCCTGAAACCTCACACAAACGCACAATGGACCTCA
GCGGTGAAGTATATGAAAAGGCCTACGCGGAGTTCCAGAAACTCAAGGCTGAGGCCTATG
CTGACAAGAACCGTGGTAAGGTGATTGGAGGACTGCCGGATGTGGTCACCATTATGGAAA
AGAAGACCCTGAGTTTAACATGTACAGTGTGTGGGGACCCCAAGCCTCAGGTTTCATGGT
TGAAGAACGGAGCTGATGTGGAACCTGACGATCAGTACGTGGTCTCCCTGGACCAGGGCA
AGTTTGCCAGTCTGACGATCAAAGGTGTTACCATGGAGGATTCTGGCAGATATAGCATGA
TTGTCCAGAACAAATACGGAGGGGAGTCTGTGGATATAGTGGTCAGTGTGTACCGTCACG
GAGAGAAAATCCCAGAGGCAAAGCCAACTCTGACCCCTAAAACAATCATCCCTCCCAAGC
TCCCCATTGAGATGCCTCAGCCCAAGGCCCAGCCAGCTCCTAGCCCTGCCCCCTCTGCTA
GCCCCGCCCCTCCTAAGGCAGCCGGAAAAGGAGTGAAGAGTCCCACTCCTACCAGGAGGA
AGTAG
>C.altivelis-GLEAN-10027435_alt
------------------------------------------------------------
------ATGTCAGCGTTGATCAAACGTGGGTCGTACA-----------------------
---------ACCATGAATACC---------------------------------------
-------AACACAAACAGAGGAAATATGTG-------------------------GTTAA
AG-------------------------AGTACAGCAGTTCTGAGGCGATGGAGGAAAGCT
ATGAGTACAAAACCAAGGTTCATGTCCAGGAAATGGTAAAGACAAAGAGGCTGGACAAAT
ATGTGCATGAGGAGCCTATGATCAGGGGACCAAAGTTCCTGGTCAGACTCAGATCTCACA
CCGTGTTTGAGAACACCCCAATCCAGCTCTTCTGTACCGTTGAGGGCTACCCCATGCCCT
CTGTAACTTGGTATAAAGATGGTATGATCCTGGGCATGTCCTCTGGACAGTACCTGGTTA
AAGCTAAAGGTGGAATGCACACTCTGGAGATCCCAAGATGCACCACTGATGACACCGCCC
AGTACACTGTTGTGGCTTCTAACTCCCATGGACAGGCTTCGAGTCAGGCCTCCGTCATTG
TCAAGAGGTTCAAGCAGGAAGAGGAGTCCTGTTCATATGCATGGCTGCCTTTCTTACCCG
CCATGCTTCCCCAGATCCATTACACTAAAATCCATATTACCTTTCTGGATAAGTTTGGGC
CAGTGTTTGCCTCTGAGGGAGGATCTGCCACGCTGACTGCTACCATGACCCTGAGTCCCA
ACCTGGCCAACCTGCAGCCTGAGGCACAGTGGTACAGAGATGACGAGCGTCTGTTTGATT
CGAAATGGGTGAAGATTACCACTGGCAGAGGAGTCAGCACCTTGACTATTCCAAACCTGT
ACAAAGATGATGAAGGCCTCTATACGCTGCGCATGGTGACTAAGGGAGGCAGCGCAGAGC
ACAGTGCATTTGTCTCTGTCGCAGATGGTCCTCCCCCAGTCCCTAATGCACCTGGTGCTC
CTATGGACATCAAGATCCATGATGCCAATAGAGACTATGTCATCGTGTCATGGAAACCCC
CAAATACCACCACAGAGGGACCAATCCTGGGATACTTTGTGGACAAGTGTGAGGTTGGAA
CTGAAAACTGGACTCAATGCAATGATCACCCCATAAAGATTTGTAAATACCCAGTGTCTG
GGCTGTTTGAGTCACACTCCTACTACTTCAGAGTCAGAGCAGTCAACTCGCACGGCATCA
GCAAACCATCCCGCATGTCTGATCCTATCGCTGCACTGGACCCCACTGAGTTTGAGAGGC
TCCATGCCAAAAAACTTGGAGGAAAACTAGATGTTGTGTCTTACCATGATGAAGTTGAAG
CTGAGGGAAAGCCTCCAGGTGCTCCATCAGGAATATCTGTCTCAGAAATAGACAGGACAT
ATGTTGTTCTGAGCTGGAAAGGCCCTGCTTATTCCAGCATGGCTCCCATGTGGTACTACA
TAGAAAAGTGCATGGCAGAAGGTGGTGCGTGGCAGCGTGTTAACACCCAGGTTCCTATTC
GATCTCCCCGTTACGCTGTCTTTGACCTAGCAGAGGGCAAACAATACCAGTTCAGAGTTT
TGTCTGCCAATATCTATGGAAACAGTGAGCCATCGGAGCCATCTGCACTTATTGAGACTC
TGCAGCTCAAAGGTGTGCCATCTGCTCCCGGTCAGGTGATTTCTACCAGGGAAACAGACA
CCTCTGTCCTCATCCAGTGGGCTGCTCCAAAGGAACCCAACAATCTGATTGGCTACTACA
TTGACCAGTGTGTGAAGGGCTCCAAGGACTGGACCTCAGCCAATCACAAACCTCATAGAC
ACACCAAGTTTGTGGTTAGCGGTCTGACCACAGGAGAAACCTACATGTTCCGTGTCCAGG
CGATCAATGAGCTTGGTCTGAGTGATGAATCCCAGGAGTCTGCACCTCTGACTGTTAAGG
CTGCCCTCACCCCGCCCTCCGCTCCTTACGACATTGCACTGCTGAACTGTGACGGTCATT
CAATGGTTCTGAACTGGAAGAAGCCTCTTAACTCTGGAGGAGCAAAAATCAAGGACTATT
ATGTGGACAAAAGACGCAGCGGAACAAGCATGTGGAGGGAGATTCACATCCCACCAATCT
CTGACAGACTTTACAAGGTGGACGGCTTGACAGAGGGAGCAGTCTATCAGTTCCAGGTGT
ATGCAGCCAACTTGGCTGGCCTGGGACATGCTGCCAAACACTCAGCCGACTTCACCTGTG
AGGCCTGGACTATGCCAGAACCTGGCCCTGCCTATGACCTGTCTTTCAGTGAAGTGAGAG
ATAAGTCAGTGGTGGTCGAGTGGCAGAAGCCAATCTATGTTGGTTCTGGACCAATCACAG
GTTATCATGTTGAGTATGCTAAGACGGGCACTTCTGAGTGGACCACAGCCAACGAGAAAG
CTGTCAGTCACCGCTTCCACAAGGTAACAGGTCTGGAGGCAGGAGCCAGCTACGTGTTCA
GGGTGCGTGGGGTCAACGCTGCAGGAGTTGGCATGGCTTCAGGGCAGTCTGACCCTGTGA
CTGCCAGGACTTTGGAAGG---------CTCCCA---GGAGGTATCCTGCGTTGTGGATG
AGAAAACAGGTGACATTGTTCTGTCATTCGAGTCCTGCCAACTCCACGAGGGCTCTCAGT
TCATGTGGAAGAAAGATTACAAAGAAATTACAGATTTCTCCAAAGGAATTGAGATTAAGA
CTGAAGGCAGCCATTCTAAATTGATCTTTAAGAGCGTAGAAAAAGAGGACTTTGGGACGT
ACTCTGTTTCTGTCACCCACACAGAGGGAGTGTCATCCAGCTACACTATCACTGCTGAAG
AGTTGGCAAAGATGCTGGCACTGAGCTATGATATCAGACATCCAATCATCCCGCTCAAAT
CAGAGTTGGCCTATAAGATTCTGGAGAGAGGCAGGATGAGGTTCTGGCTGCAGGCTGAAG
AGATTTCTTCCAATGTCACCTACAAATTCTTTGCCAACAACAAGGAACTGTCTGGAGCTG
ATCCGAACAAGATGGGTCATGACGTCTCTACAGGTATCATTGAGTTCATCATGGACCATT
TCACTGCAGAAAATGAGGGGACATATACCTGCCAGATCACAGACGGAGGAGGCAAAGGAC
AGAGTTCATTGGTTCTGATTGGAGACGCTTTCAAGGCCGCGCTGGCTGAGGCTGACTTCC
AGAGGAGAGAGTACATCAGAGTCAAGGAGGGTCCCCACTTCAGTGAGTTTCTGTCACTTC
AGGTCGGAGACGACTGCTCTGTCACTTTGGTCTGCAAGGTCGCTAACTTGAAGAAGGAGT
CAGTGTTCCATTGGTTTAAAGAAGACACGGAGATCATCCCTGATGTGAAGCCTGACCTGG
CATCAGGAGTCTGTAAACTGCCAATTAAACTGTTTTCACTGAAGACAGCAGGAATTTATA
AGGCCACCATCAGTGATGACAGAGGAAAAGACAGGAGCCAAATTGACATCTCCGGAAAAG
TCTTTGACGAAGCCATAAACAAGATCAGCCAACTGGCTGGTGCCAGTGCAGCAGAGCTGG
TGATTAACTGCACAGCAACAGGCATTCAACTGCAGTGTCACATGAAGTATTACACCTCAG
AGATGAACATCACCTGGTATCATGGTGAGACTAAACTCTCCCACAGTGACAAGATTGTGA
TTGGAGGAACCCCTGCTATGGCAACCATGGAGGTGATTGAGCCGGTGGACAAGGACAAAG
GATTTTACTCCATCGTGATCACCGACCCTGAAACCTCACACAAACGCACAATGGACCTCA
GCGGTGACGTATATGAAAAGGCCTACGCGGAGTTCCAGAAACTCAAGGCTGAGGCCTATG
CTGATAAGAACCGTGGTAAGGTGATTGGAGGACTGCCGGATGTGGTCACCATTATGGAAA
AGAAGACCCTGAGTTTAACATGTACAGTGTGTGGGGACCCCAAGCCTCAGGTCTCATGGT
TGAAGAACGGAGCTGATGTGGAACCTGACGATCAGTACGTGGTCTCCCTGGACCAGGGCA
AGTTTGCCAGTCTGACGATCAAAGGTGTTACCATGGAGGATTCTGGCAGATATAGCATGA
TTGTCCAGAACAAATACGGAGGGGAGTCTGTGGATATAGTGGTCAGTGTGTACCGTCACG
GAGAGAAAATCCCAGAAGCAAAGCCAACTCTGACCCCTAAAACAATCATCCCGCCCAAGC
TCCCCATTGAGATGCCTCAGCCCAAGGCCCAGCCAGCTCCTAGCCCTGCCCCCTCTGCTA
GCCCCGCCCCTCCTAAGGCAGCCGGAAAAGGAGTGAAGAGTCCCACTCCTACCAGGAGGA
AGTAG
