# Supplementary material for: Chromosome-Level Genome Assembly of the Speckled Blue Grouper (Epinephelus cyanopodus) Provides Insight into Its Adaptive Evolution
Source: Biology (Basel). 2022 Dec 13;11(12):1810. doi: 10.3390/biology11121810 (PMC9775623; doi:10.3390/biology11121810)
Supplement: Supplementary file 1 [file biology-11-01810-s001.zip › Supplemental Data/HO00975.align]

>C.altivelis-GLEAN-10027425_alt
ATGATGGACAGAAACTACCCGACCTCCAGCTTCGCGGACGCGCTGGCCCCACCAGCACAG
ACCGTAGCTTCTTGGGCCTATGACCGCAGCACCGCTAGTGTCAAGCCAAGTTCCAGTTAT
GGTGCAGCACACCTGGATGCAGAGCTCCTCCAGAGGCAAAGCTACACTTCCACCCACCAG
CTTCCCACCTACACTACATCACACCTTCCTGCTGCAGCAGGAGCACTCGACTCGAGCAGT
AATACTTCTGAGACCTCAATCATGAGCTTCCTGTCAGCCATGGAATCTAGAAGCCTTCAG
GCTGGTCCTGTTAGTGCCTCACTGCTTCCTCCTTTCAGACCCCCATCATGGCCTGCTGGT
ACCAACGCCTCCACCACAGAGCTGTATTTGACTGGTGCTCTGCCTTCTACTGCCACTTTC
CCCTCTCCTGCTGCTCTGTCGTCCTATCAGCACACTGGTGCCTACCCTTCCAGGAGTTAT
GCTACCAACCCATCCTTGGCACTCCAGGATCCTGCCTTCAGCACTTCAACCAATGGCCTG
TTTTCTCACCATGACCCCCTTCTCCATCTCAAATCAAGCCAGACTGTGCTTCCCACTGCA
CTGGCCTTCAATCATCTCCCTGCCCCTGCTTTGGGCTCGGCTTTGCCTGTCCAGTCCTCT
ACTTACCGATCAGCCCAGGAGTCGGCCCCCCACCTCCTACAGCCCCAGTTCAGCCTGCTA
CCCTCTGCCCTGCCTGCCCCTCATGGTGCCCCACAACCGTACGGGGCCACAGTATTCTCA
GGCTCTATTGAAAGAGCTCTTCAGCGTGAATGTAGTGTGATCAAACACCACCAGAGGCCT
TCCAGCAGCCACGTGGCCTCAGAGCAATTGCCCAGTGCAGAGCACTCCTTACAGGGGTAC
TTTGGCTCTGCCAGTGAAGCTGATGTGTCCTACCAGCAGGACCCTTCCCGTCAGACCCCG
GTATCCTGCAGCCCTTCCACAGGAGCAGATTCCTCTCAAGGGGTCAGTCGTGCTCCACAA
CCCAAAACAGCCTCAGTAACTCAAGCTTATTCGTCCACTTCTGTGCCAAAGGCTAAAGAC
TCTTCCAAATTAGCTCCACACCCTTCTGGGGGTGAGGAGAGTCACGAGCACTCTCAGAAC
CTGACAGGAGGGTCTCCTGACCGTTACTCCTCCCCAGGACACAAGCAGAACTCGGTGATT
GCTAATCAGCAGTCAGTACAGCTATCCAGCCTTATGTCCAGTAGTTTGTCACAAAACTAT
ATCACCACCCACACCCAGTCACAGCCCTCCCATTCCACCTCAGACAAACTTTCCCCCCTT
TACAAGACTCTGCCTTCCCTCTCTAGCCAGTCTGACAATGTGGCATCTGTTAGTCAGACC
CTTGTTTACTCCTCTAGTCCCGGGCTGAGCCAGCAGCAGGAGATCCAGTATGGAGCCCAG
GTCCAGGGCTTGTGTCAGGGGAATCTCTCTGAGAGCTACCCCACCACTCACTCTCAGGGT
GCCCCAAACGTGACTTTTACATCTCAGTCACAGGAGCAAGCTTCGGTGACTCAGAGCTAC
GCCACAGGACAATCCCTTAACCTTAACTCCTCTTACCCGCCCACGTGTGTGCGGAGTCTG
CCCTCATCAAATTCTTCACAGGACTACACCCTCATGCAGGCCTCAGTGGGAGTTAAAACA
CATGACACACTGTCTCAGCAGCAGACACAGCCCCATAAATATGTTTTGTCTGCACCGTTG
CCTACCTACTCTTCAACTGCTCAAGCCTTACAAAATAACATCAGATCCTCAATACAAGAC
ATAAAGCCAACATACGGCAAACAGAAACTTGGAGAGCTTCCTATCCAGGACATTGATGCT
CTCCAGCAGGCATCGATGGAAGCCTCTGCTGCAGCTAGCAATATGTCTGCTCACAACAAT
GTCATCTATGTTGTTTCAAAAATGGACGATCATCACAAAACTCAAAGTGTTATCCGAAGC
AATTCGCGATCTGATGACCAGCTTATGGGACTAGGTCATACAAACACAGCACAGATCAAG
GACGAAAGAATGGGTTCTCTGAGCCAACAGCACATTCATCTAAGCAGTGCCAATGGTCAG
GAAACTGTCGACACAAAAACTACAAATTCCAGTATTATATCTTCACATGTACCCCTTAGC
TCAGAGCAGGTCAAGCAGCACCCTCTCCAACTCAAGTCTCCTGAGCCACATCATCAAAAC
CACCAGAATCATACTCAATCCCAGAGCCAGACCCCGGCAGCCCACACCCAATTCATCACC
GTTCCCAGCACCCAGGTTCTCCTCGAGCCCAACCAGATGATTTTGCTCCAGCAGCCTCTT
GTTCACCACAGTCAAAACACATCAAAGGTGGTATCAGTGCAGGGTATCCAACAAACCCAA
GATCTGGGCCCTGTTCATGTCCAGTATCTTCAGATGGGCCGAGAACTGCTGGGTCCCAGT
GTCGCCGAAAACCATAGACAGCAGGGCACGGTAGTGTCTGAACAGAGCTCAGGATGCCCT
GATTCCTCCAAACACCACTACAGCCAGTCGGCAAATCAACAACCAAATGATGCCAAGAAC
CACTTTGCTCTCAACTCCATTTGCTTCCCAGACTCTATGCTACTTGCAGATGACAGAAAT
ATTTTGTCAAATGTCGATGACATCCTGGCTGCCACGGTGGCAGCCTGTGGCGTCACACCA
CAAGACTTTGTCAAAGCTACATCCTCTGCTGAGGCTGAAATGGCAGTTATGGCAAGCCCT
GTTGATTCTAAAGGTCACTTCCAGACTGTGGATATAAGGCACATGTCACCTAATTTCCCC
TCAGCACAACAGCCAATCATGACCAACACTAATACCCACAACATGACCATGACACTAAAT
GGAGCTCAGATGGCTGCAGACTGTCAGCCTGTTCACAACAGCAGTTCTGAGCTTGACACA
AATGGAGATGGAGGGAGCTCTGAGAACGACTATCACTTAGCCGGACATGTTTATGACCCC
ACAGGTCTCCACAGCAGAATCAAAGGGAATTCAAAGTGCATTAAAACAGAGGATGGCTCC
ATGGAATCCCCAGGCGGTGAAGACTTTTCCAAAAAGAAGGTTCGCTCTAAGTCCTTAACC
AAACCAGGTGGTCCCGAGGAGGATAATGGACAAGCCAGGCAGGCCAAGCGCAGTGGGCAG
GCCAAGCGTCAAAACTCCAGGGGCAGTGACGTCAGCTCGCCATCTGCCTCACAGGGTGTA
TATGATGGTTGTCCGCAGCAGGAGAGAATCAGACAGAAGATCCGTGAAGTGGAAGAGAAG
CAGCCAGAGGTCAAAACGGGCTTCATTGGCTCCTTCCTCGACTTTATCAAATCTGGCCCC
AAACAGCAATACTCTCCAAGTCCTACACGAACTATCAGTCGCCCAAGAAAGCCCTGCACC
ACGTCGAAACCACTGCCATGTACTTTGCCTTCTTTGCCTCCCAAACTGCAGACTCTGCCT
GGGCCTTTGATTCCCCAGGAGAACCAAGGAGTGAGCTCCCAACAGAAACGTCTGGATGAG
GATTTGCAAAAGAACTTGGAGACTCTGCCATCATTCAGCTCCGATGAGGAGGAGAACACC
GGGAAGAACCAGGCCCTGAGGAACAGCATCAGCTCAGCGCTTTCAGCTCTGGATGAGGCT
TCAGATCGGAAATCCAGGACAGATAACCAAATCCCCAGTGTGATGATGAAGCCAGACCAG
GTTACCACCATGCCTCACACTGTCACCGAGACCTGTTTGTCGCGAGTAACTCCTCCTACT
CAGACAACAAACGCCCCCTCACTAGGGCCTGTGTTTGTGGCCAAAGAGGAGTCTAAAGAG
ACCCCACCAGGCCAGCTGGCTGTGCAGTTGCTGAGTGTTGCCATTGAGGGACTGACTGAC
GAGGAGCTGTCAGATAGTGGAGGGGAGGGAATGTACCGGGAGAGAGACGAGTTTGTCGTC
AGGAATGAGGACATCGAAAGCTTAAAGGTGACAATGAGATCAGGCAGTGAGCCTCCAGCC
ATCTGGAAAGTCCAGAAGGCTCTGCTGCAGAAATTCGTGCCTGAGTTGAGGGATGGGAAA
AGAGTCTTCTCAGCCACTAACAGTTATCTTGGATACTTTGGTGACGCCAAAACCATGTAC
CAGAGGGTATATGTGAAGTTCTTGGACACAGTAAACAAGAGGGAGTATGTACGAGTTTGT
AGTCGGAAGCCACGCTGCAAGCCTATGAACTCGCTAAGGGGGGTTCAGGTAAAAACTCTG
CTGGGCCTGTCAGCTGCCCCTCAGTCCTCAGTCACCCCAAGCCAAAAGCCTCGACCCAAA
CAACTCAAGCCCAGAGCAGAGCCCCCACCTAAAAAGAGGAGGAAATGGAAGGAGGAGTTT
TCACCGACTGCCTCGGGATCATCTGCAGAAGAGGGTGGTGAAGATGATGAGTTAAACCCC
CCAGTGCCATTTGCTTCGCGGTTACTCAATACACGAACCATGAAGGAGACATTCAAGAGC
TTTGTGGAACTGCTCATCAGCATTGTTTTGGATGAAGATGTGATGACAGCACTTGAGCGC
GAAAAAGATGAGTTGCTGCTGCCACATATGAAAAGAGTGGATGGGATGATCACTGACAAC
AGGAAACGGCTGCTTCACAAACTGCACATAGGGCAGGTTCTTAAGACGGCTCTAGACAGC
TTCCCGGAGATCTCAGTGGTGACTGAGCTAAAGAAGGACGGGGAGACCCCTGCCTTTAAG
GTGCGTCTCAGTGGGAAGGCCTACAACAAAAAAACCTTGAAGCCCTACAAGGTGCCTAAC
AAAGTGCCACAGGAGTATACAGTGGACCAGCAGAAAACTCAGTGGTTCTCTCTGTACCAC
TCTTTGCAGCATTACAAGTACCACACGTACCTCATGTGTAAGGACGAGATCGCATCTATG
CGTGTGCAGACAGGGGATCTGGGGCAGGAGGAGACGGTACAGAAGTGTCTGCAGAATGGA
GCTTGGGTAGAGGGGCTCTTCGATCGCTTCGGGGAGCTAATCAATCAAGTGCAGCAGGCC
TGCCGATGA
>XP-033479364.1_lan
ATGATGGACAGAAACTACCCGACCTCCAGCTTCGCGGACGCGCTGGCCCCACCAGCACAG
ACCGTAGCTTCTTGGGCCTATGACCGCAGCACCGCTAGTGTCAAACCAAGTTCCAGTTAT
GGTGCAGCACACCTTGATGCAGAGCTCCTCCAGAGGCAAAGCTACACTTCCACCCACCAG
CTTCCCACCTACACTACATCACACCTTCCTGCTGCAGCAGGAGCGCTCGACTCGAGCAGT
AATACTTCTGAGACCTCAATCATGAGCTTCCTGTCAGCCATGGAATCTAGAAGCCTTCAG
GCTGGTCCTGTTAGTGCCTCACTGCTTCCTCCTTTCAGACCCCCATCATGGCCTGCTGGT
ACCAACGCCTCCACCACAGAGCTGTATTTGACTGGTGCTCTGCCTTCTACTGCCACTTTC
CCCTCTCCTGCTGCTCTGTCGTCCTATCAGCACACTGGTGCCTACCCTTCCAGGAGTTAT
GCTACCAACCCATCCTTGGCACTCCAGGATCCTGCCTTCAGCACTTCAACCAATGGCCTG
TTTTCTCACCATGACCCCCTTCTCCATCTCAAATCAAGCCAGACTGTGCTTCCCACTGCA
CTGGCCTTCAATCATCTCCCTGCCCCTACTTTGGGCTCGGCTTTGCCTGTCCAGTCCTCT
ACTTACCGATCAGCCCAGGAGTCAGCCCCCCACCTCCTACAGCCCCAGTTCAGCCTGCTA
CCATCTGCCCTGCCTGCCCCTCATGGTGCCCCACAACCGTACGGGGCCACAGTATTCTCA
GGCTCTATTGAAAGAGCTCTTCAGCGTGAATGTAGTGTGATCAAACACCACCAGAGGCCT
TCCAGCAGCCACGCGGCCTCAGAGCAATTGCCCAGTGCAGAGCACTCCTTACAGGGGTAC
TTTGGCTCTGCCAGTGAAGCTGATGTGTCCTACCAGCAGGACCCTTCCCGTCAGACCCCG
GTATCCTGCAGCCCTTCCACAGGAGCAGATTCCTCTCAAGGGGTCAGTCGTGCTCCACAA
CCCAAAACAGCCTCAGTAACTCAAGCTTATTCGTCCACTTCTGTGCCAAAGGCTAAAGAC
TCTTCCAAATTAGCTCCACACCCTTCTGGGGGTGAGGAGAGTCACGAGCACTCTCAGAAC
CTGACAGGAGGGTCTCCTGACCGTTACTCCTCCCCAGGACACAAGCAGAACTCGGTGATT
GCTAATCAACAGTCAGTACAGCTATCCAGCCTTATGTCCAGTAGTTTGTCACAAACCTAT
ATCACCACCCACACCCAGTCACAGGCCTCCCATTCCACCTCAGACAAACTTTCCCCCCTT
TACAAGACTCTGCCTTCCCTCTCTAGCCAGTCTGACAATGTGGCATCTGTTAGTCAGACT
CTTGTTTACTCCTCTAGTCCCGGGCTGAGCCAGCAGCAGGAGATCCAGTATGGAGCCCAG
GTCCAGGGCTTGTGTCAGGGGAATCTCTCTGAGAGCTACCCCACCACTCACTCTCAGGGT
GCCCCAAACGTGACTTTTACATCTCAGTCACAGGAGCAAGCTTCGGTGACTCAGAGCTAC
GCCACAGGACAATCCCTTAACCTTAACTCCTCTTACCCGCCCACGTGTGTGCGGAGTCTG
CCCACATCAAATTCTTCACAGGACTACACCCTCATGCAGGCCTCAGTGGGAGTTAAAACA
CATGACACACTGTCTCAGCAGCAGACACAGCCCCATAAATATGTTTTGTCTGCACCGTTG
CCTGCCTACTCTTCAACTGCTCAAGCCTTACAAAATAACATCAGATCCTCAATACAAGAC
ATAAAGCCAACATACGGCAAACAGAAACTTGGAGAGCTTCCTATCCAGGACATTGATGCT
CTCCAGCAGGCATCGATGGAAGCCTCTGCT---GCTAGCAATATGTCTGCTCACAACAAT
GTCATCTATGTTGTTTCAAAAATGGACGATCATCACAAAACTCAAAGTGTCATCCGAAGC
AATTCGCGATCTGATGACCAGCTCATGGGACTAGGTCATACAAACACAGCACAGATGAAG
GACGAAAGAATGGGTTCTCTGAGCCAACAGCACATTCATCTAAGCAGTGCCAATGGTCAG
GAAACTGTCGACACAAAAACTACAAATTCCAGTATTATATCTTCACATGTACCCCTTAGC
TCAGAGCAGGTCAAGCAGCACCCTCTCCAACTCAAGTCTCCTGAGCCACATCATCAAAAC
CACCAGAATCATACTCAATCCCAGAGCCAGACCCCGGCAGCCCACACCCAATTCATCACC
GTTCCCAGCACTCAGGTTCTCCTCGAGCCCAACCAGATGATTTTGCTCCAACAGCCTCTT
GTTCACCACAGTCAAAACACATCAAAGGTGGTATCAGTGCAGGGTATCCAACAAACCCAA
GATCTGGGCCCTGTTCATGTCCAGTATCTTCAGATGGGCCGAGAACTGCTTTGTCCCAGT
GTCACCGAAAACCAGAGACAGCAGGGCACGGTAGTGTCTGAACAGAGCTCAGGATGCCCT
GATTCCTCCAAACACCACTACAGCCAGTCAGCAAATCAGCAGCCAAATGATGCCAAGAAC
CACTTTGCTCTCAACTCCATTTGCTTCCCAGACTCTATGCTACTTGCAGATGACAGAAAT
ATTTTGTCAAATGTCGATGACATCCTGGCTGCCACGGTGGCAGCCTGTGGCGTCACACCA
CAAGACTTTGTCAAAGCTACATCCTCTGCTGAGGCTGAAATGGCAGTTATGGCAAGCCCT
GTTGATTCTAAAGGTCACTTCCAGACTGTGGATATAAGGCACATGTCACCTAATTTCTCC
TCAGCACAACAGCCAATCATGACCAACACTAATACCCACAACATGACCATGACGCTAAAT
GGAGCTCAGATGGCTGCAGACTGTCAGCCTGTTCACAACAACAGTTCTGAGCTTGACACA
AATGGAGATGGAGGGAGCTCTGAGAACGACTATCACTTAGCCGGACATGTTTATGACCCC
ACAGGTCTCCACAGCAGAATCAAAGGGAATTCAAAGTGCATTAAAACAGAGGATGGCTCC
ATGGAATCCCCAGGCGGTGAAGACTTTTCCAAAAAGAAGGTTCGCTCTAAGTCCTTAACC
AAACCAGGTGGTCCAGAGGAGGATAATGGACAAGCCAGGCAGGCCAAGCGCAGTGGGCAG
GCCAAGCGGCAAAACTCCAGGGGCAGTGATGTCAGCTCGCCGTCCGCCTCACAGGGTGTA
TATGATGGTTGTCCGCAGCAGGAGAGAATCAGACAGAAGATCCGTGAAGTGGAAGAGAAG
CAGCCAGAGGTCAAAACGGGCTTCATTGGCTCCTTCCTCGACTTTATCAAATCTGGCCCC
AAACAGCAATACTCTCCAAGTCCTACACGAACTATCAGTCGCCCAAGAAAGCCCTGCACC
ACGTCGAAACCACTGCCATGTACTTTGCCTTCTTTGCCTCCCAAACTGCAGACTCTGCCT
GGGCCTTTGATTCCCCAGGAGAACCAAGGAGTGAGCTCCCAACAGAAACGTCTGGATGAG
GATTTGCAAAAGAACTTGGAGACTCTGCCATCATTCAGCTCCGATGAGGAGGAGAACACT
GGGAAGAACCAGGCCCTGAGGAACAGCATCAGCTCAGCGCTTTCAGCTCTGGATGAGGCT
TCAGATCGGAAATCCAGGACAGATAACCAAATCCCCAGTGTGATGATGAAGCCAGACCAG
GTTACCACCATGCCTCACACTGTCACCGAGACCTGTTTGTCGCGAGTAACTCCTCCTACA
CAGACAACAAACACCCCCTCACTAGGGCCCGTGTTTGTGGACAAAGAGGAGTCTAAAGAG
ACCCCACCAGGCCAGCTGGCTGTGCAGTTGCCGAGTGTGGCCATTGAGGGACTGACTGAC
GAGGAGCTGTCGGATAGTGGAGGGGAGGGAATGTACCGTGAGAGAGACGAGTTTGTCGTC
AGGAATGAGGACATCGAAAGCTTAAAGGTGACAATGAGATCAGGCAGTGAGCCTCCAGCC
ATCTGGAAAGTCCAGAAGGCTCTGCTGCAGAAATTCGTGCCTGAGTTGAGGGATGGGAAA
AGAGTCTTCTCAGCCACTAACAGTTATCTTGGATACTTTGGTGACGCCAAAACCATGTAC
CAGAGGGTATATGTGAAGTTCTTGGACACAGTAAACAAAAGGGAGTATGTACGAGTTTGT
AGTCGGAAGCCACGCTGCAAGCCTATGAACTCGCTAAGGGGGGTTCAGGTAAAAACTCTG
CTGGGCCTGTCAGCTGCCCCTCAGTCCTCAGTCACCCCAAGCCAAAAGCCTCGACCCAAA
CAACTCAAGCCCAGAGCAGAGCCCCCACCTAAAAAGAGGAGGAAATGGAAAGAGGAGTTT
TCACCAACTGCCTCGGGATCATCTGCAGAAGAGGGTGGTGAAGATGATGAGTTAAACCCC
CCAGTGCCATTTGCTTCGCGGTTACTCAACACACGAACCATGAAGGAGACATTCAAGAGC
TTTGTGGAACTGCTCATCAGCATTGTTTTGGATGAAGATGTGATGACAGCACTTGAGCGG
GAAAAAGATGAGTTGCTGCTGCCACATATGAAAAGAGTGGATGGGATGATCACTGACAAC
AGGAAACGGCTGCTTCACAAACTGCACATAGGGCAGGTTCTTAAGACGGCTCTAGACAGC
TTCCCGGAGATCTCAGTGGTGACTGAGCTGAAGAAGGACGGGGAGACCCCTGCCTTTAAG
GTGCGTCTCAGTGGGAAGGCCTACAACAAGAAAACCTTGAAACCCTACAAGGTGCCTAAC
AAAGTGCCACAGGAGTATACAGTGGACCAGCAGAAAACTCAGTGGTTCTCTCTGTACCAC
TCTTTGCAGCATTACAAGTACCACACGTACCTCATGTGTAAGGACGAGATCGCATCTATG
CGTGTGCAGACAGGGGATCTGGGGCAGGAGGAGACAGTACAGAAGTGTCTGCAGAACGGA
GCTTGGGTAGAGGGGCTCTTCGATCGCTTCGGGGAGCTAATCAATCAAGTGCAGCAGGCC
TGCCGATGA
>Epmoa-GLEAN-10022175_moa
ATGATGGACAGAAACTACCCGACCTCCAGCTTCGCGGACGCGCTGGCCCCACCAGCACAG
ACCGTAGCTTCTTGGGCCTATGACCGCAGCACCGCTAGTGTCAAGCCAAGTTCCAGTTAT
GGTGCAGCACACCTTGATGCAGAGCTCCTCCAGAGGCAAAGCTACACTTCCACCCACCAG
CTTCCCACCTACACTACATCACACCTTCCTGCTGCAGCAGGAGCACTCGACTCGAGCAGT
AATACTTCTGAGACCTCAATCATGAGCTTCCTGTCAGCCATGGAATCTAGAAGCCTTCAG
GCTGGTCCTGTTAGTGCCTCACTGCTTCCTCCTTTCAGACCCCCATCATGGCCTGCTGGT
ACCAACGCCTCCACCACAGAGCTGTATTTGACTGGTGCTCTGCCTTCTACTGCCACTTTC
CCCTCTCCTGCTGCTCTGTCGTCCTATCAGCACACTGGTGCCTACCCTTCCAGGAGTTAT
GCTACCAACCCATCCTTGGCACTCCAGGATCCTGCCTTCAGCACTTCAACCAATGGCCTG
TTTTCTCACCATGACCCCCTTCTCCATCTCAAATCAAGCCAGACTGTGCTTCCCACTGCA
TTGGCCTTTAATCATCTCCCTGCCCCTGCTTTGGGCTCGGCTTTGCCTGTCCAGTCCTCT
ACTTACCGATCAGCCCAGGAGTCAGCCCCCCACCTCCTACAGCCCCAGTTCAGCCTGCTA
CCCTCTGCCCTGCCTGCCCCTCATGGTGCCCCACAACCATACGGGGCCACAGTATTCTCA
GGCTCTATTGAAAGAGCTCTTCAGCGTGAATGTAGTGTGATCAAACACCACCAGAGGCCT
TCCAGCAGCCACGTGGCCTCAGAGCAATTGCCCAATGCAGAGCACTCCTTACAGGGGTAC
TTTGGCTCTGCCAGTGAAGCTGATGTGTCCTACCAGCAGGACCCTTCCCGTCAGACCCCG
GTATCTTGCAGCCCTTCCACAGGAGCAGATTCCTCTCAAGGGGTCAGTCGTGCTCCACAA
CCCAAAACAGCCTCAGTAACTCAAGCTTATTCGTCCACTTCTGTGCCAAAGGCTAAAGAC
TCTTCCAAATTAGCTCCACACCCTTCTGGGGGTGAGGAGAGTCACGAGCACTCTCAGAAC
CTGACAGGAGGGTCTCCTGACCGTTACTCCTCCCCAGGACACAAGCAGAACTCGGTGATT
GCTAATCAGCAGTCAGTACAGCTATCCAGCCTTATGTCCAGTAGTTTGTCACAAACCTAT
ATCACCACCCATACCCAGTCACAGCCCTCCCATTCCACCTCAGACAAACTTTCCCCCCTT
TACAAGACTCTGCCTTCCCTCTCTAGCCAGTCTGACAATGTGGCATCTGTTAGTCAGACT
CTTGTTTACTCCTCTAGTCCCGGGCTGAGCCAGCAGCAGGAGATCCAGTATGGAGCCCAG
GTCCAGGGCTTGTGTCAGGGGAATCTCTCTGAGAGCTACCCCACCACTCACTCTCAGGGT
GCCCCAAACGTGACTTTTACATCTCAGTCACAGGAGCAAGCTTCGGTGACTCAGAGCTAC
GCCACAGGACAATCCCTTAACCTTAACTCCTCTTACCCGCCCACGTGTGTGCGGAGTCTG
CCCTCATCAAATTCTTCACAGGACTACACCCTCATGCAGGCCTCAGTGGGAGTTAAAACA
CATGACACACTGTCTCAGCAGCAGACACAGCCCCATAAATATGTTTTGTCTGCACCGTTG
CCTACCTACTCTTCAACTGCTCAAGCCTTACAAAATAACATCAGATCCTCAATACAAGAC
ATAAAGCCAACATACGGCAAACAGAAACTTGGAGAGCTTCCTATCCAGGACATTGATGCT
CTCCAGCAGGCATCGATGGAAGCCTCTGCTGCAGCTAGCAATATGTCTGCTCACAACAAT
GTCATCTATGTTGTTTCAAAAATGGACGATCATCACAAAACTCAAAGTGTTATCCGAAGC
AATTCGCGATCTGATGACCAGCTCATGGGACTAGGTCATACAAACACAGCACAGATGAAG
GACGAAAGAATGGGTTCTCTGAGCCAACAGCACATTCATCTAAGCAGTGCCAATGGTCAG
GAAACTGTCGACACAAAAACTACAAATTCCAGTATTATATCTTCACATGTACCCCTTAGC
TCAGAGCAGGTCAAGCAGCACCCTCTCCAACTCAAGTCTCCTGAGCCACATCATCAAAAC
CACCAGAATCATACTCAATCCCAGAGCCAGACCCCGGCAGCCCACACCCAATTCATCACC
GTTCCCAGCACTCAGGTTCTCCTCGAGCCCAACCAGATGATTTTGCTCCAGCAGCCTCTT
GTTCACCACAGTCAAAACACATCAAAGGTGGTATCAGTGCAGGGTATCCAACAAACCCAA
GATCTGGGCCCTGTTCATGTCCAGTATCTTCAGATGGGCCGAGAACTGCTTTGTCCCAGT
GTCACCGAAAACCAGAGACAGCAGGGCACGGTGGTGTCTGAACAGAGCTCAGGATGCCCT
GATTCCTCCAAACACCACTACAGCCAGTCGGCAAATCAGCAACCAAATGATGCCAAGAAC
CACTTTGCTCTCAACTCCATTTGCTTCCCAGACTCTATGCTACTTGCAGATGACAGAAAT
ATTTTGTCAAATGTCGATGACATCCTGGCTGCCACGGTGGCAGCCTGTGGCGTCACACCA
CAAGACTTTGTCAAAGCTACATCCTCTGCTGAGGCTGAAATGGCAGTTATGGCAAGCCCT
GTTGATTCTAAAGGTCACTTCCAGACTGTGGATATAAGGCACATGTCACCTAATTTCTCC
TCAGCACAACAGCCAATCATGACCAACACTAATACCCACAACATGACCATGACTCTAAAT
GGAGCTCAGATGGCTGCAGACTGTCAGCCTGTTCACAACAACAGTTCTGAGCTTGACACA
AATGGAGATGGAGGGAGCTCTGAGAACGACTATCACTTAGCCGGACATGTTTATGACCCC
ACAGGTCTCCACAGCAGAATCAAAGGGAATTCAAAGTGCATTAAAACAGAGGATGGCTCC
ATGGAATCCCCAGGTGGTGAAGACTTTTCCAAAAAGAAGGTTCGCTCTAAGTCCTTAACC
AAACCAGGTGGTCCCGAGGAGGATAATGGACAAGCCAGGCAGGCCAAGCGCAGTGGGCAG
GCCAAGCGGCAAAACTCCAGGGGCAGTGACGTCAGCTCGCCATCTGCCTCACAGGGTGTA
TATGATGGTTGTCCGCAGCAGGAGAGAATCAGACAGAAGATCCGTGAAGTGGAAGAGAAG
CAGCCAGAGGTCAAAACGGGCTTCATTGGCTCCTTCCTCGACTTTATCAAATCTGGCCCC
AAACAGCAATACTCTCCAAGTCCTACACGAACTATCAGTCGCCCAAGAAAGCCCTGCACC
ACATCGAAACCACTGCCATGTACTTTGCCTTCTTTGCCTCCCAAACTGCAGACTCTGCCT
GGGCCTTTGATTCCCCAGGAGAACCAAGGAGTGAGCTCCCAACAGAAACGTCTGGATGAG
GATTTGCAAAAGAACTTGGAGACTCTGCCATCATTCAGCTCCGATGAGGAGGAGAACACC
GGGAAGAACCAGGCCCTGAGGAACAGCATCAGCTCAGCGCTTTCAGCTCTGGATGAGGCT
TCAGATCGGAAATCCAGGACAGATAACCAAATCCCCAGTGTGATGATGAAGCCAGACCAG
GTTACCACCATGCCTCACACTGTCACCGAGACCTGTTTGTCACGAATAACTCCTCCTACA
CAGACAACAAGCGCCCCCTCACTAGGGCCTGTGTTTGTGGCCAAAGAGGAGTCTAAAGAG
ACCCCACCAGGCCAGCTGGCTGTGCAGTTGCCGAGTGTGGCCATCGAGGGACTGACTGAC
GAGGAGCTGTCGGATAGTGGAGGGGAGGGAATGTACCGGGAGAGAGACGAGTTTGTCGTC
AGGAATGAGGACATTGAAAGCTTAAAGGTGACAATGAGATCAGGCAGTGAGCCTCCAGCC
ATCTGGAAAGTCCAGAAGGCTCTGCTGCAGAAATTCGTGCCTGAGTTGAGGGATGGGAAA
AGAGTCTTCTCAGCCACTAACAGTTATCTTGGATACTTTGGTGACGCCAAAACCATGTAC
CAGAGGGTATATGTGAAGTTCTTGGACACAGTAAACAAAAGGGAGTATGTACGAGTTTGT
AGTCGGAAGCCACGCTGCAAGCCTATGAACTCGCTAAGGGGGGTTCAGGTAAAAACTTTG
CTGGGCCTGTCAGCCGCCCCTCAGTCCTCAGTCACCCCAAGCCAAAAGCCTCGACCCAAA
CAACTCAAGCCCAGAGCAGAGCCCCCACCTAAAAAGAGGAGGAAATGGAAGGAGGAGTTT
TCACCGACTGCCTCGGGATCATCTGCAGAAGAGGGTGGTGAAGATGATGAGTTAAACCCT
CCAGTGCCATTTGCTTCACGGTTACTCAACACACGAACCATGAAGGAGACATTCAAGAGC
TTTGTGGAACTGCTCATCAGCATTGTCTTGGATGAAGATGTGATGACAGCACTTGAGCGG
GAAAAAGATGAGTTGCTGCTGCCACATATGAAAAGAGTGGATGGGATGATCACTGACAAC
AGGAAACGGCTGCTTCACAAACTGCACATAGGGCAGGTTCTTAAGACGGCTCTAGACAGC
TTCCCGGAGATTTCAGTGGTGACTGAGCTGAAGAAGGACGGGGAGACCCCTGCCTTTAAG
GTGCGTCTCAGTGGGAAGGCCTACAACAAGAAAACCTTGAAGCCCTACAAGGTGCCTAAC
AAAGTGCCACAGGAGTATACAGTGGACCAGCAGAAAACTCAGTGGTTCTCTCTGTACCAC
TCTTTGCAGCATTACAAGTACCACACGTACCTCATGTGTAAGGACGAGATCGCATCTATG
CGTGTGCAGACAGGGGATCTGGGGCAGGAGGAGACGGTACAGAAGTGTCTGCAGAACGGA
GCTTGGGTAGAGGGGCTCTTCGATCGCTTCGGGGAACTAATCAATCAAGTGCAGCAGGCC
TGCCGATGA
>E.fuscoguttatus.17765_fus
---ATGGACAGAAACTACCCGACCTCCAGCTTCGCGGACGCGCTGGCCCCACCAGCACAG
ACCGTAGCTTCTTGGGCCTATGACCGCAGCACTGCTAGTGTCAAGCCAAGTTCCAGTTAT
GGTGCAGCACACCATGATGCAGAGCTGCTCCAGAGGCAAAGCTACACTTCCACCCACCAG
CTTCCCACCTACACTACATCACACCTTCCTGCTGCAGCAGGAGCGCTCGACTCGAGCAGT
AATACTTCTGAGACCTCAATCATGAGCTTCCTGTCAGCCATGGAATCTAGAAGCCTTCAG
GCTGGTCCTGTTAGTGCCTCACTGCTTCCTCCTTTCAGACCCCCATCATGGCCTGCTGGT
ACCAACGCCTCCACCACAGAGCTGTATTTGACTGGTGCTTTGCCTTCTACTGCCACTTTC
CCCTCTCCTGCTGCTCTGTCGTCCTATCAGCACACTGGTGCCTACCCTTCCAGGAGTTAT
GCTACCAACCCATCCTTGGCACTCCAGGATCCTGCCTTCAGCACTTCAACCAATGGCCTG
TTTTCTCACCATGACCCCCTTCTCCATCTCAAATCAAGCCAGACTGTGCTTCCCACTGCA
TTGGCCTTCAATCATCTCCCTGCCCCTGCTTTGGGCTCGGCTTTGCCTGTCCAGTCCTCT
ACTTACCGATCAGCCCAGGAGTCAGCCCCCCACCTCCTACAGCCCCAGTTCAGCCTGCTA
CCCTCTGCCTTGCCTGCCCCTCATGGTGCCCCACAACCGTACGGGGCCACAGTATTCTCA
GGCTCTATTGAAAGAGCTCTTCAGCGTGAATGTAGTGTGATCAAACACCACCAGAGGCCT
TCCAGCAGCCACGCGGCCTCAGAGCAATTGCCCAGTGCAGAGCACTCCTTACAGGGGTAC
TTTGGCTCTGCCAGTGAAGCTGATGTGTCCTACCAGCAGGACCCTTCCCGTCAGACCCCA
GTATCCTGCAGCCCTTCCACAGGAGCAGATTCCTCTCAAGGGGTCAGTCGTGCTCCACAA
CCCAAAACAGCCTCAGTAACTCAAGCTTATTCGTCCACTTCTGTGCCAAAGGCTAAAGAC
TCTTCCAAATTAGCTCCACACCCTTCTGGGGGTGAGGAGAGTCACGAGCACTCTCAGAAC
CTGACAGGAGGGTCTCCTGACCGTTACTCCTCCCCAGGACACAAGCAGAACTCGGTGATT
GCTAATCAGCAGTCAGTACAGCTATCCAGCCTTATGTCCAGTAGTTTGTCACAAACCTAT
ATCACCACCCACACCCAGTCACAGCCCTCCCATTCCACCTCAGACAAACTTTCCCCCCTT
TACAAGACTCTGCCTTCCCTCTCTAGCCAGTCTGACAATGTGGCATCTGTTAGTCAGACT
CTTGTTTACTCCTCTAGTCCCGGGCTGAGCCAGCAGCAGGAGATCCAGTATGGAGCCCAG
GTCCAGGGCTTGTGTCAGGGGAATCTCTCTGAGAGCTACCCCACCACTCACTCTCAGGGT
GCCCCAAACGTGACTTTTACATCTCAGTCACAGGAGCAAGCTTCGGTGACTCAGAGCTAC
GCCACAGGACAATCCCTTAACCTTAACTCCTCTTACCCACCCACGTGTGTGCGAAGTCTG
CCCTCATCAAATTCTTCACAGGACTACACCCTCATGCAGGCCTCAGTGGGAGTTAAAACA
CATGACACACTGTCTCAGCAGCAGACACAGCCCCATAAATATGTTTTGTCTGCACCGTTG
CCTACCTACTCTTCAACTGCTCAAGCCTTACAAAATAACATCAGATCCTCAATACAAGAC
ATAAAGCCAACATACGGCAAACAGAAACTTGGAGAGCTTCCTATCCAGGACATTGATGCT
CTCCAGCAGGCATCGATGGAAGCCTCTGCTGCAGCTAGCAATATGTCTGCTCACAACAAT
GTCATCTATGTTGTTTCAAAAATGGACGATCATCACAAAACTCAAAGTGTTATCCGAAGC
AATTCGCGATCTGATGACCAGCTCATGGGACTAGGTCATACAAACACAGCACAGATGAAG
GACGAAAGAATGGGTTCTCTGAGCCAACAGCACATTCATCTAAGCAGTGCCAATGGTCAG
GAAACTGTCGACACAAAAACTACAAATTCCAGTATTATATCTTCACATGTACCCCTTAGC
TCAGAGCAGGTCAAGCAGCACCCTCTCCAACTCAAGTCTCCTGAGCCACATCATCAAAAC
CACCAGAATCATACTCAATCCCAGAGCCAGACCCCAGCAGCCCACACCCAATTCATCACC
GTTCCCAGCACTCAGGTTCTCCTCGAGCCCAACCAGATGATTTTGCTCCAGCAGCCTCTT
GTTCACCACAGTCAAAACACATCAAAGGTGGTATCAGTGCAGGGTATCCAACAAACCCAA
GATCTGGGCCCTGTTCATGTCCAGTATCTTCAGATGGGCCGAGAACTGCTTTGTCCCAGT
GTCACCGAAAACCAGAGACAGCAGGGCACGGTAGTGTCTGAACAGAGCTCAGGATGCCCT
GATTCCTCCAAACACCACTACAGCCAGTCGGCAAATCAGCAACCAAATGATGCCAAGAAC
CACTTTGCTCTCAACTCCATTTGCTTCCCAGACTCTATGCTACTTGCAGATGACAGAAAT
ATTTTGTCAAATGTCGATGACATCCTGGCTGCCACGGTGGCAGCCTGTGGCGTCACACCA
CAAGACTTTGTCAAAGCTACATCCTCTGCTGAGGCTGAAATGGCAGTTATGGCAAGCCCT
GTTGATTCTAAAGGTCACTTCCAGACTGTGGATATAAGGCACATGTCACCTAATTTCTCC
TCAGCACAACAGCCAATCATGACCAACACTAATACCCACAACATGACCATGACACTAAAT
GGAGCTCAGATGGCTGCAGACTGTCAGCCTGTTCACAACAACAGTTCTGAGCTTGACACA
AATGGAGATGGAGGGAGCTCTGAGAACGACTATCACTTAGCCGGACATGTTTATGACCCC
ACAGGTCTCCACAGCAGAATCAAAGGGAATTCAAAGTGCATTAAAACAGAGGATGGCTCC
ATGGAATCCCCAGGCGGTGAAGACTTTTCCAAAAAGAAGGTTCGCTCTAAGTCCTTAACC
AAACCAGGTGGTCCCGAGGAGGATAATGGACAAGCCAGGCAGGCCAAGCGCAGTGGGCAG
GCCAAGCGGCAAAACTCCAGGGGCAGTGATGTCAGCTCGCCATCTGCCTCACAGGGTGTA
TATGATGGTTGTCCGCAGCAGGAGAGAATCAGACAGAAGATCCGTGAAGTGGAAGAGAAA
CAGCCAGAGGTCAAAACAGGCTTCATTGGCTCCTTCCTCGACTTTATCAAATCTGGCCCC
AAACAGCAATACTCTCCAAGTCCTACACGAACTATCAGTCGCCCAAGAAAGCCCTGCACC
ACGTCGAAACCACTGCCATGTACTTTGCCTTCTTTGCCTCCCAAACTGCAGACTCTGCCT
GGGCCTTTGATTCCCCAGGAGAACCAAGGAGTGAGCTCCCAACAGAAACGTCTGGATGAG
GATTTGCAAAAGAACTTGGAGACTCTGCCATCATTCAGCTCCGATGAGGAGGAGAACACC
GGGAAGAACCAGGCCCTGAGGAACAGCATCAGCTCAGCGCTTTCAGCTCTGGATGAGGCT
TCAGATCGGAAATCCAGGACAGATAACCAAATCCCCAGTGTGATGATGAAGCCAGACCAG
GTTACCACCATGCCTCACACTGTCACTGAGACCTGTTTGTCGCGAGTAACTCCTCCTACA
CAGACAACAAACACCCCCTCACTAGGGCCTGTGTTTGTGGCCAAAGAGGAGTCTAAAGAG
ACCACACCAGGCCAGCTGGCTGTGCAGTTGCCGAGTGTTGCCATTGAGGGACTGACTGAC
GAGGAGCTGTCAGATAGTGGAGGGGAGGGAATGTACCGGGAGAGAGACGAGTTTGTCGTC
AGGAATGAGGACATCGAAAGCTTAAAGGTGACAATGAGATCAGGCAGTGAGCCTCCAGCC
ATCTGGAAAGTCCAGAAGGCTCTGCTGCAGAAATTTGTGCCTGAGTTGAGGGATGGGAAA
AGAGTCTTCTCAGCCACTAACAGTTATCTTGGATACTTTGGTGACGCCAAAACCATGTAC
CAGAGGGTATATGTGAAGTTCTTGGACACAGTAAACAAAAGGGAGTATGTACGAGTTTGT
AGTCGGAAGCCACGCTGCAAGCCTATGAACTCGCTAAGGGGGGTTCAGGTAAAAACTCTG
CTGGGCCTGTCAGCCGCCCCTCAGTCCTCAGTCATCCCAAGCCAAAAGCCTCGACCCAAA
CAACTCAAGCCCAGAGCAGAGCCCCCACCTAAAAAGAGGAGAAAATGGAAGGAGGAGTTT
TCACCGACTGCCTCGGGATCATCTGCAGAAGAGGGTGGTGAAGATGATGAGTTAAACCCC
CCAGTGCCATTTGCTTCGCGGTTACTCAACACACGAACCATGAAGGAGACATTCAAGAGC
TTTGTGGAACTGCTCATCAGCATTGTTTTGGATGAAGATGTGATGACAGCACTTGAGCGG
GAAAAAGATGAGTTGCTGCTGCCACATATGAAAAGAGTGGATGGGATGATCACTGACAAC
AGGAAACGGCTGCTTCACAAACTGCACATAGGGCAGGTTCTTAAGACGGCTCTAGACAGC
TTCCCGGAGATCTCAGTGGTGACTGAGCTGAAGAAGGACGGGGAGACCCCTGCCTTTAAG
GTGCGTCTCAGTGGGAAGGCCTACAACAAGAAAACCTTGAAGCCCTACAAGGTGCCTAAC
AAAGTGCCACAGGAGTATACAGTGGACCAGCAGAAAACTCAGTGGTTCTCTCTGTACCAC
TCTTTGCAGCATTACAAGTACCACACGTACCTCATGTGTAAGGATGAGATCGCATCTATG
CGTGTGCAGACAGGGGATCTGGGGCAGGAGGAGACGGTACAGAAGTGTCTGCAGAACGGA
GCTTGGGTAGAGGGGCTCTTCGATCGCTTCGGGGAGTTAATCAATCAAGTGCAGCAGGCC
TGCCGATGA
>OF04728-RA_aka
ATGATGGACAGAAACTACCCGACCTCCAGCTTCGCGGACGCGCTGGCCCCACCAGCACAG
ACCGTAGCTTCTTGGGCCTATGACCGCAGCACCGCTAGTGTCAAGCCAAGTTCCAGTTAT
GGTGCAGCACACCTTGATGCAGAGCTCCTCCAGAGACAAAGCTACACTTCCACCCACCAG
CTTCCCACCTACACTACATCACACCTTCCTGCTGCAGCAGGAGCACTCGACTCGAGCAGT
AATACTTCTGAGACCTCAATCATGAGCTTCCTGTCAGCCATGGAATCTAGAAGCCTTCAG
GCTGGTCCTGTTAGTGCCTCACTGCTTCCTCCTTTCAGACCCCCATCATGGCCTGCTGGT
ACCAACGCCTCCACCACAGAGCTGTATTTGACTGGTGCTCTGCCTTCTACTGCCACTTTC
CCCTCTCCTGCTGCTCTGTCGTCCTATCAGCACACTGGTGCCTACCCTTCCAGGAGTTAT
GCTACCAACCCATCCTTGGCACTCCAGGATCCTGCCTTCAGCACTTCAACCAATGGCCTG
TTTTCTCACCATGACCCCCTTCTCCATCTCAAATCAAGCCAAACTGTGCTTCCCACTGCA
TTGGCCTTCAATCATCTCCCTGCCCCTGCTTTGGGCTCGGCTTTGCCTGTCCAGTCCTCT
ACTTACCGATCAGCCCAGGAGTCAGCCCCCCACCTCCTACAGCCCCAGTTCAGCCTGCTA
CCCTCTGCCCTGCCTGCCCCTCATGGTGCCCCACAACCGTACGGGGCCACAGTATTCTCA
GGCTCTATTGAAAGAGCTCTTCAGCGTGAATGTAGTGTGATCAAACACCACCAGAGGCCT
TCCAGCAGCCATGCGGCCTCAGAGCAATTGCCCAATGCAGAGCACTCCTTACAGGGGTAC
TTTGGCTCTGCCAGTGAAGCTGATGTGTCCTACCAGCAGGACCCTTCCCGTCAGACCCCG
GTGTCCTGCAGCCTTTCCACAGGAGCAGATTCCTCTCAAGGGGTCAGTCGTGCTCCACAA
CCCAAAACAGCTTCAGTAACTCAAGCTTATTCATCCACTTCTGTGCCAAAGGCTAAAGAC
TCTTCCAAATTAGCTCCACACCCTTCTGGGGGTGAGGAGACTCACGAGCACTCTCAGAAC
CTGACAGGAGGGTCTCCTGACCGTTACTCCTCCCCAGGACACAAGCAGAACTCGGTGATT
GCTAATCAGCAGTCAGTACAGCTATCCAGCCTTATGTCCAGTAGTTTGTCACAAACCTAT
ATCACCACCCACACCCAGTCTCAGCCCTCCCATTCCACCTCAGACAAACTTTCCCCCCTT
TACAAGACTCTGCCTTCCCTCTCTAGCCAGTCTGACAATGTGGCATCTGTTAGTCAGACT
CTTGTTTACTCCTCTAGTCCCGGGCTGAGCCAACAGCAGGAGATCCAGTATGGAGCCCAG
GTCCAGGGCTTGTGTCAGGGGAATCTCTCTGAGAGCTACCCCACCACTCACTCTCAGGGT
GCCCCAAACGTGACTTTTACATCTCAGTCACAGGAGCAAGCTTCTGTGACTCAGAGCTAC
GCCACAGGACAATCCCTTAACCTTAACTCCTCTTACCCGCCCACGTGTGTGCGGAGTCTG
CCCTCATCAAATTCTTCGCAGGACTACACCCTCATGCAGGCCTCAGTGGGAGTTAAAACA
CATGACACACTGTCTCAGCAGCAGACACAGCCCCATAAATATGTTTTGTCTGCACCGTTG
CCTACCTACTCTTCAACTGCTCAAGCCTTACAAAATAACATCAGATCCTCAATACAAGAC
ATAAAGCCAACATACGGCAAACAGAAACTTGGAGAGCTTCCTATCCAGGACATTGATGCT
CTCCAGCAGGCATCGATGGAAGCCTCTGCTGCAGCTAGCAATATGTCTGCTCACAACAAT
GTCATCTATGTTGTTTCAAAAATGGACGATCATCACAAAACTCAAAGTGTTATCCGAAGC
AATTCGCGATCTGATGACCAGCTCATGGGACTAGGTCATACAAACACAGCACAGATAAAG
GACGAAAGAATGGGTTCTCTGAGCCAACAACACATTCATCTAAGCAGTGCCAATGGTCAG
GAAACTGTCGACACAAAAACTACAAATTCCAGTATTATATCTTCACATGTACCCCTTAGC
TCAGAGCAGGTCAAGCAGCACCCTCTCCAACTCAAGTCTCCTGAGCCACATCATCAAAAC
CACCAGAATCATACTCAATCCCAGAGCCAGACCCCGACAGCCCACACCCAATTCATCACT
GTCCCCAGCACTCAGGTTCTCCTTGAGCCCAACCAGATGATTTTGCTCCAGCAGCCTCTT
GTTCACCACAGTCAAAACACATCAAAGGTGGTATCAGTGCAGGGTATCCAGCAAACCCAA
GATCTGGGCCCTGTTCATGTCCAGTATCTTCAGATGGGCCGAGAACTGCTGGGTCCCAGT
GTCACCGAAACCCAGAGACAGCAGGGCACGGTAGTGTCTGAACAGAGCTCAGGATGCCCT
GATTCCTCCAAACACCACTACAGCCAGTCGGCAAATCAGCAACCAAATGATGCCAAGAAC
CACTTTGCTCTCAACTCCATTTGCTTCCCAGACTCGATGCTACTTGCAGATGACAGAAAT
ATTTTGTCAAATGTCGATGACATCCTGGCTGCTACGGTGGCAGCCTGTGGCGTCACACCA
CAAGACTTTGTCAAAGCTACATCCTCTGCTGAGGCTGAAATGGCAGTTATGGCAAGCCCT
GTTGATTCTAAAGGTCACTTCCAGACTGTGGATATAAGGCACATGTCACCTAATTTCTCC
TCAGCACAACAGCCAATCATGACTAACACTAATACCCACAACATGACCATGACACTAAAT
GGAGCTCAGATGGCTGCAGACTGTCAGCCTGTTCACAACAACAGTTCTGAACTTGACACA
AATGGAGATGGAGGGAGCTCTGAGAACGACTATCACTTAGCAGGACATGTTTATGACCCC
ACAGGTCTCCACAGCAGAATCAAAGGGAATTCAAAGTGCATTAAAACAGAGGATGGCTCC
ATGGAATCCCCAGGCGGTGAAGACTTTTCCAAAAAGAAGGTTCGCTCTAAGTCCTTGACC
AAACCAGGTGGTCCCGAGGAGGATAATGGACAAGCCAGACAGGCCAAGCGCAGTGGGCAG
GCCAAGCGGCAAAACTCCAGGGGCAGTGACGTCAGCTCGCCATCTGCCTCACAGGGTGTA
TATGATGGTTGTCCGCAGCAGGAGAGAATCAGACAGAAGATCCGTGAAGTGGAAGAGAAG
CAGCCAGAGGTCAAAACAGGCTTCATTGGCTCCTTCCTCGACTTTATCAAATCTGGCCCC
AAACAGCAATACTCTCCAAGTCCTACACGAACTATCAGTCGCCCAAGAAAGCCCTGCACC
ACGTCGAAACCACTGCCATGTACTTTGCCTTCTTTGCCTCCCAAACTGCAGACTCTGCCT
GGGCCTTTGATTCCCCAGGAGAGCCAAGGAGTGAGCTCCCAACAGAAGCGTCTGGATGAG
GATTTGCAAAAGAACTTGGAGACTCTGCCATCATTCAGCTCCGATGAGGAGGAGAACACT
GGGAAGAACCAGGCCCTGAGGAACAGCATCAGCTCAGCGCTTTCAGCACTGGATGAGGCT
TCAGATCGGAAAACCAGGACAGATAACCAAATCCCCATTGTGATGATGAAGCCAGACCAG
GTTCCCACCATGCCTCACACTGTCACCGAGACCTGTTTGTCGAGAGTAACTCCTCCTACA
CAGACAACAAACGCCCCCTCACTAGGGCCTGTGTTTGTGGCCAAAGAGGAGTCTAAAGAG
ACCCCACCAGGTCAGCTGGCTGTGCAGTTGCCAAGTGTGGCCATCGAGGGTCTGACTGAT
GAGGAGCTGTCGGACAGCGGAGGGGAGGGAATGTACCGGGAGAGAGACGAGTTTGTTGTC
AGGAATGAGGACATCGAAAGCTTAAAGGTGACAATGAGATCAGGCAGTGAGCCTCCAGCC
ATCTGGAAAGTCCAGAAGGCTCTGCTGCAGAAATTCGTGCCTGAGTTGAGGGATGGGAAA
AGAGTCTTCTCAGCCACTAACAGTTATCTTGGATACTTTGGTGACGCCAAAACCATGTAC
CAGAGGGTATATGTGAAGTTCTTGGACACAGTTAACAAAAGGGAGTATGTACGAGTTTGT
AGTCGGAAGCCACGCTGCAAGCCTATGAACTCGCTAAGGGGGGTTCAGGTAAAAACTCTG
CTGGGCCTGTCAGCCGCCCCTCAGTCCTCAGTCACCCCAAGCCAAAAGCCTCGACCCAAA
CAACTCAAGCCCAGAGCAGAGCCCCCACCTAAAAAGAGGAGGAAATGGAAGGAGGAGTTT
TCACCGACTGCCTCGGGATCATCTGCAGAAGAGGGTGGTGAAGATGATGAGTTAAACCCT
CCAGTGCCATTTGCTTCGCGGTTACTCAACACACGAACCATGAAGGAGACATTCAAGAGC
TTTGTGGAACTGCTCATCAGCATTGTTTTGGATGAAGATGTGATGACAGCACTTGAGCGG
GAAAAAGATGAGTTGCTGCTGCCACATATGAAAAGAGTGGATGGGATGATCACTGACAAC
AGGAAACGGCTGCTTCACAAACTGCACATCGGGCAGGTTCTTAAGACGGCTCTAGACAGC
TTCCCGGAGATCTCAGTGGTGACTGAGCTGAAGAAAGACGGGGAGACTCCTGCCTTTAAG
GTGCGTCTCAGTGGGAAGGCCTACAACAAGAAAACCTTGAAGCCCTACAAGGTGCCTAAC
AAAGTGCCACAGGAGTATACAGTGGACCAGCAGAAAACTCAGTGGTTCTCTCTGTACCAC
TCTTTGCAGCATTACAAGTATCACACGTACCTCATGTGCAAGGACGAGATCGCATCTATG
CGTGTGCAGACAGGGGATCTGGGGCAGGAGGAGACGGTACAGAAGTGTCTGCAGAACGGA
GCTTGGGTAGAGGGGCTCTTCGATCGCTTTGGGGAGCTAATCAATCAAGTGCAGCAGGCC
TGCCGATGA
>Ecy-GLEAN-10025690_Ecy
ATGATGGACAGAAACTACCCGACCTCCAGCTTCGCGGACGCGCTGGCCCCACCAGCACAG
ACCGTAGCTTCTTGGGCCTATGACCGCAGCACCGCTAGTGTCAAGCCAAGTTCCAGTTAT
GGTGCAGCACACCTTGATGCAGAGCTCCTCCAGAGGCAAAGCTACACTTCCACCCACCAG
CTTCCCACCTACACTACATCACACCTTCCTGCTGCAGCAGGAGCACTCGACTCGAGCAGT
AATACTTCTGAGACCTCAATCATGAGCTTCCTGTCAGCCATGGAATCTAGAAGCCTTCAG
GCTGGTCCTGTTAGTGCCTCACTGCTTCCTCCTTTCAGACCCCCATCATGGCCTGCTGGT
ACCAACGCCTCCACTACAGAGCTGTATTTGACTGGTGCTCTGCCTTCTACTGCCACTTTC
CCCTCTCCTGCTGCTCTGTCATCCTATCAGCACACTGGTGCCTACCCTTCCAGGAGTTAT
GCTACCAACCCATCCTTGGCACTCCAGGATCCTGCCTTCAGCACTTCAACCAATGGCCTG
TTTTCTCACCATGACCCCCTTCTCCATCTCAAATCAAGCCAAACTGTGCTTCCCACTGCA
TTGGCCTTCAATCATCTCCCTACCCCTGCTTTGGGCTCGGCTTTGCCTGTCCAGTCCTCT
ACTTACCGATCAGCCCAGGAGTCAGCCCCCCACCTCCTACAGCCCCAGTTCAGCCTGCTA
CCCTCTGCCCTGCCTGCCCCTCATGGTGCCCCACAACCGTACGGGGCCACAGTATTCTCA
GGCTCTATTGAAAGAGCTCTTCAGCGTGAATGTAGTGTGATCAAACACCACCAGAGGCCT
TCCAGCAGCCATGCGGCCTCAGAGCAATTGCCCAATGCAGAGCACTCCTTACAGGGGTAC
TTTGGCTCTGCCAGTGAAGCTGATGTGTCCTACCAGCAGGACCCTTCCCGTCAGACCCCG
GTGTCCTGCAGCCCTTCCACAGGCGCAGATTCCTCTCAAGGGGTCAGTCGTGTTCCACAA
CCCAAAACAGCCTCAGTAACTCAAGCTTATTCGTCCACTTCTGTGCCAAAGGCTAAAGAC
TCTTCCAAATTAGCTCCACACCCTTCTGGGGGTGAGGAGACTCACGAGCACTCTCAGAAC
CTGACAGGAGGGTCTCCTGACCGTTACTCCTCCCCAGGACACAAGCAGAACTCGGTGATT
GCTAATCAGCAGTCAGTACAGCTATCCAGCCTTATGTCCAGTAGTTTGTCACAAACCTAT
ATCACCACCCATACCCAGTCTCAGCCCTCCCATTCCACCTCAGACAAACTTTCCCCCCTT
TACAAGACTCTGCCTTCCCTCTCTAGCCAGTCTGACAATGTGGCATCTGTTAGTCAGACT
CTTGTTTACTCCTCTAGTCCCGGGCTGAGCCAGCAGCAGGAGATCCAGTATGGAGCCCAG
GTCCAGGGCTTGTGTCAGGGGAATCTCTCTGAGAGCTACCCCACCACTCACTCTCAGGGT
GCCCCAAACGTGACTTTTACATCTCAGTCACAGGAGCAAGCTTCGGTGACTCAGAGCTAC
GCCACAGGACAATCCCTTAACCTTAACTCCTCTTACCCGCCCACGTGTGTGCGGAGTCTG
CCCTCATCAAATTCTTCGCAGGACTACACCCTCATGCAGGCCTCAGTGGGAGTTAAAACT
CATGACACACTGTCTCAGCAGCAGACACAGCCCCATAAATATGTTTTGTCTGCACCGTTG
CCTACCTACTCTTCAACTGCTCAAGCCTTACAAAATAACATCAGATCCTCAATACAAGAC
ATAAAGCCAACATACGGCAAACAGAAACTTGGAGAGCTTCCTATCCAGGACATTGATGCT
CTCCAGCAGGCATCGATGGAAGCCTCTGCTGCAGCCAGCAATATGTCTGCTCACAACAAT
GTCATCTATGTTGTTTCAAAAATGGACGATCATCACAAAACTCAAAGTGTTATCCGAAGC
AATTCGCGATCTGATGACCAGCTCATGGGACTAGGTCATACAAACACAGCACAGATAAAG
GACGAAAGAATGGGTTCACTGAGCCAACAACACATTCATCTAAGCAGTGCCAATGGTCAG
GAAACTGTCGACACAAAAACTACAAATTCCAGTATTATATCTTCACATGTACCCCTTAGC
TCAGAGCAGGTCAAGCAGCACCCTCTCCAACTCAAGTCTCCTGAGCCACATCATCAAAAC
CACCAGAATCATACTCAATCCCAGAGCCAGACCCCGGCAGCCCACACCCAATTCATCACC
GTCCCCAGCACTCAGGTTCTCCTCGAGCCCAACCAGATGATTTTGCTCCAGCAGCCTCTT
GTTCACCACAGTCAAAACACATCAAAGGTGGTATCAGTGCAGGGTATCCAGCAAACCCAA
GATCTGGGCCCTGTTCATGTCCAGTATCTTCAGATGGGCCGAGAACTGCTGGGTCCCAGT
GTCACCGAAACCCAGAGACAGCAGGGCACGGTAGTGTCTGAACAGAGCACAGGATGCCCT
GATTCCTCCAAACACCACTACAGCCAGTCGGCAAATCAGCAACCAAATGATGCCAAGAAC
CACTTTGCTCTCAACTCCATTTGCTTCCCAGACTCTATGCTACTTGCAGATGACAGAAAT
ATTTTGTCAAATGTCGATGACATCCTGGCTGCTACGGTGGCAGCCTGTGGCGTCACACCA
CAAGACTTTGTCAAAGCTACATCCTCTGCTGAGGCTGAAATGGCAGTTATGGCAAGCCCT
GTTGATTCTAAAGGTCACTTCCAGACTGTGGATATAAGGCACATGTCACCTAATTTCTCC
TCAGCACAACAGCCAATCATGACGAACACTAATACCCACAACATGACCATGACACTAAAT
GGAGCTCAGATGGCTGCAGACTGTCAGCCTGTTCACAACAACAGTTCTGAGCTTGACACA
AATGGAGATGGAGGGAGCTCTGAGAACGACTATCACTTAGCAGGACATGTTTATGACCCC
ACAGGTCTGCACAGCAGAATCAAAGGGAATTCAAAGTGCATTAAAACAGAGGATGGCTCC
ATGGAATCCCCAGGCGGTGAAGACTTTTCCAAAAAGAAGGTTCGCTCTAAGTCCTTGACC
AAACCAGGTGGTCCCGAGGAGGATAATGGACAAGCCAGACAGGCCAAGCGCAGTGGGCAG
GCCAAGCGGCAAAACTCCAGGGGCAGTGACGTCAGCTCGCCATCTGCTTCACAGGGTGTA
TATGATGGTTGTCCGCAGCAGGAGAGAATCAGACAGAAGATCCGTGAAGTGGAAGAGAAG
CAGCCAGAGGTCAAAACGGGCTTCATTGGCTCCTTCCTCGACTTTATCAAATCTGGCCCC
AAACAGCAATACTCTCCAAGTCCTACACGAACTATCAGTCGCCCAAGAAAGCCCTGCACC
ACGTCGAAACCACTGCCATGTACTTTGCCTTCTTTGCCTCCCAAACTGCAGACTCTGCCT
GGGCCTTTGATTCCCCAGGAGAGCCAAGGAGTGAGCTCCCAACAGAAGCGTCTGGATGAG
GATTTGCAAAAGAACTTGGAGACTCTGCCATCATTCAGCTCCGATGAGGAGGAGAACACT
GGGAAGAACCAGGCCCTGAGGAACAGCATCAGCTCAGCGCTTTCAGCTCTGGATGAGGCT
TCAGATCGGAAAACCAGGACAGATAACCAAATCCCCAGTGTGATGATGAAGCCAGACCAG
GTTCCCACCATGCCTCACACTGTCACCGAGGTCTGTTTGTCGAGAGTAACTCCTCCTACA
CAGACAACAAACGCCCCCTCACTAGGGCCTGTGTTTGTGGCCAAAGAGGAGTCTAAAGAG
ACCCCACCAGGCCAGCTGGCTGTGCAGTTGCTGAGTGTGGCGATCGAAGGACTGACTGAC
GAGGAGCTGTCGGACAGCGGAGGGGAGGGAATGTACCGGGAGAGAGACGAGTTTGTTGTC
AGGAATGAGGACATCGAAAGCTTAAAGGTGACAATGAGATCAGGCAGTGAGCCTCCAGCC
ATCTGGAAAGTCCAGAAGGCTCTGCTGCAGAAATTCGTGCCTGAGTTGAGGGATGGGAAA
AGAGTCTTCTCAGCCACTAACAGTTATCTTGGATACTTTGGTGACGCCAAAACCATGTAC
CAGAGGGTATATGTGAAGTTCTTGGACACAGTAAACAAAAGGGAGTATGTACGAGTTTGT
AGTCGGAAGCCACGCTGCAAGCCTATGAACTCGCTAAGGGGGGTTCAGGTAAAAACTCTG
CTGGGCCTGTCAGCTGCCCCTCAGGCCTCAGTCACCCCAAGCCAAAAGCCTCGACCCAAA
CAACTCAAGCCCAGAGCAGAGCCCCCACCTAAAAAGAGGAGGAAATGGAAGGAGGAGTTT
TCACCGACTGCCTCGGGATCATCTGCAGAAGAGGGTGGTGAAGATGATGAGTTAAACCCT
CCAGTGCCATTTGCTTCGCGGTTACTCAACACTCGAACCATGAAGGAGACATTCAAGAGC
TTTGTGGAACTGCTCATCAGCATTGTTTTGGATGAAGATGTGATGACAGCACTTGAGCGG
GAAAAAGATGAGTTGCTGCTGCCACATATGAAAAGAGTGGATGGGATGATCACTGACAAC
AGGAAACGGCTGCTTCACAAACTGCACATAGGGCAGGTTCTTAAGACGGCTCTAGACAGC
TTCCCGGAGATCTCAGTGGTGACTGAGCTGAAGAAAGACGGGGAGACTCCTGCCTTTAAG
GTGCGTCTCAGTGGGAAGGCCTACAACAAGAAAACCTTGAAGCCCTACAAGGTGCCTAAC
AAAGTGCCACAGGAGTATACAGTGGACCAGCAGAAAACTCAGTGGTTCTCTCTGTACCAC
TCCTTGCAGCATTACAAGTACCACACGTACCTCATGTGTAAGGACGAGATCGCGTCTATG
CGTGTGCAGACAGGGGATCTTGGGCAGGAGGAGACGGTACAGAAGTGTCTGCAGAACGGA
GCTTGGGTAGAGGGGCTCTTCGATCGCTTCGGGGAGCTAATCAATCAAGTGCAGCAGGCC
TGCCGATGA
