# Supplementary material for: Chromosome-Level Genome Assembly of the Speckled Blue Grouper (Epinephelus cyanopodus) Provides Insight into Its Adaptive Evolution
Source: Biology (Basel). 2022 Dec 13;11(12):1810. doi: 10.3390/biology11121810 (PMC9775623; doi:10.3390/biology11121810)
Supplement: Supplementary file 1 [file biology-11-01810-s001.zip › Supplemental Data/HO00980.align]

>Ecy-GLEAN-10025695_Ecy
TTCCTTCGTCTCTGCGCGTCAACTTGGCTGTCGGAAACCTACATGATGAGAGCAACCGGG
CTACAGTCGCGCCTCATGCTCCTGCTGTGCTTCATCTCCGCCGCAGCGTGCAATATGTTT
GCGTTCACCGAGGAGCCCTCTGAGAGAGCCGGGAAAGGAGACGGGTATTGTAGTCGGATA
TTACGGGCTCAGAGCAATCGGAAGGACGGCAGCAGCGAGTTTCACCTCCGCGTTGAGGGA
AACCCGGACAGCTATCAGCCGGGAAGCACATACAGAGTGACTGTGTCTGCAACCAGCCCC
GCCTACTTCAGAGGGTTCACCCTTATTGCCCTGAGGGAGGGCGCCATAGGAGACAGGGAC
GAGGACTACATTGGAAATTTCCAGATAATTGATGAGGAGGAAACACAGTTTATGACCAAC
TGCCCCCCTGCAGTGACAGAGAGCACTCCTCGCAGACGCACCAGCATCCAGGTGTTTTGG
ACTGCGCCCCCCAGTGGCTCCGGCTGTGTCAACATTAAGGCAAGCATTGTGCAGAAGAGG
ATAATCGATTTCCAGGATGAAGGCTCACTCACCAAGCGCATGTGTGAGAAAGAATCCCTG
TATGGAGACACTACAGAGAAACCTCTTCTCGACTGTTGCGCCTGTGGAACAGCAAAGTAC
AGAGTCACCTTCTATGGGAACTGGTCAGAAAAGATGCATCCCAAAGACTATCCACGTCGT
GCCAATCACTGGTCAGCCATCATCGGTGCCTCCCACTCTAAGAATTACGTGCTGTGGGAA
TACGGTGGCTTTGCTAGCGACGGAGTTAAACAGGTAGCTGAGCTGGGATCCCCTGTCAAA
ATGGAGGAGGAGATCAGACAGAAGGGTGATGAGGTCCTGACAGTCATCAAAATGAAAGCA
CAGTGGCCAGCCTGGCAACCACTTAATGTGCGGGCCGCCCCCTCAGCTGAATTCTCAGTG
GACCGGAGCCGCCACCTCATGTCCTTCCTCACCATGTTGGGGCCCAGTCCGGACTGGAAT
GTGGGTCTGTCTGCTGAGGACTTGTGTACCAAGGAGTGTGGCTGGGTACAGAGGGTGGTG
CAGGACCTGATCCCCTGGGATGCAGGCACTGACAGTGGGGTGACATATGAGTCTCCCAAC
AAGCCCATAGAGCCCCAGGACAAGATCCGTCCTCTGACAAGTCTGGATCATCCACAGAGC
CCTTTCTATGATCCTGAAGGGGGCGCCATCACGCCTGTGGCCAGGGTGGTTGTGGAACGC
ATCGCCAGAAA-----------GTATCTTTATTCCCTTCACCATG---------------
----TTGC------------------AGACGACACCCCTGAGACGTGTATCTACTCCAAC
TGGTCTCCATGGTCCGCCTGCAGCTCAGCCACTTGTGAGAAGGGCAAGCGGATGAGGCAG
AGGATGCTGAAGGCCCAGTTGGACCTTAGTGTGCCCTGCCCACACACCCAGGATTTTGAG
CCTTGCATGGGGCCTGGATGCAGTGATGAGGATGCTTCCACCTGTATGATGTCTGAGTGG
ATCACCTGGTCTCCCTGTAGTTTGACCTGCGGGATGGGCACACGTTCCCGGGAGCGTTAT
GTGAAGCAGTTCCCAGATGATGGCTCAGTCTGCACCCTGCCCACAGAGGAGACTGAGAAC
TGCGTGGTCAACGAGGAATGCTCTCCCAGCAGCTGTCTGGTGACAGAATGGGCTGAATGG
GATGTGTGCAGTGCCACTTGTGGTCTTGGCATGAAGAGGAGAGAGCGCATGGTGAAGATG
CCTCCTGCAGACGGCTCTATTTGTGGAGCAGAGGTGTTAGAAGTGGAGAAGTGCATGATG
CCAGAATGTCACACCATCCCCTGCATGCTGACTCCATGGTCTGACTGGAGTGACTGCAGC
GTGACGTGCGGGAAGGGTACAAGGACACGACAGCGTGTGCTCAAGTCCCCCGTGGAGCTG
GGAGAGTGTACGGAGGAGTTAGAACAGGTGGAGAAGTGCATGCTACCAGAGTGTCCCATA
AACTGTGTCATGTCAGAGTGGACCGAGTGGTCAGAGTGCAACAAGTCCTGTGGGAAGGGT
CACACGATCCGAACACGCATGGTGAAGCTAGAGCCGCAGTTTGGAGGAGACACGTGTCCT
GAAACCATCCAGAGGAAGAAGTGTAAGATCAGGAAGTGCAACCGGGGACAAGCCAACAGC
GACGAGAAGAAACGCCGCAAGGAACAACGTGAGAAGAGGAGGAGCAAACAGGGCAGAGCT
GAGGTCGCTTCGGAGCATCCAGGGTGTAAAATGAGGCCGTGGTCGAGTTGGACGGAATGT
ACCAAGCTGTGCGGTGGAGGTATTCAGGAGCGGCTCATGACAGTGAAGCAAAGGTTTAAG
ACTGCCCAGCTGTCCAGCTGCAAGGACAGGAAGGAGATCAGGGCTTGCAACGTGCACCCC
TGCTAG
>OF04723-RA_aka
------------------------------------------ATGATGAGAGCAACCGGA
CTACAGTCGCGCCTCATGCTCCTGCTGTGCTTCATCTCCGCCGCAGCGTGCAATATGTTT
GCGTTCACCGAGGAGCCCTCTGAGAGAGCCGGGAAAGGAGACGGGTATTGTAGTCGGATA
TTACGGGCTCAGAGCAATCGGAAGGACGGCAGCAGCGAGTTTCACCTCCGCGTTGAGGGA
AACCCGGACAGCTATCAGCCGGGAAGCACATACAGAGTGACTGTGTCTGCAACCAGCCCC
GCCTACTTCAGAGGGTTCACCCTTATTGCCCTGAGGGAGGGTGCCATAGGAGACAGGGAC
GAGGACTACATTGGAAATTTCCAGATAATTGATGAGGAGGAAACACAGTTTATGACCAAC
TGCCCCCCTGCAGTGACAGAGAGCACTCCTCGCAGACGCACCAGCATCCAGGTGTTTTGG
ACTGCGCCCCCTGGTGGCTCCGGCTGTGTCAACATTAAGGCAAGCATTGTGCAGAAGAGG
ATAATCGATTTCCAGGATGAAGGCTCACTCACCAAGCGCATGTGTGAGAAAGAATCCCTG
TATGGAGACACTACAGAGAAACCTCTTCTCGACTGTTGTGCCTGTGGAACAGCAAAGTAC
AGAGTCACCTTCTATGGGAACTGGTCAGAAAAGATGCATCCCAAAGACTATCCACGTCGT
GCCAATCACTGGTCAGCCATCATCGGTGCCTCCCACTCTAAGAACTACGTGCTGTGGGAA
TACGGTGGCTTTGCTAGCGACGGAGTTAAACAGGTAGCTGAGCTGGGATCCCCTGTCAAA
ATGGAGGAGGAGATCAGACAGAAGGGTGATGAGGTCCTGACAGTCATCAAAATGAAAGCA
CAGTGGCCAGCCTGGCAACCACTTAATGTGCGGGCCGCCCCCTCAGCTGAATTCTCAGTG
GACCGGAGCCGCCACCTCATGTCTTTCCTGACCATGTTGGGGCCCAGTCCGGACTGGAAT
GTGGGTCTGTCTGCTGAGGACTTGTGTACCAAGGAGTGTGGCTGGGTACAGAGGGTGGTG
CAGGACCTGATCCCCTGGGATGCAGGCACTGACAGTGGGGTGACATATGAGTCTCCCAAC
AAGCCCATAGAGCCCCAGGACAAGATCCGTCCTCTGACAAGTCTGGATCATCCACAGAGC
CCTTTCTATGATCCTGAAGGGGGCGCCATCACGCCTGTGGCCAGGGTGGTTGTGGAACGC
ATCGCCAGAAAGGGCGAACAGTGCAACATTGTGCCGGACAATGTGGATGACATTGTAGCA
GATATTGCCCAGGAGGAAAAAGAGGAAGACGACACCCCTGAGACGTGTATCTACTCCAAC
TGGTCTCCATGGTCCGCCTGCAGCTCGGCCACTTGTGAGAAGGGCAAGCGGATGAGGCAG
AGGATGCTGAAGGCCCAGTTGGACCTTAGTGTGCCCTGCCCACACACCCAGGATTTTGAG
CCTTGCATGGGGCCTGGATGCAGTGATGAGGATGCTTCCACTTGTATGATGTCCGAGTGG
ATCACCTGGTCTCCCTGTAGTTTGACCTGCGGGATGGGCACACGTTCCCGGGAGCGTTAT
GTGAAGCAGTTCCCAGATGATGGCTCAGTCTGCACCCTGCCCACAGAGGAGACTGAGAAC
TGTGTGGTCAACGAGGAATGCTCTCCCAGCAGTTGTCTGGTGACAGAATGGGCTGAATGG
GATGTGTGCAGTGCCACTTGTGGTCTTGGCATGAAGAGGAGAGAGCGCATGGTGAAGATG
CCTCCTGCAGACGGCTCTATTTGTGGAGCAGAGGTGTTAGAAGTGGAGAAGTGCATGATG
CCAGAATGTCACACCATCCCCTGCATGCTGACTCCATGGTCTGACTGGAGTGACTGCAGC
GTGACGTGCGGGAAGGGTACAAGGACACGACAGCGTGTGCTCAAGTCCCCCGTGGAGCTG
GGAGAGTGTACGGAGGAGTTAGAACAGGTGGAGAAGTGCATGCTACCAGAGTGTCCCATA
AACTGTGTCATGTCAGAGTGGACCGAGTGGTCAGAGTGCAACAAGTCCTGTGGGAAGGGT
CACACGATCCGAACACGCATGGTGAAGCTGGAGCCGCAGTTTGGAGGAGACACGTGTCCT
GAAACCATCCAGAGGAAGAAGTGTAAGATCAGGAAGTGCAACCGGGGACAAGCCAACAGT
GACGAGAAGAAACGCCGCAAGGAACAGCGTGAGAAGAGGAGGAGCAAACAGGGCAGAGCT
GAGGTCGCTTCTGAGCATCCAGGGTGTAAAATGAGGCCGTGGTCGGGTTGGACGGAATGT
ACCAAGCTGTGCGGTGGAGGTATTCAGGAGCGGCTCATGACAGTGAAGCAAAGGTTTAAG
ACTGCCCAGCTGTCCAGCTGCAAGGACAGGAAGGAGATCAGGGCTTGTAACGTGCACCCC
TGCTAG
>C.altivelis-GLEAN-10027419_alt
------------------------------------------ATGATGAGAGCAACCGGG
CTACAGTCGCGCCTCATGCTCCTGCTCTGCTTCATCTCCGCCGCAGCGTGCAATATGTTT
GCGTTCACCGAGGAGCCCTCTGAGAGAGCCGGGAAAGGAGACGGGTATTGTAGTCGGATA
TTACGGGCTCAGAGCAATCGGAAGGACGGCAGCAGCGAGTTTCACCTCCGCGTTGAGGGA
AACCCGGACAGCTATCAGCCGGGGAGCACATACAGAGTGACTGTGTCTGCAACCAGCCCC
GCCTACTTCAGAGGGTTCACCCTTATTGCCCTGAGGGAGGGCACCATAGGAGACAGGGAC
GAGGACTACATTGGAAATTTCCAGATAATTGATGAGGAGGAAACACAGTTTATGACCAAC
TGCCCCCCTGCAGTGACAGAGAGCACTCCTCGCAGACGCACCAGCGTCCAGGTGTTTTGG
ACTGCGCCCCCCGGTGGCTCCGGCTGTGTCAACATTAAGGCAAGCATTGTGCAGAAGAGG
ATAATCGATTTCCAGGATGAAGGCTCACTCACCAAGCGCATGTGTGAGAAAGAATCCCTG
TATGGAGACACTACAGAGAAACCTCTTCTCGACTGTTGTGCCTGTGGAACAGCAAAGTAC
AGAGTCACCTTCTATGGGAACTGGTCGGAAAAGATGCATCCCAAAGACTATCCACGTCGT
GCCAATCACTGGTCAGCCATCATCGGTGCCTCCCACTCTAAGAATTACGTGCTGTGGGAA
TACGGTGGCTTTGCTAGCGACGGAGTTAAACAGGTAGCTGAGCTGGGTTCCCCCGTCAAA
ATGGAGGAGGAGATCAGACAGAAGGGTGATGAGGTCCTGACAGTCATCAAAATGAAAGCA
CAGTGGCCAGCCTGGCAACCACTTAATGTGCGGGCCGCCCCCTCAGCTGAATTCTCAGTG
GACCGGAGCCGCCACCTCATGTCCTTCCTGACCATGTTGGGGCCCAGTCCGGACTGGAAT
GTGGGTCTGTCTGCTGAGGACTTGTGTACCAAGGAGTGTGGCTGGGTACAGAGGGTGGTG
CAGGACCTGATCCCCTGGGACGCAGGCACTGACAGTGGGGTGACATATGAGTCTCCCAAC
AAGCCCATAGAGCCCCAGGACAAGATCCGTCCTCTGACCAGTCTGGATCATCCACAGAGC
CCTTTCTATGATCCTGAAGGGGGCGCCATCACGCCTGTGGCCAGGGTGGTTGTGGAACGC
ATCGCCAGAAAGGGCGAACAGTGCAACATTGTGCCGGACAATGTGGATGACATTGTAGCA
GATATTGCCCAGGAGGAAAAAGAGGAAGACGACACCCCTGAGACGTGTATCTACTCCAAC
TGGTCTCCATGGTCCGCCTGCAGCTCGGCCACTTGTGAGAAGGGCAAGCGGATGAGGCAG
AGGATGCTGAAGGCCCAGTTGGACCTTAGTGTGCCCTGCCCACACACCCAGGATTTTGAG
CCTTGCATGGGGCCTGGATGCAGTGATGAGGATGCTTCCACCTGTATGATGTCTGAGTGG
ATCACCTGGTCTCCCTGTAGTCTGACCTGTGGGATGGGCACACGTTCCCGGGAGCGTTAT
GTAAAGCAGTTCCCAGATGATGGCTCAGTCTGCACCCTGCCCACAGAGGAGACTGAAAAC
TGCGTGGTCAACGAGGAATGCTCTCCCAGCAGTTGTCTGGTGACAGAATGGGCTGAATGG
GATGTGTGCAGTGCCACTTGTGGTCTTGGCATGAAGAGGAGAGAGCGCATGGTGAAGATG
CCTCCTGCAGACGGCTCTATTTGTGGAGCAGAGGTGTTAGAAGTGGAGAAGTGCATGATG
CCAGAATGTCACACCATCCCCTGCATGCTGACTCCATGGTCTGACTGGAGTGACTGCAGC
GTGACGTGCGGGAAGGGTACAAGGACACGACAGCGTGTGCTCAAGTCCCCCGTGGAGCTA
GGAGAGTGTACGGAGGAGTTAGAACAGGTGGAGAAGTGCATGCTACCAGAGTGTCCCATA
AACTGTGTCATGTCAGAGTGGACCGAGTGGTCAGAGTGCAACAAGTCCTGTGGGAAGGGT
CACACGATCCGAACACGCATGGTGAAGCTGGAGCCACAGTTTGGAGGAGACACGTGTCCT
GAAACCATCCAGAGGAAGAAATGTAAGATCAGGAAGTGCAACCGGGGACAGGCCAACAGT
GACGAGAAGAAACGCCGCAAGGAACAGCGGGAGAAGAGGAGGAGCAAACAGGGCAGAGCT
GAGGTTGCTTCGGAGCATCCAGGGTGTAAAATGAGGCCATGGTCAAGTTGGACGGAATGT
ACCAAGTTGTGCGGTGGAGGTATTCAAGAGCGGCTCATGACAGTGAAGCAAAGGTTTAAG
ACTGCCCAGCTGTCCAGCTGCAAGGACAGGAAGGAGATAAGGGCTTGTAACGTGCACCCC
TGCTAG
>E.fuscoguttatus.17851_fus
------------------------------------------ATGATGAGAGCAACCGGG
CTACAGTCGCGCCTCATGCTCCTGCTCTGCTTCATCTCCGCCGCAGCGTGCAATATGTTT
GCGTTCACCGAGGAGCCCTCTGAGAGAGCCGGGAAAGGAGACGGGTATTGTAGTCGGATA
TTACGGGCTCAGAACAATCGGAAGGACGGCAGCAGCGAGTTTCACCTCCGCGTTGAGGGA
AACCCGGACAGCTATCAGCCGGGGAGCACATACAGAGTGACTGTGTCTGCAACCAGCCCC
GCCTACTTCAGAGGGTTCACCCTTATTGCCCTGAGGGAGGGCACCATAGGAGACAGGGAC
GAGGACTACATTGGAAATTTCCAGATAATTGATGAGGAGGAAACACAGTTTATGACCAAC
TGCCCCCCTGCAGTGACAGAGAGCACTCCTCGCAGACGCACCAGCATCCAGGTGTTTTGG
ACTGCGCCCCCCAGTGGCTCCGGCTGTGTCAACATTAAGGCAAGCATTGTGCAGAAGAGG
ATAATCGATTTCCAGGATGAAGGCTCACTCACCAAGCGCATGTGTGAGAAAGAATCCCTG
TATGGAGACACTACAGAGAAACCTCTTCTCGACTGTTGTGCCTGTGGAACAGCAAAGTAC
AGAGTCACCTTCTATGGGAACTGGTCAGAAAAGATGCATCCCAAAGACTATCCACGTCGT
GCCAATCACTGGTCAGCCATCATCGGTGCCTCCCACTCTAAGAATTACGTGCTGTGGGAA
TACGGTGGCTTTGCTAGCGACGGAGTTAAACAGGTAGCTGAGCTGGGTTCCCCTGTCAAA
ATGGAGGAGGAGATCAGACAGAAGGGTGATGAGGTCCTGACAGTCATCAAAATGAAAGCA
CAGTGGCCAGCCTGGCAACCACTTAATGTGCGGGCCGCCCCCTCAGCTGAATTCTCAGTG
GACCGGAGCCGCCACCTCATGTCCTTCCTGACCATGTTGGGGCCCAGTCCAGACTGGAAT
GTGGGTCTGTCTGCTGAGGACTTGTGTACCAAGGAGTGTGGCTGGGTACAGAGGGTGGTG
CAGGACCTGATCCCCTGGGACGCAGGCACTGACAGTGGCGTGACATATGAGTCTCCCAAC
AAGCCCATAGAGCCCCAGGACAAGATCCGTCCTCTGACCAGTCTGGATCATCCACAGAGC
CCTTTCTATGATCCTGAAGGGGGCGCCATCACGCCTGTGGCCAGGGTGGTTGTGGAACGC
ATCGCCAGAAAGGGCGAACAGTGCAACATTGTGCCGGACAATGTGGATGACATTGTAGCA
GATATTGCCCAGGAGGAAAAAGAGGAAGACGACACCCCTGAGACGTGTATCTACTCAAAC
TGGTCTCCATGGTCCGCCTGCAGCTCAGCCACTTGTGAGAAGGGCAAGCGGATGAGGCAG
AGGATGCTGAAGGCCCAGTTGGACCTTAGTGTGCCCTGCCCACACACCCAGGATTTTGAG
CCTTGCATGGGGCCTGGATGCAGTGATGAGGATGCTTCCACCTGTATGATGTCTGAGTGG
ATCACCTGGTCTCCCTGTAGTCTGACCTGTGGGATGGGCACACGTTCCCGGGAGCGTTAT
GTGAAGCAGTTCCCAGATGATGGCTCAGTCTGCACCCTGCCCACAGAGGAGACTGAAAAC
TGTGTGGTCAACGAGGAATGCTCTCCCAGCAGTTGTCTGGTGACAGAATGGGCTGAATGG
GATGTGTGCAGTGCCACTTGTGGTCTTGGCATGAAGAGGAGAGAGCGCATGGTGAAGATG
CCTCCCGCAGATGGCTCTATTTGTGGAGCAGAGGTGTTAGAAGTGGAGAAGTGCATGATG
CCAGAATGTCACACCATCCCCTGCATGCTGACTCCATGGTCTGACTGGAGTGACTGCAGC
GTGACGTGCGGGAAGGGTACAAGGACACGACAGCGTGTGCTCAAGTCCCCCGTGGAGCTG
GGAGAGTGTACGGAGGAGTTAGAACAGGTGGAGAAGTGCATGCTACCAGAGTGTCCCATA
AACTGTGTCATGTCAGAGTGGACCGAGTGGTCAGAGTGCAACAAGTCCTGTGGGAAGGGT
CACACGATCCGAACACGCATGGTGAAGCTGGAGCCGCAGTTTGGAGGAGACACGTGTCCT
GAAACCATCCAGAGGAAGAAGTGTAAGATCAGGAAGTGCAACCGGGGACAAGCCAACAGT
GACGAGAAGAAACGCCGCAAGGAACAGCGGGAGAAGAGGAGGAGCAAACAGGGCAGAGCT
GAGGTCACTTTGGAGCATCCAGGGTGTAAAATGAGGCCGTGGTCGAGTTGGACGGAATGT
ACCAAGCTGTGCGGTGGAGGTATTCAAGAGCGGCTCATGACAGTGAAGCAAAGGTTTAAG
ACTGCCCAGCTGTCCAGCTGCAAGGACAGGAAGGAGATCAGGGCTTGTAACGTGCACCCC
TGCTAG
>XP-033487005.1_lan
------------------------------------------ATGATGAGAGCAACCGGG
CTACAGTCGCGCCTCATGCTCCTGCTCTGCTTCATCTCCGCCGCAGCGTGCAATATGTTT
GCGTTCACCGAGGAGCCCTCTGAGAGAGCCGGGAAAGGAGACGGGTATTGTAGTCGGATA
TTACGGGCTCAGAGCAATCGGAAGGACGGCAGCAGCGAGTTTCACCTCCGCGTTGAGGGA
AACCCGGACAGCTATCAGCCGGGGAGCACATACAGAGTGACTGTGTCTGCAACCAGCCCC
GCCTACTTCAGAGGGTTCACCCTTATTGCCCTGAGGGAGGGCACCATAGGAGACAGGGAC
GAGGACTACATTGGAAATTTCCAGATAATTGATGACGAGGAAACACAGTTTATGACCAAC
TGCCCCCCTGCAGTGACAGAGAGCACTCCTCGCAGACGCACCAGCATCCAGGTGTTTTGG
ACTGCGCCCCCCGGTGGCTCCGGCTGTGTCAACATTAAGGCAAGCATTGTGCAGAAGAGG
ATAATCGATTTCCAGGATGAAGGCTCACTCACCAAGCGCATGTGTGAGAAAGAATCCCTG
TATGGAGACACTACAGAGAAACCTCTTCTCGACTGTTGTGCCTGTGGAACAGCAAAGTAC
AGAGTCACCTTCTATGGGAACTGGTCAGAAAAGATGCATCCCAAAGACTATCCACGTCGT
GCCAATCACTGGTCAGCCATCATCGGTGCCTCCCACTCTAAGAATTACGTGCTGTGGGAA
TATGGTGGCTTTGCTAGCGACGGAGTTAAACAGGTAGCTGAGCTGGGTTCCCCTGTCAAA
ATGGAGGAGGAGATCAGACAGAAGGGTGATGAGGTCCTGACAGTCATCAAAATGAAAGCA
CAGTGGCCAGCCTGGCAACCACTTAATGTGCGGGCTGCCCCCTCAGCTGAATTCTCAGTG
GACCGGAGCCGCCACCTCATGTCCTTCCTGACCATGTTGGGGCCCAGTCCGGACTGGAAT
GTGGGTCTGTCTGCTGAGGACTTGTGTACCAAGGAGTGTGGCTGGGTACAGAGGGTGGTG
CAGGACCTGATTCCCTGGGACGCAGGCACTGACAGTGGGGTGACATATGAGTCTCCCAAC
AAGCCCATAGAGCCCCAGGACAAGATCCGTCCTCTGACCAGTCTGGATCATCCACAGAGC
CCTTTCTATGATCCTGAAGGGGGCGCCATCACGCCTGTGGCCAGGGTGGTTGTGGAACGC
ATCGCCAGAAAGGGCGAACAGTGCAACATTGTGCCGGACAATGTGGATGACATTGTAGCA
GATATTGCCCAGGAGGAAAAAGAGGAAGACGACACCCCTGAGACGTGTATCTACTCCAAC
TGGTCTCCATGGTCCGCCTGCAGCTCGGCCACTTGTGAGAAGGGCAAGCGGATGAGGCAG
AGGATGCTGAAGGCCCAGTTGGACCTTAGTGTGCCCTGCCCACACACCCAGGATTTTGAG
CCTTGCATGGGGCCTGGATGCAGTGATGAGGATGCTTCCACCTGTATGATGTCTGAGTGG
ATCACCTGGTCTCCCTGTAGTCTGACCTGTGGGATGGGCACACGTTCCCGGGAGCGTTAT
GTGAAGCAGTTCCCAGATGACGGCTCAGTCTGCACCCTGCCCACAGAGGAGACTGAAAAC
TGTGTGGTCAACGAGGAATGCTCTCCCAGCAGTTGTCTGGTGACAGAATGGGCTGAATGG
GATGTGTGCAGTGCCACTTGTGGTCTTGGCATGAAGAGGAGAGAGCGCATGGTGAAGATG
CCTCCCGCAGACGGCTCTATTTGTGGAGCAGAGGTGTTAGAAGTGGAGAAGTGCATGATG
CCAGAATGTCACACCATCCCCTGCATGCTGACTCCATGGTCTGACTGGAGTGACTGCAGC
GTGACGTGCGGGAAGGGTACAAGGACACGACAGCGTGTGCTCAAGTCCCCCGTGGAGCTG
GGAGAGTGTACGGAGGAGTTAGAACAGGTGGAGAAGTGCATGCTACCAGAGTGTCCCATA
AACTGTGTCATGTCAGAGTGGACCGAGTGGTCAGAGTGCAACAAATCCTGTGGGAAGGGT
CACACGATCCGAACACGCATGGTGAAGCTGGAGCCGCAGTTTGGAGGAGACACGTGTCCT
GAAACCATCCAGAGGAAGAAGTGTAAGATCAGGAAGTGCAACCGGGGACAAGCTAACAGT
GACGAGAAGAAACGCCGCAAGGAACAGCGGGAGAAGAGGAGGAGCAAACAGGGCAGAGCT
GAGGTCGCTTCGGAGCATCCAGGGTGTAAAATGAGGCCGTGGTCGAGTTGGACGGAATGT
ACCAAGCTGTGCGGTGGAGGTATTCAAGAGCGGCTCATGACAGTGAAGCAAAGGTTTAAG
ACTGCCCAGCTGTCCAGCTGCAAGGACAGGAAGGAGATCAGGGCTTGTAACGTGCACCCC
TGCTAA
>Epmoa-GLEAN-10022191_moa
------------------------------------------ATG---------------
------------------------------------------------------------
------------------------------------------------------------
------------------------------------------------------------
------------------------------------------------------------
------------------------------------------------------------
------------------------------------------------------------
--------TGCAG-----------------------------------------------
--------------------------------------GGCAAGCATTGTGCAGAAGAGG
ATAATCGATTTCCAGGATGAAGGCTCACTCACCAAGCGCATGTGTGAGAAAGAATCCCTG
TATGGAGACACTACAGAGAAACCTCTTCTCGACTGTTGTGCCTGTGGAACAGCAAAGTAC
AGAGTCACCTTCTATGGGAACTGGTCAGAAAAGATGCATCCCAAAGACTATCCACGTCGT
GCCAATCACTGGTCAGCCATCATCGGTGCCTCCCACTCTAAGAATTACGTGCTGTGGGAA
TACGGTGGCTTTGCTAGCGACGGAGTTAAACAGGTAGCTGAGCTGGGTTCCCCTGTCAAA
ATGGAGGAGGAGATCAGACAGAAGGGTGATGAGGTCCTGACAGTCATCAAAATGAAAGCA
CAGTGGCCAGCCTGGCAACCACTTAATGTGCGGGCCGCCCCCTCAGCTGAATTCTCAGTG
GACCGGAGCCGCCACCTCATGTCCTTCCTGACCATGTTGGGGCCCAGTCCGGACTGGAAT
GTGGGTCTGTCTGCTGAGGACTTGTGTACCAAGGAGTGTGGCTGGGTACAGAGGGTGGTG
CAGGACCTGATCCCCTGGGACGCAGGCACTGACAGTGGGGTGACATATGAGTCTCCCAAC
AAGCCCATAGAGCCCCAGGACAAGATCCGTCCTCTGACCAGTCTGGATCATCCACAGAGC
CCTTTCTATGATCCTGAAGGGGGTGCCATCACGCCTGTGGCCAGGGTGGTTGTGGAACGC
ATCGCCAGAAAGGGCGAACAGTGCAACATTGTGCCGGACAATGTGGATGACATTGTAGCA
GATATTGCCCAGGAGGAAAAAGAGGAAGACGACACCCCTGAGACGTGTATCTACTCCAAC
TGGTCTCCATGGTCCGCCTGCAGCTCGGCCACTTGTGAGAAGGGCAAGCGGATGAGGCAG
AGGATGCTGAAGGCCCAGTTGGACCTTAGTGTGCCCTGCCCACACACCCAGGATTTTGAG
CCTTGCATGGGGCCTGGATGCAGTGATGAGGATGCTTCCACCTGTATGATGTCTGAGTGG
ATCACCTGGTCTCCCTGTAGTCTGACCTGTGGGATGGGCACACGTTCCCGGGAGCGTTAT
GTGAAGCAGTTCCCAGATGATGGCTCAGTCTGCACCCTGCCCACAGAGGAGACTGAAAAC
TGTGTGGTCAACGAGGAATGCTCTCCCAGCAGTTGTCTGGTGACAGAATGGGCTGAATGG
GATGTGTGCAGTGCCACTTGTGGTCTTGGCATGAAGAGGAGAGAGCGCATGGTGAAGATG
CCTCCCGCAGACGGCTCTATTTGTGGAGCAGAGGTGTTAGAAGTGGAGAAGTGCATGATG
CCAGAATGTCACACCATCCCCTGCATGCTGACTCCATGGTCTGACTGGAGTGACTGCAGC
GTGACTTGCGGGAAGGGTACAAGGACACGACAGCGTGTGCTCAAGTCCCCCGTGGAGCTG
GGAGAGTGTACGGAGGAGTTAGAACAGGTGGAGAAGTGCATGCTACCAGAGTGTCCCATA
AACTGTGTCATGTCAGAGTGGACCGAGTGGTCAGAGTGCAACAAGTCCTGTGGGAAGGGT
CACACGATCCGAACACGCATGGTGAAGCTGGAGCCGCAGTTTGGAGGAGACACGTGTCCT
GAAACCATCCAGAGGAAGAAGTGTAAGATCAGGAAGTGCAACCGGGGACAAGCCAACAGT
GACGAGAAGAAACGCCGCAAGGAACAGCGGGAGAAGAGGAGGAGCAAACAGGGCAGAGCT
GAGGTCGCTTCGGAGCATCCAGGGTGTAAAATGAGGCCGTGGTCGAGTTGGACGGAATGT
ACCAAGCTGTGCGGTGGAGGTATTCAAGAGCGGCTCATGACAGTGAAGCAAAGGTTTAAG
ACTGCCCAGCTTTCCAGCTGCAAGGACAGGAAGGAGATCAGGGCTTGTAACGTGCACCCC
TGCTAG
