# Supplementary material for: Chromosome-Level Genome Assembly of the Speckled Blue Grouper (Epinephelus cyanopodus) Provides Insight into Its Adaptive Evolution
Source: Biology (Basel). 2022 Dec 13;11(12):1810. doi: 10.3390/biology11121810 (PMC9775623; doi:10.3390/biology11121810)
Supplement: Supplementary file 1 [file biology-11-01810-s001.zip › Supplemental Data/HO00999.align]

>C.altivelis-GLEAN-10027395_alt
ATGGGGAAGATAGAGTGGGCGATGTGGGCCAATGAGCAGGCTCTGGCCTCGGGACTCATT
CTCCTCACTGGAGGCATAGTGGGGGTGGCTGGACAGTTCAGAGGCTGGCAGTTTGCTGCT
TATGCGGTTGCTGCTGGGACCTTTGTGTGTCTGCTGGAGTACCCCAGAAGCAAGAGGGCC
AAGGGCACAAGTGTGGCGAGGACGGGCCAGTACTGCTTCACTGTGGTTGTGAAATCCTTT
GGGCCACTCACAAGGAACTACTATGTCAGAGCATTTCTACATGCTGCAATCTGTGTACCT
GGAGGTTTTATGCTCGCTACTGTCCTCGGATGCGTCTGCCTTGGCATTGCCAGCCTCATC
TACCTTGCGGCAGCTATCCGAGGTGAACACTGGGAGCCTATCCTTCCAAGGAAGGACGTG
AGCCGAGGGGCAGCGAGAGG---ACCAGAGAGCATCAAACAACCTCCTCAGAATCCACCA
CCAAGACCTCCTCCTGAGATGCGCAGGAAGCGGGTGGACGACCTGGAGGGAGCAGCCTAC
GACAACCCCATCCCTGTTAGTGATTAA
>XP-033473260.1_lan
ATGGGCAAGATAGAGTGGGCGATGTGGGCCAATGAGCAGGCTCTGGCCTCGGGACTCATT
CTCCTCACTGGAGGCATAGTGGGGGTGGCTGGACAGTTCAGAGGCTGGCAGTTTGCTGCT
TATGCGGTTGCTGCTGGGACCTTTGTGTGTCTGCTGGAGTACCCCAGAAGCAAGAGGGCC
AAGGGCACGAGTGTGGCGAGGACGGGCCAGTACTGCTTCACTGTGGTTGTGAAATCCTTT
GGGCCACTCACAAGAAACTACTATGTCAGAGCATTTCTACATGCTGCAATCTGTGTACCT
GGAGGTTTTATGCTCGCTACTGTCCTCGGATGCGTCTGCCTTGGCATTGCCAGCCTCATC
TACCTTGTGGCAGCTATCCGAGGTGAACACTGGGAGCCTATCCTTCCAAGGAAGGACGTG
AGCCGAGGGGCAGCAGGAGG---ACCAGACAGCATCAAGCAACCTCCTCAGAATCCACCA
CCAAGACCTCCTCCTGAGATGCGCAGAAAGCGGGTGGACGACCTGGAGGGAGCAGCCTAC
GACAACCCCATCCCTGTTACTGATTAA
>E.fuscoguttatus.18058_fus
ATGGGGAAGATAGAGTGGGCGATGTGGGCCAATGAGCAGGCTCTGGCCTCGGGACTCATT
CTCCTCACTGGAGGCATAGTGGGGGTGGCTGGACAGTTCAGAGGCTGGCAGTTTGCTGCT
TATGCGGTTGCTGCTGGGACCTTTGTGTGTCTGCTGGAGTACCCCAGAAGCAAGAGGGCC
AAGGGCACGAGTGTGGCGAGGACGGGCCAGTACTGCTTCACTGTGGTTGTGAAATCCTTT
GGGCCACTCACAAGGAATTACTATGTCAGAGCATTTCTACATGCTGCAATCTGTGTACCT
GGAGGTTTTATGCTCGCTACTGTCCTCGGATGCGTCTGCCTTGGCATTGCCAGCCTCATC
TACCTTGTGGCAGCTATCCGAGGTGAACACTGGGAACCTATCCTTCCAAGGAAGGACGTG
AGCCGAGGGGCAGCATTAGG---ACCAGACAGCATCAAGCAACCTCCTCAGAATCCACCA
CCAAGACCTCCTCCTGAGATGCGCAGGAAGCGGGTGGACGACCTGGAGGGAGCAGCCTAC
GACAACCCCATCCCTGTTACTGATTAA
>Epmoa-GLEAN-10022290_moa
ATGGGGAAGATAGAGTGGGCGATGTGGGCCAATGAGCAGGCTCTGGCCTCGGGACTCATT
CTCCTCACTGGAGGCATAGTGGGGGTGGCTGGACAGTTCAGAGGCTGGCAGTTTGCTGCT
TATGCGGTTGCTGCTGGGACCTTTGTGTGTCTGCTGGAGTACCCCAGAAGCAAGAGGGCC
AAGGGCACGAGTGTGGCGAGGACGGGCCAGTACTGCTTCACTGTGGTTGTGAAATCCTTT
GGGCCACTCACAAGGAACTACTATGTCAGAGCATTTCTGCATGCTGCAATCTGTGTACCT
GGAGGTTTTATGCTCGCTACTGTCCTCGGATGCGTCTGCCTTGGCATTGCCAGCCTCATC
TACCTTGCAGCAGCTATCCGAGGTGAACACTGGGAGCCTATCCTTCCAAGGAAGGACGTG
AGCCGAGGGGCAGCATTAGG---ACCAGACAGCATCAAGCAACCTCCTCAGAATCCACCA
CCAAGACCTCCTCCTGAGATGCGCAGGAAACGGGTGGACGACCTGGAGGGAGCAGCCTAC
GACAACCCCATCCCTGTTACTGATTAA
>OF04700-RA_aka
ATGGGGAAGATAGAGTGGGCGATGTGGGCCAATGAGCAGGCTCTGGCCTCGGGACTCATT
CTCCTCACTGGAGGCATAGTGGGGGTGGCTGGACAGTTCAGAGGCTGGCAGTTTGCGGCT
TATGCGATTGCTGCTGGGACCTTTGTGTGTCTGCTGGAGTACCCCAGAAGCAAGAGGGCC
AAGGGCACGAGTGTGGCGAGGACGGGCCAGTACTGTTTCACTGTGTGTGTGAAATCCTTT
GGGCCACTTACAAGGAACTACTATGTCAGAGCCTTTCTACATGCTGCAATCTGTGTACCT
GGAGGTTTTATGCTCGCTACTGTCCTCGGCTGCGTCTGCCTTGGCATTGCCAGCCTCATC
TACCTCGTGGCAGCTGTCCGAGGTGAACACTGGGAGCCTATTCTTCCAAGGAAGGACGTG
AGCCGAGGGGCAGGAGGAAGACCACCACAAAGCATCAAGGAACCTCCTCAGAATCCACCA
CCAAGACCTCCTCCTGAGATGCGCAGGAAGCGGGTGGACGACCTGGAGGGAGCAGCCTAC
GACAACCCCATCCCTGTTACTGATTAA
>Ecy-GLEAN-10025719_Ecy
ATGGGGAAGATAGAGTGGGCGATGTGGGCCAATGAGCAGGCTCTGGCCTCGGGACTCATT
CTCCTCACTGGAGGCATAGTGGGGGTGGCTGGACAGTTCAGAGGCTGGCAGTTTGCGGCT
TATGCGATTGCTGCTGGGACCTTTGTGTGTCTGCTGGAGTACCCCAGAAGCAAGAGGGCC
AAGGGCACGAGTGTGGCGAGGACGGGCCAGTACTGCTTCACTGTGTGTGTGAAATCCTTT
GGGCCACTTACAAGGAACTACTATGTCAGAGCCTTTCTACATGCTGCAATCTGTGTACCT
GGAGGTTTTATGCTCGCTACTGTCCTCGGATGCGTCTGCCTTGGCATTGCCAGCCTCATA
TACCTCGCGGCAGCTATCCGAGGTGAACACTGGGAGCCTATCCTTCCAAGGAAGGACGAG
AGCCGAGGGGCAGGAGGAAGACCACCACAAAGCATCAAGGAACCTCCTACGAATCCACCA
CCAAGACCTCCACCTGAGATGCGCAGGAAGCGGGTGGACGACCTGGAGGGAGCAGCCTAC
GACAACCCCATCCCTGTTACTGATTAA
