# Supplementary material for: Chromosome-Level Genome Assembly of the Speckled Blue Grouper (Epinephelus cyanopodus) Provides Insight into Its Adaptive Evolution
Source: Biology (Basel). 2022 Dec 13;11(12):1810. doi: 10.3390/biology11121810 (PMC9775623; doi:10.3390/biology11121810)
Supplement: Supplementary file 1 [file biology-11-01810-s001.zip › Supplemental Data/HO01006.align]

>Ecy-GLEAN-10025728_Ecy
ATGAAGCTGATTCTGGCCCTCGTTATCTGCTGCCTCGCCCTGCATAACGGAAAGGGAGCG
CCCACAACTGCTGTGTATAAGTTTGTGAGATGTAACCCCGAGGGCGACCAGGCCAACTGT
GTCACTCAGAAAAGTACAGAAATGGCGTGGAGTCCAGACCTACCAGCCAAACTGCCTGCT
GCCACTGCACAGTATCTAGAGGCCGAGCCTGAGGAGGATGAGAGTCCGCTGAGTGGGGAC
GAGAATGGTGACGACAATGTGAGTCCAATATG---GGAGGAGGAGGGAGTGGATGAGATG
GAAGAGGAGTACGGTGAGGGAGCAGAGGAGGGTGAATCGCCAATCACAGGTGAAGAGGGA
GAGTCACCTGTGGAGACTGAGGAAGGCTCTGGAGGTTATGAAGGCTCTGGA---------
---------GCAGACTGGGCCTCTGCACCTGGCTCCGGTGAGTCTGGGATCGAGAAAGAC
GCGAAGTTATACAAAGATGAGAAACCCAGCGGCATGAGGAGATTGTTTCCCAGCAGGCCT
GTGTTTGGTGAGGCAAAACCAGCAGAGCAGGAGCTGAGAGAAGACCACCTTCTGCTGTAG
>OF04691-RA_aka
ATGAAGCTGATTCTGGCCCTCGTTATCTGCTGCCTCGCCCTGCATAACGGAAAGGGAGCG
CCCACAACTGCTGTGTATAAGTTTGTGAGATGTAACCCCGAGGGCGACCAGGCCAACTGT
GTCACTCAGAAAAGTACAGAAATGGCGTGGAGTCCAGACCTACCAGCCAAACTGCCTGCT
GCCACTGCACAGTATCTAGAGGCCGAGCCTGAGGAGGATGAGAGTCCACTGAGTGAGGAC
GAG---GAGGATGGAGGTGAGAGTCCAACATG---GGAAGAGGAGGGAGTGGATGAGATG
GAAGAGGAGTACAATGAGGGAGGAGAGGAGGGTGAATCGCCAATCACAGGTGAAGAGGGA
GAGTCACCTGTGGAGACTGAGGAAGGCTCTGGAGGTTATGAAGGCTCTGGAGCTGAAGGT
AGCTTCCTCGCAGACTGGGCCTTTGCACCTGGCTCCGGTGAGTCTGGGATCGAGAAAGAC
GCAAAGCTATACAAAGATGAGAAACCCAGCGGCACGAGGAGATTGTTTCCCAGCAGGCCT
GTGTTTGGTGAGGCAAAACCAGCAGAGCAGGAGCTGAGAGAAGACCACCTTCTGCTGTAG
>Epmoa-GLEAN-10022281_moa
ATGAAGCTGATTCTGGCCCTCGTTATCTGCTGCCTCGCCCTGCATAACGGAAAGGGAGCG
CCCACAACTGCTGTGTATAAGTTTGTGAGATGTAACCCCGAGGGTGACCAGGCCAACTGT
GTCACTCAGAAAAGTACAGAAATGGCATGGAGTCCAGACCTACCAGCCAAACTGCCTGCT
GCCACTGCACAGTATCTAGAGGCTGAGCCTGAGGAG------------------------
---------GATGGAGGTGAGAGTCCAACATG---GGAGGAGGAGGGAGTGGATGAGATG
GAAGAGGAGTACGATGAGGGAGTAGAGGAGGGTGAATCGCCAATCACAGGTGAAGAGGGA
GAGTCACCTGTGGAGACTGAGGAAGGCTCTGGAGGTTATGAAGGCTCTGGAGCTGAAGGT
AGCTTCCTCGCAGACTGGGCCTTTGCACCTGGCTCCGGTGAGTCTGGGATCGAGAAAGAC
GCGAAGCTATACAAAGATGAGAAACCCAGCGGCATGAGGAGATTGTTTCCCAGCAGGCCT
GTGTTTGGTGAGGCAAAACCAGCAGAGCAGGAGCTGAGAGAAGACCACCTTCTGCTGTAG
>E.fuscoguttatus.18130_fus
ATGAAGCTGATTCTGGCCCTCGTTATCTGCTGCCTCGCCCTGCATAACGGAAAGGGAGCG
CCCACAACTGCTGTGTATAAGTTTGTGAGATGTAACCCCGAGGGTGACCAGGCCAACTGT
GTCACTCAGAAAAGTACAGAAATGGCATGGAGTCCAGACCTACCAGCCAAACTGCCTGCT
GCCACTGCACAGTATCTAGAGGCCGAGCCTGAGGAG------------------------
---------GACGGAGGTGAGAGTCCAACATG---GGAGGAGGAGGGAGTGGATGAGATG
GAAGAGGAGTACGATGAGGGAGCAGAGGAGGGTGAATCGCCAATCACAGGTGAAGAGGGA
GAGTCACCTGTGGAGACTGAGGAAGGCTCTGGAGGTTATGAAGGCTCTGGAGCTGAAGGT
AGCTTCCTCGCAGACTGGGCCTTTGCACCTGGCTCCGGTGAGTCTGGGATCGAGAAAGAC
GCGAAGCTATACAAAGATGAGAAACCCAGCGGCATGAGGAGATTGTTTCCCAGCAGGCCT
GTGTTTGGTGAGGCAAAACCAGCAGAGCAGGAGCTGAGAGAAGACCACCTTCTGCTGTAG
>XP-033479703.1_lan
ATGAAGCTGATTCTGGCCCTCGTTATCTGCTGCCTCGCCCTGCATAACGGAAAGGGAGCG
CCCACAACTGCTGTGTATAAGTTTGTGAGATGTAACCCCGAGGGCGACCAGGCCAACTGT
GTCACTCAGAAAAGTAAAGAAATGGCGTGGAGTCCAGACCTACCAGCCAAACTGCCTGCT
GCCACTGCACAGTATCTAGAGGCCGAGCCTGAGGAG------------------------
---------GACGGAGGTGAGAGTCCAACATGGGAGGAGGAGGAGGGAGTGGATGAGATG
GAAGAGGAGTACGATGAGGGAGCAGAGGAGGGTGAATCGCCAATCACAGGTGAAGAGGGA
GAGTCACCTGTGGAGACTGAGGAAGGCTCTGGAGGTTATGAAGGCTCTGGAGCTGAAGGT
AGCTTCCTCGCAGACTGGGCCTTTGCACCTGGCTCCGGTGAGTCTGGGATCGAGAAAGAC
GCGAAGCTATACAAAGATGAGAAACCCAGCGGCATGAGGAGATTGTTTCCCAGCAGGCCT
GTGTTTGGTGAGGCAAAACCAGCAGAGCAGGAGCTGAGAGAAGACCACCTTCTGCTGTAG
>C.altivelis-GLEAN-10027387_alt
ATGAAGCTGATTCTGGCCCTCGTTATCTGCTGCCTCGCCCTGCATAACGGAAAGGGAGCG
CCCACAACTGCTGTGTATAAGTTTGTGAGATGTAACCCCGAAGGCGACCAGGCCAACTGT
GTCACTCAGAAAAGTACAGAAATGGCGTGGAGTCCAGACCTACCAGCCAAACTGCCTGCT
GCCACTGCACAGTATCTAGAGGCCGAGCCTGAGGAG------------------------
---------GACAGAGGTGAGAGTCCAACATGGGAGGAGGAGGAGGGAGTGGATGAGATG
GAAGAGGAGTACGATGAGGGAGCAGAGGAGGGTGAATCGCCAATCACAGGTGAAGAGGGA
GAGTCACCTGTGGAGACTGAGGAAGGCTCTGGAGGTTATGAAGGCTCTGGAGCTGAAGGT
AGCTTCCTCGCAGACTGGGCCTTTGCACCTGGCTCCGGTGAGTCTGGGATCGAGAAAGAC
GCGAAGCTATACAAAGATGAGAAACCCAGCGGCATGAGGAGATTGTTTCCCAGCAGGCCT
GTGTTTGGTGAGGCAAAACCAGCAGAGCAGGAGCTGAGAGAAGACCACCTTCTGCTGTAG
