# Supplementary material for: Chromosome-Level Genome Assembly of the Speckled Blue Grouper (Epinephelus cyanopodus) Provides Insight into Its Adaptive Evolution
Source: Biology (Basel). 2022 Dec 13;11(12):1810. doi: 10.3390/biology11121810 (PMC9775623; doi:10.3390/biology11121810)
Supplement: Supplementary file 1 [file biology-11-01810-s001.zip › Supplemental Data/HO01017.align]

>OF04678-RA_aka
------------------------------------------------------------
------------------------------------------------------------
------------------------------------------------------------
---------ATGGAAGAAGAGAAGGAAGAGTCGGTGCAGGAGGAGGAGGAGGAAGTTGAA
AAGA--------------------------------------------------------
----------------------------------------------TCCAACGGATGGGA
GTGAAAGGTCTTCAGTACTTCATGGACTGTTGCTGTCCAGGAGCCTGTGTGACTGTGAAC
CTGAGAGAGATGGCCAGACAACATGCTGACAA---CCAGCAAGACCCCACAATCGTTGTG
GATGGCATGGCCTGCCTACGCCACTGGTACTCATGTAAGGACTGGATTTGTGGGGGGCAG
TGGAGGGAGTACATGGATGTGCTAAAGCGCTGGGTGGAGGCCTTCAACTCAGCAGGCATC
AGACTGGTCTTCTTCTTTGATGGGGTGGTGGAGGAGAAGAAGAGACCGGCGTGGGTGAAG
AGGAGACGCAGAGTGAACAGGGACGTTTCTAAAATGTTTCGTCACGTGAAGGCATACGGA
GAGCAGCCCGGTAGAGAGCTCTTTTGTCTGCCTTCTGGTCTGGCATCTTTCACACGCTTT
GCTCTCAGCTCACTGGGTCAGGAAGTGTTTTGCTCGGTGCAGGAAGCTGACTATGAGATT
GCCAGCTATGCTCGTCAGCACAGCAGTATGGGCATTCTGGGACAGGACTCAGACTTCATC
ATATACGATAGTGCCCCCTACTTGTCTGTGGCAAAGCTGCGGATAGACAGCCTCACCACT
GTCCTGTACGACCGACAGAGACTCTGCCAAACCATTGGACTGGCTGTTACCCAGCTACCG
CTGCTGGCCTGTCTCCTAGGTAACGATGTGGTGTCAGAGGAGCGGATGCAGCACGTCAGA
AACAACGCCATGGAAACATACAGAACAAACGATCCTGCATCACACTCTGGTGCTCCTCAG
GGGCAGATGGTGCTAGCTGTATCCCACCTTGTGTGCTCCTTGTGGAGTAGAGAGGAGCAA
CAGACTGGGCTCATCCCTCAGTCTCTGGATTTGTCAGCTCCTCAGAAAGAACTAGTGAAG
AAGGGGCTTCGCTCCTATTTACTGCCCGGACAGGAAGGTCTTCAGCAAGGTGACATCTCT
GCGCCTCCCTCTGGCTTTGAGAAACACGTTAGTCCAGAAATATTAAAGGCGTGTAGAGAG
AAGCACGTAGCAGCAGAGGGTTACATGGTTTACAGTGTTGTGTGTGAGGGAATCATTGAA
TGTAGCAACACTCTGGAGGACGAGGAGGACGCTGAGTTGCAGCCTCAGGCTCTTGTCTAC
AAGACATGCAGACAACGCATCTACGGGCTGCTGCTGCTGCAGGGGCATGATGGCAGCAGT
GACGACCTTCCAGCAATTAAGGAATGGTTTGTCTACCCTGGAAATCCTCTGAAGGAACCT
GAAATAGTTCCAGCTGTCCCAATCAGCCTTCCAGGTGATCAGCCCAGTCTGGACTCGTTA
TGGTTTGGTTCTGGTTCTGAAGTTTCTGCTCTTCGCCTGACGTGCTTCCTTTCGATTTTT
GACTGCCAGGAGTTCTCAGAGTTGCATGGAGCCATTGAGGACTCTCTCCTGGCTGCTCTC
TGCCTGGTCACTCACATAGTCCTCCAGGGCCAAACTTTGTCTCAAGAGGATGTGGATGCC
TACCTGAGCCAGGCTGTGTGTCTGAGACTAAAATCCCCCAAGGAGCTCCAACAGATCAAG
CTGTCTTTCCTATCCAGTCGTGCGGTGCAGCTGGGATCTCTCTACGTCCGAGGACTGAGC
CACCTGCTGGGTGCTAACTGTGCCAGTGGCTGCCCGCTGCCCAACGCTGCCCTCATGCCT
TGGCACAGTTTCGATGGACGGCTGTTCCACTCAAAGTACCTGCTGGCACATAGCGGCACA
GAGAAGTCTGTGTTGCTGGACAGCGATTCATCCTGTTTGTCTCTTTTTCTCCACCTGAGA
GAGAAACTTACAGAAACCTGCAGGAAGCAAGGCAGAGTTCTGCAGTCCAGACCCCGTGTA
ACAGAGCATAAAACCACACCAGGACCCAGATACAGAGGCAGACACACAGGCCAGCCTCCA
GGTGGTGGAGAGAACTGGAGAGAAAGAGGAGAGACGACAGGAGACCATCGACATGGAGGA
GGAGGATGGAGGGAGAGAGGGGAGGCAAGAGGAGACCCGCGTGAATATGAAAACAGAGAG
AGACTGTGGGACAGAGGAGGAGGGATGAGAGGAGGCCATTTTCACCCTCATCCTCATTCT
TACTCTAACTGGCATGATGGAGGACACCAGAACTGGAGCCGTCCTCCAAGACAGTCCAGA
GGTCGATCGTACCGTAACACAGGAAGATACCAGCTGGCTCCGAGATGGTCACAGCCTCCT
GCACCAGGAACATAA
>Ecy-GLEAN-10025740_Ecy
------------------------------------------------------------
------------------------------------------------------------
------------------------------------------------------------
------------------------------------------------------------
------------------------------------------------------------
------------------------------------------------------ATGGGA
GTGAAAGGTCTTCAGTACTTCATGGACTGTTGCTGTCCAGGAGCCTGTGTGCCTGTGAAC
CTGAGAGAGATGGCCAGACAACATGCTGACAA---CCAGCAAGACCCCACAATCGTTGTG
GATGGCATGGCCTGCCTACGCCACTGGTACTCATGTAAGGACTGGATTTGTGGGGGGCAG
TGGAGGGAGTACATGGATGTCCTAAAGCGCTGGGTGGAGGCCTTCACCTCAGCAGGCATC
AGACTGGTCTTCTTCTTTGATGGGGTGGTGGAGGAGAAGAAGAGACAGACGTGGGTGAAG
AGGAGACGCAGAGTGAACGGGGACGTTTCTAAAATGTTTCGTCACGTGAAGGCATACGGA
GAGCAGCCCGGCAGAGAGCTCTTTTGTCTGCCTTCTGGTCTGGCATCATTCACACGCTTT
GCTCTCAGCTCACTGGGTCAGGAAGTGTTTTGCTCGGTGCAGGAAGCTGACTATGAGATT
GCCAGCTATGCTTGTCAGCACGGCAGTATGGGCATTCTGGGACAGGACTCAGACTTCATC
ATATACGATAGTGCCCCCTACTTGTCTGTGGCAAAGCTGCGGATAGACAGCCTCACCACT
GTCCTGTACGACCGACAGAGACTCTGCCAAACCATTGGACTGGCTGTTACCCAGCTACCG
CTGCTGGCCTGTCTCCTAGGTAACGATGTGGTGTCAGAGGAGCGGATGCAGCGGGTCAGA
AACAACGCCATGGAAACATACAGAACAAACGATCCTGCGTCACACTCTGGTGCTCCTCAG
GGGCAGATGGTGCTAGCTGTAGCCCACCTTGTGTGCTCCTTGTGGAGTAGAGAGGAGCAA
CAGACTGGGCTCATCCCTCAGTCTCTGGATTTGTCAGCTCCTCAGAAAGAACTAGTGAAG
AAGGGGGTTTGCTCCTATTTACTGCCCGGACAGGAAGGTCTTCAGCAAGGTGACATCTCT
GCGCCTCCCTCTGGCTTTGAGAAACACGTTAGTCCAGAAATATTAAAGGCGTGTAGAGAG
AAGCACGTAGCAGCAGAGGGTTACATGGTTTACAGTGTTGTGTGTGAGGGAATCATTGAA
TGTAGCAACACTCTGGAGGACGAGGAGGACGCTGAGTTGCAGCCTCAGGCTCTTGTCTAC
AAGCCATGCAGACAACGCATCTACGGGCTGCTGCTGCTGCAGGGGCATGATGGCAGCAGT
GACGACCTTCCAGCAATTAAGGAATGGTTTGTCTACCCTGGAAATCCTCTGAAGGAACCT
GAAATAGTTCCAGCTGTCCCAGTCAGCCTTCCAGGTGATCAGCCCAGTCTGGACTTGTTA
TGGTTTGGTTCTGGTTCTGAAGTTTCTGCTCTTCGCCTGACGTGCTTCCTTTCGATTTTT
GACTGCCAGGAGTTCTCAGAGTTGCATGGAGCCATTGAGGACTCTCTCCTGGCTGCTCTC
TGCCTGGTCACTCACATAGTCCTCCAGGGCCAAACTTTGTCTCAAGAGGATGTGGATGCC
TACCTGAGCC------------------------------------------------AG
CTGCCTTTCCTATCCAGTCGTGCGGTGCAGCTGGGATCTCTCTACATCCGAGGACTGAGC
CACCTGCTGGGTGCTAACTGTGCCAGTGGCTGCCCGCTGCCCAACGCTGCCCTCATGCCT
TGGCACAGCTTCGATGGACGGCTGTTCCACTCAAAGTACCTGCTGGCACATAGCGGCACA
GAGAAGTCTGTGTTGCTGGACAGCGATTCGTCCTGTTTGTCTCTTTTTCTCCGCCTGAGA
GAGAAACTTACAGAAACCTGCAGGAAGCAAGGCAGAGTTCTGCAGTCCAGACCCCGTGTA
ACAGAGCATAAAGCCACACCAGGACCCAGATACAGAGGCAGACACACAGGCCGGCCTCCA
GGTGGTGGAGAGAACTGGAGAGAAAGAGGAGAGACGACAGGAGACCATCGACATGCAGGA
GGAGGATGGAGGGAGAGGGAGG----AAGAGGAGACCCGCGTGAATATGAAAACAGAGAG
AGACTGTGGGACAGAGGAGGAGGGATGA--------------------------------
------------------------------------------------------------
------------------------------------------------------------
---------------
>E.fuscoguttatus.18274_fus
ATGAAAACTTTTCCTTTGGGTTTTATACCGGGCCAGCAGGCGAAGGGTAATAAGATGCAA
ATGAGCCCCTCTGCTCCTCTTCTTCCCCTCCCTCCACCAGCACCACAAGTCCGCCCCGGG
GCCATCACAAAGAAAGAGGAGGGGGGAGGAGAGGGGTGCTTTGGTCAGGAGTTGGGGAGC
AGGAGGAGGAGGGGAGGCAACAGGGGGGAGGAACTTAAAGGGGAGGAGATGGAAGAAGAG
AAGGAAGAGTTGTGCGCCGAGCACGTGCGCTTTGTTTTGCAGCGTGATGACGCCACGCGT
ACATTGCAGGAAGTAATTCACACCAAACAAACACAGGATACATGCTGCTCGTGGATGGGA
GTGAAAGGTCTTCAGTACTTCATGGACTGTTGCTGTCCAGGAGCCTCTGTGACTGTGAAC
CTGAGAGAGATGGCCAGACAACATGCTGACAAGAGCCAGCAAGACCCCACAATCGTTGTG
GATGGCATGGCCTGCCTACGCCACTGGTACTCATGTAAGGACTGGATTTGTGGGGGGCAG
TGGCGGGAGTACATGGATGTGCTAAAGCACTGGGTGGAGGCCTTCACCTCAGCAGGCATC
AGACTGGTCTTCTTCTTTGATGGGGTGGTGGAGGAGAAGAAGAGACAGGCGTGGGTGAAG
AGGAGACGCAGAGTGAACGGGGACGTTTCTAAAATGTTTCGTCACGTGAAGGCATACGGA
GAGCAGCCCGGTAGAGATCTCTTTTGTCTGCCTTCTGGTCTGGCATCATTCACACGCTTT
GCTCTCAGCTCACTGGGTCAGGAAGTGTTTTGCTCGGTGCAGGAAGCTGACTATGAGATT
GCCAGCTATGCTCGTCAGCATGGCAGTATGGGCATTCTGGGACAGGACTCAGACTTCATC
ATATACGATAGTGCCCCCTACTTGTCTGTGGCAAAGCTGCGGATAGACAGCCTCACCACT
GTCCTGTACGACCGACAGAGACTCTGCCAAACCATTGGACTGGCTGTTACCCAGCTACCG
CTGCTGGCCTGTCTCCTAGGAAACGATGTGGTGTCAGAGGAGCGGATGCAGCATGTCAGA
AACAACGCCATGGAAACATACAGAACAAATGATCCTGCATCACACTCTGGTGCTCCTCAG
GGGCAGATGGTGCTAGCTGTATCCCATCTTGTGTGTTCCTTGTGGAATAGAGAGGAGCAA
CAGACTGGGCTCATCCCTCAGTCTCTGGATTTGTCAGCTCCTCAAAAAGAACTAGTGAAG
AAGGGGGTTCGCTCCTATTTACTGCCTGGGCAGGAAGGTCTTCAGCAAGGTGACATTTCT
GTGCCTCCCTGTGGCTTTGAGAAACATGTTAGTCCAGAAATATTAAAGGCATGTAGAGAG
AAGCACGTAGCAGCAGAGGGTTACATGGTTTACAGTGTTCTGTGTGAGGGAGTCATTGAA
TGTAGCAACACTCTGGAGGACGAGGAGGACGCTGAGTTGCAGCCTCAGGCTCTTGTCTAC
AAGCCATGCAGACAACGCATCTATGGGCTGCTGCTGCTGCAGGGGCATGATGGCAGCAGT
GACGACCTTCCAGCAATTAAGGAATGGTTTGTCTACCCTGGAAATCCTCTGAAGGAACCT
GAAATAGTTCCTGCTGTCCCAATCAGCCTTCCAGGTGATCAGCCCAGTCTGGACTCGTTA
TGGTTTGGTTCTGGTTCTGAAGTTTCTGCTCTTCGCCTGACATGCTTCCTTTCGATTTTT
GACTGCCAGGAGTTCTCAGAGTTGCATGGAGCCATTGAGGACTCTCTCCTGGCTGCTCTC
TGCCTGGTCACTCACATAGTCCTCCAGGTCCAAACTTTGTCTCAAGAGGATGTTGATGCC
TACCTGAGCCAGGCTGTGTGTCTGAGACTAAAATCCCCCAAGGAGCTCCAACAGATCAAG
CTGCCTTTCCTATCCAGTCGTGCGGTGCAGCTGGGATCTCTCTACATCCGAGGACTGAGC
CACCTGCTGGGTGCTAACTGTGCCAGTGGCTGCCCGCTGCCCAACGCTTCCCTCATGCCT
TGGCACAGTTTCGATGGACGGCTGTTCCACTCAAAGTACCTGCTGGCACATAGCGGTACA
GAGAAGTCTGTGTTGCTGGACAGCGATTCGTCCTGTTTGTCTCTTTTTCTCCACCTGAAA
GAGAAACTTACAGAAACCTGCAGGAAGCAAGGCAGAGTTCTGCAGTCCAGACCCCGTGTA
ACAGAACATAAAACCACACCAGGACCCAGATACAGAGGAAGACACATAGGCCGGCCTCCA
---GGTGGAGAGAACTGGAGAGAAAGAGGAGAGACGACAGGAGACCATCGACATGGAGGA
GGAGGATGGAGGGAGAGAGGGGAGGCAAGAGGAGACCCGCGTGAATATGAAAACAGTGAG
AGACTGTGGGACAGAGGAGGAGGGATGAGAGGAGGCCATTTTCACCCTCATTCTCATTCT
TATTCTAACTGGCATGATGGAGGACCCCAGAACTGGAGCTGTCCTCCAAGACAGTCCAGA
GGTCGATCGTACCGTAACACAGGAAGATACCAGCTGGCTCCGAGATGGTCACAGCCTCCT
GCACCAGGAACATAA
>C.altivelis-GLEAN-10027373_alt
------------------------------------------------------------
------------------------------------------------------------
------------------------------------------------------------
------------------------------------------------------------
------------------------------------------------------------
------------------------------------------------------ATGGGA
GTGAAAGGTCTTCAGAACTTCATGGACTGTTGCTGTCCAGGAGCCTGTGTGACTGTAAAC
CTGAGAGAGATGGCCAGACAACATGCTGAGAAGAGCCAGCAAGACCCCACAGTCGTTGTG
GATGGCATGGCCTGCCTACGCCACTGGTACTCATGTAAGGACTGGATTTGTGGGGGGCAG
TGGCGGGAGTACATGGATGTGCTAAAGCGCTGGGTGGAGGCTTTCACCTCAGCAGGCATC
AGACTGGTCTTCTTCTTTGATGGGGTGGTGGAGGAGAAGAAGAGACAGGCGTGGGTGAAG
AGGAGACGCAGAGTGAACGGGGACGTTTCTAAAATGTTTCGTCACGTGAAGGCATACGGA
GAGCAGCCCGGTAGAGAGCTCTTTTGTCTGCCTTCTGGTCTGGCATCATTCACACGCTTT
GCTCTCAGCTCACTGGATCAGGAAGTGTTTTGCTCAGTGCAGGAAGCTGACTATGAGATT
GCCAGCTATGCTCGTCAGCACGGCAGTATGGGCATTCTGGGACAGGACTCAGACTTCATC
ATATACGATAGTGCCCCCTACTTGTCTGTGGCAAAGCTGCGGATAGACAGCCTCACCACT
GTCCTGTACGACCGACAGAGACTCTGCCAAACCATTGGACTGGCTGTTACCCAGCTACCG
CTGCTGGCCTGTCTCCTTGGTAACGATGTGGTGTCAGAGGAGCGGATGCAGCATGTCAGA
AACAATGCCATGGAAACATACAGAACAAACAATCCTGCATCACACTCTGGTGCTCCTCAG
GGCCAGATGGTGCTAGCTGTATCCCATCTTGTGTGCTCCTTGTGGAGTAGAGAGGAGCAA
CAGACTGGGCTCATCCCTCAGTCTCTGGATTTGTCAGCTCCTCAAAAAGAACTAGTGAAG
AAGGGGGTTCGCTCCTATTTACTGCACGGACAGGAAGGTCTTCAGCAAGGTGGCATTTCT
GTGCCTCCCTGTGGCTTTGAGAAACACGTTAGTCCAGAAATATTAAAGGCATGTAGAGAG
AAGCACGTAGCAGCAGAGGGTTACATGGTTTACAGTGTTGTGTGTGAGGGAGTCATTGAA
TGTAGCAACACTCTGGAGGACGAGGAGGACGCTGACTTGCAGCCTCAGGCTCTTGTCTAC
AAGCCATGCAGACAACGCATCTACGGGCTGCTGCTGCTGCAGGGGCATGATGGCAGCAGT
---GACCTTCCAGCAATTAAGGAATGGTTTGTCTACCCTGGAAATCCTCTGAAGGAACCT
GAAATAGTTCCCGCTGTCCCAATCAGCCTTCCAGGTGATCAGCCCAGTCTGGACTCGTTA
TGGTTTGGTTCTGGTTCTGAAGTTTCTGCTCTTCGCCTGACGTGCTTCCTTTCGATTTTT
GACTGCCAGGAGTTCTCAGAGTTGCATGGAGCCATTGAGGACTCTCTCCTGGCTGCTCTC
TGCCTGGTCACTCACATAGTCCTCCAGGGCCAAACTTTGTCTCAAGAGGATGTTGATGCC
TACCTGAGCCAGGCTGTGTGTCTGAGACTAAAATCCCCCAAGGAGCTCCAACACATCAAG
CTGCCTTTCCTATCCAGTCGTGCGGTGCAGCTGGGATCTCTCTACATCCGAGGACTGAGC
CACCTGCTGGGTGCTAACTGTGCCAGTGGCTGCCCGCTGCCCAACGCTGCCCTCATGCCT
TGGCACAGCTTCGATGGACGGCTGTTCCACTCAAAGTACCTGCTGGCACATAGTGGCACA
GAGAAGTCTGTGTTGTTGGACAGCGATTCGTCCTGTTTGTCTCTTTTTCTCCACCTGAGA
GAGAAACTTACAGAAACCTGCAGGAAGCAAGGCAGAGTTCTGCAGTCCAGACCCCGTGTA
ATAGAACATAAAACCACACCAGGACCCAGATACAGAGGAAGACACACAGGCCGGCCTCCA
---GGTGGAGAGAACTGGAGAGAAAGAGGAGAGACGACGGGAGACCATCGACATGGAGGA
GGAGGATGGAGGGAGAGAGGGGAGGCAAGAGGAGACCCGCATGAATATGAAAACAGTGAG
AGACTGTGGGACAGAGGAGGAGGGATGAGAGGAGGCCATTTTCACCCTCATCCACATTCT
TATTCTAACTGGCATGATGGAGGACCCCAGAACTGGAGCCGTCCTCCAAGACAGTCCAGA
GGTCGATCGTACCGTAACACAGGAAGATACCAGCTGGCTCCGAG----------------
-----------GTAA
>Epmoa-GLEAN-10022269_moa
------------------------------------------------------------
------------------------------------------------------------
------------------------------------------------------------
------------------------------------------------------------
------------------------------------------------------------
------------------------------------------------------ATGGGA
GTGAAAGGTCTTCAGTACTTCATGGACTGTTGCTGTCCAGGAGCCTGTGTGACTGTGAAC
CTGAGAGAGATGGCCAGACAACATGCTGACAAGAGCCAGCAAGACCCCACAATCGTTGTG
GATGGCATGGCCTGCCTACGCCACTGGTACTCATGTAAGGACTGGATTTGTGGGGGGCAG
TGGCGGGAGTACATGGATGTGCTAAAGCGCTGGGTGGAGGCCTTCACCTCAGCAGGCATC
AGACTGGTCTTCTTCTTTGATGGGGTGGTGGAGGAGAAGAAGAGACAGGCGTGGGTGAAG
AGGAGACGCAGAGTAAACAGGGACGTTTCTAAAATGTTTCGTCACGTGAAGGCATACGGA
GAGCAGCCCGGTAGAGAGCTCTTTTGTCTGCCTTCTGGTCTGGCATCATTCACACGCTTT
GCTCTCAGCTCACTGGGTCAGGAAGTGTTTTGCTCGGTGCAGGAAGCTGACTATGAGATT
GCCAGCTATGCTCGTCAGCACGGCAGTATGGGCATTCTGGGACAGGACTCAGACTTCATC
ATATACGATAGTGCCCCCTACTTGTCTGTGGCAAAGCTGCGGATAGACAGCCTCACCACT
GTCCTGTACGACCGACAGAGACTCTGCCAAACCATTGGACTGGCTGTTACCCAGCTACCG
CTGCTGGCCTGTCTCCTTGGTAACGATGTGGTGTCAGAGGAGCGGATGCAGCATGTCAGA
AACAACGCCATGGAAACATACAGAACAAACGATCCTGCATCACACTCTGGTGCTCCTCAG
GGGCAGATGGTGCTAGCTGTATCCCACCTTGTGTGCTCCTTGTGGAGTAGAGAGGAGCAA
CAGACTGGGCTCATCCCTCAGTCTCTGGATTTGTCAGCTCCTCAAAAAGAACTAGTGAAG
AAGGGGGTTCGCTCCTATTTACTGCCCGGACAGGAAGGTCTTCAGCAAGGTGACATTTCT
GTGCCTCCCTGTGGCTTTGAGAAACACGTTAGTCCAGAAATATTAAAGGCATGTAGAGAG
AAGCACGTAGCAGCAGAGGGTTACATGGTTTACAGTGTTGTGTGTGAGGGAGTCATTGAA
TGTAGCAACACTCTGGAGGACGAGGAGGACGCTGAGTTGCAGCCTCAGGCTCTTGTCTAC
AAGCCATGCAGACAACGCATCTACGGGCTGCTGCTGCTGCAGGGGCATGATGGCAGCAGT
GACGACCTTCCAGCAATTAAGGAATGGTTTGTCTACCCTGGAAATCCTCTGAAGGAACCT
GAAATAGTTCCCGCTGTCCCAAACAGCCTTCCAGGTGATCAGCCCAGTCTGGACTCGTTA
TGGTTTGGTTCTGGTTCTGAAGTTTCTGCTCTTCGCCTGACGTGCTTCCTTTCGATTTTT
GACTGCCAGGAGTTCTCAGAGTTGCATGGAGCCATTGAGGACTCTCTCCTGGCTGCTCTC
TGCCTGGTCACTCACATAGTCCTCCAGGGCCAAACTTTGTCTCAAGAGGATGTTGATGCC
TACCTGAGCCAGGCTGTGTGTCTGAGACTAAAATCCCCCAAGGAGCTCCAACAGATCAAG
CTGCCTTTCCTATCCAGTCGTGCGGTGCAGCTGGGATCTCTCTACATCCGAGGACTGAGC
CACCTGCTGGGTGCTAACTGTGCCAGTGGCTGCCCGCTGCCCAACGCTGCCCTCATGCCT
TGGCACAGCTTCGACGGACGGCTGTTCCACTCAAAGTACCTGCTGGCACATAGTGGCACA
GAGAAGTCTGTGTTGCTGGACAGCGATTCGTCCTGTTTGTCTCTTTTTCTCCACCTGAGA
GAGAAACTTACAGAAACCTGCAGGAAGCAAGGCAGAGTTCTGCAGTCCAGACCCCGTGTA
ACAGAACATAAAACCACACCAGGACCCAGATACAGAGGGAGACACACAGGCCGGCCTCCA
---GGTGGAGAGAACTGGAGAGAAAGAGGAGAGACGACAGGAGACCATCGACATGGAGGA
GGAGGATGGAGGGAGAGAGGGGAGGCAAGAGGAGACCCGCGTGAATATGAAAACAGTGAG
AGACTGTGGGACAGAGGAGGAGGGATGAGAGGAGGCCATTTTCACCCTCATCCTCATTCT
TATTCTAACTGGCATGATGGAGGACCCCAGAACTGGAGCCGTCCTCCAAGACAGTCCAGA
GGTCGATCGTACGGTAACACAGGAAGATACCAGCTGGCTCCGAG----------------
-----------GTAA
>XP-033479522.1_lan
------------------------------------------------------------
------------------------------------------------------------
------------------------------------------------------------
------------------------------------------------------------
------------------------------------------------------------
------------------------------------------------------ATGGGA
GTGAAAGGTCTTCAGTACTTTATGGACTGTTGCTGTCCAGGAGCCTGTGTGACTGTGAAC
CTGAGAGAGATGGCCAGACAACATGCTGAGAAGAGCCAGCAAGACCCCACAATCGTTGTG
GATGGCATGGCCTGCCTACGCCACTGGTACTCATGTAAGGACTGGATTTGTGGGGGGCAG
TGGCGGGAGTACATGGATGTGCTAAAGCGCTGGGTGGAGGCCTTCACCTCAGCAGGCATC
AGACTGGTCTTCTTCTTTGATGGGGTGGTGGAGGAGAAGAAGAGACAGGCGTGGGTGAAG
AGGAGACGCAGAGTGAATGGGGACGTTTCTAAAATGTTTCGTCACGTGAAGGCATACGGA
GAGCAGCCCGGTAGAGAGCTCTTTTGTCTGCCTTCTGGTCTGGCATCATTCACACGCTTT
GCTCTCAGCTCACTGGGTCAGGAAGTGTTTTGCTCGGTGCAGGAAGCTGACTATGAGATT
GCCAGCTATGCTCGTCAGCACGGCAGTATGGGCATTCTGGGACAGGACTCAGACTTCATC
ATATACGATAGTGCCCCCTACTTGTCTGTGGCAAAGCTGCGGATAGACAGCCTCACCACT
GTCCTGTACGACCGACAGAGACTCTGCCAAACCATTGGACTGGCTGTTACCCAGCTACCG
CTGCTGGCCTGTCTCCTTGGTAACGATGTGGTGTCAGAGGAGCGGATGCAGCATGTCAGA
AACAACGCAATGGAAACATACAGAACAAACGATCCTGCATCACACTCTGGTGCTCCTCAG
GGGCAGATGGTGCTAGCTGTATCCCACCTTGTGTGCTCCTTGTGGAGTAGAGAGGAGCAA
CAGACTGGGCTCATCCCTCAGTCTCTGGATTTGTCAGCTCCTCAGAAAGAACTAGTGAAG
AAGGGGGTTCGCTCCTATTTACTGCCCGGACAGGAAGGTCTTCAGCAAGGTGACATTTCT
TTGCCTCCCTGTGGCTTTGAGAAACACGTTAGTCCAGAAATATTAAAGGCATGTAGAGAG
AAGCACGTAGCAGCAGAGGGTTACATGGTTTACAGTGTTGTGTGTGAGGGGGTCATTGAA
TGTAGCAACACTCTGGAGGACGAGGAGGACGCTGAGTTGCAGCCTCAGGCTCTTGTCTAC
AAGCCATGCAGACAACGCATCTACGGGCTGCTGCTGCTACAGGGGCATGATGGCAGCAGT
GACGACCTTCCAGCAATTAAGGAATGGTTTGTCTACCCTGGAAATCCTCTGAAGGAACCT
GAAATAGTTCCCGCTGTCCCAATCAGCCTTCCAGGTGATCAGCCCAGTCTGGACTCATTA
TGGTTTGGTTCTGGTTCTGAAGTTTCTGCTCTTCGCCTGACGTGCTTCCTTTCGATTTTT
GACTGCCAGGAGTTCTCAGAGTTGCATGGAGCCATTGAGGACTCTCTCCTGGCTGCTCTC
TGCCTGGTCACTCACATAGTCCTCCAGGGCCAAACTTTGTCTCAAGAGGATGTTGATGCC
TACCTGAGCCAGGCTGTGTGTCTGAGACTAAAATCCCCCAAGGAGCTCCAACAGGTCAAG
CTGCCTTTTCTATCCAGTCGTGCGGTGCAGCTGGGATCTCTCTACATCCGAGGACTGAAC
CACCTGCTGGGTGCTAACTGTGCCAGTGGCTGCCCGCTGCCCAACGCTGCCCTCATGCCT
TGGCACAGCTTTGATGGACGGCTGTTCCACTCAAAGTACCTGCTGGCACATAGCGGCACA
GAGAAGTCTGTGTTGCTGGACAGCGATTCGTCCTGTTTGTCTCTTTTTCTCCACCTGAGA
GAGAAACTTACAGAAACCTGCAGGAAGCAAGGCAGAGTTCTGCAGTCCAGACCCCATGTA
GCAGAACATAAAACCACACCAGGACCCAGATACAGAGGAAGACACACAGGCCGGCCTCCA
---GGTGGAGAGAACTGGAGAGAAAGAGGAGAGACGACAGGAGACCATCGACATGGAGGA
GGAGGATGGAGGGAGAGAGGGGAGGCAAGAGGAGACCCGCGTGAATATGAAAACAGTGAG
AGACTGTGGGACAGAGGAGGAGGGATGAGAGGAGGCCATTTTCACTCTCATCCTCATTCT
TATTCTAACTGGCATGATGGAGGACCCCAGAACTGGAGCCGTCCTCCAAGACAGTCCAGA
GGTCGATCGTACCGTAACACAGGAAGATACCAGCTGGCTCCGAGATGGTCACAGCCTCCT
GCACCAGGAACATAA
