# Supplementary material for: Chromosome-Level Genome Assembly of the Speckled Blue Grouper (Epinephelus cyanopodus) Provides Insight into Its Adaptive Evolution
Source: Biology (Basel). 2022 Dec 13;11(12):1810. doi: 10.3390/biology11121810 (PMC9775623; doi:10.3390/biology11121810)
Supplement: Supplementary file 1 [file biology-11-01810-s001.zip › Supplemental Data/HO01022.align]

>C.altivelis-GLEAN-10027367_alt
ATGGACCAGAACAACAGTATACCACCCTTCCAGGGGCTGGCCTCCCCT------------
-------------------------------CAGGGTGCCATGACTCCAGGCATGCCAAT
CTTCAGTCCCATGATGCCATATGGCTCAGGTCTGACACCCCAGCCTGTCCAGAACACGAA
CAGTTTGTCTATCCTGGAGGAACAGCAAAGGCAACAACAGGCACAGCAGGCACAGCAGGC
AAACGCAGGCCTCCCTGGAACATCGGGACAGACCCCTCAGCTCTACCATTCCCAGACTGT
TGCAGGCACGACCACCACAGCGCTGCCAGGGAACACCCCGCTGTACAACACCCCGCTGAC
CCCCATGACCCCTATCACACCGGCCACGCCAGCTTCAGAGAGCTCTGGAATAGTACCACA
GCTACAAAACATTGTATCTACTGTAAATCTGGGCTGTAAATTGGACTTGAAGACCATCGC
CCTGAGAGCCAGGAATGCAGAGTACAACCCAAAGCGTTTTGCTGCGGTCATCATGAGAAT
ACGAGAACCCAGGACCACTGCTCTCATCTTCAGCTCAGGGAAGATGGTGTGCACCGGAGC
CAAGAGTGAGGAGCAGTCGAGGTTAGCTGCAAGAAAATATGCTCGTGTGGTGCAGAAGCT
CGGTTTCCCTGCTAAGTTCCTGGACTTCAAGATTCAGAACATGGTGGGAAGCTGCGATGT
GAAGTTCCCCATTCGGCTAGAAGGATTAGTCCTCACACATCAGCAATTCAGCAGCTATGA
ACCAGAGCTGTTTCCAGGACTGATTTACAGAATGATCAAACCCAGAATCGTTCTGCTCAT
CTTTGTTTCAGGGAAAGTTGTACTCACAGGTGCCAAGGTGAGAGCAGAAATCTATGAAGC
ATTTGAAAACATCTATCCCATTCTGAAAGGTTTCCGCAAGACAACGTAG
>OF04672-RA_aka
ATGGACCAGAACAACAGTATACCACCCTTCCA-GGGCTGGCCTCCCCTCAGGTCCGCTCT
TAATTCAGGGCCCAGGCTACTACTGTTTTCACAGGGTGCCATGACTCCAGGCATGCCAAT
CTTCAGTCCCATGATGCCATATGGCTCAGGTCTGACACCCCAGCCCGTCCAGAACACTAA
CAGTTTGTCTATACTGGAGGAACAGCAAAGGCAACAACAGCAGCAACAGGCACAGCAGGC
AAACGCAGGCCTCCCTGGAACGTCGGGACAGACCCCTCAGCTTTACCATTCCCAGACTGT
TGCAGGCACGACCACCACAGCGCTGCCAGGGAACACCCCGCTCTACAACACCCCGCTGAC
CCCCATGACCCCTATCACACCGGCCACGCCAGCTTCAGAGAGCTCTGGAATAGTACCACA
GCTACAAAACATCGTATCTACTGTAAATCTGGGCTGTAAATTGGACTTGAAGACCATCGC
GCTGAGAGCCAGGAATGCAGAGTACAACCCAAAGCGTTTTGCTGCGGTCATCATGAGAAT
ACGAGAACCCAGGACCACTGCTCTCATCTTCAGCTCAGGGAAGATGGTCTGCACCGGAGC
CAAGAGTGAGGAGCAGTCGAGGTTAGCTGCAAGAAAATATGCTCGTGTGGTGCAGAAGCT
CGGTTTCCCTGCTAAGTTCCTGGACTTCAAGATTCAGAACATGGTGGGAAGCTGCGATGT
GAAGTTCCCCATTCGGCTAGAAGGATTAGTCCTCACACACCAGCAGTTCAGCAGCTATGA
ACCAGAGCTGTTTCCAGGACTGATTTACAGAATGATCAAACCCAGAATCGTTCTGCTCAT
CTTTGTTTCTGGGAAAGTTGTACTCACAGGCGCCAAGGTGAGAGCAGAGATCTATGAAGC
ATTTGAAAACATCTATCCCATTCTGAAAGGTTTCCGCAAGACAACGTAG
>Ecy-GLEAN-10025746_Ecy
ATGGACCAGAACAACAGTATACCACCCTTCCAGGGGCTGGCCTCCCCT------------
-------------------------------CAGGGTGCCATGACTCCAGGCATGCCAAT
CTTCAGTCCCATGATGCCATATGGCTCAGGTCTGACACCCCAGCCCGTCCAGAACACCAA
CAGTTTGTCTATACTGGAGGAACAGCAAAGGCAACAACAGCAGCAACAGGCACAGCAGGC
AAACGCAGGCCTCCCTGGAACGTCGGGACAGACCCCTCAGCTTTACCATTCCCAGACTGT
TGCAGGCACGACCACCACAGCGCTGCCAGGGAACACCCCGCTCTACAACACCCCGCTGAC
CCCCATGACCCCTATCACACCGGCCACGCCAGCTTCAGAGAGCTCTGGAATAGTACCACA
GCTACAAAACATCGTATCTACTGTAAATCTGGGCTGTAAATTGGACTTGAAGACCATCGC
GCTGAGAGCCAGGAATGCAGAGTACAACCCAAAGCGTTTTGCTGCAGTCATCATGAGAAT
ACGAGAACCCAGGACCACTGCTCTCATCTTCAGCTCAGGGAAGATGGTCTGCACCGGAGC
CAAGAGTGAGGAGCAGTCGAGGTTAGCTGCAAGAAAATATGCTCGTGTGGTGCAGAAGCT
CGGTTTCCCTGCTAAGTTCCTGGACTTCAAGATTCAGAACATGGTGGGAAGCTGCGATGT
GAAGTTCCCCATCAGGCTAGAAGGATTAGTCCTCACACATCAGCAGTTCAGCAGCTATGA
ACCAGAGCTGTTTCCAGGACTGATTTACAGAATGATCAAACCCAGAATCGTTCTGCTCAT
CTTTGTTTCTGGGAAAGTTGTACTCACAGGCGCCAAGGTGAGAGCAGAGATCTATGAAGC
ATTTGAAAACATCTATCCCATTCTGAAAGGTTTCCGCAAGACAACGTAG
>E.fuscoguttatus.18339_fus
ATGGACCAGAACAACAGTATACCACCCTTCCAGGGGCTGGCCTCCCCT------------
-------------------------------CAGGGTGCCATGACTCCAGGCATGCCAAT
CTTCAGTCCTATGATGCCATATGGCTCAGGTCTGACACCCCAGCCTGTCCAGAACACGAA
CAGTTTGTCTATACTGGAGGAACAGCAAAGGCAACAACAGCAGCAACAGGCACAGCAGGC
AAACGCAGGCCTCCCTGGAACGTCAGGACAGACCCCTCAGCTCTACCATTCCCAGACTGT
TGCGGGCACGACCACCACAGCGCTGCCAGGGAACACCCCGCTCTACAACACCCCGCTGAC
CCCCATGACCCCTATCACACCGGCCACGCCAGCTTCAGAGAGCTCTGGAATAGTACCACA
GCTACAAAACATCGTATCTACTGTAAATCTGGGCTGTAAATTGGACTTGAAGACTATCGC
TCTGAGAGCCAGGAATGCAGAGTACAACCCAAAGCGTTTTGCTGCGGTCATCATGAGAAT
ACGAGAACCCAGGACCACTGCTCTCATCTTCAGCTCAGGGAAGATGGTCTGCACCGGAGC
CAAGAGTGAGGAGCAGTCGAGGTTAGCTGCAAGAAAATATGCTCGTGTGGTGCAGAAGCT
CGGTTTCCCTGCTAAGTTCCTGGACTTCAAGATTCAGAACATGGTGGGAAGCTGTGATGT
GAAGTTCCCCATTCGGCTAGAAGGATTAGTCCTCACACATCAGCAATTCAGCAGCTATGA
ACCAGAGCTGTTTCCAGGACTGATTTACAGAATGATCAAACCCAGAATCGTTCTGCTCAT
CTTTGTTTCGGGGAAAGTTGTACTCACAGGCGCCAAGGTGAGAGCAGAGATCTATGAAGC
ATTTGAAAACATCTATCCCATTCTGAAAGGTTTCCGCAAGACAACGTAG
>Epmoa-GLEAN-10022263_moa
ATGGACCAGAACAACAGTATACCACCCTTCCAGGGGCTGGCCTCCCCT------------
-------------------------------CAGGGTGCCATGACTCCAGGCATGCCAAT
CTTCAGTCCCATGATGCCATATGGCTCAGGTCTGACACCCCAGCCTGTCCAGAACACGAA
CAGTTTGTCTATACTGGAGGAACAGCAAAGGCAACAACAGCAGCAACAGGCACAGCAGGC
AAACGCAGGCCTCCCTGGAACGTCGGGACAGACCCCTCAGCTCTACCATTCCCAGACTGT
TGCAGGCACGACCACCACAGCGCTGCCAGGGAACACCCCGCTCTACAACACCCCGCTGAC
CCCCATGACCCCTATCACACCGGCCACGCCAGCTTCAGAGAGCTCTGGAATAGTACCACA
GCTACAAAACATCGTATCTACTGTAAATCTGGGCTGTAAATTGGACTTGAAGACCATCGC
TCTGAGAGCCAGGAATGCAGAGTACAACCCAAAGCGTTTTGCTGCGGTCATCATGAGAAT
ACGAGAACCCAGGACCACTGCTCTCATCTTCAGCTCAGGGAAGATGGTCTGCACCGGAGC
CAAGAGTGAGGAGCAGTCGAGGTTAGCTGCAAGAAAATATGCTCGTGTGGTGCAGAAGCT
CGGTTTCCCTGCTAAGTTCCTGGACTTCAAGATTCAGAACATGGTGGGAAGCTGCGATGT
GAAGTTCCCCATTCGGCTAGAAGGATTAGTCCTCACACATCAGCAATTCAGCAGCTATGA
ACCAGAGCTGTTTCCAGGACTGATTTACAGAATGATCAAACCCAGAATCGTTCTGCTCAT
CTTTGTTTCGGGGAAAGTTGTACTCACAGGCGCCAAGGTGAGAGCAGAGATCTATGAAGC
ATTTGAAAACATCTATCCCATTCTGAAAGGTTTCCGCAAGACAACGTAG
>XP-033476325.1_lan
ATGGACCAGAACAACAGTATACCACCCTTCCAGGGGCTGGCCTCCCCT------------
-------------------------------CAGGGTGCCATGACTCCAGGCATGCCAAT
CTTCAGTCCCATGATGCCATATGGCTCAGGTCTGACACCCCAGCCTGTCCAGAACACGAA
CAGTTTGTCTATACTGGAGGAACAGCAAAGGCAACAACAGCAGCAACAGGCACAGCAGGC
AAACGCAGGCCTCCCTGGAACGTCGGGACAGACCCCTCAGCTCTACCATTCCCAGACTGT
TGGAGTCACGACCACCACAGCGTTGCCAGGGAACACCCCGCTCTACAACACCCCGCTGAC
CCCCATGACCCCTATCACACCGGCCACGCCAGCTTCAGAGAGCTCTGGAATAGTACCACA
GCTACAAAACATCGTATCTACTGTAAATCTGGGCTGTAAATTGGACTTGAAGACCATCGC
TCTGAGAGCCAGGAATGCAGAGTACAACCCAAAGCGTTTTGCTGCGGTCATCATGAGAAT
ACGAGAACCCAGGACCACTGCTCTCATCTTCAGCTCAGGGAAGATGGTCTGCACCGGAGC
CAAGAGTGAGGAGCAGTCGAGGTTAGCTGCAAGAAAATATGCTCGTGTGGTGCAGAAGCT
CGGTTTCCCTGCTAAGTTCCTGGACTTCAAGATTCAGAACATGGTGGGAAGCTGCGATGT
GAAGTTCCCCATTCGGCTAGAAGGATTAGTCCTCACACATCAGCAATTCAGCAGCTATGA
ACCAGAGCTGTTTCCAGGACTGATTTACAGAATGATCAAACCCAGAATCGTTCTGCTCAT
CTTTGTTTCGGGGAAAGTTGTACTCACAGGCGCCAAGGTGAGAGCAGAGATCTATGAAGC
ATTTGAAAACATCTATCCCATTCTGAAAGGTTTCCGCAAGACAACGTAG
