# Supplementary material for: Chromosome-Level Genome Assembly of the Speckled Blue Grouper (Epinephelus cyanopodus) Provides Insight into Its Adaptive Evolution
Source: Biology (Basel). 2022 Dec 13;11(12):1810. doi: 10.3390/biology11121810 (PMC9775623; doi:10.3390/biology11121810)
Supplement: Supplementary file 1 [file biology-11-01810-s001.zip › Supplemental Data/HO01031.align]

>Epmoa-GLEAN-10022249_moa
------------------ATGGAGTCTCACCTGGGCAGGTCGGTCCCATGTGTTCTGTCC
CTGTACCTGTTTATACAGTTGTGCCAGGCTGCACCAGGTCTACCTGGGTCACAAAGGGAG
GAATCAATTGATGCCCGCCCTGCTTTAGCAGCGCTAGCCAATCCCTTTGGCTCTGGAGAA
GAGGACCGCAGATTGCGGCAGAGTTTCATTCAATCCAGTCTGAAGGATGGCCAAGAAGGA
CCAGAAATCAGTACCTCGGAGCAAGA---GGTGTTCTTCCTGTTT---CGTCTCTATGAC
TTCGACCGCAGTGGGCTCCTGGATGGTTTGGAAATGATGAAGCTGCTTTCAGACTACAAC
TCCCATCATACACCTGGAACACAAGCCAATGAGCTGGTGGTGTCTATGGTAGATTTTTTA
CTCCAGACTCAGGATCTGAACCAGGACGGCCTGTTGGCCCCATCTGAGCTGCTGTCTCCA
GCATTACCTCACACACAGGACTCCAGCAACAACAACGCACCTCACCAGGAGCAGGAGGTG
GCCGCAGAGGAGAAGCTGTCAAACCCCATCACTGACGAGGAGAAGGCTGTGGTGTTAGAT
GTCCACAAGAAGATTAAAGCAGCTTTTGAAGTGTTTGACCAGGAGTCTAATAACACAGTG
GATGTCAGGGAGCTGAGCACCATCATGTATTCCCTGGGTTGCTTCCCCACCCAGGCAGAC
CTACATGACCTAATAGCTGAGGTTGAAGAGGACCATGCAGGATATATCCATTTGGACAAG
TTCCTTCCAGTCATGTCCAAAGTGCTGCTGGAGCACAAGTTCCCTCCCATCCCTGAGGAC
ATTCTGCTTCAGGCCTTTGAGGTTCTGGACAAAGGAAAGAAAGGATACCTGGAGCCTGAG
GAGCTGACAAAGTACATGACACAGGAAGGTGACCCCTTCACTCAGGAGGAGATGGAGGAA
ATGCTGACAGCATTTGCTGACAAAGAGAAGAACCTCATCTATTACGAAGACATAATTAGC
CAGCTGACCATCGACCCTGAAATGTAG
>Ecy-GLEAN-10025758_Ecy
--------------------------TCAC-TGGGCAGGTCGGTCCCATGTGTTCTGTCC
CTCTACCTGTTCATACAGTTGTGCCAGGCTGCACCAGGTCTTCCTGGGTCACAAAGGGAG
GAATCAGTTGATGCCCGCCCTGCTTTAGCAGCGCTAGCCAATCCCTTCGGCTCTGGAGAA
GAGGACCGCAGATTGCGGCAGAGTTTCATTCAATCCAGTCTGAAGGATGGCCAAGAAGGA
CCAGAAATCAGTACCTCGGAGCAAGATCTTCTGCGCTGCCAGGTTGAAGATTTGTGTG--
---------AATGGGCTCCT-GATGGCTTGGAAATGATGAAGCTACTTTCAGACTATAAC
TCCCATCATACACCTGGAGCACAGGCCAATGAACAGGTGGTGTCTATGGTAGATTTTTTA
CTCCAGACTCAGGATCTGGACCAGGACGGCCTGTTGGCCCCATCTGAGCTGCTGTCTCCA
GCATTACCTCACACACAGGACTCCAGCAACAACAATGCACCTCACCAGGAGCAGGAGGTG
GCCGCAGAGGAGAAGCTGTCAAACCCCATCACTGATGAGGAGAAGGTAGGAGCAGCAG--
-------AGGAGAGAGAGGAGGTTCATGAAGAGCTGCAGCA-------------------
----TCAAGATGCAGAGCAACTTCA-----------------------------------
--ACACGAAGTAAAGACAGAGGAGGAGGAGGCC--------ATAAATCAAATAGA-----
------------------------------------------------------------
-------------------------TGAACAGTATGGACAACATATCCCAGAAGCCCCAG
CAGCGGAACATGTGCAGGACC----ACCATGCCCCTGTTCATCAGGGGCAA---------
------------------------------------------------------------
---------------CCAGAGATGTGA
>OF04660-RA_aka
ATGCAGACAGGTGTGTTCATGGAGTCTCACCTGGGCAGGTCGGTCCCATGTGTTCTGTCC
CTCTACCTGTTTATACAGTTGTGCCAGGCTGCACCAGGTCTACCTGGGTCACAAAGGGAG
GAATCAGTTGATGCCCGCCCCGCTTTAGCAGCGCTAGCCAATCCCTTTGGCTCTGGAGAA
GACGACCGCAGATTGCGGCAGAGTTTCATTCAATCCAGTCTGAAGGATGGCCAAGAAGGA
CCAGAAATCAGTACCTCGGAGCAAGA---GGTGTTCTTCCTGTTT---CGTCTTTATGAC
TACGACCGCAGTGGGCTCCTGGATGGCTTGGAAATGATGAAGCTACTTTCAGACTATAAC
TCCCATCATACACCTGGAGCACAGGCCAATGAGCAGGTGGTGTCTATGGTAGATTTTTTA
CTCCAGACTCAGGATCTGAACCAGGACGGCCTGTTGGCCCCATCTGAGCTGCTGTCTCCA
GCATTACCTCACACACAGGACTCCAGCAACAACGACGCACCTCACCAGGAGCAGGAGGTG
GCCGCAGAGGAGAAGCTGTCAAACCCCATCACTGATGAGGAGAAGGTAGGAGCAGCAG--
-------AGGAGAGAGAGGAGGTTCACGAAGAGCTGCAGCA-------------------
----TCAAGATGCAGAGCAACTTCA-----------------------------------
--GCACGAAGTAAAGACAGAGGAAGAGGAGGCC--------ATAAATCAAATAGA-----
------------------------------------------------------------
-------------------------TGAACAGTATGGACAACATATCCCAGAAGCCCCAG
CAGCGGAACTTGTGCAGGACC----ACCATGTCCCTGTTCATCAGGGGCAA---------
------------------------------------------------------------
---------------CCAGAGATGTGA
>C.altivelis-GLEAN-10027353_alt
------------ATGTTCATGGAGTCTCACCTGGGCAGGTTGGTCCCATGTGTTCTGTCC
CTGTACCTGTTTATACAGTTGTGCCAGGCTGCACCAGGTCTACCTGGGTCACAAAGGGAG
GAATCAGCTGATGCCCGCCCCACTTTAGCAGTGCTAGCCAATCCCTTTGGCTCTGGAGAG
GAGGACCGCAGATTGCGGCAGAGTTTCATTCAATCCAGTCTGAAGGATGGCCAAGAAGGA
CCAGAAATCAGTACCTCGGAGCAAGA---GGTGTTCTTCCTGTTT---CGTCTCTATGAC
TTCGACCGCAGTGGGCTCCTGGATGGTTTGGAAATGATGAAGCTGCTTTCAGATTACAAC
TCCCATCATACACCTGGAACACAAGCCAATGAGCTGGTGGTTTCTATGGTAGATTCTTTA
CTCCAGAATCAGGATCTGAACCAGGACGGCCTGTTGGCCCCATCTGAGCTGCTGTCTCCA
GCATTACCTCACACACAGGACTCCAGCAACAACAACGCACCTCACCAGGAGCAGGCGGTG
GCTGCAGAGGAGAAGCTGTCAAACCCAATCACTGACGAGGAGAAGGTAGGAGCAGCAG--
-------AGGAGAGAGAGGAGGTTCATGAAGAGCTGCAGCA-------------------
----TCAAGATGCAGAGCAACTTCA-----------------------------------
--ACATGAAGTAAAGACAGAGGAAGAGGAGGCC--------ATAAATCAAATAGA-----
------------------------------------------------------------
-------------------------TGAACAGTATGGACAACATATCCCAGAAGCCCCAG
CAGCGGAACATGTGCAGGACC----ACCATGTCCCTGTTCATCAGGGGCAA---------
------------------------------------------------------------
---------------CCAGAGATGTGA
>E.fuscoguttatus.18488_fus
ATGCAGACAGGTGTGTTCATGGAGTCTCACCTGGGCAGGTCGGTCCCATGTGTTCTGTCC
CTGTACCTGTTTATACAGTTGTGCCAGGCTGCACCAGGTCTACCTGGATCACAAAGGGAG
GAATCAGTTGATGCCCGCCCCGCTTTAGCAGCGCTAGCCAATCCCTTTGGCTCTGGAGAA
GAGGACCGCAGATTGCGGCAGAGTTTCATTCAATCCAGTCTGAAGGATGGCCAAGAAGGA
CCAGAAATCAGTACCTCGGAGCAAGA---GGTGTTCTTCCTGTTT---CGTCTCTATGAC
TTCGACCGCAGTGGTCTCCTGGATGGTTTGGAAATGATGAAGCTGCTTTCAGACTACAAC
TCCCATCATACACCTGGAACACAAGCCAATGAGCTGGTGGTGTCTATGGTAGATTTTTTA
CTCCAGACTCAGGATCTGAACCAGGACGGCCTGTTGGCCCCATCTGAGCTGCTGTCTCCA
GCATTACCTCACACACAGGACTCCAGCAACAACAACGCACCTCACCAGGAGCAGGAGGTG
GCCGCAGAGGAGAAGCTGTCAAACCCCATCACTGACGAGGAGAAGGTAGGAGCAGCAG--
-------AGGAGAGAGAGCAGGTTCATGAAGAGCTGCAGCA-------------------
----TCAAGAGGCAGAGCAACTTCA-----------------------------------
--ACACGAAGTAAAGACAGAGGAAGAGGAGGCC--------ATAAATCAAATAGA-----
------------------------------------------------------------
-------------------------TGAACAGTATGGACAACATATCCCAGAAGCCCCAG
CAGCGGAACATGTGCAGGACC----ACCATGTCCCTGTTCATCAGGGGCAA---------
------------------------------------------------------------
---------------CCAGAGATGTGA
>XP-033473946.1_lan
ATGCAGACAGGTGTGTTCATGGAGTCTCACCTGGGCAGGTTGGTCCCTTGTGTTCTGTCC
CTGTACCTGTTTATACAGTTGTGCCAGGCTGCACCAGGTCTACCTGGGTCACAAAGGGAG
GAATCGGTTGATGCCCGCCCCGCTTTAGCAGCGCTAGCCAATCCCTTTGGCTCTGGAGAG
GAAGACCGCAGATTGCGGCAGAGTTTCATTCAATCCAGTCTGAAGGATGGCCAAGAAGGA
CCAGAAATCAGTACCTCGGAGCAAGA---GGTGTTCTTCCTGTTT---CGTCTCTATGAC
TTCGACCGCAGTGGGCTCCTGGATGGTTTGGAAATGATGAAGTTGCTTTCAGACTACAAC
TCCCATCATACACCTGGAACACAAGCCAATGAGCTGGTGGTGTCTATGGTAGATTTTTTA
CTCCAGACTCAGGATCTGAACCAGGACGGCCTGTTGGCCCCATCTGAGCTGCTGTCTCCA
GCATTACCTCACACACAGGACTCCAGCAACAACAACGCACCTCACCAGGAGCAGGAGGTG
GCCGCAGAGGAGAAGCTGTCAAACCCCATCACTGACGAGGAGAAAGTAGGAGCAGCAG--
-------AGGAGAGAGAGGAGGTTCATGAAGAGCTGCAGCA-------------------
----TCAAGATGCAGAGCAACTTCA-----------------------------------
--ACACGAAGTAAAGACAGAGGAAGAGGAGGCC--------ATAAATCAAATAGA-----
------------------------------------------------------------
-------------------------TGAACAGTATGGACAACATATCCCAGAAGCCCCAG
CAGCGGAACATGTGCAGGACC----ACCATGTCCCTGTTCATCAGGGGCAA---------
------------------------------------------------------------
---------------CCAGAGATGTGA
