# Supplementary material for: Chromosome-Level Genome Assembly of the Speckled Blue Grouper (Epinephelus cyanopodus) Provides Insight into Its Adaptive Evolution
Source: Biology (Basel). 2022 Dec 13;11(12):1810. doi: 10.3390/biology11121810 (PMC9775623; doi:10.3390/biology11121810)
Supplement: Supplementary file 1 [file biology-11-01810-s001.zip › Supplemental Data/HO01038.align]

>E.fuscoguttatus.18619_fus
------------------------------------------------------------
------------------------------------------------------------
------------------------------------------------------------
------------------------------------------------------------
------------------------------------------------------------
------------------------------------------------------------
------------------------------------------------------------
------------------------------------------------------------
------------------------------------------------------------
------------------------------------------------------------
------------------------------------------------------------
------------------------------------------------------------
------------------ATGGCGTCTAAACGCCGGCCGGGTGAGAGCGTGAAGACAGAG
CAGAAGAAGAAGAAGACGAAGAGCTGTGAGGAGACAGCTGAACTTTGTCCGGTGCTGGGA
GACGAGCAGGTGAAGAGGACCGTGAAGGAGGCGTGGAGACAGAGGACTGACTGCGCCCAC
GGGGATCTGGAGTTGGACTTCCACCCCTTCCCTCACTGCATCATCAGGAACTTCCTCAGC
AGCGAGACCTTTGTGGAGAACCTGCAGAAAGAACTGCTGGAGCTTAACTTCCACGAGAAG
TCAAACGATCTGTACAAATTCAAACAGTCGGATGACCTGAAGAAGAGAACAGAGCCACAT
ATCGCAGGACTGAGGGCAGCACTGTTCGGGCATTTCGGCTCCTGGCTCGGGGATGTGTTG
GGGGTTGAACTGGAGCCCACAGTGGATATTTCTTGTGCCAAATATGAGTACACAGATGTT
CTTTTGTGTCATGATGATGAATTGGAGGGGAGGCGCGTTGCTTTCATTCTGTATCTCGTG
CCTCCGTGGCAGAGCAGTGATGGAGGAACCCTCGATCTCTACACAACAGACA--------
------------------------------------------------------------
----------GTAATTTCCAACCGCAGAGCATAGTGAAGTCGCTCGTTCCTTCTTTGAAC
ACACTCGTTCTCTTTGAAGTGTCTCCGGTCTCCTTTCACCAGGTGTCAGAGATTTTGACG
CAGGACAAGTGTCGTCTGTCTCTGAGCGGCTGGTTTCACGGGCCATCTTTGGAGCGTCCT
CCTCGCCACATAGAGGCCCCCATCCCACGGAGCCCACACTTACCCAGAGATGAAACATTG
CTGCTGGAGTGGGTCAATCCAGTGTACCTGGACATATCCTACCAAGAGCAGATTCAGGAG
GAGTTTGAGGAGAGCTCTGAAATTCAGCTCAAAGATTTTCTCAAGGAGGAGAAGTTCAGG
GAGGTGAGTGAAGCACTGAGACTCACTCAGATTGAGTGGACGAAGAGAGGTCCGCCTAAT
AAAAGATGCTATGAAGTGGCCTCTCTGGAAACCTTCCCAGAGTGTGTGAGTGCATGTTGG
GAGCTGCTTCGATCAGAGGCGTTCTTCCTCCTTCTGTCCAACTTCACCGGCCTTCGATTG
CATTTCCTGTGTCCCGCTGATGACGACGACGACGATGAGAATAAAGATGAAGAGAAAGAC
AACGTACAGGAGGGAGAAGCCACTGGGTCTTCGACTGAATCCCCATCAGCAAACACGAGC
AGAGAGAA----------------------------------------------------
------------------------------------------------------------
------------------------AGAACTGAGCACGCCCGTGTGTTGTGGTGAACTGCG
CCGATGGTCTCATGGCAGCTACACTCTGTTGCATGATGCAGAAGCAGCGCAGGCGGACTA
CGCTCTGGACCTCGTTTTACCTTTTTGTGGTGCAGACTGGCAGTCAGAGTTTGGGGGCTT
CACGTGTTATGTTGCCAATGAAGAGGATGAGGAGCTCCTGACAGTGTATCCAGAAGATAA
TTCCCTCGCTCTTGTCTACAGAGACAAAGAAACCCTCAAATTTGTCAAACATGTCAACCA
CAAAAGCTCCTCTGGTTCTGCTAACGGCTCTACCTGCAGAGCATTTCATGACTTCTCTTT
TGTGTATTATGAATAA
>XP-033469855.1_lan
------------------------------------------------------------
------------------------------------------------------------
------------------------------------------------------------
------------------------------------------------------------
------------------------------------------------------------
------------------------------------------------------------
------------------------------------------------------------
------------------------------------------------------------
------------------------------------------------------------
------------------------------------------------------------
------------------------------------------------------------
------------------------------------------------------------
------------------ATGGCGTCTAAACGCCGACCGGGTGAGAGCGTGAAGACAGAG
CAGAAGAAGAAGAAGACGAAGAGCTGTGAGGAGACAGCTGAACTTTGTCCGGTGCTGGGA
GACGAGCAGGTGAAGAGGACCGTGAAGGAGGCGTGGAGACAGAGGACTGACTGCTCCCAC
GGGGATCTGGAGTTGGACTTCCACCCCTTCCCTCACTGCATCATCAGGAACTTCCTCAGC
AGCGAGACCTTTGTGGAGAACCTGCAGAAGGAACTGCTGGAGCTCAACTTCCACGAGAAG
TCAAACGATCTGTACAAATTCAAACAGTCGGATGACCTGAAGAAGAGAACAGAGCCACAT
ATCACAGGACTGAGGGCAGCACTGTTCGGGCATTTCGGCTCCTGGCTCGGGGATGTGTTG
GGGGTTGAACTGGAGCCCACAGTGGATATTTCTTGTGCCAAATATGAGTACACAGATGTT
CTTTTGTGTCATGATGATGAATTGGAGGGGAGGCGCGTTGCTTTCATTCTGTATCTCGTG
CCTCCGTGGCAGAGCAGCGATGGAGGAACCCTCGATCTCTACACAACAGACA--------
------------------------------------------------------------
----------GTAATTTCCAACCGCAGAGCATAGTGAAGTCGCTCGTTCCTTCTTTGAAC
ACACTCGTTCTCTTTGAAGTGTCTCCGGTCTCCTTTCACCAGGTGTCAGAGGTTTTGACG
CAGGACAAGTGTCGTCTGTCTCTGAGCGGCTGGTTTCACGGGCCATCTTTGGAGCGTCCT
CCTCGCCACATAGAGGCCCCCGTCCCACGGAGCCCACACTTACCCAGAGATGAAACGTTG
CTGCTGGAGTGGGTCAATCCAGTGTACCTGGACATATCCTACCAAGAGCAGATTCAGGAG
GAGTTTGAGGAGAGCTCTGAAATTCAGCTCAAAGATTTTCTCAAGGAGGAGAAGTTCAGG
GAGGTGAGTGAAGCACTGAGACTCACTCAGATTGAGTGGACGAAGAGAGGTCCGCCTAAT
AAAAGATGCTATGAAGTGGCCTCTCTGGAAACCTTCCCAGAGTGTGTGAGTGCATGTTGG
GAGCTGCTTCGATCAGAGGCGTTCTTCCTCCTTCTGTCCAACTTCACCGGCCTTCGATTG
CATTTCCTGTGTCCTGCTGAT---GACGACGACGATGAGAATAAAGATGAAGAGAAAGAC
AATGTACAGGAGGGAGAAGCCACTGGGTCTTCGACTGAATCCCCATCAGCAAACACGAGC
AGAGAGAA----------------------------------------------------
------------------------------------------------------------
------------------------AGAACTGAGCACGCCCGTGTGTTGTGGTGAACTGCG
CCGATGGTCTCATGGCGGCTACACTCTGTTGCATGATGCAGAAGCAGCGCAGGCGGACTA
CGCTCTGGACCTCATTTTACCTTTTTGTGGTGCAGACTGGCAGTCAGAGTTTGGGGGCTT
CACGTGTTATGTTGCCAATGAAGAGGATGAGGAGCTCCTGACAGTGTATCCAGAAGATAA
TTCCCTCGCCCTCGTCTACAGAGACAAAGAAACCCTCAAATTTGTCAAACATGTCAACCA
CAAAAGCTCCTCTGGTTCTGCTGACAACTCTACCTGCAGAGCATTTCATGACTTCTCTTT
TGTGTATTATGAATAA
>C.altivelis-GLEAN-10027342_alt
ATGTCGGTCGTGCCTCCCAGTCGCTCGGCCGCCGGCTGGCCGCGCGGTGGTGCCGTTCAG
TTTGGGAACAAATACATCAGCGGGCCTGCGAAACCGCTCACACTGGAGAGGACCATCAAC
CTATACCCTCTAACCAACTACACATTCGGCACCAAGGAGCCTCTGTATGAGAAGGACAGC
TCAGTGGCTGCTCGGTTCCAACGGATGCGGGAAGAGTTTGATAAAATGGGAATGCGGAGG
ACGGTGGAGGGTGTTCTTATCGTCCATGAACACAGGCTGCCTCACGTCTTACTGCTTCAG
CTGGGCACCACTTTCTTCAAACTGCCCGGGGGAGAGCTGAGTCCTGGAGAAGATGAAGTG
GAGGGTCTGAAACGCCTAATGACTGAGATCCTCGGACGGCAAGACGGCGTGAAGCAGGAC
TGGGTGATTGATGACTGTATCGGCAACTGGTGGCGCCCCAACTTTGAGCCTCCACAGTAT
CCGTATATTCCAGCTCACATCACCAAACCTAAGGAGCATAAGAAGCTATTCCTGGTTCAA
TTGCAGGAGAAAGCGCTGTTTGCCGTCCCCAAGAACTATAAACTGGTGGCAGCACCATTG
TTTGAACTATATGACAACGCTCCTGGATATGGACCAATCATTTCCAGTCTACCGCAGCTA
TTGAGCAGTAGTGTGGAAGTTGTCATAGCTGTTTATAACCTACATGTCTGTCTGGTTTCA
CACCGGATAGTTTATGTAATGGCGTCTAAACGCCGGCCAGGTGAGAGCGTGAAGACAGAG
CAGAGGAAGAAGAAGACGAAGAGCTGTGAGGAGACAGCTGAACTTTGTCCGGTGCTGGGA
GACGAGCAGGTGAAGAGGACCGTGAAGGAGGCGTGGAGACAGAGGACTGACTGCACCCAC
GGGGATCTGGAGTTGGACTTCCACCCCTTCCCTCACTGCATCATCAGGAACTTCCTCAGC
AGCGAGACCTTTGTGGAGAACCTGCAGAAAGAACTGCTGGAGCTCAACTTCCACGAGAAG
TCAAACGATCTGTACAAATTCAAACAGTCGGATGACCTGAAGAAGAGAACAGAGCCACAT
ATCGCAGGACTGAGGGCAGCACTGTTCGGGCGTTTCGGCTCCTGGCTCGGGGATGTGTTG
GGGGTTGAACTGGAGCCCACAGTGGATATTTCTTGTGCCAAATATGAGTACACAGATGTT
CTTTTGTGTCATGATGATGAATTGGAGGGGAGGCGCGTTGCTTTCATTCTGTATCTCGTG
CCTCCGTGGCAGAGCAGCGATGGAGGAACCCTCGATCTCTACACAACAGACAGTGAGTGT
CCTGCTGTGTGTGTGTTGTTCTGTGCATTTAGACAACACGAGTCTTGTATAATTTACGTC
TTTGTCACAGGTAATTTCCAACCGCAGAGCATAGTGAAGTCGCTCGTTCCTTCTTTGAAC
ACTCTCGTTCTCTTTGAAGTGTCTCCGGTCTCCTTTCACCAGGTGTCAGAGGTTTTGACG
CAGGACAAGTGTCGTCTGTCTCTGAGCGGCTGGTTTCACGGGCCATCTTTGGAGCGTCCT
CCTCGCCACATAGAGGCCCCTGTCCCACGGAGCCCACACTTACCCAGAGATGAAACATTG
CTGCTGGAGTGGGTCAATCCAGTGTACCTGGACATATCCTACCAAGAGCAGATTCAGGAG
GAGTTTGAGGAGAGCTCTGAAATTCAGCTCAAAGATTTTCTCAAGGAGGAGAAGTTCAGG
GAGGTGAGTGAAGCACTGAGACTCACTCAGATTGAGTGGACGAAGAGAGGTCCGCCTAAT
AAAAGATGCTATGAAGTGGCCTCTCTGGAAACCTTCCCAGAGTGTGTGAGTGCATGTTGG
GAGCTGCTTCGATCAGAGGCGTTCTTCCTCCTTCTGTCCAACTTCACTGGCCTTCGATTG
CATTTCCTGTGTCCTCCTGAT------GACGACGATGAGAATAAAGATGAAGAGAAAGAC
AAAGTACAGGAGGGAGAAGCCACTGGGTCTTTGACTGAATCCCCATCAGCAAACACGAGC
AGAGAGAA----------------------------------------------------
------------------------------------------------------------
------------------------AGAACTGAGCACGCCCGTGTGTTGTGGTGAACTGCG
CCGATGGTCTCATGGCGGCTACACTCTGTTGCATGATGCAGAAGCAGCGCAGGCGGACTA
CGCTCTGGACCTCGTTTTACCTTTTTGTGGTGCAGACTGGCAGTCAGAGTTTGGGGGCTT
CACGTGTTATGTTGCCAATGAAGAGGATGAGGAGCTCCTGACAGTGTATCCAGAAGATAA
TTCCCTCGCCCTTGTCTACAGAGACAAAGAAACCCTCAAATTTGTCAAACATGTCAACCA
CAAAAGCTCCTCTGGTTCTGCTAACAGCTTTACCTGCAGAGCATTTCATGACTTCTCTTT
TGTGTATTATGAATAA
>Epmoa-GLEAN-10022239_moa
------------------------------------------------------------
------------------------------------------------------------
------------------------------------------------------------
------------------------------------------------------------
------------------------------------------------------------
------------------------------------------------------------
------------------------------------------------------------
------------------------------------------------------------
------------------------------------------------------------
------------------------------------------------------------
------------------------------------------------------------
------------------------------------------------------------
------------------ATGGCGTCTAAACGCCGGCCGGGTGAGAGCGTGAAGACAGAG
CAGAAGAAGAAGAAGACGAAGAGCTGTGAGGAGACAGCTGAACTTTGTCCGGTGCTGGGA
GACGAGCAGGTGAAGAGGACCGTGAAGGAGGCGTGGAGACAGAGGACTGACTGCACCCAC
GGGGATCTGGAGTTGGACTTCCACCCCTTCCCTCACTGCATCATCAGGAACTTCCTCAGC
AGCGAGACCTTTGTGGAGAACCTGCAGAAAGAACTGCTGGAGCTCAACTTCCACGAGAAG
TCAAACGATCTGTACAAATTCAAACAGTCGGATGACCTGAAGAAGAGAACAGAGCCACAT
ATCGCAGGACTGAGGGCAGCACTGTTCGGGCGTTTCGGCTCCTGGCTCGGGGATGTGTTG
GGGGTTGAACTGGAGCCCACAGTGGATATTTCTTGTGCCAAATATGAGTACACAGATGTT
CTTTTGTGTCATGATGATGAATTGGAGGGGAGGCGCGTTGCTTTCATTCTGTATCTCGTG
CCTCCGTGGCAGAGCAGCGATGGAGGAACCCTCGATCTCTACACAACAGACAGTGAGTGT
CCTGCTGTGTGTGTGTTGTTCTGTGCATTTAGACAACACAAGTCTTGTATAATTTACGTC
TTTGTCACAGGTAATTTCCAACCGCAGAGCATAGTGAAGTCGCTCGTTCCTTCTTTGAAC
ACACTCGTTCTCTTTGAAGTGTCTCCGGTCTCCTTTCACCAGGTGTCAGAGGTTTTGACG
CAGGACAAGTGTCGTCTGTCTCTGAGCGGCTGGTTTCACGGGCCATCTTTGGAGCGTCCT
CCTCGCCACATAGAGGCCCCCGTCCCACGGAGCCCACACTTACCCAGAGATGAAACGTTG
CTGCTGGAGTGGGTCAATCCAGTGTACCTCGACATATCCTACCAAGAGCAGATTCAGGAG
GAGTTTGAGGAGAGCTCTGAAATTCAGCTCAAAGATTTTCTCAAGGAGGAGAAGTTCAGG
GAGGTGAGTGAAGCACTGAGACTCACTCAGATTGAGTGGACGAAGAGAGGTCCGCCTAAT
AAAAGATGCTATGAAGTGGCCTCTCTGGAAACCTTCCCAGAGTGTGTGAGTGCATGTTGG
GAGCTGCTTCGATCAGAGGCGTTCTTCCTCCTTCTGTCCAACTTCACCGGCCTTCGATTG
CATTTCCTGTGTCCTGCTGAT---GACGACGATGATGAGAATAAAGATGAAGAGAAAGGC
AACGTACAGGAGGGAGAAGCCACTGGGTCTTCGACTGAATCCCCATCAGCAAACACGAGC
AGAGAGAA----------------------------------------------------
------------------------------------------------------------
------------------------AGAACTGAGCACGCCCGTGTGTTGTGGTGAACTGCG
CCGATGGTCTCATGGCGGCTACACTCTGTTGCATGATGCAGAAGCAGCGCAGGCGGACTA
CGCTCTGGACCTCGTTTTACCTTTTTGTGGTGCAGACTGGCAGTCAGAGTTTGGGGGCTT
CACGTGTTATGTTGCCAATGAAGAGGATGAGGAGCTCCTGACAGTGTATCCAGAAGATAA
TTCCCTCGCCCTCGTCTACAGAGACAAAGAAACCCTCAAATTTGTCAAACATGTCAACCA
CAAAAGCTCCTCTGGTTCTGCTAACGGCTTTACCTGCAGAGCATTTCATGACTTCTCTTT
TGTGTATTATGAATAA
>OF04651-RA_aka
------------------------------------------------------------
------------------------------------------------------------
------------------------------------------------------------
------------------------------------------------------------
------------------------------------------------------------
------------------------------------------------------------
------------------------------------------------------------
------------------------------------------------------------
------------------------------------------------------------
------------------------------------------------------------
------------------------------------------------------------
------------------------------------------------------------
------------------ATGGCGTCTAAACGCCGGCCGGGTGAGAGTGTGAGGACAGAG
CAGAAGAAGAAGAAGACGAAGAGTTGTGAGGAGACAGCTGAACTTTGTCCGGTGCTGGCA
GACGAGCAGGTGAAGAGGACCGTGAAGGAGGCGTGGAGACAGAGGACTGACTGCACACAC
GGGGATCTGGAGTTGGACTTCCACCCCTTCCCTCACTGCATCATCAGGAACTTCCTCAGC
AGCGAGACCTTTGTGGAGAACCTGCAGAAAGAATTGCTGGAGCTCAACTTCCACGAGAAG
TCAAATGACCTGTACAAATTCAAACAGTCGGATGACCTGAAGAAGAGAACAGAGCCACAT
ATCGCAGGACTGAGGGCAGCACTGTTTGGGCGTTTCGGCTCCTGGCTCGGGGACGTGTTG
GGGGTTGAACTGGAGCCCACAGTGGATATTTCTTGTGCCAAATATGAGTACACAGATGTT
CTTTTGTGTCATGATGATGAATTGGAGGGGAGGCGCGTTGCTTTCATTCTGTATCTCGTG
CCTCCGTGGCAGAGCAGCGACGGCGGAACCCTCGATCTCTACACAACAGACA--------
------------------------------------------------------------
----------GTAATTTCCAACCGCAGAGCACAGTGAAGTCGCTGGTTCCCTCTTTGAAC
ACACTCGTTCTCTTTGAAGTGTCTCCGGTCTCCTTTCACCAGGTGTCAGAGGTTTTGACG
CAGGACAAATGTCGTCTGTCTCTGAGCGGCTGGTTTCACGGGCCATCTTTGGAGCGTCCT
CCTCGCCACATAGAGGCCCCCGTCCCACGGAGCCCACACTTACCGAGAGATGAAACGTTG
CTGCTGGAGTGGGTCAACCCAGTGTACCTGGACATATCCTACCAAGAGCAGATTCAGGAG
GAGTTTGAGGATAGCTCTGAAATTCAGCTTAAAGATTTTCTCAAGGAGGAGAAGTTCAGG
GAGGTGAGTGAAGCACTGAGACTCACTCAGATTGAGTGGACGAAGAGAGGTCCGCCTAAT
AAGAGATGCTATGAAGTGGCTTCTCTGGAAACCTTCCCCGAGTGTGTGAGTGCATGTTGG
GAGCTGCTTCGATCAGAGGCGTTCTTCCTCCTTCTATCCAACTTCACCGGCCTTCGATTG
CACTTCCTGTGTCCTGCTGAT---GACGACGATGATGAGAATAAAGATGAAGAGAAAGAC
AACGTACAGGAGGGAGAAGCCACTGGGTCTTCAACTGAATCCCCATCAGCAAACACAAGC
AGAGAGAA----------------------------------------------------
------------------------------------------------------------
------------------------AGAACTGAGCACGCCTGTGTGTTGTGGTGAACTGCG
CCGATGGTCTCATGGCAGCTACACTCTGTTGCATGATGCAGAAGCAGCGCAGGCGGAGTA
CGCTCTGGACCTCGTTTTACCTTTTTGTGGTGCAGATTGGCAGTCAGAGTTTGGGGGCTT
CACGTGTTATGTTGCCAATGAAGAGGATGAGGAGCTCCTGACAGTGTATCCAGAAGATAA
TTCCCTTGCCCTCGTCTACAGAGACAAAGAAACCCTCAAATTTGTCAAACATGTCAACCA
CAAAAGCTCCTCTGGTTCTGCTTACGGCTCTACCTGCAGAGCATTTCATGACTTCTCTTT
TGTGTACTATGAATAA
>Ecy-GLEAN-10025769_Ecy
------------------------------------------------------------
------------------------------------------------------------
------------------------------------------------------------
------------------------------------------------------------
------------------------------------------------------------
------------------------------------------------------------
------------------------------------------------------------
------------------------------------------------------------
------------------------------------------------------------
------------------------------------------------------------
------------------------------------------------------------
------------------------------------------------------------
------------------ATGGCGTCTAAACGCGGGCCGGGTGAGAGTGTGAAGACAGAG
CAGAAGAAGAAGAAGACGAAGAGTTGTGAGGAGACAGCTGAACTTTGTCCGGTGCTGGCA
GACGAGCAGGTGAAGAGGACCGTGAAGGAGGCGTGGAGACAGAGGACTAACTGCACACAC
GGGGATCTGGAGTTGGATTTCCACCCCTTCCCTCACTGCATCATCAGGAACTTCATCAGC
AGCGAGACCTTTGTGGAGAACCTGCAGAAAGAACTGCTGGAGCTCAACTTCCACGAGAAG
TCAAACGACCTGTACAAATTCAAACAGTCGGATGACCTGAAGAAGAGAACAGAGCCACAT
ATCGCAGGACTGAGGGCAGCACTGTTCGGGCGTTTCGGCTCCTGGCTTGGGGACGTGTTG
GGGGTTGAACTGGAGCCCACAGTGGATATTTCTTGTGCCAAATATGAGTACACAGATGTT
CTTTTGTGTCATGATGATGAATTGGAGGGGAGGCGCGTTGCTTTCATTCTGTATCTTGTG
CCTCCGTGGCAGAGCAGCGACGGCGGAACCCTCGATCTCTACACAACAGACA--------
------------------------------------------------------------
----------GTAATTTCCAACCGCAGAGCACAGTGAAGTCGGTGGTTCCCTCTTTGAAC
ACACTCGTTCTCTTCGAAGTGTCTCCGGTCTCCTTTCACCAGGTGTCAGAGGTTTTGACG
CAGGACAAGTGTCGCCTGTCTCTGAGCGGCTGGTTTCACGGGCCATCTTTGGAGCGTCCT
CCTCGCCACATAGAGGCCCCCGTCCCACGGAGCCCACACTTACCGAGAGACGAAACGTTG
CTGCTGGAGTGGGTCAACCCAGTGTACCTGGACATATCCTACCAAGAGCAGATTCAGGAG
GAGTTTGAGGATAGCTCTGAAATTCAGCTTAAAGATTTTCTCAAGGAGGAGAAGTTCAGG
GAGGTGAGTGAAGCACTGAGACTCACTCAGATTGAGTGGACGAAGAGAGGTCCGCCTAAT
AAGAGATGCTACGAAGTGGCTAATCTGGAAACCTTCCCTGAGTGTGTGAGTGCATGTTGG
GAGCTGCTTCGATCAGAAGCGTTCTTCCTCCTTCTCTCCAACTTCACCGGCCTTCGATTG
CACTTCCTGTGTCCTGCTGAT---GACGACGACGATGAGAATAAAGATGAAGAGAAAGAC
AACGTACAGGA-GGAGAAGCCACTGGGTCTTCAACTGAATCCCCATCAGCAAACACGAGC
AGAGAGAAAGGTGTGTGTGTGTGTGTGTGTGTGTGTGTGTGTGTGTGTGTGTGTGTGTTT
GTGTGTTTGTGTGTGTGTCAGTGTGAGTGGGTTTCTTCAGCCCCGAGTCTTCACTGTGTG
TGGTTTGACCTTTGTTTGTTCTTTAGAACTGAGCACGCCTGTGTGTTGTGGTGAACTGCG
CCGATGGTCTCGTGGCAGCTACACTCTGTTGCATGATGCAGAAGCAGCGCAGGCGGAGTA
CGCTCTGGACCTCGTTTTACCTTTTTGTGGTGCAGATTGGCAGTCAGAGTTTGGGGGCTT
CACGTGTTATGTTGCCAATGAAGAGGATGAGGAGCTCCTGACAGTGTATCCAGAAGATAA
TTCCCTTGCCCTTGTCTACAGAGACAAAGAAACCCTCAAATTTGTCAAACACGTCAACCA
CAAAAGCTCCTCTGGTTCTGCCAACGGCTCTACCTGCAGAGCATTTCATGACTTCTCTTT
TGTGTACTATGAATAA
