# Supplementary material for: Chromosome-Level Genome Assembly of the Speckled Blue Grouper (Epinephelus cyanopodus) Provides Insight into Its Adaptive Evolution
Source: Biology (Basel). 2022 Dec 13;11(12):1810. doi: 10.3390/biology11121810 (PMC9775623; doi:10.3390/biology11121810)
Supplement: Supplementary file 1 [file biology-11-01810-s001.zip › Supplemental Data/HO01075.align]

>Ecy-GLEAN-10025829_Ecy
ATGGGAGAGACAGAGGAGGAGAGCGACAATGTGGGGAAGCTGTTTGATAACTTCGTCCAG
GCCTCGACCTGTAAGGGAACCCTTCAGGCCTTCAACGTCCTCTGTAGGAAGCTGGACCTG
GACCCTGCGGACAATGACACCTTCTACAGCAACCTTAAGGCAAAGGTCACCTACTGGAAG
GCCAAAGCGCTGTGGAGTAAGCTGGACAAGAGGATGTCCCATAAGGAATACAAGAAAGGC
CAAGCTTGTGTGGGCACCAAGTGCCTCATCATCGGAGGAGGTCCCTGTGGCCTGCGGACA
GCCATCGAGCTCGCTTTGATGGGCGCCAAAGTGGTGGTGATCGAGAAGAGAGATTCCTTC
TCTAGGAATAACGTGCTGCACCTTTGGCCCTACACCATTCATGACCTGCGAGGCCTCGGG
GCCAAAAAGTTTTATGGCAAATTCTGTGCCGGGGCCATAGACCACATCAGCATTCAGAAG
CTGCAGCTGGTCCTGCTGAAGGTCGCCCTGATCGTTGCGGTGGAGTTCCACATCAATGTG
GAGTTTGTCAAACTGTTGGAACCTCCAGAGGATCAGGAAAATGAAGGGCTTGGGTGGAGG
GCTGCAATCCGACCGGCTGATCACCCTGTGGCTAACTTTGAGTTTGATGTCGTGGTGGGG
GCTGACGGACGCAGGAATACTCTGGAAGGTTTCAAAAGAAAGGAGTTCAGGGGGAAGCTT
GCAATCGCCATCACTGCCAACTTCATCAACAGGAACACCACCGCGGAGGCCAAAGTGGAA
GAAATCAGCGGCGTGGCCTTTATCTTCAACCAGAAGTTCTTCCTTGACCTCAAAGAGGAA
ACAGGTATCGACCTGGAGAACATTGTCTACTACAAGGACAACACACATTACTTTGTCATG
ACTGCCAAGAAACAGAGCCTGCTGGACAAGGGGGTCGTCATAAATGATTACGTAGAC---
---------------------------------GAAGCTCTTCTGTGCTACGCCCGAGAG
GCTGCTGACTTTGGCACCAACTACCAACTTCCCACGCTGGATTTTGCCATGAACCACAGC
GGGCAGCCAGATGTAGCAATGTTTGACTTCACAAGCATGTACGCCTCTGAGAACGCTGCA
CTGGTCAGGGAGAGATTTGGACACCAGCTGCTGGTAGCGCTGGTTGGCGACAGTCTGCTA
GAGCCCTTCTGGCCCATGGGGACGGGTTGCGCCAGAGGCTTCCTGGCTGCCTTTGACACG
GCCTGGATGGTGAAAAAGCTGGGCTCAG-------------------------------G
GGAGAGTATTTACAGGCTACTTCCACAAACCACAACTGAAAACATTGCCAAAAACTTTGA
CCAGTACACCATAGACCCTGGGACTCGATACCCCAACCTCAATTCCTCTTGTGTCCGGCC
ACACCAGGTGCGCCACCTGTACATTAGTGCAGAGCTGAATTCCTGCTCTCTGGAGCGTTC
TGCTACCATACGTCGGCCTGTCAATCTCTGCAGACGAGAGTCAGAGATCAGACCGGCGAG
GCTTCTCACCTGGTGCCAGAAGCAGACGGAGGGCTACAGGAATGTGATGATTACAGACTT
GACGTCTTCCTGGAAAAGTGGCATCGCTCTCTGCGCCCTCATCCATAAGTTCAGACCACA
GCTGATAGATTTTGACTCATTAAACGAGGAAGACCACACTGCAAATCTGCAGCTGGCTCT
TGACATCAGTGAGCGTGAATTTGGGATCAAATCATTCACAGCTGTGAAGGAGCTGAGCGC
CGACCAGGAGCTGGATAAGACCAGGATGAATGCCTACCTGTCCAAGTTCTACGAGCTGTT
CCGGGGCACGCCTTTACCTGCCTCAGGCTCCAGAGGAGTGGATGAAAACAATGAAGATTA
TCCATCTAAGGAAGTCAGGAGTAATAATAATGTGCTCAATCTTGCACTGCCTAGGAAACG
GGTACCAAAGGATGAGAAGAAGTCAGACGGTACAGATCCCATTCACAAAAGGAGGCGGAA
ATTCTGCAGTTATCTGGAGGAGGCCACCAATCTGTCGAGTAATGGCTCCGCTGTGCGAGA
GGACCGAGAACCCAAAGAAAACAAAGTGCGCTCAATGGCTACTCAGCTGCTGGCTAAGTT
TGAAAGCACACCGAGCTACACCGTCCG-GAGAACA----CAGACTGTGAGGAGTCCTCCC
CGCTGCAAACTCTTGAACTGGCTGAGAGTGTGCACGTTAAACGCAGGCCTCC--TGCCGC
CTAAACCTCCTCCTGAGAAGCAGTTTGAAGTAAGTATCAGAAAAGCAGCAACACAATTAG
TGCGCCTGCCTCCAAAGACTCTGCCTAAACCCCAGCCTCAGTCCCAGCATCCATTTTCTT
TAGTGAAGCTCAGACATGTTGATCAGCCGCACGCTGAGACGGAGCCCGAGCCTCAGCCGG
AAAGTGCAGACCCCCCTGCTTCTACTCATTCCTGCCACTCAGCAATCCATTTCATGACAA
GAGTCCTCCAGCGCCTCAGGGAGGTGGATGAATACGTCTCTGAGAAAAAAGCTCAGACAC
AACAGGCTAGAGAGTTTCACTCAAAGAGTATAAAGGAAAAGGCTGTTCACCTCACTGGGT
TGTTCTCAGCAGACAGCTCTGCTGCACTCAAGGGCGGCTCGTTCCGTAGGCCGTTCCCGC
CGTCAGGTGACAAGTGTCACTCATGCGAGAGGCGTGTTTATATGGTGGAGAGGGTCTGTG
CCGAGGGGCTCTACTTCCACAGGGAGTGTTTTCGCTGCTC-ACCTGCAGCTCTGCCCTGC
GACAGGGAGCGCACGCCTTCGACTCTGAACAGGGGAAGTTGTACTGCAAACTTCATTTTG
ATCAACGTAACAATGGGACAACCCTACGGAGGAATTTTTCTCTACGCTCAAACCGTTATG
GAGCTGGACTTCAGGAGCAATGTGCTGCCGACGGACAGATCTCCGAGTCCAGCAGCACAG
AAGACCTGCAGAGCCAATCCTCAGC----------------------------------A
GCTGACGCCT--------TTTATGAAGTGTGTGA--------------------------
---------------------------GCCAGCT---GGATGGTTTTAAGG----TGATC
ACCTGCATGGTCACGTGGTCATGTGT----------------------------------
----------CACAGTGG------------------------------------TGATGT
GGCTGCAGATACTGATGATAAATAA------CTGA
>OF04597-RA_aka
ATGGGAGAGACAGAGGAGGAGAGCGACAATGTGGGGAAGCTGTTTGATAACTTCGTCCAG
GCCTCGACCTGTAAGGGAACCCTTCAGGCCTTCAACGTCCTCTGTAGGAAGCTGGACCTG
GACCCTGCGGACAATGACACCTTCTACAGCAGTCTTAAGGCAAAGGTCACCTACTGGAAG
GCCAAAGCGCTGTGGAGTAAGCTGGACAAGAGGATGTCCCATAAGGAATACAAGAAAGGC
CAAGCTTGTGTGGGCACCAAGTGCCTCATCATCGGAGGAGGTCCCTGCGGCCTGCGGACA
GCCATCGAGCTCGCTTTGATGGGCGCCAAAGTGGTGGTGATCGAGAAGAGAGATTCCTTC
TCTAGGAATAACGTGCTGCACCTTTGGCCCTACACCATTCATGACCTGCGAGGCCTCGGG
GCCAAAAAGTTTTATGGCAAATTCTGTGCCGGGGCCATAGACCACATCAGCATTCAGAAG
CTACAGCTGGTCCTGCTGAAGGTCGCCCTGATCGTTGCGGTGGAGTTCCACATCAATGTG
GAGTTTGTCAAACTGTTGGAACCTCCAGAGGATCAGGAAAATGAAGGGCTTGGGTGGAGG
GCTGCAATCCGACCGGCTGATCACCCAGTGGCTAACTTTGAGTTTGATGTCGTGGTGGGG
GCTGATGGACGCAGGAATACTCTGGAAGGTTTCAAAAGAAAGGAGTTCAGGGGGAAGCTT
GCAATTGCCATCACTGCCAACTTCATCAACAGGAACACCACCGCGGAGGCCAAAGTGGAA
GAAATCAGCGGCGTGGCCTTTATCTTCAACCAGAAGTTCTTCCTTGACCTCAAAGAGGAA
ACAGGTATCGACCTGGAAAACATTGTCTACTACAAGGACAACACACATTACTTTGTCATG
ACTGCCAAGAAACAGAGCCTGCTGGACAAGGGGGTCGTCATAAATGATTACGTAGACACC
CAGATGTTACTGAGCAGTGAAAATGTCAACCAGGAAGCTCTTCTGTGCTACGCCCGAGAG
GCTGCTGACTTTGGCACCAACTACCAACTTCCCACGCTGGATTTTGCCATGAACCACAGC
GGGCAGCCAGATGTAGCAATGTTTGACTTCACAAGCATGTACGCCTCTGAGAACGCTGCA
CTGGTCAGGGAGAGATTTGGACACCAGCTGCTGGTAGCGCTGGTTGGCGACAGTCTGCTA
GAGCCCTTCTGGCCCATGGGGACGGGTTGCGCCAGAGGCTTCCTGGCTGCCTTTGACACG
GCCTGGATGGT-AAAAAGCTGGGCTCAGGGTCGCACTGCTCTGGAAGTGCTGGCGGAGAG
GGAGAGTATTTACAGGCTACTTCCACAAACCACAACTGAAAACATTGCCAAAAACTTTGA
CCAGTACACCATAGACCCTGGGACTCGATACCCCAACCTCAATTCCTCTTGTGTCCGGCC
ACACCAGGTGCGTCACCTGTACATTAGTGCAGAGCTGAATTCCTGCTCTCTGGAGCGTTC
TGCTACCATACGTCGGCCTGTCAATCTCTGCAGACGAGAGTCAGAGATCAGACCGGCGAG
GCTTCTCACCTGGTGCCAGAAGCAGACGGAGGGCTACAGGAATGTGATGATTACAGACTT
GACGTCTTCCTGGAAAAGTGGCATCGCTCTCTGCGCCCTCATCCATAAGTTCAGACCGCA
GCTGGTAGATTTTGACTCATTAAATGAGGAAGACCACACTGCAAATCTGCAGCTGGCTCT
TGACATCAGTGAGCGTGAATTTGGGATCAAATCATTCACAGCTGTGAAGGAGCTGAGCGC
CGACCAGGAGCTGGATAAGACCAGGATGAATGCCTACCTGTCCAAGTTCTACGAGCTGTT
CCGGGGCACGCCTCTACCTGCCTCAGGCTCCAGAGGAGTGGATGAAAACAATGAAGATTA
TCCGTCTAAGGAAGTCAGGAGTAATAATAATGTGCTCAATCTTGCACTGCCTAGGAAACG
GGTACCAAAGGATGAGAAGAAGTCAGATGGTACAGATCCCATTCACAAAAGGAGGCGGAA
ATTCTGCAGTTATCTGGAAGAGGCCACCAATCTGTCGAGTAATGGCTCCGCTGTGCAAGA
GGACCGAGAACCCAAAGAAAACAAA------------CCTTTTCTATTTCTGTGCCTCTT
TATTAACG-GCCTTCCTAACCTTTCTGCGAAATCTCAGTCAGACTGTGAGGAGTCCTCCC
CGCTGCAAACTCTTGAACTGGCTGAGAGTGTGCACGTTAAACGCAGGCCTCCGGTGCCGC
CTAAACCTCCTCCTGAGAAGCAGTTTGAAGTAAGTATCAGAAAAGCAGCAACACAATTAG
TGCGCCTGCCTCCAAAGACTCTGCCTAAACCCCAGCCTCAGTCCCAGCATCCATTTTCTG
TAGTGAAGCTCAGACATGTTGATCAACCGCACGCTGAGACGGAGCCTGAGCCTCAGCCGG
AAAGTGCAGACCCCCCTGCTTCTACTCATTCCTGCCACTCAGCAATCCATTTCATGACAA
GAGTCCTCCAGCGCCTCAGGGAGGTGGATGAATACGTCTCTGAGAAAAAAGCTCAGACAC
AACAGGCTAGAGAGTTTCACTCAAAGAGTATAAAGGAAAAGGCTGTTCACCTCACTGGGT
TGTTCTCAGCAGACAGCTCTGCTGCACTCAAGGGCGGTTCGTTCCGTAGGCCATTCCCCC
CGTCAGGTGACAAGTGTCACTCATGCGAGAGGCGTGTTTATATGGTGGAGAGAGTCTGTG
CCGAGGGGCTCTACTTCCACAGGGAGTGTTTTCGCTGCTCTACCTGCAGCTCTGCCCTGC
GACTGGGAGCGCACGCCTTCGACTCTGAACAGGGGAAGCTGTACTGCAAACTTCATTTTG
ATCAACGTAACAATGGGACAACCCTACGGAGGAATTTTTCTCTACGCTCAAACCGTTATG
GAGCTGGACTTCAGGAGCAATGTGCTGCCGACGGACAGGTCTCCGAGTCCAGCAGCACAG
AAGACCTGCAGAGCCAATCCTCAGCAGGTACCTTCAGCTCGTTCATGAAGAAACACCTGA
GCTGGCCCCTGAGTGTGACTCGTGCTGTGTGTAATGCCCCGCGCTATCTGTCCCACCGTG
TGCGTAGCACAGCACAGGCCCTCGCCGGCCACCTGAGGGACAATGCCCAGGACTATGCAT
ACCTGTATGAGCTACTGAGCATGAGCTTGCCCCTGCTGCTTGTTTTACAAGAGGTACTGC
TGCAGATGCACACAGAGGCTGTGTCTGATGGGCCCAGCTCTCTGCAGCCTGTACTGCTGT
GGCTGCAGGAGCACATAGGGCACAGGCTCATCTAG
>C.altivelis-GLEAN-10027281_alt
ATGGGAGAGACAGAGGAGGAGAGCGACAACGTGGGGAAGCTGTTTGATAACTTCGTCCAG
GCCTCGACCTGTAAGGGAACCCTTCAGGCCTTCAACGTCCTCTGTAGGAAGCTGGACCTG
GACCCTGCGGACAATGACACCTTCTACAGCAGTCTTAAGGCAAAGGTCACCTACTGGAAG
GCCAAAGCGCTGTGGAGTAAGCTGGACAAGAGGATGTCCCATAAGGAATACAAGAAAGGC
CAAGCTTGTGTGGGCACCAAGTGCCTCATCATCGGAGGAGGTCCCTGCGGCCTGCGGACA
GCCATCGAGCTCGCTTTGATGGGCGCCAAAGTGGTGGTGATTGAGAAGAGAGATTCCTTC
TCTAGGAACAACGTGCTGCACCTTTGGCCCTACACCATTCATGACCTGCGAGGCCTCGGG
GCCAAAAAGTTTTATGGCAAATTCTGCGCCGGGGCCATAGACCACATCAGCATTCAGAAG
CTGCAGCTGGTCCTGCTGAAGGTCGCCCTGATCGTTGCGGTGGAGTTCCACATCAATGTG
GAGTTTGTCAAACTGTTGGAACCTCCGGAGGATCAGGAAAATGAAGGGCTTGGGTGGAGG
GCTGCAATCCGACCAGCTGATCACCCAGTGGCTAACTTTGAGTTTGATGTCGTGGTGGGG
GCTGACGGACGCAGGAACACTCTGGAAGGTTTCAAAAGAAAGGAGTTCAGGGGGAAGCTT
GCAATTGCCATCACTGCCAACTTCATCAACAGGAACACCACCGCGGAGGCCAAAGTGGAA
GAAATCAGCGGCGTGGCCTTTATCTTCAACCAGAAGTTCTTCCTTGACCTCAAAGAGGAA
ACAGGTATCGACCTGGAGAACATTGTCTACTACAAGGACAACACACATTACTTTGTCATG
ACTGCCAAGAAACAGAGCCTGCTGGACAAGGGGGTTGTAATAAATGATTACGTAGACACC
CAGATGTTACTGAGCAGTGAAAATGTCAACCAGGAAGCTCTTCTGTGCTACGCCCGAGAG
GCTGCTGACTTTGGCACCAACTACCAACTTCCCACGCTGGATTTTGCCATGAACCACAGC
GGGCAGCCAGATGTAGCAATGTTTGACTTCACAAGCATGTACGCCTCTGAGAACGCTGCT
CTGGTCAGGGAGAGATTTGGACACCAGCTGCTGGTAGCGCTAGTTGGCGACAGTCTGCTA
GAGCCCTTCTGGCCCATGGGGACGGGCTGCGCCAGAGGCTTCCTGGCTGCCTTTGACACG
GCCTGGATGGT-AAAAAGCTGGGCTCAGGGTCGCACGGCTCTGGAAGTGCTGGCGGAGAG
GGAGAGTATTTACAGGCTACTTCCACAAACCACAACTGAAAACATTGCCAAAAACTTTGA
CCAGTACACCATAGACCCTGGGACTCGATACCCCAACCTCAATTCCTCTTGTGTCCGGCC
ACACCAGGTGCGTCACCTGTACATTAGCGCAGAGCTGAATTCCTGCTCTCTGGAGCGTTC
TGCTACCATACGTCGGCCTGTCAATCTCTGCAGACGAGAGTCAGAGATCAGACCGGCGAG
GCTTCTCACCTGGTGCCAGAAGCAGACGGAGGGCTACAGGAATGTGATGATTACAGACTT
GACGTCTTCCTGGAAAAGTGGCATCGCTCTCTGCGCCCTCATCCATAAGTTCAGACCGCA
GCTGATAGATTTTGACTCATTAAACGAGGAAGACCACACTGCAAATCTGCAGCTGGCTCT
TGACATCAGTGAGCGTGAATTTGGGATCAAATCATTCACAGCTGTGAAGGAGCTGAGCGC
CGACCAGGAGCTGGATAAGACCAGGATGAACGCCTACCTGTCCAAGTTCTACGAGCTGTT
CCGGGGCACACCTCTACCTGCCTCAGGCTCCAGAGGAGTGGATGAAAACAATGAAGATTA
TCCGTCTAAGGAAGTCAGGAGTAATAATAATGTGCTCAATCTTGCACTGCCTAGGAAACG
GGTACCAAAGGATGAGAAGAAGTCAGACAGTACAGATCCCATTCACAAAAGGAGGCGGAA
ATTCTGCAGTTATCTGGAGGAGGCCACCAATCTGTCGAGTAATGGCTCCACTATGCGAGA
GGACCGAGAACCCAAAGAAAACAAAGTGCGCTCAATGGCTACTCAGCTGCTGGCCAAGTT
TGAAAGCACACCGAGCTACACCGTCCG-GAGAACACAGTCAGACTATGAGGAGTCCTCCC
CACTGAAAACTCTTGAACTGGCTGAGAGTGTGCACGTTAAACGCAGGCCTCCGGTGCCGC
CTAAACCTCCTCCTGAGAAGCAGTTTGAAGTAAGTATCAGAAAAGCAGCAACACAATTAG
TGCGCCCGCCGCCAAAGACTCTGCCTAAACCCCAGCCTCAGTCCCAGCATCCATTTTCTG
TAGTGAAGCTCAGACATGTTGATCAAACGCACGCTGAGACGGAGCCCGAGCCTCAGCCGG
AAAGTGCAGACCCCCCTGCTTCTACTCATTCCTGCCACTCAGCAATCCATTTCATGACAA
GAGTCCTCCAGCGCCTTAGGGAGGTGGATGAATACGTCTCTGAGAAAAAAGCTCAGACAC
AACAGGCTAGAGAGTTTCACTCAAAGAGTATAAAGGAAAAGGCTGTTCACCTCACTGGGT
TGTTCTCAGCAGACAGCTCTGCTGTGCTCAAGGGCGGTTCATTCCGTAGGCCATTCCCCC
CGTCAGGTGACAAGTGTCACTCATGCGAGAGACGTGTTTATATGGTGGAGAGGGTCTGTG
CCGAGGGGCTGTACTTCCACAGGGAGTGTTTTCGCTGCTCTACCTGCAGCTCTGCCCTGC
GACAGGGAGTGCACGCCTTCGACTCTGAACAGGGGAAGTTGTACTGCAAACTTCATTTTG
ATCAGCGTAACAATGGGACAACCCTACGGAGGAATTTTTCTCTACGCTCAAACCGTTATG
GAGCTGGACTTCAGGAGCAATGTGCTGCCGACGGACAGATCTCCGAGTCCAGCAGCACAG
AAGACCTGCAGAGCCAATCCTCAGCAGGTACCTTCAGCTCGTTCATGAAGAAACACCTGA
GCTGGCCCCTGAGTGTGACTCGTGCTGTGTGTAATGCCCCGCGCTATCTGTCCCACCGTG
TGCGTAGCACAGCACAGGCCCTCGCCGGCCACCTGAGGGACAATGCCCAGGACTATGCAT
ACCTGTATGAGCTACTGAGCATGAGCTTGCCCCTGCTGCTTGTTTTACAAGAGGTACTGC
TGCAGATGCACACAGAGGCTGTGTCTGATGGGCCCAGTTCTCTGCAGCCTGTACTGCTGT
GGCTGCAGGAGCACATAGGGCACAGGCTCATCTAG
>E.fuscoguttatus.19220_fus
ATGGGAGAGACAGAGGAGGAGAGCGACAATGTGGAGAAGCTGTTTGATAACTTCGTCCAG
GCCTCGACCTGTAAGGGAACCCTTCAGGCCTTCAACGTCCTCTGTAGGAAGCTGGACCTG
GACCCTGCGGACAATGACACCTTCTACAGCAGTCTTAAGGCAAAGGTCACCTACTGGAAG
GCCAAAGCACTGTGGAGTAAGCTGGACAAGAGGATGTCCCATAAGGAATACAAGAAAGGC
CAAGCTTGTGTGGGCACCAAGTGCCTCATCATCGGAGGAGGTCCCTGCGGCCTGCGGACA
GCCATCGAGCTCGCTTTGATGGGCGCCAAAGTGGTGGTGATTGAGAAGAGAGATTCCTTC
TCTAGGAACAACGTGCTGCACCTTTGGCCCTACACCATTCATGACCTGCGAGGCCTCGGG
GCCAAAAAGTTTTATGGCAAATTCTGTGCCGGGGCCATAGACCACATCAGCATTCAGAAG
CTGCAGCTGGTCCTGCTGAAGGTCGCCCTGATCGTTGCGGTGGAGTTCCACATCAATGTG
GAGTTTGTCAAACTGTTGGAACCTCCGGAGGATCAGGAAAATGAAGGGCTTGGGTGGAGG
GCTGCAATCCGACCAGCTGATCACCCTGTGGCTAACTTTGAGTTTGATGTCGTGGTGGGG
GCTGACGGACGCAGGAACACTCTGGAAGGTTTCAAAAGAAAGGAGTTCAGGGGGAAGCTT
GCCATTGCCATCACTGCCAACTTCATCAACAGGAACACCACCGCGGAGGCCAAAGTGGAA
GAAATCAGCGGTGTGGCCTTTATCTTCAACCAGAAGTTCTTCCTTGACCTCAAAGAGGAA
ACAGGTATCGACCTGGAGAACATTGTCTACTACAAGGACAACACACATTACTTTGTCATG
ACTGCCAAGAAACAGAGCCTGCTGGACAAGGGGGTCGTAATAAATGATTACGTAGACACC
CAGATGTTACTGAGCAGTGAAAATGTCAACCAGGAAGCTCTTCTGTGCTACGCCCGAGAA
GCTGCTGACTTTGGCACCAACTACCAACTTCCCACGCTGGATTTTGCCATGAACCACAGC
GGGCAGCCAGATGTAGCAATGTTTGACTTCACAAGCATGTACGCCTCTGAGAACGCTGCT
CTGGTCAGGGAGAGATTTGGACACCAGCTGCTGGTAGCGCTAGTTGGCGACAGTCTGCTA
GAGCCCTTCTGGCCCATGGGGACGGGCTGCGCCAGAGGCTTCCTGGCTGCCTTTGACACG
GCCTGGATGGT-AAAAAGCTGGGCTCAGGGTCGCACGGCTCTGGAAGTGCTGGCGGAGAG
GGAGAGTATTTACAGGCTACTTCCACAAACCACAACTGAAAACATTGCTAAAAACTTTGA
CCAGTACACCATAGACCCTGGGACTCGATACCCCAACCTCAATTCCTCTTGTGTCCGGCC
ACACCAGGTGCGTCACCTGTACATTAGCACAGAGCTGAATTCCTGCTCTCTGGAGCGTTC
TGCTACCATACGTCGGCCTGTCAATCTCTGCAGACGAGAGTCAGAGATTAGACCGGCGAG
GCTTCTCACCTGGTGCCAGAAGCAGACGGAGGGCTACAGGAATGTGATGATTACAGACTT
GACGTCTTCCTGGAAAAGTGGCATCGCTCTCTGCGCCCTCATCCATAAGTTCAGACCGCA
GCTGATAGATTTTGACTCATTAAACGAGGAAGACCACACTGCAAATCTGCAGCTGGCTCT
TGACATCAGTGAGCGTGAATTTGGGATCAAATCATTCACAGCTGTGAAGGAGCTGAGCGC
CGACCAGGAGCTGGATAAGACCAAGATGAACGCCTACCTGTCCAAGTTCTACGAGCTGTT
CCGGGGCACACCTCTACCTGCCTCAGGCTCCAGAGGAGTGGATGAAAACAATGAAGATTA
TCCGTCTAAGGAAGTCAGGAGTAATAATAATGTGCTCAATCTTGCACTGCCTAGGAAACG
GGTACCAAAGGATGAGAAGAAGTCAGACGGTACAGATCCCATTCACAAAAGGAGGCGGAA
ATTCTGCAGTTATCTGGAGGAGGCCACCAATCTGTCAAGTAATGGCTCCGCTGTGCGAGA
GGATCGAGAACCCAAAGAAAACAAAGTGCGCTCAATGGCTACTCAGCTGCTGGCCAAGTT
TGAAAGCACACCGAGCTACACCGTCCG-GAGAACACAGTCAGACTATGAGGAGTCCTCCC
CACTGAAAACTCTTGAACTGGCTGAGAGGGTGCACGTTAAACGCAGGCCTCCGGTGCCGC
CTAAACCTCCTCCTGAGAAGCAGTTTGAAGTAAGTATCAGAAAAGCAGCAACACAGTTAG
TGCGCCCGCCTCCAAAGACTCTGCCTAAACCCCAGCCTCAGTCCCAGCATCCATTTTCTG
TAGTGAAGCTCAGACATGTTGATCAAACGCACGCTGAGACGGAGCCCGAGCCTCAGTCGG
AAAGTGCAGACCCCCCTGCTTCTACTCATTCCTGCCACTCAGCAATCCATTTCATGACAA
GAGTCCTCCAGCGCCTCAGGGAGGTGGATGAATACGTCTCTGAGAAAAAAGCTCAGACAC
AACAGGCTAGAGAGTTTCAATCAAAGAGTATAAAGGAAAAGGCTGTTCACCTCACTGGGT
TGTTCTCAGCAGAAAGCTCTGCTGCACTCAAGGGCGGTTCATTCCGTAGGCCGTTCCCCC
CGTCAGGTGACAAGTGTCACTCATGCGAGAGGCGTGTTTATATGGTGGAGAGGGTCTGTG
CCGAGGGGCTCTACTTCCACAGGGAGTGTTTTCGCTGCTCTACCTGCAGCTCTGCCCTGC
GACAGGGAGCGCACGCCTTCGACTCTGAACAGGGGAAGTTGTACTGCAAACTTCATTTTG
ATCAACGTAACAATGGGACAACCCTACGGAGGAATTTTTCTCTACGCTCAAACCGTTATG
GAGCTGGACTTCAGGAGCAATGTGCTGCCGACGGACAGATCTCCGAGTCCAGCAGCACAG
AAGACCTGCAGAGCCAATCCTCAGCAGGTACCTTCAGCTCGTTCATGAAGAAACACCTGA
GCTGGCCCCTGAGTGTGACTCGTGCTGTGTGTAATGCCCCGCGCTATCTGTCCCACCGTG
TGCGTAGCACAGCACAGGCCCTCGCCGGCCACCTGAGGGACAATGCCCAGGACTATGCAT
ACCTGTATGAGCTACTGAGCATGAGCTTGCCCCTGCTGCTTGTTTTACAAGAGGTACTGC
TGCAGATGCACACAGAGGCTGTGTCTGATGGGCCCAGTTCTCTGCAGCCTGTACTGCTGT
GGCTGCAGGAGCACATAGGGCACAGGCTCATCTAG
>Epmoa-GLEAN-10022321_moa
ATGGGAGAGACAGAGGAGGAGAGCGACAATGTGGGAAAGCTGTTTGATAACTTCGTCCAG
GCCTCGACCTGTAAGGGAACCCTTCAGGCCTTCAACGTCCTCTGTAGGAAGCTGGACCTG
GACCCAGCGGACAATGACACCTTCTACAGCAGTCTTAAGGCAAAGGTCACCTACTGGAAG
GCCAAAGCGCTGTGGAGTAAGCTGGACAAGAGGATGTCCCATAAGGAATACAAGAAAGGC
CAAGCTTGTGTGGGCACCAAGTGCCTCATCATCGGAGGAGGTCCCTGCGGCCTGCGGACA
GCCATCGAGCTCGCTTTGATGGGCGCCAAAGTGGTGGTGATTGAGAAGAGAGATTCCTTC
TCTAGGAACAACGTGCTGCACCTTTGGCCCTACACCATTCATGACCTGCGAGGTCTCGGG
GCCAAAAAGTTTTATGGCAAATTCTGCGCCGGGGCCATAGACCACATCAGCATTCAGAAG
CTGCAGCTGGTCCTGCTGAAGGTCGCCCTGATCGTTGCGGTGGAGTTCCACATCAATGTG
GAGTTTGTCAAACTGTTGGAACCTCCGGAGGATCAGGAAAATGAAGGGCTTGGGTGGAGG
GCTGCAATCCGACCGGCTGATCACCCTGTGGCTAACTTTGAGTTTGATGTCGTGGTGGGG
GCTGACGGACGCAGGAACACTCTGGAAGGTTTCAAAAGAAAGGAGTTCAGGGGGAAGCTT
GCAATTGCCATCACTGCCAACTTCATCAACAGGAACACCACCGCGGAGGCCAAAGTGGAA
GAAATCAGCGGCGTGGCCTTTATCTTCAACCAGAAGTTCTTCCTTGACCTCAAAGAGGAA
ACAGGTATCGACCTGGAGAACATTGTCTACTACAAGGACAACACACATTACTTTGTCATG
ACTGCCAAGAAACAGAGCCTGCTGGACAAGGGGGTCGTAATAAATGATTACGTAGACACC
CAGATGTTACTGAGCAGTGAAAATGTCAACCAGGAAGCTCTTCTGTGCTACGCCCGAGAA
GCTGCTGACTTTGGCACCAACTACCAACTTCCCACGCTGGATTTTGCCATGAACCACAGC
GGGCAGCCAGATGTAGCAATGTTCGACTTCACAAGCATGTACGCCTCTGAGAACGCTGCA
CTGGTCAGGGAGAGATTTGGACACCAGCTGCTGGTAGCGCTAGTTGGCGACAGTCTGCTA
GAGCCCTTCTGGCCCATGGGGACGGGCTGCGCCAGAGGCTTCCTGGCTGCCTTTGACACG
GCCTGGATGGT-AAAAAGCTGGGCTCAGGGTCGCACGGCTCTGGAAGTGCTGGCGGAGAG
GGAGAGTATTTACAGGCTACTTCCACAAACCACAACTGAAAACATTGCCAAGAACTTTGA
CCAGTACACCATAGACCCTGGGACTCGATACCCCAACCTCAATTCCTCTTGTGTCCGGCC
ACACCAGGTGCGTCACCTGTACATTAGCGCAGAGCTGAATTCCTGCTCTCTGGAGCGTTC
TGCTACCATACGTCGGCCTGTCAATCTCTGCAGACGAGAGTCAGAGATCAGACCGGCGAG
GCTTCTCACCTGGTGCCAGAAGCAGACGGAGGGCTACAGGAATGTGATGATTACAGACTT
GACGTCTTCCTGGAAAAGTGGCATCGCTCTCTGCGCCCTCATCCATAAGTTCAGACCGCA
GCTGATAGATTTTGACTCATTAAACGAGGAAGACCACACTGCAAATCTGCAGCTGGCTCT
TGACATCAGTGAGCGTGAATTTGGGATCAAATCATTCACAGCTGTGAAGGAGCTGAGCGC
CGACCAGGAGCTGGATAAGACCAGGATGAACGCCTACCTGTCCAAGTTCTACGAGCTGTT
CCGGGGCACACCTCTACCTGCCTCAGGCTCCAGAGGAGTGGATGAAAACAATGAAGATTA
TCCGTCTAAGGAAGTCAGGAGTAATAATAATGTGCTCAATCTTGCACTGCCTAGGAAACG
GGTACCAAAGGATGAGAAGAAGTCAGACGGTACAGATCCCATTCACAAAAGGAGGCGGAA
ATTCTGCAGTTATCTGGAGGAGGCCACCAATCTGTCGAGTAATGGCTCCGCTGTGCGAGA
GGACCGAGAACCCAAAGAAAACAAAGTGCGCTCAATGGCTACTCAGCTGCTGGCCAAGTT
TGAAAGCACACCGAGCTACACCGTCCG-GAGAACACAGTCAGACTATGAGGAGTCCTCCC
CGCTGAAAACTCTTGAACTGGCTGAGAGTGTGCACGTTAAACGCAGGCCTCCGGTGCCGC
CTAAACCTCCTCCTGAGAAGCAGTTTGAAGTAAGTGTCAGAAAAGCAGCAACACAATTAG
TGCGCCCGCCTCCAAAGACTCTGCCTAAACCCCAGCCTCAGTCCCAGCATCCATTTTCTG
TAGTGAAGCTCAGACATGTTGATCAAACGCACGCTGAGACGGAGCCCGAGCCTCAGCCGG
AAAGTGCAGACCCCCCTGCTTCTACTCATTCCTGCCACTCAGCAATCCATTTCATGACAA
GAGTCCTCCAGCGCCTCAGGGAAGTGGATGAATACGTCTCTGAGAAAAAAGCTCAGACAC
AACAGGCTAGAGAGTTTCACTCAAAGAGTATAAAGGAAAAGGCTGTTCACCTCACTGGGT
TGTTCTCAGCAGACAGCTCTGCTGCACTCAAGGGCGGTTCATTCCGTAGGCCGTTCCCCC
CGTCAGGTGACAAGTGTCACTCATGCGAGAGGCGTGTTTATATGGTGGAGAGGGTCTGTA
CCGAGGGGCTCTACTTCCACAGGGAGTGTTTTCGCTGCTCTACCTGCAGCTCTGCCCTGC
GACAGGGAGCGCACGCCTTCGACTCTGAACAGGGGAAGTTGTACTGCAAACTTCATTTTG
ATCAACGTAACAATGGGACAGCCCTACGGAGGAATTTTTCTCTACGCTCAAACCGTTATG
GAGCTGGACTTCAGGAGCAATGTGCTGCCGACGGACAGATCTCCGAGTCCAGCAGCACAG
AAGACCTGCAGAGCCAATCCTCAGCAGGTACCTTCAGCTCGTTCATGAAGAAACACCTGA
GCTGGCCCCTGAGTGTGACTCGTGCTGTGTGTAATGCCCCGCGCTATCTGTCCCACCGTG
TGCGTAGCACAGCACAGGCCCTCGCCGGCCACCTGAGGGACAATGCCCAGGACTATGCAT
ACCTGTATGAGCTACTGAGCATGAGCTTGCCCCTGCTGCTTGTTTTACAAGAGGTACTGC
TGCAGATGCACACAGAGGCTGTGTCTGATGGGCCCAGTTCTCTGCAGCCTGTACTGCTGT
GGCTGCAGGAGCACATAGGGCACAGGCTCATCTAG
>XP-033480576.1_lan
ATGGGAGAGACAGAGGAGGAGAGCGACAATGTGGGGAAGCTGTTTGATAACTTCGTCCAG
GCCTCGACCTGTAAGGGAACCCTTCAGGCCTTCAACGTCCTCTGTAGGAAGCTGGACCTG
GACCCTGCGGACAATGACACCTTCTACAGCAGTCTTAAGGCAAAGGTCACCTACTGGAAG
GCCAAAGCGCTGTGGAGTAAGCTGGACAAGAGGATGTCCCATAAGGAATACAAGAAAGGC
CAAGCTTGTGTGGGCACCAAGTGCCTCATCATCGGAGGAGGTCCCTGCGGCCTGCGGACA
GCCATCGAGCTCGCTTTGATGGGCGCCAAAGTGGTGGTGATTGAGAAGAGAGATTCCTTC
TCTAGGAACAACGTGCTGCACCTTTGGCCCTACACCATTCATGACCTGCGAGGCCTTGGG
GCCAAAAAGTTTTATGGCAAATTCTGCGCCGGGGCCATAGACCACATCAGCATTCAGAAG
CTGCAGCTGGTCCTGCTGAAGGTCGCCCTGATCGTTGCGGTGGAGTTCCACATCAATGTG
GAGTTTGTCAAACTTTTGGAACCTCCGGAGGATCAGGAAAATGAAGGGCTTGGGTGGAGG
GCTGCAATCCGACCAGCTGATCACCCTGTGGCTAACTTTGAGTTTGATGTCGTGGTGGGG
GCTGACGGACGCAGGAACACTCTGGAAGGTTTCAAAAGAAAGGAGTTCAGGGGGAAGCTT
GCAATTGCCATCACTGCCAACTTCATCAACAGGAACACCACCGCAGAGGCCAAAGTGGAA
GAAATCAGCGGCGTGGCCTTTATCTTCAACCAGAAGTTCTTCCTTGACCTCAAAGAGGAA
ACAGGTATCGACCTGGAGAACATTGTCTACTACAAGGACAACACACATTACTTTGTCATG
ACTGCCAAGAAACAGAGCCTGCTGGACAAGGGGGTCGTAATAAATGATTACGTAGACACC
CAGATGTTACTGAGCAGTGAAAATGTCAACCAGGAAGCTCTTCTGTGCTACGCCCGAGAA
GCTGCTGACTTTGGCACCAACTACCAACTTCCCACGCTGGATTTTGCCATGAACCACAGC
GGGCAGCCAGATGTAGCAATGTTTGACTTCACAAGCATGTACGCCTCTGAGAACGCTGCA
CTGGTCAGGGAGAGATTTGGACACCAGCTGCTGGTAGCGCTAGTTGGCGACAGTCTGCTA
GAGCCCTTCTGGCCCATGGGGACGGGCTGCGCCAGAGGCTTCCTGGCTGCCTTTGACACA
GCCTGGATGGT-AAAAAGCTGGGCTCAGGGTCGCACGGCTCTGGAAGTGCTGGCGGAGAG
GGAGAGTATTTACAGGCTACTTCCACAAACCACAACTGAAAACATTGCCAAAAACTTTGA
CCAGTACACCATAGACCCTGGGACTCGATACCCCAACCTCAATTCCTCTTGTGTCCGGCC
ACACCAGGTGCGTCACCTGTACATTAGCGCAGAGCTGAATTCCTGCTCTCTGGAGCGTTC
TGCTACCATACGTCGGCCTGTCAATCTCTGCAGACGAGAGTCAGAGATCAGACCGGCGAG
GCTTCTCACCTGGTGCCAGAAGCAGACGGAGGGCTACAGGAATGTGATGATTACAGACTT
GACGTCTTCCTGGAAAAGTGGCATCGCTCTCTGCGCCCTCATCCATAAGTTCAGACCGCA
GCTGATAGATTTTGACTCATTAAACGAGGAAGACCACACTGCAAATCTGCAGCTGGCTCT
TGACATCAGTGAGCGTGAATTTGGGATCAAATCATTCACAGCTGTGAAGGAGCTGAGCGC
CGACCAGGAGCTGGATAAGACCAGGATGAACGCCTACCTGTCCAAGTTCTACGAGCTGTT
CCGGGGCACACCTCTACCTGCCTCAGGCTCCAGAGGAGTGGATGAAAACAATGAAGATTA
TCCGTCTAAGGAAGTCAGGAGTAATAATAATGTGCTCAATCTTGCACTGCCTAGGAAACG
GGTACCAAAGGATGAGAAGAAGTCAGACGGTACAGATCCCATTCACAAAAGGAGGCGGAA
ATTCTGCAGTTATCTGGAGGAGGCCACAAATCTGTCGAGTAATGGCTCTGCTGTGCGAGA
GGACCGAGAACCCAAAGAAAACAAAGTGCGCTCAATGGCTACTCAGCTGCTGGCCAAGTT
TGAAAGCACACCGAGCTACACCGTCCG-GAGAACACAGTCAGACTATGAGGAGCCCTCCC
CACTGAAAACTCTTGAACTGGCTGAGAGGGTGCACATTAAACGCAGGCCTCCGGTGCCGC
CTAAACCTCCTCCTGAGAAGCAGTTTGAAGTAAGTATCAGAAAAGCAGCAACACAATTAG
TGCGCCCGCCTCCAAAGACTCTGCCTAAACCCCAGCCTCAGTCCCAGCATCCATTTTCTG
TAGTGAAGCTCAGACATGTTGATCAAACGCACGCTGAGACGGAGCCCGAGCCTCAGCCGG
AAAGTGCAGACCCCCCTGCTTCTACTCATTCCTGCCACTCAGCAATCCATTTCATGACAA
GAGTCCTCCAGCGCCTCAGGGAGGTGGATGAATACGTCTCTGAGAAAAAGGCTCAGACAC
AACAGGCTAGAGAGTTTCACTCAAAGAGTATAAAGGAAAAGGCTGTTCACCTCACTGGGT
TGTTCTCAGCAGACAGCTCTGCTGCACTCAAGGGCGGTTCATTCCGTAGGCCGTTCCCCC
CGTCAGGTGACAAGTGTCACTCATGCGAGAGGCGTGTTTATATGGTGGAGAGGGTCTGTG
CCGAGGGGCTCTACTTCCACAGGGAGTGTTTTCGCTGCTCTACCTGCAGCTCTGCCCTGC
GACAGGGAGCGCACGCCTTCGACTCTGAACAGGGGAAGTTGTACTGCAAACTTCATTTTG
ATCAACGTAACAATGGGACAACCCTACGGAGGAATTTTTCTCTACGCTCAAACCGTTATG
GAGCTGGACTTCAGGAGCAATGTGCTGCCGACGGACAGATCTCCGAGTCCAGCAGCACAG
AAGACCTGCAGAGCCAATCCTCAGCAGGTACCTTCAGCTCGTTCATGAAGAAACACCTGA
GCTGGCCCCTGAGTGTGACTCGTGCTGTGTGTAATGCCCCGCGCTATCTGTCCCACCGTG
TGCGTAGCACAGCACAGGCCCTCGCCGGCCACCTGAGGGACAATGCCCAGGACTATGCAT
ACCTGTATGAGCTACTGAGCATGAGCTTGCCCCTGCTGCTTGTTTTACAAGAGGTACTGC
TGCAGATGCACACAGAGGCTGTGTCTGATGGGCCCAGTTCTCTGCAGCCTGTACTGCTGT
GGCTGCAGGAGCACATAGGGCACAGGCTCATCTAG
