# Supplementary material for: Chromosome-Level Genome Assembly of the Speckled Blue Grouper (Epinephelus cyanopodus) Provides Insight into Its Adaptive Evolution
Source: Biology (Basel). 2022 Dec 13;11(12):1810. doi: 10.3390/biology11121810 (PMC9775623; doi:10.3390/biology11121810)
Supplement: Supplementary file 1 [file biology-11-01810-s001.zip › Supplemental Data/HO01083.align]

>OF04588-RA_aka
ATGATCTGGCTTTGCATCATATCGGCACTGTCAGTTACTCCAGTCATCTCTCATCAAAAG
ACTGACACAAACCGCATCACTGTTTTCCCAGCAGAGAACCAAAGTATTGCTGGAGTATTC
CAGGTGAGCGGCTTAAATTACCTCAACCAGCCTCAGTACGTCTTCAATGCCTCTGAAGCT
CGCATGCTCTGCTTGTCCCTCAAAGTCAACATTGCCTCAAAAGCACAAGTGCTGGAAGCT
CTTAGTAAAGGTTTAGAAACATGCAGGTTTGGATGGATTGATGAACATTTTGCAGTCATT
CCCCGCATAAAGGCCGTTTCTACCTGTGGCAAAAACCAGACGGGCTTGGTGACATGGCGA
GCCTCGGTTACAAAAAAGTTTGATGTGTTTTGCTTCAATGAATCAGATGCAGCGTCACAA
TTGAAGGATGCAACGACTGATAACCCTTTGAACGGCAGGGATTACTCAGAGCAAACTCAT
TCTTCTAAAGCAGCAAGCTCCACCCGCAGCACGCACTCTACATCTTCCTCCACCCCTCTG
TTTTCTTCCGCCTCAACTCCTAGAAGCATGGACAATGAGGCAGTGCCGGCTCCAATTGTC
AGCAGGGCACAAAGCTCTACTGGAGGAAAGGCTATACTCATCACCTCCACTTGTGCCCTT
CTCCTTATTGCAATAATCATCTTTGTATACATAAAAATGAGAAGGAGTCGGAGCTCGGAC
TTGAAGCAGCAGCAAGATTACATCCAGACAGAGGAGTGGGTTTGTGTGACGAAAACAACA
GAACCCCAAAAAGTTACTGAGGAAGAGGAGAGGATAGAAGTGGGCGACGATGCACAGAAA
GATGCTGAGGAAGAGGAGAGGATAGAAGTGGGCGACAATGCACAGAAAGATGCTGAGGAA
GAGGAGAGGATAGAAGTGGGCAACGACGCAAGTTAG
>Ecy-GLEAN-10025838_Ecy
ATGATCTGGCTTTGCATCATATCGGCGCTGTCAGTTACTCCAGTCATCTCTCATCAAAAG
ACTGACACAAACCGCATCACTGTTTTCCCAGCACAGAACCAAAGTATTGCTGGAGTATTC
CAGGTGAGCGGCTTAAATTACCTCAACCAGCCTCAGTACGTCTTCAATGCCTCTGAAGCT
CGCACGCTCTGCTTGTCCCTCAAAGTCAACATTGCCTCAAAAGCACAAGTGCAGGAAGCT
CTTAGTAAAGGTTTAGAAACATGCAGGTTTGGATGGATTGATGAACATTTGGCAGTCATT
CCCCGCATAAAGGCCGTTTCTACCTGTGGCCAAAACCAGACGGGCTTGGTGACATGGCGA
GCCTCGGTTACAAAAAAGTTTGATGTGTTTTGCTTCAATGAATCAGATGCAGCGGCACAA
TTGAAGGATGCAACGACTGATAACCCTTTGAACGGCAGGGATTACTCAGGGCAAACTCAT
TCTTCTAAAGCAGCAAGCTCCACCCGCAGCACGCACTCTACATCTTCCTCCACCCCTCTG
TTTTCTTCCACCTCAACTCCTAGAAGCATGGACAATGAGGCAGTGCCGGCTCCAATTGTC
AGCAGGGCACAAAGCTCTGCTGGAGGAAAGGCTATACTCATCACCTCCACTTGTGCCCTT
CTCCTTATTGCAATAATCATCTTTGTATACATAAAAATGAGAAGGAGTCGGAGCTCGGAC
TTGAAGCAGCAGCAAGACTACATCCAGACAGAGGAGTGGGTTTGTATGACGAAAACAAAA
GAACCCCAAAAAGATGCTGAGGAAGAGGAGAGGATAGAAGTGGGCGACGATGCACAGAAA
GATGCTGAGGAAGAGGAGAGGATAGAAGTGGGCGACGATGCACAGAAAGATGCTGAGGAA
GAGGAGAGGATAGAAGTGGGCGACGACGCAAGTTAG
>XP-033496056.1_lan
ATGATCTGGCTTTGCATCATATCAGCACTGTCAGTTACTCCAGTCATCTCTCATCAAAAG
ACTGACACAGACCACATCAGTGTTTTCCCAGCAGAGAACCAAAGTATTGCTGGAGTATTC
CAGGTGAGCGGCTTAAATTACCTCAACCAGCCTCAGTACGTCTTCAATGCCTCTGATGCT
CGCACGCTCTGCTTGTCCCTCAAAGTCAACATTGCCTCAAAAGCACAAGTGCAGGAAGCT
CTTAGTAAAGGTTTAGAGACATGCAGGTTTGGTTGGATTGATGAACATCTTGCAGTCATT
CCCCGCATAAAGGCCGTTTCTACCTGTGGCAAAAACCAGATAGGCTTGGTGACATGGCGA
GCCTCGGTTACAAAAAAGTTTGATGTGTTTTGCTTCAATGAATCAGATGCAGCGGCACAA
CTGAAGGATGCAACGACTGATAACCCTTTGAACGGCAGGGATTACTCAGGACAAACTCAT
TCTTCTAAAGCAGCAAGCTCCACCCGCACCACGCACTCTACATCTTCCTCCACCCCTCTG
TTTTCTTCCACCTCAACTCCTAGAAGCATGGACAGTGAGGCAGTACCAGCTCCAATTGTC
AGCAGGGCACAGAGCTCTACTGGAGGAAAGGCTATACTCATCACCTCCACTTGTGCCCTT
CTCCTTATTACATTAATCATCTTTGTATACATAAAAATGAGAAGGAGTCGGAGCTCAGAC
ATCAAGCAGCAGCAAGACTACATCCAGACAGAGGAGTGGGTTTGTGTGACAAAAACAAAA
GAACCC------------------------------------------------------
------------------------------------------CAGAAAGGTGCTGAGGAA
GAGGAGAGGATAGAAGTGGGTGATGACGCAAGTTAG
>C.altivelis-GLEAN-10027271_alt
ATGATCTGGCTTTGCATCATATCGGCGCTGTCAGTTACTCCAGTCATCTCTCATCAAAAG
ACTGACACAAACCACATCAGTGTTTTCCCAGCGGAGAACCAAAGTATTGCTGGAGTATTC
CAGGTGAGCGGCTTAAATTACCTCAACCAGCCTCAGTACGTCTTCAATGCCTCTGATGCT
CGCACGCTCTGCTTGTCCCTCAAAGTCAACATTGCCTCAAAAGCACAGGTGCAGGAAGCT
CTTAGTAAAGGTTTAGAGACATGCAGGTTTGGATGGATTGATGAACATCTTGCAGTCATT
CCCCGCATAAAGGCCGTTTCTACCTGTGGCAAAAACCAGATAGGCTTGGTGACATGGCGA
GCCTCGGTTACAAAAAAGTTTGATGTGTTTTGCTTCAATGACTCAGATGCAGCGGCACAA
TTGAAGGATGCAACGACTGATAACCCTTTGAACGGCAGGGATTACTCAGGGCAAACTCAT
TCTTCTGAAGCAGCAAGCTCCACCCGCACCACACACTCTACATCTTCCTCCACCTCTCTG
TTTTCTTCCACCTCAACTCCTAGAAGCATGGACAATGAGGCAGTGCCGGCTCCAATTGTC
AGCAGGGCACAGAGCTCTACTGGAGGAAAGGCTATACTCATCACCTCCACTTGTGCCCTT
CTCCTTATTGCAGTAATCATCTTTGCATACATACAAATGAGAAGGAGTGGGAGCTCGGAC
ATCAAGCAGCAGCAAGATTACATCCAGACAGAGGAGTGGGTTTGTGTGACAAAAACAAAA
GAACCT------------------------------------------------CAGAAA
GGTGCTGAGGAAGAGGAGAGGATAGAAGTGGGCGACGATGCACAGAAAGATGCTGAGGAA
GAGGAGAGGATAGAAGTGGGTGACGACGCAAGTTAG
>E.fuscoguttatus.19369_fus
ATGATCTGGCTTTGCATTATATCGGCGCTGTCAGTTAGTCCAGTCATCTCTCATCAAAAG
ACTGACACAAACCGCATCAGTGTTTTCCCAGTGGAGAACCAAAGTATTGCTGGAGTATTC
CAGGTGAGCGGCTTAAATTACCTCAACCAGCCTCAGTACGTCTTCAATGCCTCTGATGCT
CGCACGCTCTGCTTGTCCCTCAAAGTCAACATTGCCTCAAAAGCACAAGTGCAGGAAGCT
CTTAGTAAAGGTTTAGAGACATGCAGGTTTGGATGGACTGATGAACATCTTGCAGTCATT
CCCCGCATAAAGGCCGTTTCTACCTGTGGCAAAAACCAGATAGGCTTGGTGACATGGCGA
GCCCCGGTTACTAAAAAGTTTGATGTGTTTTGCTTCAATGAATCAGATGCAGCGGCACAA
TTGAAGGATGCAACGACTGATAACCCTTTGAACGGCAGGGATTACTCAGGGCAAACTCAT
TCTTCTAAAGCAGCAAGCTCCACCCGCACCACGCACTCTACATCTTCCTCCACCCCTCTG
TTTTCTTCCACCTCAATTCCTAGAGGCATGGACAATGAGGCAGTGCCGGTTCCAATTGTC
AGCAGGGCAGAGAGCTCTACTGGAGGAAAGGCTATACTCATCACCTCTACTTGTGCCCTT
CTCCTTATTGCAGTAATCATCTTTGTATACATAAAAATGAGAAGGAGTCGGAGCTCGGAC
ATCAAGCAGCAGCAAGACTACATCCAGACAGAGGAGTGGGTTTGTGTGACAAAAACAAAA
GAACCC------------------------------------------------CAGAAA
GGTTCTGAGGAAGAGGAGAGGATAGAAGTGGGCGACGATGCACAGAAAGATGCTGAGGAA
GAGGAGAGGATAGAAGTGGGTGACGACGCAAGTTAG
>Epmoa-GLEAN-10022331_moa
ATGATCTGGCTTTGCATCATATCGGCGCTGTCAGTTAGTCCAGTCATCTCTCATCAAAAG
ACTGACACAAACCGCATCAGTGTTTTCCCAGCGGAGAACCAAAGTATTGCTGGAGTATTC
CAGGTGAGCGGCTTAAATTACCTCAACCAGCCTCAGTACGTCTTCAATGCCTCTGATGCT
CGCACGCTCTGCTTGTCCCTCAAAGTCAACATTGCCTCAAAAGCACAAGTGCAGGAAGCT
CTTAGTAAAGGTTTAGAGACATGCAGGTTTGGTTGGATTGATGAACATCTTGCAGTCATT
CCCCGCATAAAGGCCGTTTCTACCTGTGGCAAAAACCAGATAGGCTTGGTGACATGGCGA
GCCTCGGTTACAAACAAGTTTGATGTGTTTTGCTTCAATGAATCAGATGCAGCGGCACAA
TTGAAGGATGCAACGACTGATAACCCTTTGAACGGCAGGGATTACTCAGGGCAAACTCAT
TCTTCTAAAGCAGCAAGCTCCACCCGCACCACGCACTCTACATCTTCCTCCACCCCTCTG
TTTTCTTCCACCTCAACTCCTAGAAGCATGGACAATGAGGCAGTGCCGGCTCCAATTGTC
AGCAGGTCACAGAGCTCTACTAGAGGAAAGGCTATACTCATCACCTCCACTTGTGCCCTT
CTCCTTATTGCAGTAATCATCTTTGTATACATAAAAATGAGAAGGAGTCGGAGCTTGGAC
ATCAAGCAGCAGCAAGACTACATCCAGACAGAGGAGTGGGTTTGTGTGACAAAAACAAAA
GAACCC------------------------------------------------CAGAAA
GGTGCTGAGGAAGAGGAGAGGATAGAAGTGGGCGACGATGCACAGAAAGATGCTGAGGAA
GAGGAGAGGATAGAAGTGGGTGACGACGCAAGTTAG
