# Supplementary material for: Chromosome-Level Genome Assembly of the Speckled Blue Grouper (Epinephelus cyanopodus) Provides Insight into Its Adaptive Evolution
Source: Biology (Basel). 2022 Dec 13;11(12):1810. doi: 10.3390/biology11121810 (PMC9775623; doi:10.3390/biology11121810)
Supplement: Supplementary file 1 [file biology-11-01810-s001.zip › Supplemental Data/HO01096.align]

>OF04568-RA_aka
-----------ATGGCTGCACGCGAGGAAGGAGAGGTTTTGCACAGTAAAATAAGGCACC
ACGACGGAGCTGGAAGTGTAAACAGCTCAGAGGGCTTCAGGAACGGCTATGTGAAGAGCT
GCGTCACCCCTCTCAAACAGGACCATCAGAGGGGATTTTTGTTTAACGTGTGCAGGTTTT
GCAACGAAGACATTCTCAATTCAAAGTTGCTGAAGGTCTCTGCCCTCTACGTCGGCGCGT
TTGTGATCTTCGCGGTTTCTTTCCTCATTTCTAGGAGCTTGCAAAGTGACTCGCTGTGGG
ATTTGCGGACTTTTTTGTCGGGCTTCTCCCAGTCCATCAGTCCTTTATTCAGCATAGGAT
GTGCTTTCTTCTTTCTAACGTTTTACCTGCGGAGGAAAAAGAAGGAGAGCAGCAAATGTT
GGCTCGTGTCACTGCCAGCATCGTGTTACCTCGGGGATTTTTTGGTTTTGCGGTTTTTGC
AATGGGGAGAGGACCAGCACCAGATGCAAATGGTGGGCAGGTTGTTATTCGTGCTGGGAT
GTGTGGGTCTGCTCACCCTGATCCCCACTCTCAAACTCAAACACAGTGTTCTCATACTGG
TTTTCGCCAGCGTTGTGTGGCTGGTGTCTTTCACAAGTTTGAGCGGTGTGCCTGCTCTGC
TCAGACCGCTCCTCGCCTGCCTCGCCGGGGTGTCGGGCTCCCTGTTGGGGCTCTGCTTTG
ACCGCTACTACCCGTCGAGGGAAGCGCCGAGTGGGATTTCCACCGCGGAGGAAAAGGTCC
CCGTGATCAGACCTAGGAGACGGTCCAGTTGTGTTTCACTGGGGGAGACGTCGACCAGCT
ATTATGGCAGTTGTAAAATGCCTCGCAGACCGTCGTTACCCTGTATATCCAGAGAGCAGA
TGATCCTGTGGGACTGGGATCTGAAACACTGGTACAAACCCCAGTATCAGGGCGCTGTGA
GCGGCAACGGCGTGGATCTTTCAGTCATCAACGAGGCCAGGAACCTGGTGTCAGACCTGC
TGATGGACTCGTCTCTGTCGCCACACACCATCTCAGCCCTGCGCAGCATCTCGAGCCTGA
TGGGGACATTTTCAGGCTCCTGCCGCCCCAGGGTTAACCCCTTCACCCCCTTCCCAGGTT
TCTACCCCTGCGACGAGGTGGAGGACTCTGTAGAGAGGAGCGACAGGAAAAGCATTAAGG
GTCTGAGCAGCAGGAACAGCCTCCCCACCCCTCAGCCCAGGCGGAGCTCCA---CCTCCT
CCTCGTGCTCCACACTCCCTCCTCTCGACGCCACCTCTTTACGCTGGGAGCGCAGCAACG
GCAAGAGACCCCACCCTGACCTCAACTTGACCAGCTCAGGTCTGTCTAACGGGCCCAATC
CAAACCTGCTCACGATTCCCAAGCAGAGGTCTTCCTCTGTCACCCTCACCTACCATGCAG
GGCCCAGGAGAACAGGCGCATCTCCGAGCCTCAGCCCAGTCACCTCACCAAGCCACAGTC
CTCTGCCAATAGGTATGGGTTCTTCATCGTCCCTTGTCACTCGATCACCTGTGGAGTTCC
CAGACACGGCTGACTTCCTGACAAAGCCGAGTGTCAGTCTGAACCTGCACAAGCCCTTGG
GCTACACCCTCAGCTCGCCGGATTTCCAGCAGGCCTTCCGTAGCTCCACCTTGCCTCTCT
GCACCAGCTGTGGTCGTCAGATGCTCAAGGGAGGTTCCAGCGGTGACACAGGGGACTCCT
ATCAGCCATTTACAAGTGAGGCTCAACGTGGCCGATCAGCAGGTGAAGCGCTGGAGTTCA
CAGGAGAGCCTCTGATCAGGGAGGAGAGCGTGGAGGTGGACGTGTCTGGGGACGGGAGGC
CAGACGTTGCAGGGAGCCAGGTGCAGGCGGAGGAGGAGAAGGAGAAGAAGACGAGCACAG
ACCAGCAGACTCAGGAATCAGAGGGTGAGCAGGAGTTCAGAATAGATCCTATGCTGGAGG
ACCAGGAGGCTCTCATGGAGAGGATGAACACCTGGAACTTCCAGATCTTTGACCTGGTGG
ACAAAACAGGAGGGAAGAACGGGAGGATACTCAGCTATGTGACATACACCCTTTTCCAGG
ATACGTGTCTGTTTGAAATTTTCAAGATCCCTGTGAGGGAGTTCATGTCATACTTCTGCG
CTCTGGAAAGTGGCTACAGGGACATTCCCTATCATAACAGGGTCCATGCTACTGATGTGC
TCCACGCTGTCTGGTACCTGACCACTCGACCAATCCCCGGGTTCCAGCAGATTCACAGCG
AGCATGTGACAGGAAGTGACACAGATTCCGACAGCGGGATCTCTCCAGGCAGGATAGCCT
ACGCCTCCTCCAAAAGCTCCTCCATTTCAGATGACAGCTATGGCTGCCTGGCCTGGAACA
TACCTGCCCTGGAGCTCATGGCCCTATATGTAGCAGCTGCAATGCACGATTATGACCATC
CCGGTCGCACAAATGCCTTTCTAGTAGCCACTAATGCAGCTCAGGCGGTGCTGTACAATG
ACAGGTCGGTGCTGGAGAACCACCACGCTGCGTCCGCCTGGAGCCTCTACCTGTCCAGGC
CCGAGTTCAACTTCCTGGTCAACCTGGATCACGTGGAGTTCAAGCGTTTTCGCTTCCTCG
TCATCGAGGCTATACTGGCTACAGACCTCAAGAAGCACTTTGACTTCCTGGCTGAGTTCA
ATTCCAAGGTGAATGATGTGAACAGTCCAGGAATTGATTGGACCAATGAGAACGACAGAC
TGCTGGTGTGCCAAGTGTGTATCAAGCTGGCAGACATCAACGGGCCGGCCAAAGTCCGTG
ACCTGCACCTCAAGTGGACAGAAGGCATCGTCAATGAGTTTTATGAGCAGGGTGATGAGG
AGGCGAGCTTGGGATTACCCATCAGCCCCTTCATGGACCGCTCCTCTCCGCAGCTGGCAA
AGCTTCAGGAGTCCTTCATCACTCATATTGTAGGACCACTTTGTAACTCCTATGACGCCG
CTGGCCTACTTCCTGGCTACTGGATTAATGAAGAGGGATCAGATGAAGACGAAGACGAGG
GGCAGGTCGACACAGACACAGATGAAGATGAGGATGATGAGCTAGAAGATGAGCTGGCAC
CAAAAAGGAGGAAGAGCCGCCGCAGGTTGTTCTGCAGCATCATGCAGCACCTGACGGAGA
ACCACAAGGTGTGGAAGAAGACCATCGAGGAGGAGGACAAGAGCAAAGAGCTCGGCATGC
AGCAGCAGCCCGACGGCCTCCTCCCCAGCCTGCCAGCCAGCCTGCCCACCTCCCCGTCGG
ACGACATCCAGGTCATCCAGGAGGAGGAGGAGGGGGAGGAGCGTCAGTAG
>Ecy-GLEAN-10025857_Ecy
-----------ATGGCTGCACGCGAGGAAGGAGAGGTTTTGCACAGTAAAATAAGGCACC
ACGACGGAGCTGGAAGTGTAAACAGCTCAGAGGGCTTCAGGAACGGCTATGTGAAGAGCT
GCGTCACCCCTCTCAAACAGGACCATCAGAGGGGATTTTTGTTTAACGTGTGCAGGTTTT
GCAACGAAGACATTCTCAATTCAAAGTTGCTGAAGGTCTCTGCCCTCTACGTCGGCGCGT
TTGTGATCTTCGCGGTTTCTTTCCTCATTTCTAGGAGCTTGCAAAGTGACTCGCTGTGGG
ATTTGCGGACTTTTTTGTCGGGCTTCTCCCAGTCCATCAGTCCTTTATTCAGCATAGGAT
GTGCTTTCTTCTTTCTAACGTTTTACCTGCGGAGGAAAAAGAAGGAGAGCAGCAAATGTT
GGCTCGTGTCACTGCCAGCATCGTGTTACCTCGGGGATTTTTTGGTTTTGCGGTTTTTGC
AATGGGGAGAGGACCAGCACCAGATGCAAATGGTGGGCAGGTTGTTATTCGTGCTGGGAT
GTGTGGGTCTGCTCACCCTGATCCCCACTCTCAAACTCAAACACAGTGTTCTCATACTGG
TTTTCGCCAGCGTTGTGTGGCTGGTGTCTTTCACAAGTTTGAGCGGTGTGCCTGCTCTGC
TCAGACCGCTCCTCGCCTGCCTCGCCGGGGTGTCGGGCTCCCTGTTGGGGCTCTGCTTTG
ACCGTTACTACCCGTCGAGGGAAGCGCCGAGTGGGATTTCCACCGCGGAGGAAAAGGTCC
CCGTGATCAGACCTAGGAGACGGTCCAGTTGTGTTTCACTGGGGGAGACGTCGACCAGCT
ATTATGGCAGTTGTAAAATGCCTCGCAGACCGTCGTTACCCTGTATATCCAGAGAGCAGA
TGATCCTGTGGGACTGGGATCTGAAACACTGGTACAAACCCCAGTATCAGGGCGCTGTGA
GCGGCAACGGCGTGGATCTTTCAGTCATCAACGAGGCCAGGAACCTGGTGTCAGACCTGC
TGATGGACTCGTCTCTGTCGCCACACACCATCTCAGCCCTGCGCAGCATCTCGAGCCTGA
TGGGGACATTTTCGGGCTCGTGCCGCCCCAGGGTTAACCCCTTCACCCCCTTCCCAGGTT
TCTACCCCTGCGACGAGGTGGAGGACTCTGTAGAGAGGAGCGACAGGAAAAGCATTAAGG
GTCTGAGCAGCAGAAACAGCCTCCCCACCCCTCAGCCCAGGCGGAGCTCCA---CCTCCT
CCTCGTGCTCCACACTCCCTCCTCTCGACGCCGCCTCTTTACGCTGGGAGCGCAGCAACG
GCAAGAGACCCCACCCTGACCTCAACTTGACCAGCTCAGGTCTGTCTAACGGGCCCAATC
CAAACCTGCTCACGATTCCCAAGCAGAGGTCTTCCTCTGTCACCCTCACCTACCATGCAG
GGCCCAGGAGAACAGGCGCATCTCCGAGCCTCAGCCCAGTCACCTCACCAAGCCACAGTC
CTCTGCCAATAGGTATGGGTTCTTCATCGTCCCTTGTCACTCGATCACCTGTGGAGTTCC
CAGACACGGCTGACTTCCTGACAAAGCCGAGTGTCAGTCTGAACCTGCACAAGCCCTTGG
GCTACACCCTCAGCTCGCCGGATTTCCAGCAGGCCTTCCGTAGCTCCACCTTGCCTCTCT
GCACCAGCTGTGGTCGTCAGATGCTCAAGGGAGGTTCCAGCGGTGACACAGGGGACTCCT
ATCAGCTATTTACAAGTGAGGCTCAACGTGGCCGATCAGCAGGTGAAGTGCTGGAGTTCA
CAGGAGAGCCTCTGATCAGGGAAGAGAGCGTGGAGGTGGACGCGTCTGGGGACGGGAGGC
CAGACGTTGCAGGGAGCCAGGTGCAGGCGGAGGAGGAGAAGGAGAAGAAGACGAGCACAG
ACCAGCAGACTCAGGAATCAGAGGGTGAGCAGGAGTTCAGAATAGATCCTATGCTGGAGG
ACCAGGAGGCTCTCATGGAGAGGATGAACACCTGGAACTTCCAGATCTTTGACCTGGTGG
ACAAAACAGGAGGGAAGAACGGGAGGATACTCAGCTATGTGACATACACCCTTTTCCAGG
ATACCTGTCTGTTTGAAATTTTCAAGATCCCTGTGAGGGAGTTCATGTCATACTTCTGCG
CTCTGGAAAGTGGCTACAGGGACATTCCCTATCATAACAGGGTCCATGCTACTGATGTGC
TCCACGCTGTCTGGTACCTGACCACTCGACCAATCCCCGGGTTCCAGCAGATTCACAGCG
AGCATGTGACAGGAAGTGACACAGATTCCGACAGCGGGATCTCTCCAGGCAGGATAGCCT
ACGCCTCCTCCAAAAGCTCCTCCATTTCAGATGACAGCTATGGCTGCCTGGCCTGGAACA
TACCTGCCCTGGAGCTCATGGCCCTTTATGTAGCAGCTGCAATGCACGATTATGACCATC
CCGGTCGCACAAATGCCTTTCTAGTAGCCACTAATGCAGCTCAGGCGGTGCTGTACAATG
ACAGGTCGGTGCTGGAGAACCACCACGCTGCGTCCGCCTGGAGCCTCTACCTGTCCAGGC
CCGAGTTCAACTTCCTGGTCAACCTGGATCACGTGGAGTTCAAGCGTTTTCGCTTCCTCG
TCATCGAGGCTATACTGGCCACAGACCTCAAGAAGCACTTTGACTTCCTGGCTGAGTTCA
ATTCCAAGGTGAATGATGTGAACAGTCCAGGAATTGATTGGACCAATGAGAACGACAGAC
TGCTGGTGTGCCAAGTGTGTATCAAGCTGGCAGACATCAACGGGCCGGCCAAAGTCCGTG
ACCTGCACCTCAAGTGGACAGAAGGCATCGTCAATGAGTTTTATGAGCAGGGTGATGAGG
AGGCGAGCTTGGGATTACCCATCAGCCCCTTCATGGACCGCTCCTCTCCACAGCTGGCAA
AGCTTCAGGAGTCCTTCATCACTCATATTGTAGGACCACTTTGTAACTCCTATGACGCTG
CTGGCCTACTTCCTGGCTACTGGATTAATGAAGAGGGATCAGATGAAGACGAAGACGAGG
GGCAGGTCGACACAGACACAGATGAAGATGAGGATGATGAGCTAGAAGATGAGCTGGCAC
CAAAAAGGAGGAAGAGCCGCCGCAGGTTGTTCTGCAGCATCATGCAGCACCTGACGGAGA
ACCACAAGGTGTGGAAGAAGACCATCGAGGAGGAGGACAAGAGCAAAGAGCTCGGCATGC
AGCAGCAGCCCGACGGCCTCCTCCCCAGCCTGCCAGCCAGCCTGCCCACCTCCCCGTCGG
ACGACATCCAGGTCATCCAGGAGGAGGAGGAGGGGGAGGAGCGTCAGTAG
>Epmoa-GLEAN-10022347_moa
ACAGTCGAGCCATGGCTGCACGCGAGGAAGGAGAGGTTTTGCACA---------------
------------------------------------------------------------
------------------------------------------------------------
-----------------------------------GTCTCTGCCCTCTACGTCGGCGCGT
TTGTGATCTTCGCGGTTTCTTTCCTCATTTCTAGGAGCTTGCAAAGTGACTCGCTGTGGG
ATTTGCGGACTTTTTTGTCGGGCTTCTCCCAGTCCATCAGTCCTTTATTCAGCATAGGAT
GTGCTTTCTTCTTTCTAACGTTTTACCTGCGGAGGAAAAAGAAGGAGAGCAGCAAATGTT
GGCTCGTGTCACTGCCAGCATCGTGTTACCTCGGGGATTTTTTGGTTTTGCGGTTTTTGC
AATGGGGAGAGGACCAGCACCAGATGCAAATGGTGGGCAGGTTGTTATTCGTGCTGGGAT
GTGTGGGTCTGCTCACCCTGATCCCCACTCTCAAACTCAAACACAGTGTTCTCATACTGG
TTTTCGCCAGCGTTGTGTGGCTGGTGTCTTTCACAAGTTTGAGCGGTGTGCCTGCTCTGC
TCAGACCGCTCCTCGCCTGCCTCGCCGGGGTGTCGGGCTCCCTGTTGGGGCTCTGCTTTG
ACCGTTACTACCCGTCGAGGGAAGCGCCGAGTGGGATTTCCACCGCGGAGGAAAAGGTCC
CCGTGATCAGACCTAGGAGACGGTCCAGTTGTGTTTCACTGGGGGAGACGTCAACCAGCT
ATTATGGCAGTTGTAAAATGCCTCGCAGACCGTCGTTACCCTGTATATCCAGAGAGCAGA
TGATTCTGTGGGACTGGGATCTGAAACACTGGTACAAACCACAGTATCAGGGCGCTGTGA
GCGGCAACGGCGTGGATCTTTCAGTCATCAACGAGGCCAGGAACCTGGTGTCAGACCTGC
TGATGGACTCGTCTCTGTCGCCACACACCATCTCAGCCCTGCGCAGCATCTCGAGCCTGA
TGGGGACATTTTCAGGCTCGTGCCGCCCCAGGGTTAACCCCTTCACCCCCTTCCCAGGTT
TCTACCCCTGCGACGAGGTGGAGGACTCTGTAGAGAGGAGCGACAGGAAAAGCATTAAGG
GTCTGAGCAGCAGAAACAGCCTCCCCACACCTCAGCCCAGGCGGAGCTCCG---CCTCCT
CCTCGTGCTCTACACTCCCTCCTCTCGACGCTGCCTCTTTACGCTGGGAGCGCAACAACG
GCAAGAGACCTCACCCTGACCTCAACTTGACCAGCTCAGGTCTGTCTAATGGGCCCAATC
CAAACCTGCTCACGATTCCCAAGCAGAGGTCTTCCTCTGTCACCCTCACCTACCATGCAG
GGCCCAGGAGAACCGGCGCATCTCCGAGCCTCAGCCCAGTCACCTCACCAAGCCACAGTC
CTCTGCCAATAGGTATGGGTTCTTCATCGTCCCTCGTCACTCGATCACCTGTGGAGTTCC
CAGACACGGCTGACTTCCTGACAAAGCCGAGTGTCAGTCTGAACCTGCACAAGCCCTTGG
GCTACACCCTCAGCTCGCCAGATTTCCAGCAGGCCTTCCGTAGCTCCACCTTGCCTCTCT
GCACCAGCTGTGGTCGTCAGATGCTCAAGGGAGGTTCCAGCGGTGACACAGGGGACTCCT
ATCAGCCATTTACAAGTGAGGCTCAACGTGGCCGATCAGCAGGTGAAGCGCTGGAGTTCA
CAGGAGAGCCTCTGATCAGGGAGGAGAGCGTGGAGGTGGACGTGTCTGGGGACGGGAGGC
CAGACGTTGCAGGGAACCAGGTGCAGGCGGAGGAGGAGAAGGAGAAGAAGTCGAGCACAG
ACCAGCAGACTCAGGAATCAGAGGGTGAGCAGGAGTTCAGAATAGATCCTATGCTGGAGG
ACCATGAGGCTCTCATGGAGAGGATGAACACCTGGAACTTCCAGATCTTTGACCTGGTGG
ACAAAACAGGAGGGAAGAACGGGAGGATACTCAGCTATGTGACATACACCCTTTTCCAGG
ATACGTGTCTGTTTGAAATTTTCAAGATCCCTGTGAGGGAGTTCATGTCATACTTCTGTG
CTCTGGAAAGTGGCTACAGGGACATTCCCTATCATAACAGGGTCCATGCTACTGATGTGC
TCCACGCTGTCTGGTACCTGACCACTCGACCAATCCCTGGGTTCCAGCAGATTCACAGCG
AGCATGTGACAGGAAGTGACACAGATTCCGACAGCGGGATCTCTCCAGGCAGGATAGCCT
ACGCCTCCTCCAAAAGCTCCTCCATTTCAGATGACAGCTATGGCTGCTTGGCCTGGAACA
TACCTGCCCTGGAGCTCATGGCCCTTTATGTAGCAGCTGCAATGCACGATTATGACCATC
CCGGTCGCACAAATGCCTTTCTAGTAGCCACTAATGCAGCTCAGGCGGTGCTGTACAATG
ACAGGTCGGTGCTGGAGAACCACCACGCTGCGTCCGCCTGGAGCCTCTACCTGTCCAGGC
CCGAGTTCAACTTCCTGGTCAACCTGGATCACGTGGAGTTCAAGCGTTTTCGCTTCCTCG
TCATCGAGGCTATACTGGCCACAGACCTCAAGAAGCACTTTGACTTCCTGGCTGAGTTCA
ATTCCAAGGTGAATGATGTGAACAGTCCAGGAATTGATTGGACCAATGAGAATGACAGAC
TGCTGGTGTGCCAAGTGTGTATCAAGCTGGCAGACATCAACGGGCCGGCCAAAGTCCGTG
ACCTGCACCTCAAGTGGACAGAAGGCATCGTCAATGAGTTTTATGAGCAGGGTGATGAGG
AGGCGAGCTTGGGATTACCCATTAGCCCCTTCATGGACCGCTCCTCTCCGCAGCTGGCAA
AGCTTCAGGAGTCCTTCATCACCCATATTGTAGGACCACTTTGTAACTCCTATGACGCTG
CTGGCCTACTTCCTGGCTACTGGATTAATGAAGAGGGATCAGATGAAGACGAAGACGAGG
GCCAGGTCGACACAGACACAGATGAAGATGAGGATGATGAGCTAGAAGATGAGCTGGCAC
CAAAAAGGAGGAAGAGCCGCCGCAGGTTGTTCTGCAGCATCATGCAGCACCTGACGGAGA
ACCACAAGGTGTGGAAGAAGACCATCGAGGAGGAGGACAAGAGCAAAGAGCTCGGCATGC
AGCAGCAGCCCGACGGCCTCCTCCCCAGCCTGCCAGCCAGCCTGCCCACCTCCCCGTCGG
ACGACATCCAGGTCATCCAGGAGGAGGAGGAGGGGGAGGAGCGTCAGTAG
>XP-033484790.1_lan
-----------ATGGCTGCACGCGAGGAAGGAGAGGTTCTGCACAGTAAAATAAGGCACC
ACGACGGAGCTGGAAGTGTAAACAGCTCAGAGGGCTTCAGGAACGGCTATGTGAAGAGCT
GCGTCACCCCTCTCAAACAGGACCATCAGAGGGGATTTTTGTTTAACGTGTGCAGGTTTT
GCAACGAAGACATTCTCAATTCAAAGTTGCTGAAGGTGTCTGCCCTCTACGTCGGCGCGT
TTGTGATCTTCGCGGTTTCTTTCCTCATTTCTAGGAGCTTGCAAAGTGACTCGCTGTGGG
ATTTGCGGACTTTTTTGTCGGGCTTCTCCCAGTCCATCAGTCCTTTATTCAGCATAGGAT
GTGCTTTCTTCTTTCTAACGTTTTACCTGCGGAGGAAAAAGAAGGAGAGCAGCAAATGTT
GGCTCGTGTCACTGCCAGCATCGTGTTACCTCGGGGATTTTTTGGTTTTGCGGTTTTTGC
AATGGGGAGAGGACCAGCACCAGATGCAAATGGTGGGCAGGTTGTTATTCGTGCTGGGAT
GTGTGGGTCTGCTCACCCTGATCCCCACTCTCAAACTCAAACACAGTGTTCTCATACTGG
TTTTCGCCAGCGTTGTGTGGCTGGTGTCTTTCACAAGTTTGAGCGGTGTGCCTGCTCTGC
TCAGACCGCTCCTCGCCTGCCTCGCCGGGGTGTCGGGCTCCCTGTTGGGGCTCTGCTTTG
ACCGTTACTACCCGTCGAGGGAAGCGCCGAATGGGATTTCCACCGCGGAGGAAAAGGTCC
CCGTGATCAGACCTAGGAGACGGTCCAGTTGTGTTTCACTGGGGGAGACGTCGACCAGCT
ATTATGGCAGTTGTAAAATGCCTCGCAGACCGTCGTTACCTTGTATATCCAGAGAGCAGA
TGATTCTGTGGGACTGGGATCTGAAACACTGGTACAAACCACAGTATCAGGGCGCTGTGA
GCGGCAACGGCGTGGATCTTTCAGTCATCAACGAGGCCAGGAACCTGGTGTCAGACCTGC
TGATGGACTCGTCTCTGTCGCCACACACCATCTCAGCCCTGCGCAGCATCTCGAGCCTGA
TGGGGACATTTTCAGGCTCGTGCCGCCCCAGGGTTAACCCCTTCACCCCCTTCCCAGGTT
TCTACCCCTGCGACGAGGTGGAGGACTCTGTAGAGAGGAGCGACAGGAAAAGCATTAAGG
GTCTGAGCAGCAGAAACAGCCTCCCCACCCCTCAGCCGAGGCGGAGCTCCACCTCCTCCT
CCTCGTGCTCCACACTCCCTCCTCTCGACGCCGTCTCTTTACGCTGGGAGCGCAACAACG
GCAAGAGACCCCACCCTGACCTCAGCTTGACCAGCTCAGGTCTGTCTAACGGGCCCAATC
CAAACCTGCTCACGATTCCCAAGCAGAGGTCTTCCTCTGTCACCCTCACCTACCATGCAG
GGCCCAGGAGAACCGGCGCATCTCCGAGCCTCAGCCCAGTCACCTCACCAAGCCACAGTC
CTCTGCCAATAGGTATGGGTTCTTCATCGTCCCTCGTCACTCGATCACCTGTGGAGTTCC
CAGACACGGCTGACTTCCTGACAAAGCCGAGTGTCAGTCTGAACCTGCACAAGCCCTTGG
GCTACACCCTCAGCTCGCCAGATTTCCAGCAGGCCTTCCGTAGCTCCACCTTGCCTCTCT
GCACCAGCTGTGGTCGTCAGATGCTCAAGGGAGGTTCCAGCGGTGACACAGGGGACTCCT
ATCAGCCATTTACAAGTGAGGCTCAACGTGGCCGATCAGCAGGTGAAGCGCTGGAGTTCA
CAGGAGAGCCTCTGATCAGGGAGGAGAGCGTGGAGGTGGATGTGTCTGGGGACGGGAGGC
CAGACGTTGCAGGGAACCAGGTGCAGATGGAGGAGGAGAAGGAGAAGAAGTCGAGCACAG
ACCAGCAGACTCAGGAATCAGAGGGTGAGCAGGAGTTCAGAATAGATCCTATGCTGGAGG
ACCATGAGGCTCTCATGGAGAGGATGAACACCTGGAACTTCCAGATCTTTGACCTGGTGG
ACAAAACAGGAGGGAAGAACGGGAGGATACTCAGCTATGTGACGTACACCCTTTTCCAGG
ATACGTGTCTGTTTGAAATTTTCAAGATCCCTGTGAGGGAGTTCATGTCATACTTCTGTG
CTCTGGAAAGTGGCTACAGGGACATTCCCTATCATAACAGGGTCCATGCTACTGATGTGC
TCCACGCTGTCTGGTACCTGACCACTCGACCAATCCCTGGGTTCCAGCAGATTCACAGCG
AGCATGTGACAGGAAGTGACACAGATTCCGACAGCGGGATCTCTCCAGGCAGGATAGCCT
ACGCCTCCTCCAAAAGCTCCTCCATTTCAGATGACAGCTATGGCTGCTTGGCCTGGAACA
TACCTGCCCTGGAGCTCATGGCCCTTTATGTAGCAGCTGCAATGCACGATTATGACCATC
CCGGTCGCACAAATGCCTTTCTAGTAGCCACTAATGCAGCTCAGGCGGTGCTGTACAATG
ACAGGTCGGTGCTGGAGAACCACCACGCTGCGTCTGCCTGGAGCCTCTACCTGTCCAGGC
CCGAGTTCAACTTCCTGGTCAACCTGGATCACGTGGAGTTCAAGCGTTTTCGCTTCCTCG
TCATCGAGGCTATACTGGCCACAGACCTCAAGAAGCACTTTGACTTCCTGGCTGAGTTCA
ATTCCAAGGTGAATGATGTGAACAGTCCAGGAATTGATTGGACCAATGAGAACGACAGAC
TGCTGGTGTGCCAAGTGTGTATCAAGCTGGCAGACATCAACGGGCCGGCCAAAGTCCGTG
ACCTGCACCTCAAGTGGACAGAAGGCATCGTCAATGAGTTTTATGAGCAGGGTGATGAGG
AGGCGAGTTTGGGATTACCCATCAGCCCCTTCATGGACCGCTCCTCTCCGCAGCTGGCAA
AGCTTCAGGAGTCCTTCATCACTCATATTGTAGGACCACTTTGTAACTCCTATGACGCTG
CTGGCCTACTTCCTGGCTACTGGATTAATGAAGAGGGATCAGATGAAGACGAAGACGAGG
GCCAGGTCGACACAGACACAGATGAAGATGAGGATGATGAGCTAGAAGATGAGCTGGCAC
CAAAAAGGAGGAAGAGCCGCCGCAGGTTGTTCTGCAGCATCATGCAGCACCTGACGGAGA
ACCACAAGGTGTGGAAGAAGACCATCGAGGAGGAGGACAAGAGCAAAGAGCTCGGCATGC
AGCAGCAGCCTGACGGCCTCCTCCCCAGCCTGCCAGCCAGCCTGCCCACCTCCCCGTCGG
ACGACATCCAGGTCATCCAGGAAGAGGAGGAGGGGGAGGAGCGTCAGTAG
>E.fuscoguttatus.19656_fus
-----------ATGGCTGCACGCGAGGAAGGAGAGGTTTTGCACAGTAAAATAAGGCACC
ACGACGGAGCTGGAAGTGTAAACAGCTCAGAGGGCTTCAGGAACGGCTATGTGAAGAGCT
GCGTCACCCCTCTCAAACAGGACCATCAGAGGGGATTTTTGTTTAACGTGTGCAGGTTTT
GCAACGAAGACATTCTCAATTCAAAGTTGCTGAAGGTCTCTGCCCTCTACGTCGGCGCGT
TTGTGATCTTCGCGGTTTCTTTCCTCATTTCTAGGAGCTTGCAAAGTGACTCGCTGTGGG
ATTTGCGGACTTTTTTGTCGGGCTTCTCCCAGTCCATCAGTCCTTTATTCAGCATAGGAT
GTGCTTTCTTCTTTCTAACGTTTTACCTGCGGAGGAAAAAGAAGGAGAGCAGCAAATGTT
GGCTCGTGTCACTGCCAGCATCGTGTTACCTCGGGGATTTTTTGGTTTTGCGGTTTTTGC
AATGGGGAGAGGACCAGCACCAGATGCAAATGGTGGGCAGGTTGTTATTCGTGCTGGGAT
GTGTGGGTCTGCTCACCCTGATCCCCACTCTCAAACTCAAACACAGTGTTCTCATACTGG
TTTTCGCCAGCGTTGTGTGGCTGGTGTCTTTCACAAGTTTGAGCGGTGTGCCTGCTCTGC
TCAGACCGCTCCTCGCCTGCCTCGCCGGGGTGTCGGGCTCCCTGTTGGGGCTCTGCTTTG
ACCGTTACTACCCGTCGAGGGAAGCGCCGAGTGGGATTTCCACCGCGGAGGAAAAGGTCC
CCGTGATCAGACCTAGGAGACGGTCCAGTTGTGTTTCACTGGGGGAGACGTCGACCAGCT
ATTATGGCAGTTGTAAAATGCCTCGCAGACCGTCGTTACCCTGTATATCCAGAGAGCAGA
TGATCCTGTGGGACTGGGATCTGAAACACTGGTACAAACCACAGTATCAGGGTGCTGTGA
GCGGCAACGGCGTGGATCTTTCAGTCATCAACGAGGCCAGGAACCTGGTGTCAGACCTGC
TGATGGACTCGTCTCTGTCGCCACACACCATCTCAGCCCTGCGCAGCATCTCGAGCCTGA
TGGGGACATTTTCAGGCTCGTGCCGCCCCAGGGTTAACCCCTTCACCCCCTTCCCAGGTT
TCTACCCCTGCGACGAGGTGGAGGACTCTGTAGAGAGGAGCGACAGGAAAAGCATTAAGG
GTCTGAGCAGCAGAAACAGCCTCCCCACCCCTCAGCCCAGGCGGAGCTCCA---CCTCCT
CCTCGTGCTCCACACTCCCTCCTCTTGACGCCGCCTCTTTACGCTGGGAGCGCAACAACG
GCAAGAGACCCCACCCTGACCTCAACTTGACCAGCTCAGGTCTGTCTAACGGGCCCAATC
CAAACCTGCTCACGATTCCCAAGCAGAGGTCTTCCTCTGTCACCCTCACCTACCACGCAG
GGCCCAGGAGAACCGGCGCATCTCCGAGCCTCAGCCCAGTCACGTCACCAAGCCACAGTC
CTCTGCCAATAGGTGTGGGTTCTTCATCGTCCCTCGTCACTCGATCACCTGTGGAGTTCC
CAGACACGGCTGACTTCCTGACAAAGCCGAGTGTCAGTCTGAACCTGCACAAGCCCTTGG
GCTACACCCTCAGCTCGCCAGATTTCCAGCAGGCCTTCCGTAGCTCCACCTTGCCTCTCT
GCACCAGCTGTGGTCGTCAGATGCTCAAGGGAGGTTCCAGCGGTGACACAGGGGACTCCT
ATCAGCCATTTACAAGTGAGGCTCAACGTGGCCGATCAGCAGGTGAAGCGCTGGAGTTCA
CAGGAGAGCCTCTGATCAGGGAGGAGAGCGTGGAGGTGGACGTGTCTGGGGACGGGAGGC
CAGACGTTGCAGGGAACCAGGTGCAGGCAGAGGAGGAGAAGGAGAAAAAGTCGAGCACAG
ACCAGCAGACTCAGGAATCAGAGGGTGAGCAGGAGTTCAGAATAGATCCTATGCTGGAGG
ACCATGAGGCTCTCATGGAGAGGATGAACACCTGGAACTTCCAGATCTTTGACCTGGTGG
ACAAAACAGGAGGGAAGAACGGGAGGATACTCAGCTATGTGACATACACCCTTTTCCAGG
ATACGTGTCTGTTTGAAATTTTCAAGATCCCTGTGAGGGAGTTCATGTCATACTTCTGTG
CTCTGGAAAGTGGCTACAGGGACATTCCCTATCATAACAGGGTCCATGCTACTGATGTGC
TCCACGCTGTCTGGTACCTGACCACTCGACCAATCCCTGGGTTCCAGCAGATTCACAGCG
AGCATGTGACAGGAAGTGACACAGATTCCGACAGCGGGATCTCTCCAGGCAGGATAGCCT
ACGCCTCCTCCAAAAGCTCCTCCATTTCAGATGACAGCTATGGCTGCTTGGCCTGGAACA
TACCTGCCCTGGAGCTCATGGCCCTTTATGTAGCAGCTGCAATGCACGATTATGACCATC
CCGGTCGCACAAATGCCTTTCTAGTAGCCACTAATGCAGCTCAGGCGGTGCTGTACAATG
ACAGGTCGGTGCTGGAGAATCACCACGCTGCGTCCGCCTGGAGCCTCTACCTGTCCAGGC
CTGAGTTCAACTTCCTGGTCAACCTGGATCACGTGGAGTTCAAGCGTTTTCGCTTCCTCG
TCATCGAGGCTATACTGGCCACAGACCTCAAGAAGCACTTTGACTTCCTGGCTGAGTTCA
ATTCCAAGGTTAATGATGTGAACAGTCCAGGAATTGATTGGACCAATGAGAACGACAGAC
TGCTGGTGTGCCAAGTGTGTATCAAACTGGCAGACATCAATGGGCCGGCCAAAGTCCGTG
ACCTGCACCTCAAGTGGACAGAAGGCATCGTCAATGAGTTTTATGAGCAGGGTGATGAGG
AGGCGAGTTTGGGATTACCCATCAGCCCCTTCATGGACCGCTCCTCTCCGCAGCTGGCAA
AGCTTCAGGAGTCCTTCATCACTCATATTGTAGGACCACTTTGTAACTCCTATGACGCTG
CTGGCCTACTTCCTGGCTACTGGATTAATGAAGAGGGATCAGATGAAGACGAAGACGAGG
GCCAGGTTGACACAGACACAGATGAAGATGAGGATGATGAGCTAGAAGATGAGCTGGCAC
CAAAAAGGAGGAAGAGCCGCCGCAGGTTGTTCTGCAGCATCATGCAGCACCTGACGGAGA
ACCACAAGGTGTGGAAGAAGACCATCGAGGAGGAGGACAAGAGCAAAGAGCTCGGCATGC
AGCAGCAGCCCGACGGCCTCCTCCCCAGCCTGCCAGCCAGCCTGCCCACCTCCCCGTCAG
ACGACATACAGGTCATCCAGGAGGAGGAGGAGGGGGAGGAGCGTCAGTAG
>C.altivelis-GLEAN-10027253_alt
-----------ATGGCTGCACGCGAGGAAGGAGAGGTTTTGCACAGTAAAATAAGGCACC
ACGACGGAGCTGGAAGTGTAAACAGCTCAGAGGGCTTCAGGAACGGCTATGTGAAGAGCT
GCGTCACCCCTCTCAAACAGGACCATCAGAGGGGATTTTTGTTTAACGTGTGCAGGTTTT
GCAACGAAGACATTCTCAATTCAAAGTTGCTCAAGGTCTCTGCCCTCTACGTCGGCGCGT
TTGTGATCTTCGCGGTTTCTTTCCTCATTTCTAGGAGCTTGCAAAGTGACTCGCTGTGGG
ATTTGCGGACTTTTTTGTCGGGCTTCTCCCAGTCCATCAGTCCTTTATTCAGCATAGGAT
GTGCTTTCTTCTTTCTAACGTTTTACCTGCGGAGGAAAAAGAAGGAGAGCAGCAAATGTT
GGCTCGTGTCACTGCCAGCATCGTGTTACCTCGGGGATTTTTTGGTTTTGCGGTTTTTGC
AATGGGGAGAGGACCAGCACCAGATGCAAATGGTGGGCAGGTTGTTATTCGTGCTGGGAT
GTGTGGGTCTGCTCACCCTGATCCCCACTCTCAAACTCAAACACAGTGTTCTCATACTGG
TTTTCGCCAGCGTTGTGTGGCTGGTGTCTTTCACAAGTTTGAGCGGTGTGCCTGCTCTGC
TCAGACCGCTCCTCGCCTGCCTCGCCGGGGTGTCGGGCTCCCTGTTGGGGCTCTGCTTTG
ACCGTTACTACCCGTCGAGGGAAGCGCCGAGTGGGATTTCCACCGCGGAGGAAAAGGTCC
CCGTGATCAGACCTAGGAGACGGTCCAGTTGTGTTTCACTGGGGGAGACGTCGACCAGCT
ATTATGGCAGTTGTAAAATGCCTCGCAGACCGTCGTTACCCTGTATATCCAGAGAGCAGA
TGATTCTGTGGGACTGGGATCTGAAACACTGGTATAAACCACAGTATCAGGGCGCTGTGA
GCGGCAATGGCGTGGATCTTTCAGTCATCAACGAGGCCAGGAACCTGGTGTCAGACCTGC
TGATGGACTCGTCTCTGTCGCCACACACCATCTCAGCCCTGCGCAGCATCTCGAGCCTGA
TGGGGACATTTTCAGGCTCATGCCGCCCCAGGGTTAACCCCTTCACCCCCTTCCCAGGTT
TCTACCCCTGCGACGAGGTGGAGGACTCTGTAGAGAGGAGCGACAGGAAAAGCATTAAGG
GTCTGAGCAGCAGAAACAGCCTCCCCACCCCTCAGCCCAGGCGGAGCTCCA---CCTCTT
CCTCGTGCTCCACACTCCCTCCTCTCGACGCCGCCTCTTTACGCTGGGAGCGCAACAACG
GCAAGAGACCCCACCCTGACCTCAACTTGACCAGCTCAGGTCTGTCTAACGGGCCCAATC
CAAACCTGCTCACGATTCCCAAGCAGAGGTCTTCCTCTGTCACCCTCACCTACCATGCAG
GGCCCAGGAGAACCGGCGCATCTCCGAGCCTCAGCCCAGTCACCTCACCAAGCCACAGTC
CTCTGCCAATAGGTATGGGTTCTTCATCGTCCCTCGTCACTCGATCACCTGTGGAGTTCC
CAGACACGGCTGACTTCCTGACAAAGCCGAGTGTCAGTCTGAACCTGCACAAGCCCTTGG
GCTACACCCTCAGCTCGCCAGATTTCCAGCAGGCCTTCCGTAGCTCCACCTTGCCTCTCT
GCACCAGCTGTGGTCGTCAGATGCTCAAGGGAGGTTCCAGCGGTGACACAGGGGACTCCT
ATCAGCCATTTACAAGTGAGGCTCAACGTGGCCGATCAGCAGGTGAAGCGCTGGAGTTCA
CAGGAGAGCCTCTGATCAGGGAGGAGAGCGTGGAGGTGGACGTGTCTGGGGACGGGAGGC
CAGACGTTGCAGGGAACCAGGTGCAGGCGGAGGAGGAGAAGGAGAAGAAGTCGAGCACAG
ACCAGCAGACTCAGGAATCAGAGGGTGAGCAGGAGTTCAGAATAGATCCTATGCTGGAGG
ACCATGAGGCTCTCATGGAGAGGATGAACACCTGGAACTTCCAGATCTTTGACCTGGTGG
ACAAAACAGGAGGGAAGAACGGAAGGATACTCAGCTATGTGACATACACCCTTTTCCAGG
ATACGTGTCTGTTTGAAATTTTCAAGATCCCTGTGAGGGAGTTCATGTCATATTTCTGTG
CTCTGGAAAGTGGCTACAGGGACATTCCCTATCATAACAGGGTCCATGCTACTGATGTGC
TCCATGCTGTCTGGTACCTGACCACTCGACCAATCCCCGGGTTCCAGCAGATTCACAGCG
AGCATGTGACAGGAAGTGACACAGATTCCGACAGCGGGATCTCTCCAGGCAGGATAGCCT
ACGCCTCCTCCAAAAGCTCCTCCATTTCAGATGACAGCTATGGCTGCTTGGCCTGGAACA
TACCTGCCCTGGAGCTCATGGCCCTTTATGTAGCAGCTGCAATGCACGATTATGACCATC
CCGGTCGCACAAATGCCTTTCTAGTAGCCACTAATGCAGCTCAGGCGGTGCTGTACAATG
ACAGGTCGGTGCTGGAGAATCACCACGCTGCGTCCGCCTGGAGCCTCTACCTGTCCAGGC
CCGAGTTCAACTTCCTGGTCAACCTGGATCACGTGGAGTTCAAGCGTTTTCGCTTCCTCG
TCATCGAGGCTATACTGGCCACAGACCTCAAAAAGCACTTTGACTTCCTGGCTGAGTTCA
ATTCCAAGGTGAATGATGTGAACAGTCCAGGAATTGATTGGACCAATGAGAACGACAGAC
TGCTGGTGTGCCAAGTGTGTATCAAGCTGGCAGACATCAACGGGCCGGCCAAAGTCCGTG
ACCTGCACCTCAAGTGGACAGAAGGCATCGTCAATGAGTTTTATGAGCAGGGTGATGAGG
AGGCGAGCTTGGGATTACCCATCAGCCCCTTCATGGACCGCTCCTCTCCACAGCTGGCAA
AGCTTCAGGAGTCCTTCATCACTCATATTGTAGGACCACTTTGTAACTCCTATGACGCTG
CTGGCCTACTTCCTGGCTACTGGATTAATGAAGAGGGATCAGATGAAGACGAAGACGAGG
GGCAGGTCGACACAGACACAGATGAAGATGAGGATGATGAGCTAGAAGATGAGCTGGCAC
CAAAAAGGAGGAAGAGCCGCCGCAGGTTGTTCTGCAGCATCATGCAGCACCTGACAGAGA
ACCACAAGGTGTGGAAGAAGACCATCGAGGAGGAGGACAAGAGCAAAGAGCTCGGCATGC
AGCAGCAGCCCGACGGCCTCCTCCCCAGCCTGCCAGCCAGCCTGCCCACCTCCCCGTCAG
ACGACATACAGGTGATCCAGGAGGAGGAGGAGGGGGAGGAGCGTCAGTAG
