# Supplementary material for: Chromosome-Level Genome Assembly of the Speckled Blue Grouper (Epinephelus cyanopodus) Provides Insight into Its Adaptive Evolution
Source: Biology (Basel). 2022 Dec 13;11(12):1810. doi: 10.3390/biology11121810 (PMC9775623; doi:10.3390/biology11121810)
Supplement: Supplementary file 1 [file biology-11-01810-s001.zip › Supplemental Data/HO01099.align]

>E.fuscoguttatus.19700_fus
------------------------------------------------------------
----------------------ATGATACAGC----------------------------
------------------------------------------------AGGGAACAGGAA
GTAG----CAAGCA-GAAGCAGAGTGATCTGCGCTA------------------------
------------------------------------------------------------
------------------------------------------------------------
------------------------------------------------------------
----------CCACACCTTGAGGGCCACATCCTTTCGGCACCCTGTGACCGGACAGATAT
CCCCTGAAAACACAGAATACACACTACAAGACAGGTTAGAAGCCCGTATGTCCAAGTCAG
CGGCCAATCAGAGATCCCCGAGCATGGTCACAGATTCCTCTAAGACTGTGACCCCAGCAG
CAGTGGATGCCACCTCAGGGTCAAAGGGCTCCAGAGGTACAGGAAAAGTACACAGTTTTG
GCAAAAGGGATCATGCTATTAAAAGAAACCTCAACATCCCAGTGGTGGTGAGAGGCTGGC
TGTATAAACAGGACAGCTCTGGAATGCGGCTGTGGAAAAGGAAGTGGTTTGTTTTGTCAG
ACTACTGCTTGTTTTACTACAAAGACAGCCGAGAGGAGACAGTGCTCGGTAGCATCCCTC
TGCCCAGTTATGTCATCGCACCAGTTGAGCCTGATGACCACATTAACCGCAAATATGCCT
TCAAGGCGAGCCATACAGGAATGCGCTCCTACATTTACAATAAGAACTCTGTGATTGGCT
CACAGGCAGAACACTGCGGGATGCGGACATATTTCTTCAGTGCGGACACACAGGAGGACA
TGAATGGCTGGATCCGGGCCATGAACCAGGCTGCGCTGATGCAGCAGAGTCACACTATAA
AGAGAGAGGTGGAGAATCCAAAGAAGGCTGTGCAGCAGGCTGTTCCACAGACTAACCACG
TCCACTTCAACCAGAACTCATCTCAGTCAGAAAGCCTTCGCAGGACAGACAGAGAGGAAC
CTCCGGATAATGGTATCCAACTGGCTCACGGAGACGAGGTGAGGTATGGATTAGAGATCC
AAGGGAGGCCAAGTCAGTCAGCCACAGAGGAGAGAGCAGAGAGACTCTCTCCAGACTCTG
TCGATGGTGCCGCCCACAAGAACGGACAGCAGACTGTAATCCAAGTGGCTCTGCCACCGG
AACAGAACGGAAACCTGGTCTATCAGAGGGGCTTTGTTACGCGGCCAGACCCTGAGAAAC
ATGTGCAGAGGAAGAATACGCTGGCTCAGGTGGAGCAGTGGGTCAAAGTTCAAAAAGGAG
ACCCACCAAAGAGTGCTCCCTCTGCTGAGTACAACCTCCCTCGGCGGACTCCTCCATTAA
AGCCCAAAGCCAGCACAGTTGACGCCACCTATCAGTCATTGCCAAAGTCTCCTCGTCTCC
CGTCTGGCAGCAACTCTCCTCCAGCAACATGTAACCTGCCCAGTGACTACAAGTACGCCC
ACGACCGGCTTAGCCACTTCCGCATGTCCACTGATGAGCGCATGGCCACCAAGGAGGGGA
TGGTGTGGCAGCTGTACGAGTGGCAGCAGCGGCAGCAGTTCCGTCATGGCAGCCCCACGG
CTCCTATCTACACCGGGCCTAACTTCACAGACTCTTCGTCTTTTAGAGTTACTGTGGAGA
TGCCACGTTCCATCTCTGTCCCTCCGTCCCCGTGTGAAGTCCCACCGTCAGTCCCCTCCT
CCTTCAAACCCCTGTCCCCTCGCAGGCCACACACTCCCTCAGACAGACGCACAGTCAGGC
CCCTGGATGATGTGGCACAGGGAGACAGCACAAGATCCAGCTCCCCCGGCCATATTTGTG
CCCATCTTTCT------------------------CAGACTTCCCAAATAGAGAGAAGGT
CGATGCCAGCCATGGGATACATCACACACACTGTCAGTGCACCCAGCCTGCATGGCAAAA
C-----------------------------------------------------------
------------------------------------------------------------
----------------GGCTGATGATACTTACATACAACTGAAGAAGGACCTGGAGTATC
TAGATCTGAAG-------------------------------------------------
-----------------------------------GTAACGGGACGTGAGAGTTTAAAAT
CAGAAAGATCGTCAAGGCCTGTGAAAATAGCAGAAAGTGATGCCGATGTGAAATTAAGTC
GACTGTGTGAACAAGACAAGATTCTACAGGAGCTCGAGGCCAGGATACGCAATTTAAAGG
AGGACAAGGACAAGCTGGAGTCTGTGCTGGATGTTTCCCACCAGCAGATGGAGCAGTACA
GAGATCAGCCAGCACATGCTGAGAAGATTGCCTATCAGCAGAAATTACTACAAGAGGATG
TGGTGCACATCAGAGCTGAGATATCTCAAGTCTCCACAGAGATGGAGAATGCGTGGAATG
AGTACAGCCGGCTGGAGAGAGATGTGGACTGGCTGAAGTCAGCCCTGCAGGGACAGATGA
ACCGCAGCGATCTCACT---CAGCAAGAGAAAGTTCAGATCAGAAAAGAGCTGTGGAGGA
TTGAGGATGTCATCGCAGGCCTCAGCACCAGTAAAGCCAACTACAAAGTCACTATCTCCT
CTGTTACCAA--------------------------------------------------
-------------------------CCCAGAGAGGAAATTTGTGCCTTCAGTGTCGGCGT
CATCAGTGCCTTCTGGGAGCCCGTCTACTATGGAGATGAGATTGTCC-------------
--CAGCAGCAGCAGCAGCAGCAGCAACAGCAGCAGCAGCACAGCCCCCACCTCAGCCCCA
GTAGCCACACCCCCACCCTTTCCTCCAGCCCCAGCCAGCAGCCCTTACACCACTCTGTAA
CCATCTCCAGTGGGCTTAGATGGGCTGAGGAAGATGTGCCTCCCAGACCTCCTCTACCTC
AGCTCTACAGTCCTGATGAGCATCCCCCTGCTGTGCCCCCGTTGCCCCGGGAGACAACGG
TCATCAGACACACTTCTGTACGTGGCCTCAAACGACAGTCGGATGAACGTAAAAGGGACA
GAGAGATTGGCCAGTACACTAATGGAGACAGTAAGGTGGAACTGAGGCCTTTCCTGAGTG
ATCCAGAGCTCATGGGAGCCGGAGATGGCTCCACCCACATCAGTGTCGTAGCATCTAGAC
ATGATGGTTACCAGACGTTACCCAGCAGAGGAGTGACTGGCTCCTCACTTAGGCTAAATC
AGTCTTCAAGCATCTCCTCGTATGTGACCATCCGAAGAGCAGCCTCAGCTGCTGGCGGGA
AGGAGAGACCAAAAAGTGCCTTGGAGCGTCTGTACTCCGGGGACCCGGC---GCAGCAGC
AGCAGCAGAGGGGGAAGATGAGCGCCGATGAGCAGCTGGAGAGGATGAAGAGGCACCAGA
AGGCCCTCGTGCGGCAGCGCAAACGCACCCTGAGCCACGGAGACCGCCACGCCTCTTCGT
CGTCGCGCTCCTCATCCTCATCTTCCCGCCCACTCTCAGCAGACTTGGGATCATGGAAGA
GGGAGCAGGAGTTTGACCTGCAGTTGCTCGAGAGGGCTGTCCAGGGGGAGGAGGCGCAGG
GAGTTAGGAGCGTTCAGGGGGAGGAAAGACCTCCCGAGCACAAAGAGAGACCCCGCTCCC
ACTCTGACGAATGGCTGACCCTGCGTTCCACAGCCACAACCCCTCCCACCCACGAGGTCG
ACCTGGAACCGCTAGACTATGACCTGGACCTTAACAAAGAGCTCTCCAAGCCTCAGAAAG
TTTTGATCCCGGAGCGCTATGTGGATTCAGAGCCCGAGGAGCCGCTCAGTCCGCAGGAGG
TGGAGGATCGCCATCGTAAGGTGGAGCGCATCAAGAGCATCTTGGCAAAGTCCAGTGTGC
AAAACCTAACACCCACAGTGACTGTGGACAAGCCAGAGGTGGGGCTGGTGGCACTGGACT
CTGCTCTACAGGAGCAGGAGAGGATCATCACCATGTCCTACGCTCTCGCCTCGGAGGCTT
CACTCAAGAGCAAACTAGTCACAGCTCAAGCA----------------------------
------------------------------------------------------------
----------------------ATTTCTGG------------------------------
---ACA-------CTGA
>C.altivelis-GLEAN-10027249_alt
ATGGCGGCACCTCTCGGACGGGACACCCTACCTGACCACTGGTCGTATGGAGTTTGTAGA
GACGGCCGGGTCTTCTTTATCAATGATAAAACTCATACCACTACTTGGCTACATCCACGC
ACTGGTGAACCTGTTAACTCGGGACACATGATACGTTCAGATTTGCCGAGAGGATGGGAA
GAGGGTTTCACGGACGAAG--GAGCCAGCTACTTCATCAAAATGAGTCATTCACCGTCCA
GACGGCTTGAACAGTTTGACCAGTCAGAGCTGGAGCAGGACTCAGAGCAGAAACAGGGCA
GGGGAGATGCCCGAGACGGGATGGGGACCTGCTGTTGCAGTTGCCTGCCCCTCGGCCAGG
GGACTGACTCAGCTGATCATGAAACAGGGGTGGTTGCTGAGCTGGAGGAGGAGAGGCCAA
TTAAGACAAGCCACACCCTGAGGGCCACATCCTTTCGGCACCCTGTGACCGGACAGATAT
CCCCTGAAAACACAGAATACACACTACAAGACAGGTTAGAAGCCCGTATGTCCAAGTCAG
CGGCCAATCAGAGATCCCCGAGCATGGTCACAGATTCTTCTAAGACTGTGACCCCAGGAG
CAGTGGATGCCACCTCAGGGTCAAAGGGCTCCAGAGGTACAGGAAAAGTACACAGTTTTG
GCAAAAGGGATCATGCTATTAAAAGAAATCTCAACATCCCAGTGGTGGTGAGAGGCTGGC
TGTATAAACAGGACAGCTCTGGAATGCGACTGTGGAAAAGGAAGTGGTTTGTTTTGTCAG
ACTACTGCTTGTTTTACTACAAAGACAGCCGAGAGGAGACAGTGCTCGGTAGCATCCCTC
TGCCCAGTTATGTCATCGCACCAGTTGAGCCTGATGACCACATTAACCGCAAATATGCCT
TCAAGGCGAGCCATACAGGAATGCGCTCCTACATTTACAATAAGAACTCTGTGATTGGCT
CACAGGCAGAACACTGCGGGATGCGGACATATTTCTTCAGTGCGGACACACAGGAGGACA
TGAATGGCTGGATCCGGGCCATGAACCAGGCTGCGCTGATGCAGCAGAGTCACACTATAA
AGAGAGAGGTGGAGAATCCAAAGAAGGCTGTGCAGCAGGCTGTTCCACAGACTAACCACG
TCCACTTCAACCAGAACTCATCTCAGTCAGAAAGCCTTCGCAGGACAGACAGAGAGGAAC
CTCCGGATAATGGTATCCAACTGGCTCACGGAGACGAGGTGAGGTATGGATTAGAGATCC
AAGGGAGGCCAAGTCAGTCAGCCGCAGAGGAGAGAGCAGAGAGACTCTCTCCAGACTCTG
TCGACGGTGCCGCCCACAAGAACGGACAGCAGACTGTAATCCAAGTGGCTCTGCCACCGG
AACAGAACGGAAACCTGGTCTATCAGAGGGGCTTTGTTACGCGGCCAGACCCTGAGAAAC
ACGTGCAGAGGAAGAATACGCTGGCTCAGGTGGAGCAGTGGGTCAAAGTTCAAAAAGGAG
ACCCACCAAAGAGTGCTCCCTCTGCTGAGTACAGCCTCCCTCGGCGGACTCCTCCATTAA
AGCCCAAAGCCAGCACAGTGGACGCCACCTATCAGTCATTGCCAAAGTCTCCTCGTCTCC
CGTCTGGCAGCAACTCTCCTCCAGCAACATGTAACCTGCCCAGTGACTACAAGTACGCCC
ACGACCGGCTTAGCCACTTCCGCATGTCCACCGATGAGCGCATGGCCACCAAGGAGGGGA
TGGTGTGGCAGCTATACGAGTGGCAGCAGCGGCAGCAGTTCCGTCATGGCAGCCCCACGG
CTCCTATCTACACCGGGCCTAACTTCACAGACTCTTCGTCTTTTAGAGTTACTGTGGAGA
TGCCGCGTTCCATCTCTGTCCCTCCGTCCCCGTGTGAAGTCCCACCGTCAGTCCCCTCCT
CCTTTAAACCCCTGTCCCCTCGCAGGCCACACACTCCCTCAGACAGACGCACAGTCAGGC
CCCTGGATGAAGTGGCACAGGGAGACAGCACAAGATCCAGCTCCCCCGGCCATATTTGTG
CCCATCTTTCT------------------------CAGACTTCCCAAATAGAGAGAAGGT
CGATGCCAGCCATGGGATACATCACACACACTGTCAGTGCACCCAGCCTGCATGGCAAAA
CGCCAGAGGAGCTGACTCTGCTTCTCATTCAGCTTCGGAGGCACCAGGCCAAGCTGGCTG
GTGTGCATAGCCCCAGCGATGCATTCGCTCACCTGCAGCAGCACCAGCACAACGGCCTTC
TAGGCCCCAGCATGCAGGCTGATGATACTTACATACAACTGAAGAAGGACCTGGAGTATC
TAGATCTGAAGATCCAAAGTATTGACCCGATGATCGTTTCAGTACACAATGTGTTTGAAA
ACTCCACTCCACAGAGTTTTGGGTACTGTTGGAATGTAACGGGACGTGAGAGTTTAAAAT
CAGAAAGATCGTCAAGGCCTGTGAAAATAGCAGAAAGTGATGCCGATGTGAAATTAAGTC
GACTGTGTGAACAAGACAAGATTCTACAGGAGCTCGAGGCCAGGATACGCAATTTAAAGG
AGGACAAGGACAAGCTGGAGTCTGTGCTGGATGTTTCCCACCAGCAGATGGAGCAGTACA
GAGATCAGCCGGCACATGCTGAGAAGATTGCCTATCAGCAGAAATTACTACAAGAGGATG
TGGTGCACATCAGAGCTGAGATATCTCAAGTCTCCACAGAGATGGAGAACGCGTGGAATG
AGTACAGCCGGCTGGAGAGAGATGTGGACTGGCTGAAGTCAGCCCTGCAGGGACAGATGA
ACCGCAGCGATCTCACT---CAGCAAGAGAAAGTTCAGATCAGAAAAGAGCTGTGGAGGA
TTGAGGATGTCATTGCAGGCCTCAGCACCAGTAAAGCCAACTACAAAGTCACTATCTCCT
CTGTTACCAA--------------------------------------------------
-------------------------CCCAGAGAGGAAATTTGTGCCTTCAGTGTCGGCGT
CATCAGTGCCTTCTGGGAGCCCGTCTACTATGGAGATGAGATTGTCC------CAGCAGC
AGCAGCAGCATCAGCAGCAGCAGCAGCAGCAGCAGCAGCACAGCCCCCACCTCAGCCCCA
GTAGCCACACCCCCACCCTTTCCTCCAGCCCCAGCCAGCAGCCCTTACACCACTCTGCAA
CCATCTCCAGTGGGCTTAGATGGGGTGAGGAAGATGTGCCTCCCAGACCTCCTCTACCTC
AGCTCTACAGTCCTGATGAGCATCCCCCTGCTGTGCCCCCGTTGCCCCGGGAGACAACGG
TCATCAGACACACTTCTGTACGTGGCCTCAAACGACAGTCGGATGAACGTAAAAGGGACA
GAGAGATTGGCCAGTACACTAATGGAGACAGTAAGGTGGAACTGAGGCCTTTCCTGAGTG
ATCCAGAGCTCATGGGAGCCGGAGATGGCTCCACTCACATCAGTGTCGTAGCATCTAGAC
ATGATGGTTACCAGACGTTACCCAGCAGAGGAGTGATTGGCTCCTCACTTAGGCTAAATC
AGTCTTCAAGCATCTCCTCGTATGTGACCATCCGAAGAGCAGCCTCAGCTGCTGGCGGGA
AGGAGAGACCAAAAAGTGCCTTGGAGCGTCTGTACTCCGGGGACCCGGC---GCAGCAGC
AGCAGCAGAGGGGGAAGATGAGCGCCGATGAGCAGCTGGAGAGGATGAAGAGGCACCAGA
AGGCCCTCGTGCGGCAGCGCAAACGCACCCTGAGCCACGGAGACCGCCACGCCTCTTCGT
CGTCGCGCTCCTCGTCCTCATCTTCCCGCCCACTCTCAGCAGACTTGGGATCATGGAAGA
GGGAGCAGGAGTTTGACCTGCAGTTGCTCGAGAGGGCTGTCCAGGGGGAGGAGGCACAGG
GAGTTAGGAGCGTTCAGGGGGAGGAAAGACCTCCCGAGCACAAAGAGAGACCCCGCTCCC
ACTCTGACGAATGGCTGACCCTGCGTTCCACAGCCACAACCCCTCCCACCCATGAGGTTG
ACCTGGAACCGCTAGACTATGACCTGGACCTTAACAAAGAGCTCTCCAAGCCTCAGAAAG
TTTTGATCCCGGAGCGCTATGTGGATTCAGAGCCCGAGGAGCCGCTCAGTCCGCAGGAGG
TGGAGGATCGCCATCGTAAGGTGGAGCGCATCAAGAGCATCTTGGCAAAGTCCAGTGTGC
AAAACCTAACACCCACAGTGACTGTGGACAAGCCAGAGGTGGGGCTGGTGGCACTGGACT
CTGCTCTACAGGAGCAGGAGAGGATCATCACCATGTCCTATGCTCTCGCCTCGGAGGCTT
CACTCAAGAGCAAACTAGTCACAGTTTCACCACAGGCTAACACCCCCACCCCTCCTTCCC
CACCTCCT------CCTCCACCTCCACCTCCCCT---TCCTCCTCCTCCTCCTCTTCCTC
CTGTTTCTCCCGTTCCTCCTGTATCTCTGGCGCCACCCTCTCCTCTAAGCAATGGGATTC
ACTACACGTTTGTCTAA
>Epmoa-GLEAN-10022352_moa
ATGGCGGCACCTCTCGGACGGGACACCCTACCTGACCACTGGTCGTACGGAGTTTGTAGA
GACGGCCGGGTCTTCTTTATCAATGATAAAACTCATACCACTACTTGGCTACATCCACGC
ACTGGTGAACCTGTTAACTCGGGACACATGATACGTTCAGATTTGCCGAGAGGATGGGAA
GAGGGTTTCACGGACGAAG--GAGCCAGCTACTTCATCAA--------------------
------------------------------------------------------------
------------------------------------------------------------
------------------------------------------------------------
----------CCACACCCTGAGGGCCACATCCTTTCGGCACCCTGTGACCGGACAGATAT
CCCCTGAAAACACAGAATACACACTACAAGACAGGTTAGAAGCCCGTATGTCCAAGTCAG
CGGCCAATCAGAGATCCCCGAGCATGGTCACAGATTCCTCTAAGACTGTGACCCCAGCAG
CAGTGGATGCCACCTCAGGGTCAAAGGGCTCCAGAGGTACAGGAAAAGTACACAGTTTTG
GCAAAAGGGATCATGCTATTAAAAGAAACCTCAACATCCCAGTGGTGGTGAGAGGCTGGC
TGTATAAACAGGACAGCTCTGGAATGCGACTGTGGAAAAGGAAGTGGTTTGTTTTGTCAG
ACTACTGCTTGTTTTACTACAAAGACAGCCGAGAGGAGACAGTGCTCGGTAGCATCCCTC
TGCCCAGTTATGTCATCGCACCAGTTGAGCCTGATGACCACATTAACCGCAAATATGCCT
TCAAGGCGAGCCATACAGGAATGCGCTCCTACATTTACAATAAGAACTCTGTGATTGGCT
CACAGGCAGAACACTGCGGGATGCGGACATATTTCTTCAGTGCGGACACACAGGAGGACA
TGAATGGCTGGATCCGGGCCATGAACCAGGCTGCGCTGATGCAGCAGAGTCACACTATAA
AGAGAGAGGTGGAGAATCCAAAGAAGGCTGTGCAGCAGGCTGTTCCACAGACTAACCACG
TCCACTTCAACCAGAACTCATCTCAGTCAGAAAGCCTTCGCAGGACAGACAGAGAGGAAC
CTCCGGATAATGGTATCCAACTGGCTCACGGAGACGAGGTGAGGTATGGATTAGAGATCC
AAGGGAGGCCAAGTCAGTCAGCCGCAGAGGAAAGAGCAGAGAGACTCTCTCCAGACTCTG
TCGACGGTGCCGCCCACAAGAACGGACAGCAGACTGTAATCCAAGTGGCTCTGCCACCGG
AACAGAACGGAAACCTGGTCTATCAGAGGGGCTTTGTTACGCGGCCAGACCCTGAGAAAC
ATGTGCAGAGGAAGAATACGCTGGCTCAGGTGGAGCAGTGGGTCAAAGTTCAAAAAGGAG
ACCCACCAAAGAGTGCTCCCTCTGCTGAGTACAACCTCCCTCGGCGGACTCCTCCATTAA
AGCCCAAAGCCAGCACAGTGGATGCCACCTATCAGTCATTGCCAAAGTCTCCTCGTCTCC
CGTCTGGCAGCAACTCTCCTCCAGCAACATGTAACCTGCCCAGTGACTACAAGTATGCCC
ACGACCGGCTCAGCCACTTCCGCATGTCCACCGATGAGCGCATGGCCACCAAGGAGGGGA
TGGTGTGGCAGCTGTACGAGTGGCAGCAGCGGCAGCAGTTCCGTCATGGCAGCCCCACGG
CTCCTATCTACACCGGGCCTAACTTCACAGACTCCTCGTCTTTTAGAGTTACTGTGGAGA
TGCCACGTTCCATCTCTGTCCCTCCGTCCCCGTGTGAAGTCCCACCGTCAGTCCCCTCCT
CCTTCAAACCCCTGTCCCCTCGCAGGCCACACACTCCCTCAGACAGACGCACAGTCAGGC
CCCTGGATGAAGTGGCACAGGGAGACAGCACAAGATCCAGCTCCCCCGGCCATATTTGTG
CCCATCTTTCTCAGGTGATGAATTTTGTTTCCCCACAGACTTCCCAAATAGAGAGAAGGT
CGATGCCAGCCATGGGATACATCACACACACTGTCAGTGCACCCAGCCTGCATGGCAAAA
C-----------------------------------------------------------
------------------------------------------------------------
----------------GGCTGATGATACTTACATACAACTGAAGAAGGACCTGGAGTATC
TAGATCTGAAG-------------------------------------------------
-----------------------------------GTAACGGGACGTGAGAGTTTAAAAT
CAGAAAGATCGTCAAGGCCTGTGAAAATAGCAGAAAGTGATGCCGATGTGAAATTAAGTC
GACTGTGTGAACAAGACAAGATTCTACAGGAGCTCGAGGCCAGGATACGCAATTTAAAGG
AGGACAAGGACAAGCTGGAGTCTGTGCTGGATGTTTCCCACCAGCAGATGGAGCAGTACA
GAGATCAGCCGGCACATGCTGAGAAGATTGCCTATCAGCAGAAATTACTACAAGAGGATG
TGGTGCACATCAGAGCTGAGATATCTCAAGTCTCCACAGAGATGGAGAATGCATGGAATG
AGTACAGCCGGCTAGAGAGAGATGTGGACTGGCTGAAGTCAGCCCTGCAGGGACAGATGA
ACCGCAGCGATCTCACTCAGCAGCAAGAGAAAGTTCAGATCAGAAAAGAGCTGTGGAGGA
TTGAGGATGTCATCGCAGGCCTCAGCACCAGTAAAGCCAACTACAAAGTCACTATCTCCT
CTGTTACCAACCCAGGTGAGACACCTGCAGGTTTCATGTCTGCAAACGTGTGTGTTCATG
TTACATGTTCATATACGTTGAACTCCCCAGAGAGGAAATTTGTGCCTTCAGTGTCGGCGT
CATCAGTGCCTTCTGGGAGCCCGTCTACTATGGAGATGAGATTGTCCCAGCAGCAGCAGC
AGCAGCAGCAGCAGCAGCAGCAGCAGCAGCAGCAGCAGCACAGCCCCCACCTCAGCCCCA
GTAGCCACACCCCCACCCTTTCCTCCAGCCCCAGCCAGCAGCCCTTACACCACTCTGCAA
CCATCTCCAGTGGGCTTAGATGGGGTGAGGAAGATGTGCCTCCCAGACCTCCTCTACCTC
AGCTCTACAGTCCTGATGAGCATCCCCCTGCTGTGCCCCCGTTGCCCCGGGAGACAACGG
TCATCAGACACACTTCTGTACGTGGCCTCAAACGACAGTCGGATGAACGTAAAAGGGACA
GAGAGATTGGCCAGTACACTAATGGAGACAGTAAGGTGGAACTGAGGCCTTTCCTGAGTG
ATCCAGAGCTCATGGGAGCCGGAGATGGCTCCACCCACATCAGTGTCGTAGCATCTAGAC
ATGATGGTTACCAGACATTACCCAGCAGAGGAGTGATTGGCTCCTCACTTAGGCTAAATC
AGTCTTCAAGCATCTCCTCGTATGTGACCATCCGAAGAGCAGCCTCAGCTGCTGGCGGGA
AGGAGAGACCAAAAAGTGCCTTGGAGCGTCTGTACTCCGGGGACCCGGC---GCAGCAAC
AGCAGCAGAGGGGGAAGATGAGCGCCGATGAGCAGCTGGAGAGGATGAAGAGGCACCAGA
AGGCCCTCGTGCGGCAGCGCAAACGCACCCTGAGCCACGGAGACCGCCACGCCTCTTCGT
CGTCGCGCTCCTCGTCCTCATCTTCCCGCCCACTCTCAGCAGACTTGGGATCATGGAAGA
GGGAGCAGGAGTTTGACCTGCAGTTGCTTGAGAGGGCTGTCCAGGGGGAGGAGGCGCAGG
GAGTTAGGAGCGTTCAGGGGGAGGAAAGACCTCCCGAGCACAAAGAGAGACCCCGCTCCC
ACTCTGACGAATGGCTGACCCTGCGTTCCACAGCCACAACCCCTCCCACCCACGAGGTTG
ACCTGGAACCGCTAGACTATGACCTGGACCTTAACAAAGAGCTCTCCAAGCCTCAGAAAG
TTTTGATCCCAGAGCGCTATGTGGATTCAGAGCCTGAGGAGCCGCTCAGTCCGCAGGAGG
TGGAGGATCGCCATCGTAAGGTGGAGCGCATCAAGAGCATCTTGGCAAAGTCCAGTGTGC
AAAACCTAACACCCACAGTGACTGTGGACAAGCCAGAGGTGGGGCTGGTGGCACTGGACT
CTGCTCTACAGGAGCAGGAGAGGATCATCACCATGTCCTACGCTCTCGCCTCGGAGGCTT
CGCTCAAGAGCAAACTAGTCACAGTTTCACCACAGGCTAACACCCCCACCCCTCCTTCCC
CACCTCCT------CCTCCACCTCCACCTCCCCT---TCCTCCTCCTCCTCCTCTTCCTC
CTGTTTCTCCCGTTCCTCCTGTATCTCTGGCGCCACCCTCTCCTCTAAGCAACGGGATTC
ACTACACGTTTGTCTAA
>XP-033484586.1_lan
ATGGCGGCACCTCTCGGACGGGACACCCTACCTGACCACTGGTCATATGGAGTTTGTAGA
GACGGCCGGGTCTTCTTTATCAATGACAAAACTCATACCACTACTTGGCTACATCCACGC
ACTGGTGAACCTGTTAACTCGGGACACATGATACGTTCAGATTTGCCGAGAGGATGGGAA
GAGGGTTTCACGGACGAAG--GAGCCAGCTACTTCATCAA--------------------
------------------------------------------------------------
------------------------------------------------------------
------------------------------------------------------------
----------CCACACCCTGAGGGCCACATCCTTTCGACACCCTGTGACCGGACAGATAT
CCCCTGAAAACACAGAATACACACTACAAGACAGGTTAGAAGCCCGTATGTCCAAGTCAG
CGGCCAATCAGAGATCCCCGAGCATGGTCACAGTTTCCTCTAAGACTGTGACCCCAGCAG
CAGTGGATGCCACCTCAGGGTCAAAGGGCTCCAGAGGTACAGGAAAAGTACACAGTTTTG
GCAAAAGGGATCATGCTATTAAAAGAAATCTCAACATCCCAGTGGTGGTGAGAGGCTGGC
TGTATAAACAGGACAGCTCTGGAATGCGACTGTGGAAAAGGAAGTGGTTTGTTTTGTCAG
ACTACTGCTTGTTTTACTACAAAGACAGCCGAGAGGAGACAGTGCTCGGTAGCATCCCTC
TGCCCAGTTATGTCATCGCACCAGTTGAGCCTGATGACCACATTAACCGCAAATATGCCT
TCAAGGCAAGCCATACAGGAATGCGCTCCTACATTTACAATAAGAACTCTGTGATTGGCT
CACAGGCAGAACACTGCGGGATGCGGACATATTTCTTCAGTGCAGACACACAGGAGGACA
TGAATGGCTGGATCCGGGCCATGAACCAGGCTGCGCTGATGCAGCAGAGTCACACTATAA
AGAGAGAGGTGGAGAATCCAAAGAAGGCTGTGCAGCAGGCTGTTCCACAGACTAACCACG
TCCACTTCAACCAGAACTCATCTCAGTCAGAAAGCCTTCGCAGGACAGACAGAGAGGAAC
CTCCGGATAATGGTATCCAACTGGCTCACGGAGACGAGGTGAGGTATGGATTAGAGATCC
AAGGGAGGCCAAGTCAGTCAGCCGCAGAGGAGAGAGCAGAGAGACTCTCTCCAGACTCTG
TCGACGGTGCCGCCCACAAGAACGGACAGCAGACTGTAATCCAAGTGGCTCTGCCACCGG
AACAGAACGGAAACTTGGTCTATCAGAGGGGCTTTGTTACGCGGCCAGACCCTGAGAAAC
ACGTGCAGAGGAAGAATACGCTGGCTCAGGTGGAGCAGTGGGTCAAAGTTCAAAAAGGAG
ACCCACCAAAGAGTGCTCCCTCTGCTGAGTACAGCCTCCCTCGGCGGACTCCTCCATTAA
AGCCCAAAGCCAGCACAGTGGACGCCACCTATCAGTCATTGCCAAAGTCTCCTCGTCTCC
CGTCTGGCAGCAACTCTCCTCCAGCAACATGTAACCTGCCCAGTGACTACAAGTACGCCC
ATGACCGGCTCAGCCACTTCCGCATGTCCACCGATGAGCGCATGGCCACCAAGGAGGGGA
TGGTGTGGCAGCTGTACGAGTGGCAGCAGCGGCAGCAGTTCCGTCATGGCAGCCCCACGG
CTCCTATCTACACCGGGCCAAACTTCACAGACTCTTCGTCTTTTAGAGTTACTGTGGAGA
TGCCACGTTCCATCTCTGTCCCTCCGTCCCCGTGTGAAGTCCCACCGTCAGTCCCCTCCT
CCTTCAAACCCCTGTCCCCTCGCAGGCCACACACTCCCTCAGACAGACGCACAGTCAGGC
CCCTGGATGAAGTGGCACAGGGAGACAGCACAAGATCCAGCTCCCCCGGCCATATTTGTG
CCCATCTTTCT------------------------CAGACTTCCCAAATAGAGAGAAGGT
CGATGCCAGCCATGGGATACATCACACACACTGTCAGTGCACCCAGCCTGCATGGCAAAA
CGCCAGAGGAGCTGACTCTGCTTCTCATTCAGCTTCGGAGGCACCAGGCCAAGCTGGCTG
GTGTGCATAGCCCCAGCGATGCGTTCGCTCACCTGCAGCAGCACCAGCACAACGGCCTTC
TAGGCCCCAGCATGCAGGCTGATGATACTTACATACAACTGAAGAAGGACCTGGAGTATC
TAGATCTGAAGATCCAAAGTATTGACCCGATGATCGTTTCAGTACACAATGTGTTTGAAA
ACTCCACTCCACAGAGTTTTGGGTACTGTTGGAATGTAACGGGACGTGAGAGTTTAAAAT
CAGAAAGATCGTCAAGGCCTGTGAAAATAGCAGAAAGTGATGCCGATGTGAAATTAAGTC
GACTGTGTGAACAAGACAAGATTCTACAGGAGCTCGAGGCCAGGATACGCAATTTAAAGG
AGGACAAGGACAAGCTGGAGTCTGTGCTGGATGTTTCCCACCAGCAGATGGAGCAGTACA
GAGATCAGCCGGCACATGCTGAGAAGATTGCCTATCAGCAGAAATTACTACAAGAGGATG
TGGTGCACATCAGAGCTGAGATATCTCAAGTCTCCACAGAGATGGAGAATGCGTGGAATG
AGTACAGCCGGCTGGAGAGAGATGTGGACTGGCTGAAGTCAGCCCTGCAGGGACAGATGA
ACCGCAGCGATCTCACT---CAGCAAGAGAAAGTTCAGATCAGAAAAGAGCTGTGGAGGA
TTGAGGATGTCATCGCAGGCCTCAGCACCAGTAAAGCCAACTACAAAGTCACTATCTCCT
CTGTTACCAA--------------------------------------------------
-------------------------CCCAGAGAGGAAATTTGTGCCTTCAGTGTCGGCGT
CATCAGTGCCTTCTGGGAGCCCGTCTACTATGGAGATGAGATTGTCC------------C
AGCAGCAGCAGCAGCAGCAGCAGCAGCAGCAGCAGCAGCACAGCCCCCACCTCAGCCCCA
GTAGCCACACCCCCACCCTTTCCTCCAGCCCCAGCCAGCAGCCCTTACACCACTCTGCAA
CCATCTCCAGTGGGCTTAGATGGGGTGAGGAAGATGTGCCTCCCAGACCTCCTCTACCTC
AGCTCTACAGTCCTGATGAGCATCCCCCTGCTGTGCCCCCGTTGCCCCGGGAGACAACGG
TCATCAGACACACTTCTGTACGTGGCCTCAAACGACAGTCGGATGAACGTAAAAGGGACA
GAGAGATTGGCCAGTACACTAATGGAGACAGTAAGGTGGAACTGAGGCCTTTCCTGAGTG
ATCCAGAGCTCATGGGAGCCGGAGATGGCTCCACCCACATCAGTGTCGTAGCATCTAGAC
ATGATGGTTACCAGACGTTACCCAGCAGAGGAGTGATTGGCTCCTCACTTAGGCTAAATC
AGTCTTCAAGCATCTCCTCGTATGTGACCATCCGAAGAGCAGCCTCAGCTGCTGGCGGGA
AGGAGAGACCAAAAAGTGCCTTGGAGCGTCTGTACTCCGGGGACCCGGCGCAGCAGCAGC
AGCAGCAGAGGGGGAAGATGAGCGCCGATGAGCAGCTGGAGAGGATGAAGAGGCACCAGA
AGGCCCTCGTGCGGCAGCGCAAACGCACCCTGAGCCACGGAGACCGCCACGCCTCTTCGT
CGTCGCGCTCCTCATCCTCATCTTCCCGCCCACTCTCAGCAGACTTGGGATCATGGAAGA
GGGAGCAGGAGTTTGACCTGCAGTTGCTTGAGAGGGCTGTCCAGGGGGAGGAGGCGCAGG
GAGTTAGGAGCGTTCAGGGGGAGGAAAGACCTCCCGAGCACAAAGAGAGACCCCGCTCCC
ACTCTGACGAATGGCTGACCCTGCGTTCCACAGCCACAACCCCTCCCACCCACGAGGTCG
ACCTGGAACCGCTAGACTATGACCTGGACCTTAACAAAGAGCTCTCCAAGCCTCAGAAAG
TTTTGATCCCGGAGCGCTATGTGGATTCAGAGCCCGAGGAGCCGCTCAGTCCGCAGGAGG
TAGAGGATCGCCATCGTAAGGTGGAGCGCATCAAGAGCATCTTGGCAAAGTCCAGTGTGC
AAAACCTAACACCCACAGTGACTGTGGACAAGCCAGAGGTGGGGCTGGTGGCACTGGACT
CTGCTCTACAGGAGCAAGAGAGGATCATCACCATGTCCTACGCTCTCGCCTCGGAGGCTT
CGCTCAAGAGCAAACTAGTCACAGTTTCACCACAGGCTAACACCCCAACCCCTCCTTCCC
CACCTCCA------CCTCCACCTCCACCTCCCCTTCCTCCTCCTCCTCCTCCTCTTCCTC
CTGTTTCTCCCGTTCCTCCTGTATCTCTGGCGCCACCCTCTCCTCTAAGCAACGGGATTC
ACTACACGTTTGTCTAA
>Ecy-GLEAN-10025861_Ecy
ATGGCGGCACCTCTCGGACGGGACACCCTACCTGACCACTGGTCGTACGGAGTTTGTAGA
GACGGCCGGGTCTTCTTTATCAATGATAAAACTCACACCACTACTTGGCTGCATCCACGC
ACTGGTGAACCTGTTAACTCGGGACACATGATACGTTCAGATTTGCCGAGAGGATGGGAA
GAGGGTTTCACGGACGAAG--GAGCCAGCTACTTCATCAA--------------------
------------------------------------------------------------
------------------------------------------------------------
------------------------------------------------------------
------------------------------------------------------------
----------------------------------GTTAGAAGCCCGTATGTCCAAGTCAG
CGGCCAATCAGAGATCCCCGAGCATGGTCACAGATTCCTCTAAGACTGTGACCCCAGCAG
CAGTCGATGTCACCTCAGGGTCAAAGGGCTCCAGAGGTACAGGAAAAGTACACAGTTTTG
GCAAAAGGGATCATGCTATTAAAAGAAATCTCAACATCCCAGTGGTGGTGAGAGGCTGGC
TGTATAAACAGGACAGCTCTGGAATGCGACTGTGGAAAAGGAAGTGGTTTGTTTTGTCAG
ACTACTGCTTGTTTTACTACAAAGACAGCCGAGAGGAGACGGTGCTCGGTAGCATCCCTC
TGCCCAGTTATGTCATCGCACCAGTTGAGCCTGATGACCACATAAACCGCAAATATGCCT
TCAAGGCGAGCCATACAGGAATGCGCTCCTACATTTACAATAAGAACTCTGTGATTGGCT
CACAGGCGGAACACTGCGGGATGCGGACATATTTCTTCAGTGCGGACACACAGGAGGACA
TGAATGGCTGGATCCGGGCCATGAACCAGGCTGCGCTGATGCAGCAGAGTCACACTATAA
AGAGAGAGGTGGAGAATCCAAAGAAGGCTGTGCAGCAGGCTGTTCCACAGACTAACCACG
TCCACTTCAACCAGAACTCGTCTCAGTCAGAAAGCCTTCGCAGGACAGACAGAGAGGAAC
CTCCGGATAATGGTATCCAACTGGCTCACGGCGACGAGGTGAGGTATGGATTAGAGATCC
AAGGGAGGCCAAGTCAGTCAGCCGCAGAGGAGAGAGCAGAGAGACTCTCTCCAGACTCCG
TCGACGGTGCCGCCCACAAGAACGGACAGCAGACTGTAATCCAAGTGGCTCTGCCACCGG
AACAGAACGGAAACCTGGTCTATCAGAGGGGCTTTGTTACGCGGCCAGACCCTGAGAAAC
ACGTGCAGAGGAAGAATACGCTGGCTCAGGTGGAGCAGTGGGTCAAAGTTCAAAAAGGAG
ACCCACCAAAGAGTGCTCCCTCTGCTGAGTACAACCTCCCTCGGCGGACTCCTCCATTAA
AGCCCAAAGCCAGCACAGTGGACGCCACCTATCAGTCATTGCCAAAGTCTCCTCGTCTAC
CGTCGGGCAGCAACTCTCCTCCAGCAACATGCAACCTGCCCAGTGACTACAAGTACGCCC
ACGACCGGCTCAGCCACTTCCGCATGTCCACCGATGAGCGCATGGCCACCAAGGAGGGGA
TGGTGTGGCAGCTGTACGAGTGGCAGCAGCGGCAGCAGTTCCGTCATGGCAGCCCCACGG
CTCCTATCTACACCGGGCCTAACTTCACAGACTCCTCGTCTTTTAGAGTTACTGTGGAGA
TGCCGCGTTCCATCTCCGTCCCTCCGTCCCCGTGTGAAGTCCCACCGTCAGTCCCCTCCT
CCTTCAAACCCCTGTCCCCTCGCAGGCCACACACTCCCTCAGACAGACGCACAGTCAGGC
CCCTGGATGAAGTGGCACAGGGAGACAGCACAAGATCCAGCTCCCCCGGCCATATTTGTG
CCCATCTTTCTCAGGCGATTCATTTTGTTTCTCCACAGACTTCCCAAATAGAGAGAAGGT
CGATGCCAGCCATGGGATACATCACACACACTGTCAGTGCACCCAGCCTGCATGGCAAAA
CGCCAGAGGAGCTGACTCTGCTTCTCATTCAGCTTCGGAGGCACCAGGCCAAGCTGGCTG
GTGTGCATAGCCCCAGCGATGCGTTCGCTCACCTGCAGCAGCACCAGCACAACGGCCTTC
TAGGCCCCAGCATGCAGGCTGATGATACTTACATACAACTGAAGAAGGACCTGGAGTATC
TAGATCTGAAG-------------------------------------------------
-----------------------------------GTAACGGGACGTGAGAGTTTAAAAT
CAGAAAGATCGTCAAGGCCTGTGAAAATAGCAGAAAGTGATGCCGATGTGAAATTAAGTC
GACTGTGTGAACAAGACAAGATTCTACAGGAGCTCGAGGCCAGGATACGCAATTTAAAGG
AGGATAAGGACAAACTGGAGTCTGTGCTGGATGTTTCCCACCAGCAGATGGAGCAGTACA
GAGATCAGCCGGCACATGCTGAGAAGATTGCCTATCAGCAGAAATTACTGCAAGAGGATG
TGGTGCACATCAGAGCTGAGATATCTCAAGTCTCCACAGAGATGGAGAACGCGTGGAATG
AGTACAGCCGGCTGGAGAGAGATGTGGACTGGCTGAAGTCGGCCCTGCAGGGACAGATGA
ACCGCAGCGATCTCACT---CAGCAAGAGAAACTTCAGATCAGAAAAGAGCTGTGGAGGA
TTGAGGATGTCATCGCAGGCCTCAGCACCAGTAAAGCCAACTACAAAGTCACTATCTCCT
CCGTTACCAA--------------------------------------------------
-------------------------CCCAGAGAGGAAATTTGTGCCTTCAGTATCGGCGT
CATCAGTGCCTTCTGGGAGCCCGTCTGCTATGGAGATGAGACTGTCC-------------
--------CAGCAGCAGCAGCAGCAGCAGCAGCAGCAGCACAGCCCCCACCTCAGCCCCA
GTAGCCACACCCCCACCCTTTCCTCCAGCCCCAGCCAGCAGCCCTTACACCACTCTGCAA
CCATCTCCAGTGGGCTTAGATGGGGTGAGGAAGATGTGCCTCCCAGACCTCCTCTACCTC
AGCTCTACAGTCCTGATGAGCATCCCCCAGCTGTGCCCCCGTTGCCCCGGGAGACAACGG
TCATCAGACACACTTCTGTACGTGGCCTCAAACGACAGTCGGATGAACGTAAAAGGGACA
GAGAGATCGGCCAGTACACTAATGGAGACAGTAAGGTGGAACTGAGGCCTTTCCTGAGTG
ATCCAGAGCTCATGGGAGCCGGAGATGGCTCCACCCACATCAGTGTAGTTGCATCTAGAC
ATGACGGTTACCAGACGTTACCCAGCAGAGGAGTGATTGGCTCCTCACTTAGGCTAAATC
AGTCTTCAAGCATCTCCTCGTATGTGACCATCCGAAGAGCAGCCTCAGCTGCTGGCGGGA
AGGAGAGACCAAAAAGTGCCTTGGAGCGTCTGTACTCCGGGGACCCGGC---GCAGCAGC
AGCAGCAGAGGGGGAAGATGAGCGCCGATGAGCAGCTGGAGAGGATGAAGAGGCACCAGA
AGGCCCTCGTGCGGCAGCGCAAACGCACCCTGAGCCACGGAGACCGCCACGCCTCTTCGT
TGTCGCGCTCCTCGTCCTCATCTTCCCGCCCACTCTCAGCAGACTTGGGATCATGGAAGA
GGGAGCAGGAGTTTGACCTGCAGTTGCTCGAGAGGGCTGTCCAGGGGGAGGAGGCGCAGG
GAGTTAGGAGCGTTCAGGGGGAGGAAAGACCTCCCGAGCACAAAGAGAGACCCCGCTCCC
ACTCTGACGAATGGCTGACGCTGCGTTCCACAGCCACAACCCCTCCCACCCACGAGGTCG
ACCTGGAACCGCTAGACTATGACCTGGACCTTAACAAAGAGCTCTCCAAGCCTCAGAAAG
TTTTGATCCCGGAGCGCTATGTGGATTCAGAGCCCGAGGAGCCGCTCAGTCCGCAGGAGG
TGGAGGATCGCCATCGTAAGGTGGAGCGCATCAAGAGCATCTTGGCAAAGTCCAGTGTGC
AAAACCTAACACCCACAGTGACTGTGGACAAGCCAGAGGTGGGGCTGGTGGCACTGGACT
CTGCTCTGCAGGAGCAGGAGAGGATCATCACCATGTCCTACGCTCTCGCCTCGGAGGCTT
CGCTCAAGAGCAAACTAGTCACAGTTTCACCACAGGCTAACACCCCCACCCCTCCTTCCC
CACCTCCTCCTCCACCTCCACCTCCACCTCCCCTTCCTCCTCCTCCCCCTCCTCTTCCTC
CTGTTTCTCCCGTTCCTCCTGTATCTCTGGCGCCACCCTCTCCTCTAAGCAACGGGATTC
ACTACACGTTTGTCTAA
>OF04564-RA_aka
ATGGCGGCACCTCTCGGACGGGACACCCTACCTGACCACTGGTCGTATGGAGTTTGTAGA
GACGGCCGGGTCTTCTTTATCAATGATAAAACTCATACCACTACTTGGCTACATCCACGC
ACTGGTGAACCTGTTAACTCGGGACACATGATACGTTCAGATTTGCCGAGAGGATGGGAA
GAGGGTTTCACGGACGAAG--GAGCCAGCTACTTCATCAA--------------------
------------------------------------------------------------
------------------------------------------------------------
------------------------------------------------------------
----------CCACACCCTGAGGGCCACATCCTTTCGGCACCCTGTGACCGGACAGATAT
CCCCTGAAAACACAGAATACACACTACAAGACAGGTTAGAAGCCCGTATGTCCAAGTCAG
CGGCCAATCAGAGATCCCCGAGCATGGTCACAGATTCCTCTAAGACTGTGACCCCAGCAG
CAGTGGATGCCACCTCAGGGTCAAAGGGCTCCAGAGGTACAGGAAAAGTACACAGTTTTG
GCAAAAGAGATCATGCTATTAAAAGAAATCTCAACATCCCAGTGGTGGTGAGAGGCTGGC
TGTATAAACAGGACAGCTCTGGAATGCGACTGTGGAAAAGGAAGTGGTTTGTTTTGTCAG
ACTACTGCTTGTTTTACTACAAAGACAGCCGAGAGGAGACAGTGCTCGGTAGCATCCCTC
TGCCCAGTTATGTCATCGCACCAGTTGAGCCTGATGACCACATAAACCGCAAATATGCCT
TCAAGGCGAGCCATACAGGAATGCGCTCCTACATTTACAATAAGAACTCTGTGATTGGCT
CACAGGCGGAACACTGCGGGATGCGGACATATTTCTTCAGTGCGGACACACAGGAGGACA
TGAATGGCTGGATCCGGGCCATGAACCAGGCTGCGCTGATGCAGCAGAGTCACACTATAA
AGAGAGAGGTGGAGAATCCAAAGAAGACTGTGCAGCAGGCTGTTCCACAGACTAACCACG
TCCACTTCAACCAGAACTCGTCTCAGTCAGAAAGCCTTCGCAGGACAGACAGAGAGGAAC
CTCCGGATAATGGTATCCAACTGGCTCACGGAGACGAGGTGAGGTATGGATTAGAGATCC
AAGGGAGGCCAAGTCAGTCAGCCGCAGAGGAGAGAGCAGAGAGACTCTCTCCAGACTCTG
TCGACGGTGCCGCCCACAAGAACGGACAGCAGACTGTAATCCAAGTGGCTCTGCCACCGG
AACAGAACGGAAACCTGGTCTATCAGAGGGGCTTTGTTACGCGGCCAGACCCTGAGAAAC
ACGTGCAGAGGAAGAATACGCTGGCTCAGGTGGAGCAGTGGGTCAAAGTTCAAAAAGGAG
ACCCACCAAAGAGTGCTCCCTCTGCTGAGTACAACCTCCCCCGGCGGACTCCTCCATTAA
AGCCCAAAGCCAGCACAGTGGATGCCACCTATCAATCATTGCCAAAGTCTCCTCGTCTAC
CGTCGGGCAGCAACTCTCCTCCAGCAACATGCAACCTGCCCAGTGACTACAAGTATGCCC
ACGACCGGCTCAGCCACTTCCGCATGTCCACCGATGAGCGCATGGCCACCAAGGAGGGGA
TGGTGTGGCAGCTGTACGAGTGGCAGCAGCGGCAGCAGTTCCGTCATGGCAGCCCCACAG
CTCCTATCTACACCGGGCCTAACTTCACAGACTCCTCGTCTTTTAGAGTTACTGTGGAGA
TGCCGCGTTCCATCTCTGTCCCTCCGTCCCCATGTGAAGTCCCACCATCAGTCCCCTCCT
CCTTCAAACCCCTGTCCCCTCGCAGGCCACACACTCCCTCAGACAGACGCACAGTCAGGC
CCCTGGATGAAGTGGCACAGGGAGACAGCACAAGATCCAGCTCCCCCGGCCATATTTGTG
CCCATCTTTCT------------------------CAGACTTCCCAAATAGAGAGAAGGT
CGATGCCAGCCATGGGATACATCACACACACTGTCAGTGCACCCAGCCTGCATGGCAAAA
C-----------------------------------------------------------
------------------------------------------------------------
----------------GGCTGATGATACTTACATACAACTGAAGAAGGACCTGGAGTATC
TAGATCTGAAG-------------------------------------------------
-----------------------------------GTAACGGGACGTGAGAGTTTAAAAT
CAGAAAGATCGTCAAGGCCTGTGAAAATAGCTGAAAGTGATGCCGATGTGAAATTAAGTC
GACTGTGTGAACAAGACAAGATTCTACAGGAGCTCGAGGCCAGGATACGCAATTTAAAGG
AGGACAAGGACAAGCTGGAGTCTGTGCTGGATGTTTCCCACCAGCAGATGGAGCAGTACA
GAGATCAGCCGGCACATGCTGAGAAGATTGCCTATCAGCAGAAATTACTACAAGAGGATG
TGGTGCACATCAGAGCTGAGATATCTCAAGTCTCCACAGAGATGGAGAACGCGTGGAATG
AGTACAGCCGGCTGGAGAGAGATGTGGACTGGCTGAAGTCGGCCCTGCAGGGACAGATGA
ACCGCAGCGATCTCACT---CAGCAAGAGAAACTTCAGATCAGAAAAGAGCTGTGGAGGA
TTGAGGATGTCATCGCAGGCCTCAGCACCAGTAAAGCCAACTACAAAGTCACTATCTCCT
CTGTTACCAA--------------------------------------------------
-------------------------CCCAGAGAGGAAATTTGTGCCTTCAGTGTCGGCGT
CATCAGTGCCTTCTGGGAGCCCGTCTGCTATTGAGATGAGATTGTCC-------------
-----------------CAGCAGCAGCAGCAGCAGCAGCACAGCCCCCACCTCAGCCCCA
GTAGCCACACCCCCACCCTTTCCTCCAGCCCCAGCCAGCAGCCCTTACACCACTCTGCAA
CCATCTCCAGTGGGCTTAGATGGGGTGAGGAAGATGTGCCTCCCAGACCTCCTCTACCTC
AGCTCTACAGTCCTGATGAGCATCCCCCTGCTGTGCCCCCGTTGCCCCGGGAGACAACGG
TCATCAGACACACTTCTGTACGTGGCCTCAAACGACAGTCGGATGAACGTAAAAGGGACA
GAGAGATCGGCCAGTACACTAATGGAGACAGTAAGGTGGAACTGAGGCCTTTCCTGAGTG
ATCCAGAGCTCATGGGAGCCGGAGATGGCTCCACCCACATCAGTGTAGTTGCATCTAGAC
ATGACGGTTACCAGACGTTACCCAGCAGAGGAGTGATTGGCTCCTCACTTAGGCTAAATC
AGTCTTCAAGCATCTCCTCGTATGTGACCATCCGAAGAGCAGCCTCAGCTGCTGGCGGGA
AGGAGAGACCAAAAAGTGCCTTGGAGCGTCTGTACTCCGGGGACCCGGC---GCAGCAGC
AGCAGCAGAGGGGGAAGATGAGCGCCGATGAGCAGCTGGAGAGGATGAAGAGGCACCAGA
AGGCCCTCGTGCGGCAGCGCAAACGCACCCTGAGCCACGGAGACCGCCACGCCTCTTCGT
CGTCGCGCTCCTCGTCCTCATCTTCCCGCCCACTCTCAGCAGACTTGGGATCATGGAAGA
GGGAGCAGGAGTTTGACCTGCAGTTGCTTGAGAGGGCTGTCCAGGGGGAGGAGGCGCAGG
GAGTTAGGAGCGTTCAGGGGGAGGAAAGACCTCCCGAGCACAAAGAGAGACCCCGCTCCC
ACTCTGACGAATGGCTGACCCTGCGTTCCACAGCCACAACCCCTCCCACCCACGAGGTCG
ACCTGGAACCGCTAGACTATGACCTGGACCTTAACAAAGAGCTCTCCAAGCCTCAGAAAG
TTTTGATCCCGGAGCGCTATGTGGATTCAGAGCCCGAGGAGCCGCTCAGTCCACAGGAGG
TGGAGGATCGCCATCGTAAGGTGGAGCGCATCAAGAGCATCTTGGCAAAGTCCAGTGTGC
AAAACCTAACACCCACAGTGACTGTGGACAAGCCAGAGGTGGGGCTGGTGGCACTGGACT
CTGCTCTGCAGGAGCAGGAGAGGATCATCACCATGTCCTACGCCCTGGCCTCGGAGGCTT
CGCTCAAGAGCAAACTAGTCACAGCTCAAGCA----------------------------
------------------------------------------------------------
----------------------ATTTCTGG------------------------------
---ACA-------CTGA
