# Supplementary material for: Chromosome-Level Genome Assembly of the Speckled Blue Grouper (Epinephelus cyanopodus) Provides Insight into Its Adaptive Evolution
Source: Biology (Basel). 2022 Dec 13;11(12):1810. doi: 10.3390/biology11121810 (PMC9775623; doi:10.3390/biology11121810)
Supplement: Supplementary file 1 [file biology-11-01810-s001.zip › Supplemental Data/HO01107.align]

>Ecy-GLEAN-10025877_Ecy
------------------------------------------------------------
------------------------------------------------------------
------------------------------------------------------------
------------------------------------------------------------
------------------------------------------------------------
------------------------------------------------------------
------------------------------------------------------------
------------------------------------------------------------
---------------------------------ATGGCGGAGGAAAATCTGTCCGTGGTG
CTGCACGCGCAGGGAGACCTCCGGCTGGAACATCGCTCCGTACCGGAGCCAGGACCTAAT
GATGTCTTGCTGCAGATGCACTCTGTTGGAATCTGTGGATCAGATGTTCACTACTGGCAG
AGTGGCCGATGTGGAGACTTTGTGCTTAAGGAACCCATGGTGTTGGGACACGAGGCGTCA
GGGCGAGTGGTAAAGGTCGGATCAGCAGTCAAGCACCTGAAGAAGGGTGACAGAGTTGCA
ATTGAGCCTGGTGTGCCCCGTGAAATGGATGAGTTCTTCAAAAACGGAAAATACAACTTG
TCTCCTACCATCTTCTTCTGTGCCACGCCACCCGACGATGGAAATTTGTGCCGATACTAC
AAGCACAGTGCCAACTTCTGTTACAAGTTGCCTGATAATGTGACATATGAGGAGGGAGCT
CTAATTGAACCTCTGTCCGTGGGGATCCACGCCTGTCGCAGAGCCGGTGTAACCCTCGGC
AGCACCGTTCTCATCTGTGGTGCAGGACCCATCGGGTTGGTCTGTTTGCTTGTGGCCAAG
GCAATGGGGGCCTCACAGGTCGTCATCACCGATCTGTTCCCGGAGCGTCTGAAAATGGCC
AAAGAGCTGGGTGCAGACTTCCAGGTGACGGTGACGAGAGGACACAAACCTCAGCAGCTG
GCTATGGAAGTGCAGGACAAGCTGGGCGCTCAGCCTCACATTACTCTTGAATGCACCGGT
GTGGAGAGCTGCATTCAAACCGCCATCTATGCAACACGTTCAGGAGGTGTGGTTGCACTG
GTGGGTGTCGCCCCTGAGATGGTAACTGTTCCTCTGGTCAACGCGGCCCTAAGAGAGGTG
GACATAAGAGGAATTTTCCGTTACTGTAACACCTGGCCGATGGCCATAGCCATGTTGGCG
TCGGGTAAAGTGAACGTGAAGCCCCTTGTCACCCACCGTTTCCCCCTGGAGCAGGCAGTC
CAGGCCTTTGAGACCACGCGTCAGGGTATCGGGATAAAGGTCATGTTAAAGTGTGACAAG
AACGACCAGGGGCCCTGA
>C.altivelis-GLEAN-10027236_alt
TTGGCTAATAGCTTGAAGGCTAGCAGCTATTCACAAGAGTGGACTGTAACTATGTTCAGG
AATAAGTCTGCCTGGTTTTCAGGTAGTGTGCCACACACATGCCACGACTTTTGGATATCG
GAGGGTGGGACCATTGTTGGTTGGAAAACGGCTGATTACCTTTTCAGTGAGGATGCTACA
TGTCCTGATACTCTTAGGATATTTGAGAGCAAGGACTATCTTTGGGACAAGGTGACAGTT
TTTCACAGCTCATTCCTGTCTGCCTGTGAGAAGCGGCAGAGTGTGAAGTCTGTGTGGATT
GGTCATTATGTGCTGCCTCCAGCCTCAGTACAGGATGCGGACACCCCTACCAAGTGGACT
GTTCCGCCGGGCTTTGGCCAATCACGTGCTTTGTTGTGGTACCGCCCCGCTATCAGGAAG
GAGCAGCCTGCTGCTTGT------------------------------------------
---TCTCTGCACCAGCTCAGTGTTGCGTCTGTCATGGCGGAGGAAAATCTGTCCGTGGTG
CTGCACGCTCAGGGAGACCTCCGGCTGGAACATCGCCCTGTACCGGAGCCAGGACCTAAT
GATGTCTTGCTGCAGATGCACTCTGTTGGAATCTGTGGATCAGATGTTCACTACTGGCAG
AGTGGCCGATGTGGAGACTTTGTGGTCAAGGAACCCATGGTGTTGGGACACGAGGCGTCA
GGGCGAGTGGTAAAGGTCGGATCGGCAGTCAAGCACCTGAAAGTGGGTGACAGAGTTGCA
ATTGAGCCTGGCGTGCCCCGTGAAATGGACGAATTCTTCAAAAACGGAAAATACAACTTG
TCTCCTACCATCTTCTTCTGTGCCACACCACCCGACGATGGAAATTTGTGCCAATACTAC
AAGCACAGTGCCAACTTCTGTTACAAGTTGCCTGATAATGTGACATTTGAGGAGGGAGCT
CTAATTGAACCTCTGTCCGTGGGGATCCACGCCTGTCGCAGAGCCGGTGTAACCCTCGGT
AGCACCGTTCTCATCTGTGGTGCAGGACCCATCGGGTTGGTCTGTTTGCTCGTGGCCAAG
ACGATGGGGGCCTCGCAGGTCATCATCACCGATCTGTTCCCAGAGCGTCTGAAAATGGCC
AAAGAGCTGGGTGCAGACTTCCAGGTGACGGTGACGAGAGGAGACAAACCTCAGCAGGTG
GCTAAGACCGTGCAGGACAAGCTGGGCGCTCAGCCTCACATTACTCTTGAATGCACCGGT
GTGGAGAGCTGCATTCAAACCGCCATCTATGCAACACGTCCAGGAGGTGTGGTTGCACTG
GTGGGTGTTGCCCCTGAGATGGTAACTGTTCCTCTGGTCAACGCGGCCCAACGAGAGGTG
GACATAAGAGGAATTTTCCGTTACTGTAACACCTGGCCGATGGCCATATCCATGTTGGCG
TCAGGTAAAGTGAACGTGAAGCCCCTTGTCACCCACCGTTTCCCCCTGGAGCAGGCAGCC
CAGGCCTTTGAGACCACGCGTCAGGGTATCGGGATAAAGGTCATGTTAAAGTGTGACAAG
AACGACCAGAAGGCCTGA
>XP-033506292.1_lan
------------------------------------------------------------
------------------------------------------------------------
------------------------------------------------------------
------------------------------------------------------------
------------------------------------------------------------
------------------------------------------------------------
------------------------------------------------------------
------------------------------------------------------------
---------------------------------ATGGCGGAGGAAAATCTGTCTGTGGTG
CTGCACGCGCAGGGAGACCTCCGCCTGGAACATCGTCCTGTACCGGAGCCAGGACCTAAT
GATGTCTTGCTGCAGATGCACTCTGTTGGAATCTGTGGATCAGATGTTCACTACTGGCAG
AGTGGCCGATGTGGAGACTTTGTGGTCAAGGAACCCATGGTGTTGGGACACGAGGCGTCA
GGGCGAGTGGTAAAGGTCGGATCGGCAGTTAAGCACCTGAAAGTGGGTGACAGAGTTGCA
ATTGAGCCTGGCGTGCCCCGTGAAATAGACGAATTCTTCAAAAACGGAAAATACAACTTG
TCTCCTACCATCTTCTTCTGTGCCACACCACCCGACGATGGAAATTTGTGCCGATACTAC
AAGCACAGTGCCAACTTCTGTTACAAGTTGCCTGATAATGTGACATTTGAGGAGGGAGCT
CTAATTGAACCTCTGTCCGTGGGGATCCACGCCTGTCGCAGAGCCGGTGTAACCCTCGGC
AGCACCGTTCTCATCTGTGGTGCAGGACCCATCGGGTTGGTCTGTTTGCTTGTGGCCAAG
ACGATGGGGGCCTCACAGGTCATCATCACCGATCTGTTCCCGGAGCGTCTGAAAATGGCC
AAAGAGCTTGGTGCAGACTTCCAGGTGACGGTGACGAGAGGAGACAAACCTCAGCAGCTG
GCTAAGGCCGTGCAGGACAAGCTGGGCGCTCAGCCTCACATTACTCTTGAATGCACCGGT
GTGGAGAGCTGCATTCAAACCGCCATCTATGCAACACGTCCAGGAGGTGTGGTTGCACTG
GTGGGTGTTGCCCCTGAGATGGTAACTGTTCCTCTGGTCAACGCGGCCCTAAAAGAGGTG
GACATAAGAGGAATTTTCCGTTACTGTAACACCTGGCCGATGGCCATAGCCATGTTGGCG
TCGGGTAAAGTGAACGTGAAGCCCCTTGTCACCCACCGTTTCCCCCTGGAGCAGGCAGTC
CAGGCCTTTGAGACCACGCGTCAGGGTATCGGGATAAAGGTCATGTTAAAGTGTGACAAG
AACGACCAGAAGGCCTGA
>OF04553-RA_aka
------------------------------------------------------------
------------------------------------------------------------
------------------------------------------------------------
------------------------------------------------------------
------------------------------------------------------------
------------------------------------------------------------
------------------------------------------------------------
------------------------------------------------------------
---------------------------------ATGGCGGAGGAAAATCTGTCCGTGGTG
CTGCACGCGCAGGGAGACCTCCGGCTGGAACATCGCCCCGTACCGGAGCCAGGACCTAAT
GATGTCTTGCTGCAGATGCACTCTGTTGGAATCTGTGGATCAGATGTTCACTACTGGCAG
AGTGGCCGATGTGGAGACTTTGTGGTCAAGGAACCCATGGTGTTGGGACACGAGGCGTCA
GGGCGAGTGGTAAAGGTCGGATCAGCAGTCAAGCACTTGAAAGTGGGTGACAGAGTTGCA
ATTGAGCCTGGCGTGCCCCGTGAAATGGACGAGTTCTTCAAAAACGGAAAATACAACTTG
TCTCCTACCATCTTCTTCTGTGCCACGCCACCTGACGATGGAAATTTGTGCCGATACTAC
AAGCACAGTGCCAACTTCTGTTACAAGTTGCCTGATAATGTGACATTTGAGGAGGGAGCT
CTAATTGAACCTCTGTCCGTGGGGATCCACGCCTGTCGCAGAGCCGGTGTAACGCTCGGC
AGCACCGTTCTCATCTGTGGTGCAGGACCCATCGGGTTGGTCTGTTTGCTCGTGGCCAAG
ACGATGGGGGCCTCACAGGTCGTCATCACCGATCTGTTCCCGGAGCGTCTGAAAATGGCC
AAAGAGCTGGGTGCAGACTTCCAGGTGACGGTGACGAGAGGAGACAAACCTCAGCAGCTG
GCGATGGCCGTGCAGGACAAGCTGGGCGCTCAGCCTCACATTACTCTTGAATGCACTGGT
GTGGAGAGCTGCATTCAAACCGCCATCTATGCAACACGTCCAGGAGGTGTGGTTGCACTG
GTGGGTGTCGCCCCTGAGATGGTAACTGTTCCTCTGGTCAACGCGGCCCTAAGAGAGGTG
GACATAAGAGGAATTTTCCGTTACTGTAACACATGGCCGATGGCCATAGCCATGTTGGCG
TCGGGTAAAGTGAACGTGAAGCCCCTTGTCACCCACCGTTTCCCCCTGGAGCAGGCAGTC
CAGGCCTTTGAGACCACGCGTCAGGGTATCGGGATAAAGGTCATGTTAAAGTGTGACAAG
AACGACCAGAAGGCCTGA
>E.fuscoguttatus.19863_fus
------------------------------------------------------------
------------------------------------------------------------
------------------------------------------------------------
------------------------------------------------------------
------------------------------------------------------------
------------------------------------------------------------
------------------------------------------------------------
------------------------------------------------------------
---------------------------------ATGGCGGAGGAAAATCTGTCCGTGGTG
CTGCACGCGCAGGGAGACCTCCGGCTGGAACATCGCCCCGTACCGGAGCCAGGACCTAAT
GATGTCTTGCTGCAGATGCACTCTGTTGGAATCTGTGGATCAGATGTTCACTACTGGCAG
AGTGGCCGATGTGGAGACTTTGTGGTCAAGGAACCCATGGTGTTGGGACACGAGGCGTCA
GGGCGAGTGGTAGAGGTCGGATCGGCAGTCAAGCACCTGAAAGTGGGTGACAGAGTTGCA
ATTGAGCCTGGCGTGCCCCGTGAAATGGACGAATTCTTCAAAAACGGAAAATACAACTTG
TCTCCTACCATCTTCTTCTGTGCCACACCACCCGACGATGGAAATTTGTGCCGATACTAC
AAGCACAGTGCCAACTTCTGTTACAAGTTGCCTGATAATGTGACATTTGAGGAGGGAGCT
CTAATTGAACCTCTGTCCGTGGGGATCCACGCCTGTCGCAGAGCCGGTGTAACCCTCGGC
AGCACCGTTCTCATCTGTGGTGCAGGACCCATCGGGTTGGTCTGTTTGCTCGTGGCCAAG
ACGATGGGGGCCTCACAGGTCATCATCACCGATCTGTTCCCGGAGCGTCTGAAAATGGCC
AAAGAGCTGGGTGCAGACTTCGAGGTGACGGTGACGAGAGGAGACAAACCTCTGCAGCTG
GCTAAGGCCGTGCAGGACAAGCTGGGCGCTCAGCCTCACATTACTCTTGAATGCACCGGT
GTGGAGAGCTGCATTCAAACCGCCATCTATGCAACACGTCCAGGAGGTGTGGTTGCACTG
GTGGGTGTCGCCCCTGAGATGGTAACTGTTCCTCTGGTCAACGCGGCCCAAAGAGAGGTG
GATATAAGAGGAATTTTCCGTTACTGTAACACCTGGCCGATGGCCATAGCCATGTTGGCG
TCGGGTAAAGTGAACGTGAAGCCCCTTGTCACCCACCGTTTCCCCCTGGAGCAGGCAGCC
CAGGCCTTTGAGACCACGCGTCAGGGTATCGGGATAAAGGTCATGTTAAAGTGTGACAAG
AACGACCAGAACGCCTGA
>Epmoa-GLEAN-10022367_moa
---------------------------------------------------ATGTTCAGG
AATAAGTCTGCCTGGTTTTCAAGCAGTGTGCCACACACATGCCACGACTTTTGGATATCG
GAGGGTGGGACCATTGTTGGTTGGAAAACAGCTGATTACCTTTTCAGTGAGGATGCTACA
TGTCCTGATACTCTTAGGATATTTGAGAGCAAGGACTATCTTTGGGACAAGGTGACAGTT
TTTCACAGCTCATTCCTGTCTGCCTGTGAGAAGCGGCAGAGTGTGAAGTCTGTGTGGATT
GGTCATTATGTGCTGCCTCCAGCCTCAGTACAGGATGCGGACACCCCTACCAAGTGGACT
GTTCCACCGGGCTTTGGCCAATCACGTGCTTTGTTGTGGTACCGCCCCGCTACCAGGAAG
GAGCAGCCTGCTGCTTGCCTGTTCTCTGCACTTTACCCCTCAGAAGTCTTCTTTTGGACT
CAGTTCATCTGTCCGCTCAGTGTTGCGTCTGTCATGGCGGAGGAAAATCTGTCCGTGGTG
CTGCACGCGCAGGGAGACCTCCGGCTGGAACATCGCCCCGTACCGGAGCCAGGACCTAAT
GATGTCTTGCTGCAGATGCACTCTGTTGGAATCTGTGGATCAGATGTTCACTACTGGCAG
AGTGGCCGATGTGGAGACTTTGTGGTCAAGGAACCCATGGTGTTGGGACACGAGGCGTCA
GGGCGAGTGGTAAAGGTCGGATCGGCAGTCAAGCACCTGAAAGTGGGTGACAGAGTTGCA
ATTGAGCCTGGCGTGCCCCGTGAAATGGACGATTTCTTCAAAAACGGAAAATACAACTTG
TCTCCTACCATCTTCTTCTGTGCCACACCACCCGACGATGGAAATTTGTGCCGATACTAC
AAGCACAGTGCCAACTTCTGTTACAAGTTGCCTGATAATGTGACATTTGAGGAGGGAGCT
CTAATTGAACCTCTGTCCGTGGGGATCCACGCCTGTCGCAGAGCCGGTGTAACCCTCGGC
AGCACCGTTCTCATCTGTGGTGCAGGACCCATCGGGTTGGTCTGTTTGCTCATGGCCAAG
ACGATGGGGGCCTCACAGGTCATCATCACCGATCTGTTCCCGGAGCGTCTGAAAATGGCC
AAAGAGCTGGGTGCAGACTTCCAGGTGATGGTGACGAGAGGAGACAAACCTCAGCAGCTG
GCTAAGGCCGTGCAGGACAAGCTGGGCGCTCAGCCTCACATTACTCTTGAATGCACTGGT
GTGGAGAGCTGCATTCAAACCGCCATCTATGCAACACGTCCAGGAGGTGTGGTTGCACTG
GTGGGTGTCGCCCCTGAGATGGTAACTGTTCCTCTGGTCAACGCGGCCCTAAGAGAGGTG
GACATAAGAGGAATTTTCCGTTACTGTAACACCTGGCCGATGGCCATAGCCATGTTGGCG
TCGGGTAAAGTGAACGTGAAGCCCCTTGTCACCCACCGTTTCCCCCTGGAGCAGGCAGCC
CAGGCCTTTGAGACCACGCGTCAGGGTATCGGGATAAAGGTCATGTTAAAGTGTGACAAG
AACGACCAGAAGGCCTGA
