# Supplementary material for: Chromosome-Level Genome Assembly of the Speckled Blue Grouper (Epinephelus cyanopodus) Provides Insight into Its Adaptive Evolution
Source: Biology (Basel). 2022 Dec 13;11(12):1810. doi: 10.3390/biology11121810 (PMC9775623; doi:10.3390/biology11121810)
Supplement: Supplementary file 1 [file biology-11-01810-s001.zip › Supplemental Data/HO01111.align]

>Ecy-GLEAN-10025884_Ecy
ATGTTGGTTCAGTGTTGTCTGCTGTACCCATCTGAACCCTCTGCGGATGCTTGTGGAGCG
TTTTATCCACGAGGACCATGGAGAACAGACAACAGAGATTCAGACTCGTCTCTGTTCAAC
TCTGATGACAACTATGAGTGGACCACATGGTTCAATGTTGATCACCCTGGAGGCCGTGGA
GACTACGAACAGCTGGAGGCCATTCGCTTCTACTACCGTGCTCGAGTGTGTGAGACTCCG
CGGGCAATCGAAGCCAGAACCACTGAATGGGTCCCAGCCCGAGAAACTGGGGAGACGGTC
CATGCAGACCCATCTGTGGGCTTCTGGTGCCTTAATGAGGAGCAGGGTCCTGACCGCAAC
TGCTCCAACTACGCGGTCCGCTTCCTCTGCCCAAAAGATAACAGTGTGAACATTCAGGGT
ACGTGGAGTCCATGGTCAGACTGGAGCCCATGCCCTGCCCTCTGTGGTCAGGTGGGGGTC
CAACTGCGCTCCAGAAACTGCCAGTCTCGCTCTGTACCTTGCATCGGGCCTAAAGTAGAA
GGGAAAGCATGCAATGGAGCAGAGTGCCCGATACCAGATTGCTCCCTGCAGTGTGTAACG
GGGAAGGTGAATGCTGAGTGTGACGCCTGCATGTGTGAAGACCACATCCTGCTGGGTTCT
GTCCGTGGTGCCGGGGGTCTCACAGCTGAAGGGGCTACCATCCTTCGCTCGGGCAAACTC
CTTACTCTTACCGACCACAATGGGCATTTCCGTATCCCTGGGGTCTGCCCTGATGGCAAC
ACCACCCTTACAGTCAACCTGCAGGGTCATGCCACCCTTAACGTTGTTGTGCCCAACAGT
ACTGAACGTACCTCTGTCCTCAGTGTCCAGCTGAAAAGAATAGAGAAGCTTCACGTGCTG
AGCAACCCTGAGAGCAAGGTCCGGAGGGCGGGACAAACTGCTGCCTTCTGCTGCAAAGTG
GCAGGAACACCCCAGCCAGACAAGTACCAATGGTTTCATAACAACAGTCTCCTGGAGGAA
CATTCTGAGAGCACCTTAGTCCTAAAAAATCTGCGTCCTGAGCTGACTGGGGAGTACTAC
TGCAGAGCAAGTGGTCCCTCTGGGGCTATCAAGACCAAACCAGCTACACTCAAAGTCTTA
GGTAGAGATGAGCATTCGTGTAATCCCAAACCTGAATCCCACCTCATCCGCCTTCCGCAT
GACTGCTACCAAAACAGTACAGACTCCTTCTACTACGATGTGGGCAAGTGCCCCTCAAGC
ACATGTGCTGGAAAGCTGGACAATGGCATCAGGTGCAAAGACAAAGTGGCTTACTGCTGT
GGCGTCAAAAAGATGGAGGAGAAGCAGCTGACATGCCGGGGTTACCAACTGCCCACCATG
GTGGTGACTGAGTGCGGCTGCCAGAAATGTGTGGACACCAAGGCCATCGTGCACGGTAGG
GCCATTGCTGCAGACAACGGTGAGCCAATGAGGTTCGGCCACGTCTTTATGAACGGTGTC
CGAATCAGCCGCACAGGCTACAAAGGAACATTCTCCATCCAGGTTCCTCCAGACACAGAG
AGGCTAGTCCTGACTTTTGTGGACAACATGCAGAAATTCGTCAACACCACAAAGGTACTC
CCATTTAACCCCAAAGGAGGGGCTGTTTACCATGAGATCAAACTACTGAGAAGGAAAGCT
CCTGTGACCATTAGCCCAACAGAAACCAACACTCTGGAGCTTGGGGAGGTAGAAGGCCAG
GAGTCAATGGTTCAGATCCAGATTCCTCCCAATTCCTTCTATACAGAAAAAGGAGAAGTC
TTCACGGGTAACGTAAATGCCAGTGTAACGTTCCTTGACCCCAGAGACGTCTCCACAGCT
GCTGCAGCTCAAAGTGATCTCAACTTTGTAGGAGATGAAGGAGATACCCTGCCGCTGAGA
ACCTACGGGATGTTCTCAGTTGACTTTAGGGGTGAGGAAAACAACGAGCCCCTGAACGCA
GGTGAAGTGAAGGTGTTCCTGGATTCTGCCCAGGTAAAGATGTCCGAGCACCTCGACATC
ATGAAGCTGTGGTCACTGAACCCTGACACTGGCCTGTGGGAGGAGGAGGGAAGTCTGCAG
GTGGAGAAGAAAAAAAGAGGCAAAAGGGAGGAGAGAACCTTTCTGATTGGTAACATGGAG
ATCAGAGAAAGACGTCTTTTTAACCTGGATGTCCCAGAGAACCGCAGGTGTTACGTGAAA
GTGAGGGCTTTCCGCAGTGAACGCTTCATGCCCAGTGAGCAGGTGGAGGGAGTTGTGGTG
AGTCTTATAAACATGGAGCCCACAGCTGGCTACTCCACTAACCCACGCGCTTGGGGCCGT
TTTGACAGCGTCATCACCGGCTCCAATGGTGCCTGTCTTCCTGCCTTCTGCGATGAACAA
AAAGCTGATGCCTACTCTGCCTATGTCATGGCCAACCTCGGAGGAGAGGAGCTGGAGGCT
GTGTCTTCTGCTCCCAAACTCAATCCCAACCTCATTGGAGTGCCCCAGCCTTACCTGGGT
AAGCTGAACTACAGGCGGACTGACCACGAGGACCCCAGAGTGAAGAAGACTGCATTCAGC
ATTAATGTGGCAAAACCAAGTCCCAACACAGCTGAGGAAAGCAACGGACCAGTGTACGCA
TTTGAGAACTTGAGAGACTGTGAGGAGGCCCCGTTCAGTGCGGCACACTTCCGCTTTTCA
AGAGTAGAAGGCGACCGCTATGATTACAACACAGTGCCGTTTAATGAAGACGACCCAATG
AGCTGGACGGAGGACTACCTCAGCTGGTGGCCCAAGCCCATGGAATACCGGGCCTGCTAC
ATTAAAGTCAAAATCGTCAGCCCACACGAGATCAATGTTCGGTCCCGCAACATGGGTGGC
ACCCACCCAAAGACAGTAGGCCAGCTGTATGGCCTCCGAGACACTCGCAGCATCCGTGAC
ATGGACCAGGGAACTATTTCAGCTGTGTGCCTGGAGTTCAAGTGCAGTGGGATGCTGTAT
GATCAGGAGCGTGTCGACCGTACCCTGGTGAAGGTGATTCCACAAGGAAGCTGCAAGAGA
GATCTCGTCAACTCTATGCTTCAAGAGTATCTGGTCAACCACCTGCCCTTAGCCGTCAAC
AACGACACCAACGAGTTCACCATGCTGGCACCTCTTGACCCACTTGGCCATAACTACGGG
ATTTACACAGTGACAGACCAGGATCCCCGCACAGCCAAAGAAATCGCACTCGGACGTTGC
TTTGACGGCACTTCTGATGGGACATCTCGTGTCATGAAGAGCAATGATGGCGTAGCGCTG
ACGTTCACCTGCGGAGATCATGAGGTGACACGCCAGAGCGTCTTCCAGGCCCTGCAGACT
GCTCAAAGTCAAACATTAACGAGTGTGGTGA---GAGAAGGCAGGCAGAACCGACGCCGG
CAGAGGGCCAATGCGCCCCGCAGCAGCCGCAGACGCAGCACCAGAAATCCAACAGGAAAA
CGTGCAAAGGCCACAAGTTAA
>OF04545-RA_aka
ATGTCGGTGAAGCCTCTTCTTCTTCTCCTCCTGGGAATCACTGCAGCCACAGTTGTCACA
GCT------CAAGGACCATGGAGAACAGACAACAGAGAGTCAGGCTCATCTCTGTTCAAC
TCTGATGACAACTATGAGTGGACCACATGGTTCAATGTTGATCACCCCGGAGGCCGTGGA
GACTACGAGCAGCTGGAGGCCATTCGCTTCTACTACCGTGCCCGAGTGTGTGAGACTCCA
CGGGCAATCGAAGCCAGAACCACTGAATGGGTCCCAGCCCGAGAAACTGGGGAGACAGTC
CATGCAGACCCATCTGTGGGCTTCTGGTGCCTCAATGAGGAGCAGGGTCCTGACCGCAAC
TGCTCCAACTACGCGGTCCGCTTCCTCTGCCCCAAAGATAACAGTGTGAACATTCAGGGT
ACGTGGAGTCCATGGTCAGACTGGAGCCCATGCCCTGCCCTCTGTGGTCAGGTGGGGGTC
CAACTGCGCTCCAGAAACTGCCAGTCTCGCTCTGTACCTTGCATCGGGCCTAAAGTAGAA
GGGAAAGCATGCAATGGAGCAGAGTGCCCGATACCAGATTGCGCCCTGCAGTGTGTAACG
GGGAAGGTGAATGCTGAGTGTGACGCCTGCATGTGTGAAGACCACATCCTGCTAGGTTCT
GTCCGTGGTGCCGGGGGACTCACAGCTGAAGGGGCTACCATCCTTCGCTCAGGCAAACTC
CTTACTCTTACCGACCACAATGGGCATTTCCGTATCCCTGGGGTCTGCCCTGATGGCAAC
ACCACCCTTACAGTCAACCTGCAGGGTCATGCCACCCTTAACGTTGTTGTGCCCCACAGT
ACTGAACGTACCTCTGTCCTCAGTGTCCAGCTGAAAAGAATAGAGAAGCTTCACGTGCTT
AGCAACCCTGAGAGCAAGGTCCGGAGGGAGGGACAAACTGCTGCCTTCTGCTGCAAAGTG
GCAGGAACACCCCAACCAGACAAGTACCAATGGTTTCATAACGACAGTCTCCTGGAGGAA
CATTCTGAGAGCACCTTAGTCCTAAAAAATCTGCGTCCTGAGCTGACTGGGGAGTACTAC
TGCAGAGCAAGTGGTCCCTCTGGGGCTATCAAGACCAAACCAGCTACACTCAAAGTCTTA
GGTAGAGATGAGCATTCGTGTAATCCCAAACCTGAATCCCACCTCATCCGCCTTCCGCAT
GATTGCTACCAAAACAGTACAGATTCCTTCTACTATGATGTGGGCAAGTGCCCCTCGAGC
ACATGTGCTGGAAAGCTGGACAATGGCATCAGGTGCAAAGACAAAGTGGCTTACTGCTGT
GGCGTCAAAAAGATGGAGGAGAAGCAGCTGACATGCCGGGGTTACCAATTGCCCACCATG
GTGGTGACTGAGTGCGGCTGCCAGAAATGTGTGGACACCAAGGCCATCGTGCATGGTAGG
GCCATTGCTGCAGACAATGGCGAGCCAATGAGGTTCGGCCACGTCTTTATGAACGGTGTC
CGAATCAGCCGCACAGGCTACAAAGGAACATTCTCCATCCAGGTTCCTCCAGACACAGAG
AGGCTAGTCCTGACTTTTGAGGACAACATGCAGAAATTCGTCAACACCACAAAGGTACTC
CCATTTAACCCCAAAGGAGGGACTGTTTACCATGAGATCAAACTACTGAGAAAGAAAGCT
CCTGTGACCATTAGCCCAACAGAGACCAACACTCTGGAGCTTGGGGAGGTAGAAGGCCAG
GAGTCAATGGTTCAGATCCAGATTCCTCCCAATTCCTTCTATACAGAAAAAGGAGAAGTC
TTCACGGGTAACGTAAATGCCAGTGTAACGTTCCTTGACCCCAGAGACGTCTCCACAGCT
GCTGCAGCTCAAAGTGATCTCAACTTTGTAGGAGATGAAGGAGATACCCTGCCGCTGAGA
ACCTACGGGATGTTCTCAGTTGACTTTAGGGGTGAGGAAAACAATGAGCCCCTGAACGCA
GGTGAAGTGAAGGTGTTCCTGGATTCTGCCCAGGTGAAGATGTCCGAGCACCTCGACATC
ATGAAGCTGTGGTCACTGAACCCTGACACTGGCCTGTGGGAGGAGGAGGGAAGTCTGCAG
GTGGAGAAGAAAAAAAGAGGCAAAAGGGAGGAGAGAACCTTTCTGATTGGTAACATGGAG
ATCAGAGAAAGACGTCTTTTTAACCTGGATGTCCCAGAGAACCGCAGGTGTTACGTGAAA
GTGAGGGCTTTCCGCAGTGAACGGTTCATGCCCAGTGAACAGGTGGAGGGAGTTGTGGTG
AGTCTTATAAACATGGAGCCCACAGCTGGCTACTCCACTAACCCACGCGCTTGGGGCCGT
TTTGATAGCGTCATCACCGGCTCCAATGGTGCCTGTCTTCCTGCCTTCTGCGATGAACAA
AAAGCTGATGCCTACTCTGCCTATGTCATGGCCAACCTTGGAGGAGAGGAGCTGGAGGCT
GTGTCTTCTGCTCCCAAACTCAATCCCAACCTCATTGGAGTGCCCCAGCCTTACCTGGGT
AAGCTGAACTACAGGCGGACTGACCACGAGGACCCCAGAGTGAAGAAGACTGCATTCAGC
ATCAATGTGGCAAAACCAAGTCCCAACACAGCTGAGGAAAGCAACGGACCAGTGTACGCA
TTTGAGAACTTGAGAGACTGTGAGGAGGCCCCGTTCAGTGCGGCACACTTCCGCTTTTCA
AGAGTAGAAGGCGACCGCTATGATTACAACACAGTGCCGTTTAATGAAGACGACCCAATG
AGCTGGACGGAGGACTACCTCAGCTGGTGGCCCAAGCCCATGGAATACCGGGCCTGCTAC
ATTAAAGTCAAAATCATCAGCCCACATGAGATCAATGTTCGGTCCCGCAACATGGGTGGC
ACCCACCCAAAGACAGTAGGCCAGCTGTATGGCCTCCGAGACACTCGCAGCATCCGTGAC
ATGGACCAGGGAACTATTTCAGCTGTGTGCCTGGAGTTCAAGTGCAGTGGGATGCTGTAT
GATCAGGAGCGTGTCGACCGTACCCTGGTGAAGGTGATTCCACAAGGAAGCTGCAAGAGA
GATCTCGTCAACACTATGCTTCAAGAGTATCTGGTCAACCACCTGCCCTTAGCCGTCAAC
AACGACACCAACGAGTTCACCATGCTGGCACCTCTTGACCCACTTGGCCATAACTACGGG
ATTTACACAGTGACAGACCAGGATCCCCGCGCAGCCAAAGAGATCGCACTCGGACGTTGC
TTTGACGGCACTTCTGATGGGACATCCCGTGTCATGAAGAGCAATGATGGCGTAGCGCTG
ACGTTCACCTGCGGAGATCATGAGGTGACACGCCAGAGCGTCTTCCAGGCCCTGCAGACT
GCTCAAAGTCAAACATTAACGAGTGTGGTGAGAGGAGAAGGTAGGCAGAACCGACGCCGG
CAGAGGGCCAATGCACCCCGCAGCAGCCGCAGACGCAGCACCAGAAATCCAACAGGAAAA
CGTGCAAAGGCCACAAGCTAA
>C.altivelis-GLEAN-10027229_alt
ATGTCGGTGAAGCCTCTTCTTCTTCTCCTCCTGGGAATCACTGCAGCCACAGTTGTCACA
GCT------CAAGGACCATGGAGAACAGACAACAGAGAGTCAGGCTCGTCTCTGTTCAAC
TCTGATGACAACTATGAGTGGACCACATGGTTCAATGTTGATCACCCCGGAGGCCGCGGA
GACTACGAGCAGCTGGAGGCCATTCGCTTCTACTACCGTGCCCGAGTGTGTGAGACTCCA
CGGGCAATAGAAGCCAGAACCACTGAATGGGTCCCAGCCCGAGAAACTGGGGAGACAGTC
CATGCAGACCCATCTGTGGGCTTCTGGTGCCTCAATGAGGAGCAGGGTCCTGACCGCAAC
TGCTCCAACTACGCTGTCCGCTTCCTCTGCCCCAAAGATAACAGTGTGAACATTCAGGGT
ACCTGGGGTCCATGGTCAGACTGGAGCCCATGCCCTGCCCTCTGTGGTCAGGTGGGGGTC
CAACTGCGCTCCAGAAACTGCCAGTCTCGCTCTGTGCCCTGCATTGGGCCTAAAGTTGAA
GGGAAAGCATGCAATGGAGCAGAGTGCCCACTACCAGATTGCTCCCTGCAGTGTGTAACG
GGGAAGGTGAATGCTGAGTGTGACGCCTGCATGTGTGAAGACCACATCCTGCTGGGTTCT
GTCCGTGGTGCCGGGGGCCTCACAGCTGAAGGGGCTACCATCCTTCGCTCAGGCAAACTC
CTTACTCTTACCGATCACAATGGGCATTTCCGCATCCCTGGGGTCTGCCCTGATGGCAAC
ACCACCCTGACGGTCAACCTGCAGGGTCATGCCACCCTTAGCGTTGTTGTGCCCCACAGT
ACTGAACGTACCTCTGTCCTCAGTGTCCAGCTGAAAAGAATAGAGAAGCTTCACGTGCTG
AGCAACCCCGAGAGCAAGGTCCGGAGGGAGGGACAAACTGCTGCCTTCTGCTGCAAAGTG
GCAGGAACATCCCAACCAGACAAGTACCAATGGTTTCATAACAACAGCCTCCTGGAGGAA
CACTCTGAGAGCACCTTAGTCCTAAAAAATCTGCGTCCTGAGCTGACTGGGGAGTACTAC
TGCAGAGCAAGTGGTCCCTCTGGGGCAATCAAGACCAAACCAGCTACACTCAAAGTCTTA
GGTAGAGATGAGCATTCGTGTAATCCCAAACCTGAATCCCACCTCATCCGCCTCCCGCAT
GACTGCTACCAAAACAGTACAGACTCCTTCTACTACGATGTGGGCAAGTGCCCCTCGAGC
ACATGTGCTGGAAAGCTGGACAATGGCATCAGGTGCAAAGACAAAGTGGCTTACTGCTGT
GGCGTCAAAAAGATGGAGGAGAAGCAGCTGACATGCCGGGGTTACCAATTGCCCACCATG
GTGGTGACTGAGTGCGGCTGCCAGAAATGTGTGTACACCAAAGCCATCGTACACGGTAGG
GCCATTGCTGCAGACAATGGTGAGCCGATGAGGTTCGGCCACGTCTTTATGAACGGTGTC
CGAATCAGCCGCACAGGCTACAAAGGAACATTCTCTATCCAGGTTCCTCCAGACACAGAG
AGGCTAGTCCTGACTTTTGTGGACAACATGCAGAAATTCGTCAACACCACAAAGGTACTC
CCATTTAACCCCAAAGGAGGGGCTGTTTACCATGAGATCAAACTACTGAGAAAGAAAGCT
CCTGTGACCATTAACCCTACAGAAACCAACACTCTGGAGCTTGGGGAGTTAGAGGGCCAA
GAGTCAATGGTTCAAATCCAGATTCCTCCCAACTCCTTCTATACAGAAAAAGGAGAAGTC
TTCACGGGTAACATAAATGCCAGTGTAACGTTCCTTGACCCCAGAGACATCTCCACAGCT
GCTGCAGCTCAAAGTGATCTCAACTTTGTAGGAGATGAAGGAGATACCCTGCCGCTGAGA
ACCTACGGGATGTTCTCAGTTGACTTTAGGGGTGAGGAAAACAATGAGCCCCTGAACGCA
GGTGAAGTGAAGGTGTTCCTGGACTCTGCCCAGGTGAAGATGTCCGAGCACCTCAACATC
ATGAAGCTGTGGTCACTGAACCCTGACACTGGCCTGTGGGAGGAGGAGGGAAGTCTGCAG
GTGGAGAAGAAAAAAAGAGGCAAAAGGGAGGAGAGAACCTTTCTGATTGGTAACATGGAG
ATCAGAGAAAGACGTCTTTTTAACCTGGATGTCCCAGAGAACCGCAGGTGTTACGTGAAA
GTGAGGGCTTTCCGCAGTGAACGCTTCATGCCCAGTGAGCAGGTGGAGGGAGTTGTGGTG
AGTCTTATAAACATGGAGCCCACAGCTGGCTACTCCACTAACCCACGCGCTTGGGGCCGT
TTTGATAGCGTCATCACCGGCTCCAATGGTGCCTGTCTTCCTGCCTTCTGCGATGAACAA
AAAGCTGATGCCTACTCTGCTTATGTCATGGCCAACCTTGGAGGAGAAGAGCTGGAGGCT
GTATCTTCTGCTCCAAAACTCAATCCCAACCTCATTGGAGTGCCCCAGCCTTACCTGGGT
AAGCTGAACTACAGGCGGACTGACCACGAGGACCCCAGAGTGAAGAAAACTGCATTCAGC
ATCAATGTGGCAAAACCAAGTCCCAACACAGCTGAGGAAAGCAACGGACCAGTGTACGCA
TTTGAGAACTTGAGAGACTGTGAGGAGGCCCCGTTCAGTGCGGCACACTTCCGCTTTTCA
AGAGTAGAAGGTGACCGCTATGATTACAACACAGTGCCATTTAATGAAGACGACCCAATG
AGCTGGACAGAGGACTACCTGAGCTGGTGGCCCAAGCCCATGGAATACCGGGCCTGCTAC
ATTAAAGTCAAAATCATCAGCCCACATGAGATCAATGTTCGGTCCCGCAACATGGGTGGC
ACCCACCCAAAGACAGTAGGCCAGCTGTATGGCCTCCGAGACACTCGCAGCATTCGTGAC
ATGGACCAGGGAACTATTTCAGCTGTGTGCCTGGAGTTCAAGTGCAGTGGGATGCTGTAT
GATCAGGAGCGTGTCGACCGAACCCTGGTGAAGGTGATTCCACAAGGAAGCTGCAAGAGA
GATCTCGTCAACACTATGCTTCAAGAGTATCTGGTCAACCACCTGCCCTTAGCCGTCAAC
AACGACACCAACGAGTTCACCATGCTGGCACCTCTTGACCCACTTGGCCATAACTACGGG
ATTTACACAGTGACAGACCAGGATCCCCGCACAGCCAAAGAGATCGCACTCGGACGTTGC
TTTGACGGCACTTCTGATGGGACATCTCGTGTCATGAAGAGCAATGATGGCGTAGCGCTG
ACGTTCACCTGCGGAGATCATGAGGTGACACGCCAGAGCGTCTTCCAGGCCCTGCAGACT
GCTCAAGGTCAAACATTAACAAGCGTGGTGAGAGGAGAAGGCAGGCAGAACCGACGCCGG
CAAAGGGCCAATGCACCCCGCAGCAGCCGCAGACGCAGCACCAGAAATCCAACAGGAAAA
CGTGCAACAGCCACAAGCTAA
>E.fuscoguttatus.19960_fus
ATGTCGGTGAAGCCTCTTCTTCTTCTCCTCCTGGGAATCACTGCAGCCACAGTTGTCACA
GCT------CAAGGACCATGGAGAACAGACAACAGAGAGTCAGGCTCGTCTCTGTTCAGC
TCTGATGACAACTATGAGTGGACCACATGGTTCAATGTTGATCACCCCGGAGGTCGTGGA
GACTACGAGCAGCTGGAGGCCATTCGCTTTTACTACCGTGCCCGAGTGTGTGAGACTCCA
CGGGCAATCGAAGCCAGAACCACTGAATGGGTCCCAGCCCGAGAAACTGGGGAGACGGTC
CATGCAGACCCATCTGTGGGCTTCTGGTGCCTCAATGAGGAGCAGGGTCCTGACCGCAAC
TGCTCTAACTACGCGGTCCGCTTCCTATGCCCCAAAGATAACAGTGTGAACATTCAGGGT
ACCTGGGGTCCATGGTCAGACTGGAGCCCATGCCCTGCCCTCTGTGGTCAGGTGGGGGTC
CAACTGCGCTCCAGAAACTGCCAGTCTCGCTCTGTGCCCTGCATTGGGCCCAAAGTTGAA
GGGAAAGCATGCAATGGAGCAGAGTGCCCGATACCAGATTGCTCCCTGCAGTGTATAACG
GGGAAGGTGAATGCTGAGTGTGACGCCTGCATGTGTGAAGACCACATCCTGCTGGGTTCT
GTCCGTGGTGCCGGGGGCCTCACAGCTGAAGGGGCTACCATCCTTCGCTCAGGCAAACTC
CTTACTCTTACCGACCACAATGGGCATTTCCGCATCCCTGGAGTCTGCCCTGACGGCAAC
ACCACCCTGACGGTCAACCTGCAGGGTCATGCCACCCTTAGCGTTGTTGTGCCCCACAGT
ACTGAACGTACCTCTGTCCTCAGTGTCCAGCTGAAAAGAATAGAGAAGCTTCACGTGCTG
AGCAACCCCGAGAGCAAGGTCCGGAGGGAGGGACAAACTGCTGCCTTCTGCTGCAAAGTG
GCAGGAACACCCCAACCAGACAAGTACCAATGGTTTCATAACAACAGTCTCCTGGAGGAA
CACTCTGAGAGCACCTTAGTCCTAAAAAATCTGCGTCTTGAGCTGACTGGGGAGTACTAC
TGCAGAGCAAGTGGTCCCTCTGGGGCTATCAAGACCAAACCAGCTACACTCAAAGTCTTA
GGTAGAGATGAGCATTCGTGTAATCCCAAACCTGAATCCCACCTCATCCGCCTTCCGCAT
GACTGCTACCAAAACAGTACAGACTCCTTCTACTACGATGTGGGCAAGTGCCCCTCGAGC
ACATGTGCTGGAAAGCTGGACAATGGCATCAGGTGCAAAGACAAAGTGGCTTACTGCTGT
GGCGTCAAAAAGATGGAGGAGAAGCAGCTGACATGCCGGGGTTACCAATTGCCCACCATG
GTGGTGACTGAGTGCGGCTGCCAAAAATGTGTGGACACCAAGGCCATTGTGCACGGTAGG
GCCATTGCTGCAGACAATGGTGAGCCGATGAGGTTCGGCCACGTCTTTATGAACGGTGTC
CGAATCAGCCGCACAGGCTACAAAGGAACATTCTCTATCCAGGTTCCTCCAGACACAGAG
AGGCTAGTCCTGACTTTTGTGGACAACATGCAGAAATTCGTCAACACCACAAAAGTACTC
CCATTTAACCCCAAAGGAGGGGCTGTTTACCATGAGGTCAAACTACTGAGAAAGAAAGCT
CCTGTGACCATTAGCCCTACAGAAACCAACACTCTGGAGCTTGGGGAGTTAGAGGGCCAG
GAGTCAATGGTTCAAATCCAGATTCCTCCCAATTCCTTCTATACAGAAAAAGGAGAAGTC
TTCACGGGTAACGTAAATGCCAGTGTAACGTTCCTTGACCCCAGAGATGTCTCCACAGCT
GCTGCAGCTCAAAGTGATCTCAACTTTGTAGGAGATGAAGGAGATACCCTGCCGCTGAGA
ACCTACGGGATGTTCTCAGTTGACTTTAGGGGTGAGGAAAACAATGAGCCCCTGAACGCA
GGTGAAGTGAAGGTGTTCCTGGACTCTGCCCAGGTGAAGATGTCCGAGCACCTCGACATC
ATGAAGCTGTGGTCACTGAACCCTGACACTGGCCTGTGGGAGGAGGAGGGAAGTCTGCAA
GTAGAGAAGAAAAAAAGAGGCAAAAGGGAGGAGAGAACCTTTCTGATTGGTAACATGGAG
ATCAGAGAAAGACGTCTTTTTAACCTGGATGTCCCAGAGAACCGCAGGTGTTACGTGAAA
GTGAGGGCTTTCCGCAGTGAACGCTTCATGCCCAGTGAGCAGGTGGAGGGAGTTGTGGTG
AGTCTTATAAACATGGAGCCCACAGCTGGCTACTCCACTAACCCACGCGCTTGGGGCCGT
TTTGATAGCGTTATCACCGGCTCCAATGGTGCCTGTCTTCCTGCCTTCTGCGATGAACAA
AAAGCTGATGCCTACTCTGCCTATGTCATGGCCAACCTTGGAGGAGAGGAGCTGGAGGCC
GTGTCTTCTGCTCCCAAACTCAATCCAAACCTCATTGGAGTGCCCCAGCCTTACCTGGGT
AAGCTGAACTACAGGCGGACTGACCACGAGGACCCCAGAGTGAAGAAGACTGCATTCAGC
ATCAATGTGGCAAAACCAAGTCCCAACACAGCTGAGGAAAGCAACGGACCAGTGTACGCA
TTTGAGAACTTGAGAGACTGTGAGGAGGCCCCGTTCAGTGCGGCACACTTCCGCTTTTCA
AGAGTAGAAGGTGACCGCTACGATTACAACACAGTGCCGTTTAATGAAGACGACCCAATG
AGCTGGACAGAGGACTACCTGAGCTGGTGGCCCAAGCCCATGGAATACCGGGCCTGCTAC
ATTAAAGTCAAAATCATCAGCCCACATGAGATCAATGTTCGGTCCCGCAACATGGGTGGC
ACCCACCCAAAGACAGTAGGCCAGCTGTATGGCCTCCGAGACACTCGCAGCATCCGTGAC
ATGGACCAGGGAACTATTTCAGCTGTGTGCCTGGAGTTCAAGTGCAGTGGGATGCTGTAT
GATCAGGAGCGTGTCGACCGCACCCTGGTGAAGGTGATTCCACAAGGAAGCTGCAAGAGA
GATCTCGTCAACAATATGCTTCAAGAGTATCTGGTCAACCACCTGCCCTTAGCCGTCAAC
AACGACACCAACGAGTTCACCATGCTGGCACCTCTTGACCCACTTGGCCATAACTACGGG
ATTTACACAGTGACAGACCAGGATCCCCGCACAGCCAAAGAGATTGCACTCGGACGTTGC
TTTGATGGCACTTCTGATGGGACATCTCGTGTCATGAAGAGCAATGATGGTGTAGCACTG
ACGTTCACCTGCGGAGATCATGAGGTGACACGCCAGAGCGTCTTCCAGGCCCTGCAGACT
GCTCAAGGTCAAACATTAACGAGTGTGGTGAGAGGAGAAGGCAGGCAGAACCGACGCCGG
CAGAGGGCCAATGCACCCCGCAGCAGCCGCAGACGCAGCACCAGAAATCCAACAGGAAAA
CGTGCAACGGCCACAAGCTAA
>Epmoa-GLEAN-10022374_moa
ATGTCGGTGAAGCCTCTTCTTCTTCTCCTCCTGGGAATCACTGCAGCCACAGTTGTCACA
GCT------CAAGGACCATGGAGAACAGACAACAGAGAGTCAGGCTCGTCTCTGTTCAAC
TCTGATGACAACTATGAGTGGACCACATGGTTCAATGTTGATCACCCCGGAGGCCGTGGA
GACTACGAGCAGCTGGAGGCCATTCGCTTCTACTACCGTGCCCGAGTGTGTGAGACTCCA
CGGGCAATCGAAGCCAGAACCACTGAATGGGTCCCAGCCCGAGAAACTGGGGAGACGGTC
CATGCAGACCCATCTGTGGGCTTCTGGTGCCTCAATGAGGAGCAGGGTCCTGACCGCAAC
TGCTCTAACTACGCGGTCCGCTTCCTATGCCCCAAAGATAACAGTGTGAACATTCAGGGT
ACCTGGGGTCCATGGTCAGACTGGAGCCCATGCCCTGCCCTCTGTGGTCAGGTGGGGGTC
CAACTGCGCTCCAGAAACTGCCAGTCTCGCTCTGTGCCCTGCATTGGGCCTAAAGTTGAA
GGGAAAGCATGCAATGGAGCAGAGTGCCCAATACCAGATTGCTCCATGCAGTGTGTAACG
GGGAAGGTGAATGCTGAGTGTGACGCCTGCATGTGTGAAGACCACATCCTGCTGGGTTCT
GTCCGTGGTGCCGGGGGCCTCACAGCTGAAGGGGCTACCATCCTTCGCTCAGGCAAACTC
CTTACTCTTACCGACCACAATGGGCATTTCCGCATCCCTGGGGTCTGCCCTGACGGCAAC
ACCACCCTGACGGTCAACCTGCAGGGTCATGCCACCCTTAGCGTTGTTGTGCCCCACAGT
ACTGAACGTACCTCTGTCCTCAGTGTCCAGCTGAAAAGAATAGAGAAGCTTCACGTGCTG
AGCAACCCCGAGAGCAAGGTCCGGAGGGAGGGACAAACTGCTGCCTTCTGCTGCAAAGTG
GCAGGAACACCCCAACCAGACAAGTACCAATGGTTTCATAATGACAGTCTCCTGGAGGAA
CACTCTGAGAGCACCTTAGTCCTAAAAAATCTGCGTCCTGAGCTGACTGGGGAGTACTAC
TGCAGAGCAAGTGGTCCCTCTGGGGCTATCAAGACCAAACCAGCTACACTCAAAGTCTTA
GGTAGAGATGAGCATTCGTGTAATCCCAAACCTGAATCCCACCTCATCCGCCTCCCGCAT
GACTGCTACCAAAACAGTACAGACTCCTTCTACTACGATGTGGGCAAGTGCCCCTCGAGC
ACATGTGCTGGAAAGCTGGACAATGGCATCAGGTGCAAAGACAAAGTGGCTTACTGCTGT
GGCGTCAAAAAGATGGAGGAGAAGCAGCTGACATGCCGGGGTTACCAATTGCCCACCATG
GTGGTGACTGAGTGCGGCTGCCAGAAATGTGTGGACACCAAGGCCATCGTGCACGGTAGG
GCCATTGCTGCAGACAATGGTGAGCCGATGAGGTTCGGCCACGTCTTTATGAACGGTGTC
CGAATCAGCCGCACAGGCTACAAAGGAACATTCTCTATCCAGGTTCCTCCAGACACAGAG
AGGCTAGTCCTGACTTTTGTGGACAACATGCAGAAATTCGTCAACACCACAAAGGTACTC
CCATTTAACCCCAAAGGAGGGGCCGTTTACCATGAGATCAAACTACTGAGAAAGAAAGCT
CCTGTGACCATTAGCCCAACAGAAACCAACACTCTGGAGCTTGGGGAGTTAGAGGGCCAG
GAGTCAATGGTTCAGATCCAGATTCCTCCCAATTCCTTCTATACAGAAAAAGGAGAAGTC
TTCACGGGTAACGTAAATGCCAGTGTAACGTTCCTTGACCCCAGAGATGTCTCCACAGCT
GCTGCAGCTCAAAGTGATCTCAACTTTGTAGGAGATGAAGGAGATACCCTGCCGCTGAGA
ACCTATGGGATGTTCTCAGTTGACTTTAGGGGTGAGGAAAACAATGAGCCCCTGAACGCA
GGTGAAGTGAAGGTGTTCCTGGATTCTGCCCAGGTGAAGATGTCCGAGCACCTCGACATC
ATGAAGCTGTGGTCACTGAACCCTGACACTGGCCTGTGGGAGGAGGAGGGAAGTCTGCAG
GTGGAGAAGAAAAAAAGAGGCAAAAGGGAGGAGAGAACCTTTCTGATTGGTAACATGGAG
ATCAGAGAAAGACGTCTTTTTAACCTGGATGTCCCAGAGAACCGCAGGTGTTATGTGAAA
GTGAGGGCTTTCCGCAGTGAACGCTTCATGCCCAGTGAGCAGGTGGAGGGAGTTGTGGTG
AGTCTTATAAACATGGAGCCCACAGCTGGCTACTCCACTAACCCACGCGCTTGGGGCCGT
TTTGATAGCGTCATCACCGGCTCCAATGGTGCCTGTCTTCCTGCCTTCTGCGATGAACAA
AAAGCTGATGCCTACTCTGCCTATGTCATGGCCAACCTTGGAGGAGAGGAGCTGGAGGCC
GTGTCTTCTGCTCCCAAACTCAATCCCAACCTCATTGGAGTGCCCCAGCCTTACCTGGGT
AAGCTGAACTACAGGCGGACTGACCACGAGGACCCCAGAGTGAAGAAGACTGCATTCAGC
ATCAATGTGGCAAAACCAAGTCCCAACACAGCTGAGGAAAGCAACGGACCAGTGTACGCA
TTTGAGAACTTGAGAGACTGTGAGGAGGCCCCATTCAGTGCGGCACACTTCCGCTTTTCA
AGAGTAGAAGGTGACCGCTATGATTACAACACAGTGCCGTTTAATGAAGACGACCCAATG
AGCTGGACAGAGGACTACCTGAGCTGGTGGCCCAAGCCCATGGAATACCGGGCCTGCTAC
ATTAAAGTCAAAATCATCAGCCCACATGAGATCAATGTTCGGTCCCGCAACATGGGTGGC
ACCCACCCAAAGACAGTAGGCCAGCTGTATGGCCTCCGAGACACTCGCAGCATCCGTGAC
ATGGACCAGGGAACTATTTCAGCTGTGTGCCTGGAGTTCAAGTGCAGTGGGATGCTGTAT
GATCAGGAACGTGTCGACCGTACCCTGGTGAAGGTGATTCCACAAGGAAGCTGCAAGAGA
GATCTCGTCAACACTATGCTTCAAGAGTATCTGGTCAACCACCTGCCCTTAGCCGTCAAC
AATGACACCAACGAGTTCACCATGCTGGCACCTCTTGACCCACTTGGCCATAACTACGGG
ATTTACACAGTGACAGACCAGGATCCCCGCACAGCCAAAGAGATCGCACTCGGACGTTGC
TTTGACGGCACTTCTGATGGGACATCTCGTGTCATGAAGAGCAATGATGGCGTAGCGCTG
ACGTTCACCTGCGGAGATCATGAGGTGACACGCCAGAGCGTCTTCCAGGCCCTGCAGACT
GCTCAAGGTCAAACATTAACGAGTGTGGTGAGAGGAGAAGGCAGGCAGAACCGACGCCGG
CAGAGGGCCAATGCACCCCGCAGCAGCCGCAGACGCAGCACCAGAAATCCAACAGGAAAA
CGTGCAACGGCCACAAGCTAA
>XP-033478751.1_lan
ATGTCGGTGAAGCCTCTTCTTCTTCTCCTCCTGGGAATCACTGCAGCCACAGTTGTCACA
GCT------CAAGGACCATGGAGAACAGACAACAGAGAGTCAGGCTCGTCTCTGTTCAAC
TCTGATGACAACTATGAGTGGACCACATGGTTCAATGTTGATCACCCCGGAGGCCGTGGA
GACTACGAGCAGCTGGAGGCCATTCGCTTCTACTACCGTGCCCGAGTGTGTGAGACTCCA
CGGGCAATCGAAGCCAGAACCACTGAATGGGTCCCAGCCCGAGAAACTGGGGAAACGGTC
CATGCAGACCCATCTGTGGGCTTCTGGTGCCTCAATGAGGAGCAGGGTCCTGACCGCAAC
TGCTCCAACTATGCAGTCCGCTTCCTCTGCCCCAAAGATAACAGTGTGAACATTCAGGGT
ACCTGGGGTCCATGGTCAGACTGGAGCCCATGCCCTGCCCTCTGTGGTCAGGTGGGGGTC
CAACTGCGCTCCAGAAACTGCCAGTCTCGCTCTGTGCCCTGCATTGGGCCTAAAGTTGAA
GGGAAAGCATGCAATGGAGCAGAGTGCCCAATACCAGATTGCTCCCTGCAGTGTGTAACG
GGGAAGGTGAATGCTGAGTGTGACGCCTGCATGTGTGAAGACCACATCCTGCTGGGTTCT
GTCCGTGGTGCCGGGGGCCTCACAGCTGAAGGGGCTACCATCCTTCGCTCAGGCAAACTC
CTTACTCTTACCGACCACAATGGGCATTTCCGCATCCCTGGGGTCTGCCCTGACGGCAAC
ACCACCCTGACGGTCAACCTGCAGGGTCATGCCACCCTTAGTGTTGTTGTGCCCCACAGT
ACTGAACGTACCTCTGTCCTCAGTGTCCAGCTGAAAAGAATAGAGAAGCTTCACGTGCTG
AGCAACCCCGAAAGCAAGGTCCGGAGGGAGGGACAAACTGCTGCCTTCTGCTGCAAAGTG
GCAGGAACACCCCAACCAGACAAGTACCAATGGTTTCATAACAACAGTCTCCTGGAGGAA
CACTCTGAGAGCACCTTAGTCCTAAAAAATCTGCGTCCTGAGCTGACTGGGGAGTACTAC
TGCAGAGCAAGTGGTCCCTCTGGGGCTATCAAGACCAAACCAGCTACACTCAAAGTCTTA
GGTAGAGATGAGCATTCATGTAATCCCAAACCTGAATCCCACCTCATCCGCCTTCCGCAT
GACTGCTACCAAAACAGTACAGACTCCTTCTACTACGATGTGGGCAAGTGCCCCTTGAGC
ACATGTGCTGGAAAGCTGGACAATGGCATCAGGTGCAAAGACAAAGTGGCTTACTGCTGT
GGCGTCAAAAAGATGGAGGAGAAGCAGCTGACATGCCGGGGTTACCAATTGCCCACCATG
GTGGTGACTGAGTGCGGCTGCCAGAAATGTGTGGACACCAAGGCCATCGTGCACGGTAGG
GCCATTGCTGCAGACAATGGTGAGCCGATGAGGTTCGGCCACGTCTTTATGAACGGTGTC
CGAATCAGCCGCACAGGCTACAAAGGAACATTCTCTATCCAGGTTCCTCCAGACACAGAG
AGGCTAGTCCTGACTTTTGTGGACAACATGCAGAAATTCGTCAACACCACAAAGGTACTC
CCATTTAACCCCAAAGGAGGGGCTGTTTACCATGAGATCAAACTACTGAGAAAGAAAGCT
CCTGTGACCATTAGCCCAACAGAAACCAACACTCTGGAGCTTGGGGAGTTAGAGGGCCAG
GAGTCAATGGTTCAGATCCAGATTCCTCCCAATTCCTTCTATACAGAAAAAGGAGAAGTC
TTCACGGGTAACGTAAATGCCAGTGTAACGTTCCTTGACCCCAGAGATGTCTCCACAGCT
GCTGCAGCTCAAAGTGATCTCAACTTTGTAGGAGATGAAGGAGATACCCTGCCGCTGAGA
ACCTACGGGATGTTCTCAGTTGACTTTAGGGGTGAGGAAAACAATGAGCCCCTGAACGCA
GGTGAAGTGAAGGTGTTCCTGGACTCTGCCCAGGTGAAGATGTCCGAGCACCTCGACATC
ATGAAGCTGTGGTCACTGAACCCTGACACTGGCCTGTGGGAGGAGGAGGGAAGTCTGCAG
GTGGAGAAGAAAAAAAGAGGCAAAAGGGAGGAGAGAACCTTTCTGATTGGTAACATGGAG
ATCAGAGAAAGACGTCTTTTTAACCTGGATGTCCCAGAGAACCGCAGGTGTTACGTGAAA
GTGAGGGCTTTCCGCAGTGAACGCTTCATGCCCAGTGAGCAGGTGGAGGGAGTTGTGGTG
AGTCTTATAAACATGGAGCCCACAGCTGGCTACTCCACTAACCCACGCGCTTGGGGCCGT
TTTGATAGCGTCATCACCGGCTCCAATGGTGCCTGTCTTCCTGCCTTCTGCGATGAACAA
AAAGCTGATGCCTACTCTGCCTATGTCATGGCCAACCTTGGAGGAGAGGAGCTGGAGGCT
GTGTCTTCTGCTCCCAAACTCAATCCCAACCTCATTGGAGTGCCCCAGCCTTACCTGGGT
AAGCTGAACTACAGGCGGACTGACCATGAGGACCCCAGAGTGAAGAAGACTGCATTCAGC
ATCAATGTGGCAAAACCAAGTCCCAACACAGCTGAGGAAAGCAACGGACCAGTGTACGCA
TTTGAGAACTTGAGAGACTGTGAGGAGGCCCCGTTCAGTGCGGCACACTTCCGCTTTTCA
AGAGTAGAAGGTGACCGCTATGATTACAACACAGTGCCGTTTAATGAAGACGACCCAATG
AGCTGGACAGAGGACTACCTGAGCTGGTGGCCCAAGCCCATGGAATACCGGGCCTGCTAC
ATTAAAGTCAAAATCATCAGCCCACATGAGATCAATGTTCGGTCCCGCAACATGGGTGGC
ACCCACCCAAAGACAGTAGGCCAGCTGTATGGCCTCCGAGACACTCGCAGCATCCGTGAC
ATGGACCAGGGAACTATTTCAGCTGTGTGCCTGGAGTTCAAGTGCAGTGGGATGCTGTAT
GATCAGGAGCGTGTCGACCGTACCCTGGTGAAGGTGATTCCACAAGGAAGCTGCAAGAGA
GATCTCGTCAACACTATGCTTCAAGAGTATCTGGTCAACCACCTGCCCTTAGCCGTCAAC
AACGACACCAACGAGTTCACCATGCTGGCACCTCTTGACCCACTTGGCCATAACTACGGG
ATTTACACAGTGACAGACCAGGATCCCCGCACAGCCAAAGAGATCGCACTCGGACGTTGC
TTTGACGGCACTTCTGATGGGACATCTCGTGTCATGAAGAGCAATGATGGTGTAGCGCTG
ACTTTCACCTGCGGAGATCATGAGGTGACACGCCAGAGCGTCTTCCAGGCCCTGCAGACT
GCTCAAGGTCAAACATTAACGGGTGTGGTGA---GAGAAGGCAGGCAGAACCGACGCCGG
CAGAGGGCCAATGCACCCCGCAGCAGCCGCAGACGCAGCACCAGAAATCCAACAGGAAAA
CGTGCAACGGCCACAAGCTAA
