# Supplementary material for: Chromosome-Level Genome Assembly of the Speckled Blue Grouper (Epinephelus cyanopodus) Provides Insight into Its Adaptive Evolution
Source: Biology (Basel). 2022 Dec 13;11(12):1810. doi: 10.3390/biology11121810 (PMC9775623; doi:10.3390/biology11121810)
Supplement: Supplementary file 1 [file biology-11-01810-s001.zip › Supplemental Data/HO01112.align]

>OF04544-RA_aka
ATG------GCATCCACAAG-GCGCCGCCGCCTTGTTCCGTGCTTTTTGGGAATACTCCT
AAACGCTTTAATCGGTGTGATGTGCGAAGCAGAACTCTCCTTCACACTGGAGCCCACTGA
CATCATCGCTGTACAGGAGCAGCCCCTCATGCTCCACTGCCAAGTGGACGGCATCCCCCC
AATTACGACACAGTGGAGGCACAACGGCCTGCTGTTAACTCAGGATAAGCATCACACCAC
CTTCATCAACGGCTCGCTCCTGATTGCTCACTTCCAGAAGACCAAATCCGACGGCTCGTC
TGATGAGGGCGACTACGAGTGCGTGGCCGAGAATTCTTTTGGGCTGGTGGTGAGCCGCAA
GGCCCGTATTCAGGCAGCCACCATGGCAGACTTCCATGTCCAACCAGAGTCGGTGCACGC
CGAGGAGTCTGGTGTGGCCAGATTCCAGTGCCAGATCCATGGCCTGCCAGAGCCTGTCAT
CAGCTGGGAAAAAGACAGCCGTCCGGTGGACACCGAGGACAAGAGGTACACTCTTCTGCC
TACAGGTGTCCTGCAGATTACAGGGGTGCGTGAGGAGGACAGTGGGAAGTTCTGCTGTGT
GGCTCATAACAGTGCAGGAGTGAAACACAGCACTGAGGCCCTCCTCACTGTTTCAG---G
CTCTCAGTCATCTGTTTACAAAGAGCCTATGATAGTGGTCGGCCCAGAAAACCTCACCCT
CACTGTTCACCAAACCGCCATCTTGGAGTGTGTTGCTACCGGATACCCTCGGCCCATCGT
GTCTTGGAGCAGACTAGACGGCCGTCCGATTGGTGTGGAGGGAATCCAGGTACTCGGCAC
AGGCAACCTGATGATCTCAGATGTCGGTGTGCAGCACTCAGGGGTCTACGTGTGTGCTGC
TAACAAACCAGGGACCCGTGTCCGTAGGACTGCTCAGGGACGTCTGGTGGTCCAAGCTCC
AGCAGAGTTTGTTCAAGCTCCGCAGTCCATCGCTCGGCCCGTCGGCACCACCGCCATCTT
CACCTGCCAGGCACAGGGCGAGCCCGAGCCCCAGCTCACCTGGCTGAAGAACGGACAGAT
CCTGGAGCCCGGCGGACACGTCAAACTCAGGAACAACAACAGCACACTGACGATATACGG
TATTAGTCAGGATGACGAGGCTATCTACCAGTGCATTGCTGAGAACAGTGCCGGCTCCAC
TCAGGCCAGCGCCCGCCTCACAGTGCTCTGGGCCGATGGACTGCCCGGTGTGCCCACCAA
CGTGCAGGCCGAGGCCCTCTCACCCACCAACATCCAGGTGTCCTGGAGGGAGCCGGATCA
GAACACTCAGGACATCATCGGTTACGTGCTCCACATCCGCAGGACCTCAGACCCAGTGGA
GATGGAGTATGAGGAGGCCGTGAGTAAGGTGACGCTGCAGCAGATCATCAGGGACCTGGA
GCCCTCCACCAGTTACACCTTCTACGTCAAGGCCTACACATCCCACGGGGCCAGCAAACC
ATCAGACAGTGTCACCGAGAGCACGCATGGGGAGGTGCCAGCGCCGCCGTCTCTCTACAC
CAAGGTGGTGAACAGCAGTGTTATACAAGCAACATGGGAACCTTCCTCCAAGATGGGCCA
GCACCAAGGCTTCAGACTGTATTACAGGAGAGCCCACACGCCGCTGTTTACTGGTCCCAT
CAGCTTCCCTCGCAACGTCACCCAGTACAACATCACTCAGCTGGATCCTTCACTGGTCTA
TGAAATAAAGCTGCTCGCACACAACCAACACGGAGATGGCAACGCCACCCTGCGATTTGT
TTCGCTTCGAGAGGCAGTGGAGAAATCTGTGTTGGACACCCCGTGCGACTGTGTGAAAGA
CGAACAGAGCAAAACATCCACGACAGGCATCATAATCGGCATTCACATTGGAGTCACCTG
CATCATCTTCTGTGTGCTCTTCCTCGTCTTCAGCTACCGCGGCAGGTTAATGATGTGTAA
GACGGTTCAGGCCACCCCCCAGGCGGGACACAGCGCAGTGCTGGAATCCTCTTCCTCTTC
CCAGGGGGCCTCGGGGCTGAACGGGGCTGCCAGGAGAGAGATGGAGGTCAATGGCAGCGC
AGTGGGGAAGAAAGTGGCCGACAGCAACGAACTGGAGAGGCTTTTTACTCAACCCACCAC
ACAAGATACATGCATGTCTGACTCCTACGCGTTGAACGACACCCAGCTCTCTACGATACC
GCTGGATGAGTTTGCGCTGGAGCGGGAGACACAGTTCCAGGAGCCTCCTGCAGCAGGAGC
GGACTCCTGCTGCCTGCTCTCACCTACCAATGATTCCACCTTCTCGCTCACAGAAGACCT
CAGCCTTCTGTCTCAGGACTTTGTTTCAGTGATATCAACATTTTTTTATGAGTTCTCGGC
CTTCATACAGGCACTAGACTTGGCTTGCGTCTCATTTGAACTCTGTCGCCTCTGGTTCAC
CTTGAAGCTGCTGCAGTTCATGCTCTGCAGTGAGATTAATTGTCAGGATGATCAAGAGGA
TGGAGAGATGGGTGGATGGTGGGGTTGCAGGTGGAGGTCACCATGGTTGCTGGGTCGTCT
TATTGAATCAGAGAGCTGGTGTGGAGGCGAGGTGAAGGTCAGGGTGGACACTGCTGCCTG
TACCCCAACCCCCCTGTCCACCACCACCACCACCATCGTGTTCCTCTGGTCCTCCTTAAA
CATTGACAGCTCACTCAATAACCATTTCTCTCAACGTGACATGAAGTGGGTGGACCCTGC
TGGGCCGCTAATCGCACGATCAATAGAAGAGATGAAATCATCTCTGGAGGACTGTGCCTC
CCATAAATCTCACACTCTCTCTTCCTTTGACCTCGTCATCTCAGTGTTTGCACTTCCTCC
CTCTCTTTCTCTTCATGTTCTGCTGCCTCTCGTTTCTCCGTCCCTGTTTCTCCGTAGGTG
GATCAATGCCGGGCTGGACCGGGCAGGCCAGAAGAGAGACATTTTCCTTCTTCATCTGCT
GGAGATGGGGCCACTTGCGTCTTAA
>Ecy-GLEAN-10025885_Ecy
ATG------GCATCCACAAG-GCGCCGCCGCCTTGTTCCGTGCTTTTTGGGAATACTCCT
AAACGCTTTAATCGGTGTGATGTGCGAAGCAGAGCTCTCCTTCACACTGGAGCCCACTGA
CATCATCGCTGTACAGGAGCAGCCCCTCATGCTCCACTGCCAAGTGGACGGCATCCCCCC
AATTACGACACAGTGGAGGCACAACGGCCTGCTGTTAACTCAGGATAAGCATCATACCAC
CTTCATCAACGGCTCGCTCCTGATTGCTCACTTCCAGAAGACCAAATCCGACGGCTCGTC
TGATGAGGGCGACTACGAGTGCGTGGCCGAGAATTCTTTTGGGCTGGTGGTGAGCCGCAA
GGCCCGTATTCAGGCAGCCACCATGGCAGACTTCCATGTCCAACCAGAGTCGGTGCACGC
CGAGGAGTCTGGTGTGGCCAGATTCCAGTGCCAGATCCATGGCCTGCCAGAGCCTGTCAT
CAGCTGGGAAAAAGACAGCCGTCCGGTGGACACCGAGGACAAGAGGTACACTCTTCTGCC
TACAGGTGTCCTGCAGATTACAGGAGTGCGTGAGGAGGACAGTGGGAAGTTCTGCTGTGT
GGCTCATAACAGTGCAGGAGTGAAACACAGCACTGAGGCCCTCCTCACTGTTTCAG---G
CTCTCAGTCATCTGTTTACAAAGAGCCTATGATAGTGGTCGGCCCAGAAAACCTCACCCT
CACTGTTCACCAAACCGCCATCTTGGAGTGTGTTGCTACCGGATACCCTCGGCCCATCGT
GTCTTGGAGCAGACTAGACGGCCGTCCGATTGGTGTGGAGGGAATCCAGGTACTCGGCAC
AGGCAACCTGATGATCTCAGATGTCGGTGTGCAGCACTCAGGGGTCTACGTGTGTGCTGC
TAACAAACCAGGGACCCGTGTTCGTAGGACTGCTCAGGGACGTCTGGTGGTCCAAGCTCC
AGCAGAGTTTGTTCAAGCTCCGCAGTCCATCGCTCGGCCCGTCGGCACCACCGCCATCTT
CACCTGCCAGGCACAGGGCGAGCCCGAGCCCCAGCTCACCTGGCTGAAGAACGGGCAGAT
CCTGGAGCCCGGCGGACACGTCAAACTCAGGAACAACAACAGCACACTGACAATATACGG
CATTAGCCAGGATGACGAGGCTATCTACCAGTGCATTGCTGAGAACAGTGCCGGCTCCAC
TCAGGCCAGCGCCCGCCTCACAGTGCTCTGGGCCGATGGACTGCCCGGTGTGCCCACCAA
CGTGCAGGCCGAGGCCCTCTCACCCACCAACATCCAGGTGTCCTGGAGGGAGCCGGATCA
GAACACTCAGGACATCATCGGTTACGTGCTCCACATCCGCAGGACCTCAGACCCAGTGGA
GATGGAGTATGAGGAGGCCGTGAGTAAGGTGACGCTGCAGCAGATCATCAGGGACCTGGA
GCCCTCCACCAGTTACACCTTCTACGTCAAGGCCTACACATCCCACGGGGCCAGCAAACC
ATCAGACAGTGTCACCGAGAGCACGCATGGGGAGGTGCCAGCGCCGCCGTCCCTCTACAC
CAAGGTGGTGAACAGCAGTGTTATACAAGCAACATGGGAACCTTCCTCCAAGATGGGCCA
GCACCAAGGCTTCAGACTGTATTACAGGAGAGCCCACACGCCGCTGTTTACTGGTCCCAT
CAGCTTCCCTCGCAACGTCACCCAGTACAACATCACTCAGCTGGATCCTTCACTGGTCTA
TGAGATAAAGCTGCTTGCACACAACCAACACGGAGATGGCAACGCCACCCTGCGATTTGT
TTCGCTTCGAGAGGCAGTGGAGAAATCTGTGTTGGACACCCCGTGCGACTGTGTGAAAGA
CGAGCAGAGCAAAACATCCACGACAGGCATCATAATCGGCATTCACATCGGAGTCACCTG
CATCATCTTCTGTGTGCTCTTCCTCGTCTTCAGCTACCGCGGCAGGTTAATGATGTGTAA
GACGGTTCAGGCTACCCCCCAGGCGGGACACAGCGCAGTGCTGGAATCCTCTTCCTCTTC
CCAGGGGGCCTCAGGGCTGAACGGGGCTGCCAGGAGAGAGATGGAGGTCAATGGCAGCGC
AGTGGGGAAGAAAGTGGCCGACAGCAACGAACTAGAGAGGCTTTTTACTCAACCCACCGC
ACAAGATACATGCATGTCTGACTCCTACGCGCTGAACGACACCCAGCTCTCTACAATACC
GCTGGATGAGTTCGCGCTGGAGAGGGAGACGCAGTTCCAGGAGCCTCCTGCAGCAGGAGC
GG----------------------------------------------------------
------------------------------------------------------------
------------------------------------------------------------
-----------------------------------------GTCGGCAGGACCAAG----
------------------------------------------------------------
------------------------------------------------------------
------------------------------------------------------------
------------------------------------------------------------
------------------------------------------------------------
------------------------------------------------------------
------------------------------------------------------------
---------------------------------------------------------GCT
GA-----------------------
>XP-033476545.1_lan
ATG------GCATCCACAAG-GCGCCGCCGCCTTGTTCCGTGCTTTTTGGGAATACTCCT
AAACGCTTTAATCGGTGTGATGTGCGAAGCAGAGCTCTCCTTCACACTGGAGCCCACTGA
CATCATTGCTGTACAGGAGCAGCCCCTCATGCTCCACTGCCAAGTGGACGGCATCCCCCC
AATTACGACACAGTGGAGGCACAACGGCCTGCTGTTAACTCAGGATAAGCATCACAACAC
CTTCATCAACGGCTCGCTCCTGATCGCTCACTTCCAGAAGACCAAATCCGACGGCTCGTC
TGATGAGGGCGACTACGAGTGCGTGGCCGAGAATTCTTTTGGGCTGGTGGTGAGCCGCAA
GGCCCGTATTCAGGCAGCCACCATGGCAGACTTCCATGTCCAACCAGAGTCGGTGCACGC
CGAGGAGTCCGGTGTGGCCAGATTTCAGTGCCAGATCCATGGCCTGCCAGAGCCTGTCAT
CAGCTGGGAAAAAGACAGCCGTCCGGTGGACACTGAGGACAAGAGGTACACTCTTCTGCC
TACAGGTGTCCTGCAGATTACAGGAGTGCGTGAGGAGGACAGTGGGAAGTTCTGCTGTGT
GGCTCATAACAGTGCAGGAGTGAAATACAGCACTGAGGCCCTCCTCACTGTTTCAG---G
CTCTCAGTCATCTGTTTACAAAGAGCCTATGATAGTGGTCGGCCCAGAAAACCTCACCCT
CACTGTTCACCAAACCGCCATCTTGGAGTGTGTTGCTACTGGATACCCTCGGCCCATCGT
GTCTTGGAGCAGACTAGACGGCCGTCCGATTGGTGTGGAGGGAATCCAGGTACTCGGCAC
AGGCAACCTGATGATCTCAGATGTCGGTGTGCAGCACTCAGGGGTCTACGTGTGTGCTGC
TAACAAACCAGGGACCCGTGTTCGTAGGACTGCTCAGGGACGTCTGGTGGTCCAAGCTCC
AGCAGAGTTTGTTCAAGCTCCGCAGTCCATCGCTCGGCCCGTCGGCACCACCGCCATCTT
CACTTGCCAGGCACAGGGCGAGCCCGAGCCCCAGCTCACCTGGCTGAAGAACGGGCAGAT
CCTGGAGCCCGGGGGACACGTCAAACTCAGGAACAACAACAGCACACTGACGATATACGG
CATTAGCCAGGATGACGAGGCTATCTACCAGTGCATTGCTGAGAACAGTGCCGGCTCCAC
ACAGGCCAGCGCCCGCCTCACAGTGCTCTGGGCCGATGGACTGCCCGGTGTGCCCACCAA
CGTGCAGGCCGAGGCCCTCTCACCCACCAACATCCAGGTGTCCTGGAAGGAGCCGGATCA
GAACACTCAGGACATCATCGGTTACGTGCTCCACATCCGCAGGACCTCAGACCCAGTGGA
GATGGAGTATGAGGAGGCCGTGAGTAAGGTGACGCTGCAGCAGATCATCAGGGACCTGGA
GCCCTCAACCAGTTACACCTTCTACGTCAAGGCCTACACATCCCACGGGGCCAGCAAACC
ATCAGACAGTGTCACCGAGAGCACGCATGGGGAGGTGCCAGCGCCGCCGTCCCTCTACAC
CAAGGTGGTGAACAGCAGTGTTATACAAGCAACATGGGAACCTTCCTCCAAGATGGGCCA
GCACCAAGGCTTCAGACTGTATTACAGGAGAGCCCACACGCCGCTGTTTACTGGTCCCAT
CAGCTTCCCTCGCAACGTCACCCAGTACAACATCACTCAGCTGGATCCTTCACTGGTCTA
TGAGATAAAGCTGCTCGCACACAACCAATACGGCGACGGCAACGCCACCCTGCGATTTGT
TTCACTTCGAGAGGCGGTGGAGAAATCTGTGTTGGACATCCCGTGCGACTGTGTGAAAGA
CGAGCAGAGCAAAACATCCACGACAGGCATCATAATCGGCATTCACATCGGAGTCACCTG
CATCATCTTCTGTGTGCTCTTCCTCGTATTCAGCTACCGTGGCAGGTTAATGATGTGTAA
GACAGTTCAGGCCACCCCTCAGGCGGGACACAGCGCAGTGCTGGAATCCTCTTCCTCTTC
CCAGGGGGCCTCAGGGCTGAACGGGGCTGCCAGGAGAGAGATGGAGGTCAATGGCAGCGC
AGTGGGGAAGAAAGTGGCCGACAGCAACGAACTGGAGAGACTTTTTACTCAACCCACCAC
ACAAGATACATGCATGTCTGACTCCTACGCGCTGAACGACACCCAGCTCTCTACAATACC
ACTGGATGAGTTTGCGCTGGAGCGGGAGACGCAGTTCCAGGAGCCTCCTGCAGCAGGAGC
GG----------------------------------------------------------
------------------------------------------------------------
------------------------------------------------------------
-----------------------------------------GTCGGCAGGACCAAG----
------------------------------------------------------------
------------------------------------------------------------
------------------------------------------------------------
------------------------------------------------------------
------------------------------------------------------------
------------------------------------------------------------
------------------------------------------------------------
---------------------------------------------------------GCT
GA-----------------------
>C.altivelis-GLEAN-10027228_alt
------------------------------------------------------------
------------------------------------------------------------
------------------------------------------------------------
------------------------------------------------------------
------------------------------------------------------------
------------------------------------------------------------
----------------------ATGGCAGACTTCCATGTCCAACCAGAGTCGGTGCACGC
CGAGGAGTCCGGTGTGGCCAGATTCCAGTGCCAGATCCATGGCCTGCCAGAGCCTGTCAT
CAGCTGGGAAAAAGACAGCCGTCCGGTGGACACCAAGGACAAGAGGTACACTCTTCTGCC
TACAGGTGTCCTGCAGATTACAGGAGTGCGTGAGGAGGACAGTGGGAAGTTCTGCTGTGT
GGCTCATAACAGTGCAGGAGTGAAACACAGCACTGAGGCCCTCCTCACTGTTTCAGGTTG
CTCTCAGTCATCTGTTTACAAAGAGCCTATGATAGTGGTCGGCCCAGAAAACCTCACCCT
CACTGTTCACCAAACCGCCATCTTGGAGTGTGTTGCTACCGGATACCCTCGGCCCATCGT
GTCTTGGAGCAGACTAGACGGCCGTCCGATTGGTGTGGAGGGAATCCAGGTACTCGGCAC
AGGCAACTTGATGATCTCAGATGTCGGTGTGCAGCACTCAGGGGTCTACGTGTGTGCTGC
TAACAAACCAGGGACCCGTGTTCGTAGGACTGCTCAGGGACGTCTGGTGGTCCAAGCTCC
AGCAGAGTTTGTTCAAGCTCCGCAGTCCATCGCTCGGCCCGTCGGCACCACCGCCATCTT
CACCTGCCAGGCACAGGGCGAGCCCGAGCCCCAGCTCACCTGGCTGAAGAACGGGCAGAT
CCTGGAGCCCGGGGGACACGTCAAACTCAGGAACAACAACAGCACACTGACGATATACGG
CATTAGCCAGGATGACGAGGCTATCTACCAGTGCATTGCTGAGAACAGTGCCGGCTCCAC
ACAGGCCAGCGCCCGCCTCACAGTGCTCTGGGCCGATGGACTGCCCGGTGTGCCCACCAA
CGTGCAGGCCGAGGCCCTCTCACCCACCAACATCCAGGTGTCCTGGAAGGAGCCGGATCA
GAACACTCAGGACATCATCGGTTACGTGCTCCACATCCGCAGGACCTCAGACCCAGTGGA
GATGGAGTATGAGGAGGCTGTGAGTAAGGTGACGCTGCAGCAGATCATCAGGGACCTGGA
GCCCTCAACCAGTTACACCTTCTACGTCAAGGCCTACACATCCCACGGGGCCAGCAAACC
ATCAGACAGTGTCACCGAGAGCACGCATGGGGAGGTGCCAGCGCCGCCGTCCCTCTACAC
CAAGGTGGTGAACAGCAGTGTTATACAAGCAACATGGGAACCTTTCTCCAAGATGGGCCA
GCACCAAGGCTTTAGACTGTATTACAGGAGAGCCCACACGCCGCTGTATACTGGTCCCAT
CAGCTTCCCTCGCAACGTCACCCAGTACAACATCACTCAGCTGGATCCTTCACTGGTCTA
TGAGATAAAGCTGCTCGCACACAACCAACACGGAGACGGCAACGCCACCCTGCGATTTGT
TTCACTTCGAGAGGCGGTGGAGAAATCTGTGCTGGACACCCCGTGCGACTGTGTGAAAGA
CGAGCAGAGCAAAACATCCACCACAGGCATCATAATCGGCATTCACATCGGAGTCACCTG
CATCATCTTCTGTGTGCTCTTCCTCGTATTCAGCTACCGCGGCAGGTTAATGATGTGTAA
GACGGTTCAGGCCACGCCCCAGACAGGACACAGCGCAGTGCTGGAATCCTCTTCCTCTTC
CCAGGGGGCCTCAGGGCTGAACGGGGCTGCCAGGAGAGAGATGGAGGTCAATGGCAGCGC
AGCGGGGAAGAAAGTGGCCGACAGCAACGAACTGGAGAGACTTTTTACTCAACCCACCAC
ACAAGATACATGCATGTCTGACTCCTACGCGCTGAACGACACCCAGCTCTCTACGATACC
ACTGGATGAGTTTGCGCTGGAGCGGGAGACGCAGTTCCAGGAGCCTCCTGCAGCAGGAGC
GG----------------------------------------------------------
------------------------------------------------------------
------------------------------------------------------------
-----------------------------------------GTCAGCAGGACCAAG----
------------------------------------------------------------
------------------------------------------------------------
------------------------------------------------------------
------------------------------------------------------------
------------------------------------------------------------
------------------------------------------------------------
------------------------------------------------------------
---------------------------------------------------------GCT
GA-----------------------
>E.fuscoguttatus.19969_fus
------------------------------------------------------------
------------------------------------------------------------
------------------------------------------------------------
------------------------------------------------------------
------------------------------------------------------------
------------------------------------------------------------
----------------------ATGGCAGACTTCCATGTCCAACCAGAGTCGGTGCACGC
CGAGGAGTCCGGTGTGGCCAGATTCCAGTGCCAGATCCATGGCCTGCCAGAGCCTGTCAT
CAGCTGGGAAAAAGACAGCCGTCCGGTGGACACCGAGGACAAGAGGTACACTCTTCTGCC
TACAGGTGTCCTGCAGATTACAGGAGTGCGTGAGGAGGACAGTGGGAAGTTCTGCTGTGT
GGCTCATAACAGTGCAGGAGTGAAACACAGCACTGAGGCCCTCCTCACTGTTTCAG---G
CTCTCAGTCATCTGTTTACAAAGAGCCTATGATAGTGGTCGGCCCAGAAAACCTCACCCT
CACTGTTCACCAAACCGCCATCTTGGAGTGTGTTGCTACCGGATACCCTCGGCCCATCGT
GTCTTGGAGCAGACTAGACGGCCGTCCGATTGGTGTGGAGGGAATCCAGGTACTCGGCAC
AGGCAACTTGATGATCTCAGATGTCGGTGTGCAGCACTCAGGGGTCTACGTGTGTGCTGC
TAACAAACCAGGGACCCGTGTTCGTAGGACTGCTCAGGGACGTCTGGTGGTCCAAGCTCC
AGCAGAGTTTGTTCAAGCTCCGCAGTCCATCGCTCGGCCCGTCGGCACCACCGCCATCTT
CACCTGCCAGGCACAGGGCGAGCCAGAGCCCCAGCTCACCTGGCTGAAGAACGGGCAGAT
TCTGGAGCCCGGGGGACACGTCAAACTCAGGAACAACAACAGCACACTGACGATATACGG
CATTAGCCAGGATGACGAGGCTATCTACCAGTGCATTGCTGAGAACAGTGCCGGCTCCAC
ACAGGCCAGCGCCCGCCTCACAGTGCTCTGGGCCGATGGACTGCCCGGTGTGCCCACCAA
CGTGCAGGCCGAGGCCCTCTCACCCACCAACATCCAGGTGTCCTGGAAGGAGCCGGATCA
GAACACTCAGGACATCATCGGTTACGTGCTCCACATCCGCAGGACCTCAGACCCAGTGGA
GATGGAGTATGAGGAGGCCGTGAGTAAGGTGACACTGCAGCAGATCATCAGGGACCTGGA
GCCCTCAACCAGTTACACCTTCTACGTCAAGGCCTACACATCCCACGGGGCCAGCAAACC
ATCAGACAGTGTCACCGAGAGCACGCATGGGGAGGTGCCAGCGCCGCCGTCCCTCTACAC
CAAGGTGGTGAACAGCAGTGTTATACAAGCAACATGGGAACCTTCCTCCAAGATGGGCCA
GCACCAAGGCTTCAGACTGTATTACAGGAGAGCCCACACGCCGCTGTTTACTGGTCCCAT
CAGCTTCCCTCGCAACGTCACCCAGTACAACATCACTCAGCTGGATCCTTCACTGGTCTA
TGAGATAAAGCTGCTCGCACACAACCAACACGGAGACGGCAACGCCACCCTGCGATTTGT
TTCACTTCGAGAGGCGGTGGAGAAATCTGTGTTGGACACCCCGTGCGACTGTGTGAAAGA
CGAGCAGAGCAAAACATCCACCACAGGCATCATAATCGGCATTCACATCGGAGTCACCTG
CATCATCTTCTGTGTGCTCTTCCTCGTATTCAGCTACCGCGGCAGGTTAATGATGTGTAA
GACGGTTCAGGCCACCCCCCAGGCGGGACACAGCGCAGTGCTGGAATCCTCTTCCTCTTC
CCAGGGGGCCTCAGGGCTGAACGGGGCTGCCAGGAGAGAGATGGAGGTCAATGGCAGCAC
AGTGGGGAAGAAAGTGGCTGACAGCAACGAACTGGAGAGACTTTTTACTCAACCCACCAC
ACAAGATACATGTATGTCTGACTCCTACGCGCTGAACGACACCCAGCTCTCTACGATACC
ACTGGATGAGTTTGCGCTGGAGCGGGAGACGCAGTTCCAGGAGCCTCCTGCAGCAGGAGC
GG----------------------------------------------------------
------------------------------------------------------------
------------------------------------------------------------
-----------------------------------------GTCGGCAGGACCAAG----
------------------------------------------------------------
------------------------------------------------------------
------------------------------------------------------------
------------------------------------------------------------
------------------------------------------------------------
------------------------------------------------------------
------------------------------------------------------------
---------------------------------------------------------GCT
GA-----------------------
>Epmoa-GLEAN-10022375_moa
ATGCTGCAAGCAGCGATAAGTACGCTGCTGACCAGTAACCCTGAACCTGGCCCCTCTCCT
ATGACCGTAA----GTGTGATGTGCGAAGCAGAGCTCTCCTTCACACTGGAGCCCACTGA
CATCATCGCTGTACAGGAGCAGCCCCTCATGCTCCACTGCCAAGTGGACGGCATCCCCCC
AATTACGACACAGTGGAGGCACAACGGCCTGCTGTTAACTCAGGATAAGCATCACACCAC
CTTCATCAACGGCTCGCTCCTGATCGCTCACTTCCAGAAGACCAAATCCGACGGCTCGTC
TGATGAGGGCGACTACGAGTGCGTGGCCGAGAATTCTTTTGGGCTGGTGGTGAGCCGCAA
GGCCCGTATTCAGGCAGCCACCATGGCAGACTTCCATGTCCAACCAGAGTCGGTGCACGC
CGAGGAGTCCGGTGTGGCCAGATTCCAGTGCCAGATCCATGGCCTGCCAGAGCCTGTCAT
CAGCTGGGAAAAAGACAGCCGTCCGGTGGACACCGAGGACAAGAGGTACACTCTTCTGCC
TACAGGTGTCCTGCAGATTACAGGAGTGCGTGAGGAGGACAGTGGGAAGTTCTGCTGTGT
GGCTCATAACAGTGCAGGAGTGAAACACAGCACTGAGGCCCTCCTCACTGTTTCAGGTTG
CTCTCAGTCATCTGTTTACAAAGAGCCTATGATAGTGGTTGGCCCAGAAAACCTCACCCT
CACTGTTCACCAAACCGCCATCTTGGAGTGTGTTGCTACCGGATACCCTCGGCCCATCGT
GTCTTGGAGCAGACTAGACGGCCGTCCGATTGGTGTGGAGGGAATCCAGGTACTCGGCAC
AGGCAACTTGATGATCTCAGATGTTGGTGTGCAGCACTCAGGGGTCTACGTGTGTGCTGC
TAACAAACCAGGCACCCGTGTTCGTAGGACTGCTCAGGGACGTCTGGTGGTCCAAGCTCC
AGCAGAGTTTGTTCAAGCTCCGCAGTCCATCGCTCGGCCCGTCGGCACCACCGCCATCTT
CACCTGCCAGGCACAGGGCGAGCCCGAGCCCCAGCTCACCTGGCTGAAGAACGGGCAGAT
CCTGGAGCCCGGGGGACACGTCAAACTCAGGAACAACAACAGCACACTGACGATATACGG
CATTAGCCAGGATGATGAGGCTATCTACCAGTGCATTGCTGAGAACAGTGCCGGCTCCAC
ACAGGCCAGCGCCCGCCTCACAGTGCTCTGGGCCGATGGACTGCCCGGTGTGCCCACCAA
CGTGCAGGCTGAGGCCCTCTCACCCACCAACATCCAGGTGTCCTGGAAGGAGCCGGATCA
GAACACTCAGGACATCATCGGTTACGTGCTCCACATCCGCAGGACCTCAGACCCAGTGGA
GATGGAGTATGAGGAGGCCGTGAGTAAGGTGACACTGCAGCAGATCATCAGGGACCTGGA
GCCCTCAACCAGTTACACCTTCTACGTCAAGGCCTACACATCCCACGGGGCCAGCAAACC
ATCAGACAGTGTCACAGAGAGCACGCATGGGGAGGTGCCAGCGCCGCCGTCCCTCTACAC
TAAGGTGGTGAACAGCAGTGTTATACAAGCAACATGGGAACCTTCCTCCAAGATGGGCCA
GCACCAAGGCTTCAGACTGTATTACAGGAGAGCCCACACGCCGCTGTTTACTGGTCCCAT
CAGCTTCCCTCGCAACGTCACCCAGTACAACATCACTCAGCTGGATCCTTCACTGGTCTA
TGAGATAAAGCTGCTCGCACACAACCAACACGGAGACGGCAACGCCACCCTGCGATTTGT
TTCACTTCGAGAGGCGGTGGAGAAATCTGTGTTGGACACCCCGTGCGACTGTGTGAAAGA
CGAGCAGAGCAAAACATCCACCACAGGCATCATAATCGGCATTCACATCGGGGTCACCTG
CATCATCTTCTGTGTGCTCTTCCTCGTATTCAGCTACCGTGGCAGGTTAATGATGTGTAA
GACGGTTCAGGCCACCCCCCAGGCGGGACACAGCGCAGTGCTGGAATCCTCTTCCTCTTC
CCAGGGGGCCTCAGGGCTGAACGGGGCTGCCAGGAGAGAGATGGAGGTCAATGGCAGCGC
AGTGGGGAAGAAAGTGGCCGACAGCAACGAACTGGAGAGACTTTTTACTCAACCCACCAC
AGAAGATACATGCATGTCTGACTCCTACGCGCTGAACGACACCCAGCTCTCTACGATACC
ACTGGATGAGTTTGCGCTGGAGCGGGAGACGCAGTTCCAGGAGCCTCCTGCAGCAGGAGC
AG----------------------------------------------------------
------------------------------------------------------------
------------------------------------------------------------
-----------------------------------------GTCGGCAGGACCAAG----
------------------------------------------------------------
------------------------------------------------------------
------------------------------------------------------------
------------------------------------------------------------
------------------------------------------------------------
------------------------------------------------------------
------------------------------------------------------------
---------------------------------------------------------GCT
GA-----------------------
