# Supplementary material for: Chromosome-Level Genome Assembly of the Speckled Blue Grouper (Epinephelus cyanopodus) Provides Insight into Its Adaptive Evolution
Source: Biology (Basel). 2022 Dec 13;11(12):1810. doi: 10.3390/biology11121810 (PMC9775623; doi:10.3390/biology11121810)
Supplement: Supplementary file 1 [file biology-11-01810-s001.zip › Supplemental Data/HO01113.align]

>Epmoa-GLEAN-10022376_moa
ATGAGACGAATAACGGGAAAAGCCAAAGATGAAACTTTGATCGAGCTGCAGAGCACGACG
GATTCACAGACCGG---------------------------------------------A
GATGAAAACGGTGGCAATGGTGTCAGTTCATTATCTGAAACAGCGACACTGCCGGGACAT
ACAGAGACCGACAAGCTACAACCAAACAAAGACACGGTGTTCTTCAGGGACGGAGTTCGG
AGGATAGACTTTGTGTTGTCTTACGTAGACGACAAAGATGGAGAAAAGAAACAGGAGAGG
AGGAGGGAGTTTGAGGCCAACCTTGAGAAAGCAGGACTGGAGCTGGAAACAGAGGACAAA
TCAGACTCCAAAGATCAAAAGACATATTTCTTGAAGATCCATGCTCCATGGGATGTTCTG
GCCACTTATGCTGATGTCTTAAAGATCAAAGTCCCTTTCAAGTTGAGTGATATCCCCCAC
GGTCAGGATGTCCCGCTGGAGTGGCTCTCGCATCCGTTCCGCCTGCCAGAGCACATCATG
CGACCACAACCTGACTACTTTACACACCCCTTCGACAAGGGCAAGACTGACTTCTTTCTC
ATCACTGACAAGGATACTTTCTTCCCGCCTTCCACCAGAAACAGAATCGTGTTCTACATT
CTGGCTCGCTGCCCGTACTACAAAGAGGGTCGGAAAGAAAAAGACAAGACGGGAATCAAG
CGACTGCTCAGCAATGGGACATACACAGCAGCCTTTCCTCTACATGATTGTCGATACTGG
AAAAGGGCACGAAATGCTGAGTGTGAGAGTGAGCGCTACAACTTGTACAAACACTGGGCC
AGGTTTCTCTGCTTCTACAAAGAGCAGCCTCTTAACTTCATCAGGAAGTACTACGGGGAG
AAGATTGGGATCTACTTTGCCTGGCTGGGCTTCTACACAGAGATGCTGTTCTTTGCAGCC
GTCATGGGTGTTATATGTTTCACCTATGGGGTGCTCAGTTATGATGACAATGTGTCGAGC
AAAGAGATATGCAACGCCACTATTGGAGGCAGTATTGTGATGTGTCCACTCTGTGATAGG
AAGTGCCCTTTCTGGAAGCTCAACTCTACGTGTCTCTCATCCTGGCAATCCCATCTGTTT
GATAATGAGGGGACGGTGTTCTTTGCCATATTTATGGGGATTTGGGTGACTCTGTTTTTG
GAGTTCTGGAAACGGCGCCAAGCCCGGCTGGAGTACGAGTGGGACTTGGTTGACTTTGAA
GAGGAACAGCAGCAGCTTCAAATCCGGCCTGAGTTTGAGATCCGATGCACTAACAGGAGA
CTCAACAAGATCACTCAGGAAATGGAGCCATATCTCCCCATCACCAGCAAGTGTGCTCGC
TTCTGCCTCTCAAGTGCCACTGTTATATTCTGGATTTCTCTGATAGTGGCCTGTATCATC
GGGGTCATAGCGTACAGGCTGGCCGTGTACGCTGCCTTTGCGAGTATCATTAAAGACCCT
ATGAGGAAGATCCAAGTGGTGGGCAGGTTCATCACTCCGCAGCTAGCGACTTCTGTCACT
GCCTCCTGCATTAACTTTGTCATCATCATGATCCTCAACTTCTTCTATGAGAGGGTGGCT
GTTTGGATCACTGATTTGGAAATCCCAAAGACTCACCTGGAGTACGAGAACAGGTTGACC
ATGAAGATGTTCCTCTTTCAGTTTGTCAACTACTACTCGTCATGCTTCTATGTGGCCTTT
TTCAAAGGCAAATTTGTGGGTCATCCTGGCAAGTACTCGTACATGTTCAGCAACTCGACC
ACACTGAGGAATGAGGAGTGTGACCCTGGAGGCTGTCTGATTGAGCTGACCACACAGCTG
GTGATTGTTATGGCAGGAAAACAACTCTGTGGGAACATTCAGGAAGCTCTGCTGCCGTTG
ATGCGTAACTGGTGGAACAGCAGAAAAGGACGGCACAATCCTGAGAACCATTACAGCCGC
TGGGAGCAGGACCACATCCTGCTGAACTTCAGCCAGCTGGGATTGTTTTATGAGTACCTG
GAGATGGTGGTCCAGTTTGGTTTCATCACTTTGTTTGTGGCCTCTTTCCCCTTGGCTCCG
CTCCTGGCTCTGTGCAATAACATCTTGGAGATTAGGGTGGATGCCTGGAAGTTCACCACC
CAGTTCAGGCGGCCGGTGGCATCCAAGGCCCGAAATATCGGGGCGTGGCAGGAAATCCTA
AATGCAGTGGCCATTTTGTCTGTTGTTACCAACGCTTTCATAATGGCGTTCACCTCAGAC
ATGATCCCCCGGATGGTCTTCCTGTATGCCTACGGTAACGATTCCAACATGAGAGGCTAC
GTTAACAACAGTCTGTCAGTATTCAACATCTCACAAATAAATAAGCACAACTTGCCAGAG
GAAGGAGACAGCTGGTTTGATAACTCGACCACCACCTGCAGATACCGTGACTACCGATAC
CCTCCAGGCCATGAGAAGGAGTACACTCACACCATGCAGTTCTGGCACATCCTGGCAGCC
AAAATGGCCTTCATTATCATCATGGAACATGTAGTGTTTGTGGTGAAGTTCTTCGTGGCG
TGGATGATCCCGGATGTCCCATCAGATGTGAAGGCTCGGATTAAACGAGAACGCTACCTG
ATTCAGGAGTACCTGCATAACTACGAGGTGGAGAGGCTAAAACTCCAGCTGAGTGCCAGT
TTCATCACAGAGCCGCAGTCGGAAATGTCCTTGATGACAGACAGGCATGAAGTATTGTCT
GAGTGCCTGTAG
>C.altivelis-GLEAN-10027226_alt
ATGAGACGAATAACGGGAAAAGCCAAGGATGAAACTTTGATCGAGCTGCAGAGCACGACG
GATTCACAGACCGGAGATGGTATTGCAGTGTTGACCGCATTCAGGATAAACCTGCACTCA
GATGAAAACGGTGGCAATGGTGTCAATTCAATATCTGAAACGGCGACACTGCCAGGACAT
ACAGAGACCGACAAGCTACAACCAAACAAAGACACAGTGTTCTTCAGGGACGGAGTTCGG
AGGACAGACTTTGTGTTGTCGTACGTAGACGACAAAGATGGAGAAAAGAAACAGGAGAGG
AGGAGGGAGTTTGAGGCCAACCTTGAGAAAGCAGGACTGGAGCTGGAAACAGAGGACAAA
TCAGACTCCAAAGATCAAAAGACATATTTCTTGAAGATCCATGCTCCATGGGATGTTCTG
GCCACTTATGCTGACGTCTTAAAGATCAAAGTCCCTTTCAAGTTGAGCGATATCCCCCAC
GGTCAGGATGTCCCGCTGGAGTGGCTCTCGCATCCGTTCCGCCTGCCAGAGCACATCATG
CGACCACAACCTGACTACTTTACACACCCCTTCGACAAGGGCAAGACTGACTTCTTTCTC
ATCACTGACAAGGATACTTTCTTCCCACCTTCCACAAGAAACAGAATTGTGTTCTACATT
CTGGCTCGCTGCCCGTACTACAAAGAGGGTCGGAAAGAAAAAGACAAGACGGGAATCAAG
CGACTGCTCAGCAATGGGACGTATACAGCAGCCTTTCCTCTACATGATTGTCGATACTGG
AAAAGGGCAAGAAATGCTGAGTGTGAGAGTGAGCGCTACAACTTGTACAAACACTGGGCC
AGGTTTCTCTGCTTCTACAAAGAGCAGCCTCTTAACCTCATCAGGAAGTACTACGGGGAG
AAGATTGGGATCTACTTTGCCTGGCTGGGCTTCTACACAGAGATGCTGTTCTTTGCAGCC
GTCATGGGCGTTATATGTTTCACCTATGGGGTGCTCAGTTATGATGACAATGTGTCGAGC
AAAGAGATATGTAACGCCACTATTGGAGGCAGTATTGTGATGTGTCCACTCTGTGATAGG
AAGTGCCCTTTCTGGAAGCTCAACTCCACGTGTCTCTCATCCTGGCAATCCCATCTGTTT
GATAATGAGGGGACAGTGTTCTTTGCCATATTTATGGGGATTTGGGTGACTCTGTTTTTG
GAGTTCTGGAAACGGCGCCAAGCCCGGCTGGAGTACGAGTGGGACTTGGTTGACTTTGAA
GAGGAACAGCAGCAGCTTCAAATCCGGCCTGAGTTTGAGATCCGATGCACTAACAGGAGA
CTCAACAAGATCACTCAGGAAATGGAGCCATACCTCCCCGTCACCAGCAAGTGTGCTCGC
TTCTGCCTCTCAAGTGCCACTGTTATATTCTGGATTTCTCTGATAGTGGCCTGTATCATC
GGGGTCATAGCGTACAGGCTGGCCGTGTACGCTGCCTTTGCGAGTATCATTAAAGACCCT
ATGAGGAAGATCCAAGTGGTGGGCAGGTTCATTACTCCGCAGCTAGCGACTTCTGTCACT
GCCTCCTGCATCAACTTTGTCATCATCATGATCCTCAACTTCTTCTATGAGAGGGTGGCT
GTTTGGATCACTGATTTGGAAATCCCAAAGACTCACCTCGAGTACGAGAACAGGCTGACC
ATGAAGATGTTCCTCTTTCAGTTTGTCAACTACTACTCGTCATGCTTCTATGTGGCCTTT
TTCAAAGGCAAATTTGTGGGTCATCCTGGCAAGTACTCGTACATGTTCGGCAACTCGACC
ACACTGAGGAATGAGGAGTGTGACCCTGGAGGCTGTCTGATTGAGCTGACCACACAGCTG
GTGATTGTTATGGCAGGAAAACAACTCTGGGGGAACATTCAGGAAGCTTTGCTGCCGTTG
ATGCGTAACTGGTGGAACAGCAGAAAAGGACGGCACAATCCCGAGAACCATTACAGCCGC
TGGGAGCAGGACCACATCCTGCTGAACTTCAGCCAGCTGGGATTGTTTTATGAGTACCTG
GAGATGGTGGTCCAGTTTGGTTTCATCACTTTGTTTGTGGCCTCTTTCCCCTTGGCTCCG
CTCCTGGCTCTGTGCAATAACATCTTGGAGATTAGGGTGGATGCCTGGAAGTTCACCACC
CAGTTCAGGCGGCCAGTGGCATCCAAGGCCCGAAATATCGGGGCGTGGCAGGAAATCCTA
AATGCAGTGGCCATTTTGTCTGTTGTTACCAACGCTTTCATAATGGCGTTCACCTCAGAC
ATGATCCCCCGGATGGTCTTCCTGTATGCCTACGGTAAAGATTCCAGCATGAGAGGCTAC
GTTAACAACAGCCTGTCAGTATACAACATCTCTCAGATACCTAAGCACAACATGCCAGAG
GAAGGAGACAGCTGGTTTGATAACTCGACTACCACCTGCAGATACCGTGACTACCGATAC
CCTCCGGGCCATGAGAAGGAGTACACTCACACCATGCAGTTCTGGCACATCCTGGCAGCC
AAAATGGCCTTCATTATCATCATGGAACATGTAGTGTTTGTGGTGAAGTTCTTCGTGGCG
TGGATGATCCCGGATGTCCCATCAGATGTGAAGGCTCGGATTAAACGAGAACGCTACCTG
ATTCAGGAGTACCTTCATAACTACGAGGTGGAGAGGCTAAAACTCCAGCTGAGTGCCAGT
TTCATCACAGAGCCGCAGTCGGAAATGTCCTCGATGACAGACAGGCATGAAGTCTTGTCT
GAGTGCCTGTAG
>E.fuscoguttatus.19986_fus
ATGAGACGAATAACGGGAAAAGCCAAGGATGAAACTTTGATCGAGCTGCAGAGCACGACG
GATTCACAAACCGG---------------------------------------------A
GATGAAAACGGTGGCAATGGTGTCAATTCATTATCTGAAACGGCGACACTGCCAGGACAT
ACAGAGACCGACAAGCTACAACCAAACAAAGACACGGTGTTCTTCAGGGACGGAGTTCGG
AGGATAGACTTTGTGTTGTCTTACGTAGACGACAAAGATGGAGAAAAGAAACAGGAGAGG
AGGAGGGAGTTTGAGGCCAACCTTGAGAAAGCAGGACTGGAGCTGGAAACAGAGGACAAA
TCAGACTCCAAAGATCAAAAGACATATTTCTTGAAGATCCATGCTCCATGGGATGTTCTG
GCCACTTATGCTGATGTCTTAAAGATCAAAGTCCCTTTCAAGTTGAGCGATATCCCCCAC
AGTCAGGATGTCCCGCTGGAGTGGCTCTCGCATCCGTTCCGCCTGCCAGAGCACATCATG
CGACCACAACCTGACTACTTTACACACCCCTTCGACAAGGGCAAGACTGACTTCTTTCTC
ATCACTGACAAGGATACTTTCTTCCCGCCTTCCACCAGAAACAGAATCGTGTTCTACATT
CTGGCTCGCTGCCCGTACTACAAAGAGGGTCGGAAAGAAAAAGACAAGACGGGAATCAAG
CGACTGCTTAGCAATGGGACGTATACAGCAGCCTTTCCTCTACATGATTGTCGATACTGG
AAAAGGGCACGAAATGCTGAGTGTGAGAGTGAGCGCTACAACTTGTACAAACACTGGGCC
AGGTTTCTCTGCTTCTACAAAGAGCAGCCTCTTAACCTCATCAGGAAGTACTACGGGGAG
AAGATTGGGATCTACTTTGCCTGGCTGGGCTTCTACACAGAGATGCTGTTCTTTGCAGCT
GTCATGGGTGTTATATGTTTCACCTATGGGGTGCTCAGTTATGATGACAATGTGTCGAGC
AAAGAGATATGTAACGCCACTATTGGAGGCAGTATTGTGATGTGTCCACTCTGTGATAGG
AAGTGCCCTTTCTGGAAGCTCAACTCTACGTGTCTCTCATCCTGGCAATCCCATCTGTTT
GATAATGAGGGGACGGTGTTCTTTGCCATATTTATGGGGATTTGGGTGACTCTGTTTTTG
GAGTTCTGGAAACGGCGCCAAGCCCGGCTGGAGTATGAGTGGGACTTGGTTGACTTTGAA
GAGGAACAGCAGCAGCTTCAAATCCGGCCTGAGTTTGAGATCCGATGCACTAACAGGAGA
CTCAACAAGATCACTCAGGAAATGGAGCCATATCTCCCCGTCACCAGCAAGTGTGCTCGC
TTCTGCCTCTCAAGTGCCACTGTTATATTCTGGATTTCTCTGATAGTGGCCTGTATCATC
GGGGTCATAGCGTACAGGCTGGCCGTGTATGCTGCCTTTGCGAGTATCATTAAAGACCCT
ATGAGGAAGATCCAAGTGGTGGGCAGGTTCATCACTCCGCAGCTAGCGACTTCTGTCACT
GCCTCCTGCATCAACTTTGTCATCATCATGATCCTCAACTTCTTCTATGAGAGGGTGGCT
GTTTGGATCACTGATTTGGAAATCCCAAAGACTCACCTGGAGTACGAGAACAGGTTGACC
ATGAAGATGTTCCTCTTTCAGTTTGTCAACTACTACTCGTCATGCTTCTATGTGGCCTTT
TTCAAAGGCAAATTTGTGGGTTATCCTGGCAAGTACTCGTACATGTTCGGCAACTCGACC
ACACTGAGGAATGAGGAGTGTGACCCTGGAGGCTGTCTGATTGAGCTGACCACACAGCTG
GTGATTGTTATGGCAGGAAAACAACTCTGGGGGAACATTCAGGAAGCTCTGCTGCCGTTG
ATGCGTAACTGGTGGAACAGCAGAAAAGGACGGCACAATCCTGAGAACCATTACAGCCGC
TGGGAGCAGGACCACATCCTGCTGAACTTCAGCCAGCTGGGATTGTTTTATGAGTACCTG
GAGATGGTGGTCCAGTTTGGTTTCATCACTTTGTTTGTGGCCTCTTTCCCCTTGGCTCCA
CTCCTGGCTCTGTGCAATAACATCTTGGAGATTAGGGTGGATGCCTGGAAGTTCACCACC
CAGTTCAGGCGGCCGGTGGCATCCAAGGCCCGAAATATCGGGGCGTGGCAGGAAATCCTA
AATGCAGTGGCCATTTTGTCTGTTGTTACCAACGCTTTCATAATGGCGTTCACCTCAGAC
ATGATCCCCCGGATGGTCTTCCTGTATGCCTACGGTGAAGATTCCAGCATGAGAGGCTAC
GTTAACAACAGCCTGTCAGTATACAACATCTCTCAGATACCTAAGCACAACATGCCAGAG
GAAGGAGACAGCTGGTTTGATAACTCGACTACCACCTGCAGATACCGTGACTACCGATAC
CCTCCAGGCCATGAGAAGGAGTACAATCACACCATGCAGTTCTGGCACATCCTGGCAGCC
AAAATGGCCTTCATTATCATCATGGAACATGTAGTGTTTGTGGTGAAGTTCTTTGTGGCG
TGGATGATCCCGGACGTCCCATCAGATGTGAAGGCTCGAATTAAACGAGAACGCTACCTG
ATTCAGGAGTACCTGCATAACTACGAGGTGGAGAGGCTAAAACTCCAGCTGAGTGCCAGT
TTCATCACAGAGCCGCAGTCGGAAATGTCCTCGATGACAGACAGGCATGAAGTGTTGTCT
GAGTGCCTGTAG
>XP-033479131.1_lan
ATGAGACGAATAACGGGAAAAGCCAAGGATGAAACTTTGATCGAGCTGCAGAGCACGACA
GATTCACAGACCGGAGATGGTATTGCAGTGTTGACCGCATTCAGGATAAACCTGCACTCA
GATGAAAACGGTGGCAATGGTGTCAGTTCATTATCTGAAACAGCGACACTGCCGGGACAT
ACAGAGACCGACAAGCTACAACCAAACAAAGACACGGTGTTCTTCAGGGACGGAGTTCGG
AGGATAGACTTTGTGTTGTCTTACGTAGACGACAAAGATGGAGAAAAGAAACAGGAGAGG
AGGAGGGAGTTTGAGGCCAACCTTGAGAAAGCAGGACTGGAGCTGGAAACAGAGGACAAA
TCAGACTCCAAAGATCAAAAGACATATTTCTTGAAGATCCATGCTCCATGGGATGTTCTG
GCCACTTATGCTGATGTCTTAAAGATCAAAGTCCCTTTCAAGTTGAGCGATATCCCCCAC
GGTCAGGATGTCCCGCTGGATTGGCTCTCGCATCCGTTCCGCCTGCCAGAGCACATCATG
CGACCACAACCTGACTACTTTACACACCCCTTCGACAAGGGCAAGACTGACTTCTTTCTC
ATCACTGACAAGGATACTTTCTTCCCGCCTTCCACAAGAAACAGAATCGTGTTCTACATT
CTGGCTCGCTGCCCGTACTACAAAGAGGGTCGGAAAGAAAAAGACAAGACGGGAATCAAG
CGACTGCTCAGCAATGGGACGTATACAGCAGCCTTTCCTCTACATGATTGTCGATACTGG
AAAAGGGCACGAAATGCTGAGTGTGAGAGTGAGCGCTACAACTTGTACAAACACTGGGCC
AGGTTTCTCTGCTTCTACAAAGAGCAGCCTCTTAACCTCATCAGGAAGTACTACGGGGAG
AAGATTGGGATCTACTTTGCCTGGCTGGGCTTCTACACAGAGATGCTGTTCTTTGCAGCC
GTCATGGGCGTTATATGTTTCACCTATGGGGTGCTCAGTTATGACGACAATGTGTCAAGC
AAAGAGATATGTAACGCCACTATTGGAGGCAGTATTGTGATGTGTCCACTCTGTGATAGG
AAGTGCCCTTTCTGGAAGCTCAACTCTACGTGTCTCTCATCCTGGCAATCCCATCTGTTT
GATAATGAGGGGACGGTGTTCTTTGCCATATTTATGGGGATTTGGGTGACTCTGTTTTTG
GAGTTCTGGAAACGGCGCCAAGCCCGGCTGGAGTACGAGTGGGACTTGGTTGACTTTGAA
GAGGAACAGCAGCAGCTTCAAATCCGGCCTGAGTTTGAGATCCGATGCACTAACAGGAGA
CTCAACAAGATCACTCAGGAAATGGAGCCATATCTCCCCGTCACCAGCAAGTGTGCTCGC
TTCTGCCTCTCGAGTGCCACTGTAATATTCTGGATTTCTCTGATAGTGGCCTGTATCATC
GGGGTCATAGCGTACAGGCTGGCTGTGTACGCTGCCTTTGCGAGTATCATTAAAGACCCT
ATGAGGAAGATCCAAGTGGTGGGCAGGTTCATCACTCCACAGCTAGCGACTTCTGTCACT
GCCTCCTGCATCAACTTTGTCATCATCATGATCCTCAACTTCTTCTATGAGAGGGTGGCT
GTTGGGATCACTGATTTGGAAATCCCAAAGACTCACCTGGAGTACGAGAACAGGTTGACC
ATGAAGATGTTCCTCTTTCAGTTTGTCAACTACTACTCGTCATGCTTCTATGTGGCCTTT
TTCAAAGGCAAATTTGTGGGTTTTCCTGGCGAGTACTCGTACATGTTCGGCAACTCGACC
ACACTGAGGAATGAGGAGTGTGACCCTGGAGGCTGTCTGATTGAGCTGACCACACAGCTG
GTGATTGTTATGGCAGGAAAACAACTCTGGGGGAACATTCAGGAAGCTCTGCTGCCGTTG
ATGCGTAACTGGTGGAACAGCAGAAAAGGACGGCACAATCCTGAGAACCATTACAGCCGC
TGGGAGCAGGACCACATCCTGCTGAACTTCAGCCAGCTGGGATTGTTTTATGAGTACCTG
GAGATGGTGGTCCAGTTTGGTTTCATCACTTTGTTTGTGGCCTCTTTCCCCTTGGCTCCG
CTCCTGGCTCTGTGCAATAACATCTTGGAGATTAGGGTGGATGCCTGGAAGTTCACCACC
CAGTTCAGGCGGCCGGTGGCATCCAAAGCCCGAAATATCGGAGCGTGGCAGGAAATCCTA
AATGCAGTGGCCATTTTGTCTGTTGTTACCAACGCTTTCATAATGGCGTTCACCTCAGAC
ATGATCCCCCGGATGGTCTTCCTGTATGCCTACGGTGAAGATTCCAGCATGAGAGGCTAC
GTTAACAACAGCCTGTCAGTATACAAGATCTCTCAGATACCTAAGCACAACATGCCAGAG
GAAGGAGACAGCTGGTTTGATAACTCGACCGCCACCTGCAGATACCGTGACTACCGTTAC
CCTCCAGGCCATGAGAAGGAGTACACTCACACCATGCAGTTCTGGCACATCCTGGCAGCC
AAAATGGCCTTCATTATCATCATGGAACATGTAGTGTTTGTGGTGAAGTTCTTCGTGGCG
TGGATGATCCCGGACGTCCCATCAGATGTGAAGGCTCGGATTAAACGAGAACGCTACCTG
ATTCAGGAGTACCTTCATAACTACGAGGTGGAGAGGCTAAAACTCCAGCTGAGTGCCAGT
TTCATCACAGAGCCGCAGTCGGAAATGTCCTCGATGACAGACAGGCATGAAGTGCTGTCT
GAGTGCCTGTAG
>OF04543-RA_aka
ATGAGACGAATAACGGGAAAAGCCAAGGATGAAACTTTGATCGAGCTGCAGAGCACGACG
GATTCACAGACCGGAGATGGTATTGCAGTGTTGACCGCATTCAGGATAAACCTGCACTCA
GATGAAAACGGTGGCAATGGTGTCAATTCATTATCTGAAACGGCGACACTGCCGGGACAT
ACAGAGACCGACAAGCTACAACCAAACAAAGACACAGTGTTCTTCAGGGACGGAGTTCGG
AGGATAGACTTTGTGTTGTCTTACGTAGACGACAAAGATGGAGAAAAGAAACACGAGAGG
AGGAGGGAGTTTGAGGCCAACCTTGAGAAAGCAGGACTGGAGCTGGAAACAGAGGACAAA
TCAGACTCCAAAGATCAAAAGACGTATTTTTTGAAGATCCATGCTCCATGGGATGTTCTC
GCCACTTATGCTGATGTCTTAAAGATCAAAGTCCCTTTCAAGTTGAGCGATATCCCCCAC
GGTCAGGATGTCCCGCTGGAGTGGCTCTCGCGTCCGTTCCGCCTGCCAGAGCACATCATG
CGACCACAACCTGACTACTTTACACACCCCTTCGACAAGGGCAAGACTGACTTCTTTCTC
ATCACTGACAAGGATACTTTCTTCCCGCCTTCCACAAGAAACAGAATCGTGTTCTACATT
CTGGCTCGCTGCCCGTACTACAAAGAGGGTCGGAAAGAAAAAGACAAGACGGGAATCAAG
CGACTGCTCAGCAATGGGACGTATACAGCAGCCTTTCCTTTACATGATTGTCGATACTGG
AAAAGGGCACGAAATTCTGAGTGTGAGAGTGAGCGCTACAACTTGTACAAACACTGGGCC
AGGTTTCTCTGCTTTTACAAAGAGCAGCCTCTTAACCTCATCAGGAAGTACTACGGGGAG
AAGATTGGGATCTACTTTGCCTGGCTGGGCTTCTACACAGAGATGCTGTTCTTTGCAGCC
GTCATGGGCGTTATATGTTTCAGCTATGGGGTGCTCAGTTATGACGACAATGTGTCGAGC
AAAGAGATATGTAACGCCACTATTGGAGGCAGTATTGTGATGTGTCCACTCTGTGATAAG
AAGTGCCCGTTTTGGAAGCTCAACTCTACGTGTCTCTCATCCTGGCAATCCCATCTGTTT
GATAATGAGGGGACGGTGTTCTTTGCCATATTTATGGGGATTTGGGTGACTCTGTTTTTG
GAGTTCTGGAAACGGCGCCAAGCCCGGCTGGAGTACGAGTGGGACTTGGTTGACTTTGAA
GAGGAACAGCAGCAGCTTCAAATCCGGCCTGAGTTTGAGATCCGATGCAACAACAGGAGA
CTCAACAAGATCACTCAGGAAATGGAGCCATATCTCCCCGTCACCAGCAAGTGTGCTCGC
TTCTGCCTCTCAAGTGCCACTGTTATATTCTGGATTTCTCTGATAGTGGCCTGTATCACC
GGGGTCATAGCGTACAGGCTGGCCGTGTATGCTGCCTTTGCGAGTATCATTAAAGACCCT
ATGAGGAAGATCCAAGTGGTGGGCAGGTTCATCACTCCGCAGCTAGCGACTTCTGTCACT
GCCTCCTGCATCAACTTTGTCATCATCATGATCCTCAACTTCTTCTATGAGAGAGTGGCT
GTTTGGATCACTGATTTGGAAATCCCAAAGACTCACCTGGAGTATGAGAACAGGTTGACC
ATGAAGATGTTCCTCTTTCAGTTTGTCAACTACTACTCGTCGTGCTTCTATGTGGCCTTT
TTCAAAGGCAAATTTGTGGGTTATCCTGGCAATTACACGTACATGTTCGGCAATTCGACC
AAACTGAGGAATGAGGAGTGTGACCCTGGAGGCTGTCTGATTGAGCTGACCACACAGCTG
GTGATTGTTATGGCAGGAAAACAACTCTGTGGGAACATTCAGGAAGCTCTGCTGCCGTTG
ATGCGTAACTGGTGGAACAGCAGAAAAGGACGGCACAATCCTGAGAACCATTACAGCCGC
TGGGAGCAGGACCACGTCCTGCTGAACTTCAGCCAGCTGGGATTGTTTTATGAGTACCTG
GAGATGGTGGTCCAGTTTGGCTTCATCACTTTGTTTGTGGCCTCTTTCCCCTTGGCTCCG
CTCCTGGCTCTGTGCAATAACATCTTGGAGATTAGGGTGGATGCCTGGAAGTTCACCACC
CAGTTCAGGCGGCCGGTGGCATCCAAGGCCCGAAATATCGGAGCATGGCAGGAAATCCTA
AATGCAGTGGCCATTTTGTCTGTGGTTACCAACGCTTTCATAATGGCGTTCACCTCAGAC
ATGATCCCCCGGATGGTCTTCCTGTATGCCTACGGTGAAGATTCCAGCATGACGGGCTAT
GTTAACAACAGCCTGTCAGTATACAACATCTCTCAGATACATGAGTACAACATGCCCGAG
GAACGAGACAGCTGGTTTGATAACTCAACCGCCACCTGCAGATACCGTGACTACCGTTAC
CCTCCAGGCCATGAGAAGGAGTACACTCACACTATGCAGTTCTGGCACATCCTGGCAGCC
AAAATGGCCTTCATTATCATCATGGAACACGTGGTCTTTGTGGTGAAGTTCTTTGTGGCG
TGGATGATCCCGGACGTCCCATCAGATGTGAAGGCTCGGATTAAACGAGAACGCTACCTG
ATTCAGGAGTACCTTCATAACTACGAGGTGGAGAGGCTAAAACTCCAGCTGAGTGCCAGT
TTCATCACAGAGCCGCAGTCGGAAATGTCCTTGATGACAGACAGGCATGAAGTGTTGTCT
GAGTGCCTGTAG
>Ecy-GLEAN-10025886_Ecy
ATGAGACGAATAACGGGAAAAGCCAAAGATGAAACTTTGATCGAGCTGCAGAGCACGACG
GATTCACAGACCGG---------------------------------------------A
GATGAAAACGGTGGCAATGGTGTCAATTCATTATCTGAAACGGCAACACTGCCGGGACAT
ACAGAGACCGACAAGCTACAACCAAACAAAGACACGGTGTTCTTCAGGGACGGAGTTCGG
AGGATAGACTTTGTGTTGTCTTACGTAGACGACAAAGATGGAGAAAAGAAACAGGAGAGG
AGGAGGGAGTTTGAGGCCAACCTTGAGAAAGTAGGACTGGAGCTGGAAACAGAGGACAAA
TCAGACTCCAAAGATCAAAAGACGTATTTCTTGAAGATCCATGCTCCATGGGATGTTCTG
GCCACTTATGCTGATGTCTTAAAGATCAAAGTCCCTTTCAAGTTGAGCGATATCCCCCAC
GGTCAGGATGTCCCGCTGGAGTGGCTCTCGCATCCGTTCCGCCTGCCAGAGCACATCATG
CGACCACAACCTGACTACTTTACACACCCCTTTGACAAGGGCAAGACTGACTTCTTTCTC
ATCACTGACAAGGATACTTTCTTCCCGCCTTCCACGAGAAACAGAATCGTGTTCTACATT
CTGGCTCGCTGCCCGTACTACAAAGAGGGTCGGAAAGAAAAAGACAAGACGGGAATCAAG
CGACTGCTCAGCAATGGGACGTATACAGCAGCCTTTCCTCTACATGATTGTCGATACTGG
AAAAGGGCACGAAATGCTGAGTGTGAGAGTGAGCGCTACAACTTGTACAAACACTGGGCC
AGGTTTCTCTGCTTTTACAAAGAGCAGCCTCTTAACCTCATCAGGAAGTACTACGGGGAG
AAGATTGGGATATACTTTGCCTGGCTGGGCTTCTACACAGAGATGCTGTTCTTTGCAGCC
GTCATGGGCGTTATATGTTTCAGCTATGGGGTGCTCAGTTATGATGACAATGTGTCGAGC
AAAGAGATATGTAACGCCACTATTGGAGGCAGTATTCTGATGTGTCCACTCTGTGATAAG
AAGTGCCCTTTCTGGAAGCTCAACTCTACGTGTCTCTCATCCTGGCAATCCCATCTGTTT
GATAATGAGGGGACAGTGTTCTTTGCCATATTTATGGGGATTTGGGTGACTCTGTTTTTG
GAGTTCTGGAAACGGCGCCAAGCCCGGCTGGAGTACGAGTGGGACTTGGTTGACTTTGAA
GAGGAACAGCAGCAGCTTCAAATCCGGCCTGAGTTTGAGATCCGATGCACTAACAGGAGA
CTCAACAAGATCACTCAGGAAATGGAGCCATATCTCCCCGTCACCAGCAAGTGTGCTCGC
TTCTGCCTCTCAAGTGCCACTGTTATATTCTGGATTTCTCTGATAGTGGCCTGTATCACC
GGGGTCATAGCGTACAGGCTGGCCGTGTATGCTGCCTTTGCGAGGATCATTAAAGACCCT
ATGAGGAAGATCCAAGTGGTGGGCAGGTTCATCACTCCGCAGCTAGCGACTTCTGTCACT
GCCTCCTGCATCAACTTTGTCATCATCATGATCCTCAACTTCTTCTATGAGAGAGTGGCT
GTTTGGATCACTGATTTGGAAATCCCAAAGACTCACCTGGAGTATGAGAACAGGTTGACC
ATGAAGATGTTCCTCTTTCAGTTTGTCAACTACTACTCGTCGTGCTTCTATGTGGCCTTT
TTCAAAGGCAAATTTGCGGGTTTTCCTGGCAATTACACGTACATGTTCGGCTCGTCGACC
ACACTGAGGAATGAGGAGTGTGACCCTGGAGGCTGTTTGATTGAGCTGACCACACAGCTG
GTGATTGTTATGGCAGGAAAACAACTCTGGGGGAACATTCAGGAAGCTCTGCTGCCGTTG
ATGCGTAACTGGTGGAACAGCAGAAAAGGACGGCACAATCCTGAGAACCATTACAGCCGC
TGGGAGCAGGACCATGTCCTGCTGAACTTCAGCCAGCTGGGATTGTTTTATGAGTACCTG
GAGATGGTGGTTCAGTTTGGCTTCATCACTTTGTTTGTGGCCTCTTTCCCCTTGGCTCCG
CTCCTGGCTCTGTGCAATAACATCTTGGAGATTAGGGTGGATGCCTGGAAGTTCACCACC
CAGTTCAGGCGGCCGGTGGCATCCAAGGCCCGAAATATCGGAGCGTGGCAGGAAATCTTA
AATGCAGTGGCCATTTTGTCTGTGGTTACCAACGCTTTCATAATGGCGTTCACCTCAGAC
ATGATCCCCCGGATGGTCTTCCTGTATGCCTACGGTGAAGATTCCAGCATGAGCGGCTAC
GTTAACAACAGCCTGTCAGTATACAGCATCTCTCAGATAGATGAGCGCAACATGCCCGAG
GAACGAGACAGCTGGATTGATAACTCAA---CCACCTGCAGATACCGTGACTACCGTTAC
CCTCCAGGCCATGAGAGGGAGTACAAGCACACCATGCAGTTCTGGCACATCCTGGCAGCC
AAAATGGCCTTCATTATCATCATGGAACACGTTGTCTTTGTGGTGAAGTTCTTCGTGGCG
TGGATGATCCCGGACGTCCCATCAGATGTGAAGGCTCGGATTAAACGAGAACGCTACCTG
ATTCAGGAGTACCTTCATAACTACGAGGTGGAGAGGCTAAAACTCCAGCTGAGTGCCAGT
TTCATCACAGAGCCGCAGTCGGAATTGTCCTTGATGACAGACAGGCATGAAGTGTTGTCT
GAGTGCCTGTAG
