# Supplementary material for: Chromosome-Level Genome Assembly of the Speckled Blue Grouper (Epinephelus cyanopodus) Provides Insight into Its Adaptive Evolution
Source: Biology (Basel). 2022 Dec 13;11(12):1810. doi: 10.3390/biology11121810 (PMC9775623; doi:10.3390/biology11121810)
Supplement: Supplementary file 1 [file biology-11-01810-s001.zip › Supplemental Data/HO01118.align]

>OF04537-RA_aka
------------------------------------------------------------
------------------------------------------------ATGCCGGAGCC-
--AGTCAAAAAAGCA-----------------------------GTTTCAGCCTTTGCGA
AGAAACCAAAGAGTCAGGAGGCAGAGGAGGGATCCTCTGTGGTCTTTGAAGCAGAGACCG
GAAAGGCTGACGCTAAAGTAAAATGGCAGTGCAACTCAAAGGACATCACCGGTGGCGACA
AATACGTGATCACAGCCGACGGAAACAAGCACTCCCTTGCCATAAACACCGTCACCAAGG
AGGACACCAATGTCTATGCTGTGATTTCTGGGGCGTCAAAGGTCAAGTTTGACTTGAAGG
TCATATCAAAGCCAGAAGCTCCAGCT------------------------GAGGCCCCAG
CTGAGGCTCCAGCTGGGGCCCCTGCTGATGCACCCACGGAGGCCAGTGTAGAACCGGAGC
AGGCCCCCGCTCCGCCTGCAGAAGCACCCACAGAGGACCAGCCCGCTGCACCAGTCGGTG
ATGCTCCTCACACCGAG--------GCCCCCGGACA-CCGACAGGCCCTAACTGGACTCT
TCACAGAGAAACCCCAGAGTGGAGAGGTCACTGTAGGTGCTAACATCACATTTGTGGCTA
AAGTGAATGCCGAGTCGCTGCTGAAGAAACCCACCATCAAATGGTTCAAAGGGAAGTGGA
TGGACCTCGCCAGCAAGTCTGGAAAACACCTGCAGCTAAAGGAGACGTATGACCGCAACA
GTAAGGTCTACACGTTTGAGATGCAAATCATCGCAGCCAAGGCTAACTTTGCTGGAGCTT
ACAGATGTGAGGTCACATCCAGGGACAAGTTTGACAGCTGTAATTTTGACCTGGCTGTAC
ATGAGGCTTGTGCTGCTTCTGAAGGTTTTGACATAAGAACAGCATTTAGACGCAC-----
----------------------------------TAGCACAGAAGGAAATGACGACTCGG
GAGAGCTGGACTTCAGTGCCTTGTTAAAAAAGA---------------------------
GA------------------GTAGAACCTGACGTGGACGTGTGGGACATCCTCAGCAAGG
CGCCTTCTTCAGAATACGAGAAGCTTGCTTTCCAGCACGGCATCACCGACCTGCGAGGCA
TGCTGAAGAGACTGAAGAAGATGAAGAAGGAGGAGAAGAAAAGTGCAGCTTTCCAAAAAA
AGCTGGATCCTGCTTACCAAGTGATGAAGGGACATAAAATAAAACTGGCCATTGAGGTCG
CCAATCCAGATGCTGAGGTGAAATGGCTGAAGAACGGACAGGAAATTCAACCAACTGGAA
G---GTACATCTTTGAGAGTGTGGGCAACATGCGCTACCTGACCATCAACCACTGCTCTC
TGTCAGATGATGCGGCCTATGCCTGTGTGGTGGGAGAGGAGAAATGCACCACTGAGCTCT
TTGTTAAAGAGCCTCCCATCCAGATTGTGAAGAATCTGGAGGATCAGATGGTCATGAAAG
GCGAGCGGGTGGAGTTGGAGTGTGAGGTGTCAGAGGAAGGAGCCAATGTTAAATGGGAGA
AAGACGGTGTGGAGCTGACAAGAGACGAGGCTTTCAAGTATCGCTTCAAGAAAGACGGCT
GCAAACATGTCCTGATCATTAATGAGGCCACAAAGGAAGACTGCGGCCATTACAAGGTTA
AAACCAACGGCGGCGAGTCAGTGGCTGAACTCATGGTGCAGGAGAAACAGCTGGAGGTCT
ACCAGAACATTGCAGACCTCACAGTGAAGGCAAAGGACCAGGCGATGTTTAAGTGCGAGG
TGTCTGATGAGAACGTGAGGGGAACCTGGTACAAGAACGGTGTAGTCGTTCAGCCTGACG
CCAGAATAAATATCTCACATATTGGCAGGATCCACAAACTGACCATTGATGATGTCAAAC
CAGAGGACGAGGCAGACTACACTTTTGTGCCAGATGGACATGCTTTCAACCTTTCTGCTA
AACTCAGTTTCTTGGAGGTGAAGATCGACTATGTGCCACGCCAAGATCCTCCCAAGATCC
ACCTGGACTGTTTGGGTCGCACTGCCGATTCAACCATTGTGGTGGTGGCTGGCAACAAAC
TGCGACTGGATGTCCCCATCACTGGAGACCCTGCTCCCACAGTGGTCTGGACCAAAGGAG
AGAAG-------------------------------------------------------
-----------------GTCCTCACAGAGTCAGACGGTAGGGTCCACGTTGAAACCACCA
AAGGACACTGTATCTTCACCATCGAGGGGACGGAGAGGCAGGACGAGGGAAGCTACTCTG
TTGTGGTTCGAAACCCAGCTGGGGAGGACACAGCAGATATCAATGTGAAAGTCGTTGATG
TTCCAGATCCTCCCCAGGCTCCCAGAATCCTCAGCGTGGGAGAGGACTCCTGTGTGGTCC
AGTGGAACCCCCCTGCGTTCGATGGTGGACAGCCAATTATCGGCTACGTGGTGGAGAGAA
AGAAGAAGAGGAGCTACAGGTGGATGAGACTGAACTTTGACCCTTATCCTGACACAACCT
ATGAAGCCAAGCGGATGATTGAAGGGATGGAGTACGAGATGCGGGTCTATGCTGTCAACG
GCATCGGCATGTCAACTCATAGTCCGGCTTCACAGCCTTTTGTGCCA-------------
------------------------------------------------------------
------------------------------------------------------------
------------------------------------------------------------
------------------------------------------------------------
------------------------------------------------------------
--------------------------------GTGGCCCCCACAAGTGAGCCCATCGGAC
TGTGTGTGGACGACATCAGTGACACTTCCATCTCGCTGAAGTGGCGGCAGCCTGAGAGGA
TCGGCTCGGCTATACTCGAGGGTTACGGGGTTGAGTACTGCAAGGAGGGCACGGATGAAT
GGATACCAGCCATTCAGGGTCTGACCGACCGCACATCACTGACTGTCAAAAACCTCACCA
CCGGAGACAAGCTGCAGTTCCGTGTGCGGGCCCACAACATGGCGGGTCCCAGTGCTCCTG
CCTCTCTGGCTCAACCTGTCACCATCAGAGAGATTATGCAGCGCCCTAAAATTTGGCTCC
CCAGAAATCTCCGCCAGACTCTCGTCAAGATAGTTGGAGAAACTGTCAACATTGTGATTC
CATTCAATGGTAAGCCCAGGCCAAAGGTCACATGGAGCAAAGACGGGGAGGCTCTGCACC
CCTCATTCGCCAGTGTGAGGAACAGCGATGTGGATACGATCCTCTTCATACGCAAGACGG
AGAGAAAACACTCGGGACAGTATGATCTGCAGGTGCAGATTGAGAACGTGGAAGACAAAG
CAAACATCACGCTGCAGATTGTTGATCTCCCAGGGCCCCCCAAGGCTCTGAAGATCATGG
ATGTCTGGGGCTTCAATGTGGCACTTGAGTGGAAGCCACCTAAGGACGACGGTAACTGTG
ATATAACTGGTTACACCATCCAGAAAGCTGACAAGAAGACCATGGAGTGGTTCACGGTCT
ACGAGCTGTACAGGCGAACCAACTGCGTCGTGTCCGACCTCATCATGGGGAATGAGTACG
TCTTCCGAGTATTCGCCAACAACCTGGTGGGCCTCAGCATGGACCCCTGCAACACAACAG
ACAGCGCCTTCATCCAGAAAACAGGTATTGACTACAAGCCGCCCAGCTACAAGGAATTTG
ACTTCTTACAGGCTCCCAAGTTCACACAACCACTGGTGAACCGTTCCATCATCGCAGGAT
ACAGCACGACCCTCAGCTGCGCAGTCAGAGGCATACCAAAGCCCAAAGTGACCTGGTACA
AAAACAAGATGGACATCTCAAATGAAGCCAAGTACCGGATGATCAGTAAACAAGGTGTTC
TGACGCTGGAGATCCGTAAGCCCTGTACGTTCGACGGAGGAGTTTATATGTGCAAAGCGG
TCAACGAGAGCGGGGAAGACATAGTGGAGTGTAAACTGGAGGTTCGCCCTCAAATTGCAA
GAGAAGAAAAGAAGTAA
>Ecy-GLEAN-10025892_Ecy
ATGAAAGGGGTTGGGGGCAGCACTATTAAAGGCAGAGGGGTCGACATATACACAGCAGAC
TGTTTAGGAACAGTGAGTCACACTGTGGAGGAGAGGAGATCATTCAGGATGCCGGAGCC-
--AGTCAAAAAAGCA-----------------------------GTTTCAGCCTTTGCGA
AGAAACCAAAGAGTCAGGAGGCAGAGGAGGGATCCTCTGTGGTCTTTGAAGCAGAGACCG
GAAAGGCTGACGCTAAAGTAAAATGGCAGTGCAACTCAAAGGACATCACCGGTGGTGACA
AATATGTGATCACAGCCGACGGAAACAAGCACTCCCTTGCCATAAACACCGTCACCAAGG
AGGACACCAATGTCTATGCCGTGATTGCTGGGGCGTCAAAGGTCAAGTTTGACTTGAAGG
TCATATCAAAG---------------------------------------------CCAG
CCGAGGCTCCAGCTGGGGCCCCTGCTGATGCACCCACGGAGGCCAGTGTAGAACCGGAGC
AGGCCCCCGCTCCACCTGCAGAAGCACCCACAGAGGACCAGCCCGCTGCACCAGCCGGTG
ATGCTCCTCACACCGAGGATGGACAGCCCCCGGACACCCGACAGGCCCTAACTGGACTCT
TCACAGAGAAACCCCAGAGTGGAGAGGTCACTGTAGGTGCTAACATCACGTTTGTGGCTA
AAGTGAATGCCGAGTCGCTGCTGAAGAAGCCCACCATCAAATGGTTCAAAGGGAAGTGGA
TGGACCTCGCCAGCAAGTCTGGAAAACACCTGCAGTTAAAGGAGACGTATGACCGCAACA
GTAAGGTCTACACCTTTGAGATGCAAATCATCGCAGCCAAGGCTAACTTTGCTGGAGCTT
ACAGATGTGAGGTCACATCCAGGGACAAGTTTGACAGCTGTAATTTTGACCTGGCTGTAC
ATGAGGCTTGTGCTGTTTCTGAAGGTTTTGACATAAGAACAGCATTTAGACGCAC-----
----------------------------------TAGCACAGATGCAAATGACGACTCGG
GAGAGCTGGACTTCAGCGCCTTGTTAAAAAAGA---------------------------
GAACTGTGCAAGTGCAGAGCGCAGACCCTGACGTGGACGTGTGGGACATCCTCAGCAAGG
CGCCTTCTTCAGAATACGAGAAGATTGCTTTCCAGCATGGCATCACCGACCTGCGAGGCA
TGCTGAAGAGACTGAAGAAGATGAAGAAGGAGGAGAAGAAAAGTGCAGCTTTCCAAAAAA
AGCTGGATCCTGCTTACCAAGTGATGAAGGGACATAAAATCAAACTGGCCATTGAGGTCG
CCAATCCAGACGCTGAGGTGAAATGGCTGAAGAACGGACAGGAAATTCAACCAACTGGAA
G---GTACATCTTTGAGAGTGTGGGCAACATGCGCTACCTGACCATCAACCACTGCTCTC
TGTCAGACGATGCGGCCTATGCCTGTGTGGTGGGAGAAGAGAAATGCACCACTGAGCTCT
TTGTTAAAGAGCCTCCCATCCAGATTGTGAAGAATCTGGAGGATCAGATGGTCATGAAAG
GCGAGCGGGTGGAGTTGGAGTGTGAAGTGTCAGAGGAAGGAGCCAATGTTAAATGGGAGA
AAGACGGTGTGGAGCTGACAAGAGACGAGGCTTTCAAGTATCGCTTCAAGAAAGACGGCT
GCAAACATGTCCTGATCATTAATGAGGCCACAAAGGAAGACTGCGGCCATTACAAGGTTA
AAACCAACGGTGGCGAGTCAGTGGCTGAACTCATGGTGCAGGAGAAACAGCTGGAGGTCT
ACCAGAACATTGCAGACCTCACAGTGAAGGCAAAGGACCAGGCGATGTTTAAGTGCGAGG
TGTCTGATGAGAACGTGAGGGGAACCTGGTACAAGAACGGTGTAGTCGTTCAGCCTGACG
CCAGAATAAATATCTCACATATTGGCAGGATCCACAAACTGACCATTGATGATGTCAAAC
CAGAGGACGAGGCAGACTACACTTTCGTGCCAGATGGACATGCTTTCAACCTTTCTGCTA
AACTCAATTTCTTGGAGGTGAAGATCGACTATGTGCCACGCCAAGATCCTCCCAAGATCC
ACCTGGACTGTTTGGGTCGCACTGCCGATTCAACCATTGTGGTGGTGGCTGGCAACAAAC
TGCGTCTGGATGTCCCCATCACTGGAGACCCTGCTCCCACAGTGGTCTGGACCAAAGGAG
AGAAG-------------------------------------------------------
-----------------GTCCTCACAGAGTCAGACGGTAGGGTCCACGTTGAAACCACCA
AAGGACACTGTATCTTCACCATCGAGGGGACGGAGAGGCAGGACGAGGGAAGCTACTCTG
TTGTGGTTCGAAACCCAGCTGGGGAGGACACAGCAGATATCAATGTGAAAGTCGTTGATG
TTCCAGATCCTCCCCAGGCCCCCAGAATCCTCAGCGTGGGAGAGGACTCCTGCGTGGTCC
AGTGGAACCCCCCTGCGTTCGATGGTGGACAGCCAATTATCGGCTACGTGGTGGAGAGAA
AGAAGAAGAGGAGCTACAGGTGGATGAGACTGAACTTTGACCCTTATCCTGACACAACCT
ATGAAGCCAAGCGGATGATTGAAGGGATGGAGTATGAGATGCGAGTCTATGCTGTCAACA
GCATCGGCATGTCAACTCATAGTCCGGCGTCGCAGCCTTTTGTGCCAGTGGCGGAGAAGA
AGCCGGTGGAGGAAAAGAAACCAGTGGAAGAAGAGAAACCTGTGGAGGAACAAAAACCTG
CCCCAGTGGAGGCACCACCAGAGGTGGAAGCCAGCAAGCCTGAGACAGAGGCACCTCCTG
CGGTAGAACAGGAACCAGAAGCCAGCAGCGAACCACCAGCACCAGCCGCTCCTGCAGAGG
CAGCCCCCAGCGGGGAAGAGGGAGCTCCAGCTGAGAATGAGACACCACCAGCAGAAAGTG
CTCCCCCTGCGGAGGCGGGCGATGCTCCCCCGGCAGAGGAGACCCCTGCAGAGCCTGTTC
CTGCTCCTGAACCGGAGCCAGAGCCGGAACCTGTTGCCCCCACAAGTGAGCCCATCGGAC
TGTGCGTGGACGACATCAGTGACACTTCCATCTCGCTGAAGTGGCGGCAGCCTGAGAGGA
TTGGCTCGGCTATACTCGAGGGTTACGGGGTTGAGTACTGCAAGGAGGGCACGGATGAAT
GGATACCAGCCATTCAGGGTCTGACCGACCGCACATCACTGACGGTCAAAAACCTCACCA
CCGGAGACAAGCTGCAGTTCCGTGTGCGGGCCTACAACATGGCGGGTCCCAGTGCTCCTG
CCTCTCTGGCTCAACCTGTCACCATCAGAGAGATTATGCAGCGCCCCAAAATTTGGCTCC
CCAGAAATCTCCGCCAGACTCTCGTCAAGATAGTTGGAGAAACTGTCAACATTGTGATTC
CATTCAATGGTAAGCCCAGGCCGAAGGTCACATGGAGCAAAGACGGGGAGGTTCTGCAAC
CCTCATTCGCCAGTGTGAGGAACAGCGATGTGGATACGATCCTCTTCATACGCAAGACGG
AGAGAAAACACTCGGGACAGTACGATCTGCAGGTGCAGATTGAGAACGTGGAAGACAAAG
CAAATATCACGCTGCAGATTGTTGATCTCCCAGGGCCCCCCAAGGCTCTGAAGATCATGG
ATGTCTGGGGCTTCAATGTGGCACTTGAGTGGAAGCCACCTAAGGACAACGGTAACTGTG
ATATAACTGGTTACACCATCCAGAAAGCTGACAAGAAGACCATGGAGTGGTTCACGGTCT
ACGAGCTGTACAGGCGAACCAACTGCGTCGTGTCCGACCTCATCATGGGGAATGAGTACG
TCTTCCGAGTATTCGCCACCAACCTGGTGGGCCTCAGCATAGACCCCTGCAACACAACAG
ACAGCGCCTTCATCAAAAAAACAGGTATTGACTACAAGCCGCCCAACTACAAGGAATTTG
ACTTCTTACAGGCTCCCAAGTTCACACAACCACTGGTGAACCGTTCCATCATCGCAGGAT
ACAGCACGACCCTCAGCTGCTCAGTCAGAGGCATACCAAAGCCCAAAGTGACCTGGTACA
AAAACAAGATGGACATCTCAAATGAAGCCAAGTACCGGATGATCAGTAAACAAGGTGTTC
TGACGCTGGAGATCCGTAAGCCCTGTACGTTCGACGGAGGAGTTTATATGTGCAAAGCGG
TCAACGAGAGCGGGGAAGACATAGTGGAGTGTAAACTGGAGGTTCGCCCTCAAATTGCAA
GAGAAGAAAAGAAGTAA
>C.altivelis-GLEAN-10027219_alt
ATGAAAGGGGTTGGGGGCAGCACTATTAAAGGCAGAGGGGTCGACATATACACAGCAGAC
TGTTTAGGAACAGTGAGTCACACTGTGGAGGAGAGGAGATCATTCAGGATGCCGGAGCC-
--AGTCAAAAAAGCA-----------------------------GTTTCAGCCTTTGCGA
AGAAACCAAAGAGTCAGGAGGCAGAGGAGGGGTCCTCTGTGGTCTTTGAAGCAGAGACCG
GGAAGGCTGACGCTAAAGTAAAATGGCAGTGCAACTCAAAGGACATCACCGGTGGCGACA
AATACATGATCACAGCCGACGGAAACAAGCACTCCCTCGCCATAAACACCGTCACCAAGG
AGGACACCAATGTCTATGCTGTGATTGCTGGGGGGTCAAAGGTCAAGTTTGACTTGAAGG
TCATATCAAAGCCAGAAGCTCCAGTTGAGGCTCCAGTCAAGGCTCCAGCTGAGGCTCCAG
CTGAGGCTCCAGCTGGGGCCCCTGCTGATGCACCCACGGAGGCCAGTGTAGAACCGGAGC
AGGCCCCCGCTCCGCCTGCAGAAGCACCCACAGAGGACCAGCCTGCTGCACCAGCCGGTG
ATGCTCCTCACGCCGAGGATGGACAGCCCCCGGACACCCCACAGGCCCTAACTGGACTCT
TCACAGAGAAACCCCAGAGCGGAGAGGTCACTGTAGGTGCTAACATCACGTTTGTGGCTA
AAGTCAATGCCGAGTCACTGCTGAAGAAACCCACCATCAAATGGTTCAAAGGGAAGTGGA
TGGACCTTGCCAGCAAGTCTGGAAAACACCTGCAGCTAAAGGAGACATATGACCGCAACA
GTAAGGTCTACACATTTGAGATGCAAATCATCGCAGCCAAGGCTAACTTTGCTGGAGCTT
ACAGATGTGAGGTCACATCCAGGGACAAGTTTGACAGCTGTAATTTTGACCTGGCTGTAC
ATGAGGCTTGTGCTGCTCCTGAAGGTTTTGACATAAGAACAGCATTTAGACGCAC-----
----------------------------------TAGCACAGATGGAAATGAAGACTCAG
GAGAGCTGGACTTCAGTGCCTTGTTAAAAAAGA---------------------------
GAGCCGTGCAAGTGCAGAGCGCAGACCCTGACGTGGACGTGTGGGACATCCTCAGCAAGG
CGCCTTCTTCAGAATATGAGAAGATTGCTTTCCAGCACGGCATCACCGACCTGCGAGGCA
TGCTAAAGAGACTGAAGAAGATGAAGAAGGAGGAGAAGAAAAGTGCAGCTTTCCTCAAAA
AGTTGGATCCTGCCTACCAAGTGATGAAGGGACATAAAATAAAACTGGCCATTGAGGTCG
CCAATCCAGACGCTGAGGTGAAATGGCTGAAGAACGGACAGGAAATTCAACCAACTGGAA
G---GTACATCTTTGAGAGTGTGGGCAACATGCGCTACCTGACCATCAACCACTGCTCTC
TGTCAGATGATGCAGCCTATGCCTGTGTGGTGGGAGAGGAGAAATGCACCACTGAGCTCT
TTGTTAAAGAGCCTCCCATCCTGATTGTGAAGAATCTGGAGGATCAGATGGTCATGAAAG
GCGAGCGGGTGGAGTTGGAGTGTGAAGTGTCTGAGGAAGGAGCCAATGTTAAATGGGAGA
AAGACGGTGTGGAGCTGACAAGAGACGAGGCTTTCAAGTATCGCTTCAAGAAAGACGGCT
GCAAACATATCCTGATTATTAATGAGGCCGCAAAGGAAGACTGCGGCCACTACAAGGTTA
AAACCAACGGTGGCGAGTCAGTGGCTGAACTCATGGTGCAGGAGAAACAGCTGGAGGTCT
ACCAGAACATCGCAGACCTCACAGTGAAGGCAAAGGACCAGGCGATGTTTAAGTGCGAGG
TGTCTGATGAGAACGTGAGGGGAACCTGGTACAAGAACGGTGTCGTCGTTCAGCCTGACG
CCAGAATAAATATCTCACATATTGGCAGGATCCACAAACTGACCATTGATGATGTCAAAC
CAGAGGATGAGGCAGACTACACTTTTGTGCCAGATGGACATGCTTTCAACCTTTCTGCTA
AACTCAATTTCTTGGAGGTGAAGATCGACTATGTGCCACGCCAAGATCCTCCCAAGATCC
ACCTGGACTGTTTGGGTCGCACTGCCGATTCAACCATCGTGGTGGTGGCTGGCAACAAAC
TGCGTCTGGATGTCCCCATCACTGGAGACCCTGCTCCCACAGTGGTCTGGACCAAAGGAG
AGAAGGCTAGTTCTGTAAAACCTGACGGAGAAGGGAAAGGAGAGCCGACATCCTCTTGGA
CCCTGAAGGATGGGGACGTCCTCACAGAGTCAGACGGTAGGGTCCATGTTGAAACCACCA
AAGGACACTGTATCTTCACCATTGAGGGGACGGAGAGGCAGGACGAGGGAAGCTACTCTG
TTGTGGTTCGAAACCCCGCCGGGGAGGACACAGCAGATATCAATGTGAAAGTCGTCGATG
TTCCAGATCCTCCCCAGGCTCCCAGAATCCTCAGCGTGGGAGAGGACTCGTGTGTGGTCC
AGTGGAACCCCCCTGCGTTCGATGGTGGACAGCCAATTATCGGCTACGTGGTAGAGAGAA
AGAAGAAGAGGAGCTACAGGTGGATGAGACTGAACTTTGACCCTTATCCTGACACAACCT
ATGAAGCCAAGCGGATGATTGAAGGGATGGAGTACGAGATGCGAGTCTATGCTGTCAACA
GCATTGGCATGTCAACTCATAGTCCAGCTTCACAGCCTTTTGTGCCA-------------
------------------------------------------------------------
------------------------------------------------------------
------------------------------------------------------------
------------------------------------------------------------
------------------------------------------------------------
--------------------------------GTCG------------------------
------------------------------------------------------------
------------------------------------------------------------
------------------------------------------------------------
------------------------------------------------------------
------------------------------------------------------------
------------------------------------------------------------
------------------------------------------------------------
------------------------------------------------------------
------------------------------------------------------------
------------------------------------------------------------
-----TAGTACTCCAA--------------------------------------------
-----------------------AAGGCTTGTAAACAGAC--------------------
------------------------------------------------------------
------------------------------------------------------------
------------------------------------------------------------
------------------------------------------------------------
------------------------------------------------------------
----------------------------------------------------------TT
TGATG-------------------------------------------------------
-----------------------------TGTAAAATGGAGACCCGCTTCC---------
---AGTACCTCGTGTGA
>Epmoa-GLEAN-10022382_moa
ATGTTGACAGGGCAGGGTAGAATT---------------------CGATATGCTCTTGCA
AGTACTATGCCAGCAAGACTTATTATAAAG--------------CCAGATGTTGGTGCTT
TGAGACAAAAAGGCAAATTCATTGGTTTTCAGCTAGCCCCACCCATTTCAGCCTTTGCGA
AGAAACCAAAGAGTCAGGAAGCAGAGGAGGGGTCCTCTGTGGTCTTTGAAGCAGAGACCG
GGAAGGCTGATGCTAAAGTAAAATGGCAGTGCAACTCAAAGGACATCACCGGTGGCGACA
AATACGTGATCACAGCCGACGGAAACAAGCACTCCCTCGCCATAAACACCGTCACCAAGG
AGGACACCAATGTCTATGCTGTGATTGCTGGGGGGTCAAAGGTCAAGTTTGACTTGAAGG
TCATATCAAA---------TTCAGTTGAGGCTCCAGTC------------GAGGCTCCAG
CTGAGGCTCCAGCTGGGGCCCCTGCTGATGCACCCACGGAGGCCAGTGTAGAACCGGAGC
AGGCCCCCGCTCCGCCTGCAGAAGCACCCACAGAGGACCAGCCTGCTGCACCAGCCGGTG
ATGCTCCTCACGCCGAGGATGGACAGCCCCCGGACACCAGACAGGCCCTAACTGGACTCT
TCACAGAGAAACCCCAGAGTGGAGAGGTCACTGTAGGTGCTAACATCACGTTTGTGGCTA
AAGTGAATGCCGAGTCGCTGCTGAAGAAACCCACCATCAAATGGTTCAAAGGGAAGTGGA
TGGACCTCGCCAGCAAGTCTGGAAAACACCTGCAGCTAAAGGAGACGTATGACCGCAACA
GTAAGGTCTACACGTTTGAGATGCAAATCATCGCAGCCAAGGCTAACTTTGCTGGAGCTT
ACAGATGTGAGGTCACATCCAGGGACAAGTTTGACAGCTGTAATTTTGACCTGGCTGTAC
ATGAGGCTTGTGCTGCTCCTGAAGGTTTTGACATAAGAACAGCATTTAGACGCAC-----
----------------------------------TAGCACAGATGGAAATGAAGACTCGG
GAGAGCTGGACTTCAGTGCCTTGTTAAAAAAGA---------------------------
GAACCGTGCAAGTGCAGAGCGCAGACCCTGACGTGGACGTGTGGGACATCCTCAGCAAGG
CGCCTTCTTCAGAATATGAGAAGATTGCTTTCCAGCACGGCATCACCGACCTGCGAGGCA
TGCTGAAGAGACTGAAGAAGATGAAGAAGGAGGAGAAGAAAAGTGCAGCTTTCCTCAAAA
AGTTGGATCCTGCTTACCAAGTGATGAAAGGACATAAAATAAAACTGGCCATTGAGGTCG
CCAATCCAGACGCTGAGGTGAAATGGCTGAAGAACGGACAGGAAATTCAACCAACTGGAA
G---GTACATCTTTGAGAGTGTGGGCAACATGCGCTACCTGACCATCAACCACTGCTCTC
TGTCAGACGATGCGGCCTATGCCTGTGTGGTGGGAGAGGAGAAATGCACTACTGAGCTCT
TTGTTAAAGAGCCTCCCATCCTGATTGTGAAGAATCTGGAGGATCAGATGGTCATGAAAG
GCGAGCGGGTGGAGTTGGAGTGTGAAGTGTCCGAGGAAGGAGCCAATGTTAAATGGGAGA
AAGACGGTGTGGAGCTGACAAGAGACGAGGCTTTCAAGTATCGCTTCAAGAAAGACGGCT
GCAAACATATCCTGATCATTAATGAGGCCACAAAGGAAGACTGCGGCCACTACAAGGTTA
AAACCAACGGTGGCGAGTCAGTGGCTGAACTCATGGTGCAGGAGAAACAGCTGGAGGTCT
ACCAGAACATCGCAGACCTCACAGTGAAGGCAAAGGACCAGGCGATGTTTAAGTGCGAGG
TGTCTGATGAGAACGTGAGGGGAACCTGGTACAAGAACGGTGTAGTCGTTCAGCCTGACG
CCAGAATAAATATCTCACATATTGGCAGGATCCACAAACTGACCATTGATGATGTCAAAC
CAGAGGACGAGGCAGACTACACTTTTGTGCCAGATGGACACGCTTTCAACCTTTCTGCTA
AACTCAATTTCTTGGAGGTGAAGATCGACTATGTGCCACGCCAAGATCCTCCCAAGATCC
ACCTGGACTGTTTGGGTCGCACTGCCGATTCAACCATTGTGGTGGTGGCTGGCAACAAAC
TGCGTCTGGATGTCCCCATCACTGGAGACCCTGCTCCCACAGTGGTCTGGACCAAAGGAG
AGAAGGCTAGTTCTGTAAAACCTGACGGAGAAGGGAAAGGAGAGCCGACATCCTCTTGGA
CCCTGAAGGATGGGGACGTCCTCACAGAGTCAGACGGTAGGGTCCATGTTGAAACCACCA
AAGGACACTGTATCTTCACCATCGAGGGGACGGAGAGGCAGGACGAGGGAAGCTACTCTG
TTGTGGTTCGAAACCCCGCCGGGGAGGACACAGCAGATATCAATGTGAAAGTCGTCGATG
TTCCAGATCCTCCCCAGGCTCCCAGAATCCTCAGCGTGGGAGAGGACTCCTGTGTGGTCC
AGTGGAACCCCCCTGCGTTCGATGGTGGACAGCCAATTATCGGCTACGTGGTGGAGAGAA
AGAAGAAGAGGAGCTACAGGTGGATGAGACTGAACTTTGACCCTTATCCTGACACAACCT
ATGAAGCCAAGCGGATGATTGAAGGGATGGAGTACGAGATGCGAGTCTATGCTGTCAACG
GCATCGGCATGTCAACTCATAGTCCGGCTTCACAGCCTTTTGTGCCA-------------
------------------------------------------------------------
------------------------------------------------------------
------------------------------------------------------------
------------------------------------------------------------
------------------------------------------------------------
--------------------------------GTCG------------------------
------------------------------------------------------------
------------------------------------------------------------
------------------------------------------------------------
------------------------------------------------------------
------------------------------------------------------------
------------------------------------------------------------
------------------------------------------------------------
------------------------------------------------------------
------------------------------------------------------------
------------------------------------------------------------
-------GGGTTTTAA--------------------------------------------
------------------------------------------------------------
--------------------------GTCGTCTCCAG-----------------------
------------------------------------------------------------
------------------------------------------------------------
------------------------------------------------------------
-------AATCCTCCGGTG-----------------------------------------
--------------------------------------------------------TTTT
TTATGGTC----------------------------------------------------
------------------------------------------------------------
--------------TGA
>E.fuscoguttatus.20051_fus
ATGAAAGGGGTTGGGGGCAGCACTATTAAAGGCAGAGGGGTCGACATATACACAGCAGAC
TGTTTAGGAACAGTGAGTCACACTGTGGAGGAGAGGAGATCATTCAGGATGCCGGAGCC-
--AGTCAAAAAAGCA-----------------------------GTTTCAGCCTTTGCGA
AGAAACCAAAGAGTCAGGAGGCAGAGGAGGGGTCCTCTGTGGTCTTTGAAGCAGAGACCG
GGAAGGCTGACGCTAAAGTAAAATGGCAGTGCAACTCAAAGGACATCACCGGTGGCGACA
AATATGTGATCACAGCCAACGGAAACAAGCACTCCCTCGCCATAAACACCGTCACCAAGG
AGGACACCAATGTCTATGCTGTGATTGCTGGGGGGTCAAAGGTCAAGTTTGACTTGAAGG
TCATATCAAAGCCAGAAGCTCCAGTTGAGGCTCCAGTC------------GAGGCTCCAG
CTGAGGCTCCAGCTGGGGCCCCTGCTGATGCACCCACGGAGGCCAGTGTAGAACCGGAGC
AGGCCCCCGCTCCGCCTGCAGAAGCACCCACAGAGGACCAGCCTGCTGCACCAGCCGGTG
ATGCTCCTCACGCCGAGGATGGACAGCCCCCGGACACCCCACAGGCCCTAACTGGACTCT
TCACAGAGAAACCCCAGAGTGGAGAGGTCACTGTAGGTGCTAACATCACGTTTGTGGCTA
AAGTGAATGCCGAGTCGCTGCTGAAGAAACCCACCATCAAATGGTTCAAAGGGAAGTGGA
TGGACCTGGCCAGCAAGTCTGGAAAACACCTGCAGCTAAAGGAGACGTATGACCGCAACA
GTAAGGTCTACACGTTTGAGATGCAAATCATCGCAGCCAAGGCTAACTTTGCTGGAGCTT
ACAGATGTGAGGTCACATCCAGGGACAAGTTTGACAGCTGTAATTTTGACCTGGCTGTAC
ATGAGGCTTGTGCTGCTCCTGAAGGTTTTGACATAAGAACAGCATTTAGACGCAC-----
----------------------------------TAGCACAGATGGAAATGAAGACTCGG
GAGAGCTGGACTTCAGTGCCTTGTTAAAAAAGA---------------------------
GAACTGTGCAAGTGCAGAGCGCAGACCCTGACGTGGACGTGTGGGACATCCTCAGCAAGG
CGCCTTCTTCAGAATATGAGAAGATTGCTTTCCAGCACGGCATCACCGACCTGCGAGGCA
TGCTGAAGAGACTGAAGAAGATGAAGAAGGAGGAGAAGAAAAGTGCAGCTTTCCTCAAAA
AGTTGGATCCTGCTTACCAAGTGATGAAAGGACATAAAATAAAACTGGCTATTGAGGTTG
CCAATCCAGACGCTGAGGTGAAATGGCTGAAGAACGGACAGGAAATTCAACCAACTGGAA
G---GTACATCTTTGAGAGTGTGGGCAACATGCGCTACCTGACCATCAACCACTGCTCTC
TGTCAGACGATGCGGCCTATGCCTGTGTGGTGGGAGAGGAGAAATGCACTACTGAGCTCT
TTGTTAAAGAGCCTCCCATCCTGATTGTGAAGAATCTGGAGGATCAGATGGTCATGAAAG
GCGAGCGGGTGGAGTTGGAGTGTGAAGTGTCCGAGGAAGGAGCCAATGTTAAATGGGAGA
AAGATGGTGTGGAGCTGACAAGAGACGAGGCTTTCAAGTATCGTTTCAAGAAAGACGGCT
GCAAACATATCCTGATCATTAATGAGGCCACAAAGGAAGACTGCGGCCACTACAAGGTTA
AAACCAACGGTGGCGAGTCAGTGGCTGAACTCATGGTGCAGGAGAAACAGCTGGAGGTCT
ACCAGAACATCGCAGACCTCACAGTGAAGGCAAAGGACCAGGCGATGTTTAAGTGCGAGG
TGTCTGATGAGAACGTGAGGGGAACCTGGTACAAGAACGGTGTAGTCGTTCAGCCTGACG
CCAGAATAAATATCTCACATATTGGCAGGATCCACAAACTGACCATTGATGATGTCAAAC
CAGAGGACGAGGCAGACTACACTTTTGTGCCAGATGGACATGCTTTCAACCTTTCTGCTA
AACTCAATTTCTTGGAGGTGAAGATCGACTATGTGCCACGCCAAGATCCTCCCAAGATCC
ACCTGGACTGTTTGGGTCGCACTGCCGATTCAACCATCGTGGTGGTGGCTGGCAACAAAC
TGCGTCTGGATGTCCCCATCACTGGAGACCCTGCTCCCACAGTGGTCTGGACCAAAGGAG
AGAAG-------------------------------------------------------
-----------------GTCCTCACAGAGTCAGACGGTAGGGTCCATGTTGAAACCACCA
AAGGACACTGTATCTTCACCATCGAGGGGACGGAGAGGCAGGACGAGGGAAGCTACTCTG
TTGTGGTTCGAAACCCCGCTGGGGAGGACACAGCAGATATCAATGTGAAAGTCGTCGATG
TTCCAGATCCTCCCCAGGCTCCCAGAATCCTCAGCGTGGGAGAGGACTCCTGTGTGGTCC
AGTGGAACCCCCCTGCGTTTGATGGTGGACAGCCAATTATCGGCTATGTGGTGGAGAGAA
AGAAGAAGAGGAGCTACAGGTGGATGAGACTGAACTTTGACCCTTATCCTGACACAACCT
ATGAAGCCAAGCGGATGATTGAAGGGATGGAGTACGAGATGCGAGTCTATGCTGTCAACA
GCATCGGCATGTCAACTCATAGTCCGGCTTCACAGCCTTTTGTGCCA-------------
------------------------------------------------------------
------------------------------------------------------------
------------------------------------------------------------
------------------------------------------------------------
------------------------------------------------------------
--------------------------------GTCGCTCT--------------------
------------------------------------------------------------
------------------------------------------------------------
------------------------------------------------------------
------------------------------------------------------------
------------------------------------------------------------
------------------------------------------------------------
------------------------------------------------------------
------------------------------------------------------------
------------------------------------------------------------
------------------------------------------------------------
---------GCTTC----------------------------------------------
------------------------------------------------------------
------------------------------------------------------------
------------------------------------------------------------
------------------------------------------------------------
------------------------------------------------------------
------------------------------------------------------------
--------------------------------------------------------GTCC
TGATGGT-----------------------------------------------------
------------------------------------------------------------
--------------TAA
>XP-033481315.1_lan
------------------------------------------------------------
------------------------------------------------ATGCCGGAGCC-
--AGTCAAAAAAGCA-----------------------------GTTTCAGCCTTTGCGA
AGAAACCAAAGAGTCAGGAGGCAGAGGAGGGGTCCTCTGTGGTCTTTGAAGCAGAGACCG
GGAAGGCTGACGCTAAAGTAAAATGGCAGTGCAACTCAAAGGACATCACCGGTGGCGACA
AATACGTGATCACAGCCGACGGAAACAAGCACTCCCTCGCCATAAACACCGTCACCAAGG
AGGACACCAATGTCTATGCTGTGATTGCTGGGGGGTCAAAGGTCAAGTTTGACTTGAAGG
TCATATCAAAGCCAGAAGCTCCAGTTGAGGCTCCAGTC------------GAGGCTCCAG
CTGAGGCTCCAGCTGGGGCCCCTGCTGATGCACCCACGGAGGCCAGTGTAGAACCGGAGC
AGGCCCCCGCTCCGCCTGCAGAAGCACCCACAGAGGACCAGCCTGCTGCACCAGCCGGTG
ATGCTCCTCACGCCGAGGATGGACAGCCCCCGGACACCCCACAGGCCCTAACTGGACTCT
TCACAGAGAAACCCCAGAGTGGAGAGGTCACTGTAGGTGCTAACATCACGTTTGTGGCTA
AAGTGAATGCCGAGTCGCTGCTGAAGAAACCCACCATCAAATGGTTCAAAGGGAAGTGGA
TGGACCTCGCCAGCAAGTCTGGAAAACACCTGCAGCTAAAGGAGACGTATGACCGCAACA
GTAAGGTCTACACGTTTGAGATGCAAATCATCGCAGCCAAGGCTAACTTTGCTGGAGCTT
ACAGATGTGAGGTCACATCCAGGGACAAGTTTGACAGCTGTAATTTTGACCTGGCTGTAC
ATGAGGCTTGTGCTGCTCCTGAAGGTTTTGACATAAGAACAGCATTTAGACGCACGAGCG
AGGCCGGTAAGAAGAGAAGTGGAGCACATTCAAGTAGCACAGATGGAAATGAAGACTCGG
GAGAGCTGGACTTCAGTGCCTTGTTAAAAAAGAGAGACAGTTTCTTAAAACACTCAAATC
GAACTGTGCAAGTGCAGAGCGCAGACCCTGACGTGGACGTGTGGGACATCCTCAGCAAGG
CGCCTTCTTCAGAATATGAGAAGATTGCTTTCCAGCACGGCATCACCGACCTGCGAGGCA
TGCTGAAGAGACTGAAGAAGATGAAGAAGGAGGAGAAGAAAAGTGCAGCTTTCCTCAAAA
AGTTGGATCCTGCTTACCAAGTGATGAAAGGACATAAAATAAAACTGGCCATTGAGGTCG
CCAATCCAGACGCTGAGGTGAAATGGCTGAAGAACGGACAGGAAATTCAACCAACTGGAA
GCAAGTACATCTTTGAGAGTGTGGGCAACATGCGCTACCTGACCATCAACCACTGCTCTC
TGTCAGACGATGCGGCCTATGCCTGTGTGGTGGGAGAGGAGAAATGCACTACTGAGCTCT
TTGTTAAAGAGCCTCCCATCCTGATTGTGAAGAATCTGGAGGATCAGATGGTCATGAAAG
GCGAGCGGGTGGAGCTGGAGTGTGAAGTGTCCGAGGAAGGAGCCAATGTTAAATGGGAGA
AAGACGGTGTGGAGCTGACAAGAGACGAGGCTTTCAAGTATCGCTTCAAGAAAGACGGCT
GCAAACATATCCTGATCATTAATGAGGCCACCAAAGAAGACTGCGGCCACTACAAGGTTA
AAACCAACGGTGGCGAGTCAGTGGCTGAACTCATGGTGCAGGAGAAACAGCTGGAGGTCT
ACCAGAACATCGCAGACCTCACAGTGAAGGCAAAGGACCAGGCGATGTTTAAGTGCGAGG
TGTCTGATGAGAACGTGAGGGGAACCTGGTACAAGAATGGTGTAGTCGTTCAGCCTGACG
CCAGAATAAATATCTCACATATTGGCAGGATCCACAAACTGACCATTGATGATGTCAAAC
CAGAGGACGAGGCAGACTACACTTTTGTGCCAGATGGACATGCTTTCAACCTTTCTGCTA
AACTCAATTTCTTGGAGGTGAAGATCGACTATGTGCCACGCCAAGATCCTCCCAAGATCC
ACCTGGACTGTTTGGGTCGTACTGCCGATTCAACCATCGTGGTGGTGGCTGGCAACAAAC
TGCGTCTGGATGTCCCCATCACTGGAGACCCTGCTCCCACAGTGGTCTGGACCAAAGGAG
AGAAGGCTAGTTCTGTAAAACCTGACGGAGAAGGGAAAGGAGAGCCGACATCCTCTTGGA
CCCTGAAGGATGGGGACGTCCTCACAGAGTCAGACGGTAGGGTCCATGTTGAAACCACCA
AAGGACACTGTATCTTTACCATCGAGGGGACGGAGAGGCAGGACGAGGGAAGCTACTCTG
TTGTGGTTCGAAACCCCGCCGGGGAGGACACAGCAGATATCAATGTGAAAGTCGTCGATG
TTCCAGATCCTCCCCAGGCTCCCAGAATCCTCAGCGTGGGAGAGGACTCCTGTGTGGTCC
AGTGGAACCCCCCTGCGTTCGATGGTGGACAGCCAATTATCGGCTATGTGGTGGAGAGAA
AGAAGAAGAGGAGCTACAGGTGGATGAGACTGAACTTTGACCCTTATCCTGACACAACCT
ATGAAGCCAAGCGGATGATTGAAGGGATGGAGTACGAGATGCGAGTCTATGCTGTCAACG
GCATCGGCATGTCAACTCATAGTCCGGCTTCACAGCCTTTTGTGCCA-------------
------------------------------------------------------------
------------------------------------------------------------
------------------------------------------------------------
------------------------------------------------------------
------------------------------------------------------------
--------------------------------GTCGCCCCCACAAGTGAGCCCATCGGAC
TTTGCGTGGACGACATCAGTGACACTTCCATCTCGCTGAAGTGGCGGCAGCCTGAGAGGA
TCGGCTCGGCTGAACTCGAGGGTTACGGGGTTGAGTACTGCAAGGAGGGCACGGATGAAT
GGATACCAGCCATTCAGGGTCTGACCGACCGCACATCACTGACAGTCAAAAACCTCACCA
CTGGAGACAAGCTGCAGTTCCGTGTGCGGGCCTACAACATGGCGGGTCCCAGTGCTCCTG
CCTCTCTGGCTCAACCTGTCACCATCAGAGAGATTATGCAGCGCCCTAAAATTTGGCTCC
CCAGAAATCTCCGCCAGACTCTCATCAAGATAGTTGGAGACACTGTCAACATTGTGATTC
CATTCAATGGTAAGCCCAGGCCAAAGGTCACATGGAGCAAAGACGGGGAGGTTCTGCACC
CCTCATTCGCCAGTGTGAGGAACAGCGAAGTGGATACGATTCTCTTCATCCGCAAGACGG
AGAGAAAACACTCGGGACAGTACGATCTGCAGGTGCAGATTGAGAACGTGGAAGACAAAG
CAAGTATCACGCTGCAGATTGTTGATCTCCCAGGGCCCCCCAAGGATCTGAAGATCATGG
ATGTCTGGGGCTTCAATGTGGCACTTGAGTGGAAGCCACCTAAGGACAACGGTAACTGTG
AAATAACCGGTTACACCATCCAGAAAGCTGACAAGAAGACCATGGAGTGGTTCACGGTCT
ACGAGCTGTACAGGCGAACCAACTGCGTCGTGTCCGACCTCATCATGGGGAATGAGTACG
TCTTCCGAGTCTTCGCCAACAACCTGGTGGGCCTCAGCATGGACCCCTGCAACACAACAG
ACAGCGCCTTCATCCAGAAAACAGGTATTGACTACAAGCCGCCCAGCTACAAGGAATTTG
ACTTCTTACAGGCTCCCAAGTTCACACAACCACTGGTGAACCGTTCCATCATCGCAGGAT
ACAGCACAACCCTCAGCTGCTCAGTCAGAGGCATACCAAAGCCCAAAGTGACCTGGTACA
AAAACAAGATGGACATCTCAAATGAAGCCAAGTACCGGATGATCAGTAAACAAGGTGTCC
TGACGCTGGAGATCCGTAAGCCCTGTACATTCGACGGAGGAGTTTATATGTGCAAAGCAG
TCAACGGGAGCGGGGAAGACATAGTGGAGTGTAAACTGGAGGTTCGCCCTCAAATTGCTA
GAGAAGAAAAGAAGTAA
