# Supplementary material for: Chromosome-Level Genome Assembly of the Speckled Blue Grouper (Epinephelus cyanopodus) Provides Insight into Its Adaptive Evolution
Source: Biology (Basel). 2022 Dec 13;11(12):1810. doi: 10.3390/biology11121810 (PMC9775623; doi:10.3390/biology11121810)
Supplement: Supplementary file 1 [file biology-11-01810-s001.zip › Supplemental Data/HO01122.align]

>Ecy-GLEAN-10025897_Ecy
--------AATCTGT--GTGTGTGTGTGTTCTTGTTGACAGATATTAACCGTGCTGTTGA
ACTGCTCGATAAGCTTCAGAGGACAGGGGAAGTGCCTCCCCAGAAGCTGCAGGCACTGCA
GAGGGTCTTACAGAGTGAATTCTGTAATGCTGTCAGAGAAGTTTATGAACATGTGTATGA
AACAGTGGACATCAACAGCAGTCCTGAGGTCAGGGCCAACGCCACAGCTAAGGCTACTGT
GGCAGCTTTTGCAGCAAGTGAGGGACACTCACACCCACGTGTTGTGGAACTGCCCAAGAC
AGAAGAAGGCCTGGGTTTCAATATAATGGGTGGAAAGGAGCAAAACTCACCTATATACAT
CTCACGGATCATCCCGGGAGGCATCGCTGACCGACATGGAGGCCTGAAGAGAGGCGACCA
ACTTCTGTCTGTTAATGGGGTGAGTGTGGAAGGTGAGCACCACGAGAAGGCTGTGGAGCT
CCTGAAAGCAGCTCAGGGCACAGTGAAGCTGGTAGTAAGGATGCGTTACGTTGCTGCTTA
CCTGCTCGCTGCCCTCGGTGGCAATGAGAACCCTGAGGCCAAGGACATCAAGAAGATCCT
GGAAAGTGTTGGCATTGAGGCCGATGACACCCGCCTGGACAAGGTCATCAGTGAGCTGTC
AGGCAAGAATGTGGAGGAGGTGATCGCTACAGGTTACAGTAAACTGGCCAGCATGCCAGC
AGGCGGTGCCGTGGCCGTTGCCAGCTCTGCGGCTGCTGGCGCTGGCGGAGCTGCTGCCCC
TGCAGCTGAGGAGAAGAAGGAAGAGAAGAAGGAGGAGTCTGAGGAGTCCGATGACGACAT
GGGATTCGGCCTTTTCGACTAA
>Epmoa-GLEAN-10022388_moa
ATTAATGAAATCTAT----GTGTGTGTGTTCTTGTTGACAGATATTAACCGTGCTGTTGA
ACTGCTCGATAAGCTTCAGAGGACAGGGGAAGTGCCTCCCCAGAAGCTGCAGGCACTGCA
GAGGGTCTTACAGAGTGAATTCTGTAACGCTGTCAGAGAAGTTTACGAACATGTGTATGA
AACAGTGGACATCAACAGCAGTCCTGAGGTCAGGGCCAACGCCACAGCTAAGGCTACAGT
GGCAGCTTTTGCAGCAAGTGAGGGACACTCACACCCACGTGTCGTGGAGCTGCCCAAGAC
AGAAGAAGGCCTGGGTTTCAATATAATGGGTGGAAAGGAGCAAAACTCACCTATATACAT
CTCACGGATCATCCCGGGAGGCATCGCTGACCGACATGGAGGCCTGAAGAGAGGCGACCA
GCTTCTGTCTGTTAATGGGGTGAGTGTGGAAGGTGAGCACCACGAGAAGGCTGTGGAGCT
CCTGAAAGCAGCTCAGGGCACAGTGAAGCTGGTAGTAAG---------------------
------------------------------------------GTACACCCCCAAAGTCCT
AGA-------GGAAATGGAGTCA--------CGCTTTGAGAAAAT---------------
----------------GAGGT---------------CGGCAAA---------GCGCCGGC
A-------------------------------------------ACAGAACAGCTACCCC
C-----------------------------------------------------------
-----------------AGTAG
>OF04533-RA_aka
----ATGGCATCGCTTGGGGAGCCCGTGCGGTTGGAAAGAGATATTAACCGTGCTGTTGA
ACTGCTCGATAAGCTTCAGAGGACAGGGGAAGTGCCTCCCCAGAAGCTGCAGGCACTGCA
GAGGGTCTTACAGAGTGAATTCTGTAACGCTGTCAGAGAAGTTTACGAACATGTGTATGA
AACAGTGGACATCAACAGCAGTCCTGAAGTCAGGGCCAACGCCACAGCTAAGGCTACTGT
GGCAGCTTTTGCAGCAAGTGAGGGACACTCACACCCACGTGTCGTGGAACTGCCCAAGAC
AGAAGAAGGCCTGGGTTTCAATATAATGGGTGGAAAGGAGCAAAACTCACCTATATACAT
CTCACGCATCATCCCGGGAGGCATCGCTGACCGACATGGTGGCCTGAAGAGAGGCGACCA
GCTTCTGTCTGTTAATGGGGTGAGTGTGGAAGGTGAGCACCACGAGAAGGCTGTGGAGCT
CCTGAAAGCAGCTCAGGGCACAGTGAAGCTGGTAGTAAG---------------------
------------------------------------------GTACACCCCCAAAGTCCT
AGA-------GGAAATGGAGTCA--------CGCTTTGAGAAAAT---------------
----------------GAGGT---------------CGGCGAA---------GCGCCGGC
A-------------------------------------------ACAGAACAACTACCCC
C-----------------------------------------------------------
-----------------AGTAG
>E.fuscoguttatus.20132_fus
----ATGGCATCGCTTGGGGAGCCCGTGCGGTTGGAAAGAGATATTAACCGTGCTGTTGA
ACTGCTCGATAAGCTTCAGAGGACAGGGGAAGTGCCTCCCCAGAAGCTGCAGGCACTGCA
GAGGGTGTTACAGAGTGAATTCTGTAACGCTGTCAGAGAAGTTTACGAACATGTGTATGA
AACAGTGGACATCAACAGCAGTCCTGAGGTCAGGGCCAACGCCACAGCTAAGGCTACAGT
GGCAGCTTTTGCAGCAAGTGAGGGACACTCACACCCACGTGTCGTGGAACTGCCCAAGAC
AGAAGAAGGCCTGGGTTTCAATATAATGGGTGGAAAGGAGCAAAACTCACCTATATACAT
CTCACGGATCATCCCGGGAGGCATTGCTGACCGACATGGAGGCCTGAAGAGAGGCGACCA
GCTTCTGTCTGTTAATGGGGTGAGTGTGGAAGGTGAGCACCACGAGAAGGCTGTGGAGCT
CCTGAAAGCAGCTCAGGGCACAGTGAAGCTGGTAGTAAG---------------------
------------------------------------------GTACACCCCCAAAGTCCT
AGA-------GGAAATGGAGTCA--------CGCTTTGAGAAAAT---------------
----------------GAGGT---------------CGGCAAA---------GCGCCGGC
A-------------------------------------------ACAGAACAACTACCCC
C-----------------------------------------------------------
-----------------AGTAG
>XP-033480843.1_lan
----ATGGCATCGCTTGGGGAGCCCGTGCGGTTGGAAAGAGATATTAACCGTGCTGTTGA
ACTGCTCGATAAGCTTCAGAGGACAGGGGAAGTGCCTCCCCAGAAGCTGCAGGCACTGCA
GAGGGTCTTACAGAGTGAATTCTGTAACGCTGTCAGAGAAGTTTACGAACATGTGTATGA
AACAGTGGACATCAACAGCAGTCCTGAGGTCAGGGCCAACGCCACAGCTAAGGCTACAGT
GGCAGCTTTTGCAGCAAGTGAGGGACACTCACACCCACGTGTCGTGGAACTGCCCAAGAC
AGAAGAAGGCCTGGGTTTCAATATAATGGGTGGAAAGGAGCAAAACTCACCTATATACAT
CTCACGGATCATCCCGGGAGGCATCGCTGACCGACATGGAGGCCTGAAGAGAGGCGACCA
GCTTCTGTCTGTTAATGGGGTGAGTGTGGAAGGTGAGCACCACGAGAAGGCTGTGGAGCT
CCTGAAAGCAGCTCAGGGCACAGTGAAGCTGGTAGTAAG---------------------
------------------------------------------GTACACCCCCAAAGTCCT
AGA-------GGAAATGGAGTCA--------CGCTTTGAGAAAAT---------------
----------------GAGGT---------------CGGCAAA---------GCGCCGGC
A-------------------------------------------ACAGAACAACTACCCC
C-----------------------------------------------------------
-----------------AGTAG
>C.altivelis-GLEAN-10027213_alt
----ATGGCATCGCTTGGGGAGCCCGTGCGGTTGGAAAGAGATATTAACCGTGCTGTTGA
ACTGCTCGATAAGCTTCAGAGGACAGGGGAAGTGCCTCCCCAGAAGCTGCAGGCACTGCA
GAGGGTCTTACAGAGTGAATTCTGTAACGCTGTCAGAGAAGTTTACGAACATGTGTATGA
AACAGTGGACATCAACAGCAGTCCTGAGGTCAGGGCCAACGCCACAGCCAAGGCTACAGT
GGCAGCTTTTGCAGCAAGTGAGGGACACTCACACCCACGTGTCGTGGAACTGCCCAAGAC
AGAAGAAGGCCTGGGTTTCAATATAATGGGTGGAAAGGAGCAAAACTCACCCATATACAT
CTCACGGATCATCCCGGGAGGCATTGCTGACCGACATGGAGGCCTGAAGAGAGGCGACCA
GCTTCTGTCTGTTAATGGGGTGAGTGTGGAAGGTGAGCACCACGAGAAGGCTGTGGAGCT
CCTGAAAGCAGCTCAGGGCACAGTGAAGCTGGTAGTAAG---------------------
------------------------------------------GTACACCCCCAAAGTCCT
AGA-------GGAAATGGAGTCA--------CGCTTTGAGAAAAT---------------
----------------GAGGT---------------CGGCAAA---------GCGCCGGC
A-------------------------------------------ACAGAACAACTACCCC
C-----------------------------------------------------------
-----------------AGTAG
