# Supplementary material for: Chromosome-Level Genome Assembly of the Speckled Blue Grouper (Epinephelus cyanopodus) Provides Insight into Its Adaptive Evolution
Source: Biology (Basel). 2022 Dec 13;11(12):1810. doi: 10.3390/biology11121810 (PMC9775623; doi:10.3390/biology11121810)
Supplement: Supplementary file 1 [file biology-11-01810-s001.zip › Supplemental Data/HO01127.align]

>Ecy-GLEAN-10025902_Ecy
------------------------------------------------------------
------------------------------------------------------------
------------------------------------------------------------
------------------------------ATGAACAGCCAGATTAAAATGTTCCTGAAC
AACATCACCAGAGAGAAAAGCACCAGCAACTGCACCTGGTGGCTGGGGAAGGGGGTCCAC
GAGCAGGACCAGGACCCCACCATAC-----------------------------------
------------------------------------------------------------
------------------------------------------------------------
--------------------GGCACAAAAGGAATGTGAA-----------CAGCATGG--
---------------------------------------------------CTACGTCTG
T---------TGCAAACATTGACA-ACCTCCTCCTGGACAAATTCATTCAGTATTTGCTG
GCAGGCACTAAACGTCTGAATGCGCAATATGCTTTGAACAACAACGACACTATCAGTCAC
ATAATCAACTGTAGCACCGGCATCCTCCTCCTCTCAATGAACAAATGTGACATCGAGACT
AACCCAAACCCTACGTCTTTGTTTGAGAAGGTCTTTGAGATCTTTCGGACAGTCTCGATG
CTCGTGGGTTCAGTAACCTCACAGAGAATTGTCATCAGGCACCCAACAGGCACCATCTAT
CAGAGCAGTCACACACCTGCTGATCTCAGCAATGCCGTGCTGGGCTCAGAGCAAGACGGT
GAGTTCGTCAAACTCCCCTCACTTGCAGCATTTCAGTCTCAGCTTGGAAACCGCAGCCCA
ATCATCGCTCAGATGGCTACGTTCTCAAGGAACCCCCATCCGTCTGATGACAACATCTCG
GGAACTCTTTGCAGCCTTTTACTTACCGATGGAGTCTCAGACATAAAGCTGACAAACCTG
ACAGAGATGATAGAGATCTATTTGCCTCATCCAAATGCGACAGCACTGACGAACAGCACT
GTTACACTGGAGAAAAACACAAAAGCACTAACTCAAATCAACGTCTCAGACCCTAATGTG
ACCATCTTCCTGAATGTGGAGCCCAGTGCTAATGTGTCATTGGTTCTTAAGTTGTCCGAG
GGGTCACCTCCTAATGATACATATTTCGTCAGCACAACCATCTTGAGCTTAACAGATGGC
TATCGCTGGATGATAACCCCCGAGATGTTACAACAGACTCCTGGAGTCTGGTATGTTGAC
ACCAGACTCTTTAATACCACTTGGGAGCCTGGTCTGACGCTGAAGATCACTTCTTTCATG
AGCAAGTGCTTATACTGGGACACAGAGTGGGAGATATGGACCACTGATGGCTGCCAGGTG
GGGGACAAAAGCACCCCAGAGCGAACGCAGTGTCTGTGTAACCACCTCACTCTCTTTGGG
AGCTCCTTCTTTGTGATGCCAAACTACGTGGACTTATCTCGCACAGCTGAGCTGTTCAGC
ACCTTGTCTGAGAACTATGTCGTGCTGGCGCTGTTGTGCGCTTTCTTTGGGCTCTACCTG
GTCACTCTGCTGTGGGCCTGCTATGCTGACCGCAGGTCTCGCTCTAAG------------
------------------------------------------------------------
------------------------------GTGACAGTGAAGCTGATTGGCTCACAGGGC
GAGAGTGACACACACAACCTCACAGATCCTGACAAGCCTGTCTTTGAGAGAGGAGCTGTC
GATATGTTCGTGTTGGCCACACCCTTCCCACTGGGCGAAGTGCGAAACCTCAGGCTGCAG
CACGACAACTCTGGAGGTCATCCGTCATGGTATATAAACAAGGTGACCATACAAGACCTC
CAAACACGACACGTGTTTCACTTCTTCTGTGACTGCTGGCTGAGCGCCGACCGTGGAGAC
AACATGACCAAGAAAACCTTCAATGCTGCAAAGAACAACGAGATCGCCAGCTTCAGGAAT
ATTTTCCAGAGCAGAACATCGACTGGCTTTAGGGATGAACACATCTGGGTATCCATCGTG
GATCCGCCGTCACGCAGTCCGTTCACACGTGCCCAGAGGGTCTCTTGCTGCATGAGCCTG
CTCCTCTGCACCATGGCCATCAACATCGCCTTCTGGAACATTCCTGCAGATGAGGGCTCA
CCAGTGCTCTTCCAGTTTGGTTCATTGAAAATCACCTGGCAGGATTTCATGATCGGGGTG
CAGAGTGGTCTTCTCATGTTTCCAATCAACATCCTCATCATCACCATCTTCCGAAGCATC
AGACCTCGCATGATTTCAAAATCTAAAAAAGGCGACCCGGAGGAGAACTTGAGACCCCCT
GCTGTTACTATACCATCTATTCTGAAGGATACAGAGGAGGTGATTTTTGCAGTGAGCAGT
AGTCCGAGGAACAAGATGTCAGAGATGCACAAGCTGGAGTCCACCGCTGACCTCTGCCCG
GCCTTGGACAGGGTGCATGAATTCATCCAGCTTATGCAAG---GGGAGAGTGAGAGTGAC
CCTCACTGGGTGTACTGCAGCAAGTTCCTCCTGGCTGGTCTGTGTCACCTCCTGATGTGC
CTCGAGAAACTGGATGTAAAGAACTTCCCGAGTACAGACGAGTATCAGCGGACCCTCAAC
GTCACCAACATACTGGTCCGCAAGGCTGAAATGGTCTTCAGCAGCCACTTGGCCTACTGC
CCGCCTCCTGTAAAGAAGAAGAAGCAGACGGCGAGCTTCTGGCTGCCCTGGTGGTGTGTG
TTCCTGGGCTGGTTCCTGTTGCTGTCCATCAGTGGAGTATCCACTTTCTTCACCCTGTTG
TACGGCTTGGATTACGGCAGGGAAAAGTCAGTCAAGTGGGTCATGTCTCTGGGCCTCTCC
CTCTTCCAGAGTATCTTTATTCTGCAGCCTCTCAAAGTGATCGGCATTGCTGTGTTTTTT
GCCCTGCTGCTAAAACCTGTAGCCGTGGAAGAGACTGAGGAAATTGAGCAGGTGATGTTA
GAGCAACAAGACA-AGTGTAGACGATACTCTGGCAGG--GACACACTGTGA
>OF04527-RA_aka
------------------------------------------------------------
------------------------------------------------------------
------------------------------------------------------------
------------------------------ATG--CAGCCGGA---------TCTCGAAG
CAGAT-----------AAAGAGCTA-----------------------------------
------------------------------------------------------------
------------------------------------------------------------
------------------------------------------------------------
------------------------------------------------------------
---------------------------------------------------CTGCGTATG
GAAACGACAGTGGGGGAGCCGACAGACGACAGCAGGGACGAATTTATTCGGTATTTGCTG
GAAGGCACTAAACATCTGAGTGCGCAATATGCTTTGAGCAACAACGACACTATCAGTCAC
ATAATCAACTGTAGCACCGGCATCCTCCTCCTCTCAATGAACAAATGTGACATCGAGACT
AACCCAAACCCTACGTCTTTGTTTGAGGAGGTCTTTGAGATCTTTCGGACGGTCTCGATG
CTCGTGGGTTCAGTAACCTCACAGAGAATTGTCATCAGGCACCCAACAGGCACCATCTAT
CAGAGCAGTCACACACCTGCTGATCTCAGCAATGCCGTGCTGGGCTCAGAGCAAGACGGT
GAGTTCGTCATACTCCCCTCACTAGCAACATTTCAGTCTCAGCTTGGCGACCGCAGCCCA
ATCATCGCTCAGATGGCTACGTTCTCAAGGAACCCCCATCCGTCTGATGACAACATCTCG
GGAACTCTTTGCAGCCTTTTACTTACCGATGGCGTCTCAGACATAAAGCTGACAAACCTG
ACAGAGATGATAGAGATCTATTTGCCTCATCCAAATGCAACAGCACTGACAAACAGCACT
GTTACACTGGAGAAAAACACAAAAGCACTAACTCAAATCAACGTCTCAGACCCTAATGTG
ACCATCTTCCTAAACGTGGATCCCAGTGCTAATGTGTCATTGGTTCTTAAGTTGTCCGAG
GGGTCACCTCCTAATGATACATATTTCGTCAGCACAACCATCTTGAGCCTAACAGATGGC
TATCGCTGGATGATAACCCCCGAGATGTTACAGCAGACTCCTGGAGTCTGGTATGTTGAC
ACCAGACTCTTTAATACCACTTGGGAGCCTGGTCTGACGCTGAAGATCACTTCTTTCATA
AGCAAGTGCTTATACTGGGACACAGAGAGGGAGATATGGACCACTGATGGCTGCCAGGTG
GGGGACAAAAGCACCCCAGAGCGAACGCAGTGTCTGTGTAACCACCTCACTCTCTTTGGG
AGCTCCTTCTTTGTGATGCCAAACTATGTGGACTTATCTCGCACAGCCGAGCTGTTCAGC
ACCTTGTCTGAGAACTATGTCGTGCTGGCGCTGCTGTGTGCTTTCTTTGGGCTCTACCTG
GTCACTCTGCTGTGGGCCTGCTATGCTGACCGCAGGTCTCGCTCTAAGAGGAAGCTGACC
CTGCTGGAGGACAACCACCCAGGCGCCCACTACAACTATCTGATCGGTGTCCAAACTGGT
CATCGCAAGAATGCTGGGACTACTGCCAATGTGACAGTGAAGCTGATTGGCTCACAGGGC
GAGAGCGACACACACAACCTCACAGATCCTGACAAGCCTGTCTTTGAGAGAGGAGCTGTC
GATATGTTCGTGTTGGCCACGCCCTTCCCACTGGGCGAAGTGCGAAACCTCAGGCTGCAG
CACGACAACTCTGGAGGTCATCCGTCATGGTATATAAACAAGGTGACCATACAAGACCTC
CAAACACGACACGTGTTTCACTTCTTCTGTGACTGCTGGCTGAGTGCTGACCGTGGAGAC
AACATGACCAAGAAAACCTTCAATGCTGCAAAGAACAACGAGATTGCCAGCTTCAGGAAT
ATTTTCCAGAGCAGAACATCGACTGGCTTTAGGGATGAACACATCTGGGTATCCATCGTG
GATCCGCCGTCACGCAGTCCGTTCACACGTGCCCAGAGGGTCTCTTGCTGCATGAGCCTG
CTCCTCTGCACCATGGCCATCAACATCGCCTTCTGGAACATTCCTGTAGATGAGGACTCA
CCAGTGCTCTTCCAGTTTGGTTCATTGAAAATCACCTGGCAGGAGCTCATGGTCGGGGTG
CAGAGTGGTCTTCTCATGTTTCCAATCAACATCCTCATCATCACCATCTTCCGAAGCATC
AGACCTCGCATAATTTCAAAATCTAAAATATGCGACCCGGAGGAGAACTTGAGACCCCCT
GCAGTTACCATACCATCTATTCTGAAGGATACAGAGGAGGTGATTTTTGCAGTGTGCAGT
AGTCCAAGGAACAAGATGTCAGAGATGCACAGGCTGGAGTCCACCGCTGACCTCTGCCCG
GCATTGGACAGGGTGCATGAATTCATCCAGCTTATGCAAG---GGGAGAGTGAGAGTGAC
CCCCACTGGGTGTACTGCAGCAAGTTCCTCCTGGCTGGTCTGTGTCACCTCCTGATGTGC
CTCGAGAAACTGGATGTAAAGAACTTCCCGAGTACAGACGAGTATCAGCGGACCCTCAAC
GTCACCAACATACTGGTCCGCAAGGCTGAGATGGTCTTCAGCAGCCACTTGGCCTACTGC
CCGCCTCCTGTAAAGAAGAAGAAGAAGTCGGCGAGCTGCTGGCTGCCCTGGTGGTGTGTG
TTCCTGGGCTGGTTCCTGTTGCTGTCCATCAGTGGAGTGTCCACTTTCTTCACCCTGTTG
TACGGCTTGGATTACGGCAGGGAAAAGTCAGTCAAGTGGGTCATGTCTCTGGGCCTCTCC
CTCTTCCAGAGTATCTTTATTCTGCAGCCTCTCAAGGTGATCGGCATTGCTGTGTTTTTT
GCCCTGCTGCTAAAACCTGTAGCCGTGGAGGAGACTGAGGAAATTGAGCAGGTGATGTTA
GAGCAACAAGACA-AGTGTAGACGATACTCTGGCAGG--GACACACTGTGA
>XP-033488033.1_lan
ATGGCTGTGTTACTTCGAACCTGTGTCTTTTTGTGGATTTCAGCTGGATTTCTATCTTTA
TCAGAAATATCTGAGACCTGTACGGACTACAATGACTGCCCCGCACCGTGTACATTTAAA
AATGTTCGTTTTGAGTTTCTGCGAGTATCTAAAACTTGGTCCCAAGCCAGGAGTTGCTGT
GAAAGGCGAGGAGGGGAGCTTCTTAGGGTGATGAACAGCCAGATTAAAATGTTTCTGAGC
AACATCACCAGAGAGAAAAGCACCAGCAATTGCACATGGTGGCTGGGGAAGGGGGTCCAC
GAGCAGGACCAGGACCCCACCATACAAAATGCTGACATTTCAAGGAACAACTGCACATAC
ATGAAGCTTAATCCTCTTCAGCTCATCCCAACGTCTGACTGCAACCAGAGGCTAGGCTTC
CTCTGCACCCACAATTT-------TAGCTCTTCATCAAACACAAAGTACCGGGCGATGTT
AAATAATGCAGCCAGATCTCGGCACAAAAGGAATGTGAG-----------CAACATGGCT
ATGCATGTTGCAGACATTGACAACCTCCTCCTGGAAGCAGATAAAGAGCTACTGCGTATG
GAAACGACGATGGGGGAGCCAACAGACGACAGCAGGGACAAATTCATTCAGTATTTGTTG
GCAGGCACTAAAAATCTGAGTGCACAATATGCTTTGAACAACAACGACACTATCAGTCAC
ATAATCAACTGTAGCACCGGCATCCTCCTTCTCTCAATGAACAAATGCGACATCGAGACT
AACCCAAACCCTACGTCTTTGTTTGAGGAGGTCTTTGAGATCTTTCGGACGGTCTCGATG
CTCGTGGGTTCAGCAACCTCACAGAGAATTGTCATCAGGCACCCAACAGGCACCATCTAT
CAGAGCAGTCACACACCTGCTGATCTCAGCAATGCCGTGCTGGGCTCAGAGCAAGACGGT
GAGTTCATCATACTCCCCTCACTTGCAGCACTTCAGTCTCAGCTTGGAGGCCGCAGCCCA
ATCATCGCTCAGATGGCTACGTTCTCAAGGAACCCCCATCCGTCTGATGACAACATCTCA
GGAACTCTTTGCAGCCTTTTACTTACCGATGGAGTCTCAGACATAAAGCTGACAAACCTG
ACAGAGATGATAGAGATCTATTTGCGTCATCCAAATGCGACAGCACTGACTAACAGCACT
GTTACATTGGAGAAAAACACAAAAGCACTAACTCAAATCAACGTCTCAGACCCTAATGTG
ACCATCTTCCTAAATGTGGAGCCCAGTGCTAATGTGTCATTGGTTCTTAAGCTGTCCGAG
GGGTCACCTCCTAATGATACATATTTTGTCAGCACAACCAACTTGAGCCTAACAGATGGC
TATCGCTGGATGATAACCCCCGAGATGTTACAGCAGACTCCTGGAGTCTGGTATGTTGAC
ACCAGACTCTTTAATACCACTTGGGAGCCTGGTCTGACGCTTAAGATCACTTCTTTCACA
AGCAAGTGCTTATACTGGAACACAGAGAGGGAGATATGGACCACTGATGGCTGCCAGGTG
GGGGACAAAAGCACTCCAGAGCGAACGCAGTGTCTGTGTAACCACCTCACTCTCTTTGGG
AGCTCTTTCTTTGTGATGCCAAACTACGTGGACTTATCTCGCACAGCCGAGCTGTTCAGC
ACATTGTCTGAGAACTATGTCGTGTTGGCGCTGTTATGTGCTTTCTTTGGGCTCTACCTG
GTGACTCTGCTGTGGGCCTGCTATGCTGACCGCAGGTCTTGCTCTAAGAGGAAGCTGACC
CTGCTGGAGGACAACCACCCAGGCGCTCACTACAACTATCTGATCAGTGTCCAAACTGGT
CATCGCAAGAACGCTGGGACTACTGCCAATGTGACAGTGAAGCTGATTGGCTCACAGGGC
GAGAGTGACACACACAACCTCACAGATCCTGACAAGCCTGTCTTTGAGAGAGGAGCTGTC
GATATGTTCGTGTTGGCCACACCCTTCCCACTGGGCGAAGTGCGAAACCTCAGGCTGCAG
CACGACAACTCTGGAGGTCATCCGTCATGGTATATAAACAAGGTGACCATACAAGACCTC
CAAACACGACACGTGTTTCACTTCTTCTGTGACTGCTGGCTGAGTGCCGACCGTGGAGAC
AACATGACCAAGAAAACCTTCAATGCTGCAAAGAACAACGAGATTGCCAGCTTCAGGAAT
ATTTTCCAGAGCAGAACATCGACTGGCTTTAGGGATGAACACATCTGGGTATCCATCGTG
GATCCTCCCTCACGCAGTCCGTTCACACGTGCCCAGAGGGTCTCTTGCTGCATGAGCCTG
CTCCTCTGCACCATGGCCATTAACATCGCCTTCTGGAACATTCCTGTAGATGAGGACTCA
CCAGTGCTCTTCCAGTTTGGTTCATTGCAAATCACCTGGCAGGAGCTCAAGGTCGGGATC
CAGAGTGGTCTTCTCATGTTTCCAATAAACATCCTCATCATCACCATCTTCCGAAGCATC
AGACCTCGCATGATTTCAAAATCTAAAAAAGATGACCCGGAGGAGAACTTAAGACCCCCT
GCAGTTACCATACCATCTATTCTGAAGGATACAGAGGAGGTGATTTTTGCAGTGAGCAGT
AGTCCGAGGAACAAGATGTCAGAGATGCACAGGCTGGAATCCACCGCTGACCTCTGCCCG
GCCTTGGACAGAGTGCATGAATTCATCCAGCTTATGCAAG---GGGAGAATGAGAGTGAC
CCCCACTGGGTGTACTGCAGCAAGTTCCTCCTGGCTGGTCTGTGTCACCTCCTGATGTGC
CTCGAGAAACTGGATGTAAAGAATTTCCCAAGTACAGACGAGTATCAGCGGACCCTCAAC
GTCACCAACATACTGGTCCGCAAGGCTGAGATGGTCTTCAGCAGCCACTTGGCCTACTGC
CCGCCTCCTGTAAAGAAGAAGAAGAAGTCGGCGAGCTGCTGGCTGCCCTGGTGGTGTGTG
TTTCTGGGCTGGTTCCTGTTGCTGTCCATCAGTGGAGTATCCACTTTCTTCACCCTGTTG
TACGGCTTGGATTATGGCAGGGAAAAGTCAGTCAAGTGGGTCATGTCTCTGGGCCTCTCC
CTCTTCCAGAGCATCTTTATTCTGCAGCCTCTCAAAGTGATCGGTATTGCTGTGTTTTTT
GCCCTGCTGCTAAAACCTGTAGCCGTGGAGGAGACTGAGGAAATTGAGCAGGTGATGTTA
GAGCAACAAGACA-AGTGTAGACGATATTCTGGCAGG--GACACACTGTGA
>Epmoa-GLEAN-10022394_moa
ATGGGTGCGTTACTTCGAACCTGTGTCTTTTTGTGGATTTCAGCTGGATTTCTATCTTTA
CCGGAAATATCTGAGACCTGTACGGACTACAATGACTGCCCCGCACCGTGTACATTTAAA
AATGTTCGTTTTGAGTTTGTGCGAGTATCTAAAACTTGGTCCCAAGCCAGGAGTCGCTGT
GAAAGGCGAGGAGGGGAGCTCCTTAGGGTGATGAACAGCCAGATTAAAATGTTCCTGAAC
AACATCACCAGAGAGAAAAGCACCAGCAACTGCACCTGGTGGCTGGGGAAGGGGGTCCAC
GAGCAGGACCAGGACCCCACCATACAAAACGCTGACATTTCAAGGAACAACTGCACATAC
ATGAAGCTTAATCCTCTTCAGCTCGTCCCAGTGTCTGACTGCAACCAGAGGCGAGGCTTC
CTCTGCACCCACAGTACGCATCAACAGCTTCCTACTCACTACTTTGAATTTTGTT-----
--------------------TACTCAAAAAGTTCATAAATGCTGTTCCTCCGACACAG--
---------------------------------GAAGCAGATAAAGAGCTACTGCGTATG
GAAACGACGATGGGGGAGCCGACAGACGACAGCAGGGACAAATTCATTCAGTATTTGTTG
GCAGGCACTAAAAATCTGAGTGCACAATATGCTTTGAACAACAACGACACTATCAGTCAC
ATAATCAACTGTAGCACCGGCATCCTCCTTCTCTCAATGAACAAATGCGACATTGAGACT
AACCCAAACCCTACGTCTTTGTTTGAGGAGGTCTTTGAGATCTTTCGGACGGTCTCGATG
CTCGTGGGTTCAGTAACCTCACAGAGAATTGTCATCAGGCACCCAACAGGCACCATCTAT
CAGAGCAGTCACACACCTGCTGATCTCAGCAATGCCGTGCTGGGCTCAGAGCAAGACGGT
GAGTTCATCATACTCCCCTCACTTGCAGCACTTCAGTCTCAGCTTGGAGGCCGCAGCCCA
ATCATCGCTCAGATGGCTACGTTCTCAAGGAACCCCCATCCGTCTGATGACAACATCTCG
GGAACTCTTTGCAGCCTTTTACTTACCGATGGAGTCTCAGACATAAAGCTGACAAACCTG
ACAGAGATGATAGAGATCTATTTGCCTCATCCAAATGCGACAGCACTGACTAACAGCACT
GTTACATTGGAGAAAAACACAAAAGCACTAACTCAAATCAACGTCTCAGACCCTAATGTG
ACCATCTTCCTAAACGTGGAGCCCAGTGCTAATGTGTCATTGGTTCTTAAGCTGTCCGAG
GGGTCACCTCCTAACGATACATATTTTGTCAGCACAACCAACTTGAGCCTAACAGATGGC
TATCGTTGGATGATAACCCCTGAGATGTTACAGCAGACTCCTGGAGTCTGGTATGTTGAC
ACCAGACTCTTTAATACCACTTGGGAGCCTGGTCTGACGCTTAAGATCACTTCTTTCATA
AGCAAGTGCTTATACTGGAACACAGAGAGGGAGATATGGACCACTGATGGCTGCCAGGTG
GGGGACAAAAGCACCCCAGAGCGAACGCAGTGTCTGTGTAACCACCTCACTCTCTTTGGG
AGCTCCTTCTTTGTGATGCCAAACTACGTGGACTTATCTCGCACAGCCGAGCTGTTCAGC
ACCTTGTCTGAGAACTATGTCGTGCTGGCACTGTTGTGTGCTTTCTTTGGGCTCTACCTG
GTGACTCTGCTGTGGGCCTGCTATGCTGACCGCAGGTCTCGCTCTAAGAGGAAGCTGACC
CTGCTGGAGGACAACCACCCAGGCGCTCACTACAACTATCTGATCGGTGTCCAAACTGGT
CATCGCAAGAACGCTGGGACTACTGCCAATGTGACAGTGAAGCTGATTGGCTCACAGGGC
GAGAGTGACACACACAACCTCACAGATCCTGACAAGCCTGTCTTTGAGAGAGGAGCTGTC
GATATGTTCGTGTTGGCCACACCCTTCCCACTGGGCGAAGTGCGAAACCTCAGGCTGCAG
CACGACAACTCTGGAGGTCATCCGTCATGGTATATAAACAAGGTGACCATACAAGACCTC
CAAACACGACATGTGTTTCACTTCTTCTGTGACTGCTGGCTGAGTGCCGACCGTGGAGAC
AACATGACCAAGAAAACCTTCAATGCTGCAAAGAACAACGAGATTGCCAGCTTCAGGAAT
ATTTTCCAGAGCAGAACATCGACTGGCTTTAGGGATGAACACATCTGGGTATCCATCGTG
GATCCTCCCTCACGCAGTCCGTTCACACGTGCCCAGAGGGTCTCTTGCTGCATGAGCCTG
CTCCTCTGCACCATGGCCATCAACATCGCCTTCTGGAACATTCCTGTAGATGAGGACTCA
CCAGTGCTCTTCCAGTTTGGTTCATTACAAATCACCTGGCAGGAGCTCATGGTCGGGGTG
CAGAGTGGTCTTCTCATGTTTCCAATAAACATCCTCATCATCACCATCTTCCGAAGCATC
AGACCTCGCATGATTTCAAAATCTAAAAAAGGCGACCCGGAGGAGAACTTGAGACCCCCC
GCAGTTACCATACCATCTATTCTGAAGGATACAGAGGAGGTGATTTTTGCAGTGAGCAGT
AGTCCGAGGAACAAGATGTCAGAGATGCACAGGCTAGAGTCCACCGCTGACCTCTGCCCA
GCCTTGGACAGGGTGCATGAATTCATCCAGCTTATGCAAGGTAGGGAGAGTGAGAGTGAC
CCCCACTGGGTGTACTGCAGCAAGTTCCTCCTGGCTGGTCTGTGTCACCTCCTGATGTGC
CTCGAGAAACTGGATGTAAAGAACTTCCCGAGTACAGATGAGTATCAGCAGACCCTCAAC
GTCACCAACATACTGGTCCGCAAGGCTGAGATGGTCTTCAGCAGCCACTTGGCCTACTGC
CCGCCTCCTGTAAAGAAGAAGAAGAAGTCGGCGAGCTGCTGGCTGCCCTGGTGGTGTGTG
TTCCTGGGCTGGTTCCTGTTGCTGTCCATCAGTGGAGTATCCACTTTCTTCACCCTGTTG
TACGGCTTGGATTACGGCAGGGAAAAGTCAGTCAAGTGGGTCATGTCTCTGGGCCTCTCC
CTCTTCCAGAGCATCTTTATTCTGCAGCCTCTCAAAGTGA--------------------
---------------------------------------------------GTAAGCTTA
A-------------AGTGTATCAAATA---------------------TAA
>E.fuscoguttatus.20174_fus
------------------------------------------------------------
------------------------------------------------------------
------------------------------------------------------------
------------------------------ATGAACAGCCAGATTAAAATGTTCCTGAAC
AACATCACCAGAGAGAAAAGCACCAGCAATTGCACCTGGTGGCTGGGGAAGGGGGTCCAC
GAGCAGGACCAGGACCCCACCATAC-----------------------------------
------------------------------------------------------------
------------------------------------------------------------
--------------------GGCACAAAAGGAATGTGAA--------------CATGG--
---------------------------------------------------CTGTGCATG
T---------TGCAGACATTGACA-ACCTCCTCCTGGACAAATTCATTCAGTATTTGTTG
GCAGGCACTAAACGTCTGAGTGCACAATATGCTTTGAACAACAACAACACTATCAGTCAC
ATAATCAACTGTAGCACCGGCATCCTCCTTCTGTCAATGAACAAATGCGACATTGAGACT
AACCCAAACCCTACGTCTTTGTTTGAGGAGGTCTTTGAGATCTTTCGCACGGTCTCGATA
CTCGTGGGTTCAGCAACCTCACAGAGAATTGTCATCAGGCACTCAACAGGCACCATCTAT
CAGAGCAGTCACACACCTGCTGATCTCAGCAATGCCGTGCTGGGCTCAGAGCAAGACGGT
GAGTTCATCATACTCCCCTCACTTGCAGCATTTCAGTCTCAGCTTGGAGGCCGCAGCCCA
ATCATCGCTCAGATGGCTACGTTCTCAAGGAACCCCCATCCGTCTGATGACAACATCTCG
GGAACTCTTTGCAGCCTTTTACTTACCGATGGAGTCTCAGACATAAAGCTGACAAACCTG
ACAGAGATGATAGAGATCTATTTGCCTCATCCAAATGCGACAGCACTGACTAACAGCACT
GTTACATTGGAGAAAAACACAAAAGCACTAACTCAAATCAACGTCTCAGACCCTAATGTG
ACCATCTTCCTAAACGTGGAGCCCAGTGCTAATGTGTCATTGGTTCTTAAGCTGTCCGAG
GGGTCACCTCCTAACAATACATATTTTGTCAGCACAACCAACTTGAGCCTAACAGATGGC
TATCGCTGGATGATAACCCCTGAGATGTTACAGCAGACTCCTGGAGTCTGGTATGTTGAC
ACCAGACTCTTTAATACCACTTGGGAGCCTGGTCTGACGCTGAAGATCACTTCTTTCACA
AGCAAGTGCTTATACTGGAACACAGAGAGGGAGATATGGACCACTGATGGCTGCCAGGTG
GGGGACAAAAGCACTCCAGAGCGAACGCAGTGTCTGTGTAACCACCTCACTCTCTTTGGG
AGCTCTTTCTTTGTGATGCCAAACCACGTGGACTTATCTCACACAGCTGAGCTGTTCAGC
ACATTGTCTGAGAACTATGTTGTGCTGGCGCTGTTGTGTGCTTTCTTTGGGCTCTACCTG
GTGACTCTGCTGTGGGCCTGCTATGCTGACCGCAGGTCTCGCTCTAAGAGGAAGCTGACC
CTGCTGGAGGACAACCACCCAGGCGCTCACTACAACTATCTGATCGGTGTCCAAACTGGT
CATCGCAAGAACGCTGGGACTACTGCCAATGTGACAGTGAAGCTGATTGGCTCACAGGGC
GAGAGTGACACACACAACCTCACAGATCCTGACAAGCCTGTCTTTGAGAGAGGAGCTGTC
GATATGTTCGTGTTGGCCACACCCTTCCCACTGGGCGAAGTGCGAAACCTCAGGCTGCAG
CACGACAATTCTGGAGGTCATCCGTCATGGTATATAAACAAGGTGACCATACAAGACCTC
CAAACACGACACGTGTTTCACTTCTTCTGTGACTGCTGGCTGAGTGCCGACCGTGGAGAC
AACATGACCAAGAAAACCTTCAATGCTGCAAAGAACAACGAGATTGCCAGCTTCAGGAAT
ATTTTCCAGAGCAGAACATCGACTGGCTTTAGGGATGAACACATCTGGGTATCCATCGTG
GATCCTCCCTCACGCAGTCCGTTCACACGTGCCCAGAGGGTCTCTTGCTGCATGAGCCTG
CTCCTCTGCACCATGGCCATCAACATCGCCTTCTGGAACATTCCTGTAGATGAGGACTCA
CCAGTGCTCTTCCAGTTTGGTTCATTGCATATCACCTGGCAGGAGCTCATGGTCGGGGTG
CAGAGTGGTCTTCTCATGTTTCCAATAAACATCCTCATCATCACCATCTTCCGAAGCATC
AGACCTCGCATGATTTCAAAATCTAAAAAAGGCGACCCGGAGGAGAACTTGAGACCCCCT
GCAGTTACCATTCCATCTATTCTGAAGGATACAGAGGAGGTGATTTTTGCAGTGAGCAGT
AGTCCGAGGAACAAGATGTCAGAGATGCACAGGCTGGAGTCCACCGCTGACCTCTGCCCG
GCCTTGGACAGGGTGCATGAATTCATTCAGCTTATGCAAG---GGGAGAGTGAGAGTGAC
CCCCACTGGGTGTACTGCAGCAAGTTCCTCCTGGCTGGTCTGTGTCACCTCCTGATGTGC
CTCGAGAAACTGGATGTAAAGAACTTCCCGAGTACAGACGAGTATCAGCAGACCCTCAAC
GTCACCAACATACTGGTCCGCAAGGCTGAGATGGTCTTCAGCAGCCACTTGGCCTACTGC
CCGCCTCCTGTAAAGAAGAAGAAGAAGTCGGCGAGCTGCTGGCTGCCCTGGTGGTGTGTG
TTCCTGGGCTGGTTCCTGTTGCTGTCCATCAGTGGAGTATCCACTTTCTTCACCCTGTTG
TACGGCTTGGATTATGGCAGGGAAAAGTCAGTCAAGTGGGTCATGTCTCTGGGCCTCTCT
CTCTTCCAGAGCATCTTTATTCTGCAGCCTCTCAAAGTGATCGGCATTGCTGTGTTTTTT
GCCCTGATGCTAAAACCTGTAGCCGTGGAGGAGACTGAGGAAATTGAGCAGGTGATGTTA
GGTAAGAACAGCATTACGCAGCCCATCTGTTACCAGAACAGCTTGGCGTGA
>C.altivelis-GLEAN-10027207_alt
------------------------------------------------------------
------------------------------------------------------------
------------------------------------------------------------
------------------------------ATGAACAGCCAGATTAAAATGTTCCTGAAC
AACATCACCAGAGAGAAAAGCACCAGCAATTGCACCTGGTGGCTGGGGAAGGGGGTCCAC
GAGCAGGACCAGGACCCCACCATACAAAATGCTGACATTTCAAGGAACAACTGCACATAC
ATGAAGCTTAATCCTCTTCAGCTCATCCCAACGTCTGACTGCAACCAGAGGCGAGGCTTC
CTCTGCACCCACAGTACGCATCAACAGCTTCCTACTCACTACTTTGAATTTT--------
--------------------GGCACAAAAGGAATGTGAA-----------CAACATGG--
---------------------------------------------------CTACGTCTG
T---------TGCAGACATTGACA-ACCTCCTCCTGGACAAATTCATTCAGTATTTGTTG
GCAGGCACTAAACGTCTGAGTGCACAATATGCTTTGAACAACAACGACACTATCAGTCAC
ATAATCAACTGTAGCACTGGCATCCTCCTTCTCTCAATGAACAAATGCGACATTGAGACT
AACCCAAACCCTACGTCTTTGTTTGAGGAGGTCTTTGAGATCTTTCGGACGGTCTCGATG
CTCGTGGGTTCAGCAACCTCACAGAGAATTGTCATCAGGCACCCAACAGGCACCATCTAT
CAGAGCAGTCACACACCTGCTGATCTCAGCAATGCCGTGCTGGGCTCAGAGCAAGACGGT
GAGTTCATCATACTCCCCTCACTTGCAGCACTTCAGTCTCAGCTTGGAGGCCGCAGCCCG
ATCATCGCTCAGATGGCTACGTTCTCAAGGAACCCCCATCCGTCTGATGACAACATCTCG
GGAACTCTTTGCAGCCTTTTACTTACTGATGGAGTCTCAGACATAAAGCTGACAAACCTG
ACAGAGATGATAGAGATCTATTTGCCTCATCCAAATGCGACAGCACTGACTAACAGCACT
GTTACATTGGAGAAAAACACAAAAGCACTAACTCAAATCAACGTCTCAGACCCTAATGTG
ACCATCTTCCTAAACGTGGAGCCCAGTGTTAATGTGTCATTGGTTCTTAAGCTGTCCGAG
GGGTCACCTCCTAATGACACATATTTTGTCAGCACAACCAACTTGAGCCTAACAGATGGC
TATCGCTGGATGATAACCCCTGAGATGTTACAGCAGACTCCTGGAGTCTGGTATGTTGAC
ACCAGACTCTTTAATACCACTTGGGAGCCTGGTCTGACGCTGAAGATCACTTCATTTATA
AGCAAGTGCTTATACTGGAACACAGAGAGGGAGATATGGACCACTGATGGCTGCCAGGTG
GGGGACAAAAGCACTCCAGAGCGAACGCAGTGTCTGTGTAACCACCTCACTCTCTTTGGG
AGCTCCTTCTTTGTGATGCCAAACTACGTGGACTTATCTCGCACAGCCGAGCTGTTCAGC
ACATTGTCTGAGAACTATGTCGTGCTGGCGCTGTTGTGTGCTTTCTTTGGGCTCTACCTG
GTGACTCTGCTGTGGGCCTGCTATGCTGACCGCAGGTCTCGCTCTAAGAGGAAGCTGACC
CTGCTGGAGGACAACCACCCAGGCGCTCACTACAACTATCTGATCGGTGTCCAAACTGGT
CATCGCAAGAACGCTGGGACTACTGCCAATGTGACAGTGAAGCTGATTGGCTCACAGGGC
GAGAGTGACACACACAACCTCACAGATCCTGACAAGCCTGTCTTTGAGAGAGGAGCTGTC
GATATGTTCGTGTTGGCCACACCCTTCCCACTGGGCGAAGTGCGAAACCTCAGGCTGCAG
CACGACAACTCTGGAGGTCATCCGTCATGGTATATAAACAAGGTGACCATACAAGACCTC
CAAACACGACACGTGTTTCACTTCTTCTGTGACTGCTGGCTGAGTGCCGACCGTGGAGAC
AACATGACCAAGAAAACCTTCAATGCTGCAAAGAACAACGAGATTGCCAGCTTCAGGAAT
ATTTTCCAGAGCAGAACATCGACCGGCTTTAGGGATGAACACATCTGGGTGTCCATCGTG
GATCCTCCCTCACGCAGTCCGTTCACACGTGCCCAGAGGGTCTCTTGCTGCATGAGCCTG
CTCCTCTGCACCATGGCCATCAACATCGCCTTCTGGAACATTCCTGTAGATGAGGACTCA
CCAGTGCTCTTCCAGTTTGGTTCATTGCAAATCACCTGGCAGGAGCTCATGGTCGGGGTG
CAGAGTGGTCTTCTCATGTTTCCAATAAACATCCTCATCATCACCATCTTCCGAAGCATC
AGACCTCGCATGATTTCAAAATCTAAAAAAGGCGACCCGGAGGAGAACTTGAGACCCCCT
GCAGTTACCATACCATCTATTCTGAAGGATACAGAGGAGGTGATTTTTGCAGTGAGCAGT
AGTCCGAGGAACAAGATGTCAGAGATGCACAGGCTGGAGTCCACCGCTGACCTCTGCCCG
GCCTTAGACAGGGTGCATGAATTCATCCAGCTTATGCAAGGTAGGGAGAGTGAGAGTGAC
CCCCACTGGGTGTACTGCAGCAAGTTCCTCCTGGCTGGTCTGTGTCACCTCCTGATGTGC
CTCGAGAAACTGGATGTAAAGAACTTCCCGAGTACAGACGAGTATCAGCAGACCCTCAAC
GTCACCAACATACTGGTCCGCAAGGCTGAGATGGTCTTCAGTAGCCACTTGGCCTACTGC
CCGCCTCCTGTAAAGAAGAAGAAGAAGTCGGCGAGCTGCTGGCTGCCCTGGTGGTGTGTG
TTCCTGGGCTGGTTCCTGTTGCTGTCCATCAGTGGAGTATCCACTTTCTTCACCCTGTTG
TACGGCTTGGATTATGGCAAGGAAAAGTCAGTCAAGTGGGTCATGTCTCTGGGCCTCTCC
CTCTTCCAGAGCATCTTTATTCTGCAGCCTCTCAAAGTGATCGGCATTGCTGTGTTTTTT
GCCCTGCTGCTAAAACCTGTAGCTGTGGAGGAGACTGAGGAAATTGAGCAGGTGATGTTA
GGTAAGAACAGCATTACGCAACCCATCTGTTACCAGAACAGCTTGGCGTGA
