# Supplementary material for: Chromosome-Level Genome Assembly of the Speckled Blue Grouper (Epinephelus cyanopodus) Provides Insight into Its Adaptive Evolution
Source: Biology (Basel). 2022 Dec 13;11(12):1810. doi: 10.3390/biology11121810 (PMC9775623; doi:10.3390/biology11121810)
Supplement: Supplementary file 1 [file biology-11-01810-s001.zip › Supplemental Data/HO01157.align]

>Ecy-GLEAN-10025943_Ecy
ATGATGCGGAGATTAGCTGCGGCGTGTCTCCTGCTGTCGCTTCTCAAAGTGTCGGTGTGT
ATTCAGGTGGTTGTTCCTCAGCAGGAGCGCAGCACAACTCTGTTTGCCTCAGTCACCCTC
CGCTGCGACTACTCCACCTCTGCAAACCTTCAAGATGTTCTGGTCACTTGGAGGTTCAAG
TCCTTCTGCAAGGACCCCGTGCTGGAGTACTACTCCACAGCGTACCAGTCTGCGCTACAG
TTGGGACAGGACCCATCGAATGACTGTCCAGACCGTCAACGGACGGTGCGCACAGTGATC
CAGAAGAGAGGAAACAGTGAGCCGACACTGGGACCAGACTATCGTGAACGCAGGATCACC
ATCCAAAACAAGGCAGACCTGGTGATCAGTGAGGTGATGTGGTGGGATAACGGGGTGTAC
TTCTGCTCTGTCGATGCTGCTGGAGACACCTCTGGAGACTCGGACAAAGAAGTCAAACTC
ATCGTTTACCACTGGTTAGTAGTGTTGTTAATCATCTTGGGAGCCATCCTCCTGATCATC
CTCTTAGGTGTGTGCTGCTGCCAGTGCTGCCCTCAGAGATGCTGCTGCTATGTTCGCTGT
CCCTGCTGCCCGCAGCAATGCTGCTGTCCAGAAAAAGCTGTGATGCAGTATCGTATGATG
AAGCAGGCTCAGAGGGCCATGGCTCCCTGGGCAGGAGGACAGCCATTATATGCACCAATG
ACCCATGCCTCCTCCCAGATGAACCCGCTGCTCTACCCAGGATCTGTTTCAGGGAAGAGC
ATCCCTCTGAAGCCCATGCCCCTCCCTCCTCCTCAGTCCTCAGCTTACAGCATGCCCCCT
CCCAGCGGTAACCACACCCCTGCCAACACCAATCACATGCTTGATTACCTGGAGAGCCAG
ATGAGGGGGATGGACATGAACACTCCCCTGCTGCAGCCACCTCCACCCCAGCACATGCAA
CAGATGCCACCTCCTCCCCAGCACATGCAACAGATGCCA---------------------
---CCTCCTCCCCAGCACATGCACCACCCGGTCCCATTTTCCCCTGGCCCTCCCAGCATG
ATCTCTGCCCTTGATGACGGCCCCACAGAGCGCCGCGTCATAACACTTCCACCCATCAGA
GAGCCGGGCAGATTCCCACCTCCCGCACCCAAGACTCGCCCCCCGAGCTCCAGCGAGAGC
AGCCGCAGCGGCTTTGGCCGTTCTGACGAGCGAGGAGCAGCAGGCAGGCGTTACCCCTCA
CCCACCCGGTCCAGAGGTGTTCCCAGGAGCTACAGCGAGGAGTCACTAGACGGACGGGGT
CACAACCGGCCACGTGCCGGCATGGACCGCCCCCGCTCTCGCTCCAGGGATGACCTGTTT
GACAGCAGGTCCAGAGGAAACTACTCCCCTCCAGCATCACGGCGCACCGGGCGAGGATCC
TGGAGCTCGGATGACGAAGGCAGCAGCA---------GGAGAGGAGGAGGAGGGAGGAGA
GGAGGTGGAGGTGGAGGCTGGGTTGACAAACCTCCCAGTTACACTGAGTACGAGCCTGGA
AAGAAACCAGGAGGACGGAGGAATGAACGCTACTCTGT-----AAGACACACGCTTCTTT
AG----------------------------------------------------------
--------------------
>Epmoa-GLEAN-10022435_moa
ATGATGCGGAGATTAGCTGCGGCGTGTCTCCTGCTGTCGCTTCTCAAAGTGTCGGTGTGT
ATTCAGGTGATTGTTCCTCAGCAGGAGCGCAGCACAGCTCTGTTTGCCTCAGTCACCCTC
CGCTGCGACTACTCCACCTCTGCAAACCTTCAAGATGTTCTGGTCACCTGGAGGTACAAG
TCCTTCTGCAAGGACCCCGTGCTGGAGTACTACTCCACAGCGTACCAGTCTGCGCTACAG
TTGGGACAGGACCCATCGAATGACTGTCCAGACCGTCAGCGGACGGTGCGCACAGTAATC
CAAAAGAGAGGAAGCAGTGAGCCGACACTGGGAGCAGAGTACCGTGAACGCAGGATCACC
ATCCAAAACAAGGCAGACCTGGTGATCAATGAGGTGATGTGGTGGGATAACGGGGTGTAC
TTCTGCTCTGTTGATGCTGCTGGAGACACCTCTGGAGACTCAGACAAAGAAGTCAAACTC
ATCGTTTATCACTGGTTAGTAGTGTTGTTCATCATCATCGGAGCCCTCCTCCTGATCATC
CTCTTGTGTGTGTGCTGCTGCCAGTGCTGCCCTCAGAGATGCTGCTGCTATGTTCGCTGT
CCCTGCTGCCCGCAGCAATGCTGCTGTCCAGAAAAAGCTGTGATGCAGCATCGTATGATG
AAGGAGGCTCAGAGGGCCATGGCTCCCTGGGCAGGAGGACAGCCAATATATGCACCAATG
ACCCATGCCTCCTCCCAGATGAACCCGCTGCTCTACCCAGGATCTGTTTCAGGGAAGAGC
ATCCCTCTGAAGCCCATGCCCCTCCCTCCTCCTCAGTCCTCAGCTTACAGCATGCCCCCT
CCCAGCGGTAACCACACCCCTGCCAACACCAATCACATGCTTGATTACCTGGAGAGCCAG
GTGAGGGGGATGGACATGACCAGTCCCCTGCTGCAGCCACCTCCACCCCAGCACATGCAA
CAGATGCCACCTCCTCCCCAGCACATGCAG---------------------------CAG
ATGCCTCCTCCCCAGCACATGCACCACTCGGTCCCATTTTCCCCCGGCCCTCCCAGCATG
ATCTCTGCCCTTGATGACGGCCCCGCAGAGCGCCGTGTCATCACACTTCCACCCATCAGA
GAGCCGGGTAGAATCCCACCTCCCGCACCCAAGACTCGCCCCCCGAGCTCCAGCGAGAGC
AGCCGCAGCGGCTTTGGCCGTCGTGACGAGCGAGGAGCAGCGGGCAGGCGTTACCCCTCA
CCCACCCGGTCCAGAGGTGTTCCCAGGAGCTACAGCGAGGAGTCACTAGACGGACGGGGT
CAGAACCGGCCACATGTCGGCATGGACCGCCCCCGCTCTCGCTCCAGGGATGACCTGTTT
GACAGCAGGTCCAGAGGAAACTACTCCCCTCCAGCATCACGGCGCACCGGGCGAGGATCC
TGGAGCTCGGATGATGAGGGCAGCAGGA---------GAGGAGGAGGAGGAGGGAGGAGA
------GGAGGTGGAGGCTGGGTTGACAAACCTCCCAGTTACACCGAGTACGAGCCTGGA
AAGAAACCAGGAGGACGGAGGAATGAACGCTACTCTGT-----AAGACACACGCTTCTTT
AG----------------------------------------------------------
--------------------
>OF04493-RA_aka
ATGATGCGGAGATTAGCTGCGGCGTGTCTCCTGCTGTCGCTTCTCAAAGTGTCGGTGTGT
ATTCAGGTGATTGTTCCTCAGCAGGAGCGCAGCACAGCTCTGTTTGCCTCAGTCACCCTC
CGCTGCGACTACTCCACCTCTGCAAACCTTCAAGATGTTCTGGTCACTTGGAGGTACAAG
TCCTTCTGCAAGGACCCCGTGCTGGAGTACTACTCCACAGCGTACCAGTCTGCGCTACAG
TTGGGACAGGACCCATCGAATGACTGTCCAGACCGTCAACGGACGGTGCGCACAGTGATC
CAGAAGAGAGGAAGCAATGAGCCGACACTGGGAGCAGAGTACCGTGAACGCAGGATCACC
ATCCAAAACAAGGCAGACCTGGTGATCAATGAGGTGATGTGGTGGGATAACGGGGTGTAC
TTTTGCTCCGTCGATGCTGCTGGAGACACCTCTGGAGACTCAGACAAAGAAGTCAAACTC
ATCGTTTACCACTGGTTAGTAGTGTTGTTCATCATCATCGGAGCCCTCCTCCTGATCATC
CTCCTCTGTGTGTGCTGCTGCCAGTGCTGCCCTCAGAGATGCTGCTGCTATGTTCGCTGT
CCCTGCTGCCCGCAGCAATGCTGCTGTCCAGAAAAAGCTGTGATGCAGCATCGTATGATG
AAGGAAGCTCAGAGGGCCATGGCTCCCTGGGCAGGAGGACAGCCAGTATATGCACCAATG
ACCCATGCCTCCTCCCAGATGAACCCGCTGCTCTACCCAGGATCTATTTCAGGGAAGAGC
ATCCCTCTGAAGCCCATGCCCCTCCCTCCTCCTCAGTCCTCAGCTTACAGCATGCCCCCT
CCCAGCGGTAACCACACCCCTGCCAACACCAATCACATGCTTGATTACCTGGAGAGCCAG
GTGAGGGGGATGGACATGAACAGTCCCCTGCTGCAGCCACCTCCACCCCAGCACATGCAA
CAGATGCCACCTCCTCCCCAGCACATGCAGCAGATGCCTCCTCCCCAGCACATGCACCAG
ATGCCTCCTCCCCAGCACATGCACCACTCGGTCCCATTTTCCCCCGGCCCTCCCAGCATG
ATCTCTGCCCTTGATGACGGCCCCGCAGAGCGCCGCGTCATCACACTTCCACCCATCAGA
GAGTCGGGCAGAATCCCACCTCCCGCACCCAAGACTCGCCCCCCGAGCTCCAGCGAGAGC
AGCCGCAGCGGCTTTGGCCGTCGTGATGAGCGAGGAGCAGCGGGCAGGCGTTACCCCTCA
CCCACCCAGTCCAGAGGTGTTCCCAGGAGCTACAGCGAGGAGTCACTAGACGGACGGGGT
CACAACCGGCCACATGTTGGCATGGACCACCCCCGCTCTTGCTCCAGGGATGACCTGTTT
GACAGCAGGTCCAGAGGAAACTACTCCCCTCCAGCATCACGGCGCACCGGGCGAGGATCC
TGGAGCTCGGATGATGAGGGCAGCAGGA------GAGGAGGAGGAGGAGGAGGGAGGAGA
GGAGGTGGAGGTGGAGGCTGGGTTGACAAACCTCCCAGTTACACCGAGTACGAGCCTGGA
AAGAAACCAGGAGGACGGAGGAATGAACGCTACTCTCCTCGCAGTGGCACCAGTGTCGTC
ATCTGA------------------------------------------------------
--------------------
>C.altivelis-GLEAN-10027164_alt
ATGATGCGGAGATTAGCTGCGGCGTGTCTCCTGCTGTCGCTTCTCAAAGTGTCGGTTTGT
ATTCAGGTGATTGTTCCTCAGCAGGAGCGCAGCACAGCTCTGTTTGCCTCAGTCACCCTC
CGCTGCGACTACTCCACCTCTGCAAACCTTCAAGATGTTCTGGTCACCTGGAGGTACAAG
TCCTTCTGCAAGGACCCGGTGCTGGAGTACTATTCCACAGCGTACCAGTCTGCGCTACAG
TTGGGACAGGACCCATCGAATGACTGTCCAGACCGTCAGCGGACGGTGCGCACAGTGATC
CAGAAGAGAGGAAGCAACGAGCCGACACTGGGAGCAGAGTACCGTGAACGCAGGATCACC
ATCCAAAACAAGGCAGACCTGGTGATCAATGAGGTGATGTGGTGGGATAACGGGGTGTAC
TTCTGCTCTGTTGATGCTGCTGGAGACACCTCTGGAGACTCAGACAAAGAAGTCAAACTC
ATTGTTTACCACTGGTTAGTAGTGTTGTTTATCATCATCGGAGCCCTCCTCCTGATCATC
CTCTTCTGTGTGTGCTGCTGCCAGTGCTGCCCTCAGAGATGCTGCTGCTATGTTCGCTGT
CCCTGCTGCCCGCAGCAATGCTGCTGTCCAGAAAAAGCTGTGATGCAGCATCGTATGATG
AAGGAGGCTCAGAGGGCCATGGCTCCCTGGGCAGGAGGACAGCCAATATATGCACCAATG
ACCCATGCCTCCTCCCAGATGAACCCGCTGCTCTACCCAGGATCTGTTTCAGGGAAGAGC
ATCCCTCTGAAGCCCATGCCCCTCCCTCCTCCTCAGTCCTCAGCTTACAGCATGCCCCCT
CCCAGCGGTAACCACACCCCTGCCAACACCAATCACATGCTTGATTACCTGGAGAGCCAG
GTGAGGGGGATGGACATGACCAGTCCCCTGCTGCAGCCACCTCCACCCCAGCACATGCAA
CAGATGCCACCTCCTCCCCAGCACATGCAG---------------------------CAG
ATGCCTCCTCCCCAGCACATGCACCACTCGGTCCCATTTTCCCCCGGCCCTCCCAGCATG
ATCTCTGCCCTTGATGACGGCCCCGCAGAGCGCCGCGTCATCACACTTCCACCCATCAGA
GAGCCGGGTAGAATCCCACCTCCCGCACCCAAGACTCGCCCCCCAAGCTCCAGCGAGAGC
AGCCGCAGCGGCTTTGGCCGTCGTGACGAGCGAGGAGCAGCGGGCAGGCGTTACCCCTCA
CCCACCCGGTCCAGAGGTGTTCCCAGGAGCTACAGCGAGGAGTCACTAGACGGACGGGGT
CACAACCGGCCACATGTCGGCATGGACCGTCCCCGCTCTCGCTCCAGGGATGACCTATTT
GACAGCAGGTCCAGAGGAAACTACTCCCCTCCAGCATCACGGCGCACCGGGCGAGGATCC
TGGAGCTCGGATGATGAGGGCAGCAGGAGAGGAGGAGGAGGAGGAGGAGGAGGGAGGAGA
------GGAGGTGGAGGCTGGGTTGACAAACCTCCCAGTTACACTGAGTACGAGCCTGGA
AAGAAACCAGGAGGACGGAGGAATGAACGCTACTCT--------TGGCACCAGTGTCGTC
ATCTGAGCCCTCCTGAACCTGTTTCAAAGAACGTGCACGCCTCACTAGAACTGGGAGCCT
TGTTGTCTGGCTACTGGTAA
>E.fuscoguttatus.20574_fus
ATGATGCGGAGATTAGCTGCGGCGTGTCTCCTGCTGTCGCTTCTCAAAGTGTCGGTGTGT
ATTCAGGTGATTGTTCCTCAGCAGGAGCGCAGCACAGCTCTGTTTGCCTCAGTCACCCTC
CGCTGCGACTACTCCACCTCTGCAAACCTTCAAGATGTTCTGGTCACCTGGAGGTACAAG
TCCTTCTGCAAAGACCCCGTGCTGGAGTACTACTCCACAGCGTACCAGTCTGCGCTACAG
TTGGGACAGGACCCATCAAATGACTGTCCAGACCGTCAGCGGACGGTGCGCACAGTGATC
CAGAAGAGAGGAAGCAACGAGCCGACACTGGGAGCAGAGTACCGTGAACGCAGGATCACC
ATCCAAAACAAGGCAGACCTGGTGATCAGTGAGGTGATGTGGTGGGATAACGGGGTGTAC
TTCTGCTCTGTTGATGCTGCTGGAGACACCTCTGGAGACTCAGACAAAGAAGTCAAACTC
ATCGTTTATCACTGGTTAGTAGTGTTGTTCATCATCATCGGAGCCCTCCTCCTGATCATC
CTCTTCTGTGTGTGCTGCTGCCAGTGCTGCCCTCAGAGATGCTGCTGCTATGTTCGCTGT
CCCTGCTGCCCGCAGCAATGCTGCTGTCCGGAAAAAGCTGTGATGCAGCATCGTATGATG
AAGGAGGCTCAGAGGGCCATGGCTCCCTGGGCAGGAGGACAGCCAGTATATGTACCAATG
ACCCATGCCTCCTCCCAGATGAACCCGCTGCTCTACCCAGGATCTGTTTCAGGGAAGAGC
ATCCCTCTGAAGCCCATGCCCCTCCCTCCTCCTCAGTCCTCAGCTTACAGCATGCCCCCT
CCCAGCGGTAACCACACTCCTGCCAACACCAATCACATGCTTGATTACCTGGAGAGCCAG
GTGAGGGGGATGGACATGACCAGTCCCCTGCTGCAGCCACCTCCACCCCAGCACATGCAA
CAGATGCCA---------------------------------------------------
---CCTCCTCCCCAGCACATGCACCACTCGGTCCCATTTTCACCCGGCCCTCCCAGCATG
ATCTCTGCCCTTGATGACGGCCCCGCAGAGCGCCGCGGCATCACACTTCCACCCATCAGA
GAGCCGGGTAGAATCCCACCTCCCGCACCCAAGACTCGCCCCCCGAGCTCCAGCGAGAGC
AGCCGCAGCGGCTTTGGCCGTCGTGACGAGCGAGGAGCAGCGGGCAGGCGTTACCCCTCA
CCCACCCGGTCCAGAGGTGTTCCCAGGAGCTACAGTGAGGAGTCACTAGACGGACGGGGT
CACAACCGGCCACATGTCGGCATGGACCGCCCCCGCTCTCGCTCCAGGGATGACCTGTTT
GACAGCAGGTCCAGAGGAAACTACTCCCCTCCAGCATCACGGCGCACCGGGCGAGGATCC
TGGAGCTCGGATGATGAGGGCAGCAGGA------------GAGGAGGAGGAGGGAGGAGA
------GGAGGTGGAGGCTGGGTTGACAAACCTCCCAGTTACACCGAGTACGAGCCTGGA
AAGAAACCAGGAGGACGGAGGAATGAACACTACTCTCCTCGCAGTGGCACCAGTGTCGTC
ATCTGA------------------------------------------------------
--------------------
>XP-033494889.1_lan
ATGATGCGGAGATTAGCTGCGGCGTGTCTCTTGCTGTCGCTTCTCAAAGTGTCGGTGTGT
ATTCAGGTGATTGTTCCTCAGCAGGAGCGCAGCACAGCTCTGTTTGCCTCAGTCACCCTC
CGCTGCGACTACTCCACCTCTGCAAACCTTCAAGATGTTCTGGTCACCTGGAGGTACAAG
TCCTTCTGCAAGGACCCCGTGCTGGAGTACTACTCCACAGCGTACCAGTCTGCGCTACAG
TTGGGACAGGACCCATCGAATGACTGTCCAGACCGTCAGCGGACGGTGCGCACAGTGATC
CAGAAGAGAGGAAGCAATGAGCCGACGCTGGGAGCAGAGTACCGTGAACGCAGGATCACC
ATCCAAAACAAGGCAGACCTGGTGATCAATGAGGTGATGTGGTGGGATAACGGGGTGTAC
TTCTGCTCTGTTGATGCTGCTGGAGACACCTCTGGAGACTCAGACAAAGAAGTCAAACTC
ATCGTTTATCACTGGTTAGTAGTGTTGTTCATCATCATCGGAGCCCTCCTCCTGATCATC
CTCTTCTGTGTGTGCTGCTGCCAGTGCTGCCCTCAGAGATGCTGCTGCTATGTTCGCTGT
CCCTGCTGCCCGCAGCAATGCTGCTGTCCAGAAAAAGCTGTGATGCAGCATCGTATGATG
AAGGAGGCTCAGAGGGCCATGGCTCCCTGGGCAGGAGGACAGCCAGTATATGCACCAATG
ACCCATGCCTCCTCCCAGATGAACCCGCTGCTCTACCCAGGATCTGTTTCAGGGAAGAGC
ATCCCTCTGAAGCCCATGCCCCTCCCTCCTCCTCAGTCCTCAGCTTACAGCATGCCCCCT
CCCAGCGGTAACCACACCCCTGCCAACACCAATCACATGCTTGATTACCTGGAGAGCCAG
GTGAGGGGGATGGACATGACCAGTCCCCTGATGCAGCCACCTCCACCCCAGCACATGCAA
CAGATGCCA---------------------------------------------------
---CCTCCTCCCCAGCACATGCACCACTCGGTCCCATTTTCCCCCGGCCCTCCCAGCATG
ATCTCTGCCCTTGATGACGGCCCCGCAGAGCGCCGCGTCATCACACTTCCACCCATCAGA
GAGCCGGGTAGAATCCCACCTCCCGCACCCAAGACTCGCCCCCCGAGCTCCAGCGAGAGC
AGCCGCAGCGGCTTTGGCCGTCGTGACGAGCGAGGAGCAGCGGGCAGGCGTTACCCCTCA
CCCACCCGGTCCAGAGGTGTTCCCAGGAGCTACAGCGAGGAGTCACTAGATGGACGGGGT
CACAACCGGCCACATGTCGGCATGGACCGCCCCCGCTCTCGCTCCAGGGATGACCTGTTT
GACAGCAGGTCCAGAGGAAACTACTCCCCTCCAGCATCACGGCGCACTGTGCGAGGATCT
TGGAGCTCGGATGATGAGGGCAGCAGGA------------GAGGAGGAGGAGGGAGGAGA
------GGAGGTGGAGGCTGGGTTGACAAACCTCCCAGTTACACCGAGTACGAGCCTGGA
AAGAAACCAGGAGGACGGAGGAATGAACGCTACTCTCCTCGCAGTGGCACCAGTGTCGTC
ATCTGA------------------------------------------------------
--------------------
