# Supplementary material for: Chromosome-Level Genome Assembly of the Speckled Blue Grouper (Epinephelus cyanopodus) Provides Insight into Its Adaptive Evolution
Source: Biology (Basel). 2022 Dec 13;11(12):1810. doi: 10.3390/biology11121810 (PMC9775623; doi:10.3390/biology11121810)
Supplement: Supplementary file 1 [file biology-11-01810-s001.zip › Supplemental Data/HO01162.align]

>Ecy-GLEAN-10025951_Ecy
------------------------------------------------------------
------------------------------------------------------------
-----ATGGCGGATAACGATGATATCAGG-AGAGGTGGCACCGACGACGG---AGGGCCG
CAGGAGGAGGAAGGCAGAGTGAAAACTAAGCCTGTCTCTTGTAGCAATGTGGGAGGAGAA
GGGACCGCAGTCAAACGCACATCCCAGCATCTCACACCTGAAGATGAGGACGAGTCCTCA
GCGGATCCACCTGCACCCCGCAAAGTCTCCAAGATAGGCTTTAGCATGAGCAGTCAGATG
GGAAAGAAGTCCAACCCCATATCGATCAAACTTGGAGCAACAAAACCCAAAGAGCCTGCA
CCAATTGTTCCTCCGAAAAAGGCAGGGCTGGCTTCTGTTTTTAACGAAGATGATGATAGT
GAACCTGAGGAGATGCCTCCAGAAGCAAAGATGAGGATGAAGAATATTGGCAGGGAGACG
CCGACATCTGCGGGACCCAATTCCTTCAACAAGGGCAAGCAGGGTTTCTCTGATCATCAA
AAACTTTGGGAGAGGAAGATGAAGGCCCAGGCAGACAAACTGTAA
>OF04487-RA_aka
ATGCTTCTTCTTCTTCTTCTTCTGCTTCTTCTTCTGCTTCTTCTTCTTCTTCTTCGCAGC
CTGTTTGGCTCACAGTGCCTGAAGAAGACTAGCGGCATGAGCTGGCAGGTTTCAGAGGAG
AAATCATGGCGGATTACGAGCATATCAGGAAGAGGTGGCACCGACGACGG---AGGGCCG
CAGGAGGAGGAAGGCAGAGTGAAAACTAAGCCTGTCTCTTGTAGCAATGTGGGAGGAGAA
GGGACCGCAGTCAAACGCACATCCCAGCATCTCACATCTGAAGATGAGGACGAGTCCTCA
GCGGATCCACCTGCACCCCGCAAAGTCTCCAAGATAGGCTTTAGCATGAGCGGTCAGATG
GGAAAGAAGTCCAACCCCATATCGATCAAACTTGGAGCAACAAAACCCAAAGAGCCTGCA
CCAATAGTTCCTCCGAAAAAGGCAGGGCTGGCTTCTGTTTTTAACGAAGATGATGATAGT
GAACCTGAGGAGATGCCTCCAGAAGCAAAGATGAGGATGAAGAATATTGGCAGGGAGACG
CCGACATCTGCGGGACCCAATTCCTTCAACAAGGGCAAGCAGGGTTTCTCTGATCATCAA
AAACTTTGGGAGAGGAAGATGAAGGCCCAGGCAGACAAACTGTAA
>C.altivelis-GLEAN-10027156_alt
------------------------------------------------------------
------------------------------------------------------------
-----ATGGCGGATTACGAGCATATCAGG-AGAGGTGGCACCGACGACGG---AGGGCCG
CAGGAGGAGGAAGGCAGAGTGAAAACTAAGCCTGTCTCTTGTAGCAATGTGGGAGGAGAA
GGGGCCGCAGTCAAACGCACATCCCAGCATCTCACACCTGAAGATGAGGACGAGTCCTCA
GCGGATCCACCTGCACCCCGCAAAGTCTCCAAGATAGGCTTTAGCATGAGCGGTCAGATG
GGGAAGAAGTCCAACCCCATATCTATCAAACTTGGAGCAACAAAACCCAAAGAACCTGCA
CCAATAGTTCCCCCGAAAAAGGCAGGGCTGGCGTCTGTTTTTAATGAAGATGATGATAGT
GAACCTGAGGAGATGCCTCCAGAAGCAAAGATGAGGATGAAGAATATTGGCAGGGAGACG
CCGACATCTGCAGGACCCAATTCCTTCAACAAGGGCAAGCAGGGTTTCTCTGATCATCAA
AAACTTTGGGAGAGGAAGATGAAGGCCCAGGCAGACAAACTGTAA
>XP-033484836.1_lan
------------------------------------------------------------
------------------------------------------------------------
-----ATGGCGGATTACGAGCATATCAGG-AGAGGTGGCACCGACGACGGAGCAGGGCCG
CAGGAGGAGGAAGGCAGAGTGAAAACTAAGCCTGTCTCTTGTAGCAATGTGGGAGGAGAA
GGGGCCGCAGTCAAACGCACATCCCAGCATCTCACACCTGAAGATGAGGACGAGTCCTCA
GCGGATCCACCTGCACCCCGCAAAGTCTCCAAGATAGGCTTTAGCATGAGCGGTCAGATG
GGGAAGAAGTCCAACCCCATATCTATCAAACTTGGAGCAACAAAACCCAAAGAGCCTGCA
CCAATAGTTCCTCCGAAAAAGGCAGGGCTGGCGTCTGTTTTTAATGAAGATGATGATAGT
GAACCTGAGGAGATGCCTCCAGAAGCAAAGATGAGGATGAAGAATATTGGCAGGGAGACG
CCGACATCTGCGGGTCCCAATTCCTTCAACAAGGGCAAGCAGGGTTTCTCTGATCATCAG
AAACTTTGGGAGAGGAAGATGAAGGCCCAGGCAGACAAACTGTAA
>E.fuscoguttatus.20650_fus
------------------------------------------------------------
------------------------------------------------------------
-----ATGGCGGATTACGAGCATATCAGG-AGAGGTGGCACCGACGACGG---AGGGCCG
CAGGAGGAGGAAGGCAGAGTGAAAACTAAGCCTGTCTCTTGTAGCAATGTGGGAGGAGAA
GGGGCCGCAGTTAAACGCACATCCCAGCATCTCACCCCTGAAGATGAGGACGAGTCCTCA
GCGGATCCACCTGCACCCCGCAAAGTCTCCAAGATAGGCTTTAGCATGAGCGGTCAGATG
GGGAAGAAGTCCAACCCCATATCTATCAAACTTGGAGCAACAAAACCCAAAGAGCCTGCA
CCAATAGTTCCTCCGAAAAAGGCAGGGCTGGCATCTGTTTTTAATGAAGATGATGATAGT
GAACCTGAGGAGATGCCTCCAGAAGCAAAGATGAGGATGAAGAATATTGGCAGGGAGACG
CCGACATCTGCGGGACCCAATTCCTTCAACAAGGGCAAGCAGGGTTTCTCTGATCATCAA
AAACTTTGGGAGAGGAAGATGAAGGCCCAGGCAGACAAACTGTAA
>Epmoa-GLEAN-10022443_moa
------------------------------------------------------------
------------------------------------------------------------
-----ATGGCGGATTACGAGCATATCAGG-AGAGGTGGCACCGACGACGGAGCAGGGCCG
CAGGAGGAGGAAGGCAGAGTGAAAACTAAGCCTGTCTCTTGTAGCAATGTGGGAGGAGAA
GGGGCCGCAGTCAAACGCACATCCCAGCATCTCACACCTGAAGATGAGGACGAGTCCTCA
GCGGATCCACCTGCACCCCGCAAAGTCTCCAAGATAGGCTTTAGCATGAGCGGTCAGATG
GGGAAGAAGTCCAACCCCATATCTATCAAACTTGGAGCAACAAAACCCAAAGAGCCTGCA
CCAATAGTTCCTCCGAAAAAGGCAGGGCTGGCATCTGTTTTTAATGAAGATGATGATAGT
GAACCTGAGGAGATGCCTCCAGAAGCAAAGATGAGGATGAAGAATATTGGCAGGGAGACG
CCGACATCTGCGGGACCCAATTCCTTCAACAAGGGCAAGCAGGGTTTCTCTGATCATCAA
AAACTTTGGGAGAGGAAGATGAAGGCCCAGGCAGACAAACTGTAA
