# Supplementary material for: Chromosome-Level Genome Assembly of the Speckled Blue Grouper (Epinephelus cyanopodus) Provides Insight into Its Adaptive Evolution
Source: Biology (Basel). 2022 Dec 13;11(12):1810. doi: 10.3390/biology11121810 (PMC9775623; doi:10.3390/biology11121810)
Supplement: Supplementary file 1 [file biology-11-01810-s001.zip › Supplemental Data/HO01165.align]

>Ecy-GLEAN-10025955_Ecy
ATGACTGGTAGCCCACTGACAGGGTTACTGGTTGCGCTGTGCGTTAGCAGCGCAGTCCAC
GGCTTGCCAAAGAAGAGCAAAAGACAAACTGGCCAGTATCAGGTGTATCCTGAGCTTCAT
GACGCAGCGGCCGTTAGTCCAGTCGGCTGTGAGGAAAATGGTCGCTCATACAGACCGAAC
GAGCAGTGGGAGAAACCCTACCTTGGTAGTACACTGGTGTGCACGTGCAATGGAGCAGCA
GGCATCAAATGTAAAACCAAACCTGAAGTGGAGGAGACCTGTTATGATAAGTCCAATCAG
CGGACATACCGGGTCGGTGAAACCTACGAGAGACCGAAGGACGGGATGATGTGGGACTGC
ACCTGTATTGGCTCCGGTCGTGGCAAGATCAGCTGTACCATAGCAAATCGTTGCCATGAA
GGTGGAAGGTCTTATAAAATCGGGGACACTTGGCAGAGGCCTCATGACACTGCCGACTAC
ATGCTGGAGTGTGTGTGTCTTGGAAATGGCAAAGGAGAGTGGACCTGCAAACCTGTGGCT
GAGCGTTGCTACGATAACAACGCTGCATCATCGTACGTCGTGGGGGAGACTTGGGAGAAA
CCGTACCAAGGCTGGATGATGCTGGACTGCACCTGTCTGGGAGAGGGAAATGGACGCATC
ACATGCACCTCAAGGAACCGCTGCAACGACCAGGACACCAGGAGGTCATACCGCATTGGA
AACACATGGACAAAGACTGACACAGCTGGACACATCCTGCAGTGTCTGTGCTTAGGAAAC
GGCCGTGGAGAGTGGAAGTGCGAGAGACACAACGCAGGCCGAA-----------------
----------------------------CCACAGGCGCCGTCGTGTTGACCCCCACCCAT
TCCCAGGCTCTGCAGCTGCCAGAGCCCCCCGTCGAAGGGGCATGCCGCACAGACTCTGGA
GCCACCTACTACGATGGACAGCGCTGGTTCAGAAACCAGGGCAGCAAGCAGATGCTGTGT
ACCTGTCTGGGCAACGGAGTCAGCTGTCAGGAGTGGGAGACCAGGAAGCAGACCTATGGT
GGCAACTCCAACGGCCAGCCGTGTGCGTTCCCATTCGTCTTCAGCGGGAAGACCTATTAC
TCCTGCACCTCAGACGGACGCACAGATGGACAGCTCTGGTGCTCCACAACCTCAGACTAT
GAGAGAGACCAGCAGTACTCTTTCTGCACTGAGAAGAATGCCATTGTGGCAACACGAGGT
GGAAACTCCAACGGCGCCCTGTGCCACTTCCCCTTCCTCTACAGTGGCCGCAACTACACT
GACTGCACCACAGATGGACGCCGTGATGGCATGAGATGGTGTGGTACCACCCACGACTAC
GACACGGAGCAGCGCTTTGGATTCTGCCCCATGGCTGCCCATGAGGAAGTATGTACCACC
AACGATGGGGTGATGCACCGTGTGGGAGACAAGTGGGACAAACGCCATGAAGTCATGGGT
CACATGATGGAGTGCACATGCCAGGGCAACGGCCGTGGAGAGTGGAGCTGTGTTGCTCAC
TCACAGCTGCGAGATCAGTGTGTTGTTGACGGCTTGTACTATGAGGTAAACCAGGAATTC
TCCAAGCGCCACGACGAGGGCTACATGATGAACTGCACCTGCTACGGACAGGGACGTGGA
CGCTGGAAGTGTGACGCCATCGATCAATGTCAGGAGCCACAAACCAGGACCTTCTATCAG
ATTGGAGAGACATGGGAGAAAATCATCCATAACATCCGCTACCGCTGTTACTGCTATGGC
AATGGGATTGGCGAGATGAGATGTGAACCTCAACAGACCTACCAAAGCGGCCACAGACCT
GTCCAGGTGATCATCACAGAGGCAGGGAAACAGCCAGACTCACACCCCATTCAGTGGAAC
CCCCCTTCATCTGTTCACATCACCCAGTACATCCTCAAATGGAGAATTAAAAATAGTGGT
AGTCCCTGGAGGGAGGTCACCGTCCCTGGCCACCTCAACTCCTACACCATCAGCGGGCTG
CGTCCAGGCGTCACCTACGAGGGTCAGCTGATCAGCATCCTGAGATATGGACGCCGTGAG
GTCACGCGCTTCGATTTCACCACCACCCACGGTTCCTTGGAAACATCAGAGGGAGAGACG
ACCCCACTTCCTCCAGTGGTGGACACTTCCGAGTCTGTGACAGAGATCACCTCAAACAGC
TTCGTTGTGTCCTGGACATCAGCCTCTTCTACCATCTCTGGCTTCAGGGTGGAGTATGAG
CTCAGTGAGGACGGGGCCAAGCCGAAAGTCCTGGATCTCCCTCGCACAGCCTCTTCTGTC
ACCATCGGCGACCTCCTGCCAGGACGCAGATACAATGTCAATGTCTACGAACTCCCTGAT
CAGGGACAGCCAAACCTCATTCTGACTACCTCCCAGACGACAGCTCCTGACACCCCGGCT
CAGCATGCAGTTGATGAGGTGGGAGAAACCTCCATCCGAGTCAGCTGGTCCAGGCCTCAG
GCTCCTATTACTGGTTACCGTGTGGTGTACACGCCGTCAGTGGAGGGCAGCAGCACTGAG
CTGAACCTGCCAGACTCAGAGACCTCAGTGACCCTTGTTGACCTTCACCCCGGTCTCCTT
TACAACATCAGCATCTACGCTGTGGAGGAAGACCAGGAGAGTGAGCCTGTTTTCGTACAA
GTCAACACCGCTGGATCTCCTCTACCAGAGGAGGTCCCGGCACCCACAGACCTGCAGTTC
TACGAGGTTACAGACATGAAGATCACCATCACCTGGACTGGTCCACCCAGCGAGGTGACC
GGTTACAGAGTGCACTTCACTCCTGTTGGTCCTGACGGCACTGAGACGAGGCTCCTGCAG
CTGCCCATCTCCCCCAACGCATATGCTGATATCACCCACTTGCAGCCTGGCACACCGTAC
CGCTTCTACATCTACGCCATCAATGGTGGAGTGGAAAGCAAGCCGCTTGTGGGAGAAAAG
TCTACCAAACCTGATTCACCCACCGATGTGCGATTCACTGACGTCGGCCCTGACAGTGCA
CTGGTCATCTGGGAGGCTCCCCGCGCCATCGTCAGTGGCTACCGTCTCTTCCTGAGCATT
GAGGGCTCCAACCCCATCGAGAAGAGAATCCCCGGCAGGGTCACCCAGTACCCTTTGAGG
AATTTACGTCCAGACACCCAGTACACTGCCACCCTGCACTCTGAGCTGAACAACGAGCTC
AGCCAGGGCGTCACTACATATTTTACAACCACTCCCCAGATGGGAAATAATCCTCCTTTC
AACACTGAGGTCACTGATACCTCCATCATCATCACCTGGGTGCCTGTCCGCAGGTTCAGC
TACAAGCTGTCCGTGCTCCCCAGCCAGACAGGCGAGTCTCCCAGAGAGGAGACCTCTAAC
TCTGGACGCATTGATATTCCCGGTCTGACTCCTGGAACTCAGTACACCTACAGCGTTCAG
CCCATCTTCAACGGACGCAACCGTGGAAACCCCATCACCCGCAATGTCGTCACTGCCCTA
TCTCCTCCCACTGACCTCAGAGTGGAGTCCAGCCCTGTCACAGGAGATCTCACTGTCCAC
TGGGTAGCTTCCAAAACACCAGACATTACAGGCTACAGAGTAACAAGCACGCCAATGAGC
GGCCAGCGAGGAAACTCCCTGGAAGAGTTTGTCCGAGCTGATCAGACCTCTTGCATGCTA
GAGAGCCTGAATCCGGGGGCAGAGTACAACATCAGTGTCTTCACTACCAAGGGCCATTTG
GAGAGTGTGCCGGTGTCCACAATTGTCACACCAGAAATCCCCGCACCAAGTCACATTGAC
TTTGTCGACATTACTGACACCACCATCGGCCTGCGCTGGATCCCTCCGAACTATTCAACC
GTTACTGGTTACCGGATAATGGTGGTAACGTCAGGCGAGAGCTTGCCAATTTTTCAAGAA
ATGGTGGATGCGTCTGCTGGTTATTACACCATTCGTGGTTTGGAGCCGGGCGTGGACTAT
GACATCAGTATCATCACTGTTACAGAGATGGGGGAAAGCGAGCCGACCACACAAACAAAG
CAAACACAAGCTGCCATTCCAGCTCCTACCAACATGAGGTTTAGCGGTGTAGGTCCTGAC
CACATCAGGGTGACATGGACAGTCCCCCATGTTGCAAATCCAAGCGACATCTCTCGATTT
GTCATCCGTTACCACCCTGTAGCCACAGATGACGACATCAAGGAGGTCAATGTTGGAGGA
GCCACCAACACCTTCGTGCTGGAGAACCTGCTGCCCAACACCGAGTACAGTATCAGTGTT
ATGTGTGTGTACGGTGAGCGAGTGAGTGAACCAGTCACAGGGACTCAGAGGACAACTCTG
GACTCCCCCACTGGCTTGGACTTCTCCGACATCCGCACCAACTCCTTCACCGTCCACTGG
CTGGCTCCAACCGCTGCTATCACCGGCTACCGCATCCGCTATCAGAAGACGAGCGGCGGG
CGGGCCAAGGACGAGAGGCTGCCCCCAACCAGAAACTACTACACTTTGACCGGACTGACA
CCAGAGACTGAGTATCTGATATATGTGTACGCCGTCAGCAACACTCAGGAGTCTCAGCCT
TTGACTGGCACACAGGCCACCATCTCTGATGCTCCTACTGACCTTGAAGTAACATCGTCC
ACCCCCACCAGCATATCCATTCGCTGGGACGCCCCATCTGTCACAGTGAAGAACTACCGG
ATCACCTACGGAGGCACAAGTGGCGAGGCTCCTCAAGAGTTCACAATCCCAGGCACTCAG
ACTTACGCCACCATCAACGGTCTGAAACCCAGTACTGACTACACCATCACAGTCTATGCT
GTTACAGGAAGAGGGGACAGCCCCGCCTCCAACACCCCGGTCTACATCACGCACAGGA--
----------------------CAGATACCGAGCCCCCCACTGACATGCGACTGACTGAT
GTTAGTGACAACGCCCTCACAGTGCGCTGGTCTCCTGCTCAGGGACCAATCAGAGGCTAC
AGAATCACCAGTGTTCCCAAGAATGGATTGGGACCCTCCTACTCTGAGGAGGTGGCCCCT
GATCAGACTCAGATGACGTTCACAGGTCTGATGCCCACTGTTGAGTACGTTGTGAGTGTC
TATGCCCTGGGTGATGATGGACAATCCTCTTCACCCGTGTCGGACAATGCTATCACTGCT
ATGGATCGTCCCAAGGACCTGACCTTCTCCGACATCGACTCCACCTCCATGCGCATCACT
TGGGACAGTCCAGACGGTACCGTGACATCATACCGCGTCCTGTACTCCAGCTCAGAGGAG
AGCGAGAGGGAGCTGCGTCCAGCACCCAGAGGTGATCAAGACACTGTGGTGCTGAATAAC
CTCCGCCCCGGGACAGAGTACACTGTAAAAGTCATCGCTCTCCATGACCGCACACCCAGC
AAACCGTTGGTGGGAACCCAGGCGA-----------------------------------
----------CAGTGATCCCTGCTCCGACCAACCTGGTGATCTCAGATGTCGGTCCCTCC
ACCTTCACCGTGTCATGGCGTGCTCCCAACGCACGCCTGTCAGGCTACCGTGTGGTTGTC
AACCCCAAGGACATCAATGGACCAACCAAAGAGATGAACGTCGCTCCGGACACCACGCGT
GTTGTCGTACCGGGACTCATGGTGGCAACCACATACCAGATACACGTCTACGCCCTGAAG
AACACTGTCACCAGCAGACCGCTGGAGGGACAGGCGACCACACTGGAAGATGTAAGTCCT
CCTCGGCGTGTGCGCATCTCTGATGTGAAGGATACGTCTTTCACGCTGACCTGGCGCTCC
AAAGTGGAAACCATCACTGGTTTCCTCATCGAAGCCACACCCCATGGTGGCTCGCATGCC
CCCATCATCAGAACCATCCCAGGACAGACTTACACCTACACTCTCACGGGTCTGCAGCCA
GGCACCACGTACTCGGTTAACCTGTACACCCTGAATGGCAACACAAAGAGCGCCCCCTTC
AGTCTCATGATACAAACAG-----------------------------------------
------------------------------------------------------------
------------------------------------------------------------
----------------------------GTCTGAGACCAGCCACAGAGTACATCATTAAG
ATCATCGCCATCCAGAACACAAAGAGGAGCACGCCTCTGGTGGGCAGGATCAGGACTCAA
CCCGACCCCTTGCTTCCCCTGCCGCTGCCCCGCCCTGGAGGGGTGCTGGATGTGCCTGAA
ACTGACTTGGACAACACAGTCCAGGTAGTGGGCAGCAGTGGCCAGGATGCGCATAGTGGT
CAGAGCCAGACTGTGGAGTACACAGAGTACAACAACAACGGAGGCAACATCAGATTTAAC
GGGAACACTGACAACCCACAGTCGCCCTATGGGCAAGTTCGTGAGCCCTTGGTATTTGTG
CCCCTTCCTGATGCAGAGGGCCGCAGATTGCCCATCCTGAAGCTGAACGTACCCGTCGGC
TCCACATTTGATAACGAGACAGGAGTGCCGCAGGAGGCCCAAACTCAGACTACCATCTCC
TGGAAGCCTTACAAGCAGAGCAACGCCTACCTGGTGTCCTGCCAACCCATCACACACTTA
AACGAGAAGATGTTCCAAGTCAGACTGCCAGGCACAGCCACCACTGCTACCCTGATAGGA
CTCTCCCCCGGAGCCAACTACAACGTGATGGTGGAGGCTCTGATCGGGGCGCTCAAACAC
AAGATCCTGGAGCAGGTCATCACGGCTGGGAACACGATTCCAGAGGGTGTGCCCTCCAAT
AAGGACTCATGTTATGATGCCTTCACTGCCACCTACCACGATGTTGGTGGTGAATGGGAG
CGGATGTCTGAGACTGGCTTCAAGCTGTGGTGCAAGTGCCTGGGTCTGGGAAGTGGTCAC
TTCAGATGTGATTCATCTAAGTGGTGCCATGACAACGGCATCAACTATCGCATTGGAGAG
AAGTGGGACCGTCGCGCAGAAAATGGTCACTTGATGAGCTGCACTTGTTTGGGAAATGGC
AAAGGAGAGTTCAAGTGTGAACCACATGATTCCGTGTGCTACGATGATGGCAGAACTTAC
CAGGTGGGAAACCAGTGGCAGAAGGAGTACATGGGTGCTATCTGCACCTGCACATGCTTT
GGAGGACAGCAGGGCTGGAGATGTGAGAACTGCCGCAGACCAGGTGGGGATGTCGACGCC
AGTCTGCTGCAGCCGGTCAGATATGGAAACACACTACGCAATATTCACTGCCCTATTGAG
TGCCTCCGACCCGACCTGCTGGCAGACGCAATCGCTCCTCAGAATCCTCGGGAGTAA
>OF04484-RA_aka
ATGACCGGTAGCCCACTGACAGGGTTACTGGTTGCGCTGTGCGTAAGCAGCGCAGTCCAC
GGCTTGCCAAAGAAGAGCAAAAGACAAACTGGCCAGTATCAGGTGTATCCTGAGCTCCGT
GACGCAGCGGCCGTTAGTCCAGTCGGCTGTGAGGAAAATGGTCGCTCATACAGACCGAAC
GAGCAGTGGGAGAAACCCTACCTTGGTAGTACACTGGTGTGCACGTGCAATGGAGCAGCA
GGCATCAAATGTAAAACCAAACCTGAAGTGGAGGAGACCTGTTATGATAAGTACAATGTA
CGGTCATACCGGGTCGGTGAAACCTACGAGAGACCGAAGGACGGGATGATGTGGGACTGC
ACCTGTATTGGTTCCGGTCGTGGCAAGATCAGCTGTACCATAGCAAATCGTTGCCATGAA
GGTGGAAGGTCTTATAAAATCGGGGACACTTGGCAGAGGCCTCATGACACTGCCGACTAC
ATGCTGGAGTGTGTGTGTCTCGGAAATGGCAAAGGAGAGTGGACCTGCAAACCTGTGGCT
GAGCGTTGCTACGACAACAACGCTGCATCATCGTACGTCGTGGGGGAGACCTGGGAGAAA
CCGTACCAAGGTTGGATGATGCTGGACTGCACCTGTCTGGGAGAGGGAAATGGACGCATC
ACATGCACCTCAAGGAACCGCTGCAACGACCAGGACACCAGGAGGTCATACCGCATTGGA
AACACATGGACAAAGACTGACACAAGTGGACACATCCTGCAGTGTCTGTGCTTAGGAAAC
GGCCGTGGAGAGTGGAAGTGCGAGAGACACAATGCAGGCCGAA-----------------
----------------------------GCACAGGCGCCGTCGTGTTGACCCCCACCCAT
TCTCAGACTCTGCAGCTGCCCGAGCCCCCCGTCGAAGGGGCATGCCGCACAGACTCTGGA
GCCACCTACTATGATGGACAGCGCTGGTTCAGAAACCAGGGCAGCAAGCAGATGCTGTGT
ACCTGTCTGGGCAATGGAGTCAGCTGTCAGGAGTGGGAGACCAGGAAGCAGACCTATGGT
GGCAACTCCAACGGCCAGCCGTGTGCGTTCCCATTCGTCTTCAGCGGGAAGACCTATTAC
TCCTGCACCTCAGATGGACGCACAGATGGACAGCTCTGGTGCTCCACAACCTCAGACTTT
GAGAGAGACCAGCAGTACTCTTTCTGCACTGAGAAGAATGCCATTGTGGCAACACGAGGT
GGAAACTCCAACGGCGCCCTGTGCCACTTCCCCTTCCTCTACAGTGGCCGCAACTACACT
GACTGCACCACAGATGGACGCCGTGATGGCATGAGGTGGTGTGGTACCACCCATGACTAC
GACACGGAGCAGCGCTTTGGATTCTGCCCCATGGCTGCCCATGAGGAAGTATGTACCACC
AACGATGGGGTGATGCACCGTGTGGGCGACAAGTGGGACAAACGCCATGAAGTCATGGGT
CACATGATGGAGTGCACATGCCAGGGCAACGGCCGTGGGGAGTGGAGCTGTGTTGCTCAC
TCACAGCTGCGAGATCAGTGTGTTGTTGACGGCTTGTACTATGAGGTAAACCAGGAATTC
TCCAAGCGCCACGACGAGGGCTACATGATGAACTGCACCTGCTACGGACAGGGACGTGGA
CGCTGGAAGTGTGACGCCATCGATCAGTGTCAGGAGCCACAAACCAGGACCTTTTATCAG
ATTGGAGAGACATGGGAGAAAATCATCCATAACATCCGCTACCGCTGTTACTGCTATGGC
AACGGGATTGGCGAGATGAGATGTGAACCTCAACAGACCTACCCAAGCGGCCACAGACCT
GTCCAGGTGATCATCACAGAGGCAGGGAAACAGCCAGACTCCCACCCCATTCAGTGGAAC
CCCCCTTCATCTGTTCACATCACCCAGTACATCCTCAAATGGAGAATTAAAAATAGTGGT
AGTCCCTGGAGGGAGGTCACCGTCCCTGGCCACCTCAACTCCTACACCATCGGCGGGCTG
CGTCCAGGCGTCACCTACGAGGGTCAGCTGATCAGCATCCTGAGATATGGACGCCGCGAG
GTCACACGCTTCGATTTCACCACCACCCATGGTTCCTTGGAAACATCAGAGGGAGAGACG
ACCCCACTTCCTCCAGTGGTGGACACTTCCGAGTCTGTGACAGAGATCACCTCAAACAGC
TTCGTTGTGTCCTGGACATCAGCCTCTTCTACCATCTCTGGCTTCAGGGTGGAGTATGAG
CTCAGTGAGGACGGGGCCAAGCCGAAAGTCCTG---------------------------
------------------------------------------------------------
------------------------------------------------------------
------------------------------------------------------------
------------GGTTACCGTGTGGTGTACACGCCGTCAGTTGAAGGCAGCAGCACTGAG
CTGAACCTGCCAGACTCAGAGACCTCAGTGACCCTTGTTGACCTTCACCCGGGTCTCCTT
TACAACATCAGCATCTACGCTGTGGAGGAAGACCAGGAGAGTGAGCCTGTTTTCGTACAA
GTCAACACCGCTGGATCTCCTCTACCAGAGGAGGTCCCTGCACCCACAGACCTGCAGTTC
TACGAGGTTACAGACATGAAGATCACCATCACCTGGGCTGGTCCACCCAGCGAGGTGACC
GGTTACAGAGTGCACTTCACTCCTGTTGGTCCTGACGGCACTGAGACGAGGCTCCTGCAG
CTGCCCATCTCCCCCAACGCATATGCTGATATCACCCACTTGCAGCCTGGCACACCGTAC
CGCTTCTACATCTACGCCATCAACGGTGGAGTGGAAAGCAAGCCGCTTGTTGGAGAAAAG
TCTACCAAACCTGATTCACCCACCGATGTGCGATTCACTGACATCGGCCCTGACAGTGCA
CTGGTCATCTGGGAGGCTCCCCGCGCCATCGTCAGTGGCTACCGTCTCTTCCTGAGCATT
GAGGGCTCCAACCCCATCGAGAAGAGGATCCCCGGCAGGGTCACCCAGTACCCTTTGAGG
AATTTACGTCCAGACACCCAGTACACTGCCACCCTGCACTCTGAGCTGAACAACGAGCTC
AGCGAGGGCGTCACTACATATTTTACAACAACTCCCCAGATGGGAAATAATCCTACTTTC
AGCACTGAGGTCACTGATACCTCCATCATCATCACCTGGATCCCTGTCCGCAGGTTCAGC
TACAAGCTGTCTGTGCTCCCCAGCCAGACAGGCGAGTCTCCCAGAGAGGAGACCTCTGAC
TCTGGACGCATTGATATTCCTGGTCTGACTCCTGGAACTCAGTACACCTACAGCGTTCAG
CCCATCTTCAACGGACGCAACCGTGGAAACCCCATCATCCGCAATGTCGTCACTCCCCTA
TCTCCTCCCACTGACCTCAGAGTGGAGTCCAGCCCTGTCACAGGAGACCTCACTGTCCAC
TGGGTAGCTTCCAAAACACCAGGCATTACAGGCTACAGAGTAACAAGCACGCCCATGAGC
GGCCAGCGAGGAAACTCCTTGGAAGAGTTCGTCCGAGCTGATCAGACCTCTTGCATGCTA
GAGAGCCTGAATCCGGGGGCAGAGTACAACATCAGTGTCTTCACTACCAAGGGCCATTTG
GAGAGTGTGCCGGTGTCCACAATTGTCACACCAGAAATCCCCGCACCAAGTCACATTGAC
TTTGTCGACATTACTGACACCACCATCGGCCTGCGCTGGATCCCTCCGAACTATTCAACC
ATTACTGGTTACCGGATTATGGTGGTAACGTCAGGCGAGAGCTTGCCAATTTTTCAAGAA
ATGGTGGATGCGTCTGCTGGTTATTACACCATTCGTGGTTTGGAGCCGGGCGTGGACTAT
GACATCAGTATCTTCACTGTTACAGAGAAGGGGGAAAGCGAGCCGACCACACAAACAAAG
CAAACACAAGCTGCCATTCCAGCTCCTACCAACCTGAGGTTTAGCGGTGTAGGTCCTGAC
CACATCAGGGTGACATGGACAGTCCCCCATGTTGCCAATCCAAGCGACATCTCTCGATTT
GTCATCCGTTACCACCCTGTAGCCACAGATGACGACATCAAGGAGGTCAATGTTGGAGGA
GCCACCAACACCTTCGTGCTGGAGAACCTGCTGCCCAACACCGAGTACAGTATCAGTGTT
ATGTGTGTGTACGGTGAACGAGTGAGTGAACCAGTCACAGGGACTCAGAGGACAAATCTG
GACTCCCCCACTGGCTTGGACTTCTCCGACATCCGCACCAACTCCTTCACCGTCCACTGG
CTGGCTCCGACCGCTGCTATCACCGGCTACCGCATCCGCTATCAGAAGACAAGCGGCGGG
CGGGCCAAGGACGAGAGGCTGCCCCCAACCAGAAACTACTACACTTTGACCGGACTGACA
CCAGAGACTGAGTATCTGATATATGTGTACGCTGTCAGCAACACTCAGGAGAGTCAGCCT
CTGACTGGCACACAGGCCACCATCTCTGATGCCCCTACTGACCTTGAAGTAACATCGTCC
ACCCCCACCAGCATATCCATTCGCTGGGATGCCCCGTCTGTCACGGTGAAGAACTACAGG
ATCACCTACGGAGGCACAAGTGGCGAGGCTCCTCAAGAGTTCACAATCCCAGGCACTCAG
ACTTACGCCACCATCAATGGTCTGAAGCCCGGTACTGACTACACCATCACAGTCTATGCT
GTTACAGGAAGAGGGGACAGCCCCGCCTCCAACACCCCGGTCTACATCACGCACAGGA--
----------------------CAGATACCGAGCCCCCCACTGACATGCGACTGACTGAT
GTTAGTGACAACGCCCTCACAGTGCGCTGGTCTCCTGCTCAGGGACCAATCAGAGGCTAC
AGAATCACCAGTGTTCCCAAGAATGGATTGGGACCCTCCTACTCTGAGGAGGTGGCCCCT
GATCAGACTCAGATGACGTTCACAGGTCTGATGCCCACTGTTGAGTACGTTGTGAGTGTC
TATGCCCTGGGCAATGATGGACAATCCTCTTCACCCGTGTCGGACAATGCTATCACTGCT
ATGGATCGTCCCAAGGACCTGACCTTCTCCGACATCGACTCCACCTCCATGCGCATCACT
TGGGACAGTCCAGAC---------------------------------------GAGGAG
AGCGAGAGGGAGCTGCGTCCAGCACCCAGAGGTGATCAAGACACTGTGGTGCTGAGAAAC
CTCCGCCCCGGGACAGAGTACACTGTAAAAGTCATCGCCCTCCATGACCGCACACCCAGC
AAACCGTTGGTGGGAACCCAGGCGA-----------------------------------
----------CAGTGATCCCTGCTCCGACCAACCTGGTGATCTCAGATGTCGGTCCCTCC
ACCTTCACCGTGTCATGGCGTGCTCCCAATGCACGCCTGTCAGGCTACCGTGTGGTTGTC
AACCCCAAGGACATCAATGGACCGACCAAAGAGATGAACGTCGCCCCGGACACCACGCGT
GTTGTCGTACCGGGACTCATGGTGGCAACCACATACCAGATACACGTCTACGCCCTGAAG
AACTCTGTCACCAGCAGACCGTTGGAGGGAGAGGCGACCACACTGGAAGATGTAAGTCCT
CCTCGGCGTGTGCGCATCTCTGATGTGAAGGATACGTCTTTCACGCTGACCTGGCGCTCC
AAAGTGGAAACCATCACTGGTTTCCTCATCGAAGCCACGCCCCATGGTGGCTCGCATGCC
CCCATCATCAGAACCATCCCAGGACAGACTTACACCTACACTCTCACAGGTCTGCAGCCA
GGCACCACGTATTCTGTTAACCTGTACACCCTGAATGGCAACACAAAGAGCGCCCCCTTC
AGTCTCATGATACAAACAGCTGAACCAGTGGTCCAGGCTCCCACCAACCTCCAGTTCACA
TCTTTGACCCCCACCTCCATCTCCTTCACCTGGCAGCCACCTTCCACACACATCACAGGA
TACCACGTCACCTACGAGGAGTCAGGAGGAGCACCACGAGAGCTTACCCCACGACCCCAC
CCCGGCCAAAACTATGCCACCATATCTGGTCTGAGACCAGCCACAGAGTACATCATTAAG
ATCATCGCCATCCAGAACACAAAGAGGAGCACACCTCTGGTGGGCAAGATCAGGACTCAA
CCCGACTCCTTGCTTCCCCTGCCGCTGCCCCGCCCTGGAGGGGTGCTGGATGTGCCTGAA
ACTGACTTGGACAACACAGTGCAGGTAGTGGGCAGCAGTGGCCAGGATGCGCATAGTGGT
CAGAGCCAGACTGTGGAGTACACAGAGTACAACAACAACGGAGGCAACATCAGATTTAAC
GGGGACATTGACAACCCACAGTCGCCCTATGGGCAAGTTCGTGAGCCCTTGGTATTTGTG
CCCCTTCCTGATGCAGAGGGTCGCAGATTGCCCATCCTGAAGCTGAACGTACCCGTCGGC
TCCACATTTGATAACGAGACAGGAGTGCCGCAGGAGGCCCAAACTCAGACTACCATCTCC
TGGAAGCCTTACAAGCAGAGCAACGCCTACCTGGTGTCCTGCCAACCCATCACACACTTA
AACGAGAAGATGTTCCAAGTCAGACTGCCAGGCACAGCCACCACTGCTACCCTGATAGGA
CTCTCCCCCGGAGCGAACTACAACGTGATGGTGGAGGCTCTGATCGGGGCGCTCAAACAC
AAGATCCTGGAGCAGGTCATCACGGCTGGGAACACAATTCCAGAGGGTGTGCCCTCCAAC
AAGGACTCATGTTATGATGCCTTCACTGCCACCTACCACGATGTTGGTGGTGAATGGGAG
CGGATGTCTGAGACCGGCTTCAAGCTGTGGTGCAAGTGCCTGGGTCTGGGAAGTGGTCAC
TTCAGATGTGATTCATCTAAGTGGTGCCATGACAACGGCATCAACTATCGCATTGGAGAG
AAGTGGGACCGCCGCGCAGAAAATGGTCACTTGATGAGCTGCACTTGTTTGGGAAATGGC
AAAGGAGAGTTCAAGTGTGAACCACATGATTCCGTGTGCTACGATGATGGCAGAACTTAC
CAGGTGGGAAACCAGTGGCAGAAGGAGTACATGGGTGCTATCTGCACCTGCACATGCTTT
GGAGGACAGCAGGGCTGGAGATGTGAGAACTGCCGCAGACCAGGTGGGGATGTCGACGCC
AGTCTGCTGCAGCCTGTCAGATATGGAAACACACTACGCAATATTCACTGCCCTATTGAG
TGCCTCCGACCCGACCTGCTGGCAGACGCAATCGCTCCTCAGAATCCTCGGGAGTAA
>C.altivelis-GLEAN-10027152_alt
ATGACTGGTAGCCCACTGACAGGGTTACTGGTTGCGCTGTGCGTAAGCAGCGCAGTCCAC
GGCTTGCCAAAGAAGAGCAAAAGACAAACTGGCCAGTATCAGGTGTATCCTGAGCTCCGT
GACGCAGCGGCCGTCAGTCCAGTCGGCTGTGAGGAAAACGGTCGCTCATACAGACCGAAC
GAGCAGTGGGAGAAACCCTACCTTGGTAGTACACTGGTGTGCACGTGCAATGGAGCAGCA
GGCATCAAATGTAAAACCAAACCTGAAGTGGAGGAGACCTGTTATGATAAGTACAATGAC
CGGACATACCGGGTCGGTGAAACCTACGAGAGACCGAAGGACGGGATGATGTGGGACTGC
ACCTGTATTGGTTCCGGTCGTGGCAAGATCAGCTGTACCATAGCAAATCGTTGCCATGAA
GGTGGAAGGTCTTATAAAATCGGGGACACTTGGCAGAGGCCTCATGACACTGCCGACTAC
ATGCTGGAGTGTGTGTGTCTCGGAAATGGCAAAGGAGAGTGGACCTGCAAACCTGTGGCT
GAGCGTTGCTACGACAACAATGCTGCATCATCTTACGTCGTGGGGGAGACCTGGGAGAAA
CCGTACCAAAGCTGGATGATGCTGGACTGCACCTGTCTGGGAGAGGGAAATGGACGCATC
ACATGCACCTCAAGGAACCGCTGCAACGACCAGGACACCAGGAGGTCATACCGCATTGGA
AATACATGGACAAAGACTGACACAAGTGGACACATCCTGCAGTGTCTGTGCTTAGGAAAC
GGCCGTGGAGAGTGGAAGTGCGAGAGACACAAAGCAGGCCGAA-----------------
----------------------------CCACAGGCACCGTCGTGTTGACCCCCACCCAT
TCCCAGACTCTGCAGCTGCCCGAGCCCCCCGTCGAAGGGGCATGCCGCACAGACTCTGGA
GCCACTTACTATGATGGACAGCGCTGGTTCAGAAACCAGGGCAGCAAGCAGATGCTGTGT
ACCTGTCTGGGCAACGGAGTCAGCTGTCAGGAGTGGGAGACCAGGAAGCAGACCTATGGT
GGCAACTCCAACGGCCAGCCATGTGCGTTCCCATTCGTCTTCAGCGGGAAGACCTATTAC
TCCTGCACCTCAGACGGACGCACAGATGGACAGCTCTGGTGCTCGACAACCTCAGACTTT
GAGAGAGACCAGCAGTACTCTTTCTGCACCGAGAAGAATGCCATTGTGGCAACACGAGGT
GGAAACTCCAACGGCGCCCTGTGCCACTTCCCCTTCCTCTACAGTGGCCGCAACTACACT
GACTGCACCACAGATGGACGCCGTGATGGCATGAGGTGGTGTGGTACCATCCACGACTAC
GACACAGAGCAGCGCTTTGGATTCTGCCCTATGGCTGCCCATGAGGAAGTATGTACCACC
AACGATGGGGTGATGCACCGTGTGGGCGACAAGTGGGACAAACGCCATGACGTCATGGGT
CACATGATGGAGTGCACATGCCAGGGTAACGGCCGTGGGGAGTGGAGCTGTGTTGCTCAC
TCACAGCTGCGAGATCAGTGTGTTGTTGATGGCTTGTACTATGAGGTAAACCAGGAATTC
TCCAAGCGCCACGATGAGGGCTACATGATGAACTGCACCTGCTACGGACAGGGACGTGGA
CGCTGGAAGTGTGACGCCATCGATCAATGTCAGGAGCCACAAACCAGGACCTTCTATCAG
ATTGGAGAGACATGGGAGAAAATCATCCATAACATCCGCTACCGCTGTTACTGCTATGGC
AACGGAATTGGCGAGATGAGATGTGAACCTCAGCAGACTTACCAAAGCGGCCACAGACCT
GTCCAGGTGATCATCACAGAGGCAGGGAAACAGCCAGACTCCCACCCCATTCAGTGGAAC
CCCCCTTCATCTGTTCACATCACCCAGTACATCCTCAAATGGAGAATTAAAAATAGCGGT
AGTCCCTGGAGGGAGGTCACCGTCCCTGGCCACCTCAACTCCTACACCATCAGCGGGCTG
CGTCCAGGCGTCACCTACGAGGGTCAGCTGATCAGCATACTGAGATATGGACGCCGTGAG
GTCACACGCTTCGATTTCACCACCACCCATGGTTCCTTGGAAACATCAGAGGGAGAGACG
ACCCCACTTCCTCCAGTGGTGGACACTTCCGAGTCTGTGACAGAGATCACCTCAAACAGC
TTCGTTGTGTCCTGGACATCAGCCTCTTCTACCATCTCTGGCTTCAGGGTGGAGTATGAG
CTCAGTGAGGATGGGGCCAAGCCGAAAGTCCTGGATCTCCCTCGCACAACCACCTCTGTC
ACCATCGGCGACCTCCTGCCAGGACGCAGATACAATGTCAATGTCTACGAACTCCCTGAT
CAGGGACAGCCAAACCTCATTCTGACTACCTCCCAGACTACAGCTCCTGACACCCCGGCT
CAGCATGCAGTTGATGAGGTGGGAGAGACCTCCATCCGAGTCAGCTGGACCAGGCCTCAG
GCTCCTATTACTGGTTACCGTGTGGTGTACACGCCGTCAGTGGAGGGCAGCAGCACTGAG
CTGAACCTGCCAGACTCAGAGACCTCAGTGACCCTTGTTGACCTTCACCCCGGTCTCCTT
TACAACATCAGCATCTACGCTGTGGAGGAAGACCAGGAGAGTGAGCCTGTTTTCGTACAA
GTCAACACCGCTGGATCTCCTCTACCAGAGGAGGTCCCGGCACCCACAGACCTGCAGTTC
TACGAGGTTACGGACATGAAGATCACCATCACCTGGGCTGGTCCACCCAGCGAGGTGACC
GGTTACAGAGTGCACTTCACTCCTGTCGGTCCTGACGGCACTGAGACGAGGCTCCTGCAG
CTGCCCATCTCCCCCAACGCATATGCTGATATTACCCATCTGCAGCCTGGCACACCGTAC
CGCTTCTACATCTACGCCATCAACGGTGGAGTGGAAAGCAAGCCGCTTGTGGGAGAAAAG
TCTACCAAACCTGATACACCCACCGAAGTGCGATTCACTGACATCGGCCCTGACAGTGCA
CTGGTCATCTGGGAGGCTCCCCGCGCCATCGTCAGTGGCTACCGTCTCTTCCTGAGCATT
GAGGGCTCCAACCCCATCGAGAAGAGGATCCCTGGCAGGGTCACCCAGTACCCTTTGAGG
AATTTACGTCCAGACACCCAGTACACTGCCACCCTGCACTCCGAGCTGAACAACGAGCTC
AGCGAGGGCGTCACTACATATTTTACTACCACACCCCAGATGGGAAATAATCCTACTTTC
GCCACTGAGGTCACTGATACCTCCATCATCATCACCTGGATACCTGTCCGCAGGTTCAGC
TACAAGCTGTCTGTGCTCCCCAGCCAGACAGGCGAGTCTCCCAGAGAGGAGACCTCTGAC
TCTGGACGCATTGATATTCCCGGTTTGACTCCTGGAACTCAGTACACCTACAGCGTTCAG
CCCATCTTCAATGGACGCAACCGTGGAAACCCCATCACCCGCAATGTAGTCACTCCCCTG
TCTCCTCCCACTGACCTCAGAGTGGAGTCCAACCCTGTCACAGGAGATCTCACTGTCCAC
TGGGTAGCTTCCAAAACACCAGGCATTACAGGCTACAGAGTAACAAGCACGCCAATGAGC
GGCCAGCGAGGAAACTCCCTGGAAGAGTTCGTCCGAGCTGATCAGACCTCTTGCATGCTA
GAGAGCCTGAATCCAGGGGCAGAGTACAACATCAGTGTCTTCACTACCAAGGGCCATTTG
GAGAGTGTGCCGGTGTCCACAATTGTCACACCAGAAATCCCCGCACCAAGTCACATTGAC
TTTGTCGACATTACTGACACCACCATCGGCCTGCGCTGGATCCCTCCGAACTATTCAACC
GTTACTGGTTATCGGATAATGGTGGTAACGTCAGGCGAGAGCTTGCCAATTTTTCAAGAA
ATGGTGGATGCGTCTGCTGGTTATTACACCATTCGTGGTTTGGAGCCGGGCGTGGACTAT
GACATCAGTATCTTCACTGTTACAGAGAAGGGGGAAAGCGAGCCGACCACACAAACAAAG
CAAACACAAGCTGCCATTCCAGCTCCTACCAACCTGAGGTTTAGCGGTGTAGGTCCTGAC
CACATCAGGGTGACTTGGACAGTCCCCCATGTTGCCAATCCAAGCGACATCTCTCGATTT
GTCATCCGTTACCACCCTGTAGCCACAGATGATGACATCAAGGAGGTCAATGTTGGCGGA
GCCACCAACACCTTCGTGCTGGAGAACCTGCTGCCCAACACCGAGTACAGTATCAGTGTT
ATGTGTGTGTATGGTGAACGAGTGAGTGAGCCAGTCACAGGGACTCAGAGGACAACTCTG
GACTCCCCCACTGGCTTGGACTTCTCTGACATCCGCACCAACTCCTTCACTGTCCACTGG
CTGGCTCCAACCGCTGCTATCACCGGCTACCGCATCCGCTATCAGAAGACGAGCGGCGGG
AGGGCCAAGGACGAGAGGCTGCCCCCAACCAGGAACTACTACACTTTGACCGGACTGACA
CCAGAGACCGAGTATCTGATATATGTGTACGCTGTCAGCAACACTCAGGAGAGTCAGCCT
CTGACTGGCACACAGGCCACCATCTCTGATGCCCCTACTGACCTTGAAGTAACATCGTCC
ACTCCCACCAGCATATCCATTCGCTGGGACGCCCCGTCTGTCACGGTGAAGAACTACAGG
ATCACCTATGGAGGCACAAGTGGTGAGACTCCTCAAGAGTTCACAATCCCAGGCACTCAG
ACTTACGCCACCATCAATGGTCTGAAGCCCAGTACTGACTACACCATCACAGTCTATGCT
GTTACAGGAAGAGGGGACAGCCCCGCCTCCAACACCCCGGTCTACATCACGCACAGGA--
----------------------CAGATACCGAGCCCCCCACTGACATGCGACTGACTGAT
GTTAGTGACAACGCCCTCACAGTGCGCTGGTCTCCTGCTCAGGGACCAATCAGAGGCTAC
AGAATCACCAGTGTTCCCAAGAATGGGTTGGGACCCTCCTACTCTGAGGAGGTGGCCCCT
GATCAGACTCAGATGACGTTCACAGGTCTGATGCCCACTGTTGAGTATGTTGTGAGTGTC
TATGCCCTGGGCAATGATGGACAATCCTCTTCACCCGTGTCGGACAATGCTATCACTGCT
ATGGATCGTCCCAAGGACCTGACCTTCTCTGACATTGACTCCACCTCCATGCGCATCACT
TGGGACAGTCCAGACGGTACTGTGACATCATACCGTGTCCTGTACTCCAGCTCAGAGGAG
AGCGAGCGAGAGCTGCGTCCAGCACCCAGAGGTGATCAGGACACTGTGGTGCTGAGAAAC
CTCCGCCCCGGCACAGAGTACACTGTAAAAGTCATCGCCCTCCATGACCGCACACCCAGC
AAACCGTTGGTGGGAACCCAGGCGA-----------------------------------
----------CAGTGATCCCTGCTCCGACCAACCTGGTGATCTCAGATGTCGGTCCCTCC
ACCTTCACCGTGTCATGGCGTGCTCCCAATGCACGCTTGTCAGGCTACCGTGTGGTTGTC
AACCCCAAGGACATCAATGGACCGACCAAAGAGATGAACATCGCTCCGGACACCACGCGT
GTTGTCGTACCGGGACTCATGGTGGCAACCACATACCAGATACACGTCTACGCCCTGAAG
AACTCTGTCACCAGCAGACCGCTGGAGGGAGAGGCAACCACACTGGAAGATGTAAGTCCT
CCTCGGCGTGTACGCATCTCTGATGTGAAGGATACGTCTTTCACGCTGACCTGGCGCTCC
AAAGTGGAAACCATCACTGGTTTCCTTATCGAAGCCACGCCCCACGGTGGCTTGCATGCC
CCCATCATTAGAACCATTCCAGGACAGACTTACACCTACACTCTCACAGGTCTGCAGCCA
GGCACCACGTACTCTGTTAACCTGTACACCCTGAATGGCAACACAAAGAGCGCCCCCTTC
AGTCTCATGATACAAACAGCTGAACCAGTGGTCCAGGCTCCCACCAACCTCCAGTTCACA
TCTTTGACCCCCACCTCCATCTCCTTCACCTGGCAGCCACCTGCCACACACATCACAGGA
TACCACGTCACCTACGAGGAGTCAGGAGGAGCACCACGAGAGCTTACCCCACGACCCCAC
CCCGGCCAAAACTACGCCACCATATCTAGTCTGAGACCAGCCACAGAGTACATCATTAAG
ATCATCGCCATCCAGAACACAAAGAGGAGCACACCTCTGGTGGGCAAGATCAGGACTCAA
CCCGACTCCTTGCTTCCCCTGCCGCTGCCCCGCCCTGGAGGGGTGCTGGATGTGCCTGAA
ACTGACTTGGACAACACAGTCCAGGTAGTGGGCAACAGTGGCCAGGATGCGCATAGTGGT
CAGAGCCAGACTGTGGAGTACACAGAGTACAACAACAACGGAGGCAACATCAGATTTAAC
GGGAACATTGACAACCCACAGTCACCCTATGGGCAAGTTCGTGAGCCCTTGGTATTTGTG
CCCCTTCCTGATGCAGAGGGCCGCAGATTGCCCATCCTGAAGATGAACGTACCTATCGGC
TCCACATTTGATAACGAGACAGGAGTGCCGCAGGAGGCCCAAACTCAGACTACTATCTCC
TGGAAGCCTTACAAGCACAGCAATGCCTACCTGGTGTCCTGCCAACCCATCACACACTTA
AACGAGAAGATGTTCCAAGTCAGACTGCCAGGCACAGCCACCACAGCTACCCTGATAGGA
CTCTCCCCCGGAGCGAACTACAACGTGATGGTGGAGGCTCTGATCGGGGCGCTCAAACAC
AAGATCCTGGAGCAGGTCATCACAGCTGGGAACACAATTCCAGAGGGTGTGCCCGCCAAT
AAGGACTCATGTTATGATGCCTTCACTGCCACCTATCACGATGTTGGTGGTGAATGGGAG
CGGATGTCTGAGACTGGCTTCAAGCTGTGGTGCAAGTGCCTGGGTCTGGGAAGTGGTCAC
TTCAGATGTGATTCATCTAAGTGGTGCCATGACAACGGCATCAACTATCGCATTGGAGAG
AAGTGGGACCGCCGTGCAGAAAATGGTCACTTGATGAGCTGCACTTGTTTGGGCAATGGC
AAAGGAGAGTTCAAGTGTGAACCACATGATTCCGTGTGCTACGACGATGGCAGAACTTAC
CAGGTGGGAAACCAGTGGCAGAAGGAGTACATGGGTGCTATCTGCACTTGCACATGCTTT
GGAGGACAGCAGGGCTGGCGATGTGAGAATTGCCGCAGACCAGGTGGGGATGTCGACGCC
AGTCTGCTGCAGCCTGTCAGATATGGAAACACACTACGCAATATTCACTGCCCCATTGAA
TGCCTCCGACCCGACCTGCTGGCAGACGCAATCGCTCCTCAGAATCCTCGGGAGTAA
>XP-033500134.1_lan
ATGACTGGTAGCCCACTGACAGGGTTACTGGTTGCGCTGTGCGTAAGCAGCGCAGTCCAC
GGCTTGCCAAAGAAGAGCAAAAGACAAACTGGCCAGTATCAGGTGTATCCTGAGCTCCGT
GACGCAGCGGCCGTTAGTCCAGTCGGCTGTGAGGATAATGGTCGCTCATACAGACCGAAC
GAGCAGTGGGAGAAACCCTACCTTGGTAGTACACTGGTGTGCACGTGCAATGGAGCAGCA
GGCATCAAATGTAAAAGCAAACCTGAAGTGGAGGAGACCTGCTATGATAAGTACAATGAC
CGGACATACCGGGTCGGTGAAACCTACGAGAGACCGAAGGACGGGATGATGTGGGACTGC
ACCTGTATTGGTTCCGGTCGTGGCAAGATCAGCTGTACCATAGCAAATCGTTGCCATGAA
GGTGGAAGGTCTTATAAAATCGGGGACACTTGGCAGAGGCCTCATGACACTGCCGACTAC
ATGCTGGAGTGTGTGTGTCTCGGAAATGGCAAAGGAGAGTGGACCTGCAAACCTGTGGCT
GAGCGTTGCTACGACAACAATGCTGCATCATCTTACGTCGTGGGGGAGACCTGGGAGAAA
CCGTACCAAGGCTGGATGATGCTTGACTGCACCTGTCTGGGAGAGGGAAATGGACGCATC
ACATGCACCTCAAGGAACCGCTGCAACGACCAGGACACCAGGAGGTCATACCGCATTGGA
AACACATGGACAAAGACTGACACAAGTGGACACAACCTGCAGTGTCTGTGCTCAGGAAAC
GGCCGTGGAGAGTGGAAGTGCGAGAGACACAACGCAGGCCGAA-----------------
----------------------------GCACAGGCACCGTCGTGTTGACCCCCACCCAT
TCCCAGACTCTGCAGCTGCCCGAGCCCCCCGTCGAAGGGGCATGCCGCACAGACTCTGGA
GCCACTTACTATGATGGACAGCGCTGGTTCAGAAACCAGGGCAGCAAGCAGATGCTGTGT
ACCTGTCTGGGCAACGGAGTCAGCTGTCAGGAGTGGGAGACCAGGAAGCAGACCTATGGT
GGCAACTCCAACGGCCAGCCATGTGCATTCCCATTCGTCTTCAGCGGGAAGACCTATTAC
TCCTGCACCTCAGACGGACGCACAGATGGACAGCTCTGGTGCTCGACAACCTCAGACTTT
GAGAGAGACCAGCAGTACTCTTTCTGCACCGAGAAGAATGCCATTGTGGCAACACGAGGT
GGAAACTCCAACGGCGCCCTGTGCCACTTCCCCTTCCTCTACAGTGGCCGCAACTACACT
GACTGCACCACAGATGGACGCCGTGATGGCATGAGGTGGTGTGGTACCACCCACGACTAC
GACACGGAGCAGCGCTTTGGATTCTGCCCTATGGCTGCCCATGAGGAAGTATGTACCACC
AACGATGGGGTGATGCACCGTGTGGGCGACAAGTGGGACAAACGCCATGACGTCATGGGT
CACATGATGGAGTGCACATGCCAGGGCAACGGCCGTGGGGAGTGGAGCTGTGTTGCTCAC
TCACAGCTGCGAGATCAGTGTGTTGTTGACGGCTTGTACTATGAGGTAAACCAGGAATTC
TCCAAGCGCCACGACGAGGGCTACATGATGAACTGCACCTGCTACGGACAGGGACGTGGA
CGCTGGAAGTGTGACGCCATCGATCAATGTCAGGAGCCACAAACCAGAACCTTCTATCAG
ATTGGAGAGACATGGGAGAAAATCATCCATAACATCCGCTACCGCTGTTACTGCTATGGC
AACGGGATTGGCGAGATGAGATGTGAACCTCAGCAGACCTACCAAAGCGGCCACAGACCT
GTCCAGGTGATCATCACAGAGGCAGGGAAACAGCCAGACTCCCACCCCATTCAGTGGAAT
CCCCCTTCATCTGTTCACATCACCCAGTACATCCTCAAATGGAGAATTAAAAATAGCGGT
AGTCCCTGGAGGGAGGTCACCGTCCCTGGCCACCTCAACTCCTACACCATCAGCGGGCTG
CGTCCAGGCGTCACCTACGAGGGTCAGCTGATCAGCATCCTGAGATATGGACGCCGTGAG
GTCACACGCTTTGATTTCACCACCACCCACGGTTCCTTGGAAACATCAGAGGGAGAGACG
ACCCCACTTCCTCCAGTGGTGGACACTTCCGAGTCTGTGACAGAGATCACCTCAAACAGC
TTCGTTGTGTCCTGGACATCAGCCTCTTCTACCATCTCTGGCTTCAGGGTGGAGTATGAG
CTCAGTGAGGACGGGGCCAAGCCGAAAGTCCTGGATCTCCCTCGCACAACCACCTCTGTC
ACCATTGGCGACCTCCTGCCAGGACGCAGATACAATGTCAATGTCTACGAACTCCCTAAT
CAGGGACAGCCAAACCTCATTCTGACTACCTCCCAGACTACAGCTCCTGACACCCCGGCT
CAGCATGCAGTTGATGAGGTGGGAGAGACCTCCATCCGAGTCAGCTGGACCAGGCCTCAG
GCTCCTATTACTGGTTACCGTGTGGTGTACACGCCGTCAGTGGAGGGCAGCAGCACTGAG
CTGAACCTGCCAGACTCAGAGACCTCAGTGACCCTTGTTGACCTTCACCCTGGTCTCCTT
TACAACATCAGCATCTACGCTGTGGAGGAAGACCAGGAGAGTGAGCCTGTTTTTGTACAA
GTCAACACCGCTGGATCTCCTCTACCAGAGGAGGTCCCGGCACCCACAGACTTGCAGTTC
TACGAGGTTACAGACATGAAGATCACCATCACCTGGACTGGTCCACCCAGCGAGGTGACC
GGTTACAGAGTGCACTTCACTCCTGTCAGTCCTGACGGCACTGAGACGAGGCTCCTGCAG
CTGCCCATCTCCCCCAACGCATATGCTGATATCACCCACTTGCAGCCTGGCACACCGTAC
CGCTTCTACATCTACGCCATCAACAGTGGAGTGGAAAGCAAGCCACTTGTGGGAGAAAAG
TCTACCAAACCTGATACACCCACCAATGTGCGATTCACTGACATCGGCCCTGACAGTGCA
CTGGTCATCTGGGAGGCTCCCCGCGCCATCGTCAGTGGCTACCGTCTCTTCCTGAGCATT
GAGGGCTCCAACCCCATCGAGAAGAGGATCCCCGGCAGGGTCACCCAGTACCCTTTGAGG
AATTTACGTCCAGACACCCAGTACACTGCCACCCTGCACTCCGAGCTGAACAACGAGCTC
AGCGAGGGCGTCACTACATATTTTACCACCACTCCCCAGATGGGAAATAATCCTACTTTC
GCCACTGAGGTCACTGATACCTCCATCATCATCACCTGGGTACCTGTCCGCAGGTTCAGC
TACAAGCTGTCTGTGCTCCCCAGCCAGACAGGCGAGTCTCCCAGAGAGGAGACCTCTGAC
TCTGGACGCATTGATATTCCCGGTCTGACTCCTGGAACTCAGTACACCTACAGCGTTCAG
CCCATCTTCAACGGACGCAACCGTGGAAACCCCATCACCCGCAATGTCGTCACTCCCCTG
TCTCCTCCCACTGACCTCAGAGTGGAGTCCAACCCTGTCACAGGAGATCTCACTGTCCAC
TGGGTAGCTTCCAAAACACCAGGCATTACAGGCTACAGAGTAACAAGCACGCCAATGAGC
GGCCAGCGAGGAAACTCCCTGGAAGAGTTCGTCCGAGCTGATCAGACCTCTTGCACGCTA
GAGAGCCTGAATCCGGGGGCAGAGTACAACATCAGTGTCTTCACTACCAAGGGCCATTTG
GAGAGTGTGCCAGTGTCCACAATTGTCACACCA---------------------------
------------------------------------------------------------
------------------------------------------------------------
------------------------------------------------------------
------------------------------------------------------------
------------GCCATTCCAGCTCCTACCAACCTGAGGTTTAGCGGTGTAGGTCCTGAC
CACATCAGGGTGACTTGGACAGTCCCCCATGTTGCCAATCCAAGCGACATCTCTCGATTT
GTCATCCGTTACCACCCTGTAGCCACAGATGACGACATCAAGGAGGTCAATGTTGGAGGA
GCCACCAACACCTTCGTGCTGGAGAACCTGCTGCCCAACACCGAGTACAGTATCAGTGTT
ATGTGTGTGTACGGTGAACGAGTGAGTGAGCCAGTCACAGGGACTCAGAGGACAACTCTG
GACTCCCCCACTGGCTTGGATTTCTCTGACATCCGCACCAACTCCTTCACTGTCCACTGG
CTGGCTCCAACCGCTGCTATCACCGGCTACCGCATCCGCTATCAGAAGACGAGCGGCGGG
AGGGCCAAGGACGAAAGGCTGCCCCCAACCAGGAACTACTACACTTTGACCGGACTGACA
CCAGAGACTGAGTATCTGATATATGTGTACGCTGTCAGCAACACTCAGGAGAGTCAGCCT
CTGACTGGCACACAGGCCACCATCTCTGATGCCCCTACTGACCTTGAAGTAACATCGTCC
ACCCCCACCAGCATATCCATTCGCTGGGACGCCCCTTCTGTCACGGTGAAGAACTACAGG
ATCACCTACGGAGGCACAAGTGGCGAGGCTCCTCAAGAGTTCACAATCCCAGGCACTCAG
ACTTACGCCACCATCAATGGTCTGAAGCCCAGTACTGACTACACCATCACAGTCTATGCT
GTTACAGGAAGAGGGGACAGCCCCGCCTCCAACACCCCGGTCTACATCACGCACAGGA--
----------------------CAGATACTGAGCCCCCCACTGACATGCGACTGACTGAT
GTTAGTGACAACGCCCTCACAGTGCGCTGGTCTCCTGCTCAGGGACCAATCAGAGGCTAC
AGAATCACCAGTGTTCCCAAGAATGGGTTGGGACCCTCCTACTCTGAGGAGGTGGCCCCT
GATCAGACTCAGATGACGTTCACAGGTCTGATGCCCACTGTTGAGTACGTTGTGAGTGTC
TATGCCCTGGGCAATGATGGACAATCCTCTTCACCCGTGTCGGACAGTGCTATCACTGCT
ATGGATCGTCCCAAGGACCTGACCTTCTCCGACATTGACTCCACCTCCATGCGCATCACT
TGGGACAGTCCAGACGGTACCGTGACATCATACCGTGTCCTGTACTCCAGCTCAGAGGAG
AGCGAGAGGGAGCTGCGTCCAGCACCCAGAGGTGATCAGGACACTGTGGTGCTGAGAAAC
CTCCGCCCCGGGACAGAGTACACTGTAAAAGTCATCGCCCTCCATGACCGCACACCCAGC
AAACCGTTGGTGGGAACCCAGGCGA-----------------------------------
----------CAGTGATCCCTGCTCCGACCAACCTGGTGATCTCAGATGTCGGTCCCTCC
ACCTTCACCGTGTCATGGCGTGCTCCCAGTGCACGCCTGTCAGGCTACCGTGTGGTTGTC
AACCCCAAGGACGTCAATGGACCGACCAAAGAGATGAACATAGCTCCGGACACCACGCGT
GTTGTTGTACCGGGACTCATGGTGGCAACCATATACCAGATACACGTCTACGCCCTGAAG
AACTCTGTCACCAGCAGACCGCTGGAGGGGGAGGCGACCACACTGGAAGATGTAAGTCCT
CCTCGGCGTGTGCGCATCTCTGATGTGAAGGATACGTCTTTCACGCTGACCTGGCGCTCC
AAAGTGGAAACCATCACTGGTTTCCTCATCGAAGCCACGCCCCACGGTGGCTTGCATGCC
CCCATCATCAGAACCATTCCAGGACAGACTTACACCTACACTCTCACAGGTCTGCAGCCA
GGCACCACGTACTCTGTTAACCTGTACACCCTGAATGGCAACACAAAGAGCGCCCCCTTC
AGTCTCATGATACAAACAGCTGAACCAGTGGTCCAGGCTCCCACCAACCTCCAGTTCACA
TCTTTGACCCCCACCTCCATCTCCTTCACCTGGCAGCCACCTGCCACACACATCACAGGA
TACCACGTCACCTACGAGGAGTCAGGAGGAGCACCACGAGAGCTTACCCCACGACCCCAC
CCCGGCCAAAACTACGCCACCATATCTGGTCTGAGACCAGCCACAGAGTACATCATTAAG
ATCATCGCTATCCAGAACACAAAGAGGAGCACACCTCTGGTGGGCAAGATCAGGACTCAA
CCCGACTCCTTGCTTCCCCTGCCGCTGCCCCGCCCTGGAGGGGTGCTGGATGTGCCTGAA
ACTGACTTGGACAACACAGTCCAGGTAGTGGGCAACAGTGGCCAGGATGCGCATAGTGGT
CAGAGCCAGACTGTGGAGTACACAGAGTACAACAACAACGGAGGCAACATCAGATTTAAC
GGGAACATTGACAACCCACAGTCGCCCTATGGGCAAGTTCGTGAGCCCTTGGTATTTGTG
CCCCTTCCTGATGCAGAGGGCCGCAGATTGCCCATCCTGAAGATGAACGTACCCGTCGGC
TCCACATTTGATAACGAGACAGGAGTGCCGCAGGAGGCCCAAACTCAGACTACTATCTCC
TGGAAGCCTTACAAGCAGAGCAACGCCTACCTGGTGTCCTGCCAACCCATCACACACTTA
AACGAGAAGATGTTCCAAGTCAGGCTGCCAGGCACAGCCACCACTGCTACCCTGATAGGA
CTCTCCCCCGGAGCGAACTACAACGTGATGGTGGAGGCTCTGATAGGGGCGCTCAAACAC
AAGGTCCTGGAGCAGGTCATCACGGCTGGGAACACAATTCCAGAGGGTGTGCCCGCCAAT
AAGGACTCATGTTATGATGCCTTCACTGCCACCTACCACGATGTTGGTGGTGAATGGGAG
CGGATGTCTGAGACCGGCTTCAAGCTGTGGTGCAAGTGCCTGGGTCTGGGAAGTGGTCAC
TTCAGATGTGATTCATCTAAGTGGTGCCATGACAATGGCATCAACTATCGCATTGGAGAG
AAGTGGGACCGCCGTGCAGAAAATGGTCACTTGATGAGCTGCACTTGTTTGGGCAATGGC
AAAGGAGAGTTCAAGTGTGAACCACATGATTCCGTGTGCTACGACGATGGCAGAACTTAC
CAGGTGGGAAACCAGTGGCAGAAGGAGTACATGGGTGCTATCTGCACCTGCACATGCTTT
GGAGGACAGCAGGGCTGGCGATGTGAGAACTGCCGCAGACCAGGTGGGGATGTCGACGCC
AGTCTGCTGCAGCCTGTCAGATATGGAAACACACTACGCAATATTCACTGCCCCATTGAG
TGCCTCCGACCCGACCTGCTGGCAGACGCAATCGCTCCTCAGAATCCTCGGGAGTAA
>E.fuscoguttatus.20683_fus
ATGACTGGTAGCCCACTGACAGGGTTACTGGTTGCGCTGTGCGTAAGCAGCGCAGTCCAC
GGCTTGCCAAAGAAGAGCAAAAGACAAACTGGCCAGTATCAGGTGTATCCTGATCTCCGT
GACGCAGCGGCCGTTAGTCCAGTCGGCTGTGAGGAAAATGGTCGCTCATACAGACCGAAC
GAGCAGTGGGAGAAACCCTACCTTGGTAGTACACTGGTGTGCACGTGCAATGGAGCAGCA
GGCATCAAATGTAAAACCAAACCTGAAGTGGAGGAGACCTGTTATGATAAGTACAATGAC
CGGACATACCGGGTCGGTGAAACCTACGAGAGACCGAAGGACGGGATGATGTGGGACTGC
ACCTGTATTGGTTCCGGTCGTGGCAAGATCAGCTGTACCATAGCAAATCGTTGCCATGAA
GGTGGAAGGTCTTATAAAATCGGGGACACTTGGCAGAGGCCTCATGACACTGCCGACTAC
ATGCTGGAGTGTGTGTGTCTCGGAAATGGCAAAGGAGAGTGGACCTGCAAACCTGTGGCT
GAGCGTTGCTATGACAACAATGCTGCATCATCTTACGTCGTGGGGGAGACCTGGGAGAAA
CCGTACCAAGGCTGGATGATGCTGGACTGCACCTGTCTGGGAGAGGGAAATGGACGCATC
ACATGCACCTCAAGGAACCGCTGCAACGACCAGGACACCAGGAGGTCATACCGCATTGGA
AACACATGGACAAAGACTGACACAAGTGGACACATCGTGCAGTGTCTGTGCTTAGGAAAC
GGCCGTGGAGAGTGGAAGTGCGAGAGACACAACACAGGCCGAA-----------------
----------------------------GCACAGGCGCCGTTGTGTTGACCCCCACCCAT
TCCCAGACTCTGCAGCTGCCCGAGCCCCCCGTTGAAGGGGCATGCCGCACAGACTCTGGA
GCCACTTACTATGATGGACAGCGCTGGTTCAGAAACCAGGGCAGCAAGCAGATGCTGTGT
ACCTGTCTGGGCAACGGAGTCAGCTGTCAGGAGTGGGAGACCAGGAAGCAGACCTATGGT
GGCAACTCCAACGGCCAGCCATGTGCGTTCCCATTCGTCTTCAGTGGGAAGACTTATTAC
TCCTGCACCTCAGACGGACGCACAGATGGACAGCTCTGGTGCTCGACAACCTCAGACTTT
GAGAGAGACCAGCAGTACTCTTTCTGCACCGAGAAGAATGCCATTGTGGCAACACGAGGT
GGAAACTCCAACGGCGCCCTGTGCCACTTCCCCTTCCTCTACAGTGGCCGCAACTACACT
GACTGCACCACAGATGGACGCCGTGATGGCATGAGGTGGTGTGGTACCACCCACGACTAC
GACACGGAGCAGCGCTTTGGATTCTGCCCTATGGCTGCCCATGAGGAAGTATGTACCACC
AACGATGGGGTGATGCACCGTGTGGGCGACAAGTGGGACAAACGCCATGACGTCATGGGT
CACATGATGGAGTGCACATGCCAGGGCAACGGCCGTGGGGAGTGGAGCTGTGTTGCTCAC
TCACAGCTGCGAGATCAGTGTGTTGTTGACGGCTTGTACTATGAGGTAAACCAGGAATTC
TCCAAGCGCCACGACGAGGGCTACATGATGAACTGCACCTGCTACGGACAGGGACGTGGA
CGCTGGAAGTGTGACGCCATCGATCAATGTCAGGAGCCACAAACCAGGACCTTCTATCAG
ATTGGAGAGACATGGGAGAAAATCATCCATAACATCCGCTACCGCTGTTACTGCTATGGC
AACGGGATTGGCGAGATGAGATGTGAACCTCAGCAGACCTACCAAAGCGGCCACAGACCT
GTCCAGGTGATCATCACAGAGGCAGGGAAACAGCCAGACTCCCACCCCATTCAGTGGAAC
CCCCCTTCATCTGTTCACATCACCCAGTACATCCTCAAATGGAGAATTAAAAATAGCGGT
AGTCCCTGGAGGGAGGTCACCGTCCCTGGCCACCTCAACTCCTACACCATCAGCGGGCTG
CGTCCAGGCGTCACCTACGAGGGTCAGCTGATCAGCATCCTGAGATATGGACGCCGTGAG
GTCACACGCTTCGATTTCACCACCACCCACGGTTCCTTGGAAACATCAGAGGGAGAGACG
ACCCCACTTCCTCCAGTGGTGGACACTTCCGAGTCTGTGACAGAGATCACCTCAAATAGC
TTCGTTGTGTCCTGGACATCAGCCTCTTCTACCATCTCTGGCTTCAGGGTGGAGTATGAG
CTCAGTGAGGATGGGGCCAAGCCAAAAGTCCTGGATCTCCCTCGCACAACCACCTCTGTC
ACCATCGGCGACCTCCTGCCAGGACGCAGATACAATGTCAATGTCTACGAACTCCCTGAT
CAGGGACAGCCAAACCTCATTCTGACTACCTCCCAGACTACAGCTCCTGACACCCCGGCT
CAGCATGCAGTTGATGAGGTGGGAGAGACCTCCATCCGAGTCAGCTGGACCAGGCCTCAG
GCTCCTATTACTGGTTACCGTGTGGTGTACACGCCGTCAGTGGAGGGCAGCAGCACTGAG
CTGAACCTGCCTGACTCAGAGACCTCAGTGACCCTTGTTGACCTTCACCCCGGTCTCCTT
TACAACATCAGCATCTACGCTGTGGAGGAAGACCAGGAGAGTGAGCCTGTTTTCGTACAA
GTCAACACCGCTGGATCTCCTCTACCAGAGGAGGTCCCGGCACCCACAGACCTGCAGTTC
TACGAGGTTACAGACATGAAGATCACCATCACCTGGGCTGGTCCACCCAGCGAGGTGACC
GGTTACAGAGTGCACTTCACTCCTGTCGGTCCTGACGGCACTGAGACGAGGCTCCTGCAG
TTGCCCATCTCCCCCAACGCATATGCTGATATCACCCACTTGCAGCCTGGCACACCGTAC
CGCTTCTACATCTACGCCATCAACGGTGGAGTGGAGAGCAAGCCGCTTGTGGGAGAAAAG
TCTACCAAACCTGATACACCCACCAATGTGCGATTCACTGACATCGGCCCTGACAGTGCA
GTGGTAATCTGGGAGGCTCCCCGCGCCATCGTCAGCGGCTACCGTCTCTTCCTGAGCATT
GAGGGCTCCAACCCCATCGAGAAGAGGATCCCCGGCAGGGTTACCCAGTACCCTTTGAGG
AATTTACGTCCAGACACCCAGTACACTGCCACCCTGCACTCCGAGCTGAACAACGAGCTC
AGCGAGGGCGTCACTACATATTTTACCACCACTCCCCAGATGGGAAATAATCCTACTTTC
GCCACTGAGGTCACTGATACCTCCATCATCATCACCTGGATACCTGTCCGCAGGTTCAGC
TACAAGCTGTCTGTGCTCCCCAGCCAGACAGGCGAGTCTCCCAGAGAGGAGACTTCTGAC
TCTGGACGCATTGATATTCCCGGTCTGACTCCTGGAACTCAGTACACCTACAGCGTTCAG
CCCATCTTCAACGGACGCAACCGTGGAAACCCCATCACCCGCAATGTCGTCACTCCCCTG
TCTCCTCCCACTGACCTCAGAGTGGAGTCCAACCCTGTCACAGGAGATCTCACTGTCCAC
TGGGTAGCTTCCAAAACACCAGGCATTACAGGCTACAGAGTAACAAGCACGCCAATGAGC
GGCCAGCGAGGAAACTCCCTGGAAGAGTTCGTCCGAGCTGATCAGACCTCTTGCATGCTA
GAGAGCCTGAATCCGGGGGCAGAGTACAACATCAGTGTCTTCACTACCAAGGGCCATTTG
GAGAGTGTGCCAGTGTCCACAACTGTCACACCA---------------------------
------------------------------------------------------------
------------------------------------------------------------
------------------------------------------------------------
------------------------------------------------------------
------------GCCATTCCAGCTCCTACCAACCTGAGGTTTAGCGGTGTAGGTCCTGAC
CACATCAGGGTGACTTGGACAGTCCCCCATGTTGCCAATCCAAGCGACATCTCTCGATTT
GTCATCCGTTACCACCCTGTAGCCACAGATGACGACATCAAGGAGGTCAATGTTGGAGGA
GCCACCAACACCTTCGTGCTGGAGAACCTGCTGCCCAACACCGAGTACAGTATCAGTGTT
ATGTGTGTGTACGGTGAACGAGTGAGTGAGCCAGTCACAGGGACTCAGAGGACAACTCTG
GACTCCCCCACTGGCTTGGACTTCTCTGACATCCGCACCAACTCCTTCACCGTCCACTGG
CTGGCTCCAACCGCTGCTATCACTGGCTACCGCATCCGCTATCAGAAGACGAGCGGCGGG
AGGGCCAAGGACGAGAGGCTGCCCCCAACCAGGAACTACTACACTTTGACCGGACTGACA
CCAGAGACCGAGTATCTGATATATGTGTACGCTGTCAGCAACACTCAGGAGAGTCAGCCT
CTGACTGGCACACAGGCCACCATCTCTGATGCCCCTACTGACCTTGAAGTAACATCGTCC
ACTCCCACCAGCATATCCATTCGCTGGGACGCCCCGTCTGTCACGGTGAAGAACTACAGG
ATCACCTACGGAGGCACAAGTGGCGAGGCTCCTCAAGAGTTCACAATCCCAGGCACTCAG
ACTTACGCCACCATCAATGGTCTGAAGCCCAGTACTGACTACACCATCACAGTCTATGCT
GTTACAGGAAGAGGGGACAGCCCCGCCTCCAACACCCCAGTCTACATCACGCACAGGA--
----------------------CAGATACCGAGCCCCCCACTGACATGCGACTGACTGAT
GTTAGTGACAATGCCCTCACAGTGCGCTGGTCTCCTGCTCAGGGACCAATCAGAGGCTAC
AGAATCACCAGTGTTCCCAAGAATGGGTTGGGACCCTCCTACTCTGAGGAGGTGGCCCCC
GATCAGACTCAGATGACGTTCACAGGTCTGATGCCCACTGTTGAGTACGTTGTGAGTGTC
TATGCCCTGGGCAATGATGGACAATCCTCTTCACCCGTGTCGGACAATGCTATCACTGCT
ATGGATCGTCCCAAGGACCTGACCTTCTCCGACATTGACTCCACCTCCATGCGCATCACT
TGGGACAGTCCAGACGGTACCGTGACATCATACCGTGTCCTGTACTCCAGCTCAGAGGAG
AGCGAGCGGGAGCTGCGTCCAGCACCCAGAGGTGATCAGGACACTGTGGTGCTGAGAAAC
CTCCGCCCTGGGACAGAGTACACTGTAAAAGTCATCGCCCTCCATGACCGCACACCCAGC
AAACCGTTGGTGGGAACCCAGGCAA-----------------------------------
----------CAGTCATCCCTGCTCCGACCAACCTGGTGATCTCAGATGTCGGTCCCTCC
ACCTTCACCGTGTCATGGCGTGCTCCCAATGCACGCTTGTCAGGCTACCGTGTAGTTGTC
AACCCCAAGGACATCAATGGACCGACCAAAGAGATGAACATCGCTCCAGACACCACGCGT
GTTGTCGTTCCGGGACTCATGGTGGCAACCACATACCAGATACACGTCTACGCCCTGAAG
AACTCTGTCACCAGCAGACCGCTGGAGGGAGAGGCGACCACACTGGAAGATGTCAGTCCT
CCTCGGCGTGTGCGCATCTCTGATGTGAAGGATACGTCTTTCACGCTGACCTGGCGCTCC
AAAGTGGAAACCATCACTGGTTTCCTCATCGAAGCCACGCCCCACGGTGGCTTGCATGCC
CCCATCATCAGAACCATTCCAGGACAGACTTACACCTACACTCTCACAGGTCTGCAGCCA
GGCACCATGTACTCTGTTAACCTGTACACCCTGAATGGCAACACAAAGAGCGCCCCCTTC
AGTCTCATGATACAAACAGCTGAACCAGTGGTCCGGGCTCCCACCAACCTCCAGTTCACA
TCTTTGACCCCCACCTCCATCTCCTTCACCTGGCAGCCACCTGCCACACACATCACAGGA
TACCACGTCACCTACGAGGAGTCAGGAGGAGCACCACGAGAGCTTACCCCACGACCCCAC
CCTGGCCAAAACTACGCCACCATATCTGGTCTGAGACCAGCCACAGAGTACATCATTAAG
ATCATCGCCATCCAAAACACAAAGAGGAGCACACCTCTGGTGGGCAAGATCAGGACTCAA
CCCGACTCCTTGCTTCCCCTGCCGCTGCCCCGCCCTGGAGGGGTGCTGGATGTGCCTGAC
ACTGACTTGGACAACACAGTCCAGGTAGTGGGCAACAGTGGCCAGGATGCGCATAGTGGT
CAGAGCCAGACTGTGGAGTACACAGAGTACAACAACAACGGAGGCAACATCAGATTTAAC
GGGAACATTGACAACCCACAGTCGCCCTATGGGCAAGTTCGTGAGCCCTTGGTATTTGTG
CCCCTTCCTGATGCAGAGGGCCGCAGATTGCCCATCCTGAAGATGAACGTACCCGTCGGC
TCCACATTTGATAACGAGACAGGAGTGCCGCAGGAGGCCCAAACTCAGACTACTATCTCC
TGGAAGCCTTACAAGCAGAGCAACGCCTACCTGGTGTCCTGCCAACCCATCACACACTTA
AACGAGAAGATGTTCCAAGTCAGACTGCCAGGCACAGCCACCACAGCTACCCTGATAGGA
CTCTCCCCCGGAGCGAACTACAACGTGATGGTGGAGGCTCTGATCGGGGCGCTCAAACAC
AAGATCCTGGAGCAGGTCATCACGGCTGGGAACACAATTCCAGAGGGTGTGCCCGCCAAT
AAGGACTCATGTTATGATGCCTTCACTGCCACCTACCACGATGTTGGTGGTGAATGGGAG
CGGATGTCTGAGACCGGCTTCAAGCTGTGGTGCAAGTGCCTGGGTCTGGGAAGTGGTCAC
TTCAGATGTGATTCATCTAAGTGGTGCCATGACAACGGCATCAACTATCGCATTGGAGAG
AAGTGGGACCGCCGTGCAGAAAATGGTCACTTGATGAGCTGCACTTGTTTGGGCAATGGC
AAAGGAGAGTTCAAGTGTGAACCACATGATTCCGTGTGTTACGATGATGGCAGAACTTAC
CAGGTGGGAAACCAGTGGCAGAAGGAGTACATGGGTGCTATCTGCACCTGCACATGCTTT
GGAGGACAGCAGGGCTGGCGATGTGAGAACTGCCGCAGACCAGGTGGGGATGTCGACGCC
AGTCTGCTGCAACCTGTCCGATATGGAAACACACTACGCAATATTCACTGCCCCATTGAG
TGCCTCCGACCCGACCTGCTGGCAGACGCAATCGCTCCTCAGAATCCTCGGGAGTAA
>Epmoa-GLEAN-10022447_moa
ATGACTGGTAGCCCACTGACAGGGTTACTGGTTGCGCTGTGCGTAAGCAGCGCAGTCCAC
GGCTTGCCAAAGAAGAGCAAAAGACAAACTGGCCAGTATCAGGTGTATCCTGAGCTCCGT
GACGCAGCGGCCGTTA------TCGGCTGTGAGGAAAATGGTCGCTCATACAGACCGAAC
GAGCAGTGGGAGAAACCCTACCTTGGTAGTACATTGGTGTGCACGTGCAATGGAGCAGCA
GGCATCAAATGTAAAACCAAACCTGAAGTGGAGGAGACCTGTTATGATAAGTACAATGAC
CGGACATACCGGGTCGGTGAAACCTACGAGAGACCGAAGGACGGGATGATGTGGGACTGC
ACCTGTATTGGTTCCGGTCGTGGCAAGATCAGCTGTACCATAGCAAATCGTTGCCATGAA
GGTGGAAGGTCTTATAAAATCGGGGACACTTGGCAGAGGCCTCATGACACTGCCGACTAC
ATGCTGGAGTGTGTGTGTCTCGGAAATGGCAAAGGAGAGTGGACCTGCAAACCTGTGGCT
GAGCGTTGCTATGACAACAATGCTGCATCATCTTACGTCGTGGGGGAGACCTGGGAGAAA
CCGTACCAAGGCTGGATGATGCTGGACTGCACCTGTCTGGGAGAGGGAAATGGACGCATC
ACATGCACCTCAAGGAACCGCTGCAACGACCAGGACACCAGGAGGTCATACCGCATTGGA
AACACATGGACAAAGACTGACACAAGTGGACACATCCTGCAGTGTCTGTGCTTAGGAAAC
GGCCGTGGAGAGTGGAAGTGCGAGAGACACAACGCAGGCCGAAGTGAGACTCAAAATCTG
AACTATTGCTTCACTTGGTGGTATGCAGGCACAGGCACCGTCGTGTTGACCCCCACCCAT
TCCCAGACTCTGCAGCTGCCCGAGCCCCCCGTCGAAGGGGCATGCCGCACAGACTCTGGA
GCCACTTACTATGATGGACAGCGCTGGTACAGAAACCAGGGCAGCAAGCAGATGCTGTGT
ACCTGTCTAGGCAACGGAGTCAGCTGTCAGGAGTGGGAGACCAGGAAGCTGACCTATGGT
GGCAACTCCAACGGCCAGCCATGTGCGTTCCCATTCGTCTTCAGTGAGAAGACCTATTAC
TCCTGTACCTCAGACGGACGCACAGATGGACAGCTCTGGTGCTCGACAACCTCAGACTTT
GAGAGAGACCAGCAGTACTCTTTCTGCACCGAGAAGAATGCCATTGTGGCAACACGAGGT
GGAAACTCCAACGGTGCCCTGTGCCACTTCCCCTTCCTCTACAGTGGCCGCAACTACACT
GACTGCACCACAGATGGACGCCGTGATGGCATGAGGTGGTGTGGTACCACCCACGACTAC
GACACGGAGCAGCGCTTTGGATTCTGCCCTATGGCTGCCCATGAGGAAGTATGTACCACC
AACGATGGGGTGATGCACCGTGTGGGCGACAAGTGGGACAAACGCCATGACGTCATGGGT
CACATGATGGAGTGCACATGCCAGGGCAACGGCCGTGGGGAGTGGAGCTGTGTTGCTCAC
TCACAGCTGCGAGATCAGTGTGTTGTTGACGGCTTGTACTATGAGGTAAACCAGGAATTC
TCCAAGCGCCACGACGAGGGCTACATGATGAACTGCACCTGCTACGGACAGGGACGTGGA
CGCTGGAAGTGTGACGCCATCGATCAATGTCAGGAGCCACAAACCAGGACCTTCTATCAG
ATTGGAGAGACATGGGAGAAAATCATCCATAACATCCGCTACCGCTGTTACTGCTATGGC
AACGGGATTGGCGAGATGAGATGTGAACCTCAGCAGACCTACCAAAGCGGCCACAGACCT
GTCCAGGTGATCATCACAGAGGCAGGGAAACAGCCAGACTCCCACCCCATTCAGTGGAAC
CCCCCTTCATCTGTTCACATCACCCAGTACATCCTCAAATGGAGAATTAAAAATAGCGGT
AGTCCCTGGAGGGAGGTCACCGTCCCTGGCCACCTCAACTCCTACACCATCGGCGGGCTG
CGTCCAGGCGTCACCTACGAGGGTCAGCTGATCAGCATCCTGAGATATGGACGCCGTGAG
GTCACACGCTTCGATTTCACCACCACCCACGGTTCCTTGGAAACATCAGAGGGAGAGACG
ACCCCACTTCCTCCAGTGGTGGACACTTCCGAGTCTGTGACAGAGATCACCTCAAACAGC
TTCGTTGTGTCCTGGACATCAGCCTCTTCTACCATCTCTGGCTTCAGGGTGGAGTATGAG
CTCAGTGAGGACGGGGCCAAGCCGAAAGTCCTGGATCTCCCTCGCACAACCACCTCTGTC
ACCATCGGCGACCTCCTGCCAGGACGCAGATACAATGTCAATGTCTACGAACTCCCTGAT
CAGGGACAGCCAAACCTCATTCTGACTACCTCCCAGACTACAGCTCCTGACACCCCCGCT
CAGCATGCAGTTGATGAGGTGGGAGAGACCTCCATCCGAGTCAGCTGGACCAGGCCTCAG
GCTCCTATTACTGGTTACCGTGTGGTGTACACGCCGTCAGTGGAGGGCAGCAGCACTGAG
CTGAACCTGCCAGACTCAGAGACCTCAGTGACCCTTGTTGACCTTCACCCCGGTCTCCTT
TACAACATCAGCATCTACGCTGTGGAGGAGGACCAGGAGAGTGAGCCTGTTTTCGTACAA
GTCAACACCGCTGGATCTCCTCTACCAGAGGAGGTCCCGGCACCCACAGACCTGCAGTTC
TATGAGGTTACAGACATGAAGATCACCATCACCTGGGCTGGTCCACCCAGCGAGGTGACC
GGTTACAGAGTGCACTTCACTCCTGTCGGTCCTGACGGCACTGAGACAAGGCTCCTGCAG
CTGCCCATCTCCCCCAACGCATATGCTGATATCACCCACTTGCAGCCTGGCACACCGTAC
CGCTTCTACATCTACGCCATCAACGGTGGAGTGGAAAGCAAGCCGCTTGTGGGAGAAAAG
TCTACCAAACCTGATACACCCACCGATGTGCGATTCACTGACATCGGCCCTGACAGTGCA
CTGGTCATCTGGGAGGCTCCCCGCGCCATCGTCAGTGGCTACCGTCTCTTCCTGAGCATT
GAGGGCTCCAACCCCATCGAGAAGAGGATCCCCGGCAGGGTCACCCAGTACCCTTTGAGG
AATTTACGTCCAGACACCCAGTACACTGCCACCCTGCACTCCGAGCTGAACAACGAGCTC
AGCGAGGGCGTCACTACATATTTTACCACCACTCCCCAGATGGGAAATAATCCTACTTTC
GCCACTGAGGTCACTGATACCTCCATCATCATCACCTGGATACCTGTCCGCAGGTTCAGC
TACAAGCTGTCTGTGCTCCCCAGCCAGACAGGCGAGTCTCCCAGAGAGGAGACCTCTGAC
TCTGGACGCATTGATATTCCCGGTCTGACTCCTGGAACTCAGTACACCTACAGCGTTCAG
CCCATCTTCAACGGACGCAACCGTGGAAACCCCATCACCCGCAATGTCGTCACTCCCCTG
TCTCCTCCCACTGACCTCAGAGTGGAGTCCAACCCTGTCACAGGAGATCTCACTGTCCAC
TGGGTAGCTTCCAAAACACCAGACATTACAGGCTACAGAGTAACAAGCACGCCAGTGAGC
GGCCAGCGAGGAAACTCCCTGGAAGAGTTCGTCCGAGCTGATCAGACCTCTTGCATGCTA
GAGAGCCTGAATCCGGGGGCAGAGTACAACGTCAGTGTCTTCACTACCAAGGGCCATTTG
GAGAGTGTGCCGGTGTCCACAATTGTCACACCAGAAATCCCCGCACCAAGTCACATTGAC
TTTGTCGACATTACTGACACCACCATCGGCCTGCGCTGGATCCCTCCGAACGATTCAACC
ATTACTCGTTACCGGATAATGGTGGTAACGTCAGGCGAGAGCTTGCCAATTTTTCAAGAA
ATGGTGGATGCGTCTGCTGGTTATTACACCATTCGTGGTTTGGAGCCGGGCGTGGACTAT
GACATCAGTATCTTCACTGTTACAGAGGAGGGGGAAAGCGAGCCGACCACACAAACAAAG
CAAACACAAGCTGCCATTCCAGCTCCTACCAACCTGAGGTTTAGCGGTGTAGGTCCTGAC
CACATCAGGGTGACTTGGACAGTCCCCCATGTTGCCAATCCAAGCGACATCTCTCGATTT
GTCATCCGTTACCACCCTGTAGCCACAGATGACGACATCAAGGAGGTCAATGTTGGAGGA
GCCACCAACACCTTCGTGCTGGAGAACCTGCTGCCCAACACCGAGTACAGTATCAGTGTT
ATGTGTGTGTACGGTGAACGAGTGAGTGAGCCAGTCACAGGGACTCAGAGGACAACTCTG
GACTCCCCCACTGGCTTGGACTTCTCTGACATCCGCACCAACTCCTTCACCGTCCACTGG
CTGGCTCCAACCGCTGCTATCACCGGCTACCGCATCCGCTATCAGAAGACGAGCGGCGGG
AGGGCCAAGGACGAGAGGCTGCCCCCAACCAGGAACTACTACACTTTGACCGGACTGACA
CCAGAGACCGAGTATCTGATATATGTGTACGCTGTCAGCAACACTCAGGAGAGTCAGCCT
CTGACTGGCACACAGGCCACCATCTCTGATGCCCCTACTGACCTTGAAGTAACATCGTCC
ACTCCCACCAGCATATCCATTCGCTGGGACGCCCCGTCTGTCACGGTGAAGAACTACAGG
ATCACCTACGGAGGCACAAGTGGCGAGGCTCCTCAAGAGTTCACAATCCCAGGCACTCAG
ACTTACGCCACCATCAATGGTCTGAAGCCCAGTACTGACTACACCATCACAGTCTATGCT
GTTACAGGAAGAGGGGACAGCCCCGCCTCCAACACCCCGGTCTACATCACGCACAGGACA
GGTTATGTGTTCATCTCTCCTTCAGATACCGAGCCCCCCACTGACATGCGACTGACTGAT
GTTAGTGACAACGCCCTCACAGTGCGCTGGTCTCCTGCTCAGGGACCAATCAGAGGCTAC
AGAATCACCAGTGTTCCCAAGAATGGGTTGGGACCCTCCTACTCTGAGGAGGTGGCCCCT
GATCAGACTCAGATGACGTTCACAGGTCTGATGCCCACTGTTGAGTACGTTGTGAGTGTC
TATGCCCTGGGCAATGATGGACAATCCTCTTCACCCGTGTCGGACAATGCTATCACTGCT
ATGGATCGTCCCAAGGACCTGACCTTCTCCGACATCGACTCCACCTCCATGCGCATCACT
TGGGACAGTCCAGACGGTACAGTGACATCGTACCGCGTCCTGTACTCCAGCTCAGAGGAG
AGCGAGAGGGAGCTGCGTCCAGCACCCAGAGGTGATCAGGACACTGTGGTGCTGAGAAAC
CTCCGCCCCGGGACAGAGTACACTGTAAAAGTCATCGCCCTCCATGACCGCACACCCAGC
AAACCGTTGGTGGGAACCCAGGCGACAGGTAGGAACACACAGAAAACATCAACACGTCTT
TTTGCTGTGTCAGTGATCCCTGCTCCGACCAACCTGGTGATCTCAGATGTCGGTCCCTCC
ACCTTCACCGTGTCATGGCGTGCTCCCAATGCACGCCTGTCAGGCTACCGTGTGGTTGTC
AACCCCAAGGACATCAATGGACCGACCAAAGAGATGAACATCGCTCCGGACACCACGCGT
GTTGTCGTACCGGGACTCATGGTGGCAACCACATACCAGATACACGTCTACGCCCTGAAG
AACTCTGTCACCAGCAGACCGCTGGAGGGAGAGGCGACCACACTGGAAGATGTAAGTCCT
CCTCGGCGTGTGCGCATCTCTGATGTGAAGGATACATCTTTCACACTGACCTGGCGCTCC
AAAGTGGAAACCATCACTGGTTTCCTCATCGAAGCCACGCCCCACGGTGGCTTGCATGCC
CCCATCATCAGAACCATTCCAGGACAGACTTACACCTACACTCTCACAGGTCTGCAGCCA
GGCACCACGTACTCTGTTAACCTGTACACCCTGAATGGCAACACAAAGAGCGCCCCCTTC
AGTCTCATGATACAAACAGCTGAACCAGTGGTCCAGGCTCCCACCAACCTCCAGTTCACA
TCTTTGACCCCCACCTCCATCTCCTTCACCTGGCAGCCACCTGCCACACCCATCACAGGA
TACCACGTCACCTACGAGGAGTCAGGAGGAGCACCACGAGAGCTTACCCCACGACCCCAC
CCCGGCCAAAACTACGCCACCATATCTGGTCTGAGACCAGCCACAGAGTACATCATTAAG
ATCATCGCCATCCAGAACACAAAGAGGAGCACACCTCTGGTGGGCAAGATCAGGACTCAA
CCCGACTCCTTGCTTCCCCTGCCGCTGCCCCGCCCTGGAGGGGTGCTGGATGTGCCTGAA
ACTGACTTGGACAACACAGTCCAGGTAGTGGGCAACAGTGGCCAGGATGCGCATAGTGGT
CAGAGCCAGACTGTG---------GAGTACAACAACAACGGAGGCAACATCAGATTTAAC
GGGAACATTGACAACCCACAGTCGCCCTATGGGCAAGTTCGTGAGCCCTTGGTATTTGTG
CCCCTTCCTGATGCAGAGGGCCGCAGATTGCCCATCCTGAAGATGAACGTACCCGTCGGC
TCCACATTTGATAACGAGACAGGAGTGCCGCAGGAGGCCCAAACTCAGACTACTATCTCC
TGGAAGCCTTACAAGCAGAGCAACGCCTACCTGGTGTCCTGCCAACCCATCACACACTTA
AACGAGAAGATGTTCCAAGTCAGACTGCCAGGCACAGCCACCACTGCTACCCTGATAGGA
CTCTCCCCCGGAGCGAACTACAACGTGATGGTAGAGGCTCTGATCGGGGCGCTCAAACAC
AAGATCCTGGAGCAGGTCATCACAGCTGGGAACACAATTCCAGAGGGTGTGCCCGCCAAT
AAGGACTCATGTTATGATGCCTTCACTGCCACCCACCACGATGTTGGTGGTGAATGGGAG
CGGATGTCTGAGACCGGCTTCAAGCTGTGGTGCAAGTGCCTGGGTCTGGGAAGTGGTCAC
TTCAGATGTGATTCATCTAAGTGGTGCCATGACAACGGCATCAACTATCGCATTGGAGAG
AAGTGGGACCGCCGCGCAGAAAATGGTCACTTGATGAGCTGCACTTGTTTGGGCAATGGC
AAAGGAGAGTTCAAGTGTGAACCACATGATTCCGTGTGCTACGACGATGGCAGAACTTAC
CAGGTGGGAAACCAGTGGCAGAAGGAGTACATGGGTGCTATCTGCACCTGCACATGCTTT
GGAGGACAGCAGGGCTGGCGATGTGAGAACTGCCGCAGACCAGGTGGGGATGTCGACGCC
AGTCTGCTGCAGCCTGTCAGATATGGAAACACACTACGCAATATTCACTGCCCCATTGAG
TGCCTCCGACCCGACCTGCTGGCAGATGCAATCGCTCCTCAGAATCCTCGGGAGTAA
