# Supplementary material for: Chromosome-Level Genome Assembly of the Speckled Blue Grouper (Epinephelus cyanopodus) Provides Insight into Its Adaptive Evolution
Source: Biology (Basel). 2022 Dec 13;11(12):1810. doi: 10.3390/biology11121810 (PMC9775623; doi:10.3390/biology11121810)
Supplement: Supplementary file 1 [file biology-11-01810-s001.zip › Supplemental Data/HO01186.align]

>Epmoa-GLEAN-10022469_moa
ATGTATTTTCTTCTCTCG-------TACAA-------CAGCATTGCTAATGCCCTGGCCA
GTGCAGCCTGTGAGCGGTGTAAGAGTGGCTTTGCTCCGACTGAGAAGATTGTCAACAGTA
ATGGAGAACTGTACCACGAGCAGTGCTTTGTGTGCGCACAGTGTTTCCAGCAGTTCCCTG
AGGGACTCTTCTATGAGTTTGAAGGAAGAAAATATTGTGAACATGACTTCCAGATGCTCT
TTGCCCCTTGCTGTCACCAGTGTGGGGAGTTCATCATCGGTCGTGTCATTAAGGCCATGA
ACAATAGTTGGCACCCTGACTGCTTCTGCTGTGACATTTGCCAGGCTGTGCTCGCAGACG
TGGGGTTTGTCAAAAATGCTGGCAGGCACCTGTGTCGCACGTGCCATAACCGCGAGAAAG
CTCGTGGCCTGGGCAAATACATCTGCCAGAAGTGCCATGCCATCATTGAAGAGCAGCCGC
TGATCTTTAAGAATGACCCCTATCACCCAGACCACTTCAACTGCAACAACTGTGGGTCAG
AACTGACAGCTGAAGCCAGGGAACTGAAGGGAGAGCTCTTCTGTTTGCCATGCCACGACA
AGATGGGTGTACCAATCTGTGGCGCTTGTAGGAGACCCATCGAAGGACGTGTTGTCAATG
CCATGGGCAAGCAGTGGCATGTGGAGCATTTTGTGTGTGCCAAGTGTGAGAAGCCGTTCC
TCGGTCATCGGCATTATGAGAGGAAGGGGTTGGCTTACTGCGAGACTCATTATAACCAGC
TCTTTGGCGATGTGTGCTACCACTGCAACCGTGTGATTGAAGGCGATGTGGTGTCTGCTC
TCAACAAGGCCTGGTGTGTCAGCTGTTTCTCATGCTCCACCTGCAACACAAAACTCACTC
TCAAAGATAAGTTTGTTGAAATTGACCTGAAGCCGGTGTGCAAGCACTGCTATGAGCGCA
TGCCTGAGGAGCTGAAATGCCGCCTGGCTCGACGTGAGCGTGATGCCAAAGACCGCAAGA
AAAAACCTGCTGTGTGTCTGTAG-------------------------------------
------------------------------------------------------------
--------------
>XP-033486267.1_lan
ATG-----------CTGGGGGTGGCTGGAATGACGGGCAGCATTGCTAATGCCCTGGCCA
GTGCAGCCTGTGAGCGGTGTAAGAGTGGCTTTGCTCCGACTGAGAAGATTGTCAACAGTA
ATGGAGAACTGTACCACGAGCAGTGCTTTGTGTGCGCACAGTGTTTCCAGCAGTTCCCTG
AGGGACTCTTCTATGAGTTTGAAGGAAGAAAATATTGTGAACATGACTTCCAGATGCTCT
TTGCCCCTTGCTGTCACCAGTGTGGGGAGTTCATCATCGGTCGTGTCATTAAGGCCATGA
ACAATAGTTGGCACCCTGACTGCTTCTGCTGTGACATTTGCCAGGCTGTGCTCGCAGACG
TGGGGTTTGTCAAAAATGCTGGCAGGCACCTGTGTCGCACGTGCCATAACCGCGAGAAAG
CTCGTGGCCTGGGCAAATACATCTGCCAGAAGTGCCATGCCATCATTGAAGAGCAGCCGC
TGATCTTTAAGAATGACCCCTATCACCCAGACCACTTCAACTGCAACAACTGTGGCAAGG
AACTGACAGCTGAAGCCAGGGAACTGAAGGGAGAGCTCTTCTGTTTGCCATGCCACGACA
AGATGGGTGTACCAATCTGTGGCGCTTGTAGGAGACCCATCGAAGGGCGTGTTGTCAATG
CCATGGGCAAGCAGTGGCATGTGGAGCATTTTGTGTGTGCCAAGTGTGAGAAGCCGTTCC
TCGGTCATCGGCATTATGAGAGGAAGGGGTTGGCTTACTGCGAGACTCATTATAACCAGC
TCTTCGGCGATGTGTGCTACCACTGCAACCGTGTGATTGAAGGCGATGTGGTGTCTGCTC
TCAACAAGGCCTGGTGTGTCAGCTGTTTCTCATGCTCCACCTGCAACACAAAACTCACTC
TCAAAGATAAGTTTGTTGAAATTGACTTGAAGCCGGTGTGCAAGCACTGCTATGAGCGCA
TGCCTGAGGAGCTGAAACGCCGCCTGGCTCGACGTGAGCGTGATGCCAAAGACCGCAAGA
AAAAACCTGCTGTGTGTCTGTAG-------------------------------------
------------------------------------------------------------
--------------
>C.altivelis-GLEAN-10027124_alt
ATG-----------CTGGGGGTGGGTGGAATGACGGGCAGCATTGCTAATGCCCTGGCCA
GTGCAGCCTGTGAGCGGTGTAAAAGTGGCTTTGCTCCGACTGAGAAGATTGTCAACAGTA
ATGGAGAACTGTACCACGAGCAGTGCTTTGTGTGCGCACAGTGTTTCCAGCAGTTCCCTG
AGGGACTCTTCTATGAGTTTGAAGGAAGAAAATATTGTGAACATGACTTCCAGATGCTCT
TTGCCCCTTGCTGTCACCAGTGTGGGGAGTTCATCATCGGTCGTGTCATTAAGGCCATGA
ACAATAGTTGGCACCCTGACTGCTTCTGCTGTGACATTTGCCAGGCTGTGCTCGCAGACG
TGGGGTTTGTCAAAAATGCTGGCAGGCACCTGTGTCGCACATGCCATAACCGCGAGAAAG
CTCGTGGTCTGGGCAAATACATCTGCCAGAAGTGCCATGCCATCATTGAAGAGCAGCCGC
TGATCTTTAAGAATGACCCCTATCACCCAGACCACTTCAACTGCAACAACTGTGGCAAGG
AACTGACAGCTGAAGCCAGGGAACTGAAGGGAGAGCTCTTCTGTTTGCCATGCCACGACA
AGATGGGTGTACCAATCTGTGGCGCTTGTAGGAGACCCATCGAAGGGCGTGTTGTCAATG
CCATGGGCAAGCAGTGGCATGTGGAGCATTTTGTGTGTGCCAAGTGTGAGAAGCCGTTCC
TCGGTCATCGGCATTATGAGAGGAAGGGGTTGGCTTACTGCGAGACTCATTATAACCAGC
TCTTCGGCGATGTGTGCTACCACTGCAACCGTGTGATTGAAGGCGATGTGGTGTCTGCTC
TCAACAAGGCCTGGTGTGTCAGCTGTTTCTCATGCTCCACCTGCAACACAAAACTCACTC
TCAAAGATAAGTTTGTTGAAATTGACCTGAAGCCGGTGTGCAAGCACTGCTATGAGCGCA
TGCCTGAAGAGCTGAAACGCCGTCTGGCTCGACGTGAGCGTGATGCCAAAGACCGCAAGA
AAAAACCTGCTGTGTGTCTGAACAAGTTTGTTGAGTTTGACATGAAGCCTGTCTGTAAAA
AGTGTTACGAGAAGTTTCCTCTGGAGCTGAAGAAGAGGCTCAAGAAGCTGGCCGAGGCCT
TGGGACGCAAGTGA
>Ecy-GLEAN-10025981_Ecy
ATGTATTTTCTTCTCTCG-------TGCAA-------CAGCATTGCTAATGCCCTGGCCA
GTGCAGCCTGCGAGCGGTGTAAGAGTGGCTTTGCTCCGACTGAGAAGATCGTCAACAGTA
ATGGAGAACTGTACCACGAGCAGTGCTTTGTGTGTGCACAGTGTTTCCAGCAGTTCCCTG
AGGGTCTCTTCTATGAGTTTGAAGGAAGAAAATATTGTGAACATGACTTCCAGATGCTCT
TTGCCCCTTGCTGTCACCAGTGTGGGGAGTTCATCATCGGTCGTGTCATTAAGGCCATGA
ACAATAGTTGGCACCCTGACTGCTTCTGCTGTGACATTTGCCAGGCTGTGCTCGCGGACG
TGGGGTTTGTCAAAAATGCTGGCAGGCACCTGTGTCGCACGTGCCATAACCGCGAGAAAG
CTCGTGGTCTGGGCAAATACATCTGCCAGAAGTGCCATGCCATTATTGAAGAGCAGCCGC
TGATCTTCAAGAATGACCCCTATCACCCAGACCACTTCAACTGCAACAACTGTGGGTCAG
AACTGACAGCTGAAGCCAGGGAACTGAAGGGAGAGCTCTTCTGTTTGCCGTGCCACGACA
AGATGGGTGTACCAATCTGTGGCGCTTGTAGGAGACCCATCGAAGGGCGTGTTGTCAATG
CCATGGGCAAGCAGTGGCATGTGGAGCATTTTGTGTGTGCCAAATGTGAGAAGCCGTTCC
TCGGTCATCGGCATTATGAGAGGAAGGGGTTGGCTTACTGCGAGACTCATTATAACCAGC
TCTTCGGCGATGTGTGCTACCACTGCAACCGTGTGATTGAAGGCGATGTGGTGTCTGCTC
TCAACAAGGCCTGGTGTGTCAGCTGTTTCTCATGCTCCACCTGCAACACAAAACTCACTC
TCAAGAACAAGTTTGTTGAGTTTGACATGAAGCCTGTCTGTAAAAAGTGTTACGAGAAGT
TTCCTCTGGAGCTGAAGAAGAGGCT--CAAGAAGCTGGC-CGAGGCCTTGGGACGCAAGT
GA----------------------------------------------------------
------------------------------------------------------------
--------------
>OF04459-RA_aka
ATG-----------CTGGGGGTGGCTGGAATGACGGGCAGCATTGCTAATGCCCTGGCCA
GTGCAGCCTGTGAGCGGTGTAAGAGTGGCTTTGCTCCGACTGAGAAGATTGTCAACAGTA
ATGGAGAACTGTACCACGAGCAGTGCTTTGTGTGTGCACAGTGTTTCCAGCAGTTCCCTG
AGGGACTCTTCTATGAGTTTGAAGGAAGAAAATATTGTGAACATGACTTCCAGATGCTCT
TTGCCCCTTGCTGTCACCAGTGTGGGGAGTTCATCATCGGTCGTGTCATTAAGGCCATGA
ACAATAGTTGGCACCCTGACTGCTTCTGCTGTGACATTTGCCAGGCTGTGCTCGCAGATG
TGGGGTTTGTCAAAAATGCTGGCAGGCACCTGTGTCGCACGTGCCATAACCGCGAGAAAG
CCCGTGGCCTGGGCAAATACATCTGCCAGAAGTGCCATGCCATCATTGAAGAGCAGCCGC
TGATCTTTAAGAATGACCCCTATCACCCAGACCACTTCAACTGCAACAATTGTGGCAAGG
AACTGACAGCTGAAGCCAGGGAACTGAAGGGAGAGCTCTTCTGTTTGCCATGCCACGACA
AGATGGGTGTACCAATCTGTGGCGCTTGTAGGAGACCCATCGAAGGGCGTGTTGTCAATG
CCATGGGCAAGCAGTGGCATGTGGAGCATTTTGTGTGTGCCAAATGTGAGAAGCCGTTCC
TCGGTCATCGGCATTATGAGAGGAAGGGGTTGGCTTACTGCGAGACTCATTATAACCAGC
TCTTCGGCGATGTGTGCTACCACTGCAACCGTGTGATTGAAGGCGATGTGGTGTCTGCTC
TCAACAAGGCCTGGTGTGTCAGCTGTTTCTCATGCTCCACCTGCAACACAAAACTCACTC
TCAAGAACAAGTTTGTTGAGTTTGACATGAAGCCTGTCTGTAAAAAGTGTTACGAGAAGT
TTCCTCTGGAGCTGAAGAAGAGGCT--CAAGAAGTTGGC-CGAGGCCTTGGGACGCAAGT
GA----------------------------------------------------------
------------------------------------------------------------
--------------
>E.fuscoguttatus.21085_fus
ATG-----------CTGGGGGTGGCTGGAATGACGGGCAGCATTGCTAATGCCCTGGCCA
GTGCGGCCTGTGAGCGGTGTAAGAGTGGCTTTGCTCCGACTGAGAAGATTGTCAACAGTA
ATGGAGAACTGTACCACGAGCAGTGCTTTGTGTGCGCACAGTGTTTCCAGCAGTTCCCTG
AGGGACTCTTCTATGAGTTTGAAGGAAGAAAATATTGTGAACATGACTTCCAGATGCTCT
TTGCCCCTTGCTGTCACCAGTGTGGGGAGTTCATCATCGGTCGTGTCATTAAGGCCATGA
ACAATAGTTGGCATCCTGACTGCTTCTGCTGTGACATTTGCCAGGCTGTGCTCGCAGACG
TGGGGTTTGTCAAAAATGCTGGCAGGCACCTGTGTCGCACGTGCCATAACCGCGAGAAAG
CTCGTGGCCTGGGCAAATACATCTGCCAGAAGTGCCATGCCATCATTGAAGAGCAGCCGC
TGATCTTTAAGAATGACCCCTATCACCCAGACCACTTCAACTGCAACAACTGTGGCAAGG
AACTGACAGCTGAAGCCAGGGAACTGAAGGGAGAGCTCTTCTGTTTGCCATGCCACGACA
AGATGGGTGTACCAATCTGTGGCGCTTGTAGGAGACCCATCGAAGGGCGTGTTGTCAATG
CCATGGGCAAGCAGTGGCATGTGGAGCATTTTGTGTGTGCCAAGTGTGAGAAGCCGTTCC
TCGGTCATCGGCATTATGAGAGGAAGGGGTTGGCTTACTGCGAGACTCATTATAACCAGC
TCTTTGGCGATGTGTGCTACCACTGCAACCGTGTGATTGAAGGCGATGTGGTGTCTGCTC
TCAACAAGGCCTGGTGTGTCAGCTGTTTCTCATGCTCCACCTGCAACACAAAACTCACTC
TCAAGAACAAGTTTGTTGAGTTTGACATGAAGCCTGTCTGTAAAAAGTGTTACGAGAAGT
TTCCTCTGGAGCTGAAGAAGAGGCT--CAAGAAGCTGGC-TGAGGCCTTGGGACGCAAGT
GA----------------------------------------------------------
------------------------------------------------------------
--------------
