# Supplementary material for: Chromosome-Level Genome Assembly of the Speckled Blue Grouper (Epinephelus cyanopodus) Provides Insight into Its Adaptive Evolution
Source: Biology (Basel). 2022 Dec 13;11(12):1810. doi: 10.3390/biology11121810 (PMC9775623; doi:10.3390/biology11121810)
Supplement: Supplementary file 1 [file biology-11-01810-s001.zip › Supplemental Data/HO01191.align]

>OF04451-RA_aka
ATGGGAGTACACGGACTGTGGAGGCTGCTGGAGAGCACAGGGAAACCCATCAACCCTGAG
ACATTAGAAGGAAAGATCCTTGCTGTTGACATCAGCATATGGCTGAACCAGGCAGTGAAG
GGTGTGAGGGACCGTGATGGCAACAGTGTCCAGAATGCCCACCTCCTCACTCTCTTCCAC
CGCATCTGCAAGCTGCTCTTCTTCCGCATCAAGCCAGTGTTTGTGTTTGATGGAGACGCA
CCACTGCTGAAGAAACAGACCCTGGCTCTGAGGAGGCAGAGGAAAGAGGAGCTGAGCCGG
GAGTCCAAACAAACCAATGAGAAACTCCTGAAGACTTTCCTGAAGAGACAAGCTATCAAA
GCAGCACTTGGAGACCGCAGTAAGGATCCTCTACCCAGCCTGTCCACTGTGAGGAGAGAT
GAGGTGGATGACATATATGTTCTACCAGCCCTGCCAGCTGCCGAGGAGAAAGACAAAAGC
AGTTCAGAGGAGGAGGGGGAAGAGCAAGAGTTGGAGGAGACGGATGATGCTTATTACATG
TATTCGGGAGAAGCATATGAAAATCCCAACTCCGTGGACATCAACTCGGAGGACTTTGCC
AGCCTGCCTCCTGAAATGAAACACGAGATACTCAAAGACATGAAAGAGTTCTCTAAAAGA
CGCCGCACCATGTACCAGAAACCCCCAGAGCGTTCAGGAGACTTTTCCCAGTACCAGTTG
GCCGGCCTTCTGCAGAGGAACCAGCTGAACCAGCGTCTGGAGGTTGTGGAGAAAGAGATG
AGCCAGAGGAGTGCCGGCAGCGCTCCTCAGCTCTACGAACAGGACGGGGAGCAGCAGAGT
CACAGCGTAGAGTCACAGCGACTGGTTTCAGAAGACTATTCCCACTATATCCTTATTAAA
GGCTCCAAAAAGAATGAGACTGTCCCCGAGAGCCAACCTGCAGTTGCACCCTGGTCTGGC
AGCTCCCTGACAGGCTCTACAAGACAAGCAGCAGACAAACCCGAGCCCCTGTGGCGCCCT
GCTTGTGAGGAAGAGGGAGCACTGTGGGGTCCCTCCTCAGAACTCTCCAAACCCTCTATA
TCAAAACCGTCTCAGGCAGACACATCACCACCCTCGCCTCGTACACTCAAGGCGATCCAG
GCTGCGATGAATGACAGCTCAGATGAGGAGAAGGTGGATCAGGATAAGAAGGATGGTAGC
GTGTCCCCGCGTACCCTGCTGGCAATCCAGCAAGCTCTAACTGAGGAGGGAGACGGCGCT
GCCAAACACAGGACTCTGATCAGCAGCTCACCCACCAAAGCGCAGGAGAATATTCATCAT
GCTGTGCCACAAGTGGTCATCAGCAGCTCAGAGGAAGAGACAGAACCTGATCATGTAACC
TCTTTGGCTGATGAGACATCTGACTTTAAGGGAAGCCCAACAGGCCAAAGG---CATGTA
GACAACGGTTTATTAGGTAGTAGTTCTGAAGATGAGATGGAGGACATGATCGGCCAGAGA
AATAAAGCACTTCGCTTGGCTGCGCTGCAACAACCTCTCGAGACAGAGATGAAGTCAGAA
GGGGAGAGAAAGAAAGAACAGTTGACAGAGGAAATAAGGACAGGAAGTAGAAGGCAGACA
GAGAAACAAGAAGAGCTGGAGAGAAGAGAATCAGAGCAGGGATCGATCACAAAGCCACAG
GATGCTGCTGCTTCCAATCAGAACACGTCGTCCATCAATTTCACCGCTCAGCTACGTGGA
AAACCTGAAGAGACTGGAATTCATCCTGAGCTGTTACAGCAGAGGAGTAACCAGATGACT
GAGGCTGTAGGGGAGAGGAATGGAGATGATGTGAAGTCGGAGGGCAGCGAGGAGAGCGAG
TCAGAAGAGAGCTTCATCGAGGTGTCAGAAGACGAATTTAAAGAGGAGGATGCAGATGAT
TCACTTGTAATTACCGCAGACAAAGGATCTCAAGATGAGGTCCGTAAAGAAGAGAACGAG
CAGGAAGAAAAACCAGAACTGACAGAGGCTCCGGCTGCTGCTTTGAAAGAAGAGGAAGAA
GAAGAAGACAAAAAGAGACAGACTGAAGAGAAAGAGTTAAAGGAGGGGACAGAGATGGAA
TCCAGCTCGACTCCAGCGACTAATGAATGGGAACACTTTGATG-----------------
----------------------TGGATGAGCTGGAGGCTCTGGAGAGCTCTCTACAGTTG
GAGCAGAGCAACCTGAGGGAGCTGAAGCAGCAGCAGGAGAGGATGGCGAACACAGTCACA
GGACAGATGCAGCTGGAGAGCCAGGAGCTGCTGCGGCTGTTCGGCGTGCCGTTCCTGGTG
GCACCGATGGAGGCCGAGGCTCAGTGTGCAGCACTGGACCGCGCTGACCACACGAACGGG
ACCATCACAGACGACTCAGACGTGTGGCTGTTTGGAGGACGACACGTCTACAGGAACTTC
TTCAGCCAGAACAAATACGTCGAACACTACCAGTACAGTGATCTGCAGAACCAACTGGGT
CTGGACAGGACTAAACTGATTAACCTGGCTTACTTGCTCGGTAGTGACTACACGGAGGGC
GTGCCGGGGGTCGGATATGTGACTGGCATGGAGATACTGAATGAGTTCCCAGGACCAGGC
TTGGAGCCGCTCGTACAGTTAAGTGAATGGTGGGCAGAGGCTCAGGAGAACAAGCGCCTG
GTGGCTAATCCTCGGGACACAAAGGTTAAGAAGAAACTGAGGGACCTGAAACTGTATCCT
GGGTTCCCTAACCCTGCGGTGGCTCAGGCTTACCTGCAACCTGCTGTGGATCAGTCAGAT
AGCTTCTTCAGCTGGGGACGCCCACAACTTGACATGATCAAAGAAT--------------
-----ATCCTTTGTGTGTTCGTTTTGGCTGGAGCAGTCGGAAGACAGAGGAGACTCTTCA
ACCTGTGATAAAGCAGCTCAACACCCAGCAGACTCAGCTACGGATCGACTCATTCTTCCG
CATGGAGCAACAAGAAAAGCAGGCGATCCGCAGCCAGCGACTCCGCCGAGCCGTCACCTG
CATGAAGCGAAAGGAGAGGGAAGGA---------GAAGAGGAGGACAGCGAGGAGGAAAT
GCCATCCCCTAAGAAAGGCAAAGCGGCAAGCAAGAGTCCGAAGAAAGGAGGATGTGGGGA
CAGAGAAGAGGAGACGCCTGTGGCAGGAGGGGGGTTTCTGGGGTCGGAGGCAGTATTTCA
GTCGCCTCCTGCTCCTGCATACACTCCCCTTCCTCCTCCCTCTGCCTCGGACACATGCAG
ACATCCAGGCTTTTGCGAATCAGGTGCTGCTGTGGACGCAGAGCTAGCCAAAGCCATAAT
GGC--TCGGTGTTTCCACCCCTCTGTGATTGG--CCCGGAGCCCTGGGAGGGATACGTCT
TTAACGATCTGCAGATCCGTATCAAAGAGTCCACAGACATCTACGGAGCTGTGCTCTGGC
CCTCGGCGATGGTGTTGTGTCATTTCTTAGAGACCAACCAGGACAAACACAACCTGAAGG
ATAAAAATGTGATTGAACTGGGCGCTGGAACTGGGCTCGTCACCATCGTGTCCAGTCTGT
TAGGTGCCAAGGTGACCTCCACTGACCTGC-----CAGATGTGTTGGGGAACCTCCAGTA
CAATGTTATGCGCAACACCAAGGGCCGATG-CAAGTACATCCCTGTGGTCACTGAGCTCG
-TCTGGGGTCAGGGCGTGGAGCATCGTTTCCCGCGTGCCACACATTGTTTCGACTACATC
ATGGCAGCCGACGTGGTGTATGCTCATCCTTTTCTGGAGGAACTGATGGACACCTTTGAC
TACCTGTGCCAGGAAAACACACAGATCCTGTGGGCCATGCGTTTTCGACTGGACCCGGAG
AACAGCTTTGTCGACCGCTTTCGGCAGCGTTTCCACCTGGAGGAGCTGTACGATCTCCCC
AGCCTCAGTATCAAACTGTACCGAGCCTGGAGGAAGGATAAGAGGACTCAGGACCAGAGA
GAGGCTGCTGCCTGA
>Ecy-GLEAN-10025987_Ecy
------------------------------------------------------------
------------------------------------------------------------
------------------------------------------------------------
------------------------------------------------------------
------------------------------------------------------------
------------------------------------------------------------
------------------------------------------------------------
------------------------------------------------------------
------------------------------------------------------------
------------------------------------------------------------
------------------------------------------------------------
------------------------------------------------------------
------------------------------------------------------------
------------------------------------------------------------
------------------------------------------------------------
------------------------------------------------------------
------------------------------------------------------------
------------------------------------------------------------
------------------------------------------------------------
------ATGAATGACAGCTCAGATGAGGAGAAGGTGGATCAGGATAAGAAGGATGGCAGC
GTGTCCCCGCGTACCCTGCTGGCAATCCAGCAAGCTCTAACTGAGGAGGGAGACGGCACT
GCCAAACACAGGATTCTGATCAGCAGCTCACCCACCAAAGCGCAGGAGAATATTCATCAT
GCTGTGCCACAAGTGGTCATCAGCAGCTCAGAGGAAGAGACAGAACCTGATCATGTGATC
TCTTTGGCTGATGAGACATCTGACTTTAAGGGAAGCCCAACAGGCCAAAGGCTACATGTA
GACGATGGTTTATTAGGTAGTAGTTCTGAAGATGAGATAGAGGACATGATCGGCCAGAGA
AATAGAGCACTTCGCTTGGCTGCGCTGCAACAACCTCTCGAGACAGAGATGAAGTCAGAA
GAGGAGAGAAAGAAAGAACAGTTAGCAGAGGAAATAAGGACAGGAAGTAGAAGGCAGACA
GAGAAACAAGAAGAGCTGGAGAGGAGAGAATCAGAGCAGGGATCGATCACAAAGCCACAG
GATGCTGCTGCTTCCAATCAGAACATGTCGTCCATCAAGCTCTCCGCTCAGCTTCATGGA
AAACCTGAAGAGACTGGAATTCATCCTGAGCTGTTACAGCAGAGGAGTAACCAGGTGACT
GAGGTTGTAGGGGAGAGGAATGGAGATGATGTGAAGTCGGAGGGCAGCGAGGAGAGCGAG
TCAGAAGAGAGCTTCATCGAGGTGTCAGAAGACGAATTTAAAGAGGAGGACGCAGATGAT
TCACTTGTAATTACCGAAGACAAAGGATCTCAAGATGAGGTCCGTAAAGAAGAGAACGAG
CAGGAAGAAAAACCAGAACTGACAGAGGCTCCGGCTGCTGCTTTGAAAGAAGAG---GAA
GAAGAAGACAAAAAGAGACAGACTGAAGAGAAAGAGTTAAAGGAGGGGACAGAGATGGAA
TCCAGCTCGACTCCAGCGACTAATGAATGGGAACATTTTGATG-----------------
----------------------TGGATGAGCTGGAGGCTCTGGAGAGCTCTCTACAGTTG
GAGCAGAGCAGCCTGAGGGAGCTGAAGCAGCAGCAGGAGAGGATGGCGAACACCGTCACT
GGACAGATGCAGCTGGAGAGCCAGGAGCTGCTGCGGCTGTTCGGCGTGCCGTTCCTGGTG
GCACCGATGGAGGCCGAGGCTCAGTGTGCAGCACTGGACCGCGCTGACCACACGAACGGG
ACCATCACAGACGACTCAGACGTGTGGCTGTTTGGAGGACGACACGTCTACAGGAACTTC
TTCAGCCAGAACAAATACGTCGAACACTACCAGTACAGTGACCTGCAGAACCAACTGGGT
CTGGACAGGACTAAACTGATTAACCTGGCTTACTTGCTCGGTAGTGACTACACGGAGGGC
GTGCCGGGGGTCGGATATGTGACTGGCATGGAGATACTGAATGAGTTCCCAGGACCAGGC
TTGGAGCCGCTCATGCAGTTAAGTGAATGGTGGGCGGAGGCTCAGGAGAACAAGCGCCTG
GTGGCTAATCCTCGGGACACAAAGGTTAAGAAGAAACTGAGGGACCTGAAACTGTATCCT
GGGTTCCCTAACCCTGCGGTGGCTCAGGCTTACCTGCAACCTGCTGTGGATCAGTCAGAC
AGCTTCTTCAGCTGGGGACGCCCACAACTCGACATGATCAAAGA----------------
-----ATTCTGTCTGAG-TCGTTTTGGCTGGAGCAGTCGGAAGACAGAGGAGACTCTTCA
ACCTGTGATAAAGCAGCTCAACTCCCAGCAGACTCAGCTACGAATAGACTCATTCTTCCG
CATGGAGCAACAAGAAAAGCAGGCGATCCGCAGCCAGCGAGC------GACCGTCACCTG
CATGAAGCGAAAGGAGAGGGAAGGA---------GAAGAGGAGGACAGCGAGGAGGAAAT
GCCATCCCCTAAGAAAGGCAAAGCGGCAAGCAAGAGTCCGAAGAAAGGAGGATGCGGGGA
CAGAGAAGAGGAGACGCCTGTGGCAGGAGGGGGGTTTCTGGGGTCGGAGGTGATGGTTGA
ACCTCCTCTCAC-------------------------------ACCTCTGAAGGATGTGA
GCAGC---------ACCAGCTGGGAGTCCCCCT--------------------CAGTAAA
GGCCGTCCCTGTGTCTA-----CTAAGACTGTACCTCAGAGGGCCAGGGGGAGCA-----
----------GCAG--CAGCAGCCAGGAGTCC---------------------------C
CCTCAGTAAAG-------GCCGTCCCTCAG---CCTACTAAGAC----------------
-------TGTACCTCATTTG----------------------------------------
-----GCCAGGGGGAGC-------AGCAG------CAGCTCTGATGAGGA----------
-------------------CAGCGACGATGGTAGGGAAGTTGCTATGGTTACC--GCCCG
ATCAGTGTTCGAG-----------------------------------------------
--GGCAGCCGACGAGG-----GC-------------GTGGAGC-----------------
-----------CAAAAGCACA---------------------------------------
----------------------------------------AGGGG---------------
---------------------------GAGAGGAAGCACGAGAGGGAAGGGAAAGGCGAA
GAAGTTG-----TGA
>C.altivelis-GLEAN-10027118_alt
ATGGGAGTACACGGACTGTGGAGGCTGCTGGAGAGCACAGGGAAACCCATCAACCCTGAG
ACATTAGAGGGAAAGATCCTTGCTGTCGACATCAGTATATGGCTGAACCAGGCAGTGAAG
GGTGTGAGGGACCGTGATGGCAACAGTGTCCAGAATGCCCACCTCCTCACTCTCTTCCAC
CGCATCTGCAAGCTGCTCTTCTTCCGCATCAAGCCAGTGTTTGTGTTTGATGGAGATGCA
CCACTGCTGAAGAAACAGACCTTGGCTCTGAGGAGGCAGAGGAAAGAGGAGTTGAGCCGG
GAGTCCAAACAGACCAATGAGAAACTCCTCAAGACATTCCTGAAGAGACAAGCTATCAAA
GCAGCACTTGGAGACCGCAGTAAGGATCCTCTACCCAGCCTGTCCACTGTGAGGAGAGAT
GAGGTGGATGACATGTATGTTCTACCAGCCCTGCCAGCTGCAGAGGAGAAAGACAAAAGC
AGTTCAGAGGAAGAGGGGGAAGAGCAAGAGTTAGAGGAGCCGGATGATGCTTATTACATG
TATCAGGGAGAAGCGTATCAAAATCCCAACTCCGTGGACATCAACTCAGAGGACTTTGCA
AACCTGCCTCCTGAAATGAAACACGAGATACTCAAAGACATGAAAGAGTTCTCCAAAAGA
CGCCGCAGCATGTACCAGAAACCCCCAGAGCGTTCAGGAGACTTTTCCCAGTACCAATTG
GCCGGCCTGCTGCAGAGGAACCAGCTGAACCAGCGTCTGGAGGTTGTGGAGAAAGAGATG
AGCCAGAGGAGCTCCGGCAGTGCTCCTCAGCTCTACGAACAGGACGGGGAGCAACAGAGT
CACAGTGTAGAGTCACAGCGACTGGTTTCAGAGGACTATTCCCATTATATCCTTATTAAA
GGCTCCAAAAAGAACGAGACTGTCACCGAGAGCCAACCTGCAGTTGCACCCTGGTCTGGC
AGCTCCCTGACAGGCTCTACAAGACGAGCAGCAGACAAACCCGAGCCCCTGTGGCGTCCT
GCTTGTGAGGAAGAAGGAGAACGGTTGGGTCCCTCCTCAGAACTCTCCAAACCCTCTATA
TCAAAACCATCTCAGGCAGACACATCACCACCCTCGCCTCGTACACTCAAGGCGATCCAG
GCTGCGATGAATGACAGCTCAGATGAAGAGAAGGTGGATCAGGATAAGAAGGATGGTAGT
GTGTCCCCACGTACCCTGCTGGCAATCCAGCAAGCTCTAACTGAGGAGGGAGACGGAGCT
GCCAAACACAGGACTCTGATCAGCAGCTCACCCACCAAAGCGCAGGAGAATATTCATCAT
GCTGTGCCACAAGTGGTCATCAGCAGCTCAGAGGAAGAGACAGAACCTGATCATGTGAAG
TTTTTTCCTGATGAGACATCTGACTTTAAGGGAAGCCCAACAGGCCAAAGGCTACATGTA
GACGACAGTTTATTAGGTAGCAGTTCTGAAGATGAGATGGAGGACATGATCAGCCAGAGA
AATAAAGCACTTCGCTTGGCTGCGCTGCAACAATCTCTCGAGACAGAGATGAAGTCAAAA
GAGGAGGGAAAGAAAGAACAGTTGACAGAGGAAATAAAGACAGGAAGTAGAAGGCCGACA
GAGAAAGAAGAAGAGCTGGAGAGAAGAGAATCAGAGCAGGGATCAATCACAAAGCCACAG
GATGCTGCTGCTTCCAATCAGAACACGTTGTCCATCAATCTCTCTGCTCAGCTATGTGGA
AAACCTGAAGAGACTGAAATTCATCCTGAGCTGTTACAGCAGAGGAGTAACCAGGTGATT
GAAGCTGCAGGGGAGAGGAATGGTAATGATGTGAAGTCAGAGGGCAGCGAGGAGAGCGAG
TCAGAAGAGAGCTTCATTGAGGTGTCAGAAGACGAATTTAAAGAGGAGGATGCAGATGAT
TCACTTGTAATTACCGGAGAGAAAGGATCTCAAGATGAGGTCCGTAAAGAAGAGACTGAG
CAGGAACAAAAACCAGAACTGACAGAGGCTCCGGCTGCTGCTTTGAAAGAAGAGGAAGAA
GAAGAAGACAAAAAGAGACAGACTGAAGAGAAAGAGTTAAAGGAGGGGACAGAGATGGAA
TCCAGCTCGACTCCAGTGACTAATGAATGGGAACACTTTGATG-----------------
----------------------TGGATGAGCTGGAGGCTCTGGAGAGCTCTTTGCAGTTG
GAGCAGAGCAGCCTGAGGGAGCTGAAGCAGCAGCAGGAGAGGATGGCGAACACAGTCACT
GGACAGATGCAGCTGGAGAGCCAGGAGCTACTGCGGCTGTTCGGCGTGCCGTTCCTGGTG
GCACCGATGGAGGCCGAGGCTCAGTGTGCAGCACTGGACCGCACTGACCACACGAACGGG
ACCATCACAGACGACTCAGACGTGTGGCTGTTTGGAGGGCGACATGTCTACAGGAACTTT
TTCAGCCAGAACAAATATGTCGAACATTACCAGTACAGTGACCTGCAGAACCAACTGGGT
CTGGACAGGACTAAACTGATTAACCTGGCTTACTTGCTCGGTAGCGACTACACGGAGGGC
GTGCCGGGGGTCGGATATGTGACTGGCATGGAGATACTGAATGAGTTCCCAGGACCAGGC
TTAGAGCCGCTCGTACAGTTAAGTGAATGGTGGGCAGAGGCTCAGGAGAACAAGCGCCTG
GTGGCTAATCCTCGGGACACAAAGGTTAAGAAGAAACTGAGGGACCTGAAACTGTATCCT
GGGTTCCCTAACCCTGCGGTGGCTCAGGCTTACCTGCACCCTGCTGTGGATCAGTCAGAT
AGCTTCTTCAGCTGGGGACGCCCACAACTCGACATGATCAAAGAATATCCTTTCTGTTCT
TTTACATTCTGTCTGAG-TCGTTTTGGCTGGAGCAGTCGGAAGACAGAGGAGACTCTTCA
ACCTGTGATAAAGCAGCTCAACACCCAGCAGACTCAGCTACGGATCGACTCATTCTTCCG
TATGGAGCAACAGGAAAAGCAGGCAATCCGCAGCCAGCGACTCCGCCGAGCCGTCACCTG
CATGAAGAGAAAGGAGAGAGAAGGAGGAGAGGAGGAAGAGGAGGACAGCGAGGAGGAAAT
GCCATCCCCCAAGAAAGGCAAAGCGGCAAGCAAGAGTCCGAAGAAAGGAGGATGCGGGGA
CAGAAAAGAGGAGAGGCCTGTGGCAGGAGGAGGGTTTCTGGGGTCGGAGGTGATGGTTGA
ACCTCCTCTCAC-------------------------------ACCTCTGAAGGATGTGA
GCAGC---------ACCAGCCGGGAGTACCCTT--------------------CAATACA
GGCCACCCCTGTGTCTA-----CTAAGACTGTACCCCAGAGGGCCAGGGGGA--------
----------GCAG--CACCAGCCAGGAGTCC---------------------------C
CCTCAGTAAAG-------GCCGTCCCTCAG---CCTACTAAGAC----------------
-------TGTACCTCAG-------------------------------------------
-----GCCAGGGGCAGC-------AGCAGCAG---CAGCTCTGATGAGGA----------
-------------------CAGCGACGATGGCAGGGAAGTTGCTATGGTTACC--GCCCG
ATCTGTGTTCGAG-----------------------------------------------
--GGCAGCCGACGAGG-----GC-------------GTGGAAC-----------------
-----------GAAAAGCACA---------------------------------------
----------------------------------------AGGGG---------------
---------------------------GAGAGGAAGCATGAGAGGAAAGGGAAAGGCGAA
GAAGTTG-----TGA
>XP-033503898.1_lan
ATGGGAGTACACGGACTGTGGAGGCTGCTGGAGAGCACAGGGAAACCCATCAACCCTGAG
ACATTAGAGGGAAAGATCCTTGCTGTTGACATCAGTATATGGCTGAACCAGGCAGTGAAG
GGTGTGAGGGACCGTGATGGCAACAGTGTCCAGAATGCCCACCTCCTCACTCTCTTCCAC
CGCATCTGCAAGCTACTCTTCTTCCGCATCAAGCCAGTGTTTGTGTTTGATGGAGACGCA
CCACTGCTGAAGAAACAGACCCTGGCTCTGAGGAGGCAGAGGAAAGAGGAGTTGAGCCGG
GAGTCCAAAGAGACCAATGAGAAACTCCTCAAGACATTCCTGAAGAGACAAGCTATCAAA
GCAGCACTTGGAGACCGCAGTAAGGATCCTCTACCCAGCCTGTCCACTGTGAGGAGAGAT
GAGGTGGATGACATGTATGTTCTACCAGCCCTGCCAGCTGCAGAGGAGAAAGACAAAAGC
AGTTCAGAGGAAGAGGGGGAAGAGCAAGAGTTAGAGGAGATGGATGATGCTTATTACATG
TATCAGGGAGAAGCTTATCAAAATCCCAACTCCGTGGACATCAACTCAGAGGACTTTGCA
AACCTGCCTCCTGAAATGAAACACGAGATACTCAAAGACATGAAAGAGTTCTCCAAAAGA
CGCCGCAGCATGTACCAGAAACCCCCAGAGCGTTCAGGAGACTTTTCCCAGTACCAGTTG
GCTGGCCTGCTGCAGAGGAACCAGCTGAACCAGCGTCTGGAGGTTGTGGAGAAAGAGATG
AGCCAGAGGAGTTCCGGCAGTGCTCCTCAGCTCTACGAACAGGACGGGGAGCAACAGAGT
CACAGCGTAGAGTCACAGCGACTGGTTTCAGAAGACTATTCCCATTATATCCTTATTAAA
GGCTCCAAAAAGAATGAGACTGTCCCCGAGAGCCAACCTGCAGTTGCACCCTGGTCTGGC
AGCTCCCTGACAGGCTCTACAAGACAAGCAGCAGACAAACCCGAGCCCCTGTGGCGTCCT
GCTTGTGAGGAAGAGGGAGAACGGTGGGGTCCCTCCTCAGAACTCTGCAAACCCTCTATA
TCAAAACCATCTCAGGCAGACACATCACCACCTTCGCCTCGTACACTCAAGGCGATCCAG
GCTGCGATGAATGACAGCTCAGATGAAGAGAAGGTGGATCAGGATAAGAAGGATGGTAGC
GTGTCCCCACGTACCCTGCTGGCAATCCAGCAAGCTCTAACTGAGGAGGGAGACGGAGCT
GCCAAACACAGGACTCTGATCAGCAGCTCACCCACCAAAGCGCAGGAGAATATTCATCAT
GCTGTGCCACAAGTGGTCATCAGCAGCTCAGAGGAAGAGACAGAACCTGATCATGTGAAG
TTTTTTCCTGATGAGACATCTGACTTTAAGGGAAGCCCAATAGGCCAAAGGCTACATGTA
GATGACAGTTTATTAGGTAGCAGTTCTGAAGATGAGATGGAGGACATGATCAGCCAGAGA
AATAAAGCACTTCGCTTGGCTGCGCTGCAACAACCTCTCGAGACAGAGATGAAGTCAGAA
GAGGAGAGAAAGAAAGAACAGTTGACAGAGGAAATAAAGACAGGAAGTAGAAGGCAGACA
GAGAAACAAGAAGAGCTGGAGAGAAGAGAATCAGAGCAGGGATCAATCACAAAGCCACAG
GATGCTCCTGCTTCCAATCAGAACACGTTGTCCATCAATCTCTCTGCTCAGCTACGTGGA
AAACCTGAAGAGA------------CTGAGCTGTTACAGCAGAGGAGTAACCAGGTGATT
GAAGCTGCAGGGGAGAGGAATGGTGATGATGTGAAGTCGGAGGGCAGCGAGGAGAGCGAG
TCAGAAGAGAGCTTCATCGAGGTGTCAGAAGACGAATTTAAAGAGGAGGATGCAAATGAT
TCACTTTTAATTACCGGAGAGAAAGGATCTCAAGATGAGGTCTGTAAAGAAGAGAACGAG
CAGGAAGAAAAACCAGAACTGACAGAGGCTCCGGCTGCTGCTTTGAAAGAAGAGGAAGAA
GAAGAAGACAAAAAGAGACAGACTGAAGAGAAAGAGTTAAAGGAGGGGACAGAGATGGAA
TCCAGCTCGACTCCAGCGACTAATGAATGGGAACACTTTGATG-----------------
----------------------TGGATGAGCTGGAAGCTCTGGAGAGCTCTTTGCAGTTG
GAGCAGAGCAGCCTGAGGGAGCTGAAGCAGCAGCAGGAGAGGATGGCGAACACAGTCACT
GGACAGATGCAGCTGGAGAGCCAGGAGCTGCTGCGGCTGTTCGGCGTGCCGTTCCTGGTG
GCACCGATGGAGGCCGAGGCTCAGTGTGCAGCACTGGACCGCGCTGACCACACGAACGGG
ACCATCACAGACGACTCAGACGTGTGGCTGTTTGGAGGGCGACATGTCTACAGGAACTTT
TTCAGCCAGAACAAATATGTCGAACATTACCAGTACAGTGACCTGCAGAACCAACTGGGT
CTGGACAGGACTAAACTGATTAACCTGGCTTACTTGCTCGGTAGCGACTACACAGAGGGC
GTGCCGGGGGTCGGATATGTGACTGGCATGGAGATACTGAATGAGTTCCCAGGACCAGGC
TTAGAGCCGCTCGTACAGTTAAGTGAATGGTGGGCAGAGGCTCAGGAGAACAAGCGTCTG
GTGGCTAATCCTCGGGACACAAAGGTTAAGAAGAAACTGAGGGACCTGAAACTGTATCCT
GGGTTCCCTAACCCTGCGGTGGCTCAGGCTTACCTGCAACCTGCTGTGGAACAGTCCAAT
AGCTTCTTCAGCTGGGGACGCCCACAACTCGACATGATCAAAGA----------------
-----ATTCTGTCTGAG-TCGTTTTGGCTGGAGCAGTCGGAAGACAGAGGAGACTCTTCA
ACCTGTGATAAAGCAGCTCAACACCCAGCAGACTCAGCTACGGATCGACTCATTCTTCCG
CATGGAGCAACAGGAAAAGCAGGCGATCCGCAGCCAGCGACTCCGCCGAGCTGTCACCTG
CATGAAGAGAAAGGAGAGAGAAGGAGGAGAGGAGGAAGAGGAGGACAGCGAGGAGGAAAT
GCCATCCCCCAAGAAAGGCAAAGCGGCAAGCAAGAGTCCAAAGAAAGGAGGATGCGGGGA
CAGAAAAGAGGAGAGGCCTGTGGTAGGAGGAGGGTTTCTAGGGTCAGAGGTGATGGTTGA
ACCTCCTCTCAC-------------------------------ACCTCTGAAGGATGTGA
GCAGC---------ACCAGCCGGGAGTACCTTT--------------------CAGTAAT
GGCTGTCCCTGTGTCTA-----CTAAGACTGTACCTCAGATGGCCAGGGGGA--------
----------GCAG--CAGCAGCCAGGAGTCC---------------------------C
CCTCAGTAAAG-------GCCGTCCCTCAG---CCTACTAAGAC----------------
-------TGTACCTCAGAGG----------------------------------------
-----GCCAGGGGCAGC-------AGCAGCAGCAACAGCTCTGATGAGGA----------
-------------------CAGCGACGATGACAGGGAAGTTGCTATGGTTACC--GCCCG
ATCTGTGTTCGAG-----------------------------------------------
--GGCAGCCGACGAGG-----GC-------------GTGGAAC-----------------
-----------GAAAAGCACG---------------------------------------
----------------------------------------AGGGG---------------
---------------------------TAGAGGAAGCACGAGAGGAAAGGGAAAGGTGAA
GAAGTTG-----TGA
>E.fuscoguttatus.21124_fus
ATGGGAGTACACGGACTGTGGAGGCTGCTGGAGAGCACAGGGAAACCCATCAACCCTGAG
ACATTAGAGGGAAAGATCCTTGCTGTCGACATCAGTATATGGCTGAACCAGGCAGTGAAG
GGTGTGAGGGACCGTGATGGCAACAGTGTCCAGAATGCCCACCTCCTCACTCTCTTCCAC
CGCATCTGCAAGCTGCTCTTCTTCCGCATCAAGCCAGTGTTTGTGTTTGATGGAGACGCA
CCACTGCTGAAGAAACAGACCCTGGCTCTGAGGAGGCAGAGGAAAGAGGAGTTGAGCCGG
GAGTCCAAACAGACCAATGAGAAACTCCTCAAGACATTCCTGAAGAGACAAGCTATCAAA
GCAGCACTTGGAGACCGCAGTAAGGATCCTCTACCCAGCCTGTCCACTGTGAGGAGAGAT
GAGGTGGATGACATGTATGTTCTACCAGCCCTGCCAGCTGCAGAGGAGAAAGACAAAAGC
AGTTCAGAGGAGGAGGGGGAAGAGCAAGAGTTAGAGGAGACGGATGATGCTTATTACATG
TATCAGGGAGAAGCGTATCAAAATCCCAACTCCGTGGACATCAACTCAGAGGACTTTGCG
AACCTGCCTCCTGAAATGAAACACGAGATACTCAAAGACATGAAAGAGTTCTCCAAAAGA
CGCCGCAGCATGTACCAGAAACCCCCAGAGCGTTCAGGAGACTTTTCCCAGTACCAATTG
GCCGGCCTGCTGCAGAGGAACCAGCTGAACCAGCATCTGGAGGTTGTGGAGAAAGAGATG
AGCCAGAGGAGTTCCGGCAGCGCTCCTCAGCTCTACGAACAGGACGGGGAGCAACAGAGT
CACAGCGTAGAGTCACAGCGACTGGTTTCAGAAGACTATTCCCATTATATCCTTATTAAA
GGCTCCAAAAAGAACGAGACTGTCCCCGAGAGCCAACCTGCAGTTGCACCCTGGTCTGGC
AGCTCCCTGACAGGCTCTACAAGACGAGCAGCAGACAAACCCGAGCCCCTGTGGCGTCCT
GCTTGTGAGGAAGAGGGAGAACGGTGGGGTCCCTCCTCAGAACTCTCCAAACCCTCTATA
TCAAAACCATCTCAGGCAGACACATCACCACCCTCGCCTCGTACACTCAAGGCAATCCAG
GCTGCGATGAATGACAGCTCAGATGAAGAGAAGGTGGATCAGGATAAGAAGGATGGTAGC
GTGTCCCCACGTACCCTGCTGGCAATCCAGCAAGCTCTAACTGAGGAGAGAGACGGAGCT
GCCAAACACAGGACTCTGATCAGCAGCTCACCCACCAAAGCGCAGGAGAATATTCATCAT
GCTGTGCCACAAGTGGTCATCAGCAGCTCAGAGGAAGAGACAGAACCTGATCATGTGAAG
TTTTTTCCTGATGAGACATCTGACTTTAAGGG------AACAGGCCAAAGGCTACATGTA
GACGACAGTTTATTAGGTAGCAGTTCTGAAGATGAGATGGAGGACATGATCAGCCAGAGA
AATAAAGCACTTCGCTTGGCTGCGCTGCAACAACCTCTCGAGACAGAGATGAAGTCAGAA
GAGGAGAGAAAGAAAGAACAGTTGACAGAGGAAATAAAGACAAGAAGTAGAAGGCAGACA
GAGAAACAAGAAGAGCTGGAGAGAAGAGAATCAGAGCAGGGATCAATCACAAAGCCACAG
GATGCTCCTGCTTCCAATCAGAACACGTTGTCCATCAATCTCTCTGCTCAGCTACGTGGA
AAACCTGAAGAGACTGAAATTCATCCTGAGCTGTTACAGCAGAGGAGTAACCAGGTGATT
GAAGCTGCACGGGAGAGGAATGGTGATGATGTGAAGTTGGAGGGCAGCGAGGAGAGCGAG
TCAGAAGAGAGCTTCATCGAGGTGTCAGAAGACGAATTTAAAGAGGAGGATGCAGATGAT
TCACTTGTAATTACCGGAGAGAAAGGATCTCAAGATGAGGTCCATAAAGAAGAGAACGAG
CAGGAAGAAAAACCAGAACTGACAGAGGCTCCGGCTGCTGCTTTGAAAGAAGAGGAAGAA
GAAGAAGACAAAAAGAGACAGACTGAAGAGAAAGAGTTAAAGGAGGGGACAGAGATGGAA
TCCAGCTCGACTCCAGCGACTAATGAATGGGAACACTTTGATG-----------------
----------------------TGGATGAGCTGGAGGCTCTGGAGAGCTCTCTGCAGTTG
GAGCAGAGCAGCCTGAGGGAGCTGAAGCAGCAGCAGGAGAGGATGGCGAACACGGTCACT
GGACAGATGCAGCTGGAGAGCCAGGAGCTGCTGCGGCTGTTCGGCGTGCCATTCCTGGTG
GCACCGATGGAGGCCGAGGCTCAGTGTGCAGCACTGGACCGCACTGACCACACCAACGGG
ACCATTACAGACGACTCAGATGTGTGGCTGTTTGGAGGGCGACATGTCTACAGGAACTTT
TTCAGCCAGAACAAATATGTCGAACATTACCAGTACAGTGACCTGCAGAACCAACTGGGT
CTGGACAGGACTAAACTGATTAACCTGGCTTACTTGCTTGGTAGCGACTACACCGAGGGC
GTGCCAGGGGTCGGATATGTGACTGGCATGGAGATACTGAATGAGTTCCCAGGACCAGGC
TTAGAGCCACTCGTACAGTTAAGTGAATGGTGGGCAGAGGCTCAGGAGAACAAGCGCCTG
GTGGCTAATCCTCGGGACACAAAGGTTAAGAAGAAACTGAGGGACCTGAAACTGTATCCT
GGGTTCCCTAACCCTGCGGTGGCTCAGGCTTACCTGCAACCTGCTGTGGATCAGTCCAAT
AGCTTCTTCAGCTGGGGACGCCCACAACTCGACATGATCAAAGA----------------
-----ATTCTGTCTGAG-TCATTTTGGCTGGAGCAGTCGGAAGACAGAGGAGACTCTTCA
ACCTGTGATAAAGCAGCTCAACACCCAGCAGACTCAGCTACGGATCGACTCATTCTTCCG
TATGGAGCAACAGGAAAAGCAGGCGATCCGCAGCCAGCGACTCCGCCGAGCCGTCACCTG
CATGAAGAGAAAGGAGAGAGAAGGAGGAGAGGAGGAAGAGGAGGACAGCGAGGAGGAAAT
GCCATCCCCCAAGAAAGGCAAAGCGGCAAGCAAGAGTCCAAAGAAAGGAGGATGCGGGGA
CAGAAAAGAGGAGAGGCCTGTGGTAGGAGGAGGGTTTCTAGGGTCGGAGGTGATGGTTGA
ACCTCCTCTCAC-------------------------------ACCTCTGAAGGATGTGA
GCAGC---------ACCAGCCGGGAGTACCCTT--------------------CAGTAAT
GGCTGTCCCTGTGTCTA-----CTAAGACTGTACCTCAGAGGGCCAGGGGGA--------
----------GCAG--CAGCAGCCAGGCGTCC---------------------------C
CCTCAGTAAAG-------GCCGTCCCTCAG---CCTACTAAGAC----------------
-------TGTACCTCAGAGG----------------------------------------
-----GCCAGAGGCAGC-------AGCAGCAG---CAGCTCTGATGAGGA----------
-------------------CAGCGACGATGGCAGGGAAGTTGCTATGGTTACC--GCCCG
ATCTGTGTTCGAG-----------------------------------------------
--GGCAGCCGACGAGG-----GC-------------GTGGAAC-----------------
-----------AAAAAGCACA---------------------------------------
----------------------------------------AGGGG---------------
---------------------------TAGAGGAAGCACGAGAGGAAAGGGAAAGGTGAA
GAAGTTG-----TAA
>Epmoa-GLEAN-10022475_moa
ATGGGAGTACACGGACTGTGGAGGCTGCTGGAGAGCACAGGGAAACCCATCAACCCTGAG
ACTCTGGAGGGAAAGATCCTTGCTGTTGACATCAGTATATGGCTGAACCAGGCAGTGAAG
GGTGTGAGGGACCGTGACGGCAACAGTGTCCAGAATGCCCACCTCCTCACTCTCTTCCAC
CGCATCTGCAAGCTGCTCTTCTTCCGCATCAAGCCAGTGTTTGTGTTTGATGGAGACGCA
CCACTGCTGAAGAAACAGACCCTGGCTCTGAGGAGGCAGAGGAAAGAGGAGTTGAGCCAG
GAGTCCAAACAGACCAATGAGAAACTCCTCAAGACATTCCTGAAGAGACAAGCTATCAAA
GCAGCACTTGGAGACCGCAGTAAGGATCCTCTACCCAGCCTGTCCACTGTGAGGAGAGAT
GAGGTGGATGACATGTATGTTCTACCAGCCCTGCCAGCTGCAGAGGAGAAAGACAAAAGC
AGTTCAGAGGAAGAGGGGGAAGAGCAAGAGTTAGAGGAGACGGATGATGCTTATTACATG
TATCAGGGAGAAGCGTATCAAAATCCCAACTCCGTGGACATCAACTCAGAGGACTTTGCG
AACCTGCCTCCTGAAATGAAACACGAGATACTCAAAGACATGAAAGAGTTCTCCAAAAGA
CGCCGCAGCATGTACCAGAAACCCCCAGAGCGTTCAGGAGACTTTTCCCAGTACCAATTG
GCCGGCCTGCTGCAGAGGAACCAGCTGAACCAGCGTCTGGAGGTTGTGGAGAAAGAGATG
AGCCAGAGGAGTTCCGGCAGCGCTCCTCAGCTCTACGAACAGGACGGGGAGCAACAGAGT
CACAGCGTAGAGTCACAGCGACTGGTTTCAGAAGACTATTCCCATTATATCCTTATTAAA
GGCTCCAAAAAGAATGAGACTGTCCCCGAGAGCCAACCTGCAGTTGCACCCTGGTCTGGC
AGCTCCCTGACAGGCTCTACAAGACGAGCAGCAGACAAACCCGAGCCCCTGTGGCGTCCT
GCTTGTGAGGAAGAGGGAGAACGGTGGGGTCCCTCCTCAGAACTCTCCAAACCCTCTATA
TCAAAACCATCTCAGGCAGACACATCACCACCCTCGCCTCGTACACTCAAGGCGATCCAG
GCTGCGATGAATGACAGCTCAGATGAAGAGAAGGTGGATCAGGATAAGAAGGATGGTAGC
GTGTCCCCACGTACCCTGCTGGCAATCCAGCAAGCTCTAACTGAGGAGGGAGACGGAGCT
GCCAAACACAGGACTCTGATCAGCAGCTCACCCACCAAAGCGCAGGAGAATATTCATCAT
GCTGTGCCACAAGTGGTCATCAGCAGCTCAGAGGAAGAGACAGAACCTGATCATGTGAAG
TTTTTTCCTGATGAGACATCTGACTTTAAGGGAAGCCCAACAGGCCAAAGGCTACATGTA
GACGACAGTTTATTAGGTAGCAGTTTTGAAGATGAGATGGAGGACATGATCAGCCAGAGA
AATAAAGCTCTTCGCTTGGCTGCGCTGCAACAACCTCTTGAGACAGAGATGAAGTCAGAA
GAGGAGAGAAAGAAAGAACAGTTGACAGAGGAAATAAAGACAGGAAGTAGAAGGCAGACA
GAGAAACATGAAGAGCTGGAGAGAAGAGAATCAGGGCAGGGATCAATCACAAAGCCACAG
GATGCTCCTGCTTCCAATCAGAACACGTTGTCCATCAATCTCTCTGCTCAGCTACGTGGA
AAACCTGAAGAGACTGAAATTCATCCTGAGCTGTTACAGCAGAGGAGTAACCAGGTGATT
GAAGCTGCAGGGGAGAGGAATGGTGATGATGTGAAGTCGGAGGGCAGAGAGGAGAGCGAG
TCAGAAGAGAGCTTCATCGAGGTGTCAGAAGACGAATTTAAAGAGGAGGATGCAGATGAT
TCACTTGTAATTACCGGAGAGAAAGGATCTCAAGATGAGGTCCGTAAAGAAGAGAACGAG
CAGGAAGAAAAACCAGAACTGACAGAGGCTCCGGCTGCTGCTTTGAAAGAAGAGGAAGAA
GAAGAAGACAAAAAGAAACAGACTGAAGAGAAAGAGTTAAAGGAGGGGACAGAGATGGAA
TCCAGCTCGACTCCAGCGACTAATGAATGGGAACACTTTGATGTGCACAGTAATGTGTAT
GTGATTGGGCTGATGCAGCGACTGGATGAGCTGGAGGCTCTGGAGAGCTCTTTGCAGTTG
GAGCAGAGCAGCCTGAGGGAGCTGAAGCAGCAGCAGGAGAGGATGGCGAACACAGTCACT
GGACAGATGCAGCTGGAGAGCCAGGAGCTGCTGCGGCTGTTCGGCGTGCCGTTCCTGGTG
GCACCGATGGAGGCCGAGGCTCAGTGTGCAGCACTGGACCGCGCTGACCACACGAACGGG
ACCATTACAGACGACTCAGACGTGTGGCTGTTTGGAGGGCGACATGTCTACAGGAACTTT
TTCAGCCAGAACAAATATGTCGAACATTACCAGTACAGTGACCTGCAGAACCAACTGGGT
CTGGACAGGACTAAACTGATTAACCTGGCTTACTTGCTTGGTAGCGACTACACGGAGGGC
GTGCCGGGGGTCGGATATGTGACTGGCATGGAGATACTGAATGAGTTCCCAGGACCAGGC
TTAGAGCCGCTCGTACAGTTAAGTGAATGGTGGGCAGAGGCTCAGGAGAACAAGCGCCTG
GTGGCTAATCCTCGGGACACAAAGGTTAAGAAGAAACTGAGGGACCTGAAACTGTATCCT
GGGTTCCCTAACCCTGCGGTGGCTCAGGCTTACCTGCAACCT------------------
-GCTTCTTTTAC------------------------------------------------
-----ATTCTGTCTGAG-TCGTTTTGGCTGGAGCAGTCGGAAGACAGAGGAGACTCTTCA
ACCTGTGATAAAGCAGCTCAACACCCAGCAGACTCAGCTACGGATCGACTCATTCTTCCG
TATGGAGCAACAGGAAAAGCAGGCGATCCGCAGCCAGCGACTCCGCCGAGCCGTCACCTG
CATGAAGAGAAAGGAGAGAGAAGGAGGAGAGGAGGAAGAGGAGGACAGCGAGGAGGAAAT
GCCATCCCCCAAGAAAGGCACAGCGGCAAGCAAGAGTCCGAAGAAAGGAGGATGCGGGGA
CAGAAAAGAGGAGAGGCCTGTGGCAGGAGGAGGGTTTCTGGGG-----------------
------------------------------------------------------------
------------------------------------------------------------
------------------------------------------------------------
------------------------------------------------------------
------------------------------------------------------------
------------------------------------------------------------
-----GCCAGGGGCAGC-------AGCAGCAG---CAGCTCTGATGAGGA----------
-------------------CAGCGACGATGGCAGGGAAGTTGCTATGGTTACC--GCCCG
ATCTGTGTTCGAG-----------------------------------------------
--GGCAGCCGACGAGG-----GC-------------GTGTAAC-----------------
-----------GAAAAGCACA---------------------------------------
----------------------------------------AGGGG---------------
---------------------------TAGAGGAAGCACGAGAGGAAAGGGAAAGGTGAA
GAAGTTG-----TGA
