# Supplementary material for: Chromosome-Level Genome Assembly of the Speckled Blue Grouper (Epinephelus cyanopodus) Provides Insight into Its Adaptive Evolution
Source: Biology (Basel). 2022 Dec 13;11(12):1810. doi: 10.3390/biology11121810 (PMC9775623; doi:10.3390/biology11121810)
Supplement: Supplementary file 1 [file biology-11-01810-s001.zip › Supplemental Data/HO01197.align]

>Ecy-GLEAN-10025994_Ecy
ATG-----------------------------------------AATATAAAGACGTCCT
CCTGTCATTTCTCCTCAGCTCACTACCTGCGCCGCAGGAAGACGGCTCTGCTGGTGACGG
TGTCTCTGCTGGCTCTGGCTCTGCTGGTGCTTGCTGTGGGTCTGGTCTCTGCCACTCGCA
CCGACAACGTGCCTGTTGCTGGATATTACGCCGGCATCACTCTGAGTTTTGGAGCGTTTC
TGGGTATTGTTGGCATCCACCTGGTGGAAAATCGCCGGCCCATGTTGTATCAGGGGAGAT
TTGGGGGTTTGGGCGACAGAGTGTGTGTTGAGGTGTTTTATGTGCTGGCAGCTGGTGCTA
AGCTCGTGGCAGCGATCATATTCATCAGCATCGGAGTCATCGCGTCTTTCTTCTGTGCCA
TTGTGGACGGGATCATCGCCTCAGAGTTCATT----------------------------
-----------------------------------------------------GTGACGT
GCCGTTCGTTTGACAAGGCATGTAAGCTGAAGCTGAGGAGTAACACCTGCTACTGCTGCT
ACCTGTATAACTGTGAGAGCCAAGAATACCACACACAGTACTACGAGTTCACCGGGGTCA
ACAGCTGCTGGGATGTGATCCACCTGCACCGCCTGCTGTGGGCCTCAGTGGTCCTCAACG
TGTTGGCGTTGTTCCTGGGCATCATCACCGCAGCCCTGCTCGGAGCGTACAAAGACAT--
----------------------GAAGCCGACTCCTGTGATGGCTCCCAGCCCCACGCCGC
CGCCCCACATCCTGTACAACCCGACCCAGCACATGCTCACCTACGCTGGCTTCTGCCCTT
CGGGACAGACTCTGCCTGCCTACCCCAACTATCCAATACCCATGCAGCACAACAGCAGCT
ATCAGCCACCTGCTACTCCCCAGATGATCCCCGAGGGAGGCCATGCCTCCAACTCCTGCC
TGTCTGAGGAGAACCAGAACCAGCAGCCCCCTCAGGCTCCCACCCAGCCACTGCCTCAGG
GAGCCACCCAGGAGCCAGGGGGCTACATGCTATCACCCAACGCTCCTGTGCTCTACGGGG
CCGCCTACAGCCCCTTCGAGAAACCTCCACCTTACGCCTGCTGA
>OF04444-RA_aka
ATGCAGCAGCCTGACAGCCAGCAGACAACAGCTCCGACCGCTCAGACAGAAACACTGGAT
CCAG-----------CAGCTCACTACCTGCGCCGCAGGAAGACGGCTCTGCTGGTGACCG
TGTCTCTGCTGGCTCTGGCTCTGCTGGTGCTTGCTGTGGGTCTGGTCTCTGCCACTCGCA
CCGACAACGTGCCTGTTGCTGGATATTACGCCGGCATCACTCTGAGTTTTGGAGCGTTTC
TGGGTATTGTTGGCATCCACCTGGTGGAAAATCGCCGACCCAT-----------------
------------------------------------------------------------
-GCTCGTGGCAGCGATCATATTCATCAGCATCGGAGTCATTGCGTCTTTCTTCTGTGCCA
TTGTGGACGGGATCATCGCCTCAGAGTTCATTGACACGAGGCCTTTGCAAGAGGACATGT
GTGACTTTTACACCAGTGGAGCAGGTTATGCGTATGACAGCTACTATACTGAGGTGACGT
GCCGTTCATTTGACAAGGCATGCAAGCTGAAGCTGAGGAGTAACACCTGCTACTGCTGCT
ACCTGTATAACTGTGAGAGCCAAGAATACCACACACAGTACTACGAGTTCACCGGGGTCA
ACAGCTGCTGGGATGTGATCCACCTGCACCGCCTGCTGTGGGCCTCAGTGGTCCTCAACG
TGTTGGCGTTGTTCCTGGGCATCATCACCGCAGCCCTGCTCGGAGCGTACAAAGATATGC
TTTTTTGCTTTTTCCTGCTGCAGAAGCCGACTCCTGTGATGGCTCCCAGCCCCACGCCGC
CGCCCCACATCCTGTACAACCCGACCCAGCACATGCTCACCTATGCTGGCTTCTGCCCTT
CGGGACAGACTCTGCCTGCCTACCCCAATTATCCAATACCCATGCAGCACAACAGCAGCT
ATCAGCCACCTGCTACTCCCCAGATGATCCCTGAGGGAAGCCATGCCTCCAACTCCTGCC
TGTCTGAGGAGAACCAGAAC------------CAGGCCCCCACCCAGCCACTGCCTCAGG
GAGCCACCCAGGAGCCAGGGGGCTACATGCTATCACCCAACGCTCCTGTCCTCTACGGGG
CCGCCTACAGCCCCTTCGAGAAACCTCCACCTTACGCCTGCTGA
>C.altivelis-GLEAN-10027111_alt
ATGCAGCAGCCTGACAGCCAGCAGACAACAGCTCAGACAGCTCAGACAGAAACACTGGAT
CCAG-----------CAGCTCACTACCTGCGTCGCAGGAAGACGGCTCTGTTGGTGACCG
TGTCTCTGCTGGCTCTGGCTCTGCTGGTGCTTGCTGTGGGTCTGGTCTCTGCCACTCGCA
CCGACAATGTGCCTGTTGCTGGATATTATGCCGGCATCACTCTGAGTTTTGGAGCGTTCC
TGGGTATTGTTGGCATCCACCTGGTGGAAAATCGGCGACCCATGCTGTATCAGGGGAGAT
TTGGGGGTTTGGGCAACAGAGTGTGTGTTGAGGTGTTTTATGTGCTGGCAGCTGGTGCTA
AGCTCGTGGCAGCGATCATATTCATCAGCATCGGAGTCATCGCGTCTTTCTTCTGTGCCA
TTGTGGACGGTATCATTGCCTCAGAGTTCATTGACACAAGGCCTTTGCAAGAGGACATGT
GTGACTTTTACACCAGTGGAGCAGGTTATGCGTACGACAGCTACTATACTGAGGTGACGT
GCCGTTCGTTTGACAAGGCATGCAAGCTGAAGCTGAGGAGCAACACCTGCTACTGCTGCT
ACCTGTATAACTGTGAGAGCCAAGAATACCACACACAGTACTATGAGTTCACCGGGGTCA
ACAGCTGCTGGGATGTGATCCACCTGCACCGCCTGCTGTGGGCCTCAGTGGTCCTCAACG
TGTTGGCGTTGTTCCTGGGCATCATCACCGCAGCCCTGCTCGGAGCGTACAAAGATAT--
----------------------GAAGCCGACTCCTGTGATGGCTCCCAGCCCCACACCAC
CGCCCCACATCCTGTACAACCCGACCCAGCACATGCTCACCTACGCTGGCTTCTGCCCTT
CGGGACAGACTCTGCCTGCCTACCCCAACTATCCAATACCCATGCAGCACAACAGCAGCT
ATCAGCCACCTGCTACTCCCCAGATGATCCCTGAGGGAGGCCATGCCTCCAGCTCCTGCC
TGTCTGAGGAGAACCAGAACCAGCAGCCTCCTCAGGCTCCCACCCAGCCACTGCCTCAGG
GCGCCACCCAGGAACCAGGGAGCTACATGCTATCACCCAACGCTCCTGTCCTCTACGGGG
CCGCCTACAGCCCCTTTGAGAAACCTCCACCTTACGCCTGCTGA
>E.fuscoguttatus.21240_fus
ATGCAGCAGCCTGACAGCCAGCAGACAACAGCTCAGACAGCTCAGACAGAAACACTGGAT
CCAG-----------CAGCTCACTACCTGCGTCGCAGGAAGACGGCTCTGTTGGTGACTG
TGTCTCTGCTGGCTCTGGCTCTGCTGGTGCTTGCTGTGGGTCTGGTCTCTGCCACTCGCA
CCGACAACGTGCCTGTTGCTGGATATTATGCCGGTATCACTCTGAGTTTTGGAGCGTTCC
TGGGTATTGTTGGCATCCACCTGGTGGAAAATCGCCGACCCATGCTGTATCAGGGGAGAT
TTGGGGGTTTGGGCGACAGAGTGTGTGTTGAGGTGTTTTATGTGCTGGCAGCTGGTGCTA
AGCTCGTGGCAGCGATCATATTCATCAGCATCGGAGTCATCGCGTCTTTCTTCTGTGCCA
TTGTGGACGGGATCATCGCCTCAGAGTTCATTGACACGAGGCCTTTGCAAGAGGACATGT
GTGACTTTTACACCAGTGGAGCAGGTTATGCGTACGACAGCTACTATACTGAGGTGACGT
GCCGTTCATTTGACAAGGCGTGCAAGCTGAAGCTGAGGAGCAACACGTGCTACTGCTGCT
ACCTGTATAACTGTGAGAGCCAAGAATACCACACACAGTACTACGAGTTCACCGGGGTCA
ACAGCTGCTGGGATGTGATCCACCTGCACCGCCTGCTGTGGGCCTCAGTGGTCCTCAACG
TGTTGGCGTTGTTCCTGGGCATCATCACCGCAGCCCTGCTCGGAGCGTACAAAGATAT--
----------------------GAAGCCGACTCCTGTGATGGCTCCCAGCCCCACGCCGC
CGCCCCACATCCTGTACAACCCGACCCAGCACATGCTCACCTACGCTGGCTTCTGCCCTT
CGGGACAGACTCTGCCTGCCTACCCCAACTATCCAATACCCATGCAGCACAACAGCAGCT
ATCAGCCACCTGCTACTCCCCAGATGATCCCTGAGGGAGGCCATGCCTCCAGCTCCTGCC
TGTCTGAGGAGAACCAGAACCAGCAGCCCCCTCAGGCTCCCACCCAGCCACTGCCTCAGG
GAGCCACCCAGGAACCAGGGGGCTACATGCTATCACCCAACGCTCCTGTCCTCTACGGGG
CTGCCTACAGCCCCTTTGAGAAACCTCCACCTTACGCCTGCTGA
>XP-033481136.1_lan
ATGCAGCAGCCTGACAGCCAGCAGACAACAGCTCAGACAGCTCAGACAGAAACACTGGAT
CCAG-----------CAGCTCACTACCTGCGTCGCAGGAAGACGGCTCTGTTGGTGACCG
TGTCTCTGCTGGCTCTGGCTCTGCTGGTGCTTGCTGTGGGTCTGGTCTCTGCCACTCGCA
CCGACAACGTGCCTGTTGCTGGATATTATGCCGGCATCACTCTGAGTTTTGGAGCGTTCC
TGGGTATTGTTGGCATCCACCTGGTGGAAAATCGCCGTCCCAT-----------------
------------------------------------------------------------
-GCTCGTGGCAGCGATCATATTCATCAGCATCGGAGTCATCGCGTCTTTCTTCTGTGCCA
TTGTGGACGGGATCATTGCCTCAGAGTTCATTGACACGAGGCCTTTGCAAGAGGACATGT
GTGACTTTTACACCAGTGGAGCAGGTTATGCGTACGACAGCTACTATACTGAGGTGACGT
GCCGTTCGTTTGACAAGGCGTGCAAGCTGAAGCTGAGGAGCAACACCTGCTACTGCTGCT
ACCTGTATAACTGTGAGAGCCAAGAATACCACACACAGTACTACGAGTTCACCGGGGTCA
ACAGCTGCTGGGATGTGATCCACCTGCACCGCCTGCTGTGGGCCTCAGTGGTCCTCAACG
TGTTGGCGTTGTTCCTGGGCATCATCACCGCAGCCCTGCTCGGAGCGTACAAAGATAT--
----------------------GAAGCCGACTCCTGTGATGGCTCCCAGCCCCACGCCGC
CGCCCCACATCCTGTACAACCCGACCCAGCACATGCTCACCTACGCTGGCTTCTGCCCTT
CGGGACAGACTCTGCCTGCCTACCCCAACTATCCAATACCCATGCAGCACAACAGCAGCT
ATCAGCCACCTGCTACTCCCCAGATGATCCCTGAGGGAGGCCATGCCTCTAGCTCCTGCC
TGTCTGAGGAGAACCAGAACCAGCAGCCCCCTCAGGCTCCCACCCAGCCACTGCCTCAGG
GCGCCACCCAGGAACCAGGGGGCTACATGCTATCACCCAACGCTCCTGTCCTCTACGGGG
CCGCCTACAGCCCCTTCGAGAAACCTCCACCTTATGCCTGCTGA
>Epmoa-GLEAN-10022482_moa
ATGCAGCAGCCTGACAGCCAGCAGACAACAGC---------TCAGACAGAAACACTGGAT
CCAG-----------CAGCTCACTACCTGCGTCGCAGGAAGACGGCTCTGTTGGTGACCG
TGTCTCTGCTGGCTCTGGCTCTGCTGGTGCTTGCTGTGGGTCTGGTCTCTGCCACTCGCA
CCGACAACGTGCCTGTTGCTGGATATTATGCCGGCATCACTCTGAGTTTTGGAGCGTTCC
TGGGTATTGTTGGCATCCACCTGGTGGAAAATCGCCGACCCATGCTGTATCAGGGGAGAT
TTGGGGGTTTGGGCGACAGAGTGTGTGTTGAGGTGTTTTATGTGCTGGCAGCTGGTGCTA
AGCTCGTGGCAGCGATCATATTCATCAGCATCGGAGTCATCGCGTCTTTCTTCTGTGCCA
TTGTGGATGGGATCATCGCCTCAGAGTTCATTGACACGAGGCCTTTGCAAGAGGACATGT
GTGACTTTTACACCAGTGGAGCAGGTTATGCCTACGACAGCTACTATACTGAGGTGACGT
GCCGTTCGTTTGACAAGGCATGCAAGCTGAAGCTGAGGAGCAACACCTGCTACTGCTGCT
ACCTGTATAACTGTGAGAGCCAAGAATACCACACACAGTACTACGAGTTCACCGGGGTCA
ACAGCTGCTGGGATGTGATCCACCTACACCGCCTGCTGTGGGCCTCAGTGGTCCTCAACG
TGTTTGCGTTGTTCCTGGGCATCATCACCGCAGCCCTGCTCGGAGCGTACAAAGATAT--
----------------------GAAGCCGACTCCTGTGATGGCTCCCAGCCCCACGCCGC
CGCCCCACATCCTGTACAACCCGACCCAGCACATGCTCACCTACGCTGGCTTCTGCCCTT
CGGGACAGACTCTGCCTGCCTACCCCAACTATCCAATACCCATGCAGCACAACAGCAGCT
ATCAGCCACCTGCTACTCCCCAGATGATCCCTGAGGGAGGCCATGCCTCCAGCTCCTGCC
TGTCTGAGGAGAACCAGAACCAGCAGCCCCCTCAGGCTCCCACCCAGCCACTGCCTCAGG
GCACCACCCAGGAACCAGGGGGCTACATGCTATCACCCAACGCTCCTGTCCTCTACGGGG
CCGCCTACAGCCCCTTCGAGAAACCTCCACCTTACGCCTGCTGA
