# Supplementary material for: Chromosome-Level Genome Assembly of the Speckled Blue Grouper (Epinephelus cyanopodus) Provides Insight into Its Adaptive Evolution
Source: Biology (Basel). 2022 Dec 13;11(12):1810. doi: 10.3390/biology11121810 (PMC9775623; doi:10.3390/biology11121810)
Supplement: Supplementary file 1 [file biology-11-01810-s001.zip › Supplemental Data/HO01212.align]

>Ecy-GLEAN-10026012_Ecy
ATGGGATGTGGCACTTCTGTTGCTATGGAGAC---AGGGAAAAAAGTGGAGAC-------
------------------------------------------------------------
------------------------------------------------------------
----------------------------------------AGCTCTCCAG-TTCTTCAGC
TTCATGCTCGACAACTTCACACAGCTGAATGGAAATGGA--------------CCAGCTG
CTGGACCCCGGTGGTGGA--CCTGGTTAGACAGAGAGACCTGCTACAACTTGATCCCTGT
TGCAGAGTCGTACACCGGGCCCCGACTGTCGTTCCCCCTCTCTGTCTCTGATACGAACGC
TCTCCTCGGTGCATTTAAGGAGCAGCAGACTCTACATGCCAGATATGTTCTGCAGCTGCT
GTACGAGACCAAGAAGCTCCTCAAACAGATGCCCAACATCATCCATCTGTCGACATCCTA
CACCAAAGAGATCACTATATGT--------------------------------------
---------GAATGGCC-TCCCTCTGCGGAGACGCCTTATGTGTTCAACGGGGACTTTGT
GGACCGTGGGAAAAAGTCCGTAGAAGTAGTCGTCCTCCTGTTCGCCTACCAGCTGCTTTA
CCCCGATTACATGCACCTGAACCGAGGCAACCATGAAGACCACATCATGAACCTCC----
---------------------------------GACTCACGGACGAGAGATCCTCCAGCT
GTTTCAGGATGTTTTCAGCCTTTTGCCCGTCCGCGACGGTCATTGACGGAAAGATCCTGA
TTGTTCATGGAGGGATATCAGACCAGACCGACCTGGACTTCCTCAGCTCCGTAGAGAGGC
ACAAGGTGAAATCTGCCCTGAGGTTTCCCAGGTGTAGTTTGGAGCAGCTGGACATCAGTC
AGTCCTGCAGACAAATGAAAAGAATGAGATCCACAACCAGCTCTCGTCCCAGCAGCAGTC
GCAGCCACAACAGGAACCAAAGAACCCCGAACCACAGAAAGAGGCGATGTGGCCACAGCC
GACAGGACAGCGCCGCCTCCACTTCTTCCTCCTCCTCCTCATCATCCTCGTCCTCTTCGC
TCTGCTCTCCTCGAACACCATCGTGC--CTCGCCTCGTCCGTGCCCGTCTTCTCCCTGCA
CGCCTTACAATATCAATGTCCTCCAAGTGCCTTTCCTGGACTCTCTGTCCTCTGT-CCCC
CTCCTTCGCCTCCACAACAGGATCGGGAATGGAAACAGATAGTGGATATATTGTGGAGTG
ACCCTAAAACCCAAGAAGGCTGCAGTCCCAACACATTCAGAGGAGGAGGCTGCTACTTTG
GCCCTGACGTCACCCAGAGACTGCTGCTCCAACACGGACTCCAGCTGCTCATCAGATCCC
ATGAATGCAAACAGGAGGGATATGAGCTCTGTCATGATGGACAGGTGATCACCATTTTCT
CAGCGTCAAACTATTACGAGGAGGGAAGTAACCGCGGTGCCTACATCAAAGTGGGCCGAG
AACTGGTTCCCCGCTTCTACCAGTATCAAGTCAGCCGCACAACACGCAAGCTCACCCTGA
CACAG-----------------AGGCTCTG-CCTCAAGGCCCTGAAGGAGAAGCTGTTCT
CCCATCGCTCTGAGCTGCTGTCGGGCCTCCAGCAGTATGATCAGAATAACACCGGCACTG
TTTCAGTTTGTGAATGGGCTCAGGTGCTGGAGTCTGTACTGAGACTGGATCTGCCCTGGA
GGACACTTCGTCCACACTTAGCCCGTCTGGCACCAGATGGCAGTGTGGAGTATCAGTCCA
GCTTTGAGGACATGGAACCAGGGCTTCCTCTGCCTCAGGTGACTCCAAACTTGGCTGAAA
CTCTGTTCAGATACAGGACAGACATTGAGATTATATTCAACATTATAGACAAAGACCATT
CAGGTCTGATCTCCATCGAGGAGTTTCGTCACACCTGGCGGCTCTTCAGCGCCCACCTGG
GAGTCGACATCGACGACAGTGCCATCGATGACCTAGC-CGAAT--TCTACTTCCGTAACG
TAGAGAATCCAGGTCCCAGGGAGTACAGACATTACATACAGTACGCCTGCTACCCTGGCT
ACACGCTGGCTCATGGAGACATTCACAGCTACTGTCAGCAGGGGGGCACCTGGAGCGGAG
TCACACCTGTTTGTCTGGAGTTGACACCATGCTCAGTCAACAACGGAGGCTGTTCCCAGC
TGTGCTCTCATTCCCAGCACCACAACCAGAGCTCCGGTCAGACCCAAACCAGAACTCAGT
GCCACTGCAGAGCTGGATTCACTCTGCTGGATGATGGGCGGACGTGTCGAGACGTGGATG
AGTGCCTGCTGCCTGCAGCTGTAACAGGCTGTGTGTTTGGCTGTGTTAACACCCCTGGGA
GCTTCTACTGTCAGTGTCCTGCTGGCTACAGCCTTCAGACTGCAGACAGCTACTGCCGAG
ATATAGATGAGTGTGCTGCTAATCAGGGGCTCGGGCCATGTGCAGAGCAGTGCCACAACT
CACCGGGATCCTACCGATGTTCCTGCACGTACGGGCACATCTTAGCTGGAGACGGACACA
GCTGCATTGCTGAGTGTCCACCGGATATAAATGAGTGCAAGGAGGAAAAGTGTGAGTGGC
AGTGTGTCAACCTGCCAGGCTCTCACCGCTGCATTTGCCCCAGAGGATACACACTCCACA
GAGATGGCCGACGCTGCAAAGACATTAACGAGTGCAGTCGTAAGAACGGAGGCTGCTCTC
ACCTGTGTTTGAACCAGAAAGGTGGTTATAAATGTGCCTGCCCAGCCTCCCATCGCCTCT
CCCCCTACAGCTGGAAGAAATGTGTACTGAGGACAACAGCGAACACTGCTGGCTGA
>OF11240-RA_aka
------------------------------------------------------------
---GACACAGTGAAGTCTCCCAGCCCAGCTCTGACTATGAAGGCAGCTGTTCTGATCCAG
CGATGGTACCGGCGCTACATGGCCCGTCTGGAGATGAGGCGCAGGTACACCTGGAACATC
TTTCAGTCCATCGAATATGCCGGGGAACAGGACCAGCTACAGCTCTCCAGTTTCTTCAGC
TTCATGCTCGACAACTTCACACAGCTGAATGGAAATGGACCAGACTTGATCTCCCAGCTG
CTGGA-CCCGGTGGTGGACCCCTGGTTAGACAGAGAGACCTGCTACAACTTGATCCCTGT
TGCAGAGTCGTACACCGGGCCCCGACTGTCGTTCCCCCTCTCTGTCTCTGATACGAATGC
TCTCCTCGGTGCATTTAAGGAGCAGCAGACTCTACATGCCAGATATGTTCTGCAGCTGCT
GTACGAGACCAAGAAGCTCCTCAAACAAATGCCCAACATCATCCACCTGTCGACATCCTA
CACCAAAGAGATCACTATATGTGGTGATCTGCACGGGCGGCTTGATGACTTACTTCTTAT
ATTTTATAAGAATGGCCTTCCCTCTGCGGAGACGCCTTATGTGTTCAACGGGGACTTTGT
GGACCGTGGGAAAAAGTCCGTGGAAGTAGTCGTCCTCCTGTTCGCATACCAGCTGCTTTA
CCCCGATTACATGCACCTGAACCGAGGCAACCATGAAGACCACATCATGAACCTGCGGTA
CGGGTTCACAAAAGAAGTCATGCAGAAATACAAGACTCATGGACGAGAGATCCTCCAGCT
GTTTCAAGATGTTTTCAGCCTTTTGCCTGT-CGCGACGGTCATTGACGGAAAGATCCTGA
TAGTTCATGGAGGGATATCAGACCAGACCGACCTGGACTTCCTCAGCTCCATAGAGAGGC
ACAAGGTGAAATCTGCCCTGAGGTTTCCCAGGTGTAGTTTGGAGCAGCTGGACATCAGTC
AGTCCTGCAGACAAATGAAAAGAATGAGATCCACAGCCAGCTCTCGTCCCAGCAGCAGTC
GCAGCCACAACAGGAACCAAAGAACCCCGAACCACAGAAAGAGGCGATGTGGACACAGCC
GACAAGACAGCGCCGCCTCCACTTCTTCCTCCTCCTCCTCATCATCCTCGTCCTCTTCGC
TGTGCTCTCCTCGAACTCCATCGTGCCTCTCGCCTCGTCCGTGCCCGTCTTCTCCCTGCA
CGCCTTACAATATCAATGTCCTCCAAGTGCCTTTCCTGGACTCTCTGTCCTCTGTCCCCC
CTCCTTCGCCTCCACAACAGGATCGGGAATGGAAACAGATAGTGGATATATTGTGGAGTG
ACCCTAAAACCCAGGAAGGCTGCAGTCCCAACACATTCAGAGGAGGAGGCTGCTACTTCG
GCCCTGACGTCACCCAGAGACTGCTGCTCCAACACGGACTCCAGCTGCTCATCAGATCCC
ATGAGTGCAAACAGGAGGGATATGAGCTCTGTCATGATGGACAGGTGATCACCATTTTCT
CAGCGTCAAACTATTACGAGGAGGGAAGTAACCGCGGTGCCTACATCAAAGTGGGCCGAG
AACTGGTTCCCCGCTTCTACCAGTATCAAGTCAGCCGCACAACACGCAAACTCACCCTGA
CACAGAGAGTACGGGTCGCTGAAGGCTCTGCCCTCAAGGCCCTGAAGGAGAAGCTGTTCT
CCCATCGCTCTGAGCTGCTGTCGGGCCTCCAGCAGTATGATCAGAATAACACCGGCACTG
TTTCAGTTTGTGAATGGGCTCAGGTGCTGGAGTCTGTACTGAGACTGGATCTGCCCTGGA
GGACACTTCGTCCACACTTAGCCCGTCTGGCACCAGATGGCAGTGTGGAGTATCAGTCCA
GCTTTGAGGACATGGAACCAGGCCTTCCTCTGCCTCAGGTGACTCCAAACTTGGCTGAAA
CTCTGTTCAGATACAGGACAGACATTGAGATTATATTCAACATTATAGACAAAGACCATT
CAGGTCTGATCTCCATCGAGGAGTTTCGTCACACCTGGCGGCTCTTCAGCGCCCACCTGG
GAGTCGACATTGACGACAGTGCCATCGATGACCTAGCTCGAAGTATCGACTTC---AACA
AAGA-------------CGGCAGTATAGACTTCACA------------------------
-------------------------------------------GAGTTCCTGGAG-----
------------------------------------------------------------
------------------------------------------------------------
------------------------------------------------------------
------------------------------------------------------------
------------------------------GCTTTCAGAGTG------------------
------------------------------------------------------------
-----------------------------------------------------GTACACA
A------------------ACTGGACA---------------------------------
---------------------------------------------------------ACA
AGGATCACCAAC------------TTAATG------------------------------
----------------GAAGGATGGATA--------------------------------
--------------GAGAAAAGTGTCCG-------------------------TGA
>C.altivelis-GLEAN-10027090_alt
ATGGGATGTGGCACCTCTGTTGCTATGGAGACACAAGAGAAAAAAGTGGAGAC------A
GACGACACAGTGAAGTCTCCCAGCCCAGCTCTGACTATGAAGGCAGCTGTTCTGATCCAG
CGATGGTACCGGCGCTACATGGCCCGTCTGGAGATGAGGCGCAGGTACACCTGGAACATC
TTTCAGTCCATCGAATATGCCGGGGAACAGGACCAGCTACAGCTCTCCAGTTTCTTCAGC
TTCATGCTTGACAACTTCACACAGCTGAATGGGAATGGACCAGACTTGATCTCCCAGCTG
CTGGA-CCCTGTGGTGGACCCCTGGTTAGACAGAGAGACCTGCTACAACTTGATCCCTGT
TGCAGAGTCGTACACCGGGCCCCGACTGTCGTTTCCCCTTTCTGTCTCTGATACGAATGC
TCTCCTCAGTGCATTTAAGGAGCAGCAGACTCTACATGCCAGATATGTTCTGCAGCTGCT
GTACGAGACCAAGAAGCTCCTCAAACAGATGCCCAACATCATCCACCTGTCGACATCCTA
CACCAAAGAAATCACTATATGTGGTGATCTGCACGGGCGGCTTGATGACTTACTTCTTAT
ATTTTATAAGAATGGCCTTCCCTCTGCGGAGACGCCTTATGTGTTCAACGGGGACTTTGT
GGACCGTGGGAAAAAGTCCGTAGAAGTAGTCGTCCTCCTGTTCGCCTACCAGCTGCTTTA
CCCTGATTACATGCACCTGAACCGAGGCAACCATGAAGACCACATCATGAACCTCCGGTA
TGGGTTCACAAAAGAAGTCATGCAGAAATACAAGACTCATGGACGAGAGATCCTCCAGCT
GTTTCAGGATGTTTTCAGCCTTTTGCCTGT-CGCAACCGTCATTGATGGAAAGATCCTAA
TTGTTCATGGAGGGATATCAGACCAGACTGACCTGGACTTCCTCAGCTCCATAGAGAGGC
ACAAGGTGAAATCTGCCCTGAGGTTTCCCAGGCGTAGTTTGGAGCAGCTGGACATCAGTC
AGTCCTGCAGACAAATGAAAAGAATGAGATCCACAGCCAGCTCTCGTCCCAGCAGCAGTC
GCAGCTACAACAAGAACCAAAGAACCCCGAATCACAGAAAGAGGCGATGTGGACACAGCC
GACAAGACAGCGCCACCTCCACTTCTTCCTCCTCCTCCTCATCATCCTCGTCCTCTTCGC
TCTGCTCTCCTCAAACTCCATCGTGCCTCTCTCCTCGTCCGTGCCCGTCTTCTCCCTGCA
CGCCTTACAATATCAATGTCCTCCAAGTGCCTTTCCTGGACTCTCTGTCCTCTGTCCCCC
CTCCTTCGCCTCCACAACAGGATCGGGATTGGAAACAGATAGTGGATATATTGTGGAGTG
ACCCTAAAACCCAAGAAGGCTGCAGTCCCAACACATTCAGAGGAGGAGGCTGCTACTTCG
GCCCTGACGTCACACAGAGACTGCTGCTCCAACACGGACTCCAGCTGCTCATCAGATCCC
ATGAGTGCAAACAGGAGGGATATGAGCTCTGTCATGATGGACAGGTGATCACTATTTTCT
CAGCATCAAACTATTATGAGGAGGGAAGTAACCGTGGTGCCTACATCAAAGTAGGCCGAG
AGCTGGTTCCCCGCTTCTACCAGTATCAAGTCAGCCGCACAACACGCAAACTCACCCTGA
CACAGAGAGTACGAGTTGCTGAAGGCTCTGCCCTCAAGGCCCTGAAGGAGAAGCTGTTCT
CCCATCGCTCTGAGCTGCTGTCAGGCCTCCAGCAGTACGACCAGAATAACACAGGTACTG
TTTCAGTTTGTGAATGGGCTCAGGTGCTGGAGTCTGTACTGAGACTGGATCTGCCCTGGA
GGACACTTCGTCCACACTTAGCCCGTCTGGCACCAGATGGCAGTGTAGAGTATGAGTCCA
GCTTTGAGGACATGGAACCAGGGCTTCCTCTGCCTCAGGTGACTCCAAACTTGGCTGAAA
CTCTGTTCAGATACAGGACAGACATTGAGATTATATTCAACATTATAGACAAAGACCATT
CAGGTCTGATCTCCATTGAGGAATTTCGTCACACCTGGCGTCTCTTCAGCGCCCACCTGG
GAGTCGATATTGACGACAGTGCCATTGATGACCTAGCTCGAAGTATCGACTTC---AACA
AAGA-------------CGGCAGTATAGACTTCACA------------------------
-------------------------------------------GAGTTCTTGGAG-----
------------------------------------------------------------
------------------------------------------------------------
------------------------------------------------------------
------------------------------------------------------------
------------------------------GCCTTCAGAGTG------------------
------------------------------------------------------------
-----------------------------------------------------GTACACA
A------------------ACTGGACA---------------------------------
---------------------------------------------------------ACA
AGGATCACCAAC------------TTAATG------------------------------
----------------GAAGGGTGGATA--------------------------------
--------------GAGAAAAGTGTTCG-------------------------TGA
>Epmoa-GLEAN-10022506_moa
ATGGGATGTGGCACCTCTGTTGCTATGGAGACACAAGAGAAAAAAGTGGAGAC-------
--------------------------------AGCTATGAAGGCAGCTGTTCTGATCCAG
CGATGGTACCGGCGCTACATGGCCCGTCTGGAGATGAGGCGCAGGTACACCTGGAACATC
TTTCAGTCCATCGAATATGCCGGGGAACAAGACCAGCTACAGCTCTCCAGTTTCTTCAGC
TTCATGCTCGACAACTTCACACAGCTGAATGGAAATGGACCAGACTTGATCTCCCAGCTG
CTGGA-CCCGGTGGTGGACCCCTGGTTAGACAGAGAGACCTGCTACAACTTGATCCCTGT
TCCAGAGTCGTACACCGGGCCCCGACTGTCGTTTCCCCTCTCTGTCTCTGATACGAATGC
TCTCCTCAGTGCATTTAAGGAGCAGCAGACTCTACATGCCAGATATGTTCTGCAGCTGCT
GTACGAGACCAAGAAGCTCCTCAAACAGATGCCCAACATCATCCACCTGTCGACATCCTA
CACCAAAGAGATCACTATATGTGGTGATCTGCACGGGCGGCTTGATGACTTACTTCTTAT
ATTTTATAAGAATGGCCTTCCCTCTGCGGAGACGCCTTACGTGTTCAACGGGGACTTTGT
GGACCGTGGGAAAAAGTCCGTAGAAGTAGTCGTCCTCCTGTTCGCCTACCAGCTGCTTTA
CCCTGATTACATGCACCTGAACCGAGGCAACCATGAAGACCACATCATGAACCTCCGATA
TGGGTTCACAAAAGAAGTCATGCAGAAATACAAGACTCATGGACGAGAGATCCTCCAGCT
GTTTCAGGATGTTTTCAGCCTCTTGCCCGT-CGCGACGGTCATTGACGGGAAGATCCTGA
TTGTTCATGGAGGGATATCAGACCAGACCGACCTGGACTTCCTCAGCTCCATAGAGAGGC
ACAAGGTGAAATCTGCCCTGAGGTTTCCCAGGTGTAGTTTGGAGCAGCTGGACATCAGTC
AGTCCTGCAGACAAATGAAAAGAATGAGATCCACAGCCAGCTCTCGTCCCAGCAGCAGTC
GCAGCTACAACAAGAACCAAAGAACCCCGAACCACAGAAAGAGGCGATGTGGACACAGCC
GACAAGACAGCGCCGCCTCCACTTCTTCCTCCTCCTCCTCATCATCCTCGTCCTCTTCGC
TCTGCTCTCCTCGAACTCCATCGTGCCTCTCTCCTCGTCCGTGCCCGTCTTCTCCCTGCA
CGCCTTACAATATCAATGTCCTCCAAGTGCCTTTCCTGGACTCTCTGTCCTGTGTCCCCC
CTCCTTCGCCTCCACAACAGGATCGGGATTGGAAACAGATAGTGGATATATTGTGGAGTG
ACCCTAAAACCCAAGAAGGCTGCAGTCCCAACACATTCAGAGGAGGAGGCTGCTACTTCG
GCCCTGACGTCACACAGAGACTGCTGCTCCAACACGGACTCCAGCTGCTCATCAGATCCC
ATGAGTGCAAACAGGAGGGATATGAGCTCTGTCATGATGGACAGGTGATCACCATTTTCT
CAGCATCGAACTATTATGAGGAGGGAAGTAACCGTGGTGCCTACATCAAAGTAGGCAGAG
AGCTGGTTCCCCGCTTCTACCAGTATCAAGTCAGCCGCACAACACGCAAACTCACCCTGA
CACAGAGAGTACGAGTTGCTGAAGGCTCTGCCCTCAAGGCCCTGAAGGAGAAGCTGTTCT
CCCATCGCTCTGAGCTGCTGTCGGGCCTCCAGCAGTACGACCAGAATAACACAGGTACTG
TTACAGTTTGTGAATGGGCTCAGGTGCTGGAGTCTGTACTGAGACTGGATCTGCCCTGGA
GGACACTTCGTCCACACTTAGCCCGTCTGGCACCAGATGGCAGTGTGGAGTATCAGTCCA
GCTTTGAGGACATGGAACCAGGGCTTCCTCTGCCTCAGGTGACTCCAAACTTGGCTGAAA
CTCTGTTCAGATACAGGACAGACATTGAGATTATATTCAACATTATAGACAAAGACCATT
CAGGTCTGATCTCCATTGAGGAGTTTCGTCACACCTGGCGGCTCTTCAGCGCCCACCTGG
GAGTCGATATTGATGACAGTGCCATCGATGACCTAGCTCGAAGTATCGACTTC---AACA
AAGA-------------CGGCAGTATAGACTTCACA------------------------
-------------------------------------------GAGTTCCTGGAG-----
------------------------------------------------------------
------------------------------------------------------------
------------------------------------------------------------
------------------------------------------------------------
------------------------------GCCTTCAGAGTG------------------
------------------------------------------------------------
-----------------------------------------------------GTACACA
A------------------ACTGGACA---------------------------------
---------------------------------------------------------ACA
AGGATCACCAAC------------TTAATG------------------------------
----------------GAAGGATGGATA--------------------------------
--------------GAGAAAAGTGTTTG-------------------------TGA
>E.fuscoguttatus.21459_fus
ATGGGATGTGGCACTTCTGTTGCTATGGAGACACAAGAGAAAAAAGTGGAGACAGTTAAA
GACGACACAGTGAAGTCTCCCAGCCCAGCTCTGACTATGAAGGCAGCTGTTCTGATCCAG
CGATGGTACCGGCGCTACATGGCCCGTCTGGAGATGAGGCGCAGGTATACCTGGAACATC
TTTCAGTCCATCGAATATGCCGGGGAACAGGACCAGCTACAGCTCTCCAGTTTCTTCAGC
TTCATGCTCGACAACTTCACACAGCTGAATGGAAATGGACCAGACTTGATCTCCCAGCTG
CTGGA-CCCGGTGGTGGACCCCTGGTTAGACAGAGAGACCTGCTACAACTTGATCCCTGT
TGCAGAGTCGTACACCGGGCCCCGACTGTCGTTTCCCCTCTCTGTCTCTGATACGAATGC
TCTCCTCAGTGCATTTAAGGAGCAGCAGACTCTACATGCCAGATATGTTCTGCAGCTGCT
GTACGAGACCAAGAAGCTCCTCAAACAGATGCCCAACATCATCCACCTGTCGACATCCTA
CACCAAAGAGATCACTATATGTGGTGATCTGCACGGGCGGCTTGATGACTTACTTCTTAT
ATTTTATAAGAATGGCCTTCCCTCTGCGGACACGCCTTATGTGTTCAATGGGGACTTTGT
GGACCGCGGGAAAAAGTCCGTAGAAGTAGTCGTCCTCCTGTTCGCCTACCAGCTGCTTTA
CCCTGATTACATGCACCTGAACCGAGGCAACCATGAAGACCACATCATGAACCTCCGATA
TGGGTTCACAAAAGAAGTCATGCAGAAATACAAGACTCATGGACGAGAGATCCTCCAGCT
GTTTCAGGATGTTTTCAGCCTTTTGCCTGT-CGCAACCGTCATTGATGGAAAGATCCTAA
TTGTTCATGGAGGGATATCAGACCAGACCGACCTGGACTTCCTCAGCTCCATAGAGAGGC
ACAAGGTGAAATCTGCCCTGAGGTTTCCCAGGTGTAGTTTGGAGCAGCTGGACATCAGTC
AGTCCTGCAGACAAATGAAAAGAATGAGATCCACAGCCAGCTCTCGTCCCAGCAGCAGTC
GCAGCTACAACAAGAACCAAAGAACCCCGAGCCACAGAAAGAGGCGATGTGGACACAGCC
GACAAGACAGCGCCGCCTCCACTTCTTCCTCCTCCTCCTCATCATCCTCGTCCTCTTCGC
TCTGCTCTCCTCGAACTCCATCGTGCCTCTCTCCTCGTCCGTGCCTGTCTTCTCCCTGCA
CGCCTTACAATATCAATGTCCTCCAAGTGCCTTTCCTGGACTCTCTGTCCTCTGTCCCCC
CTCCTTCACCTCCACAACAGGATCGGGATTGGAAACAGATAGTGGATATATTGTGGAGTG
ACCCTAAAACCCAAGAAGGCTGCAGTCCCAACACATTCAGAGGAGGAGGCTGCTACTTCG
GCCCTGACGTCACACAGAGACTGCTGCTCCAACACGGACTCCAACTGCTCATCAGATCCC
ATGAGTGCAAACAGGAGGGATATGAGCTCTGTCATGATGGACAGGTGATCACCATTTTCT
CAGCATCAAACTATTATGAGGAGGGAAGTAACCGTGGTGCCTACATCAAAGTAGGCCGAG
AGCTGGTTCCCCGCTTCTACCAGTATCAAGTCAGCCGCACAACACGCAAACTCACCCTGA
CACAGAGAGTACGGGTTGCAGAAGGCTCTGCCCTCAAGGCCCTGAAGGAGAAGCTGTTCT
CCCATCGCTCTGAGCTGCTGTCGGGCCTCCAGCAGTATGATCAGAATAACACTGGTACTG
TTTCAGTTTGTGAATGGGCTCAGGTGCTGGAGTCTGTACTGAGACTGGATCTGCCCTGGA
GGACACTTCGTCCACACTTAGCCCGTCTGGCACCAGATGGCAGTGTGGAGTATCAGTCCA
GCTTTGAGGACATGGAACCAGGGCTTCCTCTGCCTCAGATGACTCCAAACTTGGCTGAAA
CTCTGTTCAGATACAGGACAGACATTGAGATTATATTCAACATTATAGACAAAGACCATT
CAGGTCTGATCTCCATCGAGGAGTTTCGTCACACCTGGCGGCTCTTCAGCGCCCACCTGG
GAGTCGATATTGACGACAGTGCCATCGATGACCTAGCTCGAAGTATCGACTTC---AACA
AAGA-------------CGGCAGTATAGACTTCACA------------------------
-------------------------------------------GAGTTCCTGGAG-----
------------------------------------------------------------
------------------------------------------------------------
------------------------------------------------------------
------------------------------------------------------------
------------------------------GCCTTCAGAGTG------------------
------------------------------------------------------------
-----------------------------------------------------GTACACA
A------------------ACTGGACA---------------------------------
---------------------------------------------------------ACA
AGGATCACCAAC------------TTAATG------------------------------
----------------GAAGGATGGATA--------------------------------
--------------GAGAAAAGTGTTCG-------------------------TGA
>XP-033475112.1_lan
ATGGGATGTGGCACCTCTGTTGCTATGGAGACACAAGAGAAAAAAGTGGAGAC------A
GATGACACAGTGAAGTCTCCCAGCCCAGCTCTGACTATGAAGGCAGCTGTTCTGATCCAG
CGATGGTACCGGCGCTACATGGCCCGTCTGGAGATGAGGCGCAGGTACACCTGGAACATC
TTTCAGTCCATTGAATATGCCGGGGAACAGGACCAGCTACAGCTCTCCAGTTTCTTCAGC
TTCATGCTCGACAACTTCACACAGCTGAATGGAAATGGACCAGACTTGATCTCCCAGCTG
CTGGA-CCCGGTGGTGGACCCCTGGTTAGACAGAGAGACCTGCTACAACTTGATCCCTGT
TGCAGAGTCGTACACCGGGCCCCGACTGTCATTCCCCCTCTCTGTCTCTGATACGAATGC
TCTCCTCAGTGCATTTAAGGAGCAGCAGACTCTACATGCCAGATATGTTCTGCAGCTGCT
GTACGAGACCAAGAAGCTCCTCAAACAGATGCCCAACATCATCCACCTGTCTACATCCTA
CACCAAAGAGATCACTATATGTGGTGATCTGCACGGGCGGCTTGATGACTTACTTCTTAT
ATTTTATAAGAATGGCCTTCCCTCTGCGGAGACGCCTTATGTGTTCAATGGGGACTTTGT
GGACCGTGGGAAAAAGTCCGTAGAAGTAGTCGTCCTCCTGTTCGCCTACCAGCTGCTTTA
CCCCGATTACATGCACCTGAACCGAGGCAACCATGAAGACCACATCATGAACCTCCGGTA
TGGGTTCACAAAAGAAGTCATGCAGAAATACAAGACTCATGGACGAGAGATCCTCCAGCT
GTTTCAGGATGTTTTCAGCCTTTTGCCTGT-CGCAACCGTCATTGATGGAAAGATCCTAA
TTGTTCATGGAGGGATATCAGACCAGACTGACCTGGACTTCCTCAGCTCCATAGAGAGGC
ACAAGGTGAAATCTGCCCTGAGGTTTCCCAGGTGTAGTTTGGAGCAGCTGGACATCAGTC
AGTCCTGCAGACAGATGAAAAGAATGAAATCCACAGCCAGCTCTCGTCCCAGCAGCAGTC
GCAGCTACAACAAGAACCAAAGAACCCCGAACCACAAAAAGATGCGATGTGGACACAGCC
GACAAGACAGCGCCGCCTCCACTTCTTCCTCCTCCTCCTCATCATCCTCGTCCTCTTCGC
TCTGCTCTCCTCGAACTCCATCGTGCCTCTCTCCTCGTCCGTGCCCGTCTTCTCCCTGCA
CGCCTTACAATATCAATGTCCTCCAAGTGCCTTTCCTGGACTCTCTGTCCTCTGTCCCCC
CTCCTTCACCTCCACAACAGGATCAGGATTGGAAACAGATAGTGGATATATTGTGGAGTG
ACCCTAAAACCCAAGAAGGCTGCAGTCCCAACACATTCAGAGGAGGAGGCTGCTACTTCG
GCCCTGACGTCACACAGAGACTGCTGCTCCAACACGGACTCCAACTGCTCATCAGATCCC
ATGAGTGCAAACAGGAGGGATATGAGCTCTGTCATGATGGACAGGTGATCACCATTTTCT
CAGCATCAAACTATTATGAGGAGGGAAGTAACCGTGGTGCCTACATCAAAGTAGGCCGAG
AGCTGGTTCCCCGCTTCTACCAGTATCAAGTCAGCCGCACAACACGCAAACTCACCCTGA
CACAGAGAGTACGAGTTGCTGAAGGCTCTGCCCTCAAGGCCCTGAAGGAGAAGCTGTTCT
CCCATCGCTCTGAGCTGCTGTTGGGCCTCCAGCAGTACGACCAGAATAACACAGGTACTG
TTTCAGTTTGTGAATGGGCTCAGGTGCTGGAGTCTGTACTGAGACTTGATCTGCCCTGGA
GGACACTTCGTCCACACTTAGCCCGTCTGGCACCAGATGGCAGTGTGGAGTATCAGTCCA
GCTTTGAGGACATGGAACCAGGGCTTCCTCTGCCTCAGGTGACTCCAAACTTGGCTGAAA
CTCTGTTCAGATACAGGACAGACATTGAGATTATATTCAACATTATAGACAAAGACCATT
CAGGTCTGATCTCCATCGAGGAGTTTCGTCACACCTGGCGGCTCTTCAGCGCCCACCTGG
GAGTCGATATTGACGACAGTGCCATCGATGACCTAGCTCGAAGTATCGACTTC---AACA
AAGA-------------CGGCAGTATAGACTTCACA------------------------
-------------------------------------------GAGTTCCTGGAG-----
------------------------------------------------------------
------------------------------------------------------------
------------------------------------------------------------
------------------------------------------------------------
------------------------------GCCTTCAGAGTG------------------
------------------------------------------------------------
-----------------------------------------------------GTACACA
A------------------ACTGGACA---------------------------------
---------------------------------------------------------ACA
AGGATCACCAAC------------TTAATG------------------------------
----------------GAAGGGTGGATA--------------------------------
--------------GAGAAAAGTGTTTG-------------------------TGA
