# Supplementary material for: Chromosome-Level Genome Assembly of the Speckled Blue Grouper (Epinephelus cyanopodus) Provides Insight into Its Adaptive Evolution
Source: Biology (Basel). 2022 Dec 13;11(12):1810. doi: 10.3390/biology11121810 (PMC9775623; doi:10.3390/biology11121810)
Supplement: Supplementary file 1 [file biology-11-01810-s001.zip › Supplemental Data/HO01213.align]

>Ecy-GLEAN-10002010_Ecy
ATG------------ACACTGTCTTTTCT--------------------------GAGCT
-----ATGCAG-------------------------------------------------
--------------------------------------CCACG-----AACAACAACAGC
------------------------------------------------------------
------------------------------------------------------------
------------------------------------------------------------
------------------------------------------------------------
--------------AAAAAAACACCACCACCACCAG--------------------AAAA
AAGGAAACGCACTATGA--------------------------ACAGGAGCCTCGCAGCC
TAC--GTTGTTGAGCA-----------AAATGTGGGACAAGGACA-------AAATGAC-
----------------------------------------AT---AAACACAGAGACAGA
GATGAAACGAG------------TCTACTACAG--TGCAATTGACGCC------------
----GTTGTGGGAGAGATGG-----------AGGCTC-----GATTCAGCGAACGTGATG
GG----------------------CAACTGATTACTGCATTGACAGC-------------
TCTGGACCCCGGGGATGACAGCTTCCTC-------------------------------G
ATGCCACAAAAGTTA----------------AACCTATCC--------------------
--TGGATTTG-----GAAAAAGGGTCAACGTCTGAAGAACCTGTCACATCCTGGGATGAT
GTGAATCCATCTGAAGTGGTGACCGGCTCCTCACAAACTGCAGATGAAGACCAACAGTCT
GAAACTGTCCTCCA----------------------------------------------
------------------------------------------------------------
------------------------------------------------------------
--CTCCACCACATCCAATAATGCCCCTTCAAACACCTCCGCCACCACTGAGCCAAGCTCT
CACCAGACCAAATACCACAACCTCACAGTGAACACCACCTTCAAACCACCTCTGCTGGCT
ACAAGACTCAGACCCATGTGCACGTACCCACCTGTGCCCACTCACGGGACCTTTTACTTC
CGTAACGTAGAGAATCCAGGTCCCAGGGAGTACAGACATTACATACAGTATGCCTGCTAC
CCTGGCTACACGCTGGCTCATGGAGACATTCACAGCTACTGTCAGCAGGGGGGCACCTGG
AGTGGAGTCACACCTGTTTGTCTGGAGTTGACACCATGTTCAGTCAACAACGGAGGCTGT
TCCCAGCTGTGCTCTCACTCCCAGCACCATAACCAGAGCTCCGGTCAGACCCAAACCAGA
ACTCAGTGCCACTGCAGAGCTGGATTCACTCTGCTGGATGATGGGCAGACGTGTCGAGTA
GATTTAGACGAGTGTGTGGAGAGACAGCATCAGTGTCAGCAGACGTGCATCAACACATTT
GGTTCCTTTACATGCAGCTGTGATGACGGCTATAAACCAGCTCCTGACCAAACGTCCTGC
ACAGACGTGGATGAGTGCCTGCTGCCTGCAGCTGTAACAGGCTGTGTGTTTGGCTGTGTT
AACACTCCTGGGAGCTTCTACTGTCAGTGTCCTGCTGGCTACAGCCTTCAGACTGCAGAC
AGCTACTGCCGAGATATAGATGAGTGTGCTGCTAATCAGGGGCTCGGGCCATGTGCAGAG
CAGTGCCACAACTCACCGGGATCCTACCGATGTTCCTGCACGTACGGGCACATCTTAGCT
GGAGACGGACACAGCTGCATTGCTGAGTGTCCACCGGGGTACAGGAAGCAACCAACAACA
GCAACACTTGAGAATTCAACTGCACGAGCTATAAGGGAGGATTTGTCTAAGCTGAGTGTT
CATGATGAGTCCACTATTAGCGTGGATGAAGACACAAATGATCTTGAAAACACAGTGATT
GACTGGAGAGACCAAGATGATGACGCATGGGAAACAGCTAGTGAAGACAGTAGTTCAGAT
GAGGACTACATCCCACCTATTTGTCTGAGAGCTGGTGGAGGAATTCAAACCATGCAGACA
ATAGAGGATCTTCCAGTCATCGGTCTAGACGACACTGTGCATCTTGCTACAGAGGATGAA
GTACCACCCTACTTGGAAGAA-AATGTTCCAACATCATCTGATAGCCACCAGGTCATGTG
CGAGGATGATATAATAGGACAACGGGCATCGATTACATATGAAACCAACTTGAAACAGCT
CATTTCGTTTCTACGGCTACCTGTGTTGAAGTGCAATTTCACAAACAGTGTGACAAATGA
GACCTGCCAGGCT-TCAGCACCTTTTGAAGTAAATCTGACTTCAAGGGGCACAGGAACAA
TCATCGAATGGCATGCGACGACAATATCAGAAAAAATCTGCGAGATGGACTGTCTATGCT
GTGAGAGTCGCAAAGGACTACAGTTACATCCCCGATCTGCAGGCAGCCATTTTGCAGAAG
AGACTCCAGTCAGACAAGGGAATGCCCAGGCGAAGGATTCTAAGGCCTGA
>OF04423-RA_aka
ATGGAGCTCCTGGCAGCACTGGTCGCTCTGCTCTGCGTCTACGCTCCAGTGCGTGGAGCT
GCAAGATGCAGTGGTTTAAGACACCTGGAGAACGGGCAGACGTTTTTCCGGTACGGTGGA
CTGCTAGTGATCTTCCGCTGTCGTCCTGGTTACAAGCTCCATGGATACAAAACCAACAGC
----TGTCAGGACGCTGGTCCC-GGACACCCCAGTGTGT----GTACTGGCTGCTCCAAC
CCAGGGCCACTCACCCACGGGACAAGCAGCAGGAATGAGGATGGCTCCTGGGCAGTGTTC
AGCTGTAACAGCGGCTTTCGGCTACATGGGCCCTCAATGTTATACTGTAAGGGCCACACC
TGGAATAGCACAAAGCCTGTGTGCAAAGAGTCCGACATGATGAGCTCAGTCTTGGGTGTC
AATGTGCAAAAGCCAAACATACACCAAGACTTCCAGGCTGCCGCAGTTTTGAAGACACAG
CAACAATCCCACTCTGACATCCTCGCCAATGCTGCCTCCAAAGAAACAAACCTCAAATTC
GGCTTGTTGTCTCACACGCATAATCTCAAATGTCCCACAGGGAGAGGGATTAAAGCGACT
AGCCCCAAAGTCCACCTGCAGCAAGATTTTAAATTTCTCAATTTAAAAGTCAAAGATGGA
GTCCAAACAAGTCATCATGAGGCTCAACTTCAGGAGGCAAATGAAGCTCAAGGACCAGAA
ACTGGAACTGAAAGGAATGGCTCAGAGGCAAAAGCTTCACAGCAGGAAGCAAAGAAGCTG
GATGAAGTTGCCTCTAAATCACATCTATCAACCACTGCCTCATCTACCTTATCATTAGTG
TCAGGAACAGAGAGAT--CAACATCTTCACCACCTTCATTTTCAACAGCCCATACACCTG
CTGTCACAAGCACTATGACGTTTACCGACTTCACCTCTCCACCACACAGAATCTCCTTCC
CTTGTGGCAG-----GGAAAAGTGTCAAC-------------------------------
-------------------------------------------ATGAAGACCAACAGTCT
GAAACTGTCCACCAGTATCCTCCACTGTCTCAGCCTGGGTCCGTAGATAAAGAGGAGCCC
ACTGAGACGTCAAAATACAC---ATCTACTTTGGTTTATTTGATTTCTACCACTCTCTCC
TCCACTTCATCACCTGCTTCCTCTGCACCCTCCTTTTCCACCTCAACTACCTCAAGTCCC
AGCTCCACCACATCCA---ATGTCCCTTCAAACACCTCCACCACCACTGAGCCAAGCTCT
CACCAGACCAAATACCACAACCTCACAGTGAACACCACCTTCAAACCACCTCTGCTGGCT
ACAAGACTCAGACCCATGTGCACGTACCCACCTGTGCCCGCTCACGGGACCTTCTACTTC
CGTAACGTAGAGAATCCAGGTCCCAGGGAGTACAGGCATTACATACAGTACGCCTGCTAC
CCTGGTTACACGCTGGCTCATGGAGACATTCACAGCTACTGTCAGCAGGGGGGCACCTGG
AGCGGAGTCACACCTGTTTGTCTGGAGTTGACACCATGCTCAGTCAACAACGGAGGCTGT
TCCCAGCTGTGCTCTCACTCCCAACACCACAACCAGAGCTCCAGTCAGACCCAAACCAGA
ACTCAGTGCCACTGCAGAGCTGGATTCACTCTGCTGGATGATGGGCGGACGTGTCGAGTA
GATTTAGACGAGTGTGTGGAGAGACAGCATCAGTGTCAGCAGACGTGCATCAACACATTT
GGTTCCTTTACGTGCAGCTGTGATGACGGCTATAAACCAGCTCCTGACCAAACGTCCTGC
ACAGATGTGGATGAGTGCCTGCTGCCTGCAGCTGTAACAGGCTGTGTGTTTGGCTGTGTT
AACACTCCTGGGAGCTTCTACTGTCAGTGTCCTGCTGGCTACAGCCTTCAGACTGCAGAC
AGCTACTGCCGAGATATAGATGAGTGTGCTGCTAATCAGGGGCTCGGGCCATGTGCAGAG
CAGTGCCACAACTCACCGGGATCCTACCGATGTTCCTGCATGTACGGGCACATCTTAGCT
GGAGACGGACACAGCTGCATTGCTGAGTGTCCACCGGGGTACAGGAAGCAACCAACAACA
GCAACACTTGAGAATTCGACTGCACAAGCTATAAGGGAGGA-------------------
-----------------------GTGTGCAGATATAAATGAGTGCGA-------------
----GGAGGAA-----------AAGTGTGAGTGGCAGTGTGT------------------
--------CAACCTGCC-------------------------------------------
----AGGCTCTCACCGC--------------------TGCATT-TGCCCCAGAGGATACA
----CACTCCACAGAGATGGCCGACGCTGCAAAGACAT----------------------
-----------TAACTTGAGTGCAGTCGTGG---------------AAGCGGAGGCTGCT
C---------------TCACCTGTGTTTGA------------------------------
------------------------------------------------------------
------------------------------------------------------------
------------------------------------------------------------
--------------------------------------------------
>C.altivelis-GLEAN-10027089_alt
ATGGAGCTCCTGGCAGCATTGGTTGCTCTGCTCTGCGTCTACGCTCCAGTGTGTGGAGCT
GCAAGATGCAGCGGTTTAAGACACCTGGAGAACGGGCAGACGTTTTTCCGGTATGGTGGA
CTGCTAGTGATCTTCCGCTGCCGTCCTGGTTACAAGCTCCACGGATACAAAACCAACAGC
TGTGTGTCAGGACACTGGTCCCGGGATACCCCAGTATGTGTTGGTACTGGCTGCTCCAAC
CCAGGGCCGCTCACCCACGGGACGAGCAGCATGAATGAGGATGGCTCCTGGGCAGTGTTC
AGCTGTAACATTGGCTTTCGGCTTCATGGGCCCTCAATGTTATACTGTAAGGGTCACACC
TGGAATAGTACAAAGCCTGTGTGCAAAGAGTCTGACATGATGAGCTCAGTCTTGGGTGTC
GGTGTTCAAAAGCCAAACATACACCAAGACTTCCAGGCTGCCGCAGTTTTGAAGACACAG
CAACAATCCCACTACGACATCCTCGCCAATACTGCCTCCAAAGAAACAAACCTCAAATTC
GGCTTGTTGTCTCACACGC--AATCCCAAATGTCCCACAGGGAGA-GGATTAAAGTGACT
AACCCCAAAGTCCACCTGCAGCAAGATTTTCAGTTTCTTAATTTGAAAGTCAAAGATGGA
GTCCAAACAACTCATCATGAGGCTCAACTTCAGGAGGCAAATAAAGCTCAACGACCAGAA
ACTGGAACTGGAAGACATGGCTCAGAGGCAAAAGCTTCAAAGGAGGAAGCAAAGAAGCTG
GATGAAGTTGCCTCTAAATCACATCTATCAACCACCGCCTCATCTACCTTATCATTAGTG
TCAGGAACAGAAAGAT--CAGCATCTTCACCACCTTCATTTTCAACAGCCCATACACCTG
CTGTCACAAATGTGATGTT-TGCACCGACTTCACCTCTCCACCTCACAAAATCTCCTTCC
CCTGTGCTTGGCAGTGAAAAAGTGCCAACGTTTGAAGAACCTGTCACATCCCGGGATGAT
GTGAATCCATCTGAAGTGGTAACCAGCTCCTCACAAACTGCAGATGAAGACCAACAGGCT
GAAACTGTCCTCCAGTATCCTCCACTGTCTCAGCCTGGGTCCGTAGAGAAAGAGGAGCCC
ACCGAGACGTCAAAATACACTTTATCTACTTTGGTTTATTTGATTTCTACCACTCTCTCC
TCTACTTCATCACCTGCTTCCTCTGCACCCTCCCTCTCTACCTCAACTACCTCAAGTCCC
AGCTCCACCAAGTCCAATAATGTACCTTCAAACACCTCCACCACCACTGAGCCAAGATCT
CACCAAACTAAATACCACAGCCTCACAGTGAACACCACCTCCAAACCACCTCTGCTGGCT
ACAAGACTCAGACCCATGTGCACGTACCCACCTGTGCCCGCTCACGGGACCTTCTACTTC
CGGAATGTAAAGAACCCAGGTCCCAGGGAGTACAGACATTACATACAATACGCCTGCTAC
CCTGGTTACACGCTGGCTCATGGAGACATTCACAGCTACTGTCGGCAGGGGGGCACCTGG
AGCGGAGTCACACCTGTTTGTCTGGAGTTGACACCATGTTCAGTCAACAACGGAGGCTGT
TCCCAGCTGTGCTCTCACTCCCAGCACCACAACCAGACCTCCAGTCAGAACCAAACCAGA
ACTCAGTGCCACTGCAAAGCTGGATTCACTCTGCTGGATGATGGGCGGACGTGTCGAGTA
GATTTAGACGAGTGTGTGGAGAGACAGCATCAGTGTCAGCAGACATGCATCAACACATTT
GGTTCCTTTACGTGCAGCTGTGATGACGGCTACAAACCAGCTCCTGACCAGACGTCCTGC
ACAGACGTGGATGAGTGCCTGCTGCCTGCAGCTGTAACAGGCTGTGTGTTTGGCTGTGTT
AACACTCCTGGGAGCTTCTACTGTCAGTGTCCTGCTGGCTACAGCCTTCAGACTGCAGAC
AGCCACTGCAGAGATATAGATGAGTGTGCTGTTAATCAGGGGCTCGGGCCATGTGCAGAG
CAGTGCCACAACTCACCGGGATCCTACCAATGTTCCTGCACGTACGGGCACATCTTAGCT
GGAGACGGACACAGCTGCATCGCTGAGTGTCCATCTGGGTACAGGAAGCTACCAGCAACA
GCAACACCTGAGAATTCAACTGCACAAGCTTTAAGGGAGGA-------------------
-----------------------GTGTGTAGATATAAATGAGTGTGA-------------
----GGAGGAA-----------ATGTGTGAGTGGCAGTGTGT------------------
--------CAACCTGCC-------------------------------------------
----AGGCTCTCACCGC--------------------TGCATC-TGCCCCAGAGGATACA
----CACTCCACAGAGATGGCCGACACTGCAAAGACAT----------------------
-----------TAAT--GAGTGCAGTCGTAA---------------GAACGGAGGCTGCT
C---------------TCACCTGTGTTTGAA-------CCAGAAAGGTGGTTATAAATGT
GCCTGCCCAGCCTCCCATCGCCTCTCTCCCTACAGCTG----------------------
-----------------------------GAAGAAATGTG--------------------
--------TACCGAGGACAACAGC------------------------------------
----------------------------------GAACACTGCTGGCTGA
>E.fuscoguttatus.21478_fus
ATGGAGCTCCTGGCAGCACTGGTTGCTCTGCTCTGCGTCTACGCTCCAGTGTGTGGAGCT
GCAAGATGCAGTGGTTTAAGACACCTGGAGAACGGGCAGACGTTTTTCCGGTATGGTGGA
CTGCTAGTGATCTTCTGCTGTCGTCCTGGTTACAAGCTCCATGGATACAAAACCAACAGC
TGTGTGTCAGGACACTGGTCCCGGGATACCCCAGTATGTGTTGGTACAGGCTGCTCCAAC
CCAGGGCTGCTCACCCACGGGACGAGCAGCATGAATGAGGATGGCTCCTGGGCAGTGTTC
AACTGTAATAGTGGCTTTCGGCTACATGGGCCCTCAATGTTATACTGTAAGGGCCACACC
TGGAATAGTACAAAGCCTGTGTGCAAAGAGTCTGACATGATGAGCTCAGTCTTGGGTGTC
AGTGTTCAAAAGCCAAACATACACCAAGACTTCCAGGCTGCTGCAGTTTTGAAGACACAG
CAACAATCCCACTACGACATCCTCGCCAATACTGCCTCCAAAGAAACAAACCTCAAATTC
GGCTTGTTGTCTCACACGC--AATCCCAAATGTCCCACAGGGAGA-GGATTAAAGTGACT
AACCCCAAAGTCCACCTGCAGCAAGATTTTCAGTTTCTTAATTTGAAAGTCAAAGATGGA
GTCCAAACAACTCATCATGAGGCTCAACTTCAGGAGGCAAATACAGCTCAACGACCAGAA
ACTGGAACTGGAAGACATGGCTCAGAGGCAAAAGCTTCACAGGAGGAAGCAAAGAAGCTG
GATGAAGTTGCCTCTAAATCACATCTACCAACCACCGCCTCATCTACCTTATCATTAGTG
TCAGGAACAGAAAGAT--CAGCATCTTCAACACCTTCATTTTCAACAGCCCATACACCTG
CTGTCATAAATGTGATGAT-TGCACCGACTTCACCTCTCCACCTCACAAAATCTCCTTCC
CCTGTGCTTGGCAGTGAAAAAGCGCCAAAGTTTGAAGAACCTGTCACATCCTGGGATGAT
GTGAATCCATCTGAAGTGGTAACCAGCTCCTCACAAACTGCAGATGAAGACCAACAGGCT
GAAACTGTCCTCCAGTATCCTCCACTGTCTCAGCCTGGGTCCGTAGAGAAAGAGGAGCCC
ACCGAGACGTCAAAATACACTTTATCTACTTTGGTTTATTTGATTTCTACCACTCTCTCC
TCTACTTCATCACCTGCTTCCTCTGCACCCTCCCTCTCTACCTCAACTACCTCAAGTCCC
AGCTCCACCAAGTCCAATAATGTGCTTTCAAACACCTCCACCACCACTGAGCCAAGACTT
CACCAAACTAAATACCACAGCCTCACAGTGAACACCACCTCCAAACCACCTCTGCTGGCT
ACAAGACTCAGACCCATGTGCACGTACCCACCTGTGCCCGCTCACGGGACCTTCTACTTC
CGGAATGTAGAGAACCCAGGTCCCAGGGAGTACAGACATTACATACAATACGCCTGCTAC
CCTGGTTACACGCTGGCTCATGGAGACATTCACAGCTACTGTCAGCAGGGGGGCACCTGG
AGCGGAGTCACACCTGTTTGTCTGGAGTTGACACCATGTTCAGTCAACAACGGAGGCTGT
TCCCAGCTGTGCTCTCACTCCCAGCACCACAATCAGACCTCCAGTCAGAACCAAACCAGA
ACTCAGTGCCACTGCAGAGCTGGATTCACTCTGCTGGATGATGGGCGGACATGTCG---A
GATTTAGACGAGTGTGTGGAGAGACAGCATCAGTGTCAGCAGACATGCATCAACACATTT
GGTTCCTTTACGTGCAGCTGTGATGACGGCTACAAACCAGCTCCTGACCAGACGTCCTGC
ACAGACGTGGATGAGTGCCTGCTGCCTGCAGGTGTAACAGGCTGTGTGTTTGGCTGTGTT
AACACTCCTGGGAGCTTCTACTGTCAGTGTCCTGCTGGCTACAGCCTTCAGACTGCAGAC
AGCCACTGCAGAGATATAGATGAGTGTGCTGTTAATCAGGGGCTCGGGCCATGTGCAGAG
CAGTGCCACAACTCACCGGGATCCTACCGATGTTCCTGCACGTACGGGCACATCTTAGCT
GGAGACGGACACAGCTGCATCGCTGAGTGTCCACCTGGGTACAGGAAGCAACCAGCAACA
GCAACACCTGAGAATTCAACTGCACAAGCTTTAAGGGAGGA-------------------
-----------------------GTGTGTAGATATAAATGAGTGCGA-------------
----GGAGGAA-----------ACGTGTGAGTGGCAGTGTGT------------------
--------CAACCTGCC-------------------------------------------
----AGGCTCTCACCGC--------------------TGCATC-TGCCCCAGAGGATACA
----CACTCCATAGAGATGAACGACGCTGCAAAGACAT----------------------
-----------TAAC--GAGTGCAGTCGTAA---------------AAATGGAGGCTGCT
C---------------TCACCTGTGTTTGAA-------CCAGAAAGGTGGTTATAAATGT
GCCTGCCCAGCCTCCCATCGCCTCTCCCCCTACAGCTG----------------------
-----------------------------GAAGAAATGTG--------------------
--------TACCGAGGACAACAGC------------------------------------
----------------------------------AAACACTGCTGGCTGA
>Epmoa-GLEAN-10022507_moa
ATGGAGCTCCTGGCAGCACTGGTTGCTCTGCTCTGCATCTACGCTCCAGTGTGTGGAGCT
GCAAGATGCAGTGGTTTAAGACACCTGGAGAACGGGCAGACGTTTTTCCGGTATGGTGGA
CTGCTAGTGATCTTCCGCTGTCGTCCTGGTTACAAGCTCCATGGATACAAAACCAACAGC
TGTGTGTCAGGACACTGGTCCCGGGATACCCCAGTATGTGTTGGTACTGGCTGCTCCAAC
CCAGGGCCGCTCACCCACGGGACGAGCAGCATGAATGAGGATGGCTCCTGGGCAGTGTTC
AGCTGTAATAGCGGCTTTCGGCTACATGGGCCCTCAATGTTATACTGTAAGGGCCACACC
TGGAATAGTACAAAGCCTGTGTGCAAAGAGTCCGACATGATGAGCTCAGTCTTGGGTGTC
AGTGTTCAAAAGCCAAACATACACCAAGACTTCCAGGCTGCCGCAGTTTTGAAGACACAG
CAACAATCCCACTACGACATCCTCGCCAATACTGCCTCCAAAGAAACAAACCTCAAATTC
GGCTTGTTGTCTCACACGC--AATCCCAAATGTCCCACAGGGAGA-GGATTAAAGTGACT
AACCCCAAAGTCCACCTGCAGCAAGATTTTCAGTTTCTTAATTTGAAAGTCAAAGATGGA
GTCCAAACAACTCATCATGAGGCTCAACTTCAGGAGGCAAATAAAGCTCAACGACCAGAA
ACTGGAACTGGAAGACATGGCTCAGAGGCAAAAGCTTCACAGGAGGAAGCAAAGAAGCTG
GATGAAGTTGCCTCTAAATCACATCTATCAACCACCACCTCATCTACCTTATCATTAGTG
TCAGGAACAGAAAGAT--CAGCATCTTCACCACCTTCATTTTCAACAGCCCATACACCTG
CTGTCACAAATGTGATGTT-TGCACCGACTTCACCTCTCCACCTCACAAAATCTCCTTCC
CCTGTGCTTGGCAGTGAAAAAGTGCCAAAGTTTGAAGAACCTGTCACATCCTGGGATGAT
GTGAATCCATCTGAAGTGGTAACCAGCTCCTCACAAACTGCAGATGAAGACCAACAGGCT
GAAACTGTCCTCCAGTATCCTCCACTGTCTCAGCCTGGGTCCGTAGAGAAAGAGGAGCCC
ACCGAGACGTCAAAATACACTTTATCTACTTTGGTTTATTTGATTTCTACCACTCTCTCC
TCTACTTCATCACCTGCTTCCTCTGCACCCTCCCTCTCTACCTCAACTACCTCAAGTCCC
AGCTCCACCAAGTCCAATGATGTGCCTTCAAACACCTCCACCACCACTGAGCCAAGATCT
CACCAAACTAAATACCACAACCTCACAGTGAACACCACCTCCAAACCACCTCTGCTGGCT
GCAAGACTCAGACCCATGTGCACGTACCCACCTGTGCCCGCTCACGGGACCTTCTACTTC
CGGAATGTAGAGAACCCAGGTCCCAGGGAGTACAGACATTACATACAGTACGCCTGCTAC
CCTGGTTACACGCTGGCTCATGGAGACATTCACAGCTACTGTCAGCAGGGGGGCACCTGG
AGCGGAGTCACACCTGTTTGTCTGGAGTTGACACCATGTTCAGTCAACAACGGAGGCTGT
TCCCAGCTGTGCTCTCACTCCCAGCACCACAACCAGACCTCCAGTCAGACCCAAACCAGA
ACTCAGTGCCACTGCAGAGCTGGATTCACTCTGCTGGATGATGGGCGGACGTGTCG----
------------------------------------------------------------
------------------------------------------------------------
------------------------------------------------------------
------------------------------------------------------------
------------------------------------------------------------
------------------------------------------------------------
------------------------------------------------------------
------------------------------------------------------------
-----------------------------AGATATAAATGAGTGCGA-------------
----GGAGGAA-----------ACGTGTGAGTGGCAGTGTGT------------------
--------CAACCTGCC-------------------------------------------
----AGGCTCTCACCGC--------------------TGCATC-TGCCCCAGAGGATACA
----CACTCCACAGAGATGAACGACGTTGCAAAGACAT----------------------
-----------TAAC--GAGTGCAGTCGTAA---------------AAATGGAGGCTGCT
C---------------TCACCTGTGTTTGAA-------CCAGAAAGGTGGTTATAAATGT
GCCTGCCCAGCCTCCCATCGCCTCTCCCCCTACAGCTG----------------------
-----------------------------GAAGAAATGTG--------------------
--------TACCGAGGACAACAGC------------------------------------
----------------------------------GAACACTGCTGGCTGA
>XP-033471357.1_lan
ATGGAGCTCCTGGCAGCACTGGTTGCTCTGCTCTGCGTCTACGCTCCAGTGTGTGGAGCT
GCAAGATGCAGTGGTTTAAGACACCTGGAGAACGGGCAGACGTTTTTCCGGTATGGTGGA
CTGCTAGTGATCTTCCGCTGTCGTCCTGGTTACAAGCTCCATGGATACAAAACCAACAGC
TGTGTGTCAGGACACTGGTCCCGGGACACCCCAGTATGTGTTGGTACTGGCTGCTCCAAC
CCAGGGCCGCTCACCCACGGGACGAGCAGCATGAATGAGGATGGCTCCTGGGCAGTGTTC
AGCTGTAATAGCGGCTTTCGGCTACATGGGCCCTCAATGTTATACTGTAAGGGCCACACC
TGGAATAGTACAAAGCCTGTGTGCAAAGAGTCCGACATGATGAGCTCAGTCTTGGGTGTC
AGAGTTCAAAAGCCAAACATACACCAAGACTTCCAGGCTGCTGCAGTTTTGAAGACACAG
CAACAATCCCACTACGACATCCTCGCCAATACTGCCTCCAAAGAAACAAACCTCAAATTC
GGCTTGTTGTCTCACACGC--AATCCCAAATGTCCCACAGGGAGA-GGATTAAAGTGACT
AACCCCAAAGTCCACCTGCAGCAAGATTTTCAGTTTCTTAATTTGAAAGTCAAAGATGAA
GTCCAAACAACTCATCATGAGGCTCAACTTCAGGAGGCAAATAAAGCTCAACGACCAGAA
ACTGGAACTGGAAGACATGGCTCAGAGGCAAAAGCTTCACAGGAGGAAGCAAAGAAGCTG
GATGAAGTTGCCTCTAAATCACATCTATCAACCACCGCCTCATCTACGCTATCATTAGTG
TCAGGAACAGAAAGAT--CAGCATCTTCACCACCTTCATTTTCAACAGCCCATACAACTG
CTGTCACAAATGTGATGTT-TGCACCGACTTCACCTCTCCACCTCACAAAATCTCCTTCC
CCTGTGCTTGGCAGTGAAAAAGTGCCAAAGTTTGAAGAACCTGTCATATCCTGGGATGAT
GTGAATCCATCTGAAGTGGTAACCAGCTCCTCACAAACTGCAGATGAAGACCAACAGGCT
GAAACTGTCCTCCAGTATCCTCCACTGTCTCAGCCTGGGTCCGTAGAGAAAGAGGAGCCC
ACCGAGACGTCAAAATACACTTTATCTACTTTGGTTTATTTGATTTCTACCACTCTCTCC
TCTACTTCATCACCTGCTTCCTCTGCACCCTCCCTCTCTACCTCAACTACCTCAAGTCCC
AGCTCCACCAGGTCCAATAATGTGCCTTCAAACACCTCCACCACCACTGAGCCAAGATCT
CACCAAACTAAATACCACAACCTCACAGTGAACACCACCTCCAAACCACCTCTGCTGGCT
ACAAGACTCAGACCCATGTGCACGTACCCACCTGTGCCCGCTCACGGGACCTTCTACTTT
CGTAATGTAGAGAACCCAGGTCCCAGGGAGTACAGACATTACATACAATACGCCTGCTAC
CCTGGTTACACGCTGGCTCATGGAGACATTCACAGCTACTGTCAGCAGGGGGGCACCTGG
AGCGGAGTCACACCTGTTTGTCTGGAGTTGACACCATGTTCAGTCAACAACGGAGGCTGT
TCCCAGCTGTGCTCTCACTCCCAGCACCACAACCAGACCTCCAGTCAGACCCAAACCAGA
ACTCAGTGCCACTGCAGAGCTGGATTCACTCTGCTGGATGATGGGTGGACGTGTCG---A
GATTTAGACGAGTGTGTGGAGAGACAGCATCAGTGTCAGCAGACATGCATCAACACATTT
GGTTCCTTTACGTGCAGCTGTGATGACGGCTACAAACCAGCTCCTGACCAGATGTCCTGC
ACAGACGTGGATGAGTGCCTGCTGCCTGCAGCTGTAACAGGCTGTGTGTTTGGCTGTGTT
AACACTCCTGGGAGCTTCTACTGTCAGTGTCCTGCTGGCTACAGCCTTCAGACTGCAGAC
AGCCACTGCAGAGATATAGATGAGTGTGCTGCTAATCAGGGGCTCGGGCCATGTGCAGAG
CAGTGCCACAACTCACCGGGATCCTACCGATGTTCCTGCACGTATGGGCACATCTTAGCT
GGAGACGGACACAGCTGCATCGCTGAGTGTCCACCTGGATACAGGAAGCAACCAGCAACA
GCAACACCTGAGAATTCAACTGCACAAGCTTTAAGGGAGGA-------------------
-----------------------GTGTGTAGATATAAATGAGTGCGA-------------
----GGAGGAA-----------ACGTGTGAGTGGCAGTGTGT------------------
--------CAACCTGCC-------------------------------------------
----AGGCTCTCACCGC--------------------TGCATC-TGCCCCAGAGGATACA
----CACTCCACGGAGATGAACGACGTTGCAAAGACAT----------------------
-----------TAAT--GAGTGCAGTCGTAA---------------GAACGGAGGCTGCT
C---------------TCACCTGTGTTTGAA-------CCAGAAAGGTGGTTATAAATGT
GCCTGCCCAGCCTCTCATCGCCTCTCCCCCTACAGCTG----------------------
-----------------------------GAAGAAATGTG--------------------
--------TACCGAGGACAACAGC------------------------------------
----------------------------------GAACACTGCTGGCTGA
