# Supplementary material for: Chromosome-Level Genome Assembly of the Speckled Blue Grouper (Epinephelus cyanopodus) Provides Insight into Its Adaptive Evolution
Source: Biology (Basel). 2022 Dec 13;11(12):1810. doi: 10.3390/biology11121810 (PMC9775623; doi:10.3390/biology11121810)
Supplement: Supplementary file 1 [file biology-11-01810-s001.zip › Supplemental Data/HO01233.align]

>Epmoa-GLEAN-10022530_moa
------------------------------------------------------------
------------------------------------------------------------
------------------------------------------------------------
------------------------------------------------------------
------------------------------------------------------------
------------------------------------------------------------
------------------------------------------------------------
-------------------------------------------------ATGGCGTCAAA
ATACTTTGGCCTTTTCGTCCTTTTCCAGCTTCTAGCACTGAATGTAGTGAGCCAGATATC
TGCCTTCCCCACACCTACAGCCTCAACGGATGATAAAACTGTGTACAACAGACAGCTGAC
AGAAGAGAGGCCCCTACAAGAGCAGATTGCTGAGGCGGACAGCGTGAAGGCTGCGGTGCA
GTCAGCTGAGAGCAAGCGTCCCTCTGCCTCCAAGGACGCAGAGTCAGAGCAGGACCTTGA
TGACTTCACCGTGCTGAAGTCACTGGCTGATGGCCAGAAATCAAAGGAAACCACTGAGGT
GCCGCTCAAGAAGGAGGACCAGTACGTCCCAGATGAGTCAGACTCCACCAAGAGCCGGCG
CCTGGCTGAGGACTACGACTCCACCAAGAATGGGATGGACTACGGCAAGTACCAGGATGA
CCCAGAAAGCTTCCGCCAGGTCGACGGCACTCCGCTGACAGCAGAGGACATTGTCCAGAA
GATCGCAAACAAGATTTACGAGGAGGACGACAGAGGGGTGTTCGACAGGATCGTCTCAAA
ACTGCTCAAACTGGGGCTGATCACAGACAGCCAGGCGGATACTCTGGAGTACCAGGTGGC
TGAGGCACTCCAGGATCTCATCACCGAAAACGCCAAGAACAATGAGATTGAAGATGGTGA
AAGCAACGACCAAGAAACCAGAGGACAGCAGGACGACCAGGGTTCGGACGCAAACAGGGA
CTCGTGGGGGCCACCTAGACGCCGCTACAATGAAGACGAAGAGGATGAGGAAGAAAATGA
TGACGAGACTGAGGACGAGGTGGAGAGGGATGCAGAAGAAGAGGGAGGTGACACAGCTGA
CAACAACTGGGACAAAGAAGAGGGCAACGAGGTGAGTCCCGAAGACGGGCTCAAGGACCT
GCAGTACTTCCCCAACTTCTACCGTCTGCTCAGGAGCCTCGACTCAGATCAAGACACTCA
GGAAAGAGAGACACTGATCACCATCATGAAGACACTGATAGACTTTGTGAGGATGATGGT
GAAGTACGGCACCATCACGCCGGAGGAGGGAGTGTCCTATCTGGAGAACCTGGATGCTAT
GATAGCCATGCAGACCAAGAACAAGCTGGGAAAGTCTCTGGGGCCTCCGGACTTCATTGG
ACCCAACGGAAAAATCTTGGATGAGGACGACAACACGAAGGCTGAGGCCGCCAAGATGCA
GAAGGAGTATGAGAACCTGAAAGACTCGACCAAGGAGGAGCAGCCATCAACTGAGACCAA
TCAGCCTGGCAAGTCAGAGACTTTCCTGGAGGCCATCAGGAAGAACATCGAGTGGTTGAA
GAAACACAGCAAAGAAGAAGGCAAAGATGATTATGATCTGTCCAAGCTGAAGGACTTCAT
GGACCAGCAGGTTGACTCCTACATCGAGAAGGGCATCATCGCCAAGGACGAGGGCGACAC
CATCAAGAGGATCTACAGCAGCCTGTAA
>C.altivelis-GLEAN-10027065_alt
------------------------------------------------------------
------------------------------------------------------------
------------------------------------------------------------
------------------------------------------------------------
------------------------------------------------------------
------------------------------------------------------------
------------------------------------------------------------
-------------------------------------------------ATGGCGTCAAA
ATACTTTGGCCTTTTCGTCCTTTTCCAGCTTCTAGCGCTGAATGTAGTGAGCCAGATATC
TGCCTTCCCCACACCTACAGCCTCAACGGATGATAAAACTGTGTACAACAGACAGCTGAC
AGAAGAGAGGCCCCTACAAGAGCAGATTGCTGAGGCAGACAGCGTGAAGGCTGCGGTGCA
GTCAGCTGAGAGCAAGCGTCCCTCTGCCTCCAAGGACGCAGAGTCAGAGCAGGACCTTGA
TGACTTCACCGTGCTGAAGTCACTGGCTGACGGCCAGAAATCAAAGGAAACCACTGAGGT
GCCACTCAAGAAGGAGGACCAGTACATCCCAGATGAGTCAGACTCCACCAAGAGCCGGCG
CCTGGCTGAGGACTACGACTCCACCAAGAATGGGATGGACTACGGCAAGTACCAGGATGA
CCCAGAAAGCTTCCGCCAGGTCGACGGCACTCCGCTGACAGCAGAGGACATTGTCCAGAA
GATCGCAAACAAGATTTACGAGGAGGACGACAGAGGGGTGTTCGACAGGATCGTCTCAAA
ACTGCTCAAACTGGGGCTGATCACAGACAGCCAGGCGGATACTCTGGAGTACCAGGTGGC
TGAGGCACTCCAGGATCTCATTACCGAAAACGCCAAGAACAATGAGATTGAAGATGTTGA
AAGCAACGACCAAGAAACCAGAGGACAGCAGGATGACCAGGGTTCGGACGCAAACAGGGA
CTCGTGGGGGCCACCCAGACGTCGCTACAATGAAGACGAAGAGGATGAGGAAGAAAATGA
TGACGAGACTGAGGACGAGGTGGACAGGGATGCAGAAGAAGAGGGAGGTGACACAGCCGA
CAACAACTGGGACAAAGAAGAGGGCAACGAAGTGAGTCCCGAAGATGGGCTCAAGGACCT
GCAGTACTTCCCCAACTTCTACCGTCTGCTCAGGAGCCTCGACTCAGATCAAGACACTCA
GGAAAGAGAGACATTGATCACCATCATGAAGACACTGATAGACTTTGTGAGGATGATGGT
GAAGTACGGCACCATCACGCCAGAGGAGGGAGTGTCCTATCTGGAGAACCTGGATGCTAT
GATAGCCATGCAGACCAAGAACAAGCTGGGAAAGTCTCTGGGGCCTCCGGACTTCATTGG
ACCCAACGGAAAAATCTTGGATGAGGACGACAACACAAAGGCTGAGGCCGCCAAGATGCA
GAAGGAGTATGAGAACCTGAAAGACTCGACCAAGGAGGAGCAGCCATCAACTGAGACCAA
TCAGCCTGGCAAGTCAGAGACTTTCCTGGAGGCCATCAGGAAGAACATCGAGTGGTTGAA
GAAACACAGCAAAGAAGAAGGCAAAGATGATTATGATCTGTCCAAACTGAAGGACTTCAT
GGACCAGCAGGTTGACTCCTACATCGAGAAGGGCATCATCGCCAAGGACGAGGGCGACAC
CATCAAGAGGATCTACAGCAGCCTGTAA
>XP-033487532.1_lan
------------------------------------------------------------
------------------------------------------------------------
------------------------------------------------------------
------------------------------------------------------------
------------------------------------------------------------
------------------------------------------------------------
------------------------------------------------------------
-------------------------------------------------ATGGCGTCAAA
ATACTTTGGCCTTTTCGTCCTTTTCCAGCTTCTAGCACTGAATGTAGTGAGCCAGATATC
TGCCTTCCCCACACCTACAGCCTCAACGGATGATAAAACTGTGTACAACAGACAGCTGAC
AGAAGAGAGGCCCCTACAAGAGCAGATTGCTGAGGCAGACAGCGTGAAGGCTGCGGTGCA
GTCAGCTGAGAGCAAGCGTCCCTCTGCCTCCAAGGACGCAGAGTCAGAGCAGGACCTTGA
TGACTTCACCGTGCTGAAGTCACTGGCTGATGGCCAGAAATCAAAGGAAACCACTGAGGT
GCCGCTCAAGAAGGAGGACCAGTACGTCCCAGATGAGTCAGACTCCACCAAGAGCCGGCG
CCTGGCTGAGGACTACGACTCCACCAAGAATGGGATGGACTACGGCAAGTACCAGGATGA
CCCAGAAAGCTTCCGCCAGGTCGACGGCACTCCGCTGACAGCAGAGGACATTGTCCAGAA
GATCGCAAACAAGATTTACGAGGAGGACGACAGAGGGGTGTTCGACAGGATCGTCTCAAA
ACTGCTCAAACTGGGGCTGATCACAGACAGCCAGGCGGATACTCTGGAGTACCAGGTGGC
TGAGGCACTCCAGGATCTCATCACCGAAAACGCCAAGAACAATGAGATTGAAGATGTTGA
AAGCAACAACCAAGAAACCAGAGGACAGCAGGACGACCAGGGTTCGGACGCGAACAGGGA
TTCGTGGGGGCCACCCAGACGCCGCTACAATGAAGACGAAGAGGATGAGGAAGAAAATGA
TGACGACACTGAGGACGAGGTGGACAGGGATGCAGAAGAAGAGGGAGGTGACACAGCCGA
CAACAACTGGGACAAAGAAGAGGGCAACGAGGTGAGTCCCGAAGACGGGCTCAAGGACCT
GCAGTACTTCCCCAACTTCTACCGTCTGCTCAGGAGCCTCGACTCAGATCAAGACACTCA
AGAAAGAGAGACATTGATCACCATCATGAAGACACTGATAGACTTTGTGAGGATGATGGT
GAAGTACGGCACCATCACGCCAGAGGAGGGAGTGTCCTATCTGGAGAACCTGGATGCTAT
GATAGCCATGCAGACCAAGAACAAGCTGGGAAAGTCTCTGGGGCCTCCGGACTTCATTGG
ACCCAACGGAAAAATCTTGGATGAGGACGACAACACGAAGGCTGAGGCCGCCAAGATGCA
GAAGGAGTATGAGAACCTGAAAGACTCGACCAAGGAGGAGCAGCCATCAACTGAGACCAA
TCAGCCTGGCAAGTCAGAGACTTTCCTGGAGGCCATCAGGAAGAACATCGAGTGGTTGAA
GAAACACAGCAAAGAAGAAGGCAAAGATGATTATGATCTGTCCAAACTGAAGGACTTCAT
GGATCAGCAGGTTGACTCCTACATCGAGAAGGGCATCATCGCCAAGGACGAGGGCGACAC
CATCAAGAGGATCTACAGCAGCCTGTAA
>E.fuscoguttatus.21735_fus
ATGTCTTGGCAGGATGGACACT-----------------------------TTTTGCAGT
GTTCACCTCCTCTTCC--------------------------------------------
------------------------------------------------------------
-------------------------------TCCTCCCTCTCCTCCTCCTCCTCCTCTCT
CCAGTGCACGCCGGAGATTTGGCCAGCCCCTCCCCGCCCGGTGCGTCTCACAGAGCGGGT
ACTCCAAGGCGCAGCCTCCGCGGCAGTTTCAGCACCAGCGGCCGGC-----CGGAGCGGA
GCGGAGCTGTCCACACATTCAGCACGTTGGAGGAGGAAACCGGACCACGGACAGTAAGGC
AGCCGGGATCTATCTTCCTCCTGGACACTCCGAGACAGCTGGTTTCAGGATGGCGTCAAA
ATACTTTGGCCTTTTCGTCCTTTTCCAGCTTCTAGCACTGAATGTAGTGAGCCAGATATC
TGCCTTCCCCACACCTACAGCCTCAACGGATGATAAAACTGTGTACAACAGACAGCTGAC
AGAAGAGAGGCCCCTACAAGAGCAGATTGCTGAGGCAGACAGCGTGAAGGCTGCGGTGCA
GTCAGCTGAGAGCAAGCGTCCCTCTGCCTCCAAGGACGCAGAGTCAGAGCAGGACCTTGA
TGACTTCACCGTGCTGAAGTCACTGGCTGACGGCCAGAAATCAAAGGAAACCACTGAGGT
GCCGCTCAAGAAGGAGGACCAGTACGTCCCAGATGAGTCAGACTCCACCAAGAGCCGGCG
CCTGGCTGAGGACTACGACTCCACCAAGAATGGGATGGACTACGGCAAGTACCAGGATGA
CCCAGAAAGCTTCCGCCAGGTCGACGGCACTCCGCTGACAGCAGAGGACATTGTCCAGAA
GATCGCAAACAAGATTTACGAGGAGGACGACAGAGGGGTGTTTGACAGGATCGTCTCAAA
ACTGCTCAAACTGGGGCTGATCACAGACAGCCAGGCGGATACTCTGGAGTACCAGGTGGC
TGAGGCACTCCAGGATCTCATCACCGAAAACGCCAAGAACAATGAGATTGAAGATGTTGA
AAGCAACGACCAAGAAACTAGAGGACAGCAGGACGACCAGGGTTCGGACGCAAACAGGGA
CTCGTGGGGGCCCCCCAGACGCCGCTACAATGAAGACGAAGAGGATGAGGAAGAAAATGA
TGACGAGACTGAGGACGAGGTGGACAGGGATGCAGAAGAAGAGGGAGGTGACACAGCCGA
CAACAACTGGGACAAAGAAGAGGGCAACGAGGTGAGTCCCGAAGACGGGCTCAAGGACCT
GCAGTACTTCCCCAACTTCTACCGTCTGCTCAGGAGCCTCGACTCAGATCAAGACACTCA
GGAAAGAGAGACATTGATCACCATCATGAAGACACTGATAGACTTTGTGAGGATGATGGT
GAAGTACGGCACCATCACGCCAGAGGAGGGAGTGTCCTATCTGGAGAACCTGGATGCTAT
GATAGCCATGCAGACCAAGAACAAGCTGGGAAAGTCTCTGGGGCCTCCGGACTTCATTGG
ACCCAACGGAAAAATCTTGGATGAGGACGACAACACGAAGGCTGAGGCCGCCAAGATGCA
GAAGGAGTATGAGAACCTGAAAGACTCGACCAAGGAGGAGCAGCCATCAGCTGAGACCAA
TCAGCCTGGCAAGTCAGAGACTTTCCTGGAGGCCATCAGGAAGAACATCGAGTGGTTGAA
GAAACACAGCAAAGAAGAAGGCAAAGATGATTATGATCTGTCCAAACTGAAGGACTTCAT
GGACCAGCAGGTTGACTCCTACATCGAGAAGGGCATCATCGCCAAGGATGAGGGCGACAC
CATCAAGAGGATCTACAGCAGCCTGTAA
>OF04403-RA_aka
ATGTTTAAACTTTACAGACTGTTGAAAGAAACCATCTGTGAGAAAGTGCAATGGGACAGA
GATTATCTCACAGTTCAGAACAACAAGGGGACAGAGGGGGCAGGTCCTGTTGTAGTGGGC
TCTATTACTGCCTTGGAAGGTGATGCAGGAGCTCACACGGGGCTTGAAGAGCCTCCCTGC
TTATCTGGTTATAATAATAGAGAGGTGACCTGGTTTCAGCACCGCGCCTCGTCAACAGCT
CCAGTGCACGCCGGAGATTTGGCCAGCCCCTCCACGCCCGGTGCGTCTCACAGAGCGGGT
ACTCCACGGCGCAGCCTCCGCGGCAGTTTCAGCACCAGCGGCCGGC-----CGGAGCGGA
GCGGAGCTGTCCACACATTCAGCACTTTGG------------------------------
----------------------------------------------AGGAAGGAACCGGA
CCAC---GGAC----------------ACTTCTAGCCCTGAATGTAGTGAGCCAGATATC
TGCCTTCCCCACACCTACAGTCTCAACGGATGATAAAACTGTGTACAACAGACAGCTGAC
AGAAGAGAGGCCCCTCCAAGAACAGATTGCTGAGGCAGACAGCGTGAAGGCTGCGGTGCA
GTCAGCTGAGAGCAAGCGTCCCTCTGCCTCCAAGGACGCAGAGTCAGAGCAGGACCTTGA
TGACTTCACCGTGCTGAAGTCACTGGCTGACAGCCAGAAATCAAAGGAGACCACTGAGGT
GCCGCTCAAGAAGGAGAACCAGTACGTCCCAGATGAGTCAGACTCCACCAAGAGCCGGCG
CCTGGCTGAGGACTACGACTCCACCAAGAATGGGATGGACTACGGCAAGTACCAGGATGA
CCCAGAAAGCTTCCGCCAGGTCGACGGCACTCCGCTGACAGCAGAGGACATTGTCCAGAA
GATCGCAAACAAGATTTACGAGGAGGACGACAGAGGGGTGTTCGACAGGATCGTCTCAAA
ACTGCTCAAACTGGGGCTGATCACAGACAGCCAGGCGGATACTCTGGAGTACCAGGTGGC
CGAGGCACTCCAGGATCTCATCACCGAAAACGCCAAGAACAATGAGATTGAAGACGTTGA
AAGCAACGACCAAGAAACCAGAGGAGAGCAGGACGACCAGGGTTCGGACACAAACAGGGA
CTCGTGGGGGCCACCCAGACGCCGCTACAATGAAGACGAAGAGGATGAGGAAGAAAATGA
TGACGAGACTGAGGACGAGGTGGACAGGGATGCAGAAGAAGAGGGAGGCGACACAGCCGA
CAACAACTGGGACAAAGAGGAGGGCAACGAGGTGAGTCCCGAAGACGGGCTCAAGGACCT
GCAGTACTTCCCCAACTTCTACCGTCTGCTCAGGAGCCTCGACTCAGATCAAGACACTCA
GGAAAGAGAGACATTAATCACCATCATGAAGACACTGATAGACTTTGTGAGGATGATGGT
GAAGTACGGCACCATCACGCCGGAGGAGGGAGTGTCCTATCTGGAGAACCTGGATGCTAT
GATAGCCATGCAGACCAAGAACAAGCTGGGAAAGTCTCTGGGGCCTCCAGACTTCATTGG
ACCCAACGGAAAAATCTTGGATGAGGACGACAACACGAAGGCTGAGGCCGCCAAGATGCA
GAAGGAGTACGAGAACCTGAAAGACTCGACCAAGGAGGAGCAGCCTTCAACTGAGACCAG
TCACCCTGGCAAGTCAGAGACTTTCCTGGAGGCCATCAGGAAGAACATCGAGTGGTTGAA
GAAGCACAGCAAAGAAGAAGGCAAAGATGATTATGATCTGTCCAAGCTGAAGGACTTCAT
GGACCAGCAGGTTGACTCCTACATTGAGAAGGGCATCATAGCCAAGGACGAGGGCGACAC
CATCAAGAGGATCTACAGCAGCCTGTAA
>Ecy-GLEAN-10026035_Ecy
ATGTTTAAATTTTACAGACTGTTGAAAGAAACCATCTGTGAGAAAGGGCAATGGGACAGA
GATTATCTCACAGTTCAGAACAGCAAGG--------------------------------
------------------------------------------------------------
------------------------------------------------------------
---GTGCACGCCGGAGATTTGGCCAGCCCCTCCACGCCCGGTGCGTCTCACAGAGCGGGT
ACTCCAAGGCGCAGCCTCCGCGGCAGTTTCAGCACCAGCGGCCGGCCGGAGCGGAGCGGA
GCGGAGCTGTCCACACATTCAGCACTTTGG------------------------------
----------------------------------------------AGGAAGGAACCGGA
CCAC---GGAC----------------ACTTCTAGCCCTGAATGTAGTGAGCCAGATATC
TGCCTTCCCCACACCTACAGCCTCAACGGATGATAAAACTGTGTACAACAGACAGCTGAC
AGAAGAGAGGCCCCTACAAGAACAGATTGCTGAGGCAGACAGCGTGAAGGCTGCAGTGCA
GTCAGCTGAGAGCAAGCGTCCCTCTGCCTCCAAGGACACAGAGTCAGAGCAGGACCTTGA
TGACTTCACCGTGCTGAAGTCACTGGCTGACAGCCAGAAATCAAAGGAAACCACTGAGGT
GCCGCTCAAGAAGGAGAACCAGTACGTCCCAGATGAGTCAGACTCCACCAAGAGCCGGCG
CCTGGCTGAGGACTACGACTCCACCAAGAATGGGATGGACTACGGCAAGTACCAGGATGA
CCCAGAAAGCTTCCGACAGGTCGACGGCACTCCGCTGACAGCAGAGGACATTGTCCAGAA
GATCGCAAACAAGATTTACGAGGAGGACGACAGAGGGGTGTTCGACAGGATCGTCTCAAA
ACTGCTCAAACTGGGGCTGATCACAGACAGCCAGGCGGATACTCTGGAGTACCAGGTGGC
TGAGGCACTCCAGGATCTCATCACCGAAAACGCCAAGAACAATGAGATTGAAGACGTTGA
AAGCAACGACCAAGAAACCAGAGGAGAGCAGGACGATCAGGGTTCGGACACAAACAGGGA
CTCGTGGGGGCCACCCAGACGCCGCTACAATGAAGACGAAGAGGATGAGGAAGAAAATGA
TGACGAGACTGAGGATGAGGTGGACAGGGATGCAGAAGAAGAGGGAGGCGACACAGCCGA
CAACAACTGGGACAAAGAGGAGGGCAACGAGGTGAGTCCCGAAGACGGGCTCAAGGACCT
GCAGTACTTCCCCAACTTCTACCGTCTGCTCAGGAGCCTCGACTCAGATCAAGACACTCA
GGAAAGAGAGACATTGATCACCATCATGAAGACACTGATAGACTTTGTGAGGATGATGGT
GAAGTACGGCACCATCACGCCGGAGGAGGGAGTGTCCTATCTGGAGAACCTGGATGCTAT
GATAGCCATGCAGACCAAGAACAAGCTGGGAAAGTCTCTGGGGCCTCCGGACTTCATTGG
ACCCAACGGAAAAATCTTGGATGAGGACGACAACACAAAGGCTGAGGCCGCCAAGATGCA
GAAGGAGTACGAGAACCTGAAAGACTCAACCAAGGAGGAGCAGCCTTCAACTGAGACCAA
TCACCCTGGCAAGTCAGAGACTTTCCTGGAGGCCATCAGGAAGAACATCGAGTGGTTGAA
GAAGCACAGCAAAGAAGAAGGCAAAGATGATTATGATCTGTCCAAGCTGAAGGACTTCAT
GGACCAGCAGGTTGACTCCTACATTGAGAAGGGCATCATTGCCAAGGACGAAGGCGACAC
CATCAAGAGGATCTACAGCAGCCTGTAA
