# Supplementary material for: Chromosome-Level Genome Assembly of the Speckled Blue Grouper (Epinephelus cyanopodus) Provides Insight into Its Adaptive Evolution
Source: Biology (Basel). 2022 Dec 13;11(12):1810. doi: 10.3390/biology11121810 (PMC9775623; doi:10.3390/biology11121810)
Supplement: Supplementary file 1 [file biology-11-01810-s001.zip › Supplemental Data/HO01256.align]

>E.fuscoguttatus.22113_fus
ATGATGATGTGTTGTCTACAAACTCTGCTGCTGCTGTTGCTGAGGCTCTCGGGCTTGGCC
CTGACTGCCCCTACAACACAGAACAATTTCTTCTACCATGACTTCCTCAGTGGAAATGGC
AACAAAGAACTTCATTTCAGTGGTGTGGAGCTCCATGTGGACTCTGCTCAGCCCTCAGTG
TCTGCAGTCAGGGGGGGCAGTGCCACCATGCCATGCAGGTTTTGGTATGAGCCTGAGTTG
AGCTCGCAAAGAGATGTGCGGGTCAAGTGGTCCTGGCTGCCTGCTGCTGGGGGACATGAG
ACAGACGTGCTGGTGGCTTTGGGCCCTCGCTGTCACAGTTTTGGGGCCTTCAG---TGGT
CGTGTGCAGCTCAGACAGGATTTCCCAGGAGATGCTGCACTTGTGATGACTGACCTCCAG
CTGAATGACACAGGCCGTTACCGCTGTGAGGTGGTGGACGGACTGGAGGACAGGAGCTCT
TCAGTTTATCTGGAGTTACGAGGTGTGGTGTTTCCCTACCAGCACCCTCGTGGTCATTAT
CAGCTCAGCTTTCTGGGAGCCCAGCAGGCCTGTGAGGAGCAGGGCTCCACGCTGGCCACC
TTCACACAGCTCTTCCAGTCCTGGAAAGAGGGTCTTAACTGGTGCAGTGCAGGCTGGCTG
GCTGACGGGACAGTCCAGTACCCCATCACCCGGCCTAGAGTGCCCTGTGGGGGGCATAGC
CTCGCCCCAGGTGTCCGGAGCTACGGCAGGCGGCACCTGCAGCTTCATCACTATGATGTC
TTCTGCTTCTCCTCTTTGCTGAGAGGTAAAGTCTACTATCTTCAACCCTCTCGCAAGATG
AACCTGACTGAGGCTCAGCAGGCGTGTCAGGAGGACGGAGCCGAGGTCGCCAAAGTCGGG
CAGCTCTATGCCGCCTGGAGACTCACAGGCCTGGACCGCTGTGACGCCGGCTGGCTGGCA
GATGGAAGTGTTCGGTACCCCATCACCAGACCAAGAAGAAACTGTGGTCCCTCTGAGCCG
GGGGTGCGCAGCTTTGGCTTCCCACCTCCTCACCATAAACATGGAGTCTACTGCTACAAG
TCGGCTGATGAATGA
>Epmoa-GLEAN-10022559_moa
ATGATGATGTGTTGTCTACAAACTCTGCTGCTGCTGTTGCTGAGGCTCTCGGGTTTGGCC
CTGACTGCCCCTACAACACAGAACATCTTCTTCTACCATGACTTCCTCAGTGGAAATGGC
AACAAAGAACTTCATTTCAGTGGCGTGGAGCTCCATGTGGACTCTACTCAGCCCTCAGTG
TCTGCAGTCAGAGGGGGCAGTGCCACCATGCCATGCAGGTTTTGGTATGAGCCTGAGTTG
AGCTCGCAAAGAGATGTGCGGGTCAAGTGGTCCTGGCTGCCTGCTGCTGGGGGACATGAG
ACAGACGTGCTGGTGGCTTTGGGCTCTCGCTGTCACAGTTTTGGGGCCTTCAGGTTTGGT
CGTGTGCAGCTCAGACAGGATTTCCCAGGAGATGCTGCACTTGTGATGACTGACCTCCAG
CTGAATGACACAGGCCGTTACCGCTGTGAGGTGGTGGACGGACTGGAGGACAGGAGCTCT
TCAGTTTATCTGGAGTTACGAGGTGTAGTGTTTCCCTACCAGCACCCTCGTGGTCATTAT
CAGCTCAGCTTTCTGGCAGCCCAGCAGGCCTGTGAGGAGCAGGGCTCCACGCTGGCCACC
TTCACACAGCTCTTCCAGTCCTGGAAAGAGGGTCTTAACTGGTGCAGTGCAGGCTGGCTG
GCTGACGGGACAGTCCAGTACCCCATCACCCGGCCCAGAGTGCCCTGTGGGGGGCATGGC
CTCGCCCCAGGTGTCCGGAGCTACGGCAGGCGGCACCTGCAGCTTCATCACTATGATGTC
TTCTGCTTCTCCTCTTCGCTGAGAGGTAAAGTCTACTATCTTCAACCCTCTCACAAGATG
AACCTGACTGAGGCTCAGCAGGCGTGTCAGGAGGACGGAGCCGAGGTCGCCAAAGTCGGG
CAGCTCTATGCCGCCTGGAGACTCACAGGCCTGGACCGCTGTGACGCCGGCTGGCTGGCA
GATGGAAGTGTTCGGTACCCCATCACCAGACCAAGAAGAAACTGTGGTCCCTCTGAGCCG
GGGGTGCGCAGCTTTGGTTTCCCACCTCCTCAGCACAAGCATGGAGTCTACTGCTACAAG
TCGGCTGATGAATGA
>XP-033486359.1_lan
ATGATGATGTGTTGTCTACAAACTCTGCTGCTGCTGTTGCTGAGGCTCTCGGGCTTGGCC
CTGACTGCCCCTACAACACAGAACAATTTCTTCTACCATGACTTCCTCAGTGGAAATGGC
AACAAAGAACTTCATTTCAGTGGTGTGGAGCTCCATGTGGACTCTGCTCAGCCCTCAGTA
TCTGCAGTCAGAGGGGGCAGTGCCACCATGCCATGCAGGTTTTGGTATGAGCCTGAGCTG
AGCTCGCAAAGAGATGTGCGGGTTAAGTGGTCCTGGCTGCCTGCTGCTGGGGGACATGAG
ACAGACGTGCTGGTGGCTTTGGGCTCTCGCTGTCACAGTTTTGGGGCCTTCAG---TGGT
CGTGTGCAGCTCAGACAGGATTTCCCAGGAGATGCTGCACTTGTGATGACTGACCTCCAG
CTGAATGACACAGGCCGTTACCGCTGTGAGGTGGTGGACGGAGTGGAGGACAAGAGCTCT
TCAGTTTATCTGGAGTTACGAGGTGTGGTGTTTCCCTACCAGCACCCTCGTGGTCATTAT
CAGCTCAGCTTTCTGGGAGCCCAGCAGGCCTGTGAGGAGCAGGGCTCCACGCTGGCCACC
TTCACACAGCTCTTCCAGTCCTGGAAAGAGGGTCTTAATTGGTGCAGTGCAGGCTGGCTG
GCTGACGGAACAGTCCAGTACCCCATCACCCGGCCTAGAGTGCCCTGTGGGGGGCATGGC
CTCGCCCCAGGTGTCCGGAGCTACGGCAGGCGGCACCTGCAGCTTCATCACTATGATGTC
TTCTGCTTCTCCTCTTCGCTGAGAGGTAAAGTCTACTATCTTCAGCCCTCTCACAAGATG
AATCTGACTGAGGCTCAGCAGGCGTGTCAGGAGGACGGAGCCGAGGTCGCCAAAGTCGGG
CAGCTCTATGCTGCCTGGAAACTCACAGGCCTGGACCGCTGTGACGCTGGCTGGCTGGCA
GATGGAAGTGTTCGGTACCCCATCACCAGGCCACGGAGAAACTGTGGTCCCTCTGAGCCC
GGGGTGCGCAGCTTTGGCTTCCCACCTCCTCAGCACAAGCATGGAGTCTACTGTTACAAG
TCCGCTGATGAATGA
>C.altivelis-GLEAN-10027037_alt
ATGATGATGTGTTGTCTACAAACTCTGCTGCTGCTGTTGCTGAGGCTCTCGGGCTTGGCC
CTGACTGCCCCTACAACACAGAACAATTTCTTCTACCATGACTTCCTCAATGGAAATGGC
AACAAAGAACTTCATTTCAGTGGTGTGGAGCTCCATGTGGACTCTGCTCAGCCCTCAGTG
TCTGCAGTCAGAGGGGGCAGTGCCACCATGCCATGCAGGTTTTGGTATGAGCCTGAGCTG
AGCTCGCAAAGAGATGTGCGGGTCAAGTGGTCCTGGCTGCCTGCTGCTGGGGGACATGAG
ACAGACGTGCTGGTGGCTTTGGGCTCTCGCTGTCACAGTTTTGGGGCCTTCAG---TGGT
CGTGTGCAGCTCAGACAGGATTTCCCAGGAGATGCTGCACTTGTGATGACTGACCTCCAG
CTGAATGACACAGGCCGTTACCGCTGTGAGGTGGTGGACGGACTGGAGGACAGGAGCTCT
TCAGTTTATCTGGAGTTACGAGGTGTGGTGTTTCCCTACCAGCACCCTCGTGGTCATTAT
CAGCTCAGCTTCCTGGGAGCCCAGCAGGCCTGTGAGGAGCAGGGCTCCACGCTGGCCACC
TTCACACAGCTCTTCCAGTCCTGGAAAGAGGGTCTGAACTGGTGCAGTGCAGGCTGGCTG
GCTGACAGGACAGTCCAGTACCCCATCACCCGGCCTAGAGTGCCCTGTGGGGGGCATGGC
CTCGCCCCAGGTGTCCAGAGCTACGGCAGGCGGCACCTGCAGCTTCATCACTACGATGTC
TTCTGCTTCTCCTCTTTGCTGAGAGGTAAAGTCTACTATCTTCAACACTCTCACAAGATG
AACCTGACTGAGGCTCAGCAGGCGTGTCAGGAGGACGGAGCCGAGGTCGCCAAAGTCGGG
CAGCTCTATGCTGCCTGGAAACTCACAGGCCTGGACCGCTGTGACGCTGGCTGGCTGGCA
GATGGAAGTGTTCGGTACCCCATCACCAGGCCACGGAGAAACTGTGGTCCCTCTGAGCCC
GGGGTGCGCAGCTTTGGCTTCCCACCTCCTCAGCACAAGCATGGAGTCTACTGCTACAAG
TCCGCCGATGAATGA
>OF04376-RA_aka
ATGATGA------------------TGCTGCTGCTGTTGCTGAGGCTCTCGGGCTTGGCC
CTGACTGCCCCCACGGCTCAGAACAACTTCTTCTACCATGACTTCCTCAGTGGAAATGGC
AACAAAGAACTTCATTTCAGTGGTGTGGAGCTCCATGTGGACTCTGCTCAGCCCTCAGTG
TCTGCAGTCAGAGGGGGCAGTGCCACCATGCCATGCAGGTTTTGGTATGAGCCTGAGCTG
AGCTCGCAAAGAGATGTGCGGGTCAAGTGGTCCTGGCTGCCTGCTGCTGGGGGACATGAG
ACAGACGTGCTGGTGGCTTTGGGCTCTCACTGTCACAGTTTTGGGGCCTTCAG---TGGT
CGTGTGCAGCTCAGACAGGATTTCCCAGGAGACGCTGCACTTGTGATGACTGACCTCCAG
CTGAATGACACAGGCCGTTACCGCTGTGAGGTGGTGGACGGACTGGAGGACAGGAGCTCT
TCAGTTTATCTGGAGTTACGAGGTGTGGTGTTTCCCTACCAGCACCCTCGTGGTCATTAT
CAGCTCAGTTTTCTGGGAGCCCAGCAGGCCTGTGAGGAGCAGGACTCCACGCTGGCCACC
TTCACACAGCTCTTCCAGTCCTGGAAGGAGGGTCTGCACTGGTGCAGTGCAGGCTGGCTG
GCTGACGGGACAGTCCAGTACCCCATCACCCGGCCCAGAGCGCCCTGTGGGGGGCATGGC
CTCGCCCCAGGTGTCCGGAGCTACGGCAGGCGGCACCTGCAGCTTCATCGCTACGATGTC
TTCTGCTTCTCCTCTTCGCTGAGAGGTAAAGTCTACTATCTTCAGCCCTCTCACAAGATG
AACCTGACTGAGGCTCAGCAGACGTGTCAGGAGGACGGAGCCGAGGTCGCCAAAGTCGGG
CAGCTCTATGCCGCCTGGAGACTCACAGGCCTGGACCGCTGTGACGCCGGCTGGCTGGCA
GATGGAAGCGTTCGGTATCCCATCACCAGGCCACGGAGAAACTGTGGTCCCTCTGAGCCG
GGGGTGCGCAGCTTTGGCTTCCCACCTCCTCAGCACAAACATGGAGTCTACTGCTACAAG
TCTGCTGATGAATGA
>Ecy-GLEAN-10026063_Ecy
ATGAGGA------------------TGCTGCTGCTGTTGCTGTTGCTCTGGGGCTTGGTC
CTGACTGCCCCCACGACTCAGAACAACTTCTTCTACCATGACTTCCTCAGTGGAAATGGC
AACAAAGAACTTCATTTCAGTGGCGTGGAGCTCCATGTGGACTCTGCTCAGCCCTCAATG
TCTGCAGTCAGAGGGGGCAGTGCCACCATGCCATGCAGGTTTTGGTATGAGCCTGAGCTG
AGCTCGCAAAGAGACGTGCGGGTCAAGTGGTCCTGGCTGCCTGCTGCTGGGGGACATGAG
ACAGACGTGCTGGTGGCTTTGGGCTCTCGCTGTCACAGCTTTGGGGCCTTCAG---TGGT
CGTGTGCAGCTCAGACAGGATTTCCCAGGAGATGCTGCACTTGTGATGACTGACCTCCAG
CTGAATGACACAGGCCGTTACCGCTGTGAGGTGGTGGACGGACTGGAGGACAGGAGCTCT
TCAGTTTATCTGGAGTTACGAGGTGTGGTGTTTCCCTACCAGCACCCTCGTGGTCATTAT
CAGCTCAGCTTTCTGGGAGCCCAGCAGGCCTGTGAGAAGCAGGACTCCACGCTGGCCACC
TTCACACAGCTCTTCCAGTCCTGGAAGGAGGGTCTGAACTGGTGCAGTGCAGGCTGGCTG
GCTGACGGGACAGTCCAGTACCCCATCACCCGGCCCAGAGTGCCCTGTGGGGGGCATGGC
CTCGCCCCAGGTGTCCGAAGCTACGGCAGGCGGCACCTGCAACTTCATCGTTACGATGTC
TTCTGCTTCTCCTCTTCGCTGAGAGGTAAAGTCTACTATCTTCAACCCTCTCACAAGATG
AACCTGACTGAGGCTCAGCAGGCGTGTCAGGAGGACGGGGCCGAGGTCGCCAAAGTCGGG
CAGCTCTATGCCGCCTGGAAACTCACAGGCCTGGACCGCTGTGACGCTGGCTGGCTGGCA
GATGGAAGCGTTCGGTATCCCATCACCAGGCCACGGAGAAACTGTGGTCCCTCTGAGCCG
GGGGTGCGCAGCTTTGGTTTCCCACCTCCTCAGCACAAGCATGGAGTCTACTGCTACAAG
TCGGCTGATGAATGA
