# Supplementary material for: Chromosome-Level Genome Assembly of the Speckled Blue Grouper (Epinephelus cyanopodus) Provides Insight into Its Adaptive Evolution
Source: Biology (Basel). 2022 Dec 13;11(12):1810. doi: 10.3390/biology11121810 (PMC9775623; doi:10.3390/biology11121810)
Supplement: Supplementary file 1 [file biology-11-01810-s001.zip › Supplemental Data/HO01272.align]

>E.fuscoguttatus.22334_fus
----------------------ATGTGGGTCGCACCGGCAGCCACTGGCCTGAGGTTTAT
TTATCTGGGCATGGAAGCCGGCTTCCATGACTGCTTCAATATCGACACAAAGAACGCCAG
GATCATCAAAGGCCCTAAACAAGCCCAATTTGGATACACTGTGCAGCAACACGTGGCCAC
TGGAGGAGAGAAATGGTTATTAGTGGGCGCTCCATATGAAATGAACGGCCCTTACCAGAC
AGGAGATGTTTATAAATGTTCAATGAGCAGACGGACCAATGGCAACAGTTGCTCTAAGCT
CAACTTAGGAAGGATATCTCTGACCAACGTGTCAGAGCGAAAGGACAAGATGAGGCTGGG
AATGACGCTCATGTCGAACCCTAAAGACAACAGCTTTGTGGCCTGTGGGCCGCTCTGGTC
CTATGAGTGTGGCAGCTCTTACTACAGCACTGGCATATGCTCCAGAGTCAATGCGAGCTT
CAAGTTCTCTAGAACAATCGCGCCCGCCTTTCAGAGATGTGAGACCTATATGGACATAGT
GATCGTTCTGGATGGCTCAAACTCCATCTACCCCTGGTATGAAGTGCAGGCTTTTCTCAT
CAACATTCTGCAGAAGTTCTATATTGGACCAGGACAAATACAGGTTGGAGTCGTTCAGTA
TGGTGAGAAGGTGGTGCATGAATTCAAACTCAGTGACTACAAGTCTGTTGAGGAAGTGGT
GAAGAGAGCACGCAGTATCGACCAACGAGGTGGAGAAGAGACCAACACAGCTCTCGGCAT
CAACGTAGCACGCTCACAGGCTTTCAAACAAGGAGGTCGCCGCGGTGCCAAGAAAGTGAT
GATTGTGATAACTGACGGAGAGTCACATGACAGCCCGGATCTCCAGCAAGCCATAGAGGA
CAGTGAGAGCGACGGCATCACGCGTTATGCCATTGCTGTCCTTGGCTACTACAACCGCAG
AGGAATCAACCCAGAAGCTTTCCTAAATGAAATCAAGTACATCGCCAGCGACCCAGATGA
CAAACACTTCTTTAATGTGACAGACGAGTCGGCGCTGAAGGATATTGTGGACGCACTTGG
AGAACGAATCTTCAGTTTGGAAGGAACCAGCAAGAACGGGACGGCGTTTGGCCTCCAGAT
GTCTCAGGCTGGATTTTCCGCACACAACGTGGAGGACGGGATTCTGGTGGGTGCAGTCGG
GGCTTATGACTGGAACGGAGCAGTGCTGAAGGAAACACGACAGGGGAAAGTGGTTCCTCC
CAAGTCTTCCTACACACAAGAGTTCCCCGAAGAGCTCAAAAACCACGGTGCCTACTTGGG
TTATACTGTGACATCCGTGGTGTCAGCCAGAAACGGTCGTCTACTCGTAGCAGGAGCTCC
ACGATTTAACCACACTGGCAAAGTCATCATCTTCACTCTGAAGAACTCAGGCAACCTCAC
CATCCTGCACTCCCTCAAAGGCCAGCAGATTGGCTCCTACTACGGCAGTGAGATTGCACC
TTTGGACATTGATGGAGACGGTATAACTGACAACCTGTTGGTGGCAGCACCCATGTTCTT
CAGTGGAGGCTTGGAGAAGGGAAAGGTCTACATCTACAGAGTGACAGAGCTGAATCGTTT
CATCCATGAGGGGGCGTTGGAAATCCATAACGGAGGCCAGAACGCTCGCTTTGGCTCAGC
GCTCGCTCCTGTGCCGGATCTGAACGGTGATGGCTTCAATGACTTGGTGGTGGGCGCTCC
ACTGGAAGATGACCACAGAGGAGCCATTTATGTTTTCTTCAGTCAACACAACAGAATCCT
GCGCAAATACAAACAGAGGATAGCAGCAGCAGATTTGGCTCCTGGCCTGCTGTACTTTGG
CCGCAGTATCCATGGCACAATGGACATGAACGATGATGGTTTAGTGGATCTGGCAGTAGG
TTCCCTCGGTGCTGCTGTTCTCCTTTGGTCGCAGAGTGTTGTCCGGATATATACCACCAT
CAGGTTTGAGCCCAGTAAGATCAACATCTTTGTGAAGGACTGTCAGCGAGGTGGCAAAGA
CGTGACCTGTATGTCAGCCATTGTATGTTTCAACATCACTGCCAGGACGGCTATTCCACC
CACACAGGAAATTGGAATCAAATATAATGTGTCCATCGCGGAGAGACGTTTTAATCCTCG
GGCCATACTGGACAACCCAAACAAGCTGCAGCCTCAAAACCTGACTCTCTTTCCTGGAGA
AGAGACCTGCGAACACATCTACTTCCACGTCATGGAGACCACAGACTATGCACGGCCCAT
CGTGTTTTCTGTACAAGCGGGGCTACAGGATCCTGCCAACGGACCAGTTCTGGATGAAAG
CTGGCCTACTGTTGTAAGGACTGAGCTGCCTTTCTGGAACGGCTGTGACGAGGATGATCG
CTGCATGCCTGACCTGGCGCTGCAGAGTATGACCGACCTGATGACTCGAAATCACTTCTG
TGCGCAGCCTGTACAGTCTCGTGGTGCTTTCTGCCGCCATCTAAGTGAAGGAGGTGCCGA
GGGATCTCTGCGGGTCATAGAAGGAAACAGAAGGAGGATGGTGGTGGATGTCCGATTGGA
AAACAAAGGGGAGAATGCCTACAATGCTCGCCTAAATATCACCTACACACCCAACCTACT
CTTCTCTAGTCTCATAGTCAAGGACAACTCTGACATCAAAGTAGAGTGTTTCGTTGAGGA
CAAACTGAGGCATGAGAAGATCTGCAATGTCAGTGCTCCGTTCATGAGGGCCAAATCTCA
GGTGTCGTTTCGCCTGGAGTTTGAGTTCAGTCGCACTGTCTTCCTCGAGCACATCAGAGT
CATCCTGGAGGCCAGAAGCGATGGCGAGGAAATGAGCACGGCTGACAATTTCAATGATAT
CTATTACTCACTGAAGTACGAGGCAGACCTGCTCTTCACTAGGGATTCAAATCCAACGCG
GTATGACATCAAATCAGAGCTGTCACTGGAGGAGCCCGGAGTTATAGGCCCTCCTTTCAA
CTTCACTTTCCAGATCCAGAACCTTGGCTACTTTCCAGTAAAGGATCTGCAGCTGAACAT
TGAAATCCCAGAAATGACGAAAAATGGGAACCAACTCCTGCAGATATCTGACTTTTATAT
CGACCAGAGAGATGGTACGCGCTGTTTACCACCTCAGCACGTGGCGCAGAGCAGGGCGGC
ACCTGAGGACCTTACACGCTTCTCCCGCTTGAACCGATCCAACACGCTCACTCTGCCAAT
CCAGTGCACTGTCAATGTGGCCTCCTACAGAGAAATCGCAGTCAGAATCACAGGAGCACT
AAGAATAGATACCTTACACGCACTGAAGTTTAAAATCCTGGAACTGGGAACCAGTGCATC
GGTGGAGCTCCCCTCCTCCAGCCCCATGTTTTTACATGAAGAGAGGCCTGTCAGACATAT
AATATTGGAGATCAGGAAGGAGGGAGATTACAGAATCCCTAACTGGATTATCATCGGCAG
CACACTGGGAGGACTCTTATTGTTAGCCCTGCTCAGTCTCGCTCTATGGAAGCTCGGCTT
CTTCAGGAGGCAGAAACGGAGAGACGAGGACGAGCAGGGGGCAAACGGGAAAGTGGCCGA
AGAGCGGTAA
>OF04353-RA_aka
ATG---------------------ATGATATGTGACAA----------------------
------------------AGGCTTCCATGACTGCTTCAATATCGACACAAAGAATGCCAG
GATCATCAAAGGCCCTAAACAAGCCCAATTTGGATACACTGTGCAGCAACACGTGGCCGC
TGGAGGAGAAAAGTGGTTATTAGTGGGAGCTCCGTATGAAATGAACGGCCCTTACCAGAC
AGGAGATGTTTATAAATGTTCAATGAGCAGACGGACTAATGGCAACAGTTGCTCCAAGCT
CAACTTAGGAAGGATATCTCTGACCAACGTGTCAGAGCGAAAGGACAAGATGAGGCTGGG
AATGACGCTCACGTCGAACCCTAAAGACAACAGCTTTGTGGCCTGTGGGCCGCTCTGGTC
CTATGAGTGTGGCAGCTCTTACTACAGCACTGGCATATGCTCCAGAGTCAATGCAAGCTT
CAAGTTCTCTAGAACGATTGCGCCCGCCTTTCAGAGATGTGAGACCTATATGGACATAGT
GATCGTTCTGGATGGCTCAAACTCCATCTACCCCTGGTATGAAGTGCAGGCTTTTCTCAT
CAACATTCTGCAGAAGTTCTATATTGGACCAGGTCAAATACAGGTTGGAGTCGTTCAGTA
TGGTGAGAAGGTGGTGCATGAATTCAAACTCAGTGACTACAAGTCTGTTGAGGAAGTGGT
GAAGAGAGCACGCAGTATCGACCAACGAGGTGGAGAGGAGACCAACACAGCTCTCGGCAT
CAACGTAGCACGCTCACAGGCTTTCAAACAAGGAGGTCGCCGCGGTGCCAAGAAGGTGAT
GATTGTGATAACTGACGGAGAGTCACATGACAGCCCGGATCTCCAGCAAGCCATAGAGGA
CAGTGAGAGCGACGGCATCACCCGTTATGCCATTGCTGTCCTTGGCTACTACAACCGCAG
AGGAATCAACCCAGAAGCTTTCCTAAATGAAATCAAGTACATTGCCAGCGACCCAGATGA
CAAACACTTCTTTAATGTGACAGACGAGTCGGCGCTGAAGGATATTGTGGACGCACTTGG
AGAACGAATCTTCAGTTTGGAAGGAACCAGCAAGAACGGGACGGCGTTTGGCCTCCAGAT
GTCTCAGGCTGGATTTTCCGCACACAACGTGGAGGACGGGATTCTGGTGGGTGCAGTCGG
GGCTTATGACTGGAATGGAGCAGTGCTGAAGGAAACACGACAGGGGAAAGTGGTTCCTCC
CAAGTCTTCCTACACACAAGAGTTCCCCGAAGAGCTCAAAAACCACGGTGCCTACTTGGG
TTATACTGTGACGTCCGTGGTGTCAGCCAGAAACGGTCGTCTACTCGTAGCAGGAGCTCC
ACGATTTAACCACACCGGCAAAGTCATCATCTTCACTCTGAAGAACTCAGGCAACCTCAC
CATCCTGCACTCCCTCAAAGGCCAGCAGATTGGCTCCTACTACGGCAGTGAGATTGCACC
TTTGGACATTGATGGAGACGGTATAACTGACAACCTGTTGGTGGCAGCACCCATGTTCTT
CAGTGGAGGCTTGGAGAAGGGAAAGGTCTACATCTACAGAGTGACAGAGCTGAATCGTTT
CATTCATGAGGGGGCGTTGGAAATCCATAACGGAGGCCAGAACGCTCGCTTTGGCTCCGC
GCTCGCTCCTGTGCCGGATCTGAACGGTGACGGCTTCAATGACTTGGTGGTGGGCGCTCC
ACTGGAGGATGACCACAAAGGAGCCATTTATGTTTTCTTCAGCCAGCACAACAGAATCCT
GCGCAAATACAAACAGAGGATAGCAGCAGCAGATTTGGCTCCTGGCCTGCTGTACTTTGG
CCGCAGTATCCATGGCACAATGGACATGAACGATGATGGTTTAGTGGATCTGGCAGTGGG
TTCCCTCGGTGCTGCTGTTCTCCTTTGGTCGCAGAGTGTTGTCCGAATATATACCACCGT
CAGGTTTGAGCCCAGTAAGATCAACATCTTTGTGAAGGACTGTCAGCGAGGTGGCAAAGA
CGTGACCTGTATGTCAGCCATTGTATGTTTCAACATCACTGCCAGGACAGCCATTCCACC
CACACAGGAAATTGGAATCAAATATAATGTGTCCATCGCGGAGAGACGTTTTAATCCTCG
GGCCATACTGGACAACCCGAACAAGCTGCAGCCTCAAAACCTGACCCTCTTTCCTGGAGA
AGAGACCTGTGAACACATCTACTTCCACGTCATGGAGACCACAGACTATGCACGGCCCAT
CGTGTTTTCTGTACAAGCGGGGCTACAGGATCCAGCCAACGGACCAGTTCTGGATGAAAG
CTGGCCTACTGTTGTAAGGACCGAGCTGCCTTTCTGGAACGGCTGTGACGAGGATGATCG
CTGCATGCCTGACCTGGCGCTGCAGAGTATGACTGACCTGATGACTCGAAATCACTTCTG
TGCGCAGCCTGTACAGTCTCGTGGTGCTTTCTGCCGCCATCTAAGTGAAGGAGGTGCCGA
GGGATCTCTGCGGGTCATAGAGGGAAACAGAAGGAGGATGGTGGTGGATGTCCGATTGGA
AAACAAAGGAGAGAATGCCTACAATGCTCGCCTAAATATCACCTACACACCCAACCTACT
CTTCTCTAGTCTCATAGTCAAGGACAACTCTGACATCAGAATAGAGTGTTTCGTTGAGGA
CAAACTGAGGCATGAGAAGATCTGCAATGTCAGTGCTCCGTTCATGAGGGCCAAATCTCA
GGTGTCGTTTCGCCTGGAGTTTGAGTTCAGTCGCATTGTCTTCCTCGAGCACATCAGAGT
CATCCTGGAGGCCAGAAGCGATGGCGAGGAAATGAGCACGGCTGACAATTTCAATGATAT
CTATTACTCACTGAAGTACGAGGCAGACCTTCTCTTCACTAGGGATTCAAATCCAACGCG
GTATGACATCAAATCAGAGCTGTCGCTGGAGGAGCCCGGAGTTATAGGCCCTCCTTTCAA
CTTCACTTTCCAGATCCAGAACCTTGGCTACTTTCCAGTAAAGGATCTGCAGCTGAACAT
TGAGATCCCAGAAATGACGAAAAATGGGAACCAACTCCTGCAGATATCTGACTTCTATAT
CGACCAGAGAGATGGTACACGCTGTTTACCACCTCAGCACGTGGCACAGAGCAGGGCAGC
ACCTGAGGACCTTACACGCTTCTCCCGCTTGAACCGATCCAACACGCTCACTCTGCCAAT
CCAGTGCACCGTCAATGTGGCCTCCTACAGAGAAATCGCAGTCAGAATCACAGGAGCACT
AAGAATAGATACCTTACACGCACTGAAGTTTAAAATCCTGGAACTGGGAACCAGTGCATC
GGTGGAGCTCCCCTCCTCCAGCCCCATGTTTTTACATGAAGAGAGGCCTGTCAGACATAT
AATATTGGAGATCAGGAAGGAGGGAGATTACAGAATCCCTAACTGGATTATCATCGGCAG
CACGCTGGGAGGACTCTTATTGTTAGCCCTGCTCAGTCTCGCTCTATGGAAGCTCGGCTT
CTTCAGGAGGCAGAAACGGAGAGACGAGGACGAGCAGGGGGCAAACGGGAAAGTGGCCGA
AGAGCGGTAA
>Ecy-GLEAN-10026086_Ecy
------------------------------------------------------------
------------------------------------------------------------
------------------------------------------------------------
------------------------------------------------------------
------------------------------------------------------------
------------------------------------------------------------
------------------------------------------------------------
------------------------------------------------------------
------------------------------------------------------------
------------------------------------------------------------
------------------------------------------------------------
-------AAGGTGGTGCATGAATTCAAACTCAGTGACTACAAGTCTGTTGAGGAAGTGGT
GAAGAGGGCACGCAGTATCGACCAACGAGGTGGAGAGGAGACCAACACAGCTCTCGGCAT
CAACGTGGCACGCTCACAGGCTTTCAAACAAGGAGGTCGCCGCGGTGCCAAGAAGGTGAT
GATTGTGATAACTGACGGAGAGTCACATGACAGCCCGGATCTGCAGCAAGCCATAGAGGA
CAGTGAGAGCGACGGCATCACCCGTTACGCTATTGCTGTCCTTGGCTACTACAACCGCAG
AGGAATCAACCCAGAAGCTTTCCTAAATGAAATCAAGTACATTGCCAGCGACCCAGATGA
CAAACACTTCTTTAATGTGACAGACGAGTCGGCGCTGAAGGATATTGTGGACGCACTTGG
AGAACGAATCTTCAGTTTGGAAGGAACCAGCAAGAACGGGACGGCGTTTGGCCTCCAGAT
GTCTCAGGCTGGATTTTCCGCACACAACGTGGAGGACGGGATTCTGGTGGGTGCAGTCGG
GGCTTATGACTGGAACGGAGCAGTGCTGAAGGAAACACGACAGGGGAAAGTGGTCCCTCC
CAAGTCTTCCTACACACAAGAGTTCCCCGAAGAGCTCAAAAACCACGGTGCCTACTTGGG
TTATACTGTGACGTCCGTGGTGTCTGCCAGAAACGGTCGTCTACTCGTAGCAGGAGCTCC
ACGATTTAACCACACCGGCAAAGTCATCATCTTCACTCTGAAGAACTCAGGCAACCTCAC
CATCCTGCACTCCCTCAAAGGCCAG-----------------------------------
------------------------------------------------------------
------------------------------------------------------------
------------------------------------------------------------
------------------------------------------------------------
------------------------------------------------------------
-------------CAGAGGATAGCAGCAGCAGATTTGGCTCCTGGCCTGCTGTACTTTGG
CCGCAGTATTCATGGCACAATGGACATGAATGATGATGGTTTAGTGGATCTGGCAGTGGG
TTCTCTCGGTGCTGCTGTTCTCCTTTGGTCGCAGAGTGTCGTCCGGATATATACCACCGT
CAGGTTTGAGCCCAGTAAGATCAACATCTTTGTGAAGGACTGTCAGCGAGGTGGCAAAGA
CGTGACCTGTATGTCAGCCATTGTATGTTTCAACATCACTGCCAGGACAGCCATTCCACC
CACACAGGAAATTGGAATCAAATATAATGTGTCCATCGCGGAGAGACGTTTCAATCCTCG
GGCCATACTGGACAACCCGAACAAGCTGCAGCCTCAAAACCTGACCCTCTTTCCTGGAGA
AGAGACCTGCGAACACATCTACTTCCACGTCATGGAGACCACAGACTATGCTCGGCCCAT
CGTGTTTTCTGTACAAGCGGGGCTATCGGATCCAGCCAACGGACCAGTTCTGGATGAAAG
CTGGCCTACTGTTGTAAGGACCGAGCTGCCTTTCTGGAACGGCTGTGACGAGGATGATCG
CTGCATGCCTGACCTGGCGCTGCAGAGTATGACCGACCTGATGACTCGAAATCACTTCTG
TGCGCAGCCTGTACAGTCTCGTGGTGCTTTCTGCCGCCATCTAAGTGAAGGAGGTGCCGA
GGGATCTCTGCGGGTCATAGAGGGAAACAGAAGGAGGATGGTGGTGGATGTCCGATTGGA
AAACAAAGGGGAGAATGCCTACAATGCTCGCCTGAATATCACCTACACACCCAACCTACT
CTTCTCTAGTCTCATAGTCAAGGACAACTCAGACATCAAAGTAGAGTGTTTCGTTGAGGA
CAAACTGAGGCATGAGAAGATCTGCAATGTCAGTGCTCCGTTCATGAGGGCCAAATCTCA
GGTGTCGTTTCGCCTGGAGTTTGAGTTCAGTCGCACTGTCTTCCTCGAGCACATCAGAGT
CATCCTGGAGGCCAGAAGCGATGGCGAGGAAATGAGCACGGCTGACAATTTCAATGATAT
CTATTACTCACTGAAGTACGAGGCGGACCTTCTCTTCACTAGGGATTCAAATCCAACACG
GTATGACATCAAATCAGAGCTGTCGCTGGAGGAGCCCGGAGTTATAGGCCCTCCTTTCAA
CTTCACTTTCCAGATCCAGAACCTTGGCTACTTTCCAGTAAAGGATCTGCAGCTGAACAT
TGAGATCCCAGAAATGACGAAAAATGGGAACCAACTCCTGCAGATATCTGACTTCTATAT
CGACCAGAGAGATGGTACACGCTGTTTACCACCTCAGCACGTGGCGCAGAGCAGGGCAGC
ACCTGAGGACCTTACACGCTTCTCCCGCTTGAACCGATCCAACACGCTCACTCTGCCAAT
CCAGTGCACCGTCAATGTGGCCTCCTACAGAGAAATCGCAGTCAGAATCACAGGAGCACT
AAGAATAGATACCTTACACGCACTGAAGTTTAAAATCCTGGAACTGGGAACCAGTGCATC
GGTGGAGCTCCCCTCCTCCAGCCCCATGTTTTTACATGAAGAGAGGCCTGTCAGACATAT
AATATTGGAGATCAGGAAGGAGGGAGATTACAGAATCCCTAACTGGATTATCATCGGCAG
CACGCTGGGAGGACTCTTATTGTTAGCCCTGCTCAGTCTCGCTCTATGGAAGCTCGGCTT
CTTCAGGAGGCAGAAACGGAGAGACGAGGACGAGCAGGGGGCAAACGGGAAAGTGGCCGA
AGAGCGGTAA
>C.altivelis-GLEAN-10027017_alt
ATGCACGCTTACACCGGCACACATATGGAGTACTACTGCTACCTCCTACTCTGGATCTGC
-------AGCCAGCAGTTAGGCTTCCATGACTGCTTCAATATTGACACAAAGAACGCCAG
GATCATCAAAGGCCCTAAACAAGCCCAATTTGGATACACTGTGCAGCAACACGTGGCCGC
TGGGGGAGAGAAATGGTTATTAGTGGGCGCTCCGTATGAAATGAACGGCCCTTACCAGAC
AGGAGATGTTTATAAATGTTCAATGAGCAGACGGACCAATGGCAACAGTTGCTCCAAGCT
CAACTTAGGAAGGATATCTCTGACCAACGTGTCAGAGCGAAAGGACAAGATGAGGCTGGG
AATGACGCTCATGTCGAACCCTAAAGACAACAGCTTTGTGGCCTGTGGGCCGCTCTGGTC
CTATGAGTGTGGCAGCTCTTACTACAGCACTGGCATATGCTCCAGAGTCAATGCGAGCTT
CAAGTTCTCTAGAACGATTGCGCCCGCCTTTCAGAGATGTGAGACCTATATGGACATAGT
GATCGTTCTGGATGGCTCAAACTCCATCTACCCCTGGTATGAAGTGCAGGCTTTTCTCAT
CAACATTCTGCAGAAGTTCTATATTGGACCAGGACAAATACAGGTTGGAGTCGTTCAGTA
TGGTGAGAAGGTGGTGCATGAATTCAAACTCAGTGACTACAAGTCTGTTGAGGAAGTGGT
GAAGAGAGCACGCAGTATCGACCAACGAGGTGGAGAGGAGACCAACACAGCTCTCGGCAT
CAACGTAGCACGCTCACAGGCTTTCAAACAAGGAGGTCGCCGCGGTGCCAAGAAGGTGAT
GATTGTGATAACTGACGGAGAGTCACATGACAGCCCGGATCTCCAGCAAGCCATCGAGGA
CAGTGAGAGCGACGGCATCACGCGTTATGCCATTGCTGTCCTTGGCTACTACAACCGCAG
AGGAATCAACCCAGAAGCTTTCCTAAATGAAATCAAGTACATCGCCAGCGACCCAGATGA
CAAACACTTCTTTAATGTGACAGACGAGTCGGCGCTGAAGGATATTGTGGACGCACTTGG
AGAACGAATCTTCAGTTTGGAAGGAACCAGCAAGAACGGGACGGCGTTTGGCCTCCAGAT
GTCTCAGGCTGGATTTTCCGCACACAACGTGGAGGACGGGATTCTGGTGGGTGCAGTCGG
GGCTTATGACTGGAACGGAGCAGTGCTGAAGGAAACACGACAGGGGAAAGTGGTTCCTCC
CAAGTCTTCCTACACACAAGAGTTCCCCGAAGAGCTCAAAAATCACGGTGCCTACTTGGG
TTATACTGTGACGTCCGTGGTGTCAGCCAGAAACGGTCGTCTACTCGTAGCAGGAGCTCC
ACGATTTAACCACACCGGCAAAGTCATCATCTTCACTCTGAAGAACTCAGGCAACCTCAC
CATCCTGCACTCCCTCAAAGGCCAGCAGATTGGCTCCTACTACGGCAGTGAGATTGCACC
TTTGGACATTGATGGAGACGGTATAACTGACAACCTGTTGGTGGCAGCACCCATGTTCTT
CAGTGGAGGCTTGGAGAAGGGAAAGGTCTACATCTACAGAGTGACAGAGCTGAATCGTTT
CATCCATGAGGGGGCGTTGGAAATCCATAACGGAGGCCAGAACGCTCGCTTTGGCTCAGC
GCTCGCTCCTGTGCCGGATCTGAACGGTGACGGCTTCAATGACTTGGTGGTAGGCGCTCC
ACTGGAAGACGACCACAAAGGAGCCATTTATGTTTTCTTCAGCCAGCACAACAGAATCCT
GCGCAAATACAAACAGAGGATAGCAGCAGCAGATTTGGCTCCTGGCCTGCTGTACTTTGG
CCGCAGTATCCATGGCACAATGGACATGAACGATGATGGTTTAGTGGATCTGGCAGTAGG
TTCCCTTGGTGCTGCTGTTCTCCTTTGGTCGCAGAGTGTTGTCCGGATATATACCACCAT
CAGGTTTGAGCCCAGTAAGATCAACATCTTTGTGAAGGACTGTCAGCGAGGTGGCAAAGA
CGTGACCTGTATGTCAGCCATTGTATGTTTCAACATCACTGCCAGGACAGCCATTCCACC
CACACAGGAAATTGGAATCAAATATAATGTGTCCATTGCGGAGAGACGTTTTAATCCTCG
GGCCATACTGGACAACCCAAACAAGCTGCAGCCTCAAAACCTGACTCTCTTTCCTGGAGA
AGAGACCTGCGAACACATCTACTTCCACGTCATGGAGACCACAGACTATGCACGGCCCAT
CGTGTTTTCTGTACAAGCGGGGCTACAGGATCCTGCCAACGGACCAGTTCTGGATGAAAG
CTGGCCTACTGTTGTAAGGACTGAGCTGCCTTTCTGGAACGGCTGTGACGAGGATGATCG
CTGCATGCCTGACCTGGCACTGCAGAGTATGACCGACTTGATGACTCGAAATCACTTCTG
TGCGCAGCCTGTACAGTCTCGTGGTGCTTTCTGCCGCCATCTAAGTGAAGGAGGTGCCGA
GGGATCTCTGCGGGTCATAGAAGGAAACAGAAGGAGGATGGTGGTGGATGTCCGATTGGA
AAACAAAGGGGAGAACGCCTACAATGCTCGCCTAAATATCACCTACACACCCAACCTACT
CTTCTCTAGTCTCATAGTCAAGGACAACTCTGACATCAAAATAGAGTGTTTTGTTGAGGA
CAAACTGAGGCATGAGAAAATCTGCAATGTCAGTGCTCCGTTCATGAGGGCCAAATCTCA
GGTGTCGTTTCGCCTGGAGTTTGAGTTCAGTCGCACTGTCTTCCTCGAGCACATCAGAGT
CATCCTGGAGGCCAGAAGCGATGGCGAGGAAATGAGCACGGCTGACAATTTCAATGACAT
CTATTACTCACTGAAGTACGAGGCAGACCTTCTCTTCACTAGGGATTCAAATCCAACGCG
GTATGACATCAAATCAGAGCTGTCGCTGGAGGAGCCCGGAGTTATAGGCCCTCCTTTCAA
CTTCACTTTCCAGATCCAGAACCTTGGCTACTTTCCAGTAAAGGATCTGCAGCTGAACAT
TGAAATCCCAGAAATGACGAAAAATGGGAACCAACTCCTGCAGATATCTGACTTCTATAT
CGACCAGAGAGATGGTACACACTGTTTACCACCTCAGCACGTGGCACAGAGCAGGGCGGC
ACCTGAGGACCTTACACGCTTCTCTCGCTTGAACCGATCCAACACGCTCACTCTGCCAAT
CCAGTGCACTGTCAATGTGGCCTCCTACAGAGAAATCGCAGTCAGAATCACAGGAGCACT
AAGAATAGATACCTTACACGCACTGAAGTTTAAAATCCTGGAACTGGGAACCAGTGCATC
AGTGGAGCTCCCCTCCTCCAGCCCCATGTTTTTACATGAAGAGAGGCCTGTCAGACATAT
AATATTGGAGATCAGGAAGGAAGGAGATTACAGAATCCCTAACTGGATTATCATCGGCAG
TACGCTGGGAGGACTCTTATTGTTAGCCCTGCTCAGTCTCGCTCTATGGAAGCTCGGCTT
CTTCAGGAGGCAGAAACGGAGAGACGAGGACGAGCAGGGGGCAAACGGGAAAGTGGCCGA
AGAGCGGTAA
>Epmoa-GLEAN-10022580_moa
------------------------ATGGAGTATTACTGCTACCTCCTGCTCTGGATCTGC
-------AGCCAGCAGTTAGGCTTCAATGACTGCTTCAATATCGACACAAAGAACGCCAG
GATCATCAAAGGCCCTAAACAAGCCCAATTTGGATACACTGTGCAGCAACACGTGGCCGC
TGGAGGAGAGAAATGGTTATTAGTGGGCGCTCCGTATGAAATGAACGGCCCTTACCAGAC
AGGAGATGTTTATAAATGTTCAATGAGCAGACGGACCAATGGCAACAGTTGCTCCAAGCT
CAACTTAGGAAGGATATCTCTGACCAACGTGTCAGAGCGAAAGGACAAAATGAGGCTGGG
AATGACGCTCACGTCAAACCCTAAAGACAACAGCTTTGTGGCTTGTGGGCCGCTCTGGTC
CTATGAGTGTGGCAGCTCTTACTACAGCACTGGCATATGCTCCAGAGTCAATGCGAGCTT
CAAGTTCTCTAGAACGATCGCGCCCGCCTTTCAGAGATGTGAGACCTATATGGACATAGT
GATCGTTCTGGATGGCTCAAACTCCATCTACCCCTGGTATGAAGTGCAGGCTTTTCTCAT
CAACATTCTGCAGAAGTTCTATATTGGACCAGGTCAAATACAGGTTGGAGTCGTTCAGTA
CGGTGAGAAGGTGGTGCATGAATTCAAACTCAGTGACTACAAGTCTGTTGAGGAAGTGGT
GAAGAGAGCACGCAGTATCGACCAACGAGGTGGAGAGGAGACCAACACAGCTCTCGGCAT
CAACGTAGCACGCTCACAGGCTTTCAAACAAGGAGGTCGCCGCGGTGCCAAGAAGGTGAT
GATTGTGATAACTGACGGAGAGTCACATGACAGCCCGGATCTCCAGCAAGCCATCGAGGA
CAGTGAGAGCGACGGCATCACGCGTTATGCCATTGCTGTCCTTGGCTACTACAACCGCAG
AGGAATCAACCCAGAAGCTTTCCTAAATGAAATCAAGTACATCGCCAGTGACCCAGATGA
CAAACACTTCTTTAATGTGACAGACGAGTCGGCGCTGAAGGATATTGTGGACGCACTTGG
AGAACGAATCTTCAGTTTGGAAGGAACCAGCAAGAACGGGACGGCGTTTGGCCTCCAGAT
GTCTCAGGCTGGATTTTCCGCACACAACGTGGAGGACGGGATTCTGGTGGGTGCAGTCGG
GGCTTATGACTGGAACGGAGCAGTGCTGAAGGAAACACGACAGGGGAAAGTGGTTCCTCC
CAAGTCTTCCTACACACAAGAGTTCCCCGAAGAGCTCAAAAACCACGGTGCCTACTTGGG
TTATACTGTGACGTCCGTGGTGTCAGCCAGAAACGGTCGTCTACTCGTAGCAGGAGCTCC
ACGATTTAACCACACCGGCAAAGTCATCATCTTCACTCTGAAGAACTCGGGCAACCTCAC
CATCCTGCACTCCCTCAAAGGCCAGCAGATTGGCTCCTACTACGGCAGTGAGATTGCACC
TTTGGACATTGATGGAGACGGTATAACTGACAACCTGTTGGTGGCAGCACCCATGTTCTT
CAGTGGAGGCTTGGAGAAGGGAAAGGTCTACATCTACAGAGTGACAGAGCTGAATCGTTT
CATCCATGAGGGGGCGTTGGAAATCCATAACGGAGGCCAGAACGCTCGCTTTGGCTCAGC
GCTCGCTCCTGTGCCGGATCTGAACGGTGACGGCTTCAATGACTTGGTGGTGGGCGCTCC
ACTGGAAGATGACCACAAAGGAGCCATTTATGTTTTCTTCAGCCAGCACAACAGAATCCT
GCGCAAATACAAACAGAGGATAGCAGCAGCAGATTTGGCTCCTGGCCTGCTGTACTTTGG
CCGCAGTATCCATGGCACAATGGACATGAACGATGATGGTTTAGTGGATCTGGCAGTGGG
TTCCCTCGGTGCTGCTGTTCTCCTTTGGTCGCAGAGTGTTGTCCGGATATATACCACCAT
CAGGTTTGAGCCCAGTAAGATCAACATCTTTGTGAAGGACTGTCAGCGAGGTGGCAAAGA
CGTGACCTGTATGTCAGCCATTGTATGTTTCAACATCACTGCCAGGACGGCCATTCCACC
CACACAGGAAATTGGAATCAAATATAATGTGTCCATCGCGGAGAGACGTTTTAATCCTCG
GGCCATACTGGACAACCCAAACAAGCTGCAGCCTCAAAACCTGACTCTCTTTCCTGGAGA
AGAGACCTGCGAACACATCTACTTCCACGTCATGGAGACCACAGACTATGCACGGCCCAT
CGTGTTTTCTGTACAAGCGGGGCTACAGGATCCAGCCAACGGACCAGTTCTGGATGAAAG
CTGGCCTACTGTTGTAAGGACCGAGCTGCCTTTCTGGAACGGCTGTGACGAGGATGATCG
CTGCATGCCTGACCTGGCGCTGCAGAGTATGACCGACCTGATGACTCGAAATCACTTCTG
TGCGCAGCCTGTACAGTCTCGTGGTGCTTTCTGCCGCCATCTAAGTGAAGGAGGTGCTGA
GGGATCTCTGCGGGTCATAGAAGGAAACAGAAGGAGGATGGTGGTGGATGTCCGATTGGA
AAACAAAGGGGAGAACGCCTACAATGCTCGCCTAAATATCACCTACACACCCAACCTACT
CTTCTCTAGTCTCATAGTCAAGGACAACTCTGACATCAAAGTAGAGTGTTTTGTTGAGGA
CAAACTGAGGCATGAGAAGATCTGCAATGTCAGTGCTCCGTTCATGAGGGCCAAATCTCA
GGTGTCGTTTCGCCTGGAGTTTGAGTTCAGTCGCACTGTCTTCCTCGAGCACATCAGAGT
CATCCTGGAGGCCAGAAGCGATGGCGAGGAAATGAGCACGGCTGACAATTTCAATGATAT
CTATTACTCATTGAAGTACGAGGCAGACCTTCTCTTCACTAGGGATTCAAATCCAACGCG
GTATGACATCAAATCAGAGCTGTCGCTGGAGGAGCCCGGAGTCATAGGCCCTCCTTTCAA
CTTCACTTTCCAGATCCAGAACCTTGGCTACTTTCCAGTAAAGGATCTGCAGCTGAACAT
TGAAATCCCAGAAATGACGAAAAATGGGAACCAACTCCTGCAGATATCTGACTTCTATAT
CGACCAGAGAGATGGTACGCGCTGTTTACCACCTCAGCACGTGGCGCAGAGCAGGGCGGC
ACCTGAGGACCTTACACGCTTCTCCCGCTTGAACCGATCCAACACGCTCACTCTGCCAAT
CCAGTGCACCGTCAATGTGGCCTCCTACAGAGAAATCGCAGTCAGAATCACAGGAGCACT
AAGAATAGATACCTTACACGCACTAAAGTTTAAAATCCTGGAACTGGGAACCAGTGCATC
GGTGGAGCTCCCCTCCTCCAGCCCCATGTTTTTACATGAAGAGAGGCCTGTCAGACATAT
AATATTGGAGATCAGGAAGGAGGGAGATTACAGAATCCCTAACTGGATTATCATCGGCAG
CACACTGGGAGGACTCTTATTGTTAGCCCTGCTCAGTCTTGCTCTATGGAAGCTCGGCTT
CTTCAGGAGGCAGAAACGGAGAGACGAGGACGAGCAGGGGGCAAACGGGAAAGTAGCCGA
AGAGCGGTAA
>XP-033481080.1_lan
ATGCATGCTTGCACCGGCACACATATGGAGTACTACTGCTACCTCCTGCTCTGGATCTGC
-------AGCCAGCAGTTAGGCTTCCATGACTGCTTCAATATCGACACAAAGAACGCCAG
GATCATCAAAGGCCCTAAACAAGCCCAATTTGGATACACTGTGCAGCAACACGTGGCCGC
TGGAGGAGAGAAATGGTTATTAGTGGGCGCACCATATGAAATGAACGGCCCTTACCAGAC
AGGAGATGTTTATAAATGTTCAATGAGCAGACGGACCAATGGCAACAGTTGCTCCAAGCT
CAACTTAGGAAGGATATCTCTGACCAACGTGTCAGAGCGAAAGGACAAGATGAGGCTGGG
AATGACGCTCATGTCGAACCCTAAAGACAACAGCTTTGTGGCCTGTGGGCCGCTCTGGTC
CTATGAGTGTGGCAGCTCTTACTACAGCACTGGCATATGCTCCAGAGTCAATGCGAGCTT
CAAGTTCTCTAGAACGATCGCACCCGCCTTTCAGAGATGTGAGACCTATATGGACATAGT
GATCGTTCTGGATGGCTCAAACTCCATCTACCCCTGGTATGAAGTGCAGGCTTTTCTCAT
CAACATTCTGCAGAAGTTCTATATTGGACCAGGACAAATACAGGTTGGAGTCGTTCAGTA
CGGTGAGAAGGTGGTGCATGAATTCAAACTCAGTGACTACAAGTCTGTTGAGGAAGTGGT
GAAGAGAGCACGCAGTATCGACCAAAGAGGTGGAGAGGAGACCAACACAGCTCTCGGCAT
CAACATAGCACGCTCACAGGCTTTCAAACAAGGAGGTCGCCGCGGTGCCAAGAAGGTGAT
GATTGTGATAACTGACGGAGAGTCACATGACAGCCCAGATCTCCAGCAAGCCATTGAGGA
CAGTGAGAGCGACGGCATCACGCGTTATGCCATTGCTGTCCTTGGCTACTATAACCGCAG
AGGAATCAACCCAGAAGCTTTCCTAAATGAAATCAAGTACATTGCCAGCGACCCAGATGA
CAAACACTTCTTTAATGTGACAGACGAGTCGGCGCTGAAGGATATTGTGGACGCACTTGG
AGAACGAATCTTCAGTTTGGAAGGAACCAGCAAGAACGGGACGGCGTTTGGCCTCCAGAT
GTCTCAGGCTGGATTTTCCGCACACAACGTGGAGGACGGGATTCTGGTGGGTGCAGTCGG
GGCTTATGACTGGAACGGAGCAGTGCTGAAGGAAACACGACAGGGGAAAGTGGTTCCTCC
CAAGTCTTCCTACACACAAGAGTTCCCCGAAGAGCTCAAAAATCACGGTGCCTACTTGGG
TTATACTGTGACGTCCGTGGTGTCAGCCAGAAACGGTCGTCTACTCGTAGCAGGAGCTCC
ACGATTTAACCACACCGGCAAAGTCATCATCTTCACTCTGAAGAACTCAGGCAACCTCAC
CATCCTGCACTCCCTCAAAGGCCAGCAGATTGGCTCCTACTACGGCAGTGAGATTGCACC
TTTGGACATTGATGGAGACGGTATAACTGACAACCTGTTGGTGGCAGCACCCATGTTCTT
CAGTGGAGGGTTGGAGAAGGGAAAGGTCTACATCTACAGAGTGACAGAGCTGAATCGTTT
CATCCATGAGGGGGCGTTGGAAATCCATAACGGAGGCCAGAACGCTCGCTTTGGCTCAGC
GCTCGCTCCTGTGCCGGATCTGAACGGTGACGGCTTCAATGACTTGGTGGTGGGCGCTCC
ACTGGAAGATGACCACAAAGGAGCCATTTATGTTTTCTTCAGCCAGCACAACAGAATCCT
GCGCAAATACAAACAGAGGATAGCAGCAGCAGATTTGGCTCCTGGCCTGCTGTACTTTGG
CCGCAGTATCCATGGCACAATGGACATGAACGATGATGGTTTAGTGGATCTGGCAGTAGG
TTCCCTCGGTGCTGCTGTTCTCCTTTGGTCGCAGAGTGTTGTCCGGATATATACCACCAT
CAGGTTTGAGCCCAGTAAGATCAACATCTTTGTGAAGGATTGTCAGCGAGGTGGCAAAGA
CGTGACCTGTATGTCAGCCATTGTATGTTTCAACATCACTGCCAGGACGGCCATTCCACC
CACACAGGAAATTGGAATCAAATATAATGTGTCCATCGCGGAGAGACGTTTTAATCCTCG
GGCCATACTGGACAACCCAAACAAGCTGCAGCCTCAAAACCTGACTCTCTTTCCTGGAGA
AGAGACCTGCGAACACATCTACTTCCACGTCATGGAGACCACAGACTATGCACGGCCCAT
CGTGTTTTCTGTACAAGCGGGGCTACAGGATCCTGCCAACGGACCAGTTCTGGATGAAAG
CTGGCCTACTGTTGTAAGGACTGAGCTGCCTTTCTGGAACGGCTGTGACGAGGATGATCG
CTGCATGCCTGACCTGGCGCTGCAGAGTATGACCGACCTGATGACTCGAAATCACTTCTG
TGCGCAGCCTGTACAGTCTCGTGGTGCTTTCTGCCGCCATCTAAGTGAAGGAGGTGCCGA
GGGATCTCTGCGGGTCATAGAAGGAAACAGAAGGAGGATGGTGGTGGATGTCCGATTGGA
AAACAAAGGGGAGAACGCCTACAATGCTCGCCTAAATATTACCTACACACCCAACCTACT
CTTCTCTAGTCTCATAGTCAAGGACAACTCTGACATCAAAATAGAGTGTTTCGTTGAGGA
CAAACTGAGGCATGAGAAGATCTGCAATGTCAGTGCTCCGTTCATGAGGGCCAAATCTCA
GGTGTCGTTTCGCCTGGAGTTTGAGTTCAGTCGCACTGTCTTCTTCGAACATGTCAGAGT
CATCCTGGAGGCCAGAAGCGATGGCGAGGAAATGAGCACGGCTGACAATTTCAATGATAT
CTATTACTCATTGAAGTACGAGGCAGACCTTCTCTTCACTAGGGATTCAAATCCAACGCG
GTATGACATCAAATCAGAGCTGTCGCTGGAGGAGCCCGGAGTCATAGGCCCTCCTTTCAA
CTTCACTTTCCAGATCCAGAACCTTGGCTACTTTCCAGTAAAGAATCTGCAGCTGAACAT
TGAAATCCCAGAAATGACAAAAAATGGGAACCAACTCCTGCAGATATCTGACTTCTATAT
CGACCAGAGAGATGGTACGCGCTGTTTACCACCTCAGCACGTGGCGCAGAGCAGGGCGGC
ACCTGAGGACCTTACACGCTTCTCTCGCTTGAACCGATCCAACACGCTCACTCTGCCAAT
CCAGTGCATCGTCAATGTGGCCTCCTACAGAGAAATCGCAGTCAGAATCACAGGAGCACT
AAGAATAGATACCTTACACGCACTGAAGTTTAAAATCCTGGAACTGGGAACCAGTGCATC
GGTGGAGCTCCCCTCCTCCAGCCCCATGTTTTTACATGAAGAGAGGCCTGTCAGACATAT
AATATTGGAGATCAGGAAGGAGGGAGATTACAGAATCCCTAACTGGATTATCATCGGCAG
CACGCTGGGAGGACTCTTATTGTTAGCCCTGCTCAGTCTCGCTTTATGGAAGCTCGGCTT
CTTCAGGAGGCAGAAACGGAGAGACGAGGACGAGCAGGGGGCAAACGGGAAAGTGGCCGA
AGAGCGGTAA
