# Supplementary material for: Chromosome-Level Genome Assembly of the Speckled Blue Grouper (Epinephelus cyanopodus) Provides Insight into Its Adaptive Evolution
Source: Biology (Basel). 2022 Dec 13;11(12):1810. doi: 10.3390/biology11121810 (PMC9775623; doi:10.3390/biology11121810)
Supplement: Supplementary file 1 [file biology-11-01810-s001.zip › Supplemental Data/HO01280.align]

>Epmoa-GLEAN-10022592_moa
ATGCGCAGAGGCCCAGTGTCACAGCACCATCAGGAGCAGCAGCTGCCGCCGGGGAGACAC
GGGTGCTGTTGTGTTGTTTATTTCACACTACATAAACTTTTCTCCACCATGTCGGGATTT
GACAGCAACCCCTTCGTGGACCCAGTGGACGTGAATCCCTTCCAGGATGCCTCAATCACA
CAAGCCACCAGTGGAGCCACTGACAGCGTCGGAGAGTTCAACCCATTCTCTGCCACTGAC
ATGGGAAGCCACTCTGGCACGACCATCCCCATCTCTGCTGCCTCCACTCAACCTGCCATC
CTCCCGACCTCTGTGGAACAGACCCCACAAGCAAATGCATCTGCTGGCCAGGCTAAACTG
ATCAAACAGCAGGAGGAGCTGGAGAAGAAGGCAGCCGAGCTGGAGCGGAAGGAGCAGGAG
CTACAGAACAGGACCGGAGGCACAGCGGTCAACACCGGTGCTAAAGAGAACAACTGGCCA
CCTCTTCCTAAGTTCTCCCCTGTGAAGCCCTGCTTCTATCAGGACTTTGAGGAGGAAATC
CCGGAGGATTATCGCAGGATCTGCAAGAGAATGTACTACCTCTGGATGTTCCACAGTGCC
ACTCTCTTCCTCAACGTGCTGGCCTGCCTGGCTTACTTCACTGCAGACGCAGCGAATGGT
GTTGACTTCGGTCTGTCCATCCTCTGGTTCATCCTCTTCACCCCTGTGGCCTTCATCTGC
TGGTACAGGCCCGTCTACAAGGCATTCAGGTCCGACAGCTCCTTCAGCTTCTTCTTCTTC
TTTTTTGTCTTCTTCTTCCAAGTGGCAGTGTACATCATCCAGACTGTAGGGATCCCAAAG
TGGGGGAACAGCGGATGGATCTCATCCATCAGCATGATCCGGTCAAACTTGGCTGTCGCT
GTGGTCATGATGGTGGTGGCTGGTTTTTTCACTGTGAACGCCATCCTGGCTGTCATCCTC
CTGAAAATGGTCCACTCTAAGTACAGAAGGACAGGTGCCAGCTTCACCAAGGCTCAGCAG
GAGTTCTCCAGCGGAGTCCTGACCAACCGAACCGTGCAGTCTGCTGCAGCCAGCGCCGCC
ACCTCTGCTGCCCAGGGAGCCTTTGGCAGGAGCTAG
>XP-033483715.1_lan
------------------------------------------------------------
------------------------------------------------ATGTCGGGATTT
GACAGTAACCCCTTCGTGGACCCAGTGGACGTGAATCCCTTCCAGGATGACTCAATCACA
CAAGCCACCAGCGGAGCCACTGACAGCGTCGGAGAGTTCAACCCATTCTCTGCCACTGAC
TTGGGAAGCCACTCTGGCACGACCATCCCCATCTCTGCTGCCTCCACTCAACCCGCCATC
CTCCCGACCTCTGTGGAGCAGACCCCACAAGCAAATGCAGCTGCTGGCCAGGCTAAACTG
ATCAAACAGCAGGAGGAGCTGGAGAAGAAAGCAGCCGAGCTGGAGCGGAAGGAGCAGGAG
CTACAGAACAGGACCGGAGGCACAGCGGTCAACACCGGTGCTAAAGAGAACAACTGGCCA
CCTCTTCCTAAGTTCTCCCCCGTGAAGCCCTGCTTCTATCAGGACTTTGAGGAGGAAATC
CCGGAGGAGTATCGCAGGATCTGCAAGAGAATGTACTACCTCTGGATGTTCCACAGTGCC
ACTCTCTTCCTCAACGTGCTGGCCTGCCTGGCTTACTTCACTGCAGACGCAGCAAATGGT
GTTGACTTCGGTCTGTCCATCCTCTGGTTCATCCTCTTCACCCCTGTGGCCTTCATCTGC
TGGTACAGGCCTGTCTACAAGGCATTCAGGTCCGACAGCTCCTTCAGCTTCTTCTTCTTC
TTTTTTGTCTTCTTTTTCCAAGTGGCAGTGTACATCATCCAGACTGTAGGGATCCCAAAG
TGGGGGAACAGCGGATGGATCTCATCCATCAGCATGATCCGGTCAAACTTGGCTGTGGCT
GTGGTCATGATGGTGGTGGCTGGTTTTTTCACTGTGAACGCCATCCTGGCTGTCATCCTC
CTGAAAATGGTCCACTCTAAGTACAGAAGGACAGGTGCCAGCTTCACCAAGGCCCAGCAG
GAGTTCTCCAGCGGAGTCCTGACCAACCGAACCGTGCAGTCAGCTGCAGCCAGCGCCGCC
ACCTCCGTTGCCCAGGGAGCCTTTGGCAGGAGCTAG
>C.altivelis-GLEAN-10027006_alt
------------------------------------------------------------
------------------------------------------------ATGTCGGGATTT
GACAGTAACCCCTTCGTGGACCCAGTGGACGTGAATCCCTTCCAGGATGCCTCAATCACA
CAAGCCACCAGCGGAGCCACTGACAGCGTCGGAGAGTTCAACCCATTCTCTGCCACTGAC
ATGGGAAGCCACTCTGGCACGACCATCCCCATCTCTGCTGCCTCCACTCAACCCGCCATC
CTCCCGACCTCTGTGGAGCAGACCCCACAAGCAAATGCAGCTGCTGGCCAGGCTAAACTG
ATCAAACAGCAGGAGGAGCTGGAGAAGAAAGCAGCCGAGCTGGAGCGGAAGGAGCAGGAG
CTACAGAACAGGACCGGAGGTACAGCGGTCAACACTGGTGCTAAAGAGAACAACTGGCCA
CCTCTTCCTAAGTTCTCCCCCGTGAAGCCCTGCTTCTATCAGGACTTTGAGGAGGAAATC
CCGGAGGAGTATCGCAGGATCTGCAAGAGAATGTACTACCTCTGGATGTTCCACAGTGCC
ACTCTCTTCCTCAACGTGCTGGCCTGCCTGGCTTACTTCACTGCAGACGCAGCGAATGGT
GTTGACTTCGGTCTGTCCATCCTCTGGTTCATCCTCTTCACCCCTGTGGCCTTCATCTGC
TGGTACAGGCCCGTTTACAAGGCATTCAGGTCCGACAGCTCCTTCAGCTTCTTCTTCTTC
TTTTTTGTCTTCTTCTTCCAAGTGGCAGTGTACATCATCCAGACTGTAGGGATCCCAAAG
TGGGGGAACAGCGGATGGATTTCATCCATCAGCATGATCCGGTCAAACTTGGCTGTGGCT
GTGGTCATGATGGTGGTGGCTGGTTTTTTCACTGTGAACGCCATCCTGGCTGTCATCCTC
CTGAAAATGGTCCACTCTAAGTACAGAAGGACAGGTGCCAGCTTCACCAAGGCTCAGCAG
GAGTTCTCCAGCGGAGTCCTGAGCAACCGAACCGTGCAGTCTGCTGCAGCCAGCGCCGCC
ACCTCCGTTGCCCAGGGAGCCTTTGGCAGGAGCTAG
>E.fuscoguttatus.22489_fus
ATGCGCAGAGGCCCAGTGTCACAACACCATCAGGAGCAGCAGCTGCCGCCGGGGACACAC
GGGAGCTGTCGTGTTGTTTATTTCACACTACATAAACTTTTCTCCACCATGTCGGGATTT
GACAGTAACCCCTTCGTGGACCCAGTGGACGTGAATCCCTTCCAGGATGCCTCAATCACA
CAAGCCACCAGCGGAGCCACTGACAGCGTCGGAGAGTTCAACCCATTCTCTGCCACTGAC
ATGGGAAGCCACTCTGGCACGACCATCCCCATCTCTGCTGCCTCCACTCAACCCGCCATC
CTCCCGACCTCTGTGGAGCAGACCCCACAAGCAAATGCAGCTGCTGGCCAGGCTAAACTG
ATCAAACAGCAGGAGGAGCTGGAGAAGAAAGCAGCCGAGCTGGAGCGGAAGGAGCAGGAG
CTACAGAACAGGACCGGAGGCACAGCGGTCAACACCGGTGCTAAAGAGAACAACTGGCCA
CCTCTTCCTAAGTTCTCCCCCGTGAAGCCCTGCTTCTATCAGGACTTTGAGGAGGAAATC
CCGGAGGAGTATCGCAGGATCTGCAAGAGAATGTACTACCTCTGGATGTTCCACAGTGCC
ACTCTCTTCCTCAACGTGCTGGCCTGCCTGGCTTACTTCACTGCAGACGCAGCGAATGGT
GTTGACTTCGGTCTGTCCATCCTCTGGTTCATCCTCTTCACCCCTGTGGCCTTCATCTGC
TGGTACAGGCCCGTCTACAAGGCATTCAGGTCCGACAGCTCCTTCAGCTTCTTCTTCTTC
TTTTTTGTCTTCTTCTTCCAAGTGGCAGTGTACATCATCCAGACTGTAGGGATCCCAAAG
TGGGGGAACAGTGGATGGATCTCATCCATCAGCATGATCCGGTCAAACTTGGCTGTGGCT
GTGGTCATGATGGTGGTGGCTGGTTTTTTCACTGTGAACGCCATCCTGGCTGTCATCCTC
CTGAAAATGGTCCACTCTAAGTACAGAAGGACAGGTGCCAGCTTCACCAAGGCCCAGCAG
GAGTTCTCCAGCGGAGTCCTGACCAACCGAACCGTGCAGTCTGCTGCAGCCAGCGCCGCC
ACCTCCGCTGCCCGGGGAGCCTTTGGCAGGAGCTAG
>OF04342-RA_aka
------------------------------------------------------------
------------------------------------------------ATGTCGGGATTT
GACAGCAACCCCTTCGTGGACCCAGTGGAAGTGAATCCCTTCCAGGATGCCTCAATCACA
CAAGCCACCAGCGGAGCCACTGACAGCGTCGGAGAGTTCAACCCATTCTCTGCCCCTGAC
ATGGGAAGCCACTCTGGCACGACTATCCCCATCTCTGCTGCCTCCACTCAACCCGCCATC
CTCCCGACCTCTGTGGAGCAGACCCCACAAGCAAATGCAGCTGCTGGCCAGGCTAAACTG
ATCAAACAGCAGGAGGAGCTGGAGAAGAAAGCAGCCGAGCTGGAGCGGAAGGAGCAGGAG
CTACAGAACAGGACTGGAGGCACAGCGGTCAACACCGGCGCTAAAGAGAACAACTGGCCA
CCTCTTCCCAAGTTCTCCCCCGTGAAGCCCTGCTTCTATCAGGACTTTGAGGAGGAAATC
CCGGAGGAGTATCGCAGGATCTGCAAGAGAATGTACTACCTCTGGATGTTCCACAGTGCC
ACTCTCTTCCTCAATGTGCTGGCCTGCCTGGCTTACTTCACTGCAGACGCAGCGAATGGT
GTTGACTTCGGTCTGTCCATCCTCTGGTTCATCCTCTTCACCCCTGTGGCCTTCATCTGC
TGGTACAGGCCTGTCTACAAGGCATTCAGGTCCGACAGCTCCTTCAGCTTCTTCTTCTTC
TTTTTTGTCTTCTTCTTCCAAGTGGCAGTGTACATCATCCAGACTGTAGGGATCCCAAAG
TGGGGGAACAGCGGATGGATCTCATCCATCAGCATGATCCGGTCAAACTTGGCTGTGGCT
GTGGTCATGATGGTGGTGGCTGGTTTTTTCACTGTGAACGCCATCCTGGCTGTCATCCTC
CTGAAAATGGTCCACTCTAAGTACAGAAGGACAGGTGCCAGCTTCACCAAGGCCCAGCAG
GAGTTCTCCAGCGGAGTCCTGAGCAACCGAACCGTGCAGTCTGCTGCAGCCAGCGCCGCC
GCCTCCACTGCCCAGGCAGCCTTTGGCAGGAGCTAG
>Ecy-GLEAN-10026097_Ecy
------------------------------------------------------------
------------------------------------------------ATGTCGGGATTT
GACAGCAACCCCTTCGTGGACCCAGTGGACGTGAATCCCTTCCAGGATGCCTCAATCACA
CAAGCCACCAGCGGAGCCACTGACAGCGTCGGAGAGTTCAACCCATTCTCTGCCCCTGAC
ATGGGAAGCCACTCTGGCACGACCATCCCCATCTCTGCTGCCTCCACTCAACCCGCCATC
CTCCCGACCTCTGTGGAGCAGACCCCACAAGCAAATGCAGCTGCTGGCCAGGCTAAACTG
ATCAAACAGCAGGAGGAGCTGGAGAAGAAAGCAGCCGAGCTGGAGAGGAAGGAGCAGGAG
CTACAGAACAGGACCAGTGGCACAGCAGTCAACACCGGCGCTAAAGAGAACAACTGGCCA
CCTCTTCCCAAGTTCTCCCCCGTGAAGCCCTGCTTCTATCAGGACTTTGAGGAGGAAATC
CCGGAGGAGTATCGCAGGATCTGCAAGAGAATGTACTACCTCTGGATGTTCCACAGTGCC
ACTCTGTTCCTCAACGTGCTGGCCTGCCTGGCTTACTTCACTGCAGACGCAGCGAATGGT
GTTGACTTCGGTCTGTCCATCCTCTGGTTCATCCTCTTCACCCCTGTGGCCTTCATCTGC
TGGTACAGGCCTGTCTACAAGGCATTCAGGTCCGACAGCTCCTTCAGCTTCTTCTTCTTC
TTTTTTGTCTTCTTCTTCCAAGTGGCAGTGTACATCATCCAGACTGTAGGGATCCCAAAG
TGGGGGAACAGCGGATGGATCTCATCCATCAGCATGATCCGGTCAAACTTGGCTGTGGCT
GTGGTCATGATGGTGGTGGCTGGTTTTTTCACTGTGAATGCCATCCTGGCTGTCATCCTC
CTGAAAATGGTCCACTCTAAGTACAGAAGGACAGGTGCCAGCTTCACCAAGGCCCAGCAG
GAGTTCTCCAGCGGAGTCCTGAGCAACCGATCCGTGCAATCTGCTGCAGCCAGCGCCGCC
GCCTCCACTGCCCAGGCAGCCTTTGGCAGGAGCTAG
