# Supplementary material for: Chromosome-Level Genome Assembly of the Speckled Blue Grouper (Epinephelus cyanopodus) Provides Insight into Its Adaptive Evolution
Source: Biology (Basel). 2022 Dec 13;11(12):1810. doi: 10.3390/biology11121810 (PMC9775623; doi:10.3390/biology11121810)
Supplement: Supplementary file 1 [file biology-11-01810-s001.zip › Supplemental Data/HO01282.align]

>OF04339-RA_aka
ATGGCTTAT----------------TCTGCCGTAACATG-CTGTTTATGCATTCCCCAGA
TCCCAGCCTCACATTCATTTAGGCTCCGAGCAAGTCTATTGCCAAGGACACCGAGCTCAC
CATTTATTCTGATTA------AGCTCAGCAGCACTGTGACAGACATCCCCCAGGTGC---
-TGGCGCGCACAGAGAGACAGGCCTTT------------GGATTTCTCACACACACTGGT
CCTGACGACGCTCATGAAAAGGGCAGTCATCTTTTGTTCTTGGGAATTCTGATAGCTCTG
GCAAAGCTGCATTACACACAGAAGAATCAGTTTAAACTACTGAAGAGACAGC-------A
CGGCTCGCCCTTCTCTGAATTCTCTGCGGCTGCCACCGCCTTCAAAGCTGAATGGCAGAA
CGGGGGACGAGATTGTGTTAGAG-ACCTCTACACGGTGACAGGACATCCTCAACACCTTT
TCCG-------GACCAGTTACTCGCTAGAAAGGATCAGAAAGAAGAGGTACAAGAGAAAG
CTGTCAATGGCCTTTATGGTGCATGCGGCACTAAAGGCCAAGAGTGTGAATAGTTGTCCT
GGTGAGGCTAACTGCAGGAATGCCTGGCACAAGCAACTCAGGGACGTGTCTGAGAGGAAT
TTCTCATTCAGCGGGGATTTGACAT--------------------GCAGAGCCTC-----
TCAGCA--------GAGTCAGACGTCGAGTGCCACTCGAATGCTCTCCAGCACAGA----
----------CAGACAGGCAGATGGTCTCAGTGCC-AGTGCTGCCAGAGCTAGTCAGGGA
GAGAGAAACAGGAGCGGCTGCAGAGGCTCTAGCAAAGGGTTGGTAAAAGGTGACAGAGCC
AG-GGAGGCGAGGAAGAGACGGGGAGTCAACCTCAGGCCAGTAGGTGAACACGGAGCTCT
A-GAGGCTGCGACTTTTACTACTCAGTGCAGTGATCTGAATGAGCAGGGAGGGAATATGC
TTCATGGAAATGGACTTGAGGGTCGTGTGGAGCTGCTGGGTGGAGGCAGTATCCAGATCT
TCAATCTCACGGAGGAGGATGCCGGCATCTACACCTGCATGGCGGACAATGCCAATGCAA
CCATAGAAGCCCAGGCCCAGCTCACCATACAAGTTCCTCCCCAGTTTGTGAAGCGGCCGG
ACAACATTTACGCCTACGAGTCCATGGACATCGTCTTCGAGTGCGAGGTCTCGGGGTCAC
CAGCTCCCACCGTCAAATGGGTCAAGAATGGAGATGCTGTCATCCCCAGTGACTACTTCA
AAATAGTTAAGGAGCACAACCTCCAGGTTCTGGGTTTGGTCAAGTCAGACGAGGGTTTCT
ATCAGTGCCTCGCGGAGAACGATGCAGGCAACATCCAGTCCAGCGCCCAGCTCATCATCT
TAGATCAC----------------------------------------------------
--------------GGCTCCGGAGGTGTAGCCAGTCCAGCAGGGCCCACCCCCTCCGCCC
CAAGAGATGTCGTGGCTTCGCTGGTTTCCACCCGCTTCATCAAGCTGACCTGGCGCCCGC
CAGCCGAACCCCATGGAGACGAGTTAACCTACTCTGTTTTCTACAGCCAGGAGGGCACTA
GCAGGGAGCGAGTGGTGAATACCAGCCGTCCCGGTGAGATGCAGGTCACCATCCAGAACC
TCATGCCAGACACCAAATATCGCTTTAGGGTTGTGGCCCACAACAGCAACGGGCAGGGAG
AGAGCTCCGCAGCGCTCAAAGTGGCCACCCAGGCTGAAGTGCAAGTGCCCGGCCCTGCTC
CCAACCTGCAGGCGGTGTCCAACACGCCAACCTCTGTGTCCCTCAGCTGGGACAAACCGC
TCACTGGCAACGGAGAGATGCTGACCTACAAGTTGTACTACACAGACAAAAGCTTTGGCA
CCGAACAGGATGTGGACATAGACAGTCAGTCATACACCATGACTGGGCTGAAGAAGAACA
CAGAGTACAGTTTCCGTGTGGTGGCCAACAACAAGCACGGTCCAGGTGTCTCCACTGACG
ACGTCGTAGTTCGCACTCTGTCTGACGTACCAAGTGCTCCTCCTCAAAACCTCACCCTGG
AGGTCCAGAACTCAAAGAGCATCATGCTTCGGTGGCAGCCTCCGCCCCTCGGCGGCCAGA
ATGGGGAGATCACCGGCTACAAGATCAGATACCGGAAAGGATCCCGGAGGAGTGAAGCAG
CCGAGACCACCGGAGGCACCCAGCTTTACAAGCTCATCGATGCTTTGGAGCGTGGAACGG
AGTACTCCTTCCGGGTGTCGGCCATGACGGTGAACGGCACAGGACCGGCCACTGAGTGGA
CCACGGCGGAGACGTTTGAGAGCGACCTGGATGAATCACGAGTACCGGACATGCCGAGCT
CTCTCCATGTCCGGCCGTTGGTCAACAGCATCGTGGTGAGCTGGACGCCACCAGAGAACC
AGGACATCGTGGTGCGCGGTTACACCATCGGCTATGGCATCGGCAGTCCTCATGCTCAGA
CCATCAAAGTGGACTACAAGCAGCGCTACTACACCATCGAGAACCTCGACCCCAGCTCCC
ACTATGTGATCACACTGAAGGCCTTCAATAACGTGGGGGAGGGGATTCCTGTGTATGAGA
GCGCCATCACCAGACCGCAGT---------------------------------------
------------------CAGTACCAGACCCCTCTCCCATGATGCCGCCCGTGGGCGTTC
AGGCCTCTGTGCTGAGCCACGACACCATCAAGGTGACCTGGGCCGACAACTCGCTGCCTA
AGAACCAGAAGATCACAGACAACCGCTTCTACACAGTGCGCTGGAAGACCAACATCCCTG
CCAACACTAAAGTCAAGATGGCCAACACCACCAGCCTGAACCACATGGTGACGGGTCTGA
AGCCCAACACGCTGTACGAGTTCTCCGTCATGGTGACCAAAGGCCGCCGCACCAGCACAT
GGAGCATGACTGCACAGGGCACCACCTTTGAGACCGTTCCCAGCTCCTCCCCGAAAGACG
TGACCGTGGTGAGCAAAGAGAACAAACCTCGCACCATAATTGTCAACTGGCAGCCTCCTT
CTGAGGCAAACGGAAAGATCACAGGTTATATCATCTACTACAGCACAGATGTAAACGCAG
AGGTCCACGACTGGGTCATTGAGCCAGTGGTGGGCAACCGGCTCACCCACCAGATCCAGG
AGCTGACGCTGGACACCACCTACTACTTCAAGATCCAGGCCCGAAACTCAAAAGGCATGG
GCCCCATGTCTGAGGCCGTGCACTTCCGCACTCCGAAGA---------------------
------------CCTCAAATCTTCCACCGAAACCGGGGCCTCCAGGCAACCAGCATCCAC
AGGACCCTGGAACTGCAGTT---------GGGGTGGGAGGCAACAGCGAAGGTCACATCC
TGGTCATTGTCATCATCATCTCAGTGGGAGCGTTCACCATCATCGTGGTGGTGGTCGGGG
CTTTCCTGTGCACACGGCGAACCACATCCCACCAGAAAAAAAAGCGGGCTGCCTCCAAGT
CCTCAAATGGCTCCCACAAATACAAGGGAAACTCCAAAGACCTGAAGCCACCGGATCTTT
GGATTCACCACGAGAGGCTGGAGCTGAAACCCATGGACAAGTCGCCAGATCCTAACCCAG
TCATGACCGAAACACCCATCCCCCGCACCTCGCAGGACATCACGCCTGCTGATAGCGGCC
TGGATAGCAACCCCCACCTGCAGCAGCGGCGCAACTCCTACCGTGGCCACGAATCAGAGG
ACAGCATGTCAACACTAGCAGGCCGACGAGGGATGAGGCCTAAAATGATGATGCCTTTTG
ACGCACAGCCGCCTCAGCCTGTGATTAGTGCTCACCCCATCCATTCCCTCGATAACCATC
ACCACCATTATCACATGGGCAGCCTGGCGTCGCCGACACGCAGCTACCTCTACCACCAGG
GCAGCGGGCACTCACGCCCGCACGCCTGCGCCACCCCCATCTCCCATCTAGACAGGGTGG
ACTCTACAGAGTCAGTGAGGAACACCCCCAGTACGGAGCCCCTCCCTCCAGCCACCGCCT
CCTCCCAGGCCTCCTGCCCCTCGGAGATCATGGCCGACCCCGAGGGCAGCTACCACGGCT
CCACCACCACGGAGGAGGAGGCCAGCTACTCCAGCAACCTGCCCCCTCACCGCTCGGCTC
ACCCGCACG-CCACGCCCACCCGCTCAAGAGCTTCGCCGTTCCCGCCATCCCAGCCACCA
GCCATCCATCATACGAGTCTCCCGCCCTGCCCAGCACGCCCCTGCTTGCTCAGACCGGGC
CTCCCACTCACCCCCATGTTGTTAAAACAGCCTCTATCGGAACACTAG------------
------------------------------------------------------------
------------------------------------------------------------
------------------------------------------------------------
-----------------------------------------------
>E.fuscoguttatus.22516_fus
ATGATACATATCACCAGCCCCAGTGTCGAGCGTCCAGCTAACATCTCTGTTCTCTCC---
TGTTGCCCTCCAACTTC-------------------------------------------
---------------------AGCAGCGCAGCCCTTCAGC-----CCCTTCTGGTTCACA
GTGGAGCCCCAGGACACACTGGCCATTCGGGGCAACTCGGCACTGCTCAACTGCTCGGCC
CACAGCGAC-------------GCAGCTA---------CGCCAGCACGCATAGAG---TG
GAAGAAAGACGGCACCTTCATGAGCCTGGTTTCAGACGAGAGACGAAACATACTTCCCGA
TGGCTCGCTGTTCT-----TCACCCACGTGGTCCAC-----TCCAAGC------ACAATA
AGCCCGACGAGGGTGTCTATCAGTGCGTCGCCACTAT----CGACAACCTGGGATCCATT
TCCAGCCAGACGGCCCGTCTCTCCGTAGCAGGGAT------GCCCAGGTTCGCCAGCCAG
CCATCGGCGGCC---AATGTGCATCTAG--GTAGCACCCAGGTGATGGCAT---------
-GTGAGGTCAACT--CGGA---TCTGGTGCCCTTCACCCGG---------TGGGAGAAAG
ATCGCCTCCCGCTGGAGCTGAGCACCAGGCTGGTGCAGCTGCCCAGCGGAGCCCTGGTGA
TCAGCAACGCCTCGGAGGCAGACGCAGGC-----CTTTACCGCTGTCTGGTGGACAGTGT
TGGGTCGTCCAAGTCCAGTGACGAGGCGCAGCTCCAAGTACTGCCAGA---AACCGGAG-
---------AAGAGCGGAAGCTGGAGTTCC--------------------TGGTGCAGCC
TGCGTCTGTGACCAAGGTGTTGGGTGCCAACGTACTACT----------------GCCCT
GCGTCGCCACAGGTTTCCCTGTGCCGCAC-GTCCGCTGGATGTTTA--AAGACAAGCTGC
T------AGAAGAAAGTGAGGGTCGTGTGGAGCTGCTGGGTGGAGGCAGTGTCCAGATCT
TCAATCTCACAGAGGAGGATGCCGGCATCTACACCTGCATGGCGGACAATGCCAACGCAA
CCATAGAAGCCCAGGCCCAGCTCACTATACAAGTTCCTCCCCAGTTTGTGAAGCGGCCGG
ACAACATTTACGCCTACGAGTCCATGGACATCGTCTTCGAGTGCGAGGTCTCGGGGTCAC
CAGCTCCCACCGTCAAATGGGTCAAGAATGGAGATGCTGTCATCCCCAGTGACTACTTCA
AAATAGTTAAGGAGCACAACCTGCAGGTTCTGGGTTTGGTCAAGTCAGACGAGGGTTTCT
ATCAGTGCCTCGCCGAGAACGATGCAGGCAACATCCAGTCCAGCGCCCAGCTCATCATCT
TAGATCAC----------------------------------------------------
--------------GGCTCCGGAGGTGTAGCCAGTCCAGCAGGGCCCACCCCCTCCGCCC
CAAGAGATGTCGTGGCTTCGCTGGTTTCCACCCGCTTCATCAAGCTGACCTGGCGCCCGC
CAGCCGAACCCCATGGAGACGAGTTAACCTACTCTGTTTTCTACAGCCAGGAGGGCACTA
GCAGGGAGCGAGTGGTGAATACCAGCCGTCCCGGTGAGATGCAGGTCACCATCCAGAACC
TCATGCCAGACACCAAATATCGCTTCAGGGTTGTGGCCCACAACAGCAACGGGCAGGGAG
AGAGCTCTGCAGCGCTCAAAGTGGCCACCCAGGCTGAAGTGCAAGTACCCGGCCCTGCTC
CCAACCTCCAGGCGGTGTCCAACACGCCAACCTCTGTGTCCCTTAGCTGGGACAAACCGC
TCACTGGCAATGGAGAGATGCTCACCTACAAGTTGTACTACACAGACAAAAGCTTTGGCA
CCGAACAGGATGTGGACATAGACAGTCAGTCATACACCATGACTGGTCTGAAGAAGAACA
CAGAGTACAGTTTCCGTGTGGTGGCCAACAACAAGCACGGTCCAGGTGTCTCCACTGATG
ACGTCGTAGTTCGCACTCTGTCTGACGTACCGAGTGCTCCTCCTCAAAACCTCACCCTGG
AGGTCCAGAACTCAAAGAGCATCATGCTTCGGTGGCAGCCTCCGCCCCTTGGCGGCCAGA
ATGGGGAGATCACTGGCTACAAGATCAGATACCGGAAAGGATCACGGAGGAGTGAAGCAG
CTGAGACCACCGGAGGCACCCAGCTTTACAAGCTCATCGATGCTTTGGAGCGTGGAACGG
AGTACTCCTTCCGGGTGTCGGCCATGACGGTGAATGGCACAGGACCAGCCACTGACTGGA
CCACGGCGGAGACGTTTGAGAGCGACCTGGATGAATCACGAGTACCGGACATGCCGAGCT
CTCTCCATGTCCGGCCATTGGTCAACAGCATCGTGGTGAGCTGGACGCCGCCAGAGAACC
AGGACATTGTGGTGCGCGGCTACACCATCGGCTATGGCATCGGCAGTCCTCATGCTCAGA
CCATCAAAGTGGACTACAAGCAGCGCTACTACACCATCGAGAACCTCGACCCCAGCTCCC
ACTATGTGATCACACTGAAGGCCTTCAATAACGTCGGGGAGGGGATTCCTGTGTATGAGA
GCGCCATCACCAGACCGCAGT---------------------------------------
------------------CAGTACCAGACCCCTCTCCCATGATGCCGCCCGTGGGCGTTC
AGGCCTCTGTGCTGAGCCACGACACCATCAAGGTGACCTGGGCCGACAACTCGCTGCCTA
AGAACCAGAAGATCACAGACAACCGCTTCTACACAGTGCGCTGGAAGACCAACATCCCTG
CCAACACTAAAGTCAAGATGGCCAACACCACCAGCTTGAACCACATGGTGACGGGTCTGA
AACCCAACACGCTGTACGAGTTCTCCGTCATGGTGACCAAAGGCCGCCGCACCAGCACAT
GGAGCATGACTGCACAGGGCACCACCTTTGAGACCATTCCCAGCTCCTCCCCGAAAGACG
TGACGGTGGTGAGCAAAGAGAACAAACCTCGCACCATAATTGTCAACTGGCAGCCTCCTT
CTGAGGCAAACGGAAAGATCACAGGCTATATCATCTACTACAGCACCGACGTAAACGCAG
AGGTCCACGACTGGGTCATTGAGCCAGTGGTGGGCAACCGGCTCACCCACCAGATCCAGG
AGCTGACGCTGGACACCACCTACTACTTCAAGATCCAGGCCCGAAACTCAAAGGGCATGG
GCCCCATGTCTGAGGCTGTGCACTTCCGCACTCCGAAGA---------------------
------------CCTCAAATCTTCCACCGAAGCCGGGGCCTCCAGGCAACCAGCATCCAC
AGGACCCAGGAACTGCAGTT---------GGGGTGGGAGGCAACAGCGAAGGTCACATCC
TGGTCATTGTCATCATCATCTCAGTGGGAGCGTTCACCATCATCGTGGTGGTGGTCGGGG
CCTTCCTGTGCACACGGCGAACCACGTCGCACCAGAAAAAAAAGCGGGCTGCCTCTAAGT
CCTCAAATGGCTCCCACAAATACAAGGGAAACTCCAAAGACCTGAAGCCACCAGATCTTT
GGATTCACCACGAGAGGCTGGAGCTGAAACCCATGGACAAGTCGCCAGATCCTAACCCAG
TCATGACCGAAACACCCATCCCCCGCACCTCGCAGGACATCACGCCTGCTGATAGCGGCC
TGGATAGCAACCCCCACCTGCAGCAGCGGCGCAACTCCTACCGTGGCCACGAATCAGAGG
ACAGCATGTCTACACTAGCAGGCCGACGAGGGATGAGGCCTAAAATGATGATGCCTTTTG
ACGCTCAGCCGCCTCAGCCTGTGATTAGTGCTCACCCCATCCATTCCCTCGATAACCATC
ACCACCATTATCACATGGGCAGCCTGGCGTCGCCAACACGCAGCTACCTCTACCACCAGG
GGAGCGGGCACTCACGCCCGCACGCCTGCGCCACCCCTATCTCCCATCTAGACAGGGTGG
ACTCTACAGAGTCAGTGAGGAACACCCCCAGTACGGAGCCCCTCCCTCCAGCCACCGCCT
CCTCCCAGGCCTCCTGCCCCTCGGAGATCATGGCCGACCCCGAGGGCAGCTACCACGGCT
CCACCACCACGGAGGAGGAGGCCAGCTACTCCAGCAACCTGCCCCCTCACCGCTCGGCTC
ACCCACACGCCCACGCCCACCCGCTCAAGAGCTTCGCCGTACCCGCCATCCCAGCCACCA
GCCATCCATCATACGAGTCTCCCGCCCTGCCCAGCACGCCCCTGCTTGCTCAGACCGGGC
CTCCAACTCACCCCCATGTTGTTAAAACAGCCTCTATCGGAACACTAGGAAGGACACGAA
CACCGATGGTCGTCACTGTGCCCAACGCCCCTGATGTGCCAGAGACCAGCAAGATGCTGG
AAGATGTAGACAGCGTGCTTGCCTCCCTCCCCCCCTGCCCCTCCCCCGCCCCTCGCAGTA
ACCCTGTTCCTCTCCCTCAGAGCTACGAGCCCGACGAGCTGACCGAGGAGATGGCCCACC
TCGAGGGCCTCATGAAGGACCTGAACGCCATCACCACAGCGCCATGA
>Ecy-GLEAN-10026099_Ecy
ATGG---------------------CCGAGCGGGGAGCT-CTGTCGCTCCTCTCTCT---
TCTCTGTCTCACCTTTCTCTA---------------------CACGGAGACCACCGCCGC
AAAGCATGTCGACAAAGCTTCAGCAGCGCAGCCCTTCAGC-----CCCTTCTGGTTCACA
GTGGAGCCCCAGGACACACTGGCCATTCGGGGCAACTCGGCACTGCTCAACTGCTCGGCC
CACAGCGAC-------------GCAGCTA---------CGCCGGCACGCATAGAG---TG
GAAGAAAGACGGCACCTTCATGAGCCTGGTTTCAGACGAGAGACGAAACATACTTCCCGA
TGGCTCGCTGTTCT-----TCACCCACGTGGTCCAC-----TCCAAGC------ACAACA
AGCCCGACGAGGGCGTCTATCAGTGCGTCGCCACTAT----CGACAACCTGGGATCCATT
TCCAGCCAGACGGCCCGTCTTTCTGTAGCAGGGAT------GCCCAGGTTCGCCAGCCAG
CCATCGGCGGCC---AATGTGCATCTAG--GGAGCAGCCAGGTGATGGCAT---------
-GTGAGGTCAACT--CGGA---TCTGGTGCCCTTCACCCGG---------TGGGAGAAAG
ACCGCCTCCCGCTGGAGCTGAGCACCAGGCTGGTGCAGCTGCCCAGCGGAGCCCTGGTGA
TCAGCAACGCCTCGGAGGCAGACGCAGGG-----CTTTACCGCTGTCTGGTGGAAAATGT
GGGGTCGTCCAAGTCCAGCGACGAGGCGCAGCTCCAAGTACTGCCAGA---AACCGGAG-
---------AAGAGCGGAAGCTGGAGTTCC--------------------TGGTGCAGCC
TGCGTCTGTGACCAAGGTGTTGGGTGCCAGCGTGCTGCT----------------GCCCT
GCGCCGTCACAGGTTTCCCTGCGCCGCAC-GTCCGCTGGATGTTTA--AAGACAAGCTGC
T------AGAAGAAAGTGAGGGTCGTGTGGAGCTGCTGGGTGGAGGCAGTATCCAGATCT
TCAATCTCACGGAGGAGGATGCCGGCATCTACACCTGCATGGCGGACAATGCCAATGCAA
CCATAGAAGCCCAGGCCCAGCTCACCATACAAGTTCCTCCCCAGTTTGTGAAGCGGCCGG
ACAACATTTACGCCTACGAGTCCATGGACATCGTCTTCGAGTGCGAGGTCTCAGGGTCAC
CAGCTCCCACCGTCAAATGGGTCAAGAATGGAGATGCTGTCATCCCCAGTGACTACTTCA
AAATAGTTAAGGAGCACAACCTCCAGGTTCTGGGTTTGGTCAAGTCGGACGAGGGTTTCT
ATCAGTGCCTTGCGGAGAACGATGCAGGCAACATCCAGTCCAGCGCCCAGCTCATCATTT
TAGATCACGATGTAGCCCTGCCCTCTTTCCCTCCCCCCTCACTGACTCCTAACACTACTG
ACCATGTAACGCCAGGCTCCGGAGGTGTAGCCAGTCCAGCAGGGCCCACCCCCTCCGCCC
CAAGAGATGTCGTGGCTTCACTGGTTTCCACCCGCTTCATCAAGCTGACCTGGCGCCCGC
CAGCCGAACCCCATGGAGACGAGTTAACCTACTCTGTTTTCTACAGCCAGGAGGGCACTA
GCAGGGAGCGAGTGGTGAATACCAGCCGTCCCGGTGAGATGCAGGTCACCATCCAGAACC
TCATGCCAGACACCAAATATCGCTTTAGGGTTGTGGCCCACAACAGCAATGGGCAGGGAG
AGAGCTCCACAGCGCTCAAAGTGGCCACCCAGGCTGAAGTGCAAGTGCCCGGCCCTGCTC
CCAACCTGCAGGCGGTGTCCAACACGCCAACCTCTGTGTCCCTCAGCTGGGACAAACCGC
TCACTGGCAACGGAGAGATGCTGACCTACAAGTTGTACTACACAGACAAAAGCTTTGGCA
CCGAACAGGATGTGGACATAGACAGTCAGTCATACACCATGACTGGGCTGAAGAAGAACA
CAGAGTACAGTTTCCGTGTGGTGGCCAACAACAAGCACGGTCCAGGCGTCTCCACGGACG
ACGTCGTAGTTCGCACTCTGTCTGACGTACCAAGTGCTCCTCCTCAAAACCTCACCCTGG
AGGTCCAGAACTCAAAGAGCATCATGCTTCGGTGGCAGCCTCCGCCCCTCGGCGGCCAGA
ATGGGGAGATCACCGGCTACAAGATCAGATACCGGAAAGGATCCCGGAGGAGTGAAGCAG
CCGAGACCACCGGAGGCACCCAGCTTTACAAGCTCATCGATGCTTTGGAGCGTGGAACGG
AGTACTCCTTCCGGGTGTCGGCCATGACGGTGAACGGCACAGGACCGGCCACTGAGTGGA
CCACGGCGGAGACGTTTGAGAGTGACCTGGATGAATCACGAGTACCAGACATGCCGAGCT
CTCTCCATGTCCGGCCGTTGGTCAACAGCATCGTGGTGAGCTGGACGCCACCAGAGAACC
AGGACATCGTGGTGCGCGGTTACACCATCGGCTATGGCATCGGCAGTCCTCATGCTCAGA
CCATCAAAGTGGACTACAAGCAGCGCTACTACACCATCGAGAACCTCGACCCCAGCTCCC
ACTATGTGATCACACTGAAGGCCTTCAATAACGTGGGGGAGGGGATTCCTGTGTATGAGA
GCGCCATCACCAGACCGCAGTCAGACCCCATAGACCCCGATGTTGACCTGTACGAACTCT
TCCATGCTCCATACACCCCAGTACCAGACCCCTCTCCCATGATGCCGCCCGTGGGCGTTC
AGGCCTCTGTGCTGAGCCACGACACCATCAAGGTGACCTGGGCCGACAACTCGCTGCCTA
AGAACCAGAAGATCACAGACAATCGCTTCTACACAGTGCGCTGGAAGACCAACATCCCTG
CCAACACTAAAGTCAAGATGGCCAACACCACCAGCCTGAACCACATGGTGACGGGTCTGA
AGCCCAATACGCTGTACGAGTTCTCCGTCATGGTGACCAAAGGCCGCCGCACCAGCACAT
GGAGCATGACTGCACAGGGCACCACCTTTGAGACCGTTCCCAGCTCCTCCCCGAAAGACG
TGACCGTGGTGAGCAAAGAGAACAAACCTCGCACCATAATTGTCAACTGGCAGCCTCCTT
CTGAGGCAAACGGAAAGATCACAGGTTATATCATCTACTACAGCACAGATGTAAACGCAG
AGGTTCACGACTGGGTCATTGAGCCAGTGGTGGGCAACCGGCTCACCCACCAGATCCAGG
AGCTGACGCTGGACACCACCTACTACTTCAAGATCCAGGCCCGAAACTCAAAGGGCATGG
GCCCCATGTCTGAGGCCGTGCACTTCCGCACTCCGAAGA---------------------
------------CCTCAAATCTTCCACCGAAACCGGGGCCTCCAGGCAACCAGCATCCAC
AGGACCCTGGAACTGCAGTTGGTAAATCAGGGGTGGGAGGCAACAGCGAAGGTCACATCC
TGGTCATTGTCATCATCATCTCAGTGGGAGCGTTCACCATCATCGTGGTGGTGGTCGGGG
CTTTCCTGTGCACACGGCGAACCACATCCCACCAGAAAAAAAAGCGGGCTGCCTCCAAGT
CCTCAAATGGCTCCCACAAATACAAGGGAAACTCCAAAGACCTGAAGCCACCGGATCTTT
GGATTCACCATGAGAGGCTGGAGCTGAAACCCATGGACAAGTCGCCAGATCCTAACCCAG
TCATGACCGAAACACCCATCCCCCGCACCTCGCAGGACATCACACCTGCTGATAGCGGCC
TGGATAGCAACCCCCACCTGCAGCAGCGGCGCAACTCCTACCGTGGCCACGAATCAGAGG
ACAGCATGTCAACACTAGCAGGCCGACGAGGGATGAGGCCTAAAATGATGATGCCTTTTG
ACGCACAGCCGCCTCAGCCTGTGATTAGTGCTCACCCCATCCATTCCCTCGATAACCATC
ACCACCATTATCACATGGGCAGCCTGGCGTCGCCGACACGCAGCTACCTCTACCACCAGG
GCAGCGGGCACTCACGCCCGCACGCCTGCGCCACCCCCATCTCCCATCTAGACAGGGTGG
ACTCTACAGAGTCAGTGAGGAACACCCCCAGTACGGAGCCCCTCCCTCCAGCCACCGCCT
CCTCCCAGGCCTCCTGCCCCTCGGAGATCATGGCCGACCCCGAGGGCAGCTACCACGGCT
CCACCACCACGGAGGAGGAGGCCAGCTACTCCAGCAACCTGCCCCCTCACCGCTCGGCTC
ACCCGCACGCCCACGCCCACCCGCTCAAGAGCTTCGCTGTACCCGCCATCCCAGCCACCA
GTCATCCATCATACGAGTCTCCCGCCCTGCCCAGCACGCCCCTGCTTGCTCAGACCGGGC
CTCCCACTCACCCCCATGTTGTTAAAACAGCCTCTATCGGAACACTAGGAAGGACACGAA
CACCGATGGTCGTCACTGTGCCCAACGCCCCTGATGTGCCAGAGACCAGCAAGATGCTGG
AAGATGTAGACAGC----------------------------------------------
--------------------AGCTACGAGCCCGACGAGCTGACCGAGGAGATGGCCCACC
TCGAGGGCCTCATGAAGGACCTGAACGCCATCACCACAGCGCCATGA
>C.altivelis-GLEAN-10027003_alt
ATGG---------------------CCGAGCGGGGAGCT-CTGTCGCTCCTCTCTCT---
TCTCTGTCTCACCTTTCTCTA---------------------CACGGAGACCACCGCCGC
AAAGCATGTCGACAA------AGCAGCGCAGCCCTTCAGC-----CCCTTCTGGTTCACA
GTGGAGCCCCAGGACACACTGGCCATTCGGGGCAACTCGGCACTGCTCAACTGCTCGGCT
CACAGCGAC-------------GCAGCTA---------CGCCGGCACGCATAGAG---TG
GAAGAAAGACGGCACCTTCATGAGCCTGGTTTCAGACGAGAGACGAAACATACTCCCCGA
TGGCTCGCTGTTCT-----TCACCCACGTGGTCCAC-----TCCAAGC------ACAATA
AGCCCGACGAGGGTGTCTATCAGTGCGTCGCCACTAT----CGACAACCTGGGGTCCATT
TCCAGCCAGACGGCCCGTCTCTCCGTAGCAGGGAT------GCCCAGGTTCGCCAGCCAG
CCATCGGCGGCC---AATGTGCATCTAG--GTAGCAGCCAGGTGATGGCGT---------
-GTGAGGTCAACT--CGGA---TCTGGTGCCCTTCACCCGG---------TGGGAAAAAG
ACCGCCTGCCGCTGGAGCTGAGCACCAGGCTGGTGCAGCTGCCCAGCGGAGCCCTGGTGA
TCAGCAACGCCTCGGAGGCAGACGCAGGC-----CTTTACCGCTGTCTGGTGGAAAATGT
GGGGTCGTCCAAGTCCAGTGATGAGGCGCAGCTCCAAGTACTGCCAGA---AACCGGAG-
---------AAGAGCGGAAGCTGGAGTTCC--------------------TGGTGCAGCC
TGCGTCTGTGACCAAGGTGTTGGGTGCCAGCGTGCTGCT----------------GCCCT
GCGTCGCCACGGGTTTCCCTGTGCCGCAC-GTCCGCTGGATGTTTA--AAGACAAGCTGC
T------AGAAGAAAGTGAGGGTCGTGTGGAGCTGCTGGCTGGGGGCAGTATCCAGATCT
TCAATCTCACGGAGGAGGATGCCGGCATCTACACCTGCATGGCGGACAATGCCAACGCAA
CTGTAGAAGCCCAGGCCCAGCTCACCATACAAGTTCCTCCCCAGTTTGTGAAGCGGCCGG
ACAACATTTACGCCTACGAGTCCATGGACATCGTCTTCGAGTGCGAGGTCTCGGGGTCAC
CAGCTCCCACCGTCAAATGGGTCAAGAATGGAGATGCTGTCATCCCCAGTGACTACTTCA
AAATAGTTAAGGAGCACAACCTGCAGGTTCTGGGTTTGGTCAAGTCAGACGAGGGTTTCT
ATCAGTGCCTCGCCGAGAACGATGCAGGCAACATCCAGTCCAGCGCCCAGCTCATCATCT
TAGATCACGATGTAGCCCTGCCCTCTTTCCCTCCCCCCTCACTGACTCCTAACACTACTG
ACCATGTAACGCCAGGCTCCGGAGGTGTAGCCAGTCCAGCAGGGCCCACCCCCTCCGCCC
CAAGAGATGTCGTGGCTTCGCTGGTTTCCACCCGCTTCATCAAGCTGACCTGGCGCCCGC
CAGCCGAACCCCATGGAGACGAGTTAACCTACTCTGTTTTCTACAGCCAGGAGGGCACTA
GCAGGGAGCGAGTGGTGAATACCAGCCGTCCCGGTGAGATGCAGGTCACCATCCAGAACC
TCATGCCAGACACCAAATATCGCTTCAGGGTTGTGGCCCACAACAGCAACGGGCAAGGAG
AGAGCTCCGCAGCACTCAAAGTGGCCACCCAGGCTGAAGTGCAAGTACCCGGCCCTGCTC
CCAACCTGCAGGCGGTGTCCAACACGCCAACCTCTGTGTCCCTCAGCTGGGACAAACCAC
TCACTGGCAACGGAGAGATGCTCACCTACAAGTTGTACTACACAGACAAAAGCTTTGGCA
CCGAACAGGATGTGGACATAGACAGTCAGTCATACACCATGACTGGTCTGAAGAAGAACA
CAGAGTACAGTTTCCGTGTGGTGGCCAACAACAAGCACGGTCCAGGTGTCTCCACTGACG
ACGTCGTAGTTCGCACTCTGTCTGACGTACCAAGTGCTCCTCCTCAAAACCTCACCCTGG
AGGTCCAGAACTCAAAGAGTATTATGCTTCGGTGGCAGCCTCCGCCCCTTGGTGGCCAGA
ATGGGGAGATCACTGGCTACAAGATCAGATACCGGAAAGGATCCCGGAGGAGTGAAGCAG
CCGAGACCACCGGAGGCACCCAGCTTTACAAGCTCATCGATGCTTTGGAGCGTGGAACGG
AGTACTCCTTCCGGGTGTCGGCCATGACGGTGAACGGCACAGGACCGGCCACTGAGTGGA
CCACGGCGGAGACGTTTGAGAGTGACCTGGATGAATCACGAGTACCGGACATGCCGAGCT
CTCTCCATGTCCGGCCGTTGGTCAACAGCATCGTGGTGAGCTGGACGCCGCCAGAGAACC
AGGACATTGTGGTGCGCGGCTACACCATCGGCTATGGCATCGGCAGTCCTCATGCTCAGA
CCATCAAAGTGGACTACAAGCAGCGCTACTACACCATCGAGAACCTCGACCCCAGCTCCC
ACTATGTGATCACACTGAAGGCCTTCAATAACGTGGGGGAAGGGATTCCTGTGTATGAGA
GCGCCATCACCAGACCGCAGTCAGACCCCATAGACCCCGATGTTGACCTGTATGAACTCT
TCCATGCTCCATACACCCCAGTACCAGACCCCTCTCCCATGATGCCGCCCGTGGGCGTTC
AGGCCTCAGTGCTGAGCCACGACACCATCAAGGTGACCTGGGCTGACAACTCGCTGCCTA
AGAACCAGAAGATCACAGACAACCGCTTCTACACAGTGCGCTGGAAGACCAACATCCCTG
CCAACACTAAAGTCAAGATGGCCAACACCACCAGCCTGAACCACATGGTGACGGGTCTGA
AGCCCAACACGCTGTACGAGTTCTCCGTCATGGTGACCAAAGGCCGCCGCACCAGCACAT
GGAGCATGACTGCACAGGGCACCACCTTTGAGACCATTCCCAGCTCCTCCCCAAAAGACG
TGACGGTGGTGAGCAAAGAGAACAAACCTCGCACCATAATTGTCAACTGGCAGCCTCCTT
CTGAGGCAAACGGAAAGATCACAGGCTATATCATCTACTACAGCACCGACGTAAACGCAG
AGGTCCACGACTGGGTCATTGAGCCAGTGGTGGGCAACCGGCTCACCCACCAGATCCAGG
AGCTGACGCTGGACACCACCTACTACTTCAAGATCCAGGCCCGAAACTCAAAGGGCATGG
GCCCCATGTCTGAGGCTGTGCACTTCCGTACTCCGAAGACTGAGTCCTCTGACAAAATGG
CTAATGACCAAGCCTCAAATCTTCCACCGAAACCGGGGCCTCCAGGCAACCAGCATCCAC
AAGACCCAGGAACTGCAGTTGGTAAATCAGGGGTGGGAGGCAACAGCGAAGGTCACATCC
TGGTCATTGTCATCATCATCTCAGTGGGAGCGTTCACCATCATCGTGGTGGTGGTTGGGG
CCTTCCTGTGCACACGGCGAACCACGTCCCACCAGAAAAAAAAGCGGGCTGCCTCTAAGT
CCTCAAATGGCTCCCACAAATACAAGGGAAACTCCAAAGACCTGAAGCCACCAGATCTTT
GGATTCACCACGAGAGGCTGGAGCTGAAACCCATGGACAAGTCACCAGATCCTAACCCAG
TCATGACTGAAACACCCATCCCCCGCACCTCGCAGGACATCACGCCTGCTGATAGCGGCC
TGGATAGCAACCCCCACCTGCAGCAGCGGCGCAACTCCTACCGTGGCCACGAATCAGAGG
ACAGCATGTCTACACTAGCAGGCCGACGAGGGATGAGGCCTAAAATGATGATGCCTTTTG
ACGCACAGCCGCCTCAGCCTGTAATTAGTGCTCACCCCATCCATTCCCTCGATAACCATC
ACCACCATTATCACATGGGCAGCCTGGCATCGCCGACACGCAGCTACCTCTACCACCAGG
GCAGCGGGCACTCACGCCCGCACGCCTGCGCCACCCCTATCTCCCATCTAGACAGGGTGG
ACTCTACAGAGTCAGTGAGGAACACTCCCAGTACGGAGCCCCTCCCTCCAGCCACCGCCT
CATCCCAGGCCTCCTGCCCCTCGGAGATCATGGCCGACCCCGAAGGCAGCTACCACGGCT
CCACCACCACGGAGGAGGAGGCCAGCTACTCTAGCAACCTGCCCCCTCACCGCTCGGCTC
ACCCACACGCCCATGCCCACCCGCTCAAGAGCTTCGCCGTACCCGCCATCCCAGCCACCA
GCCATCCATCATACGAGTCTCCCGCCCTGCCCAGCACGCCCCTGCTTGCTCAGACCGGGC
CTCCCACCCACCCCCATGTTGTTAAAACAGCCTCTATTGGAACACTAGGAAGGACACGAA
CACCGATGGTCGTCACTGTGCCCAACGCCCCTGATGTGCCAGAGACCAGCAAGATGCTGG
AAGATGTAGACAGCGTGCTTGCCTCCCTCCCCCCCTGCCCCTCCCCCGCCCCTCGCAGTA
ACCCTGTTCCTCTCCCTCAGAGCTACGAGCCCGACGAGCTGACCGAGGAGATGGCCCACC
TCGAGGGCCTCATGAAGGACCTGAACGCCATCACCACAGCGCCATGA
>Epmoa-GLEAN-10022594_moa
ATGG---------------------CCGAGCGGGGAGCT-CTGTCGCTCCTCTCTCT---
TCTCTGTCTCACCTTTCTCTA---------------------CACGGAGACCACCGCCGC
AAAGCATGTCGACAA------AGCAGCGCAGCCCTTCAGC-----CCCTTCTGGTTCACA
GTGGAGCCCCAGGACACACTGGCCATTCGGGGCAACTCGGCACTGCTCAACTGCTCGGCC
CACAGCGAC-------------GCAGCTA---------CGCCGGCACGCATAGAG---TG
GAAGAAAGACGGCACCTTCATGAGCCTGGTTTCAGACGAGAGACGAAACATACTTCCCGA
TGGCTCGCTGTTCT-----TCACCCACGTGGTCCAC-----TCCAAGC------ACAATA
AGCCCGACGAGGGAGTCTATCAGTGCGTCGCCACTAT----CGACAACCTGGGATCCATT
TCCAGCCAGACGGCCCGTCTCTCCGTAGCAGGGAT------GCCCAGGTTCGCCAGCCAG
CCATCGGCGGCC---AATGTGCATCTAG--GTAGCAGCCAGGTGATGGCGT---------
-GTGAGGTCAACT--CGGA---TGTGGTGCCCTTCACCCGG---------TGGGAGAAAG
ACCGCCTGCCGCTGGAGCTGAGCACCAGGCTGGTGCAGCTGCCCAGCGGAGCCCTGGTGA
TCAGCAACGCATCGGAGGCAGACGCAGGG-----CTTTACCGCTGTCTGGTGGAAAATGT
GGGGTCGTCCAAGTCCAGCGACGAGGCGCAGCTCCAAGTACTGCCAGA---AACCGGAG-
---------AAGAGCGGAAGCTGGAGTTCC--------------------TGGTGCAGCC
TGCGTCTGTGACCAAGGTGTTGGGTGCCAGCGTGCTGCT----------------GCCCT
GTGTCGCCACAGGTTTCCCTGCGCCGCAC-ATCCGCTGGATGTTTA--AAGACAAGCTGC
T------AGAAGAAAGTGAGGGTCGTGTGGAGCTGCTGGGTGGAGGCAGTATCCAGATCT
TCAATCTCACGGAGGAGGATGCCGGCATCTACACCTGCATGGCGGACAATGCCAACGCAA
CTGTAGAAGCCCAGGCCCAGCTCACCATACAAGTTCCTCCCCAGTTTGTGAAGCGGCCGG
ACAACATTTACGCCTACGAGTCCATGGACATCGTCTTCGAGTGCGAGGTCTCGGGGTCAC
CAGCTCCCACCGTCAAATGGGTCAAGAATGGAGATGCTGTCATCCCCAGTGACTACTTCA
AAATAGTTAAGGAGCACAACCTGCAGGTTCTGGGTTTGGTCAAGTCAGACGAGGGTTTCT
ATCAGTGCCTCGCGGAGAACGATGCAGGCAACATCCAGTCCAGCGCCCAGCTCATCATCT
TAGATCAC----------------------------------------------------
------------------------------------------------------------
------------------------------------------------------------
------------------------------------------------------------
------------------------------------------------------------
------------------------------------------------------------
--------------------------------------GTGCAAGTACCCGGCCCTGCTC
CCAACCTGCAGGCGGTGTCCAACACGCCAACCTCTGTGTCCCTCAGCTGGGACAAACCGC
TCACTGGCAACGGAGAGATGCTCACCTACAAGTTGTACTACACAGACAAAAGCTTTGGCA
CCGAACAGGATGTGGACATAGACAGTCAGTCATACACCATGACTGGTCTGAAGAAGAACA
CAGAGTACAGTTTCCGTGTGGTGGCCAACAACAAGCACGGTCCAGGTGTCTCCACTGACG
ACGTCGTAGTTCGCACTCTGTCTGACGTACCAAGTGCTCCTCCTCAAAACCTCACCCTGG
AGGTCCAGAACTCAAAGAGCATCATGCTTCGGTGGCAGCCCCCGCCCCTTGGCGGCCAGA
ATGGGGAGATCACCGGCTACAAGATCAGATACCGGAAAGGATCCCGGAGGAGTGAAGCAG
CCGAGACCACCGGAGGCACCCAGCTTTACAAGCTCATCGATGCTTTGGAGCGTGGAACGG
AGTACTCCTTCCGGGTGTCGGCCATGACGGTGAACGGCACAGGACCGGCCACTGAGTGGA
CCACGGCGGAGACGTTTGAGAGCGACCTGGATGAATCACGAGTACCGGACATGCCGAGCT
CTCTCCATGTCCGGCCGTTGGTCAACAGCATCGTGGTGAGCTGGACGCCGCCAGAGAACC
AGGACATTGTGGTGCGCGGCTACACCATCGGTTATGGCATCGGCAGTCCTCATGCTCAGA
CCATCAAAGTGGACTACAAGCAGCGCTACTACACCATTGAGAACCTCGACCCCAGCTCCC
ACTATGTGATCACACTGAAGGCCTTCAATAACGTGGGGGAGGGGATTCCTGTGTATGAGA
GCGCCATCACCAGACCGCAGTCAGACCCCATAGACCCCGATGTTGACCTGTACGAACTCT
TCCATGCTCCATACACCCCAGTACCAGACCCCTCTCCCATGATGCCGCCCGTGGGCGTTC
AGGCCTCAGTGCTGAGCCACGACACCATCAAGGTGACCTGGGCCGACAACTCGCTGCCTA
AGAACCAGAAGATCACAGACAACCGCTTCTACACAGTGCGCTGGAAGACCAACATCCCTG
CCAACACTAAAGTCAAGATGGCCAACACCACCAGCCTGAACCACATGGTGACGGGTCTGA
AGCCCAACACGCTGTACGAGTTCTCCGTCATGGTGACCAAAGGCCGCCGCACCAGCACAT
GGAGCATGACCGCACAGGGCACCACCTTTGAGACCATTCCCAGCTCCTCCCCGAAAGACG
TGACGGTGGTGAGCAAAGAGAACAAACCTCGCACCATAATTGTCAACTGGCAGCCTCCTT
CTGAGGCAAACGGAAAGATCACAGGCTATATCATCTACTACAGCACCGACGTAAACGCAG
AGGTCCACGACTGGGTCATTGAGCCAGTGGTGGGCAACCGGCTCACCCACCAGATCCAGG
AGCTGACGCTGGACACCACCTACTACTTCAAGATCCAGGCCCGAAACTCGAAGGGCATGG
GCCCCATGTCTGAGGCTGTGCACTTCCGCACTCCGAAGA---------------------
------------CCTCAAATCTTCCACCGAAGCCGGGGCCTCCAGGCAACCAGCATCCAC
AGGACCCAGGAACTGCAGTTGGTAAATCAGGGGTGGGAGGCAACAGCGAAGGTCACATCC
TGGTCATTGTCATCATCATCTCAGTGGGAGCGTTCACCATCATCGTGGTGGTGGTCGGGG
CCTTCCTGTGCACACGGCGAACCACGTCCCACCAGAAAAAAAAGCGGGCTGCCTCTAAGT
CCTCAAATGGCTCCCACAAATACAAGGGAAACTCCAAAGACCTGAAGCCACCGGATCTTT
GGATTCACCATGAGAGGCTGGAGCTGAAACCCATGGACAAGTCGCCAGATCCTAACCCAG
TCATGACCGAAACACCCATCCCCCGCACCTCGCAGGACATCACGCCTGCTGATAGCGGCC
TGGATAGCAACCCCCACCTGCAGCAGCGGCGCAACTCCTACCGTGGCCACGAATCAGAGG
ACAGCATGTCTACACTAGCAGGCCGACGAGGGATGAGGCCTAAAATGATGATGCCTTTTG
ACGCACAGCCGCCTCAGCCTGTGATTAGTGCTCACCCCATCCATTCCCTCGATAACCATC
ACCACCATTATCACATGGGCAGCCTGGCGTCGCCGACACGCAGCTACCTCTACCACCAGG
GCAGCGGGCACTCACGCCCGCACGCCTGCGCCACCCCTATCTCCCATCTAGACAGGGTGG
ACTCTACAGAGTCAGTGAGGAACACCCCCAGTACGGAGCCCCTCCCTCCAGCCACCGCCT
CCTCCCAGGCCTCCTGCCCCTCGGAGATCATGGCCGACCCCGAGGGCAGCTACCACGGCT
CCACCACCACGGAGGAGGAGGCCAGCTACTCCAGCAACCTGCCCCCTCACCGCTCGGCTC
ACCCACACGCCCACGCCCACCCGCTCAAGAGCTTCGCCGTACCAGCCATCCCAGCCACCA
GCCATCCATCATACGAGTCTCCCGCCCTGCCCAGCACGCCCCTGCTTGCTCAGACCGGGC
CTCCCACTCACCCCCATGTTGTTAAAACAGCCTCTATCGGAACACTAGGAAGGACACGAA
CACCGATGGTCGTCACTGTGCCCAACGCCCCTGATGTGCCAGAAACCAGCAAGATGCTGG
AAGATGTAGACAGC----------------------------------------------
--------------------AGCTACGAGCCCGACGAGCTGACCGAGGAGATGGCCCACC
TCGAGGGCCTCATGAAGGACCTGAACGCCATCACCACAGCGCCATGA
>XP-033477414.1_lan
ATGG---------------------CCGAGCGGGGAGCT-CTGTCGCTCCTCTCTCT---
TCTCTGTCTCACCTTTCTCTA---------------------CACGGAGACCACCGCCGC
AAAGCATGTCGACAA------AGCAGCGCAGCCCTTCAGC-----CCCTTCTGGTTCACA
GTGGAGCCCCAGGACACACTGGCCATTCGGGGCAACTCGGCACTGCTCAACTGCTCAGCC
CACAGCGAC-------------GCAGCTA---------CGCCGGCACGCATAGAG---TG
GAAGAAAGACGGCACCTTCATGAGCCTGGTTTCAGACGAGAGACGAAACATACTTCCCGA
TGGCTCGCTGTTCT-----TCACCCACGTGGTCCAC-----TCCAAGC------ACAATA
AGCCCGACGAGGGTGTCTATCAGTGCGTCGCCACTAT----CGACAACCTGGGATCCATT
TCCAGCCAGACGGCCCGTCTCTCCGTAGCAGGGAT------GCCCAGGTTCGCCAGCCAG
CCATCGGCGGCC---AATGTGCATCTAG--GTAGCAGCCAGGTGATGGCGT---------
-GTGAGGTCAACT--CGGA---TCTGGTGCCCTTCACCCGG---------TGGGAGAAAG
ACCGCCTGCCGCTGGAGCTGAGCACCAGGCTGGTGCAGCTGCCCAGCGGAGCCCTGGTGA
TCAGCAACGCCTCGGAGGCAGACGCAGGC-----CTTTACCGCTGTCTGGTGGAAAATGT
GGGGTCGTCCAAGTCCAGTGACGAGGCGCAGCTCCAAGTACTGCCAGA---AACCGGAG-
---------AAGAGCGGAAGCTGGAGTTCC--------------------TGGTGCAGCC
TGCTTCTGTGACCAAGGTGTTGGGTGCCAGCGTGCTGCT----------------GCCCT
GCGTCGCCACAGGTTTCCCTGCGCCGCAC-ATCCGCTGGATGTTTA--AAGACAAGCTGC
T------AGAGGAAAGTGAGGGTCGTGTGGAGCTGCTGGGTGGAGGCAGTATCCAGATCT
TCAATCTCACGGAGGAGGATGCCGGCATCTACACCTGCATGGCGGACAATGCCAACGCAA
CCGTAGAAGCCCAGGCCCAGCTCACCATACAAGTTCCTCCCCAGTTTGTGAAGCGGCCGG
ACAACATTTACGCCTACGAGTCCATGGACATCGTCTTCGAGTGCGAGGTCTCGGGGTCAC
CAGCTCCCACTGTCAAATGGGTCAAGAATGGAGATGCTGTCATCCCCAGTGACTACTTCA
AAATAGTTAAGGAGCACAACCTGCAGGTTCTGGGTTTGGTCAAGTCAGACGAGGGTTTCT
ATCAGTGCCTCGCTGAGAACGATGCAGGCAACATCCAGTCTAGCGCCCAGCTCATCATCT
TAGATCACGATGTAGCCCTGCCCTCTTTCCCTCCCCCCTCACTGACTCCTAACACTACTG
ACCATGTAACGCCAGGCTCCGGAGGTGTAGCCAGTCCAGCAGGGCCCACCCCCTCCGCCC
CAAGAGATGTCGTGGCTTCACTGGTTTCCACCCGCTTCATCAAGCTGACCTGGCGCCCGC
CAGCCGAACCCCATGGAGACGAGTTAACCTACTCTGTTTTCTACAGCCAGGAGGGCACTA
GCAGGGAGCGAGTGGTGAATACCAGCCGTCCCGGTGAGATGCAGGTCACCATCCAGAACC
TCATGCCAGACACCAAATATCGCTTCAGGGTTGTGGCCCACAACAGCAACGGGCAGGGAG
AGAGCTCCGCAGCGCTCAAAGTGGCCACCCAGGCTGAAGTGCAAGTGCCCGGTCCTGCTC
CCAACCTGCAGGCGGTGTCCAACACGCCAACCTCTGTGTCCCTCAGCTGGGACAAACCGC
TCACTGGCAACGGAGAGATGCTCACCTACAAGTTGTACTACACAGACAAAAGCTTTGGCA
CCGAACAGGATGTGGACATAGACAGTCAGTCATACACCATGACTGGTCTGAAGAAGAACA
CAGAGTACAGTTTCCGTGTGGTGGCCAACAACAAGCACGGTCCAGGTGTCTCCACTGACG
ACGTCGTAGTTCGCACTCTGTCTGACGTACCAAGTGCTCCTCCTCAAAACCTCACCCTGG
AGGTCCAGAACTCAAAGAGCATCATGCTTCGGTGGCAGCCTCCGCCCCTTGGCGGCCAGA
ATGGGGAGATCACCGGCTACAAGATCAGATACCGGAAAGGATCCCGGAGGAGTGAAGCAG
CCGAGACCACCGGAGGCACCCAGCTTTACAAGCTCATCGATGCTTTGGAGCGTGGAACGG
AGTACTCCTTCCGGGTGTCGGCCATGACGGTGAATGGCACAGGACCGGCCACTGAGTGGA
CCACAGCGGAGACGTTTGAGAGCGACCTGGATGAATCACGAGTACCGGACATGCCGAGCT
CTCTCCATGTCCGGCCATTGGTCAACAGCATTGTGGTGAGCTGGACGCCGCCAGAGAACC
AGGACATTGTGGTGCGCGGCTACACCATTGGCTATGGCATCGGCAGTCCTCATGCTCAGA
CCATCAAAGTGGACTACAAGCAGCGCTACTACACCATTGAGAACCTCGACCCCAGCTCCC
ACTATGTGATCACACTGAAGGCCTTCAATAACGTGGGGGAGGGGATTCCTGTGTATGAGA
GCGCCATCACCAGACCGCAGTCAGACCCCATAGACCCCGATGTTGACCTGTACGAACTCT
TCCATGCTCCATACACCCCAGTACCAGACCCCTCTCCCATGATGCCGCCTGTGGGCGTTC
AGGCCTCTGTGCTGAGCCACGACACCATCAAGGTGACCTGGGCCGACAACTCGCTGCCTA
AGAACCAGAAGATCACAGACAACCGCTTCTACACAGTGCGCTGGAAGACCAACATCCCTG
CCAACACTAAAGTCAAGATGGCCAACACCACCAGCCTGAACCACATGGTGACGGGTCTGA
AGCCCAACACGCTGTACGAGTTCTCCGTCATGGTGACCAAAGGCCGCCGCACCAGCACAT
GGAGCATGACTGCACAGGGCACCACCTTTGAGACCATTCCCAGCTCCTCCCCGAAAGACG
TGACGGTGGTGAGCAAAGAGAACAAACCTCGCACCATAATTGTCAACTGGCAGCCTCCTT
CTGAGGCAAACGGAAAGATCACAGGCTATATCATCTACTACAGCACAGATGTAAACGCAG
AGGTCCACGACTGGGTCATTGAGCCAGTGGTGGGCAACCGGCTCACCCACCAGATCCAGG
AGCTGACGCTGGACACCACCTACTACTTCAAGATCCAGGCCCGAAACTCAAAGGGCATGG
GCCCCATGTCTGAGGCTGTGCACTTCCGCACTCCGAAGACTGAGTCCTCTGACAAAATGG
CTAATGACCAAGCCTCAAATCTTCCACCGAAACCGGGGCCTCCAGGCAACCAGCATCCAC
AGGACCCGGGAACTGCAGTTGGTAAATCAGGGGTGGGAGGCAACAGCGAAGGTCACATCC
TGGTCATTGTCATCATCATCTCAGTGGGAGCGTTCACCATCATTGTGGTGGTGGTCGGGG
CCTTCCTGTGCACACGGCGAACCACGTCCCACCAGAAAAAAAAGCGGGCTGCCTCTAAGT
CCTCAAATGGCTCCCACAAATACAAGGGAAACTCCAAAGACCTGAAGCCACCGGATCTTT
GGATTCACCACGAGAGGCTGGAGCTGAAACCTATGGACAAGTCGCCAGATCCTAACCCAG
TCATGACCGAAACACCCATCCCCCGCACCTCGCAGGACATCACGCCTGCTGATAGCGGCC
TGGATAGCAACCCCCACCTGCAGCAGCGGCGCAACTCCTACCGTGGCCACGAATCAGAGG
ACAGCATGTCTACACTAGCAGGCCGACGAGGGATGAGGCCTAAAATGATGATGCCTTTTG
ACGCACAGCCGCCTCAGCCTGTGATTAGTGCTCACCCCATCCATTCCCTCGATAACCATC
ACCACCATTATCACATGGGCAGCCTGGCGTCGCCGACACGCAGCTACCTCTACCACCAGG
GCAGCGGGCACTCACGCCCGCACGCCTGCGCCACCCCTATCTCCCATCTAGACAGGGTGG
ACTCTACAGAGTCAGTGAGGAACACCCCCAGTACGGAGCCCCTCCCTCCAGCCACCGCCT
CCTCCCAGGCCTCCTGCCCCTCGGAGATCATGGCCGACCCCGAGGGCAGCTACCACGGCT
CCACCACCACGGAGGAGGAGGCCAGCTATTCCAGCAACCTGCCCCCTCACCGCTCGGCTC
ACCCACACGCCCACGCCCACCCGCTCAAGAGCTTCGCCGTACCCGCCATCCCAGCCACCA
GCCATCCATCATACGAGTCTCCCGCCCTGCCCAGCACGCCCCTGCTTGCTCAGACCGGGC
CTCCCACTCACCCCCATGTTGTTAAAACAGCCTCTATCGGAACACTAGGAAGGACACGAA
CACCGATGGTCGTCACTGTGCCCAACGCCCCTGATGTGCCAGAGACCAGCAAGATGCTGG
AAGATGTAGACAGCGTGCTTGCCTCCCTCCCCCCCTGCCCCTCCCCCGCCCCTCGCAGTA
ACCCTGTTCCTCTCCCTCAGAGCTACGAGCCCGACGAGCTGACCGAGGAGATGGCCCACC
TCGAGGGCCTCATGAAGGACCTGAACGCCATCACCACAGCGCCATGA
