# Supplementary material for: Chromosome-Level Genome Assembly of the Speckled Blue Grouper (Epinephelus cyanopodus) Provides Insight into Its Adaptive Evolution
Source: Biology (Basel). 2022 Dec 13;11(12):1810. doi: 10.3390/biology11121810 (PMC9775623; doi:10.3390/biology11121810)
Supplement: Supplementary file 1 [file biology-11-01810-s001.zip › Supplemental Data/HO01285.align]

>OF22619-RA_aka
ATGAACAAGTGCGATCATTGCTCCACAGGAGAGCATCCACGCATGCGTCCAGCTCCCCGG
CTCTCCCCCGCCCACCCGCGCGCCCACCTGTGCATATTTTATGCTAATGAGCAGGTGCAG
CGGTTCTTGAGGCGCGCGGCGGGCCGCTCGGGGATGATCCGGATGGAGCAGCGCAGGAAG
CAGCGGGAGTCCAGCCGGAGGGTTTTCACCAGGGGGAAAGCTGCAGCAGGAACAAACCTC
TCCTTGTTCTCTCTGTCCCAGCAGCGGGAGCAGCAGGATAAAGCAGCAGAAATGGGACAC
CGCTTCCCAGGGAGGGCAGCGCTGCCTTGGTTCCTCACCAGTCTGGACTCTGGTTTGGCA
ACAACTCGTGACCTCCAGACAGCAGCTGCTGTGTTAGAAGCCAACACGTCTTCCTCCAGT
CCCTCACTGGTCAGCCGGACTGCTGCGTCCAACCTGACGTCCTCCGGCACAGAGTCAGAG
AGGACACTGACCTCTTCATGGACCCTCACCTCTGACCAGTCATCTGCAACCACAGCACCA
TCTA--------------------------------------------------------
------------------------------------------------------------
------------------------------------------------------------
------------------------------------------------------------
------------------------------------------------------------
------------------------------------------------------------
------------------------------------------------------------
------------------------------------------------------------
------------------------------------------------------------
------------------------------------------------------------
------------------------------------------------------------
------------------------------------------------------------
----------GCATTACTACAACACCTAGACAATCATCATCCAACCAAGCACCATTAAGC
CAATCAACGCCTGGCTCCAAAACATCAAACCAGACCCCCCTCACCTCAACATCACAACAA
TCACCAACCACTTCAACATCAGCTGATCGATCCATCAACAGCCCCAAAACATCACACCAT
GTATCATCCAGCATAACGTCACATAACCAATCACTGTCACACTCGACACCATCTGACCAA
TCACTCATTTCCTCCGCGTCATCAAACCAATCATCACCTACAGTCAACAGAGAGGAGCAT
CCAATGAACATGTCACTGCTCGCCAGGCAGGCGAAGGAAGCCCTGAGGTCATCGATTCGC
AGGATTCAAGCAGGGCCATGTGCGTTTCCCTGCCTGAATGGAGGACAGTGCATTCAGTCG
GAGTCATGTGACTGCAGCTTGTATCAGGCCACTGGACACAGATGTCAGACAGTTCCAAAC
CCTGGCTTTGAGAGGGAGATGACATGTCGCACGTGGGGTCAGTACAACTTTGAGACCTTT
GACGGCCTCTACTACCACTTCCCCGGTCGATGCACGTACACTCTGCTGAGGGACTGTGAG
GAAACCACCCAGGCCGGCATCGTCGTCCAGGTCCACAATGACCCAGGCTGCAGCTCTGCT
CCCTACACCTGCCAACGATCTGTCAGCCTCTTCCTCCCATGGGAGGGTGAAGTTCGGCTG
CACGCCACCAATGTGACCTTCAAGGGCCAAAGTTTGCAGCTGCCTCATCACATCCACGAC
CTGCAGCTGGAGCAGATCTCCCAGTACGTTTTGGTGACGCAGCAGCACGGCTTCACGCTG
GCCTGGGAGGGACGCAGCGGCTCTGTCTACATAAAACTCAGCCCAGAGTTTGTGGGCAGA
ACCTGCGGCATGTGTGGGAACTTCAACGCAGACGTCCAGGACGACTTGAAGACGAGTTAT
GGTGTGCTGACTCATGAAATAGAAATGTTTGGGAACAGCTGGGTGGAGGCAGAGCCTCAT
CAGACCCGGTGTCCCATGGTGTCCTCTGGCTTCCCTTCACCCTGTGCTGCTGTCGAAGCT
CATGTCCTGCTGAAAGTGGAGGAGGTGTGTGCAATGCTTCTGGATCCGCCATTTCAGAGC
TGCCACGACTTTGTCAGCCCGCTGTCCTACATGGCCAGCTGCTCCAACGACCTCTGCATG
TCGGGTCCCAACGGTGATGTGGTATGCCAGGTGTTCAGTGAGTACGCCCGGGCCTGTGCC
CATGCTGACCACCCACTGCACGACTGGAGGCAGCACATTCCTCAGTGTGCGAAGCAGTGT
CCCCTTGGTCTGCAGTACAGGGAATGCATCAGCTGCTGCCCGGAGACCTGCAACCTGGAG
CGAACATGCATCGACAGCAAGCTGGCCTGCCTGGATGGATGCTACTGTCCTGATGGTCTT
ATCTACGAGGACGGAAGCTGTGTGACGCCCTCCGACTGTCCCTGCGAGTACCACGGCATG
TTTTATCCATCTGGTCAGACGCTGCAGGAGGAATGCAACAACTGCACATGCGTGGGTGGA
GTGTGG-AACTGCACCGACTACAGCTGCCCAGGCGAGTGCTCGGTGACTGGAGATATGTA
TTTCCAATCCTTTGACGGGCGGATCTACACCTTCCCTGCAACATGTCAGTACGTCCTCGC
CAAAAGTCGCAACTCTGGGAGGTTCACAGTCACCGTCCAGAACGCCCCCTGTGGAGCCAA
TTTGGACGGGGCCTGCATCCAATCAGTTAACCTGGTTATTGACGAGGATCCAAGAACGGA
GATTACACTGAGCCATGTTGGCGAGGTCTTCATGGCCGGACAGTACCGCATCTCCTTGCC
CTATTCTGACGACCTCTTCCACATCCAGGAGCTGTCCTCCATGTTCCTCCAGGTGAAGAC
GGCGTTCGGCCTGCGCCTGCAGTACAGCTGGAAGGAGTTTCGCCTCTACCTGCAGGCCGA
GGAGCTGTGGAAGGACGACACGGTGGGCCTGTGCGGCACCTTCAACGGCAACATTCAAGA
TGACTTCCTATCTCCATCAGGCATGATAGAAAGCACTCCTCAGCTGTTTGGAAACGCCTG
GAGAGTCTCGTCAGCATGTTCGACCAGCCTGAGCATGCCTCAGCTCGACCCCTGTGACAC
ACACCAGCAGGCCGTGACCTACGCCTCAGAGATGTGTGACATACTGAACCAGGATCTG-T
TCTCGGCCTGCCACGAGTACCTCAGTCCGACAACCTTCCATCAGCAGTGTCGCTCAGACA
CCTGTAAGTGCGGGACGCCTTGCCTCTGCTCTGCACTGGCCCACTACGCTCGCCACTGCC
GCAGATTCTCTGTCATCGTTGACTTTCGATCGCAGATACCCGACTGTGTGGTCACCTGTC
CTGCAACCATGCAGTACGGCACCTGCGTGTCGTCCTGCCAGCGCCGTTGCTCCGCCCTAT
CTGTCCCGCAGCACTGTGGGGAGGAGTGTGAGGAGGGCTGCGTCTGCCCTCAGGAGACCT
TCTACAACCATCGAACACATACCTGTGTGCACAGGAGTGAGTGTCCCTGCAGCTTCCTCG
GAGCAGATTACGAACCAGGAGATGTGATCATGACTTCAGCAGGTGTTCAATTGTGTCTGA
ACGGTAAACTTGTGTCCCAAACAACACACAGTGACATGTTGTGTCCAGCTGGTCAGCTCT
ACCAGAACTGCTCAGAGGGGGACGATGGCCTCATGTCGGGAGGGGGCGTGGCCTGCGAGC
GCACCTGTGAATCCTACCTGCTGAACCTCACCTGCTCGACACACGAGCCCTGCGTGGCTG
GATGTACCTGCCCTCCTGGGTTGCTGAAACATGGAGACGAGTGTTTTGAACCAACATCCT
GCCCCTGTCTGTGGAAAGGGAAGGAGTATTATCCTGGCGATAAAGTCAACTCCCCCTGCC
ATGAGTGTGTTTGCCAGCATGGGACGTTCCAGTGTGTGTTTCATCCGTGTCCATCCATGT
GCATGGCTTACGGTGATCGCCACTACAGGACGTTTGATGGACTGCTGTTTGACTATGTGG
GCGCATGCAAAGTCTATCTTGTAAAGAGCAGCGCTGATGTGATGCTCAGTGTAACAGCCG
AAAACATCGACTGCTTCGACAGCGGACTCATCTGCAGGAAATCTCTGCTGATCAACATCG
GACGATCCTTCGTAGTGTTCGATGATGACTCTGGGAAACCAAATCCATCCAGTGTGATTG
ACAGGAAGCAGAAGATGTTCATCTGGCCGGCCGGGTACTACACAGTGGTTAATTTTCCCG
AGGAAGACGTCACCGTCCTCTGGGACCGTAAGACCACCATTCACATTCAGGTCGGACCTC
GCTGGCAGGGGAAGCTAAGCGGGCTGTGCGGGAACTTTGACATGAAGACAGTGAACGAGA
TGCGGACTCCCGACAACATCGACTCCCCGACACCACAGGAGTTTGGAAACAGCTGGACTG
CAGCAGAGTGTGTGAACAGTCCAGATATCAGACACCCCTGCAGCCTCAGTCCACTCAGAG
AGCCTTTTGCAAAGCGCCAGTGCGGCATCCTGCTCAGTGAGGTCTTCCAGGCCTGCCACC
CGGTGGTGGATGTAACCTGGTTCTACATGAACTGCCTGGCAGACACATGTGCCTGCAGTC
GTGGAGGCGACTGTGAGTGTTTCTGCACCAGCGTGGCGGCATACGCCCAGCGCTGCTGCC
ACCAGGGCGTTCCTGTTGACTGGCGCTCCCCGTCTCTGTGTCCGTATGATTGTGAATTCT
ACAACAAAGTTCTGGGTAAAGGTCCCTTCAGGCTCATCACCTTCAGGGACCGAACGACGC
TGTTGGCAGCCAGCAGGTCCAGTGGCTCTGTGTTCCTGCAGCGGGGCAACCTCAGCGTCT
ACGCCGCCCCTCGAGTCCTCTCGCAGTTCATGATGACACCAGGCCTCAGCAGAGCCCGAC
CGCATGACACATCAAGGATTTCCTTCGAGGCAGCTGACAGATCGAACTACTTCCTGTACG
CGAGCCCCAGTGGTGAGGTGAAGCTGGCGAAGTGGGAGGACAGCGAGGCATTCTGGGACG
GCGCCACCTTTGTCCTCCACAGGAACACCTGGATCCCCGGCTACGACTCGCTGGAGTCCC
ACGCAAAACCCGGATTCTTCCTGCACGCCACGCTGGCCCGCCTCCACCTGCTCAAGTACA
GACACACAGACAGCTTCCGCAAGGCCACGCTGTTCAGACTGACAGAGTTT----------
-----TTTGTCCTTCACTGTTTAAAAAGTGTTGTTTTATTTATTTATTTTTTTTTCAGGC
CGCCCTGCTTCAAAACCTGCAGCAACCCGTCAGCTGAAGCCTGCGTCACCATCCCACAAG
TGGAGGGCTGCCTTCCTGTCTGCCCACCACACATGGTCCTGGATGAGATCACCCGTCGCT
GTGTCTATATTGAAGACTG-----------------------------------------
------------------------------------------------------------
------------------------------------------------------------
------------------------------------------------------------
----------------TGAAACACCAGGACCCCCATCTCCTCCAACAGTGCCTCCTCCTG
ACAGACCAGAGGTGGAGGAGCCACTGTCTACCGTCAGAGTGACTGAAGCCTCAACCACCA
CTGTGACAGGTACAACAGCATGGACGACCAGAGCTGTGAGCTCCCCTACCAGCCCCTCCC
GCCCCAGCACACCCAAGACGAGCAGCGCTCCGTACGCCATCACAGCTCTGTTCTGGGTCA
CCTCCTCCACCAAGCCCGCCGATCTTCTATGGCCACCATTCACCACCACTGCTTCGACTC
TGCAGCCATCTACCACTGTAGCACCAACCACAAGCTCTGTTGAAGGGCCAACCACCATCA
GTATCCCTCCTCCTGTTGTCGTGCAACCAACCAAAGAGACCACAGAGGCTACAACACATT
CAGCAGCAGTTACTCCAACTGTAACCACTTCTAGTCCAAGTCCTGCTCCAGTCTCAGAGA
CGTCTACAGTTACACACAGGACCACTGTACCCAGTACAGCTACCACTGCTTACACAGTCA
CCACCACAAAGCCTGTCACAGTGGAGCGTCTTCCCCCAACATCA---ACTACACCTGTCC
CTCCTGGTTTACCAAGCACAGCCTCCACAACCTCTTCACCTCTCCCGGCTTCACCTCCTG
TTGAAACAGCAACTGTATCTTTGCCTGTAGTCACTTCAGCTACAACCACAGAATCAGTCA
CACCACCTGCTCCTTTGATCACCAGTAGGACAACACCATACACGGGTCCAGAGACGACAA
CACCACCCGCTACCACTGAGAAGATCCTACACACCACTCCTGCTGAACTGACGACTTCTA
CAACAACCATTCTTGAGTTACCTACGTCAACCCCAATCCTTGCTGCCTTGACTACAACTG
CACCATCTGCTCCAACCTCAGCTGCTTCAGACTGGGGAGCAACAACAACAAAGAAAGTGA
CCATACTTGAATCCACTGTGTCTGAAATACCAGAAGCTACCACAACAACGGCTGCACCTC
CACCGCCGAAGATTACAAACATCACAACTTCTCCTGTGTCCACCACTACGACCTATGCTG
AGAGAACCTCCTGGTCTGCTGCTGTCCCCACGGCAGAGACTTGGAGTACAACTTCAAGAC
CTCCAGAGGTTCCAGAAACATCCACCGTGTCCACAGGTCCTCCTGCTACAACAAAACCAA
CTGTACCTCCAGAGTCTCCTACAGAAACTACTCCTGTACCACTCTTACCAACAACAGAGA
GCTCCACCCATCCTGCTACTACTGTGCGGACCTCCGAGCCTTGGCGTCCCCCCCACTGGG
AGACCTCCACCACCCCTGTCCACAGCCCCACAGTGAAGGCTACACCAGAGGTTACTTCTG
AAACTCTTATCCATGAGCTCACTTCCACTACAACGACTGAAGTACCTCCCGTTCCCATGA
CGTCACAACCAGTTGTCACTTCTGCGACATCAGCTGCTGCCACAGCCACCACCGCCAAAA
CCACAACGTCTACTGAAGTCGTTACTGCAGAAATTGCAGCCACCACAACCAGAAAACTAG
CTACACCCCCACGTCCACCTGCACCTGGTGTTCCCGAGACTCTTCTCACCACCACCTCTA
CTAGAGCTCCACCAGGTGTTGCCACCACCACTCTCAGACCTGTCATTGTACAGCCGATTA
CAGAGACGAGGCACCCTGTGACTGGCAGAGTGGAAGTGTCAACGAGAGCCACAACCACAC
CCGCTCCATCTTTGTCTCCACTGCACACAACTACTACTTCCACCGCAGCTTCAACTTTCC
AGGAAAAAGTCACCACTCGGCTGGTGTCCACTGCTAGAGCTACACCAG---CAACAACTA
CCACCATCACAAGGACGACCACCATTAGACCGACACCCAGGGTCCCTGTGACAACACGGG
TTACCCCCAGAGTCACAACAACTGAGAGGTCAACCAGCAGGCCAGTTACTGCAAGGGTTA
CCATAGCAACAAGGCCAGTAACCACCAGATCCACTACTCTCAGCCCACCAATTACCACAC
CAAGCCCCGGCACAACAACCATCTCAGGAGTGCCGTCTACATCTGTCGCAACACCTGCAG
AGTTGGTCACCACAGCCAGCACGACTGAACCCGTCCACACAACTACAGCACTTCCCGTCC
TGCCCCCGGTCACAACTCCACCGCCCGCTCCTACTCTATCAACAGAACCTACAGCCGTCC
CCATAACGACGACCATAGAGTCAGCCACATCTGAGAAAACCATGACAACCAAAGAGAGCG
ATGTGTCACCATCCACTTCCCAACCGGTGACGCCTCCTCCTGATACTCACTGGATATCCA
CCCAGAAGCCTGATATTCCCACTCCTGCTACGACTTCACTCCCAGCAGCCACCTCG----
------------------------------------------------------------
------------------------------------------------------------
-----------------------------CCTCCGTATGCAGAGATCGTGGATGAGTGCA
CAAAGTACATCTGCGTCAACAACCAGCTTGTCCTGTTCAACAAATCTCAAAGCTGCCCCT
TCACTGCTGACCCTCCCAACTGCGGCCTGCTTGGCTTTGCTGTACTGGTCAATGGAGACA
AGTGCTGCCCAAAGTGGGACTGTCCATGTCGCTGCTCGATGTTTCCGGATCTGAATGTGA
TCACATTTGATGGGAACAGTGTTGCCATTTACAAGGCTGCCTCATACATAGTGACCCAGC
TGCCCAATGAGACCGTCAGCGTCCTGGTTCAGGAGTGTCCCGCTGATTCAGAGTCACCAC
TCCTCTGGAATTTCACCAACCTCTGTCTGGTGGCTCTCAACATCACCCACAAATCCAACC
ACATCCTCATCAACAGGCTGCAGAGGAGGCTCTACGTCAACTCGCGGTACGCCAAGCCTC
GATTCAAAAAGTTTGGCTTTGAAATCTATGACACAGGCAACATGTACCTGATCCGCAGCC
CGGCTGGTCTCAAGCTTCAGTGGTACCACAGCACCGGCATGATGGTGATCGACAGCGA--
----CAGCTCCAGCCCCAAGCTTCACACCATGGGCCTCTGTGGTTTCTGTGATGGAGACC
CAACAAATGACCTGACTCTGGCCAACGGCACCACAGTGGGCGTGAGCGAGGATCCGGCTA
TCTTCATCGACAGCTGGCAGGTTCCCAACACCACCAGCTACATCAGCCACAGCCGCCGCC
GCGAGCTCAACTGCTCCACAAGCGACTGCTCCAGCTGCCTGGTCATGCTGGAAAACCACG
CCTTCTCCCCCTGCCACGCCTTCGTCCCGCCGAGCACCTTCTGTGAGGTTTGGGTTCGAG
ATGCAGAGTATGTCAACAACCAGTGTGTGGCGCTGGCTGCCTACGTGGCTTCCTGCCATA
AATTCAACATCTGCATTGAGTGGAGGAGTCCAGATTACTGCCCCTTTGTGTGTCCCGACA
CTCTGCGGTATCAGGCCTGTCTGCCCGCTTGCACGTCTCAGTCCTGCCCCAACCACGACT
TCGACTCGGACCCGGACCAGTGTTCAGGCCTGACTGAGGGCTGTGTGTGCCCCGAGGGAA
CGCTGCTCCACCGGCCGTACTCCGCCCTCTGCATCTCACCTGAGAAGTGTGCCTGCACTG
ACAGCTCTGGTGTTCCTCGTGCACATGGCGAAGTGTGGAAAGCCTCAAAGGACGCCTGCT
GCATGTACCGCTGCGACAACGACACCATCGTTCCTGTAGAGTACAACTGCTCTAACATGG
CGGTACCGGTGTGCCGTCGATCAGGGGAGGTGGTCATCAGCCTGGCCGATGACACCAGCT
GCTGCCCACAGAAAGTCTGCGTGTGTAACCAGAGTCTGTGTGACCTGCTCCCTCCTGAGT
GTAAATACGGGGAGAAGCTGGTGTCGTACTACAGACAGGACTCCTGCTGTCCGGACTACG
TGTGTGAGTGTGATCCTGAGCACTGTGAGTCGGATGTCCCCGCCTGCAGAGAGGACCAGA
CTCTGATCGCCACCAGAGCTGAAGGCAGCTGCTGTCTCGCTCACATCTGCATGTGTTCTT
CCTGTGTGGAGACGCCTCCTGTCTGCCAGGACGGCGAGGTGCTGACAGTGGACAGTAACA
CCACGGATCGCTGCTGCCCCGCCTACCACTGTGTGTGTGAGCCGTACAGGTGTCCTCAGC
TCAGTTGTCCTGTGGGGATGTCAGTGGTGTCCGTTTCCAGCCCCAGTCGCTGCTGTCCAA
ACCAAACATGTGAGTGTTCCTGTGAAAAGATCGCATCCCCAAAATGTGGCCTGGGGGAGG
CCGCCCAGCTGGACCGGGCCTTCCTGTCCGACCCACAGAACCAGTGTGCCTGCAAGAGAT
ACAAGTGTGTGCGCGAGGCAGTGTGTGTGTTTGGTGAGCGTGGCGTGTTGCGGCCGGGTC
AGACTCTTGTGGAACATCATGACGACGGCTTGTGTCACAGCAGGCAGTGCAGCCGCAGCC
TCGACCCGGCGAGTGGCTTCCACTTACTGCGCACCAGCAGCATCAACTGCTCCGCCCACT
GCCAACCAAATCAGATCTACATCCCTCCGAAGGACCAGACGACGTGCTGCGGTGTTTGTA
AGAATATTTCCTGCCTCTATGAACATGAGAACGGGACAACACTTCTTTACAAGCCAGGGA
AGTCCTGGGTGTCAAACTGCATGAAGTTCGACTGCACAGACACTTTGTCCGGACCCACGC
TCATCTCCTACTCCTTCAGCTGCCCACCATTCAATGAGACAGAGTGTATGAAGATCGGAG
GAACCATCGTAAGTTACATGGACGGGTGCTGCAAGACAT---------------------
---------------------------------------------------GCAAAGAAG
ACGGAAAGTCGTGTCAGAAGGTGACGGTGAGGATGACAATCAGAAAGAATGACTGCCGCA
GCAACAGGCCGGTAAACATTGTGTCATGTGATGGGAAGTGTCCTTCCGCCAGCATCTACA
ACTACAACATCAACACGTACGCTCGCTTCTGCAAGTGCTGCAGGGAGACGGGGCTGCAGC
GGCGTGCCGTGCAGCTCTACTGCAGCGGTAATGCCACCTGGGTCAGCTACACCATCCAGG
AGCCCACGGACTGCTCCTGCCAGTGGTCCTAA
>Ecy-GLEAN-10026110_Ecy
------------------------------------------ATGCGTCCAGCTCCCCGG
CTCTCCCCC---CACCCGCGCGCCCACCTGCGCATATTTTATGCTAATGAGCAGGTGCAG
CGGTTCTTGAGGCGCGCGGCGGGCCGCTCGGGGATGATCCGGATGGAGCAGCGCAGGAAG
CAGCGGGAGTCCAGCCGGAGGGTTTTCA--------------------------------
-----------------CCAGCAGCGGGAGCAGCAGGATAAAGCAGCAGAAATGGGACAC
CGCTTCCCAGGGAGGGCAG-----------------------------------------
---------GACCTCCAGACAGCAGCTGCTGTGTTAGAAGCCAACACGTCTTCCTCCAGT
CCTTCACTGGTCAGCCGGACTGCTGCGTCCAACCTGACGTCCTCCGGGACAGAGTCAGAG
AGGACACTGACCTCTTCATGGACCCTCACCTCTGACCAATCATCTGCAACCACAGCACCA
TCTGGTCCAACACCATCTAGAGCAGTATCATCCAGCCAATCCACAGGCAGCACAACACAA
ACCAGCCAATCACCAACCACCACAGCTTCAGCCAGACAATCACCAACCAG----------
--CACAGTATCAGCCGGCCAATTGCCAGGCAGTACAACAACATCCAGCCAATCACCAACC
AGCAGGACACAAACCAGCCAATCACCGACCACCTCATCATCAGCCAGTCAATCACCAGTC
AACACAGCACAAACTAGCCAATCACCAACCAGTGTAACACCATCCAGCCAATTAACAACC
ACTATAGCATCAGCCAGCCAATCAACAGGCAGCACAACACCATCTAGCCAATCACCAACC
AGTACAGCACCACCCAGCCAATCAACAGGCAACACAGCACAAACCAGCCATTCACCAACC
ACCACATCATCAGCCAGCCAATCACCAAGCAGCACAACACCATCCAGCCAATCCCTAACA
AAAACACGACCAGTCAGCCAATCTCCAACCTCCAAAACACCAGCCAACCAATCACCAACA
AGCACAACTGCAGCCAGAAAAACATTAAGTAGCACAACAG--------------------
-------------------------------------------TCAGCCAATCACCAACC
AGCACAGTGCCAGCCAGTCAATCACCAGTCACCAGTCCACCTGTCAAAACTTTACCTGAC
CATTCAGCAGGCATTACTACAACACCTAGACAATCATCATCCAACCAAGCACCATTAAGC
CAATCAACGCCTGGCTCCAAAACATCAAACCAGACGCCCCTCACTTCAACATCACAACAA
TCACCAACCACTTCAACATCAGCTGATCGATCCATCAACAGCCCCAAAACATCACACCAT
GTATCATCCAGCACAACATCACATAACCAATCACCGTCAAACTCGACACCATCTGACCAA
TCACTCATTTCCTCCGTGTCATCAAACCAATCATCACCTACAATCAGCAGAGAGGAGCGT
CCAGTGAACACGTCACTGCTCGCCAGGCAGGCGAAGGAAGCCCTGAGGTCATCGATTCGC
AGGATTCAAGCAGGGCCATGTGCGTTTCCCTGCCTGAATGGAGGACAGTGCATTCAGTCG
GAGTCATGTGACTGCAGCTTGTATCAGGCCACTGGACACAGATGTCAGACAGTTCCAAAC
CCTGGCTTTGAGAGGGAGATGACATGTCGCACGTGGGGTCAGTACAACTTTGAGACCTTT
GACGGCCTCTACTACCACTTCCC-------------------------------------
-----------------------------GGTCCACAATGACCCAGGCTGCAGCTCTGCT
CCCTACACCTGCCAACGATCTGTCAGCCTCTTCCTCCCATGGGAGGGTGAAGTTCGGCTG
CACGCCACCAATGTGACCTTCAAGGGCCAAAGTTTGCAGCTGCCTCATCACATCCACGAC
CTGCAGCTGGAGCAGATCTCCCAGTACGTTTTGGTGACGCAGCAGCACGGCTTCACGCTG
GCCTGGGAGGGACGCAGCGGCTCTGTCTACATAAAACTCAGCCCAGAGTTTGTGGGCAGA
ACCTGCGGCATGTGCGGGAACTTCAACGCAGATGTCCAGGACGACCTGAAGACGAGTTAT
GGTGTGCTGACTCATGAAATAGAAATGTTTGGGAACAGCTGGGTGGAGGCAGAGCCTCAT
CAGACCCGATGTCCCATGGTGTCCTCTGGCTTCCCTTCACCCTGTGCTGCTGTCGAAGCT
CATGTCCTGCTGAAAGTGGAGGAGGTGTGTGCAATGCTGCTGGATCCGCCATTTCAGAGC
TGCCACGACTTTGTCAGCCCGCTGTCCTACATGGCCAGCTGCTCCAACGACCTCTGCATG
TCGGGTCCCAACGGTGATGTGGTATGCCAGGTGTTCAGTGAGTACGCCCGGGCCTGTGCC
CATGCTGACCACCCACTGCACGACTGGAGGCAGCACATTCCTCAGTGTGCGAAGCAGTGT
CCCCTTGGTCTGCAGTACAGGGAATGCATCAGCTGCTGCCCGGAGACCTGCAACCTGGAG
CGAACATGCATCGACAGCAAGCTGGCCTGCCTGGATGGATGCTACTGTCCTGATGGTCTT
ATCTACGAGGACGGAAGCTGTGTGATGCCCTCCGACTGTCCCTGCGAGTACCACGGCATG
TTTTATCCAT-------------------------------CTGCACATGCGTGGGTGGA
GTGTGGAAACTGCACCGACTACAGCTGCCCAGGCGAGTGCTCGGTGACTGGAGATATGTA
TTTCCAATCCTTTGATGGACGGATCTACACCTTCCCTGCAACATGTCAGTACGTCCTGGC
CAAAAGTCGCAACTCAGGGAAGTTCACAGTCACCATCCAGAACGCCCCCTGTGGAGCCAA
TTTGGACGGGGCCTGCATCCAATCAGTTAACCTGGTTATTGACGAGGATCCAAGAACGGA
GATTACACTGAGCCACGTTGGCGAGGTCTTCATGGCCGGACAGTACCGCATCTCCCTGCC
CTATTCTGACGACCTCTTCCACATCCAGGAGCTGTCGTCCATGTTCCTCCAGGTGAAGAC
GGCGTTCGGCCTGCGCCTGCAGTACAGCTGGAAGGAGTTTCGCCTCTACCTGCAGGCCGA
GGAGCTGTGGAAGGACGACACGGTGGGCCTGTGCGGCACCTTCAACGGCAACATTCAAGA
TGACTTCCT---------------------------------------------------
------------------------------------------------------------
----------------------------------------------------GATCTGTT
TCTCGGCCTGCCACGAGTACCTCAGTCCGACGACCTTCCATCAGCAGTGTCGCTCAGACA
CCTGTAAGTGCGGGACGCCTTGCCTCTGCTCTGCACTGGCCCACTACGCTCGCCACTGCC
GCAGATTCTCTGTCATCGTTGACTTTCGATCGCAGATACCCGACTGTGTGGTCACCTGTC
CTGCAACCATGCAGTACGGCACCTGCGTGTCGTCCTGCCAGCGCCGTTGCTCCGCCCTAT
CTGTCCCGCAGCACTGTGGGGAGGAGTGTGAGGAGGGCTGTGTCTGCCCTCAGGGGACCT
TCTACAACCATCGAACACATACCTGTGTGCACAGGAGTGAGTGTCCCTGCAGCTTCCTCG
GAGCAGATTACGAACCAGGAGATGTGATCATGACTTCAGCAGGTGTTCA-----------
------------------------------------------------------------
------------------------------------------------------------
------------------------------------------------------------
-------------------GTTGCTGAAACATGGAGACGAGTGCTTTGAACCAGCATCCT
GCCCCTGTCTATGGAAAGGGAAGGAGTATTATCCTGGCGATAGAGTCAACTCCCCCTGCC
ATGAGTGTGTTTGCCAGCATGGGACGTTCCAGTGTGTGTTTCATCCGTGTCCATCCATGT
GCATGGCTTACGGTGATCGCCACTACAGGACGTTTGATGGGCTGCTGTTTGACTATGTGG
GCGCATGCAAAGTCTATCTTGTAAAGAGCAGCGCTGATGTGATGCTCAGTGTAACAGCCG
AAAACATCGACTGCTTCGACAGCGGACTCATCTGCAGGAAATCTCTGCTGATCAACATCG
GACGATCCTTCGTAGTGTTCGATGATGACTCTGGGAAACCAAATCCATCCAGTGTGATTG
ACAGGAAGCAGAGGATGTTCATCTGGCCGGCCGGGTACTACACAGTGGTTAATTTTCCCG
AGGAAGACGTCACCGTCCTCTGGGACCGTAAGACCACCATTCACATCCAGGTCGGACCTC
GCTGGCAGGGGAAGCTAAGCGGGCTGTGCGGGAACTTTGACATGAAGACAGTGAACGAGA
TGCGGACTCCCGACAACATCGACTCCCCGACGCCACAGGAGTTTGGAAACAGCTGGACTG
CAGCA---TGTGTGAACAGTCCAGATATCAGACACCCCTGCAGCCTCAGTCCACTCAGAG
AGCCTTTTGCAAAGCGGCAGTGCGGCATCCTGCTCAGTGAGGTCTTCCAGGCCTGCCACC
CGGTGGTGGATGTAACCTGGTTCTACATGAACTGCCTGGCAGACACATGTGCCTGCAGTC
GTGGAGGCGACTGTGAGTGTTTCTGCACCAGCGTGGCGGCATACGCTCAGCGCTGCTGCC
ACCAGGGCGTTCCTGTCGACTGGCGCTCCCCGTCTCTGTGTCCATATGATTGTGAATTCT
ACAACAAAGTTCTGGGTAAGGGTCCCTTCAGGCTCATCACCTTCAGGGACCGAACAACGC
TGTTGGCAGCCAGCAGGTCCAGTGGCTCTGTGTTCCTGCAGCGGGGCAACCTCAGCGTCT
ACGCCGCCCCTCGAGTCCTCTCGCAGTTCATGATGACACCAGGCCTCAGCAGAGCCCGGC
CACATGACACATCAAGGATTTCCTTCGAGGCAGCCGACAGATCGAACTACTTCCTGTACG
CGAGCCCCAGTGGTGAGGTGAAGCTGGCGAAGTGGGAGGACAGCGAGGCATTCTGGGACG
GCGCCACCTTCGTCCTCCACAGGAACACCTGGATCCCCGGCTACGACTCGCTGGAGTCCC
ACGCAAAACCCGGCTTCTTCCTGCACGCCACGCTGGCCCGCCTCCACCTGCTCAAGTACA
GACACACAGACAGCTTCCGCAAGGCCACGCTGTTCAGACTGACAGGCCCCAGCCCGGATG
CCCCGCCTGCTCCTCGCTGTCAGTGGAG----GTACGATTCCTGCGTCGTC---------
--CCCTGCTTCAAAACCTGCAGCAACCCGTCAGCTGAAGCCTGCGTCAACATCCCACAAG
TGGAGGGCTGCCTTCCTGTCTGCCCGCCACACATGGTCCTGGATGAAATCACCCGTCGCT
GTGTCTATATTGAAGACTG-----------------------------------------
------------------------------------------------------------
------------------------------------------------------------
------------------------------------------------------------
------------------------------------------------------------
------------------------------------------------------------
------------------------------------------------------------
------------------------------------------------------------
------------------------------------------------------------
------------------------------------------------------------
------------------------------------------------------------
------------------------------------------------------------
------------------------------------------------------------
------------------------------------------------------------
------------------------------------------------------------
------------------------------------------------------------
------------------------------------------------------------
------------------------------------------------------------
------------------------------------------------------------
------------------------------------------------------------
------------------------------------------------------------
------------------------------------------------------------
------------------------------------------------------------
------------------------------------------------------------
------------------------------------------------------------
------------------------------------------------------------
------------------------------------------------------------
------------------------------------------------------------
------------------------------------------------------------
------------------------------------------------------------
------------------------------------------------------------
------------------------------------------------------------
------------------------------------------------------------
------------------------------------------------------------
------------------------------------------------------------
------------------------------------------------------------
------------------------------------------------------------
------------------------------------------------------------
------------------------------------------------------------
------------------------------------------------------------
------------------------------------------------------------
------------------------------------------------------------
------------------------------------------------------------
------------------------------------------------------------
------------------------------------------------------------
------------------------------------------------------------
------------------------------------------------------------
------------------------------------------------------------
------------------------------------------------------------
------------------------------------------------------------
------------------------------------------------------------
------------------------------------------------------------
------------------------------------------------------------
------------------------------------------------------------
------------------------------------------------------------
------------------------------------------------------------
------------------------------------------------------------
------------------------------------------------------------
------------------------------------------------------------
------------------------------------------------------------
------------------------------------------------------------
------------------------------------------------------------
------------------------------------------------------------
------------------------------------------------------------
------------------------------------------------------------
------------------------------------------------------------
------------------------------------------------------------
------------------------------------------------------------
------------------------------------------------------------
------------------------------------------------------------
------------------------------------------------------------
------------------------------------------------------------
------------------------------------------------------------
------------------------------------------------------------
------------------------------------------------------------
------------------------------------------------------------
----------TGAGTATCCCTG--------------------------------------
------------------------------------------------------------
------------------------------------------------------------
------------------------------------------------------------
------------------------------------------------------------
------------------------------------------------------------
------------------------------------------------------------
------------------------------------------------------------
------------------------------------------------------------
------------------------------------------------------------
------------------------------------------------------------
------------------------------------------------------------
------------------------------------------------------------
------------------------------------------------------------
------------------------------------------------------------
-------------------------------A
>C.altivelis-GLEAN-10026993_alt
------------GATCATCGCTCCACAGCAGAGCATCCACCCATGCGTTCAGCTCCCCGG
CTCTGCCCCGCCCACCCGCGCGCCCACCTGCGCATATTTTATGCTAATGAGCAGGTGCAG
CGGTTCTTGAGGCGCGCGGCGGGCCGCTCGGGGATGATCCGGATGGAGCAGCGCAGGAAG
CAGCGGGAGTCCAGCCGGAGGGTTTTCA--------------------------------
-----------------CCAGCAGCGGGAGCAGCAGGATAAAGCAGCAGAAATGGGACAC
CGCTTCCCATGGAGGGCAG-----------------------------------------
---------GACCTCCAGACAGCAGCTGCTGTGTTAGAAACCAACACGTCTTCCTCCAGT
CCTTCACTGGACAGTCGGACTGCTGCGTCCAACCTGACGTCCTCCAGCACAGAGTCAGAG
AGGACACTGACCTCGTCATGGACCCTCACCTCTGACCAATCATCTGCAACCACAGCACCA
TCTAGTCCAACGCCATCTAGAGCAGTATCATCCAGCCAATCCACAGGCAGCACAACACAA
ACCCGCCAATCACCAAAAGGCATAACACCATCCAGCCAATTACCAACCAC----------
--CACAGCTTCAGCCAGCCAATCACCAGACAGCACAACACAAACCAGCCAATCACCAACC
AGCATAACATCATCCAGCCAATTACCAACCACTACAGTAACAGCCATCCAATCACCAGGC
AGCATAGCACCATCTGGCCAATCGCCAA--------------------------------
-------------CCAGCCAATCACTGGGCAATACAACACCGACCAGCCAACCTTTAGTA
ACCATAGCATCAGCCAGCCAATCACCAGGCAGCACAGAACAAACCAATCAACTGCCAACC
ACCACATCATCAGCCAGCCAATCACCAAGCAGCACAACACCATCCAGTCAATCATCAACA
AAATTACGACCAGTCAGCCAATCTCCAGCCACCAAAACACCACCAAGCCAATCGCCAACA
AGCACAACTGCAGCCAGAAAAACATTAAGCAGTACAACAACAGTCAGCCAATCTCCAACA
AAGACAACACCACCTAGCCAGTCACCAACCAGCACAGCAAAATCCAGCCAATCACCAACC
AACACAGTGCCAGCTAGTCAATCACCAGTCACCAATCCACCAGTCAGAACCTTATCTGAC
CATTCAGCAGGCATTACTACGACACCTAGCCAATCATCATCCAACCAAACACCATTAAGC
CAATCAAGGCATGGCTCCAAAACATCAAACCAGACGCCCCTCACCTCAACATCACAACAA
TCACCAACCACTTCAACATCAGCTGATCGATCCATTAACAGCCCAAAAACATCACACCAT
GTATCATCCAGCATAACGTCACATAACCAATCACCGTCAAAATCAACACCATCTGACCAA
TCACTCACCTCCTCAGTGTCAGCAAACCAATCATCACCTACAGTCAGCAGAGAGGAGCGT
CCAATGAACATGTCACTGCTCGCCAGGCAGGCGAAGGAAGCCCTGAGGTCATCGATTCGT
AGGATTCAAGCAGGGCCATGTGCGTTTCCCTGCCTGAATGGAGGACAGTGCATTCAGTCA
GAGTCATGTGACTGCAGCTTGTATCACGCCACTGGACACAGATGTCAGACAGTTCCAAAC
CCTGGCTTTGAGAGGGAGATGACGTGTCGCACGTGGGGTCAGTACAACTTTGAGACCTTT
GACGGCCTCTACTACCACTTCCCCGGTCGATGCACGTACACTCTGCTGAGGGACTGTGAG
GAAACCACCCAGGCCGGCATTGTCATCCAGGTCCACAATGACCCAGGCTGCAGCTCTGCT
CCCTACACCTGCCAACGATCTGTCAGTCTCTTCCTCCCGTGGGAGGGTGAAGTTCGGCTG
CACGCCACCAATGTGACCTTCAAGGGCCAAAGTTTGCAGCTGCCTCATCACATCCACGAC
CTGCAGCTGGAGCAGATCTCCCAGTACGTTCTGGTGACGCAGCAGCACGGCTTCACGCTG
GCGTGGGAGGGACGCAGCGGCTCTGTCTACATCAAACTCAGCCCAGAGTTTGTGGGCAGA
ACCTGTGGCATGTGTGGGAACTTCAACGCAGACGTCCAGGACGACCTGAAGACGAGTTAT
GGTGTGCTGACTCATGAAATAGAAATGTTTGGGAACAGCTGGGTGGAGGCAGAGCCTCAT
CAGACCCGATGTCCCATGGTGTCCTCTGGCTTCCCTTCACCCTGTGCTGCTGTCGAAGCT
CATGTCCTGCTGAAAGTGGAAGAGGTGTGTGCAATGCTGCTGGATCCGCCATTTCAGAGC
TGCCACGACTTTGTCAGCCCGCTGTCCTACATGGCCAGCTGCTCCAACGACCTCTGCATG
TCGGGTCCCAACGGTGATGTGGTATGCCAGGTGTTCAGTGAGTACGCCCGGGCCTGTGCC
CATGCTGACCACCCACTGCACGACTGGAGGCAGCGCATTCCTCAGTGTGCGAAGCAGTGT
CCCCTTGGTCTGCAGTACAGGGAATGCATCAGCTGCTGCCCGGAGACCTGCAACCTGGAG
CGAACATGCATCGACAGCAAGCTGGCCTGCCTGGATGGATGCTACTGTCCCGATGGTCTG
ATCTACGAGGACGGAAGCTGTGTGACGCCTTCTGACTGTCCCTGCGAGTACCACGGCATG
TTTTATCCATCTGGTCAGACGCTGCAGGAGGAATGCAACAACTGCACATGCGTGGGTGGA
GTGTGG-AACTGCACTGACTACAGCTGCCCAGGCGAGTGCTCGGTGACTGGAGATATGTA
TTTCCAGTCCTTTGACGGGCGGATCTACACCTTCCCTGCAACATGTCAGTACGTCCTTGC
CAAAAGTCACAACTCAGGGAAGTTCACAGTCACCATCCAGAACGCCCCCTGTGGAGCCAA
TTTAGATGGGGCCTGCATCCAATCAGTTAACCTGGTTATTGACGAGGATCCAAGAACGGA
GATTACACTGAGCCATGTTGGCGAGGTCTTCATGGCCGGACAGTACCGCATCTCCCTGCC
CTATTCTGACGACCTCTTCCACATCCAGGAGCTGTCGTCCATGTTCCTCCAGGTGAAGAC
AGCGTTCGGCCTGCGCCTGCAGTACAGCTGGAAGGAGTTTCGCCTCTACCTGCAGGCCGA
GGAGCTATGGAAGGACAACACGGTGGGCCTGTGCGGCACCTTCAACGGCAACATTCAAGA
TGACTTCCTATCTCCATCAGGCATGATAGAAAGCACTCCTCAGCTGTTTGGAAATGCCTG
GAGAGTCTCGTCAGCATGTTCGACCAGCCTGAGCACACCTCAGCTCGACCCCTGTGACAC
ACACCAGCAGGCCGTGACCTACGCCTCAGAGATGTGTGACATACTGAACCAGGATCTG-T
TCTCCGCCTGCCACGAGTACCTCAGTCCGACAACCTTCCATCAGCAGTGCCGCTCAGACA
CCTGTAAGTGCGGGACGCCTTGCCTCTGCTCTGCACTGGCCCACTATGCTCGCCACTGCC
GCAGATTCTCCGTCATCGTTGACTTTCGATCGCAGATACCTGACTGTGCGGTCACCTGTC
CTGCCACCATGCAGTACGGCACCTGCGTCTCGTCCTGCCAGCGCCGTTGCTCCGCCCTCT
CTGTCACGCAGCACTGTGGGGAGGAGTGTGAGGAGGGCTGCGTCTGCCCTCAGGAGACCT
TCTACAACCATCGAACACACACCTGTGTGCACAGGAGTGAGTGTCCCTGCAGCTTCCTCG
GAGCAGATTACGAACCAGGAGATGTGATCATGACTTCAGCAGGTGTTCAATTGTGTCTGA
ACGGTAAACTGGTGTCTCAAACAACACACAGTGACATGTTGTGTCCAGCTGGTCAGCTCT
ACCAGAACTGCTCAGAGGGGGACGATGGCCTCATGTCGGGAGGGGGCGTGGCCTGCGAGC
GCACCTGTGAATCCTACCTGCTGAACCTCACCTGCTCGACACACGAGCCCTGCGTGGCTG
GATGTACCTGCCCTCCTGGGTTGCTGAAACATGGAGACGAGTGCTTTGAACCAGCATCCT
GCCCCTGTCTATGGAAAGGGAAGGAGTATTATCCTGGTGACAGAGTCAACTCCCCCTGCC
ATGAGTGTGTTTGCCAGCATGGGACGTTCCAGTGTGTGTTTCATCCGTGTCCATCCATGT
GCATGGCTTACGGAGATCGCCACTACAGGACGTTTGATGGACTGTTGTTTGACTATGTGG
GCGCATGCAAAGTCTATCTTGTAAAGAGCAGTGCTGATGTGATGCTCAGTGTAACAGCCG
AAAACATCGACTGCTTCGACAGCGGACTCATCTGCAGGAAATCTCTGCTGATCAACATCG
GACGATCCTTCGTAGTGTTCGATGATGACTCTGGGAAACCAAATCCATCCAGTGTGATTG
ACAGGAAGCAGAGGATGTTCATCTGGCCGGCTGGGTACTACACAGTGGTTAATTTTCCCG
AGGAAGACGTCACCGTCCTCTGGGACCGTAAGACCACCATTCACATCCAGGTCGGACCTC
GCTGGCAGGGGAAGCTAAGCGGGCTGTGCGGGAATTTTGACATGAAGACAGTGAACGAGA
TGCGGACTCCCGACAACATCGACTCCCCGACGCCACAGGAGTTTGGAAACAGCTGGACTG
CAGCAGAGTGTGTGAACAGTCCAGATATCAGACACCCCTGCAGCCTCAGTCCTCTCAGAG
AGCCTTTTGCAAAGCGGCAGTGCGGCATCCTGCTCAGTGAGGTCTTCCAGGCCTGCCACC
CGGTGGTGGATGTAACCTGGTTCTACATGAACTGCCTGGCAGACACGTGTGCCTGCAGTC
GTGGAGGCGACTGCGAGTGTTTCTGCACCAGCGTGGCAGCATACGCCCAGCGCTGCTGCC
ACCAGGGCGTTCCTGTCGACTGGCGCTCCCCATCTCTGTGCCCATATGATTGTGAATACT
ACAACAAAGTTCTGGGTAAAGGTCCCTTCAGGCTCATCACCTTCAGGGATCGCACGACGC
TGTTGGCAGCCAGCAGGTCCAGTGGCTCTGTGTTCCTGCAGCGGGGCAACCTCAGCGTCT
ACGCTGCCCCTCGAGTCCTCTCGCAGTTCATGATGACGCCAGGCCTCAGCAGAGCCCGAC
CGCATGACACGTCACGGATTTCCTTCGAGGCAGCCGACAGATCGAACTACTTCCTGTACG
CGAGCCCCAGTGGTGAGGTGAAGCTGGCCAAGTGGGAGGACAGCGAGGCATTCTGGGACG
GCGCCACCTTCGTCCTCCACAGGAACACCTGGATCCCCGGCTACGACTCGCTGGAGTCCC
ACGCAAAACCTGGCTTCTTCCTGCACGCCACACTGGCCCGCCTCCACCTGCTCAAGTACA
GACACACAGACAGCTTCCGCAAGGCCACGCTATTCAGACTGACAGGCCCCAGCCCGGATG
CCCCGCCTGCTCCTCGCTGTCAGTGGAG----GTACGATTCCTGCGTCGTC---------
--CCCTGCTTCAAAACCTGCAGCAACCCATCAGCTGAAGCCTGCGTCACCATCCCACAAG
TGGAGGGCTGCCTTCCTGTCTGCCCACCACACATGGTTCTGGATGAGATCACCCATCGCT
GTGTCTATATTGAAGACTGCATTAAGGTCCCAGTTGCTGTGCAGCCTGTAACACCGCCCA
CTGCTCTGCTGACCTCTGCAACTGTGACTACTTCAACAACTGCCT---CCACCACCACCA
GTGCATCCTCCACCCCTCTCCACACTGGTCCCACCTCTAAAATCACTACCACTACTCCTG
CCGAGAGCACACACACAACCTTGTCTGAAGCTCCACCTGCTCCAGTGACTATCCGTCCCG
TAGTTCCTGAACCACCCAGAACACCAGGACCCCCATCTCCTCCAGCAGTGCTTCCTCCTG
ACAGACCAGAGGTGGAGGAGCCACTGTCTACCGTCAGAGTGACTGAAGCCTCGACCACCA
CTGCGACAGGTACAACAGCATGGACGACCAGAGCTGTGAGCTCCCCTACCAGCCCCTCCC
GCCCCAGCACACCCAAGACGAGCAGTGCTCCGTATGCCATCACGGCTCTGTTCTGGGTCA
CCTCCTCCACCAAGCCCACTGATCTTCTATGGCCACCCTTCACCACCACTGCTTCGACCC
TGCAGCCATCTACCACTGTAGCACCAACCGCAAGCTCTGTCGAAGGGCCAACCACCATCA
GTATCCCTCCTCCTGTTGTCGTGCAACCAACCAAAGAGACCACAGAGGCTACAACACATT
CAGTAGCAGTTACTCCAACTGTAACCACTTCTAGTCCAAGTCCTGCTCCAGTCTCAGAGA
CGTCTACAGTTACAGACAGGACCACTGCACCCAGTACAGCTACCACTGCTTACACAGTCA
CCACCACAAAGCTTGTCACAGTGGAGCGTCTTCCCCCAACAACA---ACTACACCTGTCC
CTCCTGGTTTACCAAGCACAGCCTCCACAACCTCCTCACCTCTCCCGGCTTCACCTCCTG
TTGAAACAGAAACTGTATCTTTGCCTGTAGTCACTTCAGCTACAACCACAGAATCAGTCA
CACCACCTGCTCCTTTGATCACCAGTAGAACAACACCATACACAAGTCCAGAGACGACAA
CACCACCCGCTACCACTGAGAAGATCCTACACACCACTCCTGCTGAACTGACAACTTCTA
CAACAACCATTCCTGAGTTACCAACATCAACCCCAATCCTTGCTGCGCTGACTACAACTG
CACCATCTGCTCCAACCTCAGCTGCTTCAGACTGGGGAGCAACAACAACAAAGAAAGTGA
CTGTACTTGAATCCACTGTGTCTGAAATACCTGATGCTACCACAACAACGGCTGCACCTC
CACCGCTGAAGATTACAGACATCACAACTTCTCCTGTGTCCACCACTACGACCTATGCTG
AGAGAACCTCCTGGTCTGCTGCCGTCCCAACAGCAGAGACTTGGAGTACAACTTCAAGAC
CTCCAGAGGTTCCAGAAACATCCACCATGTCCATGGGTCCTCCTGCTACGACTAAACCAA
CTGTACCTCCAGAGTCTCCTACAGAAACTACTCCTGTACCACTCTTACCAACAACAGAGA
GCTCCACCCATCCTGCTACTACTGTGCAGACCTCCGAGCCTTGGCGTCCCCCCCATTGGG
AGACCTCCACCACCCCTGTCCACAGCCCCACAGTGAAGGCTACACCAGAGGTTACTTCTG
AAACTCTTATCCATGAGCTCACTTCCACTACAACTACTGAAGTACCTCACGTTCCCATGA
CGTCACAACCAGTTGTCACTTCTGCAACATCAGCTGCTGCCACAGCCACCACTGCCAGAA
CCACAACGTCTCCTGAAGTCGTTACTGCAGAAATTGCAGCCACCACAACCAGAAAACTAG
CTACACCCCCAGGTCCACCTGCACCTGGTGTTCCTGAGACTCTTCTCACCACCACCTCTA
CAAGAGCTCCACCAGGTGTTGCCACCACCACTCTCAGACCTGTCATTGTACAGCCGATTA
CAGAGACGAGGCACCCTGTGACTGGCAGAGTGGAGGTGTCAACGAGAGCTACAACCACAC
CTCCTCCATCTTTGTCTCCACTGCACACAACTACTACTTCCACCGCAGCTTCAACAATAC
AGGAAAAAGTCACCACCCGGCTGGTGTCCACTGCTAGAGCTACACCAGCGACAACAACTA
CCACCATCACAAGGACGACCACCATTAGAACGACACCCAGGGTCCCTGTGACAACAAGGG
TTACCCCCAGAGTCACAACATCGGAGAGGTCAACCGGCAGGCCAGTTACTGCACGGGTTA
CCATAGCAACAAGGCCAGTAACCACCAGATCCACTACTTTCAGCCCACCGATTGCCACAC
CAAGCCCCAGCACAACAACCATCTCAGGAGTGCCGTCTACATCTGTCGCAACACCTGCAG
AGTTGGTTACCACAGCCAGCACCACTGAACCCGTCCACACAACTACAGCGCTTCCCGTCC
TGCCCCCCATCGCCACTCCACCGCCCGCTCCTACTCTATCAACAGAACCTACAGCCGTCC
CCATAACAACGACCATAGAGTCCGCCACATCTGAGAAAACCATGACAACCAAAGAGAGCG
ATGTGTCACCATCCACTTCCCAACCGGTGACGCCTCCACCTGATACTCACTGGATATCCA
CCCAGAAGCCTGATATTCCCACTCCTGCTACGACTTCACTCCCAGCAGCCACCTCGGTCC
AAACTACTGAGCAAGACCGAGTCGATCATACCAGTCCAGGTGCAGTGATGCCCCCTGAAC
CGGCGTCACCGTACACACCTTTAGAAACGACCAGACACACAGCAGAGGGGACGACGTCTG
TGGCTGTATCACCCACAAGGATGTGCACACCTCCATATGCAGAGATCGTGGATGAGTGCA
CAAAGTACATCTGTGTCAACAACCAGCTTGTCCTGTTCAACAAATCTCAAAGCTGCCCCT
TCACTGCTGACCCTCCCAACTGCGGCCTACTTGGCTTTGCCGTACTGGTCAATGGAGACA
AGTGTTGCCCAAAGTGGGACTGTCCATGTCGCTGCTCGATGTTTCCAGATCTGAATGTGA
TCACATTTGATGGGAACAGTGTTGCCATTTACAAGGCTGCCTCATACATAGTGACCCAGC
TGCCCAATGAGACTGTCAGCGTCCTGGTTCAGGAGTGTCCCGCTGATTCAGAGTCACCAC
TCCTCTGGAATTTCACCAACCTCTGTCTGGTGGCTCTCAACATCACCCACAAATCCAACC
ACATCCTTATCAACAGGCTGCAGAGGAGGCTCTATGTCAACTCACGGTACGCCAAGCCTC
GATTCAAAAAGTTTGGCTTTGAAATCTACGACACAGGCAACATGTACCTGATCCGCAGCC
CGGCTGGTCTCAAGCTTCAGTGGTACCACAGCACCGGCATGATGGTGATCGACAGCGACA
GCTCCAGCTCCAGCCCCAAGCTTCACACCATGGGCCTCTGTGGTTTCTGTGATGGAGACC
CAACAAACGACCTGACTCTGGCCAACGGCACCACAGTGGGTGTAAGCGAGGATCCGGCTA
TCTTCATTGACAGCTGGCAGGTTCCCAACACCACCAGCTACATCAGCCACAGCCGCCGCC
GCGAGCTCAACTGCTCCACAAGCGACTGCTCCAGCTGCCTGGTCATGCTGGAGAACCATG
CCTTCTCCCCCTGCCATGCCTTTGTCCCACCAAGCACCTTCTGTGAGGTTTGGGTTCGAG
ATGCAGAGTATGTCAACAACCAGTGTGTGGCGCTGGCTGCCTACGTGGCTTCCTGCCATA
AATTCAACATCTGCATTGAGTGGAGGAGTCCAGATTACTGCCCCTTCCTGTGTCCCGACA
CTCTGCGGTATCAGGCCTGTCTGCCTGCCTGCACATCTCAGTCCTGCCCCAACAACGACT
TTGACTCGGACCCTGACCAGTGTTCAGGCCTGACTGAGGGCTGCGTGTGCCCCGAGGGAA
CGCTGCTCCACCGGCCTTACTCCGCCCTCTGCATCTCACCTGAGAAGTGTGCCTGCACTG
ACAGCTCCGGCGTTCCTCGTGCACACGGCGAGGTGTGGAAAGCCTCAAAGGACGCCTGCT
GCATGTATCGCTGCGACAACGACACCATCGTTCCTGTAGAGTACAACTGCTCCAACATGG
CAGTGCCAGTGTGCCGTCGATCAGGGGAGGTGGTCATCAGCCTGGCCGACGACACCAGCT
GCTGCCCACAGAAAGTCTGCGTGTGTAACCAGAGCCTGTGTGACCCGCTCCCTCCTGAGT
GTAAATACGGGGAGAAGCTGGTGTCGTACTACAGACAGGACTCCTGCTGTCCGGACTACG
TGTGTGAGTGTGATCCTCAACACTGTGAGTCGGATGTCCCCGCCTGCAGAGAGGACCAGA
CTCTGATCGCCACCAGAGCTGAAGGCAGCTGCTGTCTTGCTCACATCTGCATGTGTTCTT
CCTGTGTGGAGATGCCTCCTGTCTGCCAGGACGGCGAGGTGCTGACAGTGGACAGTAACA
CCACGGATCGCTGCTGCCCCGCCTACCACTGTGTGTGTGAGCCGTACAGGTGTCCTCAGC
ACAGTTGTCCTGTTGGGATGTCGGTGGTGTCCGTTTCCAGTCCCAGTCGCTGCTGTCCAA
ACCAAACATGTGAGTGTTCCTGTGAAAAGATCGCATCTCCAAAATGTGGCCTGGGAGAGG
CCGCCCAGCTGGACCGGGCCTTCCTGTCGGACCCACAGAACCAGTGTGCCTGCAAGAGAT
ACAAGTGTGTGCGCGAGGCAGTGTGTGTGTTTGGTGAGCGCGGCGTGTTGCGGCCAGGTC
AGACTCTTGTGGAACACCATGACGACGGCTTGTGTCACAGCAGGCAGTGCAGCCGCAGCC
TCGACCCAGCGAGCGGCTTCCACCTACTGCGCACCAGCAGCATCAACTGCTCCGCCCACT
GCCAACCAAATCAGATCTACATCCCTCCGAAGGACCAGACGACGTGCTGCGGTGTTTGTA
AGAATATTTCCTGCCTCTATGAACATGAGAACGGGACAACACTTCTCTATAAGCCAGGGA
AGTCCTGGGTGTCTAACTGCATGAAGTTCGACTGCACAGACACTTTGTCTGGACCGACGC
TCATATCCTACTCCTTCAGCTGCCCACCATTCAACGAGACAGAGTGTATGAAGATCGGAG
GAACCATCGTAAGTTACATGGACGGGTGCTGCAAGACAT---------------------
---------------------------------------------------GCAAAGAAG
ACGGGAAGTCGTGTCAGAAGGTGACGGTGAGGATGACAATCAGAAAGAACGACTGTCGCA
GCAACAGGCCGGTAAACATTGTGTCATGTGATGGGAAGTGTCCTTCTGCCAGCATCTACA
ACTACAACATCAACACGTATGCTCGCTTCTGCAAGTGCTGCAGGGAGACGGGGCTGCAGC
GGCGCGCCGTGCAGCTCTACTGCAGCGGCAACGCCACCTGGGTCAGCTACACCATCCAGG
AGCCCACAGACTGCTCCTGCCAGTGGTCCTAA
>XP-033488089.1_lan
------------------------------------------------------------
------------------------------------------------------------
----------------------------ATGGAAGGATCAGGTT----------------
------------------------------------------------------------
-----------------ATGGTTACCAGTGTTGCATGAAATACCTGC-----TGATACAT
TTTCTCTCCTTGAAG---------------------------------------------
---------GACCTCCAGACAGCAGCTGCTGTGTTAGAAACCAACACGTCTTCCTCCAGT
CCTTCACTGGACAGTCGGACTGCTGCGTCCAACCTGACGTCCTCCAGCACAGAGTCAGAG
AGGACACTGACCTCGTCATGGACCCTCACCTCTGACCAATCATCTGCAACCACAGCACCA
TCTAGTCCAACACCGTCTAGAGCAGTATCATCCAGCCAATCCACAGGCAGCACAACACAA
ACCAGCCAATCACCAACCAGCACAGTACCATCCAGCCAATTGCCAGGCAGTCCAACAGCT
GCCACAGCATCAGCGGGCCAATCACCAATCGGCAGGACACAAACCAGCCAATCACCAACG
GCCATAGCATCAGCCAGCCAATCACCAACCACCTCACCATCAACCATTCAATCACCAGTC
AACACAGCACAAACCAGCCAATCACCAACCAGCGTAACACCATCCAGCCAGTTAACAACC
ACTACAGCATCAGCCAGCCAATCAACAGGCAGCACAACACCATCTAGCCAATCGCCAACC
AGCACAACACCACCCAGCCAATCACCAGGCAGCACAGCACAAACCAGCCAATCACCAACC
ACCACATCATCAGCCAGCCAACCCCCAAGCAGCACAACACCATCCAGCCAATCATCAACA
AAATTACAACCAGTCAGCCAATCGCCAACCTCCAAAACACCAGCCAACCAATCACCATCA
AGCACAACTGCAGCCAGAAAAACATTAAGCAGCACAACAG--------------------
-------------------------------------------TCAGCCAAACACCAACC
AACAAAGTGCCAGCTAGTCAATCACCAGTCAGCAATCCACCAGTCAGAACCTTATCTGAC
CATTCAGCAGGCATTACTACAACACCTAGCCAATCATCATCCAACCAAACACCATTAAGC
CAATCAACGCATGGCTCCAAAACATCAAACCAGACCCCCCTCACCTCAACATCACAACAA
TCACCAACCACTTCAACATCAGCTGATCGATCCATTAACAGCCCAAAAACATCACACCAT
GTATCATCCAGCATAACGTCACATAACCAATCACCGTCAAAATCAACACCATCTGACCAA
TCACTCACCTCCTCAGTGTCAGCAAACCAATCATCACCTACAGTCAGCAGAGAGGAGCGT
CCAATGAACATGTCACTGCTTGCCAGGCAGGCGAAGGAAGCCCTGAGGTCATCGATTCGT
AGGATTCA---AGGGCCATGTGCGTTCCCCTGCCTGAATGGAGGACAGTGCATTCAGTCA
GAGTCATGTGACTGCAGCTTGTATCAGGCCACTGGACACAGATGTCAGACAGTTCCAAAC
CCTGGCTTTGAGAGGGAGATGACATGTCGCACGTGGGGTCAGTACAACTTTGAGACCTTT
GACGGCCTCTACTACCACTTCCCCGGTCGATGCACGTACACTCTGCTGAGGGACTT----
-----------GACTGGT------------GTCCACAATGACCCAGGCTGCAGCTCTGCC
CCTTACACCTGCCAACGATCTGTCAGTCTCTTCCTCCCGTGGGAGGGTGAAGTTCGGCTG
CACGCCACCAATGTGACCTTCAAGGGCCAAAGTTTGCAGCTGCCTCATCACATCCACGAC
CTGCAGCTGGAGCAGATCTCCCAGTACGTTTTGGTGACGCAGCAGCACGGCTTCACGCTG
GCCTGGGAGGGACGCAGCGGCTCCGTCTACATCAAACTCAGCCCAGAGTTTGTGGGCAGA
ACCTGCGGCATGTGTGGGAACTTCAACGCAGACGTCCAGGACGACCTGAAGACGAGTTAT
GGTGTGCTGACTCATGAAATAGAAATGTTTGGGAATAGCTGGGTGGAGGCAGAGCCTCAT
CAGACCCGATGTCCCATGGTGTCCTCTGGCTTCCCTTCACCCTGTGCTGCTGTCGAAGCT
CATGTCCTGCTGAAAGTGGAGGAGGTGTGTGCAATGCTGCTGGATCCGCCATTTCAGAGC
TGCCATGACTTTGTCAGCCCACTGTCCTACATGGCCAGCTGCTCCAACGACCTCTGCATG
TCGGGTCCCAACGGTGATGTGGTATGCCAGGTGTTCAGTGAGTACGCCCGGGCCTGTGCC
CATGCTGACCACCCACTGCACGACTGGAGGCAGCGCATTCCTCAGTGTGCGAAGCAGTGT
CCCCTTGGTCTGCAGTACAGGGAATGCATCAGCTGCTGCCCGGAGACCTGCAACCTGGAG
CGAACATGCATCGACAGCAAGCTGGCCTGCCTGGATGGATGCTACTGTCCTGATGGTCTG
ATCTACGAGGACGGAAGCTGTGTGACGCCTTCTGACTGTCCCTGCGAGTACCACGGCATG
TTTTATCCATCTGGTCAGACGCTGCAGGAGGAATGCAACAACTGCACATGTGTGGGTGGA
GTGTGG-AACTGCACTGACTACAGCTGCCCAGGCGAGTGCTCTGTGACTGGAGACATGTA
TTTCCAATCCTTTGACGGGCGGATCTACACCTTCCCTGCAACATGTCAGTATGTCCTTGC
CAAAAGTCACAACTCAGGGAAGTTCACAGTCACCATCCAGAACGCCCCCTGTGGAGCCAA
TTTGGACGGGGCCTGCATCCAATCAGTTAACCTGGTTATTGACGAGGATCCAAGAACGGA
GATTACACTGAGCCACGTTGGCGAGGTCTTCATGGCCGGACAGTACCGCATCTCCCTGCC
CTATTCTGACGACCTCTTCCACATCCAGGAGCTGTCGTCCATGTTCCTCCAGGTGAAGAC
GGCGTTCGGCCTGCGCCTGCAGTACAGCTGGAAGGAGTTTCGCCTCTACCTGCAGGCCGA
GGAGCTGTGGAAGGACGACACGGTGGGCCTGTGCGGCACCTTCAACGGCAACATTCAAGA
TGACTTCCTATCTCCATCAGGTATGATAGAAAGCACTCCTCAGCTGTTTGGAAACGCCTG
GAGAGTCTCGTCAGCATGTTCGACCAGCCTGAGCACACCTCAGCTCGACCCCTGTGACAC
ACACCAGCAGGCCGTGACCTACGCCTCAGAGATGTGTGACATACTGAACCAGGATCTG-T
TCTCCGCCTGCCACGAGTACCTCAGTCCGACAACCTTCCATCAGCAGTGCCGCTCAGACA
CCTGTAAGTGCGGGACGCCTTGCCTCTGCTCTGCACTGGCCCATTATGCTCGCCACTGCC
GCAGATTCTCCGTCATCGTTGACTTTCGATCGCAGATACCTGACTGTGCGGTCACCTGTC
CTGCCACCATGCAGTACGGCACCTGCGTCTCGTCCTGCCAGCGCCGTTGCTCCGCCCTCT
CTGTCCCGCAGCACTGTGGGGAGGAGTGTGAGGAGGGCTGCGTCTGCCCTCAGGAGACCT
TCTACAACCATCGAACACACACCTGTGTGCACAGGAGTGAGTGTCCCTGCAGCTTCCTCG
GAGCAGATTACGAACCAGGAGATGTGATCATGACTTCAGCAGGTGTTCAATTGTGTCTGA
ACGGTAAACTGGTGTCTCAAACAACACACAGTGACATGTTGTGTCCAGCTGGTCAGCTCT
ACCAGAACTGCTCAGAGGGGGACGATGGCCTCATGTCGGGAGGGGGCGTGGCCTGCGAGC
GCACCTGTGAATCCTACCTGCTGAACCTCACCTGCTCGACACATGAGCCCTGCGTGGCTG
GATGTACCTGCCCTCCTGGGTTGCTGAAACATGGAGACGAGTGCTTTGAACCAGCATCCT
GCCCCTGTCTATGGAAAGGGAAGGAGTATTATCCTGGTGACAGAGTCAACTCCCCCTGCC
ATGAGTGTGTTTGCCAGCATGGGACGTTCCAGTGTGTGTTTCATCCGTGTCCATCCATGT
GCATGGCTTACGGAGATCGCCACTACAGGACGTTTGATGGACTGTTGTTTGACTATGTGG
GCGCATGCAAAGTCTATCTTGTAAAGAGCAGTGCTGATGTGATGCTCAGTGTAACAGCCG
AAAACATCGACTGTTTCGACAGTGGACTCATCTGCAGGAAATCTCTGCTGATCAACATCG
GACGATCCTTCGTAGTGTTTGATGATGACTCTGGGAAACCAAATCCATCCAGTGTGATTG
ACAGGAAGCAGAGGATGTTCATCTGGCCGGCCGGGTACTACACAGTGGTTAATTTTCCCG
AGGAAGACGTCACCGTCCTCTGGGACCGTAAGACCACCATTCACATCCAGGTCGGACCTC
GCTGGCAGGGGAAGCTAAGCGGGCTATGCGGGAACTTTGACATGAAGACAGTGAATGAGA
TGCGAACTCCCGACAACATCGACTCCCCAACGCCACAGGAGTTTGGAAACAGCTGGACTG
CAGCAGAGTGTGTGAACAGTCCAGATATCAGACACCCCTGCAGCCTCAGTCCTCTCAGAG
AGCCTTTTGCAAAGCGGCAGTGTGGCATCCTGCTCAGTGAGGTCTTCCAGGCCTGCCACC
CGGTGGTGGATGTAACCTGGTTCTACATGAACTGCCTGGCAGACACGTGTGCCTGCAGTC
GTGGAGGCGACTGCGAGTGTTTCTGCACCAGCGTGGCGGCATACGCCCAGCGCTGCTGCC
ACCAGGGCGTTCCTGTCGACTGGCGCTCCCCATCTCTGTGCCCATATGATTGTGAATACT
ACAACAAAGTTCTGGGTAAAGGCCCCTTCAGGCTCATCACCTTCAGGGATCGCACGACGC
TGTTGGCAGCCAGCAGGTCCAGTGGCTCTGTGTTCCTGCAGCGGGGCAACCTCAGCGTCT
ACGCCGCCCCTCGAGTCCTCTCGCAGTTCATGATGACGCCAGGCCTCAGCAGAGCCCGCC
CACATGACACGTCACGGATTTCCTTCGAGGCAGCCGACAGATCGAACTACTTCCTGTACG
CGAGCCCCAGTGGTGAGGTGAAGCTGGCTAAGTGGGAGGACAGCGAGGCATTCTGGGACG
GCGCCACCTTCGTCCTCCACAGGAACACCTGGATCCCCGGCTACGACTCGCTGGAGTCCC
ACGCAAAACCCGGCTTCTTCCTGCACGCCACGCTGGCCCGCCTCCACCTGCTCAAGTACA
GACACACAGACAGCTTCCGCAAGGCCACGCTGTTCAGACTGACAGGCCCCAGCCCGGATG
CCCCACCTGCTCCTCGCTGTCAGTGGAG----GTACGATTCCTGCGTCGTC---------
--CCCTGCTTCAAAACCTGCAGCAACCCGTCAGCTGAAGCCTGCGTCACCATCCCACAAG
TGGAGGGCTGCCTTCCTGTCTGCCCACCACACATGGTTCTGGATGAGATCACCCATCGCT
GTGTCTATATTGAAGACTGCATTAAGGTCCCAGTTGCTGTGCAGCCTGTAACACCGCCCA
CTGCTCTGCTGACCTCTGCAACTGTCACTACTTCAACAACTGCCT---CCATCACCACCA
GTGCATCCTCCACCCCTCTCCACACTGGTGCCACCTCTAAAATCACTACCACTACTCCTG
CTGAGAGCACACACACAACCTTGTCTGAAGCTCCACCTGCCCCAGTGACCATCCGTCCCG
TAGTTCCTGAACCACCCAGAACACCAGAACCCCCATCTCCTCCAGCAGTGCTTCCTCCTG
ACAGACCAGAGGTGGAGGAGCCACTGTCTACCGTCAGAGTGACTGAAGCCTCGACCACTA
CTGTGACAGGTACAACAGCATGGACGACCAGAGCTGTGAGCTCCCCTACCAGCCCCTCCC
GCCCCAGCACACCCAAGACGAGCAGCGCTCCGTATGCCATCACAGCTCTGTTCTGGGTCA
CCTCCTCCACCAAGCCCACCGATCTTCTATGGCCACCCTTCACCACCACTGCTTCGACCC
TGCAGCCATCTACCACTGTAGCACCAACCGCAAGCTCTGTCGAAGGGCCAACCACCATCA
GTATCCCTCCTCCTGCTGTCGTGCAACCAACCAAAGAGACCACAGAGGCTACAACACATT
CAGTAGCAGTTACTCCAACTGTAACCACTTCTAGTCCAAGTCCTGCTCCAGTCTCAGAGA
CGTCTGCAGTTACAGACAGGACCACTGCACCCAGTACAGCTACCACTGCTTACACAGTCA
CCACCACAAAGCTTGTCACAGTGGAGCGTCTTCCCCCAACAACA---ACTACACCTGTCC
CTCCTGGTTTACCAAGCACAGCCTCCACAACCTCCTCACCTCTCCCGGCTTCACCTCCTG
TTGAAACAGAAACTGTATCTTTGCCTGTAGTCACTTCAGCTACAACCACAGAATCAGTCA
CACCACCTGCTCCTTTGATCACCAGTAGAACAACACCATACACAGGTCCAGAGACGACAA
CACCACCCGCTACCACTGAGAAGATCCTACACACCACTCCTGCTGAACTGACAACTTCTA
CAACAACCATTCCTGAGTTACCAACGTCAACCCCAATCCTTGCTGCGCTGACTACAACTG
CACCATCTGCTCCAACCTCAGCTGCTTCAGACTGGGGAGCAACAACGACAAAGAAAGTGA
CTGTACTTGAATCCACTGTGTCTGAAATACCTGAAGCTACCACAACAACGGCTGCACCTC
CACCTCTGAAGATTACAGACATCACAACTTCTCCTGTGTCCACCACTACGACCTATGCTG
AGAGAACCTCCTGGTCTGCTGCCGTCCCAACAGCAGAGACTTGGAGTACAACTTCAAGAC
CTCCAGAGGTTCCAGAAACATCCACCATGTCCACAGGTCCTCCTGCTACTACAAAACCAA
CTGTACCTCCAGAGTCTCCTACAGAAACTACTCCTG---------TACCAACAACAGAGA
GCTCCACCCATCCTGCTACTACTGTACGGACCTCCGAGCCTTGGCGTCCCCCCCATTGGG
AGACCTCCACCACCCCTGTCCACAGCCCCACAGTGAAGGCTACACCAGAGGTTACTTCTG
AAACTCTTATCCATGAGCTCACTTCCACTACAAGTACTGAAGTACCTCACGTTCCCATGA
CGTCACAACCAGTTGTCACTTCTGCAACATCAGCTGCTGCCACAGCCACCACCGCCAGAA
CCACAACGTCTCCTGAAGTCGTTACTGCAGAAATTGCAGCCACCACAACCAGAAAACTAG
CTACACCCCCACGTCCACCTGCACCTGGTGTTCCTGAGACTCTTCCCACCACCACCTCTA
CAAGAGCTCCACCAGGTGTTGCCACCACCACTCTCAGACCTGTCATTGTACAGCCGATTA
CAGAGACGAGGCACCCTGTGACTGGCAGAGTGGAGGTGTCAACGAGAGCTACAACCACAC
CTCCTCCATCTTTGTCTCCACTGCACACAACTACTACTTCCACCGCAGCTTCAACTATCC
AGGAAAAAGTCACCACCCGGCTGGTGTCGACTGCTAGAGCTACACCAGCGACAACAACTA
CCACCATCACAAGGACGACCACCATTAGAACGACACCCAGGGTCCCTGTGACAACAAGGG
TTACCCCCAGAGTCACAACAACGGAGAGGTCAACCAGCAGGCCAGTTACTGCAAGGGTTA
CCATAGCAACAAGGCCAGTAACCACCAGATCCACTACTCTCAGCCCACTGATTGCCACAC
CAAGCCCCGGCACAACAACCATCTCAGGAGTGCCGTCTACATCTGTCGCAACACCTGCAG
AGTCAGTCACCACAGCCAGCACGACTGAACCCGTCCACACAACTACAGTGCTTCCCGTCC
TGCCCCCCATCACCACTCCACCGCCCGCTCCTACTCTATCAACAGAACCTACAGCCATCC
CCATAACAACGACCATAGAGTCAGCCACATCTGAGAAAACCATGACAACCAAAGAGAGCG
ATGTGTCACCATCCACTTCCCAACCGTTGACGCCTCCACCTGATACTCACTGGATATCCA
CCCAGAAGCCTGATATTCCCACTCCTGCTACGACTTCACTCCCAGCAGCCACCTCGGTCC
AAACTACTGAGCAAGACAGAGTCGATCATACCAGTCCAGGTGCAGTGATGCCCCCTGAAC
TGGCGTCACCTTACACACCTTTAGAAACGACCAGACACACAGCAGAGGGGACGTCGTCTG
TGGCTGTATCACCCACAAGGATGTGCACACCTCCGTATGCAGAGATCGTGGATGAGTGCA
CAAAGTACATCTGTGTCAACAACCAGCTTGTCCTGTTCAACAAATCTCAAAGCTGCCCCT
TCACTGCCGACCCTCCCAACTGCGGCCTACTTGGCTTTGCCGTACTGGTCAATGGAGACA
AGTGTTGCCCAAAGTGGGACTGTCCATGTCGCTGCTCGATGTTTCCGGATCTGAATGTGA
TCACATTTGATGGGAATAGTGTTGCCATTTACAAGGCTGCCTCATACATAGTGACCCAGC
TGCCCAATGAGACCGTCAGCGTCCTGGTTCAGGAGTGTCCTGCTGATTCAGAGTCACCAC
TCCTCTGGAATTTCACCAACCTCTGTCTGGTGGCTCTCAACATTACCCACAAATCCAACC
ACATCCTCATCAACAGACTGCAGAGGAGGCTCTATGTCAACTCACGGTACGCCAAGCCTC
GATTCAAAAAGTTTGGCTTTGAAATCTACGACACAGGCAACATGTACCTGATCCGCAGCC
CGACTGGTCTCAAGCTTCAGTGGTACCACAGCACCGGCATGATGGTGATCGACAGCGA--
----CAGCTCCAGCCCCAAGCTTCACACCATGGGCCTCTGTGGTTTCTGTGATGGAGACC
CAACAAACGACCTGACTCTGGCCAACGGCACCACAGTGGGCGTAAGCGAGGATCCAGCTA
TCTTCATTGACAGCTGGCAGGTTCCCAACACCACCAGCTACATCAGCCACAGCCGCCGCC
GCGAGCTCAACTGCTCCACAAGCGACTGCTCCAGCTGCCTGGTCATGCTGGAGAACCACG
CCTTCTCTCCCTGCCACGCCTTTGTCCCACCAAGCACCTTCTGTGAGGTTTGGGTTCGAG
ATGCAGAGTACGTCAACAACCAGTGTGTGGCGCTGGCTGCCTACGTGGCTTCCTGCCATA
AATTCAACATCTGCATTGAGTGGAGGAGTCCAGATTACTGCCCCTTCCTGTGTCCCGACA
CTCTGCGGTATCAGGCCTGTCTGCCTGCCTGCACGTCTCAGTCCTGCCCCAACCACGACT
TCGACTCGGACCCTGACCAGTGTTCAGGCCTGACTGAGGGCTGCGTGTGCCCCGAGGGAA
CGCTGCTCCACCGGCCTTACTCCGCCCTCTGCATCTCACCTGAGAAGTGTGCCTGCACTG
ACAGCTCCGGCATTCCTCGTGCACACGACGAGGTGTGGAAAGCATCAAAGGACGCCTGCT
GCATGTACCGCTGCGACAATGACACCATCGTTCCTGTAGAGTACAACTGCTCCAATATGG
CGGTGCCGGTGTGCCGTCGATCAGGGGAGGTGGTCATCGGCCTGGCCGACGACACCAGCT
GCTGCCCACAGAAAGTCTGCGTGTGTAACCAGAGCCTGTGTGACCTGCTCCCTCCTGAGT
GTAAATACGGGGAGAAGCTGGTGTCGTACTACAGACAGGACTCCTGCTGTCCGGACTACG
TGTGTGAGTGTGATCCTGAACACTGTGAGTCGGACGTCCCCGCCTGCAGAGAGGACCAGA
CTCTGATCGCCACCAGAGCTGAAGGCAGCTGCTGTCTCGCCCACATCTGCATGTGTTCTT
CCTGTGTGGAGACGCCTCCTGTCTGCCAGGACGGCGAGGTGCTGACAGTGGACAGTAACA
CCACGGATCGCTGCTGCCCCGCCTACCACTGTGTGTGTGAGCCGTACAGGTGTCCTCAGG
TCAGTTGTCCTGTTGGGATGTCGGTGGTGTCCCTTTCCAGTCCCAGTCGCTGCTGTCCGA
ATCAAACATGTGAGTGTTCCTGTGAAAAGATCGCATCTCCAAAATGTGGCCTGGGAGAGG
CCGCCCAGCTGGACCGGGCCTTCCTGTCCGACCCACAGAACCAGTGTGCCTGCAAGAGAT
ACAAGTGTGTGCGTGAGGCAGTGTGTGTGTTTGGTGAGCGCGGTGTGCTGCGGCCAGGTC
AGACTCTTGTGGAACACCATGACGACGGCTTGTGTCACAGCAGGCAGTGCAGCCGCAGCC
TCGACCCGGCGAGCGGCTTCCACCTACTGCGCACCAGCAGCATCAACTGCTCCTCCCACT
GCCAACCAAATCAGATCTACATCCCTCCGAAGGACCAGACGACGTGCTGTGGTGTTTGTA
AGAATATTTCCTGCCTCTACGAACATGAGAACGGGACAACACTTCTCTATAAGCCAGGGA
AGTCCTGGGTGTCAAACTGCATGAAGTTCGACTGCACAGACACTTTGTCTGGACCGACGC
TCATCTCCTACTCCTTCAGCTGCCCACCATTCAACGAGACAGAGTGTATGAAGATTGGAG
GAACCATCGTAAGTTACATGGACGGGTGCTGCAAGACAT---------------------
---------------------------------------------------GCAAAGAAG
ACGGGAAGTCGTGTCAGAAGGTGACGGTGAGGATGACAATCAGAAAGAACGACTGTCGCA
GCAACAGGCCGGTAAACATTGTGTCATGTGATGGGAAGTGTCCTTCTGCCAGCATCTACA
ACTACAACATCAACACGTACGCTCGCTTCTGCAAGTGCTGCAGGGAGACGGGGCTGCAGC
GGCGTGCCGTGCAGCTCTACTGCAGCGGCAACGCCACCTGGGTCAGCTACACCATCCAGG
AGCCCACAGACTGCTCCTGCCAGTGGTCCTAA
>E.fuscoguttatus.22638_fus
------------------------------------------------------------
------------------------------------------------------------
------------------------------------------------------------
------------------------------------------------------------
------------------------------------------------------------
------------------------------------------------------------
------------------------------------------------------------
------------------------------------------------------------
------------------------------------------------------------
------------------------------------------------------------
------------------------------------------------------------
------------------------------------------------------------
------------------------------------------------------------
------------------------------------------------------------
------------------------------------------------------------
------------------------------------------------------------
------------------------------------------------------------
------------------------------------------------------------
------------------------------------------------------------
------------------------------------------------------------
------------------------------------------------------------
------------------------------------------------------------
------------------------------------------------------------
------------------------------------------------------------
------------------------------------------------------------
------------------------------------------------------------
---ATGAACATGTCACTGCTCGCCAGGCAGGCGAAGGAAGCCCTGAGGTCATCGATTCGT
AGGATTCAAGCAGGGCCATGTGCGTTTCCCTGCCTGAATGGAGGACAGTGCATTCAGTCA
GAGTCATGTGACTGCAGCTTGTATCAGGCCACTGGACACAGATGTCAGACAGTTCCAAAC
CCTGGCTTTGAGAGGGAGATGACGTGTCGCACGTGGGGTCAGTACAACTTTGAGACCTTT
GACGGCCTCTACTACCACTTCCCCGGTCGATGCACGTACACTCTGCTGAGGGACTGTGAA
GAAACCACCCAGGCCGGCATTGTCGTCCAGGTCCACAATGACCCAGGCTGCAGCTCTGCC
CCTTACACCTGCCAAAGATCTGTCAGTCTCTTCCTCCCGTGGGAGGGTGAAGTTCGGCTG
CACGCCACCAATGTGACCTTCAAGGGCCAAAGTTTGCAGCTGCCTCATCACATCCACGAC
CTGCAGCTAGAGCAGATCTCCCAGTACGTTCTGGTGACGCAGCAGCACGGCTTCACGCTG
GCGTGGGAGGGACGCAGCGGCTCCGTCTACATCAAACTCAGCCCAGAGTTTGTGGGCAGA
ACCTGCGGCATGTGTGGGAACTTCAACGCAGACGTCCAGGATGACCTGAAGACGAGTTAT
GGTGTGCTGACTCATGAAATAGAAATGTTTGGGAACAGCTGGGTGGAGGCAGAGCCTCAT
CAGACCCGATGTCCCATGGTGTCCTCTGGCTTCCCTTCACCCTGTGCTGCTGTCGAAGCT
CATGTCCTGCTGAAAGTGGAGGAGGTGTGTGCAATGCTGCTGGATCCGCCATTTCAGAGC
TGCCACGACTTTGTCAGCCCGCTGTCCTACATGGCCAGCTGCTCCAACGACCTCTGCATG
TCGGGTCCCAACGGTGATGTGGTATGCCAGGTGTTCAGTGAGTACGCCCGGGCCTGTGCC
CATGCTGACCACCCACTGCACGACTGGAGGCAGCGCATTCCTCAGTGTGCGAAGCAGTGT
CCCCTTGGTCTGCAGTACAGGGAATGCATCAGCTGCTGCCCGGAGACCTGCAACCTGGAG
CGAACATGCATCGACAGCAAGCTGGCCTGCCTGGATGGATGCTACTGTCCTGATGGTCTG
ATCTACGAGGACGGAAGCTGTGTGACGCCTTCTGACTGTCCCTGCGAGTACCACGGCATG
TTTTATCCATCTGGTCAGATGCTGCAGGAGGAATGCAACAACTGCACATGCGTGGGTGGA
GTGTGG-AACTGCACTGACTACAGCTGCCCAGGCGAGTGCTCGGTGACTGGAGATATGTA
TTTCCAATCCTTTGACGGGCGGATCTACACCTTCCCTGCAACATGTCAGTACGTCCTTGC
CAAAAGTCACAACTCAGGGAAGTTCACAGTCACCATGCAGAACGCCCCCTGTGGAGCCAA
TTTGGACGGGGCCTGCATCCAATCAGTTAACTTGGTTATTGACGAGGATCCAAGAACGGA
GATTACACTGAGCCACGTTGGCGAGGTCTTCATGGCCGGACAGTACCGCATCTCCCTGCC
CTATTCTGACGACCTCTTCCACATCCAGGAGCTGTCGTCCATGTTCCTCCAGGTGAAGAC
GGCGTTCGGCCTGCGCCTGCAGTACAGCTGGAAGGAGTTTCGCCTCTACCTGCAGGCTGA
GGAGCTGTGGAAGGACGACACGGTGGGCCTGTGCGGCACCTTCAACGGCAACATTCAAGA
TGACTTCCTATCTCCATCAGGTATGATAGAAAGCACTCCTCAGCTGTTTGGAAATGCCTG
GAGAGTCTCGTCAGCATGTTCGACCAGCCTGAGCACGCCTCAGCTCGACCCCTGTGACAC
ACACCAGCAGGCCGTGACCTATGCCTCAGAGATGTGTGACATACTGAACCAGGATCTG-T
TCTCTGCCTGCCACGAGTACCTCAGTCCGACAACCTTCCATCAGCAGTGCCGCTCAGACA
CCTGTAAGTGCGGGACGCCTTGCCTCTGCTCTGCACTGGCCCACTATGCTCGCCACTGCC
GCAGATTCTCCATCATCGTTGACTTTCGATCGCAGATACCTGACTGTGCGGTCACCTGTC
CTGCCACCATGCAGTACGGCACCTGCGTCTCGTCCTGCCAGCGCCGTTGCTCCGCCCTCT
CTGTCCCGCAGCACTGTGGGGAGGAGTGTGAGGAGGGCTGCGTCTGCCCTCAGGAGACCT
TCTACAACCATCGAACACACACCTGTGTGCACAGGAGTGAGTGTCCCTGCAGCTTCCTTG
GAGCAGATTACGAACCAGGAGATGTGATCATGACTTCAGCAGGTGTTCAATTGTGTCTGA
ACGGTAAACTGGTGTCTCAAACAACACACAGTGACATGTTGTGTCCAGCTGGTCAGCTCT
ACCAGAACTGCTCAGAGGGGGACGATGGCCTCATGTCGGGAGGGGGTGTGGCCTGCGAGC
GCACCTGTGAATCCTACCTGCTGAACCTCACCTGCTCGACACACGAGCCCTGCGTGGCTG
GATGTACCTGCCCTCCTGGGTTGCTGAAACATGGAGACGAGTGCTTTGAACCAGCATCCT
GTCCTTGTCTGTGGAAAGGGAAGGAGTATTATCCTGGTGACAGAGTCAACTCCCCCTGCC
ATGAGTGTGTTTGCCAGCATGGGACGTTCCAGTGTGTGTTTCATCCGTGTCCATCCATGT
GCATGGCTTACGGAGATCGCCACTACAGGACGTTTGATGGACTGCTGTTTGACTATGTGG
GCGCATGCAAAGTCTATCTTGTAAAGAGCAGTGCTGATGTGATGCTCAGTGTAACAGCCG
AAAACATTGACTGCTTCGACAGCGGACTCATCTGCAGGAAATCTCTGCTGATCAACATCG
GACGATCCTTTGTAGTGTTCGATGATGACTCTGGGAAACCAAATCCATCCAGTGTGATTG
ACAGGAAGCAGAGGATGTTCATCTGGCCGGCCGGGTACTACACAGTGGTTAATTTTCCCG
AGGAAGACGTCACCGTCCTCTGGGACCGTAAGACCACCATTCACATCCAGGTCGGACCTC
GCTGGCAGGGGAAGCTAAGCGGGCTGTGCGGGAACTTTGACATGAAGACAGTGAACGAGA
TGCGGACTCCCGACAACATCGACTCCCCGACGCCACAGGAGTTTGGAAACAGCTGGACTG
CAGCAGAGTGTGTGAACAGTCCAGATATCAGACACCCCTGCAGCCTCAGTCCTCTCAGAG
AGCCTTTTGCAAAGCGGCAGTGCGGCATCCTGCTCAGTGAGGTCTTCCAGGCCTGCCACC
CGGTGGTGGACGTAACCTGGTTCTACATGAACTGCCTGGCAGACACGTGTGCCTGCAGTC
GTGGAGGCGACTGCGAGTGTTTCTGCACCAGCGTGGCGGCATACGCCCAGCGCTGCTGCC
ACCAGGGCGTTCCTGTCGACTGGCGCTCCCCATCTCTGTGCCCATATGATTGTGAATACT
ACAACAAAGTTCTGGGTAAAGGTCCCTTCAGGCTCATCACCTTCAGAGATCGCACAACGC
TGTTGGCAGCCAGCAGGTCCAGTGGCTCTGTGTTCCTGCAGCGGGGCAACCTCAGCGTCT
ACGCCGCCCCTCGAGTCCTCTCGCAGTTCATGATGACGCCAGGCCTCAGCAGAGCCCGCC
CACATGACACGTCACGGATTTCCTTCGAGGCAGCCGACAGATCGAACTACTTCCTGTACA
CGAGCCCCAGTGGTGAGGTGAAGCTGGCCAAGTGGGAGGACAGCGAGGCATTCTGGGACG
GCGCCACCTTCGTCCTCCACAGGAACACCTGGATCCCCGGCTACGACTCGCTGGAGTCCC
ACGCAAAACCCGGCTTCTTCCTGCACGCCACGCTGGCCCGCCTCCACCTGCTCAAGTACA
GACACACAGACAGCTTCCGCAAGGCCACGCTGTTCAGACTGACAGGCCCCAGCCCAGATG
CCCCGCCTGCTCCTCGCTGTCAGTGGAG----GTACGATTCCTGCGTCGTC---------
--CCCTGCTTCAAAACCTGCAGCAACCCGTCAGCTGAAGCCTGCGTCACCATCCCACAAG
TGGAGGGCTGCCTTCCTGTCTGCCCACCACACATGGTTCTGGATGAGATCACCCATCGCT
GTGTCTATATTGAAGACTGCATCAAGGTCCCAGTTGCTGTGCAGCCTGTAACACCGCCCA
CTGCTCTGCTGACCTCTGCAACTGTCACTACTTCAACAACTGCCTCCACCACCACCACCA
GTGCATCCTCCACCCCTCTCCACACTGGTCCCACCTCTAAAATCACTACCACTACTCCTG
CCGAGAGCACACACACAACCTTGTTTGAAGCTCCACCTGCTCCAGTGACTATCCGTCCCG
TAGTTCCTGAACCACCCAGAACACCAGGACCCCCATCTCCTCCAGCAGTGCTTCCTCCTG
ACAGACCAGAGGTGGAGGAGCCACTGTCTACCGTCAGAGTGACTGAAGCCTCGACCACCA
CTGTGACAGGTACAACAGCATGGACGACCAGAGCTGTGAGCTCCCCTACCAGCCCCTCCC
GCCCCAGCACACCCAAGACGAGCAGCGCTCCGTATGCCATCACGGCTCTGTTCTGGGTCA
CCTCCTCCACCAAGCCCACCGATCTTCTATGGCCACCCTTCACCACCACTGCTTCAACCC
TGCAGCCATCTACCACTGTAGCACCAACCGCAAGCTCTGTCGAAGGGCCAACCACCATCA
GTATCCCTCCTCCTGTTGTCGTGCAACCAACCAAAGAGACCACAGAGGCTACAACACATT
CAGTAGCAGTTACTCCAACTGTAACCACTTCTAGTCCAAGTCCTGCTCCAGTCTCAGAGA
CGTCTACAGTTACAGACAGGACCACTGCACCCAGTACAGCTACCACTGCTTACACAGTCA
CCACCACAAAGCTTGTCACAGTGGAGCGTCTTCCCACAACAACAACTACTACACCTGTCC
CTCCTGGTTTACCAAGCACAGCCTCCACAACCTCCTCACCTCTCCCGGCTTCACCTCCTG
TTGAAACAGAAACTGTATCTTTGCCTGTAGTCACTTCAGCTACAACCACAGAATCAGTCA
CACCACCTGCTCCTTTGATCACCAGTAGAACAACACCATATGCAGGTCCAGAGACGACAA
CACCACCCGCTACCACTGAGAAGATCCTACACACCACTCCTGCTGAACTGACAACTTCTA
CAACAACCATTCCTGAGTTACCAACGTCAACCCCAATCCTTGCTGCGCTGACTACAACTG
CACCATCTGCTCCAACCTCAGCTGCTTCAGACTGGGGAGCAACAACAACAAAGAAAGTGA
CTGTACTTGAATCCACTGTGTCTGAAATACCTGAAGCTACCACAACAACGGCTGCACCTC
CACCGCTGAAGATTACAGACATCACAACTTCTCCTGTGTCCACCACTACGACCTATGCTG
AGAGAACCTCCTGGTCTGCTGCCGTCCCAACAGCAGAGACTTGGAGTACAACTTCAAGAC
CTCCAGAGGTTCCAGAAACATCCACCATGTCCACAGGTCCTCCTGCTACAACAAAACCAA
CTGTACCTCCAGAGTCTCCTACAGAAACTACTCCTGTACTACTCTTACCAACAACAGAGA
GCTCCACCCATCCTGCTACTACTGTGCGGACCTCCGAGCCTTGGCGTCCCCCCCATTGGA
AGACCTCCACCACCCCTGTCCACAGCCCCACAGTGAAGGCTACACCAGAGGTTACTTCTG
AAACTCTTATCCATGAGTTCACTTCCACTACAACTACTGAAGTACCTCACGTTCCCATGA
CGTCACAACCAGTTGTCACTTCTGCAACATCAGCTGCTGCCACAGCCACCACCGCCAGAA
CCACAACGTCTCCTGAAGTCGTTACTGCAGAAATTGCAGCCACCACAACCAGAAAACTAG
CTACACCCCCAGGTCCACCTGCACCTGGTGTTCCCGAGACTCTTCTCACCACCACCTCTA
CAAGAGCTCCACCAGGTGTTGCCACCACCACTCTCAGACCTGTCATTGTACAGCCGATTA
CAGAGACGAGGCACCCTGTGACTGGCAGAGTGGAGGTGTCAACGAGAGCTACAACCACAC
CTCCTCCATCTTTGTCTCCACTGCACACAACTACTACTTCCACCGCAGCTTCAACTATCC
AGGAAAAAGTCACCACCCGGCTGGTGTCCACTGCTAGAGCTACACCAGCGACAACAACTA
CCACCATCACAAGGACGACCACCATTAGAACGACACCCAGGGTCCCTGTGACAACAAGGG
TTACCCCCAGAATCACAACAACGGAGAGGTCAACCAGCAGGCCAGTTACTGCTAGGGTTA
CCATAGCAACAAGGCCAGTAACCACCAGATCCACTACTCTCAGCCCACCGATTGCCACAC
CAAGCCCCGGCACAACAACCATCTCAGGAGTGCCGTCTACATCTGTCTCAACACCTGCAG
AGTCGGTCACCACAGCCAGCACGACTGAACCCATCCACACAACTACAGCGCTTCCCGTCC
TGCCCCCCGTCACCACTCCACCGCCTGCTCCTACTCTATCAACAGAACCTACAGCCGTCC
CCATAACAACGACCATAGAGTCAGCCACATCTGAGAAAACCATGACAACCAAAGAGAGCG
ATGTGTCACCATCCACTTCCCAACCGGTGACACCTCCACCTGATACTCACTGGATATCCA
CCCAGAAGCCTGATATTCCCACTCCTGCTACGACTTCACTCCCAGCAGCCACCTCGGTCC
AAACTACTGAGCAAGACAGAGTCGATCATACCAGTCCAGGTGCAGTGATGCCCCCTGAAC
CGGCGTCACCTTACACACCTTTAGAAACGACCAGACACACAGCAGAGGGGACGACATCTG
TGGCTGTATCACCCACAAGGATGTGCACACCTCCGTATGCAGAGATCGTGGATGAGTGCA
CAAAGTACATCTGCGTCAACAACCAGCTTGTTCTGTTCAACAAATCTCAAAGCTGCCCCT
TCACTGCCGACCCTCCCAACTGCGGCCTGCTTGGCTTTGCTGTACTGGTCAATGGAGACA
AGTGCTGCCCAAAGTGGGGCTGTCCATGTCGCTGCTCAATGTTTCCGGATCTGAATGTGA
TCACATTTGATGGGAACAGTGTTGCCATTTACAAGGCTGCCTCATACATAGTGACCCAGC
TGCCCAATGAGACCGTCAGCGTCCTGGTTCAGGAGTGTCCTGCTGATTCAGAGTCACCAC
TCCTCTGGAATTTCACCAACCTCTGTCTGGTGGCTCTCAACATCACCCACAAATCCAACC
ACATCCTCATCAACAGACTGCAGAGGAGGCTCTATGTCAACTCACGGTACGCCAAGCCTC
GATTCAAAAAGTTTGGCTTTGAAATCTACGACACAGGCAACATGTACCTGATCCGCAGCC
CGACTGGTCTCAAGCTTCAGTGGTACCACAGCACCGGCATGATGGTGATCGACAGCGA--
----CAGCTCCAGCCCCAAGCTTCACACCATGGGCCTCTGTGGTTTCTGTGATGGAGACC
CAACAAACGACCTGACTCTGGCCAACGGCACCACAGTGGGCGTGAGCGAGGATCCAGCTA
TCTTCATTGACAGCTGGCAGGTTCCCAACACCACCAGCTACATCAGCCACAGCCGCCGCC
GCGAGCTCAACTGCTCCACAAGCGACTGCTCCAGCTGCCTGGTCATGCTGGAGAACATCG
CCTTCTCTCCCTGCCACGCCTTTGTCCCACCAAGCACCTTCTGTGAGGTTTGGGTTCGAG
ATGCAGAGTATGTCAACAACCAGTGTGTGGCGCTGGCTGCCTATGTGGCTTCCTGCCATA
AATTCAACATCTGCATTGAGTGGAGGAGTCCAGATTACTGCCCCTTCCTGTGTCCCGACA
CTCTGCGGTATCAGGCCTGTCTGCCCGCCTGCACGTCTCAGTCCTGCCCCAACCACGACT
TCGACTCGGACCCTGACCAGTGTTCAGGCCTGACTGAGGGCTGCGTGTGCCCCGAGGGAA
CGCTGCTCCACCGGCCTTACTCCGCCCTCTGCATCTCACCTGAGAAGTGTGCCTGCACTG
ACAGCTCGGGCATTCCTCGTGCACACGGCGAGGTGTGGAAAGCCTCAAAGGACGCCTGCT
GCATGTACCGCTGCGACAACGACACCATCGTTCCTGTAGAGTACAACTGCTCCAACATGG
CGGTGCCGGTGTGCCGTCGATCAGGGGAGGTGGTCATCAGCCTGGCCGACGACACCAGCT
GCTGCCCACAGAAAGTCTGCGTGTGTAACCAGAGCCTGTGTGACCTGCTCCCTCCTGAGT
GTAAATACGGGGAGAAGCTGGTGTCGTACTACAGACACGACTCCTGCTGTCCGGACTACG
TGTGTGAGTGTGATCCTGAACACTGTGAGTCGGATGTCCCTGCCTGCAGAGAGGACCAGA
CTCTGATCGCCACCAGAGCTGAAGGCAGCTGCTGTCTCGCTCACATCTGCATGTGTTCTT
CCTGTGTGGAGACGCCTCCTGTCTGCCAGGACGGCGAGGTGCTGACAGTGGACAGTAACA
CCACGGATCGCTGCTGCCCCGCCTACCACTGTGTGTGTGAGCCGTACAGGTGTCCTCAGG
TCAGTTGTCCTGTTGGGATGTCGGTGGTGTCTGTTTCCAGTCCCAGTCGCTGCTGTCCGA
ACCAAACATGTGAGTGTTCCTGTGAAAAGATTGCATCTCCAAAATGTGGCCTGGGAGAGG
CCGCCCAGCTGGACCGGGCCTTCCTGTCCGACCCACAGAACCAGTGTGCCTGCAAGAGAT
ACAAGTGTGTGCGCGAGGCAGTGTGTGTGTTTGGTGAGCGCGGTGTGCTGCGGCCAGGTC
AGACTCTTGTGGAACACCATGACGACGGCTTGTGTCACAGCAGGCAGTGCAGCCGCAGCC
TCGACCCGGCGAGCGGCTTCCACCTACTGCGCACCAGCAGCATCAACTGCTCCTCCCACT
GCCAACCAAATCAGATCTACATCCCTCCGAAGGACCAGACAACGTGCTGCGGTGTTTGTA
AGAATATTTCCTGCCTCTATGAACATGAGAACGGGACAACACTTCTCTACAAGCCAGGGA
AGTCCTGGGTGTCAAACTGCATGAAGTTCGACTGCACGGACACTTTGTCCGGACCGACGC
TCATCTCCTACTCCTTCAGCTGCCCACCATTCAACGAGACAGAGTGTATGAAGATCGGAG
GAACCATCGTAAGTTACATGGACGGGTGCTGCAAGACAT---------------------
---------------------------------------------------GCAAAGAAG
ACGGGAAGTCGTGTCAGAAGGTGACGGTGAGGATGACAATCAGAAAGAACGACTGTCGCA
GCAACAGGCCGGTAAACATTGTGTCATGTGATGGGAAGTGTCCTTCTGCCAGCATCTACA
ACTACAACATCAACACGTACGCTCGCTTCTGCAAGTGCTGCAGGGAGACGGGGCTGCAGC
GGCGTGCCGTGCAGCTCTACTGCAGCGGCAACGCCACCTGGGTCAGCTACACCATCCAGG
AGCCCACGGACTGCTCCTGCCAGTGGTCCTAA
>Epmoa-GLEAN-10022604_moa
------------------------------------------------------------
------------------------------------------------------------
------------------------------------------------------------
------------------------------------------------------------
------------------------------------------------------------
------------------------------------------------------------
------------------------------------------------------------
------------------------------------------------------------
------------------------------------------------------------
------------------------------------------------------------
------------------------------------------------------------
------------------------------------------------------------
------------------------------------------------------------
------------------------------------------------------------
------------------------------------------------------------
------------------------------------------------------------
------------------------------------------------------------
------------------------------------------------------------
------------------------------------------------------------
------------------------------------------------------------
------------------------------------------------------------
------------------------------------------------------------
------------------------------------------------------------
------------------------------------------------------------
------------------------------------------------------------
------------------------------------------------------------
---------ATGTCACTGCTCGCCAGGCAGGCGAAGGAAGCCCTGAGGTCATCGATTCGT
AGGATTCAAGCAGGGCCATGTGCGTTTCCCTGCCTGAATGGAGGACAGTGCATTCAGTCA
GAGTCATGTGACTGCAGCTTGTATCAGGCCACTGGACACAGATGTCAGACAGTTCCAAAC
CCTGGCTTTGAGAGGGAGATGACGTGTCGCACGTGGGGTCAGTACAACTTTGAGACCTTT
GACGGCCTCTACTACCACTTCCCCGGTCGATGCACGTACACTCTGCTGAGGGACTGTGAG
GAAACCACCCAGGCCGGCATCGTCGTCCAGGTCCACAATGACCCAGGCTGCAGCTCTGCT
CCCTACACCTGCCAACGATCTGTCAGTCTCTTCCTCCCGTGGGAGGGTGAAGTTCGGCTG
CACGCCACCAATGTGACCTTCAAGGGCCAAAGTTTGCAGCTGCCTCATCACATCCACGAC
CTGCAGCTGGAGCAGATCTCCCAGTACGTTCTGGTGACGCAGCAGCACGGCTTCACGTTG
GCGTGGGAGGGACGCAGCGGCTCTGTCTACATCAAACTCAGCCCAGAGTTTGTGGGCAGA
ACCTGCGGCATGTGTGGGAACTTCAACGCAGACGTCCAGGACGACCTGAAGACGAGTTAT
GGTGTGCTGACTCATGAAATAGAAATGTTTGGGAACAGCTGGGTGGAGGCAGAGCCTCAT
CAGACCCGATGTCCCATGGTGTCCTCTGGCTTCCCTTCACCCTGTGCTGCTGTCGAAGCT
CATGTCCTGCTGAAAGTGGAGGAGGTGTGTGCAATGCTGCTGGATCCGCCATTTCAGAGC
TGCCACGACTTTGTCAGCCCGCTGTCCTACATGGCCAGCTGCTCCAACGACCTCTGCATG
TCGGGTCCCAACGGTGATGTGGTATGCCAGGTGTTCAGTGAGTACGCCCGGGCCTGTGCC
CATGCTGACCACCCACTGCACGACTGGAGGCAGCGCATTCCTCAGTGTGCGAAGCAGTGT
CCCCTTGGTCTGCAGTACAGGGAATGCATCAGCTGCTGCCCGGAGACCTGCAACCTGGAG
CGAACATGCATCGACAGCAAGCTGGCCTGCCTGGATGGATGCTACTGTCCTGATGGTCTG
ATCTACGAGGACGGAAGCTGTGTGACACCTTCTGACTGTCCCTGCGAGTACCACGGCATG
TTTTATCCATCTGGTCAGACGCTGCAGGAGGAATGCAACAACTGCACATGCGTGGGTGGA
GTGTGG-AACTGCACTGACTACAGCTGCCCAGGCGAGTGCTCGGTGACTGGAGATATGTA
TTTCCAATCCTTTGACGGGCGGATCTACACCTTCCCTGCAACATGTCAGTACGTCCTTGC
CAAAAGTCACAACTCAGGGAAGTTCACAGTCACCATCCAGAACGCCCCCTGTGGAGCCAA
TTTGGACGGGGCCTGCATCCAATCAGTTAACCTGGTTATTGACGAGGATCCAAGAACGGA
GATTACACTGAGCCACGTTGGCGAGGTCTTCATGGCCGGACAGTACCGCATCTCCCTGCC
CTATTCTGACGACCTCTTCCACATCCAGGAGCTGTCGTCCATGTTCCTCCAGGTGAAGAC
GGCGTTCGGCCTGCGCCTGCAGTACAGCTGGAAGGAGTTTCGCCTCTACCTGCAGGCCGA
GGAGCTGTGGAAGGACGACACGGTGGGCCTGTGCGGCACCTTCAACGGCAACATTCAAGA
TGACTTCCTATCTCCATCAGGTATGATAGAAAGCACTCCTCAGCTGTTTGGAAATGCCTG
GAGAGTCTCGTCAGCATGTTCGACCAGCCTGAGCACACCTCAGCTCGACCCCTGTGACAC
ACACCAGCAGGCCGTGACCTACGCCTCAGAGATGTGTGACATACTGAACCAGGATCTG-T
TCTCCGCCTGCCACGAGTACCTCAGTCCGACAACCTTCCATCAGCAGTGCCGCTCAGACA
CCTGTAAGTGCGGGACGCCTTGCCTCTGCTCTGCACTGGCCCACTATGCTCGCCACTGCC
GCAGATTCTCCGTCATCGTTGACTTTCGATCGCAGATACCTGACTGTGCGGTCACCTGTC
CTGCCACCATGCAGTACGGCACCTGCGTCTCGTCCTGCCAGCGCCGTTGCTCCGCCCTCT
CTGTCCCGCAGCACTGTGGGGAGGAGTGTGAGGAGGGCTGCGTCTGCCCTCAGGAGACCT
TCTACAACCATCGAACACACACCTGTGTGCACAGGAGTGAGTGTCCCTGCAGCTTCCTCG
GAGCAGATTATGAACCAGGAGATGTGATCATGACTTCAGCAGGTGTTCAATTGTGTCTGA
ACGGTAAACTGGTGTCTCAAACAACACACAGTGACATGTTGTGTCCAGCTGGTCAGCTCT
ACCAGAACTGCTCAGAGGGGGATGATGGCCTCATGTCGGGAGGGGGCGTGGCCTGCGAGC
GCACCTGTGAATCCTACCTGCTGAACCTCACCTGCTCGACACATGAGCCCTGCGTGGCTG
GATGTACCTGCCCTCCTGGGTTGCTGAAACATGGAGACGAGTGCTTTGAACCAGCATCCT
GCCCCTGTCTATGGAAAGGGAAGGAGTATTATCCTGGTGACAGAGTCAACTCCCCCTGCC
ATGAGTGTGTTTGCCAGCATGGGACGTTCCAGTGTGTGTTTCATCCGTGTCCATCCATGT
GCATGGCTTACGGAGATCGCCACTACAGGACGTTTGATGGACTGTTGTTTGACTATGTGG
GCGCATGCAAAGTCTATCTTGTAAAGAGCAGTGCTGATGTGATGCTCAGTGTAACAGCCG
AAAACATCGACTGCTTCGACAGCGGACTCATCTGCAGGAAATCTCTGCTGATCAACATCG
GACGATCCTTCGTAGTGTTCGATGATGACTCTGGGAAACCAAATCCATCCAGTGTGATTG
ACAGGAAGCAGAGGATGTTCATCTGGCCGGCCGGGTACTACACAGTGGTTAATTTTCCCG
AGGAAGACGTCACCGTCCTCTGGGACCGTAAGACCACCATTCACATCCAGGTCGGACCTC
GCTGGCAGGGGAAGCTAAGCGGGCTGTGCGGGAACTTTGACATGAAGACAGTGAACGAGA
TGCGGACTCCCGACAACATCGACTCCCCAACGCCACAGGAGTTTGGAAACAGCTGGACTG
CAGCAGAGTGTGTGAACAGTCCAGATATCAGACACCCCTGCAGCCTCAGTCCTCTCAGAG
AGCCTTTTGCAAAGCGGCAGTGCGGCATCCTGCTCAGTGAGGTCTTCCAGGCCTGCCACC
CGGTGGTGGATGTAACCTGGTTCTACATGAACTGCCTGGCAGACACGTGTGCCTGCAGTC
GTGGAGGCGACTGCGAGTGTTTCTGCACCAGCGTGGCGGCATACGCCCAGCACTGCTGCC
ACCAGGGTGTTCCTGTCGACTGGCGCTCCCCATCTCTGTGCCCATATGATTGTGAATACT
ACAACAAAGTTCTGGGTAAAGGTCCCTTCAGGCTCATCACCTTCAGGGATCGCACGACGC
TGTTGGCAGCCAGCAGGTCCAGTGGCTCTGTGTTCCTGCAGCGGGGCAACCTCAGCGTCT
ACGCCGCCCCTCGAGTCCTCTCGCAGTTCATGATGACGCCGGGCCTCAGCAGAGCCCGAC
CGCATGACACGTCAAGGATTTCCTTCGAGGCTGCCGACAGATCGAACTACTTCCTGTACG
CAAGCCCCAGTGGTGAGGTGAAGCTGGCCAAGTGGGAGGACAGCGAGGCATTCTGGGACG
GCGCCACCTTCATCCTCCACAGGAACACCTGGATCCCCGGCTACGACTCGCTGGAGTCCC
ACGCAAAACCCGGCTTCTTCCTGCACGCCACGCTGGCCCGCCTCCACCTGCTCAAGTACA
GACACACAGACAGCTTCCGCAAGGCCACGCTGTTCAGACTGACAGGCCCCAGCCCGGATA
CCCCGCCTGCTCCTCGCTGTCAGTGGAG----GTACGATTCCTGCGTCGTC---------
--CCCTGCTTCAAAACCTGCAGCAACCCGTCAGCTGAAGCCTGCGTCACCATCCCACAAG
TGGAGGGCTGCCTTCCTGTCTGCCCACCACACATGGTTCTGGATGAGATCACCCATCGCT
GTGTCTATATTGAAGACTGCATTAAGGTCCCAGTTGCTGTGCAGCCTGTAACACCGCCCA
CTGCTCTGCTGACCTCTGCAACTGTCACTACTTCAACAACTGCCT---CCACCACCACCA
GTGCATCCTCCACCCCTCTCCACACTGGTCCCACCTCTAAAATCACTACCACTACTCCTG
CCGAGAGCACACACACAACCTTGTCTGAAGCTCCACCTGCTCCAGTGACTATCCGTCCCG
TAGTTCCTGAACCACCCAGAACACCAGGACCCCCATCTCCTCCAGCAGTGCTTCCTCCTG
ACAGACCAGAGGTGGAGGAGCCACTGTCTACCGTCAGAGTGACTGAAGCCTCGACCACCA
CTGTGACAGGTACAACAGCATGGACGACCAGAGCTGTGAGCTCCCCTACCAGCCCCTCCC
GCCCCAGCACACCCAAGACGAGCAGCGCTCCGTATGCCATCACGGCTCTGTTCTGGGTCA
CCTCCTCCACCAAGCCCACCGATCTTCTATGGCCACCCTTCACCACCACTGCTTCGACCC
TGCAGCCATCTACCACTGTAGCACCAACCGCAAGCTCTGTCGAAGGGCCAACCACCATCA
GTATCCCTCCTCCTGTTGTCGTGCAACCAACCAAAGAGACCACAGAGGCTACAACACATT
CAGTAGCAGTTACTCCAACTGTAACCACTTCTAGTCCAAGTCCTGCTCCAGTCTCAGAGA
CGTCTACAGTTACAGACAGGACCACTGCACCCAGTACAGCTACCACTGCTTACACAGTCA
CCACCACAAAGCTTGTCACAGTGGAGCGTCTTCCCCCAACATCA---ACTACACCTGTCC
CTCCTGGTTTACCAAGCACAGCCTCCACAACCTCCTCACCTCTCCCGGCTTCACCTCCTG
TTGAAACAGAAACTGTATCTTTGCCTGTAGTCACTTCAGCTACAACCACAGAATCAGTCA
CACCACCTGCTCCTTTGATCACCAGTAGAACAACACCATACACAGGTCCAGAGACGACAA
CACCACCCGCTACCACTGAGAAGATCCTACACACCACTCCTGCTGAACTGACAACTTCTA
CAACAACCATTCCTGAGTTACCAACATCAACCCCAATCCTTGCTGCGCTGACTACAACTG
CACCGTCTGCTCCAACCTCAGCTGCTTCAGACTGGGGAGCAACAACAACAAAGAAAGTGA
CTGTACTTGAATCCACTGTGTCTGAAATACCTGAAGCTACCACAACAACGGCTGCACCTC
CACCGCTGAAGATTACAGACATCACAACTTCTCCTGTGTCCACCACTACGACCTATGCTG
AGAGAACCTCCTGGTCTGCTGCCGTCCCAACAGCAGAGACTTGGAGTACAACTTCTAGAC
CTCCAGAGGTTCCAGAAACATCCACCATGTCCACAGGTCCTCCTGCTACGACAAAACCAA
CTGTACCTCCAGAGTCTCCTACAGAAACTACTCCTGTACCACTCTTACCAACAACAGAGA
GCTCCACCCATCCTGCTACTACTGTGCGGACCTCCGAGCCTTGGCGTCCCCCCCATTGGG
AGACCTCCACCACCCCTGTCCACAGCCCCACAGTGAAGGCTACACCAGAGGTTACTTCTG
AACCTCTTATCCATGAGCTCACTTCCACTACAACAACTGAAGTACTTCACGTTCCCATGA
CGTCACAACCAGTTGTCACTTCTGCAACATCAGCTGCTGCCACAGCCACCACTGCCAGAA
CCACAACGTCTCCTGAAGTCGTTACTGCAGAAATTGCAGCCACCACAACCAGAAAACTAG
CTACACCCCCACGTCCACCTGCACCTGGTGTTCCCGAGACTCTTCTCACCACCACCTCTA
CAAGAGCTCCACCAGGTGTTGCCACCACCACTCTCAGACCTGTCATTGTACAGCCGATTA
CAGAGACGAGGCACCCTGTGACTGGCAGAGTGGAGGTGTCAACGAGAGCTACAACCACAC
CTCCTCCATCTTTGTCTCCACTGCACACAACTACTACTTCCACCGCAGCTTCAACTATAC
AGGAAAAAGTCACCACCCGGCTGGTGTCCACTGCTAGAGCTACACCAGCGACAACAACTA
CCACCATCACAAGGACGACCACCATTAGAACGACACCCAGGGTCCCTGTGACAACAAGGG
TTACCCCCAGAGTCACAACAACGGAGAGGTCAACCAGCAGGCCAGTTACTGCAAGGGTTA
CCATAGCAACAAGGCCAGTAACCACCAGATCCACTACTCTGAGCCCACCGATTGCCACAC
CAAGCCCCGGCACAACAACCATCTCAGGAGTGCCGTCTACATCTGTCGCAACACCTGCAG
AGTTGGTCACCACAGCCAGCACGACTGAACCCGTCCACACAACTACAGCGCTTCCCGTCC
TGCCCCCCGTCACAACTCCACCGCCCGCTCCTACTCTATCAACAGAACCTACAGCCGTCC
CCATTACAACAACCATAGAGTCTGCCACATCTGAGAAAACCATGACAACCAAAGAGAGCG
ATGTGTCACCATCCACTTCCCAACCGGTGACGCCTCCACCTGATACTCACTGGATATCCA
CCCAGAAGCCTGATATTCCCACTCCTGCTACGACTTCACTCCCAGCAGCCACCTCGGTCC
AAACTACTGAGCAAGACAGAGTCGATCATACCAGTCCAGGTGCAGTGATGCCCCCTGAAC
CGGCGTCACCTTACACACCTTTAGAAACGACCAGACACACAGCAGAGGGGACGACGTCTG
TGGCTGTATCACCCACAAGGATGTGCACACCTCCGTATGCAGAGATCGTGGATGAGTGCA
CAAAGTACATCTGCGTCAACAACCAGCTTGTCCTGTTCAACAAATCTCAAAGCTGCCCCT
TCACTGCCGACCCTCCCAACTGCGGCCTGCTTGGCTTTGCCGTACTGGTCAATGGAGACA
AGTGCTGCCCAAAGTGGGACTGTCCATGTCGCTGCTCGATGTTTCCGGATCTGAATGTGA
TCACATTTGATGGGAACAGTGTTGCCATTTACAAGGCAGCTTCATACATAGTGACCCAGC
TGCCCAATGAGACTGTCAGCGTCCTGGTTCAGGAGTGTCCTGCTGATTCAGAGTCACCAC
TCCTCTGGAATTTCACCAACCTCTGTCTGGTGGCTCTCAACATCACCCACAAATCCAACC
ACATCCTCATCAACAGACTGCAGAGGAGGCTCTATGTCAACTCACGGTACGCCAAGCCTC
GATTCAAAAAGTTTGGCTTTGAAATCTACGATACAGGCAACATGTACCTGATCCGCAGCC
CAACTGGTCTCAAGCTTCAGTGGTACCACAGCACCGGCATGATGGTGATCGACAGTGA--
----CAGCTCCAGCCCCAAGCTTCACACCATGGGCCTCTGTGGTTTCTGTGATGGAGACC
CAACAAACGACCTGACTCTGGCCAACGGCACCACAGTGGGTGTGAGCGAGGATCCGGCTA
TCTTCATTGACAGCTGGCAGGTTCCCAACACCACCAGCTACATCAGCCACAGCCGCCGCC
GCGAGCTCAACTGCTCCACAAGCGACTGCTCCAGCTGCCTGGTCATGCTGGAGAACCACG
CCTTCTCTCCCTGCCACGCCTTTGTCCCACCAAGCACCTTCTGTGAGGTTTGGGTTCGAG
ATGCAGAGTATGTCAACAACCAGTGTGTGGCGCTGGCTGCCTACGTGGCTTCCTGCCATA
AATTCAACATCTGCATTGAGTGGAGGAGTCTAGATTACTGCCCCTTCCTGTGTCCCGACA
CTCTGCGGTATCAGGCCTGTCTGCCTGCCTGCACGTCTCAGTCCTGCCCCAACCACGACT
TCGACTCGGACCCTGACCAGTGTTCAGGCCTGACTGAGGGCTGCGTGTGCCCCGAGGGAA
CGCTGCTCCACCGGCCTTACTCCGCCCTCTGCATCTCACCTGAGAAGTGTGCCTGCACTG
ACAGCTCCGGCGTTCCTCGTGCACATGGCGAGGTGTGGAAAGCCTCAAAGGACGCCTGCT
GCATGTACCGCTGCGACAACGACACCATCGTTCCTGTAGAGTACAACTGCTCCAACATGG
CGGTGCCGGTGTGCCGTCGATCAGGGGAGGTGGTCATCAGCCTGGCCGACGACACCAGCT
GCTGCCCACAGAAAGTCTGCGTGTGTAACCAGAGCCTGTGTGACCTGCTCCCTCCTGAGT
GTAAATACGGGGAGAAGCTGGTGTCGTACTACAGACAGGACTCCTGCTGTCCGTACTACG
TGTGTGAGTGTGATCCTGAACACTGTGAGTCGGACGTCCCCGCCTGCAGAGAGGACCAGA
CTCTGATCGCCACCAGAGCTGAAGGCAGCTGCTGTCTCGCTCACATCTGCATGTGTTCTT
CCTGTGTGGAGACGCCTCCTGTCTGCCAGGACGGCGAGGTGCTGACAGTGGACAGTAACA
CCACGGATCGCTGCTGCCCCGCCTACCACTGTGTGTGTGAGCCGTACAGGTGTCCTCAGG
TCAGCTGTCCTGTTGGGATGTCGGTGGTGTCCTTTTCCAGTCCCAGTCGCTGCTGTCCGA
ACCAAACATGTGAGTGTTCCTGTGAAAAGATCGCATCTCCAAAATGTGGCCTGGGAGAGG
CCGCCCAGCTGGACCGGGCCTTCCTGTCCGACCCACAGAACCAGTGTGCCTGCAAGAGAT
ACAAGTGTGTGCGCGAGGCAGTGTGTGTGTTTGGTGAGCGCGGTGTGCTGCGGCCAGGTC
AGACTCTTGTGGAACACCATGACGACGGCTTGTGTCACAGCAGGCAGTGCAGCCGCAGCC
TCGACCCGGCGAGCGGCTTCCACCTACTGCGCACCAGCAGCATCAACTGCTCCTCCCACT
GCCAACCAAATCAGATCTACATCCCTCCGAAGGACCAGACGACGTGCTGTGGTGTTTGTA
AGAATATTTCCTGCCTCTATGAACATGAGAACGGGACAACACTTCTCTACAAGCCAGGGA
AGTCCTGGGTGTCAAACTGCATGAAGTTCGACTGCACAGACACTTTGTCTGGACCGACGC
TCATCTCCTACTCCTTCAGCTGCCCACCATTCAACGAGACAGAGTGTATGAAGATCGGAG
GAACCATCGTAAGTTACATGGACGGGTGCTGCAAGACATGTACTGGATTCCCTCTCTTCC
CTTTTCCCGTTAGCCCCCTGACTCCCACAGTTAACACAAACTGTGAACGAGGCAAAGAAG
ACGGGAAGTCGTGTCAGAAGGTGACGGTGAGGATGACAATCAGAAAGAACGACTGTCGCA
GCAACAGGCCGGTAAACATTGTGTCATGTGATGGGAAGTGTCCTTCTGCCAGCATCTACA
ACTACAACATCAACACGTACGCTCGCTTCTGCAAGTGCTGCAGGGAGACGGGGCTGCAGC
GGCGCGCCGTGCAGCTCTACTGCAGCGGCAACGCCACCTGGGTCAGCTACACCATCCAGG
AGCCCACGGACTGCTCCTGCCAGTGGTCCTAA
