# Supplementary material for: Chromosome-Level Genome Assembly of the Speckled Blue Grouper (Epinephelus cyanopodus) Provides Insight into Its Adaptive Evolution
Source: Biology (Basel). 2022 Dec 13;11(12):1810. doi: 10.3390/biology11121810 (PMC9775623; doi:10.3390/biology11121810)
Supplement: Supplementary file 1 [file biology-11-01810-s001.zip › Supplemental Data/HO01288.align]

>Ecy-GLEAN-10026116_Ecy
ATGAAGCTGGTGGTCCTCCTGCTCCTCCTCCAGGTGACCGGATGTGCAGACAGCAGGTGC
TTCTGTCAGGTCACAGGAGACCTGGACGACTGCACGTGTGATGTGGAGACCATCGATGGC
TTTAACAACGACAAGCTGTTCCCCAAACTTCAAACTCTTCTGGAGTCGGACTATTTCAGG
TTCTACAAGGTGAACCTGAACAAGGAGTGTCCGTTCTGGACGTCGAACAGTCAGTGTGGT
CTAAAGCACTGTGCTGTGAAGCCCTGCTCTCCTAATGAAGTGCCAGAAGGGATCAGGTCC
TCCCCACACCACAAGTATTCAGCAGAAGTAAATGAGCAGCCAGTTGATTGTGAGCAGGCG
GAGCATCTCGGAGCTGTGGATGTTTCTTTAAGTGATGAGACCAGAAAGGCTCTGCTCAAC
TGGAGCAAACACGACGATGAGGCCGAACGCTTCTGTGTGGTCGACGACGAGGAGTCACCG
GACTCCCAGCATGTCGACCTGCTGCTGAACCCGGAGCGCTACACGGGCTACAAAGGACCA
GAGACCTGGCAGATCTGGAACAGCATCTATGAGGAGAACTGCTTCAAACCGTACACCATC
AAGCGACCTCTGATTCCCGACTCGTTCCACAGCAGCTCAGGAAATGAAGCGAAG------
--ACCTTCTACAGCTG----------GCTGGAAGGTCAGTGTGTAGAGAAGAGGGCTTTC
TATCGGCTTGTCTCCGGCCTCCATGCCAGCATCAACATACACCTGAGTGCCAGATACCTC
CTGGAT------------------------------------------------------
-----------GCTGACGGCCGGCGA-GGGCCCAAGAGGCTCCGCAACCTCTACTTCCTG
TTCCTGATCGAGCTGCGGGCGCTGGCCAAAGTTCTGCCCTTCTTCCAGCAGCCGTCCTTC
CAGCTGTACACCGGCAGACCGGAGGAGGACCAGAGACACAAAGAGCTGCTGCTGGAGATC
CTGCAGCTGGCCAGATCTTTCCCTCTGCACTTCGATGAGACGTCTTTATTTGCTGGGGAT
GAAAAGGAAGGTGCCAAACTGAAG------------------------------------
------------------------------------------------------------
------------------------ACCCAGGGATTAGGAACATCGCTAAAGATTTTGTTT
TCAGAGCGACAGATTGAAGCTCTGCCCACATCCAGCGTCCAGCGACCCAGTTTCCAGCTC
AGCCGACAGGAGATTGTCTCCCTGTTCAATGCCATTGGAAGTGAAGAGGGTTGGGCTCTC
GGCTCTTCACTGGTGCGTGAAACATTCAAAACTGAAACTGGTGTCAAATTTGAGCAGTTA
TCCGATCATCACAATGGATAA
>Epmoa-GLEAN-10022609_moa
ATGAAGCTGGTGGTCCTCCTGCTCCTCCTCCAGGTGACCGGATGTGCAGACAGCAGGTGC
TTCTGTCAGGTCACAGGAGACCTGGACGACTGCACGTGTGATGTGGAGACCATCGATGGC
TTTAACAACGACAAGCTGTTCCCCAAACTTCAAACTCTTCTGGAGTCGGACTATTTCAGG
TTCTACAAGGTGAACCTGAACAAGGAGTGCCCGTTCTGGACGTCGAGCAGTCAGTGTGGT
CTAAAGCACTGTGCTGTGAAGCCCTGCTCTCCTAATGAAGTGCCAGAAGGGATCAGGTCC
TCCCCACACCACAAGTATTCAGCAGAAGTAAATGAGCAGCCAGTTGATTGTGAGCAGGCG
GAGCATCTCGGAGCTGTGGATGTTTCTTTAAGTGACGAGACCAGAAAGGCTCTGCTCAAC
TGGAGCAAACACGACGATGAGGCCGAACGCTTCTGCGTGGTTGACGACGAGGAGTCACCA
GACTCCCAGCATGTCGACCTGCTGCTGAACCCGGAGCGCTACACGGGCTACAAAGGACCA
GAGACCTGGCAGATCTGGAACAACATCTATGAGGAGAACTGCTTCAAACCATACACCATC
AAGCGACCTCTGATTCCCAACTCGTTCCACAGCAGCTCAGGAAATGAAGGTAAGAGGCCT
TTACTCTGTGCGTTTGTGTCTCTCTTTCTCTCAGGTCAGTGTGTAGAGAAGAGGGCTTTC
TACCGGCTTGTCTCCGGCCTCCATGCCAGCATCAACATACACCTGAGCGCCAGATACCTC
TTGGATGACAGCTGGTTCCAGAAGAAGTGGGGTCACAACGTGTCGGAGTTCAGACAGCGT
TTTGATTCGGAGCTGACGGCCGGCGAGGGGCCCAAGAGGCTCCGCAACCTCTACTTCCTG
TTCCTGATCGAGCTGCGGGCGCTGGCCAAAGTTCTGCCCTTCTTCCAGCAGCCGTCCTTC
CAGCTGTACACCGGCAGACCGGAGGAGGACCAGAGACACAAAGAGCTGCTGCTGGAGATC
CTGCAGCTGGCCCGATCTTTCCCTCTGCACTTCGATGAGACGTCTTTATTTGCTGGGGAT
GAAAAGGAAGGTGCCAAACTGAAGGAGGACATCCGACTGGCCTTCCTCAACATCTCCAGG
ATCATGGACTGTGTGGGCTGCTTCAAGTGTCGACTGTGGGGGAAACTGCAGGCGAGTCAT
TATTACAGCAGTTATATTAATGATACCCAGGGATTAGGAACATCGCTAAAGATTTTGTTT
TCAGAGCGACAGATTGAAGCTCTGCCCACATCCAGCGTCCAGCGACCCAGTTTCCAGCTC
AGCCGACAGGAGATTGTCTCTCTGTTCAATGCCATTGGAA--------------------
GGATTTCCACAAGCATCAGAGAGCTGAAGAACT----------TCAGATC---GCTGTTA
GCGGAGGAGC------TGTGA
>E.fuscoguttatus.22749_fus
ATGAAGCTGGTGGTCCTCCTGCTCCTCCTCCAGGTGACCGGATGTGCAGACAGCAGGTGC
TTCTGTCAGGTCACAGGAGACCTGGACGACTGCACGTGTGATGTGGAGACCATCGATGGC
TTTAACAACGACAAGCTGTTCCCCAAACTTCAAACTCTTCTGGAGTCGGACTATTTCAGG
TTCTACAAGGTGAACCTGAACAAGGAGTGTCCGTTCTGGACGTCGAGCAGTCAGTGTGGT
CTAAAGCACTGTGCTGTGAAGCCCTGCTCTCCTAATGAAGTGCCAGAAGGGATCAGGTCC
TCCCCACACCACAAGTATTCAGCAGAGGTAAATGAGCAGCCAGTTGATTGTGAGCAGGCG
GAGCATCTCGGAGCTGTGGATGTTTCTTTAAGTGACGAGACCAGAAAGGCTCTGCTCAAC
TGGAGCAAACACGACGATGAGGCCGAACGCTTTTGCGTGGTTGATGACGAGGAGTCACCG
GACTCCCAGCATGTCGACCTGCTGCTGAACCCGGAGCGCTACACGGGCTACAAAGGACCA
GAGACCTGGCAGATCTGGAACAGCATCTATGAGGAGAACTGCTTCAAACCATACACCATC
AAGCGACCTCTGATTCCCAACTCGTTCCACAGCAGCTCAGGAAATGAAGCAAAG------
--ACCTTCTACAGCTG----------GCTGGAAGGTCAGTGTGTAGAGAAGAGGGCTTTC
TACCGGCTTGTCTCCGGCCTCCATGCCAGCATCAACATACACCTGAGTGCCAGATACCTC
TTGGATGACAGCTGGTTCCAGAAGAAGTGGGGTCACAATGTGTCAGAGTTCAGACAGCGT
TTTGATTCGGAGCTGACGGCCGGCGAGGGGCCCAAGAGACTCCGCAACCTCTACTTCCTG
TTCCTGATCGAGCTGCGGGCGCTGGCCAAAGTTCTGCCCTTCTTCCAGCAGCCGTCCTTC
CAGCTGTACACCGGCAGACCGGAGGAGGACCAGAGACACAAAGAGCTGCTGCTGGAGATC
CTGCAGCTGGCCCGATCTTTCCCTCTGCACTTCGATGAGACGTCTTTATTTGCTGGGGAT
GAAAAGGAAGGTGCCAAACTGAAGGAGGACATCCGACTGGCCTTCCTCAACATCTCCAGG
ATCATGGACTGTGTGGGCTGCTTCAAGTGTCGACTGTGGGGGAAACTGCAG---------
------------------------ACCCAAGGATTAGGAACATCGCTAAAGATTTTGTTT
TCAGAGCGACAGATTGAAGCTCTGCCCACATCCACCGTCCAGCGACCCAGTTTCCAGCTC
AGCCGACAGGAGATTGTCTCTCTGTTCAATGCCATTGGAA--------------------
GGATTTCCACAAGCATCAGAGAGCTGAAGAACT----------TCAGATC---GCTGTTA
GCGGAGGAGC------TGTGA
>C.altivelis-GLEAN-10026988_alt
ATGAAGCTGGTGGTCCTCCTGCTCCTCCTCCAGGTGACCGGATGTGCAGACAGCAGGTGC
TTCTGTCAGGTCACAGGAGACCTGGACGACTGCACGTGTGATGTGGAGACCATCGATGGC
TTTAACAACGACAAGCTGTTCCCCAAACTTCAAACTCTTCTGGAGTCGGACTATTTCAGG
TTCTACAAGGTGAACCTGAACAAGGAGTGCCCGTTCTGGACGTCGAGCAGTCAGTGTGGT
CTAAAGCACTGTGCTGTGAAGCCCTGCTCTCCTAATGAAGTGCCAGAAGGGATCAGGTCC
TCCCCACACCACAAGTATTCAGCAGAAGTAAATGAGCAGCCAGTTGATTGTGAGCAGGCG
GAGCATCTCGGAGCTGTGGATGTTTCTTTAAGTGACGAGACCAGAAAGGCTCTGCTCAAC
TGGAGCAAACACGACGATGAGGCCGAACGCTTCTGCGTGGTTGACGACGAGGAGTCACCG
GACTCCCAGCATGTTGACCTGCTGCTGAACCCGGAGCGCTACACGGGCTACAAAGGACCA
GAGACCTGGCAGATCTGGAACAGCATCTATGAGGAGAACTGCTTCAAACCATACACCATC
AAGCGACCTCTGATTCCCAACTCGTTCCACAGCAGCTCAGGAAATGAAGCAAAG------
--ACCTTCTACAGCTG----------GCTGGAAGGTCAGTGTGTAGAGAAGAGGGCTTTC
TACCGGCTTGTCTCCGGCCTCCATGCCAGCATCAACATACACCTGAGCGCCAGATACCTC
TTGGATGACAGCTGGTTCCAGAAGAAGTGGGGTCACAACGTGTCAGAGTTCAGACAGCGT
TTTGATTCGGAGCTGACGGCTGGCGAGGGGCCCAAGAGGCTCCGCAACCTCTACTTCCTG
TTCCTGATCGAGCTGCGGGCGCTGGCCAAAGTTCTGCCCTTCTTCCAGCAGCCGTCCTTC
AAGTTGTACACTGGCAGACCGGAGGAGGACCAGAGACACAAAGAGCTGCTGCTGGAGATC
CTGCAGCTGGCACGATCTTTCCCTCTGCACTTCGATGAGACGTCTTTATTTGCTGGGGAT
GAAAAGGAAGGTGCCAAACTGAAGGAGGACATCCGACTGGCCTTCCTCAACATCTCCAGG
ATCATGGACTGTGTGGGCTGCTTCAAGTGTCGACTGTGGGGGAAACTGCAG---------
------------------------ACCCAGGGATTAGGAACATCGCTAAAGATTTTGTTT
TCAGAGCGACAGATTGAAGCTCTGCCCACATCCACCGTCCAGCGACCCAGTTTCCAGCTC
AGCCGACAGGAGATTGTCTCTCTGTTCAATGCCATTGGAA--------------------
GGATTTCCACAAGCATCAGAGAGCTGAAGAACT----------TCAGATC---GCTGTTA
GCGGAGGAGC------TGTGA
>OF22624-RA_aka
ATGAAGCTGGTGGTCCTCCTGCTCCTCCTCCAGGTGACCGGATGTGCAGACAGCAGGTGC
TTCTGTCAGGTCACAGGAGACCTGGACGACTGCACGTGTGATGTGGAGACCATCGATGGC
TTTAACAACGACAAGCTGTTCCCCAAACTTCAAACTCTTCTGGAGTCGGACTATTTCAGG
TTCTACAAGGTGAACCTGAACAAGGAGTGTCCGTTCTGGACGTCGAGCAGTCAGTGTGGT
CTAAAGCACTGTGCTGTGAAGCCCTGCTCTCCTAATGAAGTGCCAGAAGGGATCAGGTCC
TCCCCACACCACAAGTATTCAGCAGAAGTAAATGAGCAGCCAGTTGATTGTGAGCAGGCG
GAGCATCTCGGAGCTGTGGATGTTTCTTTAAGTGACGAGACCAGAAAGGCTCTGCTCAAC
TGGAGCAAACACGACGATGAGGCCGAACGCTTCTGTGTGGTTGACGACGAGGAGTCACCG
GACTCCCAGCATGTCGACCTGCTGCTGAACCCGGAGCGCTACACGGGCTACAAAGGACCA
GAGACCTGGCAGATCTGGAACAGCATCTATGAGGAGAACTGCTTCAAACCATACACCATC
AAGCGACCTGTGATTCCCAACTCGTTCCACAGCAGCTCAGGAAATGAAGCGAAG------
--ACCTTCTACAGCTG----------GCTGGAAGGTCAGTGTGTAGAGAAGAGGGCTTTC
TACCGGCTTGTCTCCGGCCTCCATGCCAGCATCAACATACACCTGAGCGCCAGATACCTC
TTGGATGACAGCTGGTTCCAGAAGAAGTGGGGTCACAACGTGTCAGAGTTCAGACAGCGT
TTTGATTCAGAGCTGACGGCCGGCGAGGGGCCCAAGAGGCTCCGCAACCTCTACTTCCTG
TTCCTGATCGAGCTGCGGGCACTGGCCAAAGTTCTGCCCTTCTTCCAGCAGCCGTCCTTC
CAGCTGTACACCGGCAGACCGGAGGAGGACCAGAGACACAAAGAGCTGCTGCTGGAGATC
CTGCAGCTGGCCCGATCTTTCCCTCTGCACTTCGATGAGACGTCTTTATTTGCTGGGGAT
GAAAAGGAAGGTGCCAGACTGAAGGAGGACATCCGACTGGCCTTCCTCAACATCTCCAGG
ATCATGGACTGTGTGGGCTGCTTCAAGTGTCGACTGTGGGGGAAACTGCAG---------
------------------------ACCCAGGGATTAGGAACATCGCTAAAGATTTTGTTT
TCAGAGCGACAGATTGAAGCTCTGCCCACATCCAGCGTCCAGCGACCCAGTTTCCAGCTC
AACCGACAGGAGATTGTTTCCCTGTTCAATGCCATTGGAA--------------------
GGATTTCCACAAGCATCAGAGAGCTGAAGAACT----------TTAGATC---GCTGTTA
GCGGAGGAGC------TGTGA
>XP-033491996.1_lan
ATGAAGCTGGTGGTCCTCCTGCTCCTCCTCCAGGTGACCGGATGTGCAGACAGCAGGTGC
TTCTGTCAGGTCACAGGAGACCTGGACGACTGCACGTGTGATGTGGAGACCATCGATGGC
TTTAACAACGACAAGCTGTTCCCCAAACTTCAAACTCTTCTGGAGTCGGACTATTTCAGG
TTCTACAAGGTGAACCTGAACAAGGAGTGTCCGTTCTGGACGTCGAGCAGTCAGTGTGGT
CTAAAGCACTGTGCTGTGAAGCCCTGCTCTCCTAATGAAGTGCCAGAAGGGATCAGGTCC
TCCCCACACCACAAGTATTCAGCAGAAGTAAATGAGCAGCCAGTTGATTGTGAGCAGGCG
GAGCATCTCGGAGCTGTGGATGTTTCTTTAAGTGACGAGACCAGAAAGGCTCTGCTCAAC
TGGAGCAAACACGACGATGAGGCCGAACGCTTCTGCGTGGTTGACGACGAGGAGTCACCG
GACTCTCAGCATGTCGACCTGCTGCTGAACCCGGAGCGCTACACGGGCTACAAAGGACCA
GAGACCTGGCAGATCTGGAACAGCATCTATGAGGAGAACTGCTTCAAACCATACACCATC
AAGCGACCTCTGATTCCCAACTCGTTCCACAGCAGCTCAGGAAATGAAGCAAAG------
--ACCTTCTACAGCTG----------GCTGGAAGGTCAGTGTGTAGAGAAGAGGGCTTTC
TACCGGCTTGTCTCCGGCCTCCATGCCAGCATCAACATACACCTGAGCGCCAGATACCTC
TTGGATGACAGCTGGTTCCAGAAGAAGTGGGGTCACAACGTGTCGGAGTTCAGACAGCGT
TTTGATTCAGAGCTGACGGCCGGCGAGGGGCCCAAGAGGCTCCGCAACCTCTACTTCCTG
TTCCTGATCGAGCTGCGGGCGCTGGCCAAAGTTCTGCCTTTCTTCCAGCAGCCGTCCTTC
CAGCTGTACACCGGCAGACCGGAGGAGGACCAGAGACACAAAGAGCTGCTGCTGGAGATC
CTGCAGCTGGCCCGATCTTTCCCTCTGCACTTCGATGAGACGTCTTTATTTGCTGGGGAT
GAAAAGGAAGGTGCCAAACTGAAGGAGGACATCCGACTGGCCTTCCTCAACATCTCCAGG
ATCATGGACTGTGTGGGCTGCTTCAAGTGTCGACTGTGGGGCAAACTGCAG---------
------------------------ACCCAGGGATTAGGAACATCGCTAAAGATTTTGTTT
TCAGAGCGACAGATTGAAGCTCTGCCCACATCCAGCGTCCAGCGACCCAGTTTCCAGCTC
AGCCGACAAGAGATTGTCTCCCTGTTCAATGCCATTGGAA--------------------
GGATTTCCACAAGCATCAGAGAGCTGAAGAACT----------TCAGATC---GCTGTTA
GCGGAGGAGC------TGTGA
