# Supplementary material for: Chromosome-Level Genome Assembly of the Speckled Blue Grouper (Epinephelus cyanopodus) Provides Insight into Its Adaptive Evolution
Source: Biology (Basel). 2022 Dec 13;11(12):1810. doi: 10.3390/biology11121810 (PMC9775623; doi:10.3390/biology11121810)
Supplement: Supplementary file 1 [file biology-11-01810-s001.zip › Supplemental Data/HO01291.align]

>Ecy-GLEAN-10026123_Ecy
------------------------------------------------------------
------------------------------------------------------------
------------------------------------------------------------
------------------------------------------------------------
------------------------------------------------------------
------------------------------------------------------------
------------------------------------------------------------
------------------------------------------------------------
------------------------------------------------------------
------------------------------------------------------------
------------------------------------------------------------
------------------------------------------------------------
------------------------------------------------------------
------------------------------------------------------------
------------ATGATGGAGGACAAAGGCCCTCGTGTAGCCGACTACTTTGTGGTGGCC
GGTCTGACGGACCCGTCCAAGCCGTTGGACCAGGAGATCCACTTTGATGATGTCTGCCAC
AAGACGGCCAAGCCTAAGGCGCCCATCACCGATGTGGCAGTGGTAGTCCGCTCCATGGGC
GAGGAGATACCGCCAGGGTTCACCTGCATAGAGGAAACACCAACCGGCCATTCGGCTGAT
CTAAACAATGGCGGCCTCATGGCACCCCAGATCTTCCTGTGCTACAGGCGAGGTCGGGAC
AAGCCTCCACTCACTGACCTGGGGTGTGTGCTGTACGAGTGGAAGGAGAGGCTGAAGCAG
GGCTGCCACCTCATCCAGACCACACCCTCCGGTCGCCCAGCCAACATCAGCGGCAACTCC
TCCCAGCGCATCTATGTCACCTACCGCCGGGCGCCTGAGAGCCAGCCGCACTCCGCCCTG
GCTGTCACCGACATCTGCATCATTATTCCGAGCAAGGGAGAAACGCCTCCGCACACCTTC
TGCAAGGTGGAGAAGAATCTCAACAGCAGCATGTGGGGCTCCTCTGTCTACCTGTGTTAC
AAGAAGTCTGTGGCCAAAACCAACACAATAGCCTACAAAGCAGGTTTGTTCAGCAGATAT
CCAGAGGAGGACTATGAGTCATTCCCTCTGCCGGAGTCTGTCCCTCTCTTCTGCCTTCCC
ATGGGGGCCACAATCGAGTGCTGGCCAGCTAACACCAAATACTCCCTCCCTGTTTTTTCC
ACCTTT---------------------------GTCTACGGTGCTGCCATTCAGTTCTAC
GAGCCCTTCCCGCAGGAGTGTCTGACTGATCAGCAGCGCTCCCAGCTGGGTCTCCTGAAC
CCAGATCCACCCAAACCCTCCTCCTCCAGCCGTACTGGATCAGCCACCAGCAGCACCACT
AACAGCACTGCTACAGCCCCGAGCTTGGTCCACACCAATAAGTGTATCTGTCTGCTCTCC
CACTGGCCCTTCTTTGACGCTTTCCGCAAGTTCCTCACATTCCTCTATCGCTACTCCATC
TCCGGCCCTCACGCTCTGCCCATCGAGAAGCACATCTCTCACTTCATGCACAAGGTTCCC
TTCCCTTCCTCTCAGAGGCCTCGCATCCTAGTGCAGCTTTCCCCACATGAC-AGCCTGAT
GTTGAGCCAGCCAGTGTCTTCTCCTTTACCGCTCA-GTGGTGGCCGATTTTCCACTCTGC
TCCAGAACCTCGGACCAGAGAACGCCGTCACATTGCTTGTGTTTGCTGTCACTGAACACA
AGATCCTGGTCCACTCGTTACGACCCGCTGTACTGACCAGCGTCACTGAGGCTCTGGTGT
CTATGATTTTCCCGTTCCACTGGCCGTGTCCATATATCCCCTTGTGTCCCCTGGCGTTGG
CTGACGTGTTGAGTGCCCCCTGTCCGTTCATTGTAGGAGTGGACTCCCGCTACTTTGACC
TTTATGA-CCCCCGCCGGAT--------------------------------------CA
CTGAAGATAAGCGAGCCCTCACATGGAAGATCCTGCCAAAGAAAGCCTGTAAAAACCTGA
TGAATGTGCTGAGCAATCTCTACCAGCAGCTGGTTGATGGTCATCAGCGACCTGATGGAC
TGCTGGAGCTGAGCATGAGTGATTCGTCAGAGCTGAGCTGTGGGAAGAGCCTCCACACGC
TGGAGCTGGAGATCCAGGAAGCCTTCCTGCGCTTTATGGCAGCCATTTTAAAAGGCTACC
GCTCCTTCTTACGACCCATCACTCAGGCACCTTCTGAGAAAGCCACAGACGCCAGCTCGC
TTTTTGACTTGCAAGGATTTTTGAAGAGCCGCGACCGCTCACACCAGAAGTTCTATTCGC
TGATGACCAAAACTCAGATGTTCATCCGCTTTATCGAGGAATGCTCCTTTGTCAGCGACA
AAGACGCCAGTTTGGCCTTCTTTGATGACTGCGTGGACAAA-------------------
--------------------GTGGACAGTGACAGGCCGGAGGAGACCAGGCTGATAGAGA
TTGATGAATCTCAGCGCAGTGAGCACACAGTCTTTATCACACCTCCGGAGCTGCCTCCTC
TGCCTGAGGGGGAGGAACATCCACTCTGCTACAGGTACGATGGTTTCCCAGTGTTGAGTC
TTGACCTCTTTGACCCTGTGGAGGGCCTGCGGACCCCCTCCTCTCGCCTCACTGCCAGGC
ACAGCTGTCCCACCAGCCCTGCCCCCATGTTCAGACGCACGAAGCAGGAAATCAAATCAG
CCCAGAAGATAGCCAAGAAGTACTCGTCTATCCCGCAGCTCTGGTCTAAGTGCCTGCTCC
GTCACTGCTACGGCCTGTGGTTTATTTGTCTGCCAGCGTACGTGAAGGTGTGCCACTCCA
AGGTGCGGGCTCTGCGCACTGCTTACGACGTCCTCAGGAAGATGCAGGCAAAGAAACTAC
AGCCCCCTGACGAAGTCTGCTACCGGGTTCTGATGCAGCTGTGTGGGCAGTATGGCCAAC
CTGTCCTGGCGGTCAGAGTCCTCTTTGAGATGAAGAAAGCTGGAGTCCACCCCAATGCCA
TCACTTACGGCTACTATAACAAGGCGGTGTTGGAGAGCACGTGGCCCTCCAGCACCAGAG
GAGG--ACTTCCTGTGGATGAAGCTGAGAAATGTCGTTCTGGGCGTGGCACAGTTCAAAC
GGGCGCTGCGACGACATGCTCCCCTCACCCAGAGCCCTCTGTCAGGCTTTTGCCTGGTGG
AGGTAACAACTCTGAGTCCTGCAATCTCACAGTCACATCCAAGTATCCCAAGCTCAGACA
AGGAGATGGCAGTGACCTGGACGCTGTGAGTCACGGCAGCCTGGATAGCTCTGCCGACAC
TAACCTGGCTGAGCAGGGCCCCTACACCACTGACTCCGCCAAAGTAGACCCCACTGACGA
TAGATCTAGCACAGTCGGCCGTGGGGGCGGCAGCGCGGGCGCCAGGGCCC----------
--------------------------------------------CGGTGGCCCACTCACA
CT-----------------------GGGGGGGCTCTGA--------------GCTCAGAG
AAGCCACCCTCCACCCAG------------------------------TGTCAGAGACAG
AGAGTGCCAAGGGGAGTAAAGACTGTCTCCCTCAGCTGGACATGGAGGTTCAGTCCTCCT
TCAAACCCCGTGGCATTGTTCGCAGCAG--------------------------------
------------------------------------------------------------
------------------------------------------------------------
------------------------------------------------------------
------------------------------------------------------------
------------------------------------------------------------
------------------------------------------------------------
------------------------------------------------------------
------------------------------------------------------------
---------------------CTGCCACA-GGGCTGGCATGAGCTCCCACAAACTGAGCA
AATCTCATAAGAAACCTGTCGAACGCAGTGTCAGCTACGGTGGCATAAGCTCTGTGACGT
CCAGAGGAACTGTGAAGCGCACAGACATACAGACAGGTTACGACCCTCTATCCCTGCTGG
CAGCAGAGTCACAGACTGAGCAGCAAAATGAGGATCAGTACCCAGAGGGGGAAGGGGCCA
GCACGCCGAGCGCCCGCAGGCACCTGGCCAGAGAGATCGAGCTATACATGAACCACATGG
GCAGCCCGCTGAGCAGCCGTACACCCAGTCTGGATCTGCCGGACCCGGCCAGCCCTCTGC
TCCTCCACCCTTCCTCACTCTCTGCCCCCCGCAGAGCCAGCCTACCCCACACGTCCCCCC
TAAGGACTGCTGGGATGCCACGCTCTCGCACCTTCCACCCACCCTCGCCCTCCCAGCCCA
TCTCACGCCAGCGGCTCTTGTCATCTCCTTCCTGTCGCAGCTCTAGCACAACTCCCAGTG
CCAGCCCTCGACCTAGCCCCTACAGGGAGAGGGCAGACAGGATGAGCCTGGCGTCACCTT
CGCCCTCCTCCTCCTCTTTTGCTCTGGACACTCTGCTCACACCAACACTCGATGTATTTA
AGACCAGCATGGTCTCTGCTGGGAAGGGTGTGGCAGAGAAGGCAAGCCGCTGGTACTCTC
GTCTCGCCACTTACACCACACCTACCAAGGACGGTCACAGTGACCGATTGAGTGTGTCCT
CTCTCGGTGTTGGAGATCCAGACTGCTCTTCCCTGTTGGACGAGGCAGACTGTGGGGAGT
CAGAGGGCTCCGTGATCTCTCCACCGAGGAATGGACCCCGCAGGAGCCCCAGACGCAGCC
CTCTCCGCAGCAGACTGGACAGCCCCCCTGCAGGCTCCAGTCTCGGGAGACCCTCATCTC
TGCTCCCTGAATGTGTCCTCTCGCCCCCCGGCTTCCCTCTGCCAGAAAAGTCGGACCTCG
GCTCGTCACGGTACACCAGCAACACCAGCATCTTCAACAACTACGCCATGGAGCTGTTGA
TTTCCAGCTGTTCTCGCTGTAAGACGTGTGACTGCCTGGTGTACGATGAGGAGATCATGG
CCGGCTGGACGGCAGACGACTCCAACCTGAACACCACCTGTCCCTTCTGTGGAAACCCCT
TCCTGCCCTTCCTCAATGTGGAGATCAGGGATATGCGAGGACCTGGCAGGCTTTTCCTGA
AGGGCAGCCCGTCAGTGGACGAGGCAATGACCTCGTCATACTCTGCCTCCACAGGTTTGG
ACACGGGGACGTCCACCTTGTCCACCCCCTGTCCTACAACTGCAGTCTTTCCTCCATCCC
CTGTGATCGCTGTCCAGGAGTGCTCAGGGGCTGGAAGGACTCGATCAACCAGGGCTCAAG
GTATTAACATCCCCTCAGAGCGCAGGCAGGGGTCGCTTTCTCCCGGAGCACCCATGGCTC
GCAGTGTCAGCGCCTTCGGTCCTCTGGACGGGGCTTCCCGAGTCAACCGCTGCATGCCGA
CGTCAGGCAGCCTGCCCAGCCGTCTCAATGAAGCCATGGACCCGCTGAGTATGGAGTGGC
GGCTCCACAACCCCGAGCCAGTGACGGTTCCCTACCTGAGTCCGCTGGTGCTGTGGAAGG
AGCTGGAGAGTCTGCTGGAGAACGAGGGCGACCCGGTGATCACGGAGGCCGACATGGTGG
ACCATCATCCCATCATCTACTGGAACCTGGTGTGGTACTTCAGACGACTGGACCTGCCCA
GCAACCTGCCGGGTCTCATCCTCACCTCTGAGCACTGCAACACAGACTCCCAGGTCCCTC
GTCACTGGATGTCGGAGGACAGTAAACACGTGTTGATCCAGATCCTGTGGGACAACCTCA
AGCTGCACCAGGACTCAATCCAGCCTCTCTACATCCTCTGGAACACATAC----------
-----------------AATGTGGGTTACCCTCTGTCCCGGCCGGTCCCGGATGAGGAGA
AGCCGTTCAGCGAGGAGTTACTGCAGAGTGTGGTGAGGAGCATCCAGAGGAACGACGTCA
GCCGGCCGATGGCTCAGCTGCTGCAGCTGCTGGGTCAGACTCTTGGGGTCAAAAGGCAAA
GGAGTTTGTACAGGGACATCCTCTTCCTCTCTCTGGTGGCTCTGGGAAAAGACAACATTG
ATATTGATGCCTTTGATCGCGAGTACAAGCTGGCGTACGACCGCCTCGTGCCGAGCCTGG
TGAAGCTGACCCATAACTGTGACCGTCCTCCCAGCACGGGGGTCATGGAGTGCCGCAGGA
CATTTGGAGAGCCTTACCTGTAA
>OF22629-RA_aka
ATGACAGCAGGCGGTTATCTCCCATCTGTTGAGGCCTGTTGTCATCAGCAGGTTGAAGTA
ATAAAGCTACAGGAGAGCAGAGACGATGATGACTGTCCGCAGACTTCAGGCACACTCAGT
AACCCTGGCTCCTCTTATCCTCACAGCAGCCTCAGGGTTAATGCCTGCTGTCCACTGATA
CCTAACACCGAATGTCCCTTCCTGTGGCAGCGACGCACATTCCTTTTCACCTCCTCCACG
TGTCTGCCCTGCTGTGGCTGTCTCTGTGCTCGGGGTCCATACAGCTGGAGCCGAGACCAG
CGAGTCTCGAACGAGAGTCCCTTTGGTGTGTTTCACTGGCCCAGGGTTCTCGTGAACTCG
AGACAGCTGGAAATTGTTCCCGCTGTCACGTTTGCTGTAACTAAACCCTTGTGGAAGCGG
GCTGAAGGGCTGTTGGGTCTGGACATCTTATTGAACTCCTCCCTGAACTCCTGCTGTGGT
TATAATTGTGACCTCTCTCTGGGCGTTTACCTCAAGACTAAGTCAAGCTTTCCCTTCCAG
GCCAGTCTGCCAGGGGAGAAGAAGTTGAGCATAGACTGTGGTCTTGGACTCAGGATGCTG
TGCAGATGTGCAGCCCTTAGAGTTGTATCTTTGGTCCAAAAGCTTTTCAGGAGTTTTGTC
TGCGACTCTGACCTCAGTGGTCTTGACTCCAAATGGCACCGTGATCGCAACACAGCAAAC
AATCACCGGTCAACTGCAGAGCTAGATCAAAGTAGCACTGAACTTTTAAGATTCACTGGC
TCTCCTCAGAGGGTGCTGAAGGTGATATCTCGGGTGTCACCCAGTGATGCCGGCAGTCGG
CGGGGATGGGAGATGATGGAGGACAAAGGCCCTCGTGTAGCCGACTACTTTGTGGTGGCC
GGTCTGACGGACCCGTCCAAGCCGTTGGACCAGGAGATCCACTTTGATGATGTCTGCCAC
AAGACGGCCAAGCCTAAGGCGCCCATCACCGATGTGGCAGTGGTAGTCCGCTCCATGGGC
GAGGAGATACCGCCAGGGTTCACCTGCATAGAGGAAACACCAACCGGCCATTCGGCTGAT
CTAAACAATGGCGGCCTCATGGCACCCCAGATCTTCCTGTGCTACAGGCGAGGTCGGGAC
AAGCCTCCACTCACTGACCTGG---GTGTGCTGTACGAGTGGAAGGAGAGGCTGAAGCAG
GGCTGCCACCTCATCCAGACCACACCCTCCGGTCGCCCAGCCAACATCAGTGGCAACTCC
TCCCAGCGCATCTATGTCACCTACCGCCGGGCGCCTGAGAGCCAGCCGCACTCCGCCCTG
GCTGTCACCGACATCTGCATCATTATTCCGAGCAAGGGAGAAACGCCTCCGCACACCTTC
TGCAAGGTGGAGAAGAATCTCAACAGCAGCATGTGGGGCTCCTCTGTCTACCTGTGTTAC
AAGAAGTCTGTGGCCAAAACCAACACAATAGCCTACAAAGCAGGTTTGTTCAGCAGATAT
CCAGAGGAGGACTATGAGTCATTCCCTCTGCCAGAGTCTGTCCCTCTCTTCTGCCTTCCC
ATGGGGGCCACAATCGAGTGCTGGCCAGCTAACACCAAATACTCCCTCCCTGTTTTTTCC
ACCTTTGTCCTCACTGGAGCCTCCGGAGAAAAGGTCTATGGTGCTGCCATTCAGTTCTAC
GAGCCCTTCCCGCAGGAGTGTCTGACTGATCAGCAGCGCTCCCAGCTGGGTCTCCTGAAC
CCAGATCCACCCAAACCCTCCTCCTCCAGCCGTACTGGATCAGCCACCAGCAGCACCACT
AACAGCACCGCTACAGCCCCGAGCTTGGTCCACACCAACAAGTGTATCTGTCTGCTCTCC
CACTGGCCCTTCTTTGACGCTTTCCGCAAGTTCCTCACATTCCTCTATCGCTACTCCATC
TCCGGCCCTCACGCTCTGCCCATCGAGAAGCACATCTCTCACTTCATGCACAAAGTTCCC
TTCCCTTCCTCTCAGAGGCCTCGCATCCTGGTGCAGCTTTCCCCACATGAC-AGCCTGAT
GTTGAGCCAGCCAGTGTCTTCTCCTTTACCGCTCA-GTGGTGGCCGATTTTCCACTCTAC
TCCAGAACCTCGGACCAGAGAACGCCGTCACATTGCTTGTGTTTGCTGTCACTGAACACA
AGATCCTGGTCCACTCGTTACGACCCGCTGTACTGACCAGCGTCACTGAGGCTCTGGTGT
CTATGATTTTCCCGTTCCACTGGCCGTGTCCATATATCCCCTTGTGCCCCCTGGCGTTGG
CTGACGTGTTGAGTGCCCCCTGTCCGTTCATTGTAGGAGTGGACTCCCGCTACTTTGACC
TTTATGACCCCCCGCCGGATGTGAGCTGCGTGGACCTGGACACAAACACCATCTTCCACA
CTGAAGATAAGCGAGCCATCACATGGAAGATCCTGCCAAAGAAAGCCTGTAAAAACCTGA
TGAATGTGCTGAGCAATCTCTACCAGCAGCTGGTTGATGGTCATCAGCGGCCTGATGGAC
TGCTGGAGCTGAGCATGAGTGATTCGTCAGAGCTGAGCTGTGGGAAGAGCCTCCACACGC
TGGAGCTGGAGATCCAGGAAGCCTTCCTGCGCTTTATGGCAGCCATTTTAAAAGGCTACC
GCTCCTTCTTACGACCCATCACTCAGGCACCCTCTGAGAAAGCCACAGACGCCAGCTCGC
TTTTTGACTTGCAAGGATTTTTGAAGAGCCGCGACCGCTCACACCAGAAGTTCTATTCGC
TGATGACCAAAACTCAGATGTTCATCCGCTTTATCGAGGAATGCTCCTTTGTCAGTGACA
AAGACGCCAGTTTGGCCTTCTTTGACGACTGTGTGGACAAACTCTACAATTCAGAGCGGA
GTGCAGACAAAGGAGGCAAGGTGGACAGTGACAGGCCGGAGGAGACCAGGCTGATAGAGA
TTGATGAATCTCAGCGCAGTGAGCACACAGTCTTTATCACACCTCCAGAGCTGCCTCCTC
TGCCTGAGGGGGAGGAACATCCACTCTGCTACAGGTACGATGGTTTCCCAGTGTTGAGTC
TTGACCTCTTTGACCCTGTGGAGGGCCTGCGGACCCCCTCCTCTCGCCTCGCTGCCAGGC
ACAGCTGTCCCACCAGCCCTGCCCCCATGTTCAGACGCACCAAGCAGGAGATCAAATCAG
CCCAGAAGATAGCCAAGAAGTACTCGTCTATCCCGCAGCTCTGGTCTAAGTGCCTGCTCC
GTCACTGCTACGGCCTGTGGTTTATCTGTCTGCCAGCGTACGTGAAGGTGTGCCACTCCA
AGGTGCGGGCTCTGCGCACTGCTTATGACGTCCTCAGGAAGATGCAGGCAAAGAAATTAC
AGCCCCCTGACGAGGTCTGCTACCGGGTTCTGATGCAGCTGTGTGGGCAGTATGGCCAAC
CTGTCCTGGCAGTCAGAGTCCTCTTTGAGATGAAGAAAGCTGGAGTTCACCCCAATGCCA
TCACTTACGGCTACTATAACAAGGCGGTGTTGGAGAGCACGTGGCCCTCCAGCACCAGAG
GAGGATACTTCCTGTGGATGAAGCTGAGAAATGTCGTTTTGGGCGTGGCACAGTTCAAAC
GGGCACTGCGACGACATGCTCCCCTCATCCAGAGCCCTCTGTC-----------------
------------------------------------------------------------
---AGATGGCAGTGACCTGGACGCTGTGAGTCACGGCAGCCTGGATAGCTCTGCCGACAC
TAACCTGGCTGAGCAGGGCCCCTACACCACTGACTCCGCCAAAGTAGACCCCACTGACGA
TAGATCTAGCA-------------------------------------------------
--------------------------------------------CAGGGGATCAATCAGA
TTTGGGTTATAACTCCCTGTCCAAAGAGGAGGTTCGGAGAGGAGACCCCACTGCTCAG-G
AGTCCGCCCCTGACAAAGATGACAAGAAGGAGAGCGACTGCAGCTCCTTGTCAGAGACAG
AGAGTGCCAAGGGGAGTAAAGACTGTCTCCCTCAGCTGGACATGGAGGTTCAGTCCTCCT
TCAAACCCCGTGGCATTGTTCGCAGCAGCTGTCCCTACGACGATGCATCCTGTAAACCCA
AGAGCTCCGCCAGCGCAGGCCACGTTGCAGGTCTCCTCTTCACTTCCTCCCTGGATGAGA
TCGGTGAGGTTCATACCAACAGTTTGCTCAGGAGACATAAGAGTGCTCTGGAAGAGGTGG
TGGGCAGCGCCAGCAGCGGCTCGGCTCTTGACTGGCAGGGTGTGAGAGGCCTCCGGCTGA
GCGGCGATGCGGTGGGCAGCTGCGGCAGTGGCACCACTGTCCTCGGTCTGGGTATGACCC
AGGGTGAAACTGACCCAGACAAGATCGCAGGACACCTGGGCGCAGACGTCAAAATTCTTT
CCGGTGCCAACTTCAGTAAGAGTAAGAGGCCTCGTTCACTGGCTCTGGGCGGGTTAGAGG
CAGTGGCGGCTAAGGCAGCTGCCTCTAGATGTCATGAACACAGGGAGGAGGACGAGGAGA
GGGAGGGACAGGACTCCAGCGATGAGGACAGAAGTAACACAGACGCCATTTTTGACTTGG
AGGACCTGGACTTAGACAAGCCTGCCACAGGGGCTGGCATGAGCTCCCACAAACTGAGCA
AATCTCATAAGAAACCTGTCGAACGCAGTGTCAGCTACGGTGGCATAAGCTCTGTGACGT
CCAGAGGAACTGTGAAGCGCACAGACATACAGACAGGTTACGACCCTCTATCCCTGCTGG
CAGCAGAGTCACAGACTGAGCAGCAAAATGAGGATCAGTACCCAGAGGGGGAAGGGGCCA
GCACGCCGAGCGCCCGCAGGCACCTGGCCAGAGAGATCGAGCTATACATGAACCACATGG
GCAGCCCACTGAGCAGCCGTACACCCAGTCTGGATCTGCCGGACCCGGCCAGCCCTCTCC
TCCTCCACCCTTCCTCACTCTCTGCCCCCCGCAGAGCCAGCCTACCCCACACCTCCCCTC
TAAGGACTGCTGGGATGCCACGCTCCCGCACCTTCCACCCACCCTCGCCCTCCCAGCCCA
TCTCACGCCAGCGCCTCTTGTCATCTCCTTCCTGTCGCAGCTCTAGCACAACTCCCAGTG
CCAGCCCTCGACCTAGCCCCTACAGGGAGAGGGCAGACAGGATGAGCCTGGCGTCACCTT
CGCCCTCCTCCTCCTCTTTTGCTCTGGACACTCTGCTCACACCAACACTCGATGTATTTA
AGACCAGCATGGTCTCTGCTGGGAAGGGTGTGGCAGAGAAGGCAAGCCGCTGGTACTCCC
GTCTCGCCACTTACACCACACCTACCAAGGACGGTCACAGTGACCGACTGAGTGTGTCCT
CTCTCGGTGTTGGAGATCCAGACTGCTCTTCCCTGTTGGATGAGGCAGACTGTGGGGAGT
CAGAGGGCTCCGTGATCTCTCCACCGAGGAATGGACCCCGCAGGAGCCCCAGACGCAGCC
CTCTCCGCAGCAGACTGGACAGCCCCCCTGCAGGCTCCAGTTTTGGGAGACCCTCATCTC
TGCTCCCTGAATGTGTCCTCTCGCCCCCCGGCTTCCCTCTGCCAGAAAAGTCGGACCTCG
GCTCGTCACGGTACACCAGCAACACCAGCATCTTCAACAACTACGCCATGGAGCTGCTGA
TTTCCAGCTGTTCTCGCTGTAAGACGTGCGACTGCCTGGTGTACGATGAGGAGATCATGG
CCGGCTGGACGGCAGACGACTCCAACCTGAACACCACCTGTCCCTTCTGTGGAAACCCCT
TCCTGCCCTTCCTCAATGTGGAGATTAGAGATATGCGAGGACCTGGCAGGCTTTTCCTGA
AGGGCAGCCCGTCAGTGGACGAGGCAATGACCTCGTCGTACTCTGCCTCCACAGGTTTGG
ACACGGGGACGTCCACCTTGTCCACCCCCTGTCCTACAACTGCAGTCTTTCCTCCATCCC
CTGTGATCGCTGTCCAGGAGTGCTCAGGGGCTGGAAGGACTCGATCAACCAGGGCTCAAG
GTATCAACATCCCCTCAGAGCGCAGGCAGGGGTCGCTTTCTCCCGGAGCACCCATGGCGC
GCAGTGTCAGCGCCTTCGGTCCTCTGGACGAAGCTTCCCGAGTCAACCGCTGTATGCCGA
CGTCAGGCAGTCTGCCCAGCCGTCTCAATGAAGCCATGGACCCGCTGAGTATGGAGTGGC
GGCTCCACAACCCAGAGCCAGTGACGGTTCCCTACCTGAGCCCGCTGGTGCTGTGGAAGG
AGCTGGAGAGTCTGCTGGAGAACGAGGGCGACCCGGTGATCACGGAGGCCGACATGGTGG
ACCATCATCCCATCATCTACTGGAACCTGGTGTGGTACTTCAGACGGCTGGACCTGCCCA
GCAACCTGCCCGGTCTCATCCTCACCTCTGAGCACTGCAACACAGACTCCCAGGTCCCTC
GTCACTGGATGTCGGAGGACAGTAAACACGTGTTGATCCAGATCCTGTGGGACAACCTCA
AGCTGCACCAGGACTCAATCCAGCCTCTCTACATCCTCTGGAACACATAC----------
-----------------AATGTGGGTTACCCTCTGTCCCGGCCGGTCCCGGATGAGGAGA
AGCCGTTCAGCGAGGAGTTACTGCAGAGTGTGGTGAGGAGCATCCAGAGGAACGACGTCA
GCCGGCCGATGGCTCAGCTGCTGCAGCTGCTGGGTCAGACTCTTGGGGTCAAAAGACAAA
GGAGTTTGTACAGGGACATCCTCTTCCTCTCTCTGGTGGCTCTGGGAAAAGACAACATTG
ATATTGATGCCTTTGATCGTGAGTACAAGTTGGCGTACGACCGCCTTGTGCCGAGCCTGG
TGAAGCTGACCCATAACTGTGACCGTCCTCCCAGCACGGGGGTCATGGAGTGCCGCAGGA
CGTTTGGAGAGCCTTACCTGTAA
>Epmoa-GLEAN-10022616_moa
------------------------------------------------------------
------------------------------------------------------------
------------------------------------------------------------
------------------------------------------------------------
------------------------------------------------------------
------------------------------------------------------------
------------------------------------------------------------
------------------------------------------------------------
------------------------------------------------------------
------------------------------------------------------------
------------------------------------------------------------
------------------------------------------------------------
------------------------------------------------------------
------------------------------------------------------------
------------ATGATGGAGGACAAAGGCCCTCGTGTAGCCGACTACTTTGTGGTGGCC
GGTCTGACGGACCCGTCCAAGCCGTTGGACCAGGAGATCCACTTTGATGATGTCTGCCAC
AAGACGGCCAAGCCTAAGGCGCCCATCACCGATGTGGCAGTGGTAGTCCGCTCCATGGGC
GAGGAGATACCACCAGGGTTCACCTGCATAGAGGAAACACCAACCGGCCATTCGGCTGAT
CTAAACAATGGCGGCCTCATGGCACCCCAGATCTTCCTGTGCTACAGGCGAGGTCGGGAC
AAGCCTCCACTCACTGACCTGG---GTGTGCTGTACGAGTGGAAGGAGAGGCTGAAGCAG
GGCTGCCACCTCATCCAGACCACACCCTCCGGTCGCCCAGCCAACATCAGCGGCAACTCC
TCCCAGCGCATCTATGTCACCTACCGACGGGCGCCTGAGAGCCAGCCGCACTCCGCCCTG
GCCGTCACCGACATCTGCATCATTATTCCAAGCAAGGGAGAAACGCCTCCGCACACCTTC
TGCAAGGTGGAGAAGAATCTCAACAGCAGCATGTGGGGCTCCTCTGTCTACCTGTGTTAC
AAGAAGTCTGTGGCCAAAACCAACACAATAGCCTACAAAGCAGGTTTGTTCAGCAGATAT
CCAGAGGAGGACTATGAGTCATTCCCTCTGCCAGAGTCTGTCCCTCTCTTCTGCCTTCCC
ATGGGGGCCACAATTGAGTGCTGGCCAGCTAACACCAAATACTCCCTCCCTGTTTTTTCC
ACCTTTGTCCTCACCGGAGCCTCCGGAGAAAAGGTCTACGGTGCTGCCATTCAGTTCTAT
GAGCCGTTTCCACAGGAGTGTCTGACTGATCAGCAGCGCTCCCAGCTGGGTCTCCTGAAC
CCAGATCCACCCAAACCCTCCTCCTCCAGCCGTACTGGATCAGCCACCAGCAGCACCACT
AACAGTACCGCTACAGCCCCGAGCTTGGTCCACACCAACAAGTGTATCTGTCTGCTCTCC
CACTGGCCATTCTTTGACGCTTTCCGCAAGTTCCTCACATTCCTCTATCGCTACTCCATC
TCCGGCCCTCACGCTCTGCCCATCGAGAAGCACATCTCTCACTTCATGCACAAAGTTCCC
TTCCCTTCCTCTCAGAGGCCTCGCATCCTGGTGCAGGTAAGCTCAGGTCACAAGAGTGTT
GTTG-----------------------ACTGCATATGTGGTGGTCGATTTTCCACTCTGC
TCCAGAACCTCGGACCAGAGAACGCCGTCACATTGCTTGTATTTGCTGTCACTGAACACA
AGATCCTGGTCCACTCGTTACGACCCGCTGTACTGACCAGCGTCACTGAGGCTCTGGTGT
CTATGATTTTCCCGTTCCACTGGCCGTGTCCATATATCCCCTTGTGCCCCCTGGCGTTGG
CTGACGTGTTGAGTGCCCCCTGTCCGTTCATTGTAGGAGTGGACTCCCGCTACTTTGATC
TTTATGACCCCCCGCCGGACGTGAGCTGCGTGGACCTGGACACAAACACCATCTTCCACA
CTGAAGATAAGCGAGCCCTCACATGGAAGATCCTGCCAAAGAAAGCCTGTAAAAACCTGA
TGAATGTGCTGAGTAATCTCTACCAGCAGCTGGTTGATGGTCATCAGCGGCCCGATGGAC
TGCTGGAGCTGAGCATGAGTGATTCGTCAGAGCTGAGCTGTGGGAAGAGCCTCCACACAC
TGGAGCTGGAGATCCAGGAAGCCTTCCTGCGCTTTATGGCAGCCATTTTAAAAGGCTACC
GCTCCTTCTTACGACCCATCACTCAGGCACCCTCTGAGAAAGCCACAGACGCCAGCTCGC
TTTTTGACTTGCAAGGATTTTTGAAGAGCCGCGACCGCTCACACCAGAAGTTCTATTCGC
TGATGACCAAAACTCAGATGTTCATCCGCTTTATCGAGGAATGCTCCTTCGTCAGTGACA
AAGACGCCAGTTTGGCCTTCTTTGACGACTGTGTGGACAAACTCTACAATTCAGAGCGGA
GTGCAGACAAAGGAGGCAAGGTGGACAGTGACAGGCTGGAGGAGACCAGGCTGATAGAGA
TTGATGAATCTCAGCGCAGTGAGCACACAGTCTTTATCACACCACCAGAGCTGCCTCCTC
TGCCTGAGGGGGAGGAACATCCACTCTGCTACAGGTACGATGGTTTCCCAGTGTTGAGTC
TTGACCTCTTTGACCCTGTGGAGGGCCTGCGGACCCCCTCCTCTCGCCTCACTGCCAGGC
ACAGCTGTCCCACCAGCCCTGCCCCCATGTTCAGACGCACCAAGCAGGAGATCAAATCAG
CCCAGAAGATAGCCAAGAAGTACTCGTCTATCCCGCAGCTCTGGTCTAAGTGCCTGCTCC
GTCACTGCTACGGCCTGTGGTTTATTTGTCTGCCAGCATATGTGAAGGTGTGCCACTCCA
AGGTGCGGGCTCTGCGCACTGCGTACGACGTCCTCAGGAAGATGCAGGCAAAGAAATTAC
AGCCCCCTGACGAGGTCTGCTACCGGGTTCTGATGCAGCTGTGTGGGCAGTATGGCCAAC
CTGTCCTGGCGGTCAGAGTCCTCTTTGAGATGAAGAAAGCTGGAGTCCACCCCAATGCCA
TCACTTACGGCTACTACAACAAGGCGGTGTTGGAAAGCACGTGGCCCTCTAGCACCAGAG
GAGGATACTTCCTGTGGATGAAGCTGAGAAATGTCGTTCTGGGCGTGGCACAGTTCAAAC
GGGCGCTGCGACGACATGCTCCCCTCACCCAGAGCCCTCTGTC-----------------
------------------------------------------------------------
---AGATGGCAGTGACCTGGACGCTGTGAGTCACGGCAGCCTGGATAGCTCTGCCGACAC
TAACCTGGCTGAGCAGGGCCCCTACACCACTGACTCCGCCAAAGTAGACCCCACTGACGA
TAGATCTAGCA-------------------------------------------------
--------------------------------------------CAGGGGATCAATCAGA
TTTGGGTTATAACTCCCTGTCCAAAGAGGAGGTTCGGAGAGGAGACCCCACTGCTCAG-G
AGTCCGCCCCTGACAAAGATGACAAGAAGGAGAGCGACTGCAGCTCCTTGTCAGAGACAG
AGAGTGCCAAGGGGAGTAAAGACTGTCTCCCTCAGCTGGACATAGAGGTTCAG---TCCT
TCAAACCCCGCGGCATTGTTCGCAGCAGCTGTCCATACGACGATTCATCCTGTAAACCCA
AGAGCTCCGCCAGCGCAGGCCATGTTGCAGGTCTCCTCTTCACTTCCTCCCTGGATGAGA
TTGGTGAGGTTCATACCAACAGTTTGCTCAGGAGACATAAGAGTGCTCTGGAAGAGGTGG
TGGGCAGCGCCAGCAGCGGCTCAGCTCTTGACTGGCAGGGTGTGAGAGGCCTCCGGCTGA
GCGGTGATGCGGTGGGCAGCTGCGGCAGTGGCACCACTGTCCTCGGTCTGGGTATGAGCC
AGGGTGAAACTGACCCAGACAAAATCGCAGGGCACCTGGGCGCAGACGTCAAAATTCTTT
CCGGTGCCAACTTCAGTAAGAGTAAGAGGCCTCGTTCATTGGCTCTGGGCGGGTTAGAGG
CAGTGGCGGCTAAGGCAGGTGCCTCCAGATGTCAGGAACACAGGGAGGAGGACGAGGAGA
GGGAGGGACAGGACTCCAGTGATGAGGACAGAAGTAACACAGACGCCATTTTTGACTTGG
AGGACCTGGACTTAGACAAGCCTGCCACAGGGGCTGGCATGAGCTCCCACAAACTGAGCA
AATCTCATAAGAAACCTGTCGAACGCAGCATCAGCTACGGTGGCATAAGCTCTGTGACGT
CCAGAGGAACTGTGAAGCGCACAGACATACAGACAGGTTACGACCCACTATCCCTGCTGG
CAGCAGAGTCACAAACTGAGCAGCAAAATGAGGATCAGTACCCAGAGGGGGAAGGGGCCA
GCACGCCGAGCGCCCGCAGGCACCTGGCCAGAGAGATTGAGCTATACATGAACCACATGG
GCAGCCCGCTGAGCAGCCGTACACCCAGTCTGGATCTGCCGGACCCAGCCAGCCCTCTCC
TCCTCCACCCTTCCTCACTCTCTGCCCCCCGCAGAGCCAGCCTACCCCACACCTCCCCCC
TAAGGACTGCTGGGATGCCACGCTCCCGCACCTTCCACCCACCCTCGCCCTCCCAGCCCA
TCTCACGCCAGCGCCTCTTGTCATCTCCTTCCTGTCGCAGCTCTAGCACAACTCCCAGTG
CCAGCCCTCGACCTAGCCCCTACAGGGAGAAGGCAGACAGGATGAGCCTGGCGTCACCTT
CGCCCTCCTCCTCCTCTTTTGCTCTGGACACTCTGCTCACACCAACGCTTGATGTCTTTA
AGACCAGCATGGTCTCTGCTGGGAAGGGTGTGGCAGAGAAGGCAAGCCGCTGGTACTCCC
GTCTCGCCACTTATACCACACCTACCAAGGACGGTCACAGTGACCGACTGAGTGTGTCCT
CTCTCGGTGTTGGAGATCCAGACTGCTCTTCCCTGTTGGATGAGGCGGACTGTGGGGAGT
CAGAGGGCTCCGTGATCTCTCCACCAAGGAATGGACCCCGCAGGAGCCCCAGACGCAGCC
CTCTCCGCAGCAGACTGGACAGCCCCCCTGCAGGCTCCAGTCTCGGGAGACCCTCATCTC
TGCTCCCTGAATGTGTCCTCTCGCCCCCCGGCTTCCCTCTGCCAGAAAAGTCGGACCTCG
GCTCGTCACGGTACACCAGCAACACCAGCATCTTCAACAACTACGCCATGGAGCTGCTGA
TTTCCAGCTGCTCTCGCTGTAAGACGTGTGACTGCCTGGTGTACGATGAGGAGATCATGG
CTGGCTGGACGGCAGACGACTCCAACCTGAACACCACCTGTCCCTTTTGTGGAAACCCCT
TCCTGCCCTTCCTCAACGTGGAGATCAGGGATATGCGAGGACCCGGCAGGCTTTTCCTGA
AGGGCAGCCCGTCAGTGGACGAGGCAATGACCTCGTCGTACTCTGCCTCCACAGGTTTGG
ACACGGGGACGTCCACCTTGTCCACCCCCTGTCCTACAACTGCAGTCTTTCCTCCGTCCC
CTGTGATCGCTGTCCAGGAGTGCTCAGGGGCTGGAAGGACTCGATCAACCAGGGCTCAAG
GTATCAACATCCCCTCGGAGCGCCGGCAGGGGTCGCTGTCTCCCGGAGCGCCCATGGCTC
GCAGTGTCAGCGCCTTCGGTCCTCTGGACGAAGCTTCCCGAGTCAACCGCTGTATGCCGA
CGTCAGGCAGCCTGCCCAGCCGTCTCAATGAAGCCATGGACCCGCTGAGTATGGAGTGGC
GGCTCCACAACCCCGAGCCAGTGACGGTTCCCTACCTGAGCCCGCTGGTGCTGTGGAAGG
AGCTGGAGAGTCTGCTGGAGAACGAGGGCGACCCGGTGATCACGGAGGCCGACATGGTGG
ACCACCATCCCATCATCTACTGGAACCTGGTGTGGTACTTCAGACGGCTGGACCTGCCCA
GCAACCTGCCCGGTCTCATCCTCACCTCTGAGCACTGCAACACAGACTCCCAGGTCCCTC
GTCACTGGATGTCGGAGGACAGTAAACATGTGTTGATCCAGATCCTGTGGGACAACCTCA
AGCTGCACCAGGACTCAATCCAGCCTCTCTACATCCTCTGGAACACATAC----------
-----------------AATGTGGGTTACCCTCTGTCCCGGCCGGTCCCGGATGAGGAGA
AGCCGTTCAGCGAGGAGTTACTGCAGAGTGTGGTGAGGAGCATCCAGAGGAACGACGTCA
GCCGGCCGATGGCTCAGCTGCTGCAGCTGCTGGGTCAGACTCTTGGGGTCAAGAGGCAAA
GGAGTTTGTACAGGGATATCCTCTTCCTCTCTCTGGTGGCTCTGGGAAAAGACAACATTG
ATATTGATGCCTTTGATCGCGAGTACAAGTTGGCGTACGACCGCTTGGTGCCGAGCCTGG
TGAAGCTGACCCATAACTGTGACCGTCCTCCCAGCACGGGGGTCATGGAGTGCCGCAGGA
CGTTTGGAGAGCCTTACCTGTAA
>C.altivelis-GLEAN-10026981_alt
------------------------------------------------------------
------------------------------------------------------------
------------------------------------------------------------
------------------------------------------------------------
------------------------------------------------------------
------------------------------------------------------------
------------------------------------------------------------
------------------------------------------------------------
------------------------------------------------------------
------------------------------------------------------------
------------------------------------------------------------
------------------------------------------------------------
------------------------------------------------------------
------------------------------------------------------------
------------ATGATGGAGGACAAAGGCCCTCGTGTAGCCGACTATTTTGTGGTGGCC
GGTCTGACGGACCCGTCCAAGCCGTTGGACCAGGAGATCCACTTTGATGATGTCTGCCAC
AAGACGGCCAAGCCTAAGGCGCCCATCACCGATGTGGCAGTGGTAGTCCGCTCCATGGGC
GAGGAGATACCGCCAGGATTCACCTGCATAGAGGAAACACCAACCGGCCATTCGGCTGAT
CTAAACAATGGCGGCCTCATGGCACCCCAGATCTTCCTGTGCTACAGGCGAGGTCGGGAC
AAGCCTCCACTCACTGACCTGG---GTGTGCTGTACGAGTGGAAGGAGAGGCTGAAGCAG
GGCTGCCACCTCATCCAGACCACACCCTCCGGTCGCCCAGCCAACATCAGCGGCAACTCC
TCCCAGCGCATCTATGTCACCTACCGACGGGCTCCTGAGAGCCAGCCGCACTCCGCCCTG
GCCGTCACTGACATCTGCATCATTATTCCAAGCAAGGGAGAAACGCCTCCACACACCTTC
TGCAAGGTGGAGAAGAATCTCAACAGCAGCATGTGGGGCTCCTCTGTCTACCTGTGTTAC
AAGAAGTCTGTGGCCAAAACCAACACAATAGCCTACAAAGCAGGTTTGTTCAGCAGATAT
CCAGAGGAGGACTATGAGTCATTCCCTCTGCCAGAGTCTGTCCCTCTCTTCTGCCTTCCC
ATGGGGGCCACAATCGAGTGCTGGCCAGCTAACACCAAATACTCCCTCCCTGTTTTTTCC
ACCTTTGTCCTCACTGGAGCCTCCGGAGAAAAGGTCTATGGTGCTGCCATTCAGTTCTAT
GAGCCGTTTCCACAGGAGTGTCTGACTGATCAGCAGCGCTCCCAGCTGGGTCTTCTGAAC
CCAGATCCACCTAAACCCTCCTCCTCCAGCCGTACTGGATCAGCCACCAGCAGCACCACT
AACAGCACCGCTACAGCCCCGAGCTTGGTCCACACCAACAAGTGTATCTGTCTGCTCTCC
CACTGGCCATTCTTTGACGCTTTCCGCAAGTTCCTCACATTCCTCTACCGCTACTCCATC
TCCGGCCCTCACGCTCTGCCCATCGAGAAGCACATCTCTCACTTCATGCACAAAGTTCCC
TTCCCTTCCTCTCAGAGGCCTCGCATCCTGGTGCAGCTTTCCCCACATGAC-AGCCTGAT
GTTGAGCCAGCCAGTGTCTTCTCCTTTACCGCTCA-GTGGTGGTCGATTTTCCACTCTGC
TCCAGAACCTCGGACCAGAGAACGCCGTCACATTGCTTGTATTTGCTGTCACTGAACACA
AGATCCTGGTCCACTCGTTAAGACCCGCTGTACTGACCAGCGTCACTGAGGCTCTGGTGT
CTATGATTTTCCCGTTCCACTGGCCGTGTCCATATATCCCCTTGTGCCCCCTGGCATTGG
CTGACGTGTTGAGCGCCCCCTGTCCGTTCATTGTAGGAGTGGACTCCCGCTACTTTGATC
TTTATGACCCCCCGCCGGACGTGAGCTGCGTGGACCTGGACACAAACACCATCTTCCACA
CTGAAGATAAGCGAGCCCTCACATGGAAGATCCTGCCAAAGAAAGCCTGTAAAAACCTGA
TGAATGTGCTGAGTAATCTCTACCAGCAGCTGGTTGATGGTCATCAGCGGCCCGATGGAC
TGCTGGAGCTGAGCATGAGTGATTCGTCAGAGCTGAGCTGTGGGAAGAGCCTCCACACGC
TGGAGCTGGAGATCCAGGAAGCCTTCCTGCGCTTTATGGCAGCCATTTTAAAAGGCTACC
GCTCCTTCTTACGACCCATCACTCAGGCACCTTCTGAGAAAGCCACAGACGCCAGCTCGC
TTTTTGACTTGCAAGGATTTTTGAAGAGCCGCGACCGCTCACACCAGAAGTTCTATTCGC
TGATGACCAAAACTCAGATGTTCATCCGCTTTATCGAGGAATGCTCCTTCGTCAGCGACA
AAGACGCCAGTTTGGCCTTCTTTGACGACTGTGTGGACAAACTCTACAATTCAGAGCGGA
ATGCAGACAAAGGAGGCAAGGTGGACAGTGACAGGCCGGAGGAGACCAGGCTGATAGAGA
TTGATGAATCTCAGCGCAGTGAGCACACAGTCTTTATCACACCTCCAGAGCTGCCTCCTC
TGCCTGAGGGGGAGGAACATCCACTCTGCTACAGGTACGATGGTTTCCCAGTGTTGAGTC
TCGACCTCTTTGACCCTGTGGAGGGCCTGCGGACCCCCTCCTCTCGCCTCGCTGCCAGGC
ACAGCTGTCCCACCAGCCCTGCCCCCATGTTCAGACGCACCAAGCAGGAGATCAAATCAG
CCCAGAAGATAGCCAAGAAGTACTCGTCTATCCCGCAGCTCTGGTCTAAGTGCCTGCTCC
GTCACTGCTACGGCCTGTGGTTTATTTGTCTGCCAGCATACGTGAAGGTGTGCCACTCCA
AGGTGCGGGCTCTGCGCACTGCTTACGACGTCCTCAGGAAGATGCAGGCAAAGAAATTAC
AGCCCCCTGACGAGGTCTGCTACCGGGTTCTGATGCAGCTGTGTGGGCAGTATGGCCAAC
CTGTCCTGGCGGTCAGAGTCCTCTTTGAGATGAAGAAAGCTGGAGTCCACCCCAATGCCA
TCACTTACGGCTACTACAACAAGGCAGTGTTGGAGAGCACGTGGCCCTCTAGCACCAGAG
GAGGATACTTCCTGTGGATGAAGCTGAGAAATGTCGTTCTGGGCGTGGCACAGTTCAAAC
GGGCGCTGCGACGACATGCTCCCCTCACCCAGAGCCCTCTGTC-----------------
------------------------------------------------------------
---AGATGGCAGTGACCTGGACGCTGTGAGTCACGGCAGCCTGGATAGCTCTGCCGACAC
TAACCTGGCTGAGCAGGGCCCCTACACCACTGACTCCGCCAAAGTAGACCCCACTGACGA
TAGATCTAGCACAGTCGGCCGTGGGGGCGGCGGCGCGGGCACCAGGGCCCCGGTGGCCCA
CTCACACTGGGGGGGCTCTGAGCTCAGAGAAGCCACCCTCCACCCAGGGGATCAATCAGA
TTTGGGTTATAACTCCCTGTCCAAAGAGGAGGTTCGGAGAGGAGACCCCACTGCTCAG-G
AGTCCGCCCCTGACAAAGATGACAAGAAGGAGAGCGACTGCAGCTCCTTGTCAGAGACAG
AGAGTGCCAAGGGGAGTAAAGACTGTCTCCCTCAGCTGGACATGGAGGTTCAG---TCCT
TCAAACCCCGCGGCATTGTTCGCAGCAGCTGTCCATACGACGATTCATCCTGTAAACCCA
AGAGCTCCGCCAGCGCAGGCCATGTTGCAGGTCTCCTCTTCACTTCCTCCCTGGATGAGA
TCGGTGAGGTTCATACCAACAGTTTGCTCAGGAGACATAAGAGTGCTCTGGAAGAGGTGG
TGGGCAGCGCCAGCAGCAGCTCGGCTCTTGACTGGCAGGGTGTGAGAGGCCTCCGGCTGA
GCGGTGATGCGGTGGGCAGCTGCGGCAGTGGCACCACTGTCCTCGGTCTGGGTATGAGCC
AGGGTGAAACTGACCCAGACAAAATCGCAGGACACCTGGGCGCAGACGTCAAAATTCTTT
CTGGTGCCAACTTCAGTAAGAGTAAGAGGCCTCGTTCACTGGCTTTGGGCGGGTTAGAGG
CAGTGTCGGCTAAGGCAGGTGCCTCTAGATGTCAGGAACACAGGGAGGAGGACGAGGAGA
GGGAGGGACAGGACTCCAGTGATGAGGACAGAAGTAACACAGATGCCATTTTTGACTTGG
AGGACCTGGACTTAGACAAGCCTGCCACAGGGGCTGGCATGAGCTCCCAAAAACTGAGCA
AATCTCATAAGAAACCTGTCGAACGCAGCATCAGCTACGGTGGCATAAGCTCTGTGACTT
CCAGAGGAACTGTGAAGCGCACAGACATACAGACAGGTTACGACCCTTTATCCCTGCTGG
CAGCAGAGTCTCAAACTGAGCAGCAAAATGAGGATCAGTACCCAGAAGGGGAAGGGGCCA
GCACGCCGAGTGCCCGCAGGCACCTGGCCAGAGAGATCGAGCTATACATGAACCACATGG
GCAGCCCGCTGAGCAGCCGTACACCCAGTCTGGATCTGCCGGACCCGGCCAGCCCTCTCC
TCCTCCACCCTTCCTCACTCTCTGCCCCCCGCAGAGCCAGCCTACCCCACACCTCCCCCC
TAAGGACTGCTGGGATGCCACGCTCCCGCACCTTCCACCCACCCTCGCCCTCCCAGCCCA
TCTCACGCCAGCGCCTCTTGTCATCTCCTTCCTGTCGCAGCTCTAGCACAACTCCCAGTG
CCAGCCCTCGACCTAGCCCCTACAGGGAGAGGGCAGACAGGATGAGCCTGGCGTCACCTT
CGCCCTCCTCCTCCTCTTTTGCTCTGGACACTCTGCTCACACCAACGCTTGATGTCTTTA
AGACCAGCATGGTCTCTGCTGGGAAGGGTGTGGCAGAGAAGGCAAGCCGCTGGTACTCCC
GTCTCGCCACTTACACCACACCTACCAAGGACGGTCACAGTGACCGACTGAGTGTGTCCT
CTCTCGGTGTTGGAGATCCAGACTGCTCTTCCCTGTTGGATGAGGCGGACTGTGGGGAGT
CAGAGGGCTCTGTGATCTCTCCACCAAGGAATGGACCCCGCAGGAGCCCCAGACGCAGCC
CTCTCCGCAGCAGACTGGACAGCCCCCCTGCAGGCTCCAGTGTCGGGAGACCCTCATCTC
TGCTCCCTGAATGTGTCCTCTCGCCCCCCGGCTTCCCTCTGCCAGAAAAGTCGGACCTCG
GCTCGTCACGGTACACCAGCAACACCAGCATCTTCAACAACTACGCCATGGAGCTGCTGA
TTTCCAGCTGCTCTCGCTGTAAGACGTGTGACTGCCTGGTGTACGATGAGGAGATCATGG
CTGGCTGGACGGCAGACGACTCCAACCTGAACACCACCTGTCCCTTTTGTGGAAACCCCT
TCCTGCCCTTCCTCAACGTGGAGATCAGGGATATGCGAGGACCTGGCAGGCTTTTCCTGA
AGGGCAGCCCGTCAGTGGACGAGGCAATGACCTCGTCGTACTCTGCCTCCACAGGTTTGG
ACACGGGGACGTCCACCTTGTCCACCCCCTGTCCTACAACTGCAGTCTTTCCTCCGTCCC
CTGTGATCGCTGTCCAGGAGTGCTCAGGGGCTGGAAGGACTCGAACAACCAGGGCTCAAG
GTATCAACATCCCCTTGGAGCGCCGACAGGGGTCGCTGTCTCCCGGAGCGCCCATGGCTC
GCAGTGTCAGCGCCTTCGGTCCTCTGGACGAAGCTTCCCGAGTCAACCGCTGTATGCCGA
CATCAGGCAGCCTGCCCAGCCGTCTCAATGAAGCCATGGACCCGCTGAGTATGGAGTGGC
GGCTCCACAACCCCGAGCCAGTGACGGTTCCCTACCTGAGCCCGCTAGTGCTGTGGAAGG
AGCTGGAGAGTCTGCTGGAGAATGAGGGTGACCCGGTGATCACAGAGGCCGACATGGTGG
ACCACCATCCCATCATCTACTGGAACCTGGTGTGGTACTTCAGACGGCTGGACCTGCCCA
GCAACCTGCCCGGTCTCATCCTCACCTCTGAGCACTGCAACACAGACTCCCAGGTCCCTC
GTCACTGGATGTCGGAGGACAGTAAACACGTGTTGATCCAGATCCTGTGGGACAACCTCA
AGCTGCACCAGGACTCAATCCAGCCTCTCTACATCCTCTGGAACACATACAGGCTTAATT
GTACTCTGTTTTTAGAGAATGTGGGTTACCCTCTGTCCCGGCCGGTCCCGGATGAGGAGA
AGCCGTTCAGCGAGGAGTTACTACAGAGTGTGGTGAGGAGCATCCAGAGGAATGACGTCA
GCCGGCCGATGGCTCAGCTGCTGCAGCTGCTGGGTCAGACTCTTGGTGTCAAGAGGCAAA
GGAGTTTGTACAGGGACATCCTCTTCCTCTCTCTGGTGGCTCTGGGAAAAGACAACATTG
ATATTGATGCCTTTGATCGTGAGTACAAGTTGGCGTATGACCGCCTCGTGCCGAGCCTGG
TGAAGCTGACCCATAACTGTGACCGTCCTCCCAGCACGGGGGTCATGGAGTGCCGCAGGA
CGTTTGGAGAGCCTTACCTGTAA
>E.fuscoguttatus.22813_fus
------------------------------------------------------------
------------------------------------------------------------
------------------------------------------------------------
------------------------------------------------------------
------------------------------------------------------------
------------ATGAGTCTGCTTTGTGTGTT----------------------------
------------------------------------------------------------
------------------------------------------------------------
------------------------------------------------------------
--------------GAACAGGAAGTTGAGCATAGACTGTGGTCTTGGACTCAGGATGCTG
TGCAGATGTGCAGCCCTTAGA---------------------------------------
------------------------------------------------------------
------------------------------------------------------------
---------------------------------------------------GGCAGTCGG
CGGGGATGGGAGATGATGGAGGATAAAGGCCCTCGTGTAGCCGACTACTTTGTGGTGGCC
GGTCTGACGGACCCGTCCAAGCCGTTGGACCAGGAGATCCACTTTGATGATGTCTGCCAC
AAGACGGCCAAGCCTAAGGCGCCCATCACCGATGTGGCAGTGGTAGTCCGCTCTATGGGC
GAGGAGATACCGCCAGGGTTCACCTGCATAGAGGAAACACCAACTGGCCATTCGGCTGAT
CTAAACAATGGCGGCCTCATGGCACCCCAGATCTTCCTGTGCTACAGGCGAGGTCGGGAC
AAGCCTCCACTCACTGACCTGG---GTGTGCTGTACGAGTGGAAGGAGAGGCTGAAGCAG
GGCTGCCACCTCATCCAGACCACACCCTTCGGTCGCCCAGCCAACATCAGTGGCAACTCC
TCCCAGCGCATCTATGTCACCTACCGACGGGCGCCTGAGAGCCAGCCGCACTCCGCCCTG
GCTGTCACCGACATCTGCATCATTATTCCAAGCAAGGGAGAAACGCCTCCGCACACCTTC
TGCAAGGTGGAGAAGAATCTCAACAGCAGCATGTGGGGCTCCTCTGTCTACCTGTGTTAC
AAGAAGTCTGTGGCCAAAACCAACACAATAGCCTACAAAGCAGGTTTGTTCAGCAGATAT
CCAGAGGAGGACTATGAGTCATTCCCTCTGCCAGAGTCTGTCCCTCTCTTCTGCCTTCCC
ATGGGGGCCACAATCGAGTGCTGGCCAGCTAACACCAAATACTCCCTCCCTGTTTTTTCC
ACCTTTGTCCTCACCGGAGCCTCCGGAGAAAAGGTCTACGGTGCTGCCATTCAGTTCTAT
GAGCCGTTTCCACAGGAGTGTCTGACTGATCAGCAGCGCTCCCAGCTGGGTCTCCTGAAC
CCAGATCCACCCAAACCCTCCTCCTCCAGCCGTACTGGATCAGCCACCAGCAGCACCACT
AACAGCACCTCTACAGCCCCGAGCTTGGTCCACACCAACAAGTGTATCTGTCTGCTCTCC
CACTGGCCATTCTTTGATGCTTTCCGCAAGTTCCTCACATTCCTCTATCGCTACTCCATC
TCTGGCCCTCATGCTCTGCCCATCGAGAAGCACATCTCTCACTTCATGCACAAAGTTCCC
TTCCCTTCCTCTCAGAGGCCTCGCATCCTGGTGCAGCTTTCCCCACATGAC-AGCCTGAT
GTTGAGCCAGCCAGTGTCTTCTCCTTTACCGCTCA-GTGGTGGTCGATTTTCCACCCTGC
TCCAGAACCTCGGACCAGAGAACGCCGTCACATTGCTTGTGTTTGCTGTCACTGAACACA
AGATCCTGGTCCACTCATTACGACCTGCTGTACTGACCAGCGTCACTGAGGCTCTGGTGT
CTATGATTTTCCCGTTCCACTGGCCGTGTCCGTATATCCCCTTGTGCCCCCTGGCGTTGG
CTGACGTGTTGAGTGCCCCCTGTCCGTTCATTGTAGGAGTGGACTCCCGCTACTTTGATC
TTTATGACCCCCCGCCGGACGTGAGCTGCGTGGACCTGGACACAAACACCATCTTCCACA
CTGAAGATAAGCGAGCCCTCACATGGAAGATCCTGCCAAAGAAAGCCTGTAAAAACCTGA
TGAATGTGCTGAGTAATCTCTACCAGCAGCTGGTTGATGGTCATCAGCGGCCCGATGGAC
TGCTGGAGCTGAGCATGAGTGATTCGTCAGAGCTGAGCTGTGGGAAGAGCCTCCACACAC
TAGAGCTGGAGATCCAGGAAGCCTTCCTGCGCTTTATGGCAGCCATTTTAAAAGGCTACC
GCTCCTTCTTACGACCCATCACTCAGGCACCCTCTGAGAAAGCCACAGACGCTAGCTCGC
TTTTTGACTTGCAAGGATTTTTGAAGAGCCGCGACCGCTCACACCAGAAATTCTATTCGC
TGATGACCAAAACTCAGATGTTCATCCGCTTCATCGAGGAATGCTCCTTCGTCAGTGACA
AAGACGCCAGTTTGGCCTTCTTTGACGACTGTGTGGACAAACTCTACAATTCAGAGCGGA
GTGCAGACAAAGGAGGCAAGGTGGACAGTGACAGGCCGGAGGAGACCAGGCTGATAGAGA
TTGATGAATCTCAGCGCAGTGAGCACACAGTCTTTATCACACCTCCAGAGCTGCCTTCTC
TGCCTGAGGGGGAGGAACATCCACTCTGCTACAGGTACGATGGTTTCCCAGTGTTGAGTC
TTGACCTCTTTGACCCTGTGGAGGGCCTGCGGACCCCCTCCTCTCGCCTCGCTGCCAGGC
ACAGCTGTCCCACCAGCCCTGCCCCCATGTTCAGACGCACCAAGCAGGAAATCAAATCAG
CCCAGAAGATAGCCAAGAAGTACTCGTCTATCCCGCAGCTCTGGTCTAAGTGCCTGCTCC
GTCACTGCTACGGCCTGTGGTTTATTTGTCTGCCAGCATACGTGAAGGTGTGCCACTCCA
AGGTGCGGGCTCTGCGCACTGCTTACGACGTCCTCAGGAAGATGCAGGCAAAGAAATTAC
AGCCCCCTGACGAGGTCTGCTACCGGGTTCTGATGCAGCTGTGTGGGCAGTATGGCCAAC
CTGTCCTGGCGGTCAGAGTCCTCTTTGAGATGAAGAAAGCTGGAGTCCACCCCAATGCCA
TCACTTACGGCTACTACAACAAGGCGGTGTTGGAGAGCACGTGGCCCTCTAGCACCAGAG
GAGGATACTTCCTGTGGATGAAGCTGAGAAATGTCGTTCTGGGCGTGGCACAGTTCAAAC
GGGCACTGCGACGACATGCTCCCCTCACCCAGAGCCCTCTGTC-----------------
------------------------------------------------------------
---AGATGGCAGTGACCTGGACGCTGTGAGTCACGGCAGCCTGGATAGCTCTGCCGACAC
TAACCTGGCTGAGCAGGGCCCCTACACCACTGACTCCGCCAAAGTAGACCCCACTGACGA
TAGATCTAGCACAGTCGGCCGTGGGGGCGGCGGCGCGGGCACCAGGGCCCCGGTGGCCCA
CTCACACTGGGGGGGCTCTGAGCTCAGAGAAGCCACCCTCCACCCAGGGGATCAATCAGA
TTTGGGTTATAACTCCCTGTCCAAAGAGGAGGTTCGGAGAGGAGACCCCACTGCTCAG-G
AGTCTGCCCCTGACAAAGATGACAAGAAGGAGAGCGACTGCAGCTCCTTGTCAGAGACAG
AGAGTGCCAAGGGGAGTAAAGACTGTCTCCCTCAGCTGGACATGGAGGTTCAG---TCCT
TCAAACCCCGCGGCATTGTTCGCAGCAGCTGTCCATACGACGATTCATCCTGTAAACCCA
AGAGCTCCGCCAGTGCAGGCCATGTTGCAGGTCTCCTCTTCACTTCCTCCCTGGATGAGA
TCGGTGAGGTTCATACCAACAGTTTGCTCAGGAGACATAAGAGTGCTCTGGAAGAGGTGG
TGGGCAGCACCAGCAGCGGCTCGGCTCTTGACTGGCAGGGTGTGAGAGGCCTCCGGCTGA
GCAGTGATGCGGTGGGCAGCTGCGGCAGTGGCACCACTGTCCTCGGTCTGGGTATGAGCC
AGGGTGAAACTGACCCAGACAAAATCGCAGGACACCTGGGCGCAGACGTCAAAATTCTTT
CCGGTGCCAACTTCAGTAAGAGTAAGAGGCCTCGTTCACTGGCTCTGGGCGGGTTAGAGG
CAGTGGCGGCTAAGGCAGGTGCCTCTAGATGTCAGGAACACAGGGAGGAGGACGAGGAGA
GGGAGGGACAGGACTCCAGTGATGAGGACAGAAGTAACACAGACGTCATTTTTGACTTGG
AGGACCTGGACTTAGACAAGCCTGCCACAGGGGCTGGCATGAGCTCCCACAAACTGAGCA
AATCTCATAAGAAACCTGTCGAACGCAGCATCAGCTACGGTGGCATAAGCTCTGTGACGT
CCAGAGGAACTGTGAAGCGCACAGACATACAAACAGGTTACGACCCTCTATCCCTGCTGG
CAGCAGAGTCACAAACTGAGCAGCAAAATGAGGATCAGTACCCAGAGGGGGAAGGGGCCA
GCACGCCGAGCGCCCGCAGGCACCTGGCCAGAGAGATCGAGCTATACATGAACCACATGG
GCAGCCCGCTGAGCAGCCGTACACCCAGTCTGGATCTGCCGGACCCGGCCAGCCCTCTCC
TCCTCCACCCTTCCTCACTCTCTGCCCCCCGCAGAGCCAGCCTACCCCACACCTCCCCCC
TAAGGACTTCTGGGATGCCACGCTCCCGCACCTTCCACCCACCCTCGCCCTCCCAGCCCA
TCTCACGCCAGCGCCTCTTGTCATCTCCTTCCTGTCGCAGCTCTAGCACAACTCCCAGTG
CCAGCCCTCGACCTAGCCCTTACAGGGAGAGGGCAGACAGGATGAGCCTGGCGTCACCTT
CGCCCTCCTCCTCCTCTTTTGCTCTGGACACTCTGCTCACACCAACGCTTGATGTCTTTA
AGACCAGCATGGTCTCTGCTGGGAAGGGTGTGGCAGAGAAGGCAAGCCGCTGGTACTCCC
GTCTCGCCACTTACACCACACCTACCAAGGACGGTCACAGTGACCGACTGAGTGTGTCCT
CTCTCGGTGTTGGAGATCCAGACTGCTCTTCCCTGTTGGATGAGGCGGACTGTGGGGAGT
CAGAGGGCTCCGTGATCTCTCCACCGAGGAATGGTCCCCGCAGGAGCCCCAGACGCAGCC
CTCTCCGCAGCAGACTGGACAGCCCCCCTGCAGGCTCCAGTGTCGGGAGACCCTCATCTC
TGCTCCCTGAATGTGTCCTCTCGCCCCCCGGCTTCCCTCTGCCAGAAAAGTCGGACCTCG
GCTCGTCACGGTACACCAGCAACACCAGCATCTTCAACAACTACGCCATGGAGCTGCTGA
TTTCCAGCTGCTCTCGCTGTAAGACGTGTGACTGCCTGGTGTACGATGAGGAGATCATGG
CCGGCTGGACGGCAGACGACTCCAACCTGAACACCACCTGTCCCTTTTGTGGAAACCCCT
TCCTGCCCTTCCTCAACGTAGAGATCAGGGATATGCGAGGACCCGGCAGGCTTTTCCTGA
AGGGCAGCCCGTCAGTGGACGAGGCAATGACCTCGTCGTACTCTGCCTCCACAGGTTTGG
ACACGGGGACGTCCACCTTGTCCACCCCCTGTCCTACAACTGCAGTCTTTCCTCCGTCCC
CTGTGATCGCTGTCCAGGAGTGCTCAGGGGCTGGAAGGACTCGATCAACCAGGGCTCAAG
GTATCAACATCCCCTCGGAGCGCCGGCAGGGGTCGCTGTCTCCCGGAGCGCCCATGGTTC
GTAGTGTCAGCGCCTTCGGTCCTCTGGACGAAGCTTCTCGAGTCAACCGCTGTATGCCAA
CGTCAGGCAGCTTGCCCAGCCGTCTCAATGAAGCCATGGACCCGCTGAGTATGGAGTGGC
GGCTCCACAACCCCGAGCCAGTGACGGTTCCCTACCTGAGCCCGCTGGTGCTGTGGAAGG
AGCTGGAGAGTCTGCTGGAGAATGAGGGCGACCCGGTGATCACAGAGGCCGACATGGTGG
ACCACCATCCCATCATCTACTGGAACCTGGTGTGGTACTTCAGACGGCTGGACCTGCCCA
GCAACCTGCCCGGTCTCATCCTCACCTCTGAGCACTGCAACACAGACTCCCAGGTCCCTC
GTCACTGGATGTCGGAGGACAGTAAACACGTGTTGATCCAGATCCTGTGGGACAACCTCA
AGCTGCACCAGGACTCAATCCAGCCTCTCTACATCCTCTGGAACACATAC----------
-----------------AATGTGGGTTACCCTCTGTCCCGGCCGGTCCCGGATGAGGAGA
AGCCGTTCAGCGAGGAGTTACTGCAGAGTGTGGTGAGGAGCATCCAGAGGAACGATGTCA
GCCGGCCGATGGCTCAGCTGCTGCAGCTGCTGGGTCAGACTCTTGGGGTCAAGAGGCAAA
GGAGTTTGTACAGGGACATCCTCTTCCTCTCTCTGGTGGCTCTGGGAAAAGACAACATTG
ATATTGATGCCTTTGATCGCGAGTACAAGTTGGCGTACGACCGCCTCGTGCCGAGCCTGG
TGAAGCTGACCCATAACTGTGACCGTCCTCCCAGCACGGGGGTCATGGAGTGCCGCAGGA
CGTTTGGAGAGCCTTACCTGTAA
>XP-033506729.1_lan
------------------------------------------------------------
------------------------------------------------------------
------------------------------------------------------------
------------------------------------------------------------
------------------------------------------------------------
------------------------------------------------------------
------------------------------------------------------------
------------------------------------------------------------
------------------------------------------------------------
------------------------------------------------------------
------------------------------------------------------------
------------------------------------------------------------
------------------------------------------------------------
------------------------------------------------------------
------------ATGATGGAGGACAAAGGCCCTCGTGTAGCCGACTACTTTGTGGTGGCC
GGTCTGACGGACCCGTCCAAGCCGTTGGACCAGGAGATCCACTTTGATGATGTCTGCCAC
AAGACGGCCAAGCCTAAGGCGCCCATCACCGATGTGGCAGTGGTAGTCCGCTCCATGGGC
GAGGAGATACCGCCAGGGTTCACCTGCATAGAGGAAACACCAACCGGCCATTCGGCTGAT
CTAAACAATGGCGGCCTCATGGCACCCCAGATCTTCCTGTGCTACAGGCGAGGTCGGGAC
AAGCCTCCACTCACTGACCTGG---GTGTGCTGTACGAGTGGAAGGAGAGGCTGAAGCAG
GGCTGCCACCTCATCCAGACCACACCCTCCGGTCGCCCAGCCAACATCAGCGGCAACTCC
TCCCAGCGCATCTATGTCACCTACCGACGGGCGCCTGAGAGCCAGCCGCACTCCGCCCTG
GCCGTCACCGACATCTGCATCATTATTCCAAGCAAGGGAGAAACGCCTCCGCACACCTTC
TGCAAGGTGGAGAAGAATCTCAACAGCAGCATGTGGGGCTCCTCTGTCTACCTGTGTTAC
AAGAAGTCTGTGGCCAAAACCAACACAATAGCCTACAAAGCAGGTTTGTTCAGCAGATAT
CCAGAGGAGGACTATGAGTCATTCCCTCTGCCAGAGTCTGTCCCTCTCTTCTGCCTTCCC
ATGGGGGCCACAATCGAGTGCTGGCCAGCTAACACCAAATACTCCCTCCCTGTTTTTTCC
ACCTTTGTCCTCACCGGAGCCTCCGGAGAAAAGGTCTACGGTGCTGCCATTCAGTTCTAT
GAGCCGTTTCCACAGGAGTGTCTGACTGATCAGCAGCGCTCCCAGCTGGGTCTCCTGAAC
CCAGATCCACCCAAACCCTCCTCTTCCAGCCGTACTGGATCAGCCACCAGCAGCACCACT
AACAGCACCGCTACAGCCCCGAGCTTGGTCCACACCAACAAGTGTATCTGTCTGCTCTCC
CACTGGCCCTTCTTCGACGCTTTCCGCAAGTTCCTCACATTCCTCTATCGCTACTCCATC
TCCGGCCCTCACGCTCTGCCCATCGAGAAGCACATCTCTCACTTCATGCACAAAGTTCCC
TTCCCTTCCTCTCAGAGGCCTCGCATCCTGGTGCAGCTTTCCCCACATGAC-AGCCTGAT
GTTGAGCCAGCCAGTGTCTTCTCCTTTACCGCTCA-GTGGTGGTCGATTTTCCACCCTGC
TCCAGAACCTCGGACCAGAGAACGCCGTCACATTGCTTGTGTTTGCTGTCACTGAACACA
AGATCCTGGTCCACTCATTACGACCCGCTGTACTGACCAGCGTCACTGAGGCTCTGGTGT
CTATGATTTTCCCGTTCCACTGGCCGTGTCCATATATCCCCTTGTGCCCCCTGGCGTTGG
CTGACGTGTTGAGTGCCCCCTGTCCGTTCATTGTAGGAGTGGACTCCCGCTACTTTGATC
TTTATGACCCCCCGCCGGACGTGAGCTGCGTGGACCTGGACACAAACACCATCTTCCACA
CTGAAGATAAGCGAGCCCTCACATGGAAGATCCTGCCAAAGAAAGCCTGTAAAAACCTGA
TGAATGTGCTGAGTAATCTCTACCAGCAGCTGGTTGATGGTCATCAGCGGCCCGATGGAC
TGCTGGAGCTGAGCATGAGTGATTCGTCAGAGCTGAGCTGTGGGAAGAGCCTCCACACGC
TGGAGCTGGAGATCCAGGAAGCCTTCCTGCGCTTTATGGCAGCCATTTTAAAAGGCTACC
GCTCCTTCTTACGACCCATCACTCAGGCACCCTCTGAGAAAGCCACAGACGCCAGCTCAC
TTTTTGATTTGCAAGGATTTTTGAAGAGCCGCGACCGCTCACACCAGAAGTTCTATTCGC
TGATGACCAAAACTCAGATGTTCATCCGCTTTATCGAGGAATGCTCCTTCGTCAGCGACA
AAGACGCCAGTTTGGCCTTCTTTGACGACTGTGTGGACAAACTCTACAATTCAGAGCGGA
GTGCAGACAAAGGAGGCAAGGTGGACAGTGACAGGCCGGAGGAGACCAGGCTGATAGAGA
TTGATGAATCTCAGCGCAGTGAGCACACAGTCTTTATCACACCTCCAGAGCTGCCTCCTC
TGCCTGAGGGGGAGGAACATCCACTCTGCTACAGGTACGATGGTTTCCCAGTGTTGAGTC
TTGACCTCTTTGACCCTGTGGAGGGCCTGCGGACCCCCTCCTCTCGCCTCGCTGCCAGGC
ACAGCTGTCCCACCAGCCCTGCCCCCATGTTCAGACGCACCAAGCAGGAGATCAAATCAG
CCCAGAAGATAGCCAAGAAGTACTCGTCTATCCCGCAGCTCTGGTCTAAGTGCCTGCTCC
GTCACTGCTACGGCCTGTGGTTTATTTGTCTGCCAGCATACGTGAAGGTGTGCCACTCCA
AGGTGCGGGCTCTGCGCACTGCTTACGACGTCCTCAGGAAGATGCAGGCAAAGAAATTAC
AGCCCCCTGACGAGGTCTGCTACCGGGTTCTGATGCAGCTGTGTGGGCAGTATGGCCAAC
CTGTCCTGGCGGTCAGAGTCCTCTTTGAGATGAAGAAAGCTGGAGTCCACCCCAATGCCA
TCACTTACGGCTACTACAACAAGGCGGTGTTGGAGAGCACGTGGCCCTCTAGCACCAGAG
GAGGATACTTCCTGTGGATGAAGCTGAGAAATGTCGTTTTGGGCGTGGCACAGTTCAAAC
GGGCGCTGCGACGACATGCTCCCCTCACCCAGAGCCCTCTGTC-----------------
------------------------------------------------------------
---AGATGGCAGTGACCTGGACGCTGTGAGTCACGGCAGCCTGGATAGCTCTGCCGACAC
TAACCTGGCTGAGCAGGGCCCCTACACCACTGACTCCGCCAAAGTAGACCCCACTGACGA
TAGATCTAGCA-------------------------------------------------
--------------------------------------------CAGGGGATCAATCAGA
TTTGGGTTATAACTCCCTGTCCAAAGAGGAGGTTCGGAGAGGAGACCCCACTGCTCAG-G
AGTCCGCCCCTGACAAAGATGACAAGAAGGAGAGCGACTGCAGCTCCTTGTCAGAGACAG
AGAGTGCCAAGGGGAGTAAAGACTGTCTCCCTCAGCTGGACATGGAGGTTCAG---TCCT
TCAAACCCCGCGGCATTGTTCGCAGCAGCTGTCCATACGACGATTCATCGTGTAAACCCA
AGAGCTCCGCCAGCGCAGGCCATGTTGCAGGTCTCCTCTTCACTTCCTCCCTGGATGAGA
TCGGTGAGGTTCATACCAACAGTTTGCTCAGGAGACATAAGAGTGCTCTGGAAGAGGTGG
TGGGCAGCGCCAGCAGCGGCTCGGCTCTTGACTGGCAGGGTGTGAGAGGCCTCCGGCTGA
GCGGTGATGCGGTGGGCAGCTGCGGCAGTGGCACCACTGTCCTCGGTCTGGGTATGAGCC
AGGGTGAAACTGACCCAGACAAAATCGCAGGACACCTGGGCGCAGACGTCAAAATTCTTT
CCGGTGCCAACTTCAGTAAGAGTAAGAGGCCTCGTTCACTGGCTCTGGGCGGGTTAGAGG
CAGTGGCGGCTAAGGTAGGTGCCTCTAAATGTCAGGAACACAGGGAGGAGGACGAGGAGA
GGGAGGGACAGGACTCCAGTGATGAGGACAGAAGTAACACAGACGCCATTTTTGACTTGG
AGGACCTGGACTTAGACAAGCCTGCCACAGGGGCTGGTATGAGCTCCCACAAACTGAGCA
AATCTCATAAGAAACCTGTCAAACGCAGCATCAGCTACGGTGGCATAAGCTCTGTGACGT
CCAGAGGAACTGTGAAGCGCACAGACATACAGACAGGTTACGACCCTCTATCCCTGCTGG
CAGCAGAGTCACAAACTGAGCAGCAAAATGAGGATCAGTACCCAGAGGGGGAAGGGGCCA
GCACGCCGAGTGCCCGCAGGCACCTGGCCAGAGAGATCGAGCTATACATGAACCACATGG
GCAGCCCGCTGAGCAGCCGTACACCCAGTCTGGATCTGCCGGACCCGGCCAGCCCTCTCC
TCCTCCACCCTTCCTCACTCTCTGCCCCCCGCAGAGCCAGCCTACCCCACACCTCCCCCC
TAAGGACTGCTGGGATGCCACGCTCCCGCACCTTCCACCCTCCCTCGCCCTCCCAGCCCA
TCTCACGCCAGCGCCTCTTGTCATCTCCTTCCTGTCGCAGCTCTAGCACAACTCCCAGTG
CCAGCCCTCGACCTAGCCCCTACAGGGAGAGGGCAGACAGGATGAGCCTGGCGTCACCTT
CGCCCTCCTCCTCCTCTTTTGCTCTGGACACTCTGCTCACACCAACGCTTGATGTCTTTA
AGACCAGCATGGTCTCTGCTGGGAAGGGTGTGGCAGAGAAGGCAAGCCGCTGGTACTCCC
GTCTCGCCACTTACACCACACCTACCAAGGACGGTCACAGTGACCGACTGAGTGTGTCCT
CTCTCGGTGTTGGAGATCCAGACTGCTCTTCCCTGTTGGATGAGGCGGACTGTGGGGAGT
CAGAGGGCTCCGTGATCTCTCCACCGAGGAATGGACCCCGCAGGAGCCCCAGACGCAGCC
CTCTCCGCAGCAGACTGGACAGCCCCCCTGCAGGCTCCAACGTCGGGAGACCCTCATCTC
TGCTCCCTGAATGTGTCCTCTCGCCCCCCGGCTTCCCTCTGCCAGAAAAGTCGGACCTCG
GCTCGTCACGGTACACCAGCAACACCAGCATCTTCAACAACTACGCCATGGAGCTGCTGA
TTTCCAGCTGTTCTCGCTGTAAGACGTGTGACTGCCTGGTGTACGATGAGGAGATCATGG
CCGGCTGGACAGCAGACGACTCCAACCTGAACACCACCTGTCCCTTTTGTGGAAACCCCT
TCCTGCCCTTCCTCAACGTGGAGATCAGGGATATGCGAGGACCCGGCAGGCTTTTCCTGA
AGGGCAGCCCATCAGTGGACGAGGCAATGACCTCGTCGTACTCTGCCTCCACAGGTTTGG
ACACGGGGACGTCCACCTTGTCCACCCCCTGTCCTACAACTGCAGTCTTTCCTCCGTCCC
CTGTGATCGCTGTCCAGGAGTGCTCAGGGGCTGGAAGGACTCGATCAACCAGGGCTCAAG
GTATCAACATCCCCTCAGAGCGCCGGCAGGGGTCGCTGTCTCCCGGAGCGCCCATGGCTC
GCAGTGTCAGCGCCTTCGGTCCTCTGGACGAAGCTTCCCGAGTCAACCGCTGTATGCCGA
CGTCAGGCAGCCTGCCCAGCCGTCTCAATGAAGCCATGGACCCGCTGAGTATGGAGTGGC
GGCTCCACAACCCCGAGCCAGTGACGGTTCCCTACCTGAGCCCGCTGGTGCTGTGGAAGG
AGCTGGAGAGTCTGCTGGAGAATGAGGGCGACCCGGTGATCACAGAGGCCGACATGGTGG
ACCACCATCCCATCATCTACTGGAACCTGGTGTGGTACTTCAGACGACTGGACCTGCCCA
GCAACCTGCCCGGTCTCATCCTCACCTCTGAGCACTGCAACACAGACTCCCAGGTCCCTC
GTCACTGGATGTCGGAGGACAGTAAACACGTGTTGATCCAGATCCTGTGGGACAACCTCA
AGCTGCACCAGGACTCAATCCAGCCTCTCTACATCCTCTGGAACACATACAGGCTTAATT
GTACTCTGTTGTTAGAGAATGTGGGTTACCCTCTGTCCCGGCCGGTCCCGGAGGAGGAGA
AGCCATTCAGCGAGGAGTTACTGCAGAGTGTGGTGAGGAGCATCCAGAGGAACGACGTCA
GCCGACCAATGGCTCAGCTGCTGCAGCTGCTGGGTCAGACTCTTGGGGTCAAGAGGCAAA
GGAGTTTGTACAGGGACATCCTCTTCCTCTCTCTGGTGGCTCTGGGAAAAGACAACATTG
ATATTGATGCCTTTGATCGCGAGTACAAGCTGGCGTATGACCGCCTCGTGCCGAGCCTGG
TGAAGCTGACCCATAACTGTGACCGTCCTCCCAGCACAGGGGTCATGGAGTGCCGCAGGA
CGTTTGGAGAGCCTTACCTGTAA
