# Supplementary material for: Chromosome-Level Genome Assembly of the Speckled Blue Grouper (Epinephelus cyanopodus) Provides Insight into Its Adaptive Evolution
Source: Biology (Basel). 2022 Dec 13;11(12):1810. doi: 10.3390/biology11121810 (PMC9775623; doi:10.3390/biology11121810)
Supplement: Supplementary file 1 [file biology-11-01810-s001.zip › Supplemental Data/HO01295.align]

>Ecy-GLEAN-10026128_Ecy
ATGTATGAATTTCAGATAAATTCCACCATAAATTTGTATTTTGTTTTTAATTCACATGCA
GTTAGTTTTGAGTGGACTCTCCCTTTAACGTCTTGGCTGTGGGTTAACAGGTGCCAGGCC
GGTACAGGCATGTGTCCAGTGGACAAAGCTCATCGCAACCAGTGCCAGGCGTGTCGGCTG
AAGAAGTGTTTGCAGGCGGGCATGAATAAGGACGCAGTGCAGAATGAGCGACAGCCCCGC
AGCACAGCTCAGGTCCGCCTGGACTCCATCGACGTGGACCCTGAGAAGGAGCACCTGGCC
ACCACACGGGAGCCCACCTCCTCTTCCTCCTCCTCCTCTTCTTCCTCTTCCTCCTCCTCT
GTCATCACGTGGCCCCACATCACCTCCTCCATGGCCATCACCTCCTCTGTCGCCCCCCAG
CGCTGCATCAGTCCCCAGAACAACCACCGCTTCATGGCCAGCCTCATGACGGCCGAGACC
TGCGCCAAGCTGGAGCCCGAGGACGTTGACGAGAACATTGATGTCACGAGCAACGAGCCT
GAGCGAGTGTCCTCAGAATACCACATGGCTCTGTACCCGTCCAGCTCCGAAAACGTGTAC
GAGACCTCGGCGAGGCTGCTCTTCATGTCAGTGAAGTGGGCCAAGAACCTGCCCGTGTTT
TCCAACCTGCCCTTCAGAGACCAGGTGATCCTGCTGGAGGAGGCGTGGAGCGAGCTCTTC
CTGCTCTGTGCCATCCAGTGGTCTCTGCCTCTGGACAGCTGCCCGCTGCTCTCTCTGCCA
GACCTCTGCCCCGGCATGCAGGGAAAGACCAGCTACACCAGCCTGGACCTGCGCCTCCTG
CAGGAGGTCTTCAGCCGCTTCAAGGCCCTCGCCGTCGATCCCACTGAGTTCGCCTGCCTC
AAGGCCATTGTGCTCTTCAAGCCAGAGACTCGTGGGTTAAAAGATCCAGAACAAGTGGAG
AACCTGCAGGATCAGTCTCAGGTGATGCTGGGACAGCACATCCGATCACACTACCCCAGT
CAACCAGCCAGGTTTGGAAAGCTGCTTCTTCTCCTCCCTGTGGACGACAAGCTCTTCCAC
ATATGCATGCTGTCGATATCT--------------CTGGTGATGATGTTAATCCTGGCAG
CTCTCACCAGGAAAAACAAGCTGTGCCAAGGATTTACGAGAGGATCCTCCAGTATCTTCA
GTCCAGCCAACTTCCTGGACCAGACTCAGAAAAAGGGCCTCGTCATGGCGGTTTTTGGGC
TGGTGTTCAGCAAGCTGGCGATGCTGGTGATCGCTCCAGACCCTCTGCCTTTGTCCAAAG
ATACTCCAGCGGACATTAAAGAGTACATGAAGATAATTGCCATCTTCTACTATCCTGTCC
TGTATTATCCTCTGTTGGTCTGTTGCACTCTGCAGCACAAAGCAGGTTATGTGTTCGGGG
GGCTCCTCTCCTTCAGTCACTTCGGGATCCTGGTGTGGCAGAAGTTTGACTGCCCAAAGA
CTCCAGAGATCTACAAGTACTACGCTCTGCTTGCAAGTCTGCCTCAGTTGGCCTGCCTTG
CATATCTCTGCGTCCAGTTTATTTTGCTGTTTGCTAAAGGACCAAAGACTGAAGAGGACC
TTGACAGCAGCTACTACACCAACTATGTGAAGCTACTTCTCAAGAAAAAGTCCACAGCTG
CCAGCTCATCAACTACAGATAAACCAACGCTGGTAGAGAGAATCCTGGAGGTGCCCAAGA
GTTATGTTTATATTCCAGAAAAAGTGTTTCGTTTTCCACTGAAACTGGCTGTATCAGCAT
TTGTTGCCCTCGTGGCGATATATCATACAGCGTTGTTGTTAGTCGTCCTGGTGGTCCCGA
CTCTCCATATTGTCCGTGCTGGTATTGATGAAAACATCGCCTTCCTGTTACTGGGCTTTG
GGATCGTCTTGTCAGATGACAGAATGGAGGTCGTCAGGATTGTGACCTTCTATACTTGGT
TGCTGGAAGTGTGCTACCTCTGTGCGATGACCCTGTCTTGTTTGGTCAGCCTCGTCATGC
TCATGAGGTCCATGGTACTTCACAGGTCAAACCTGAAAGGACTGTATAAAGGAGACATTT
ACAACATTTATAACAGCCAGAAAACCATCCGTCCGTCTAAGCCTGGTATTGTCTGTTGGA
TGGGATTGACAGGATACCAAGCTGCGATCATCTGCCTCGGAATGGCGATTCAGACTATCG
TGTTTTTCATCTGCTTCTTGTTCCTGGTGTTTTTGATCATTATTCCTGTTTTTCACGGCC
GTAATCTGGTCGTCTTTGAAATTGCGGGGAAGGCATGGCCAGGCTGGGTCACGCTGATCC
TGGTTACAGTGCTTCAACATGTAACTGCTAAATTTGCTTTCATCAAAAAAGAGGGTGGTA
CAAGAGACTTGAACAACAGAGAGAGTCTGTTCCTCCTGACGTACCTGCTCTTCCTGATCA
ACACTGTGGTGGGACTGATAGTTGGAATATGGAGAATGGTGATAACAGCTTTGTACAACA
TCGTCCATCTCGGCCGTATTGACATCAGTCTGCTGCACCGCACCGCAGAGTCCTACGACC
CAGCCTACCGATACTACGCCCACTCCCTGAAGGTGGAGGTCAGCCAGTCACACCCGGTGA
TGAAGGCTTTCTGTGGACTGCTGCTGGACATGATGGTCGAGGGCGGCAGAGCCGGGCAGA
AAATAAGAGACGCA------------------GAGGAAGGGATTCAGGAAAATAGGCCAA
ACAAGGCGACCAGCAGGAGGAGGATTTGCTGCCGCTGGCTGCTGCTGTACACGCTGGTCA
ACAACCCATCTCTGCTGGGCTCCAGGAAGCACTTCCAGACACTGCAGACCTCGGAGAGCA
TCCTGAACGGGACCCCAAGTCACACCTCCAAGAAAGGCAGCAAGAAGGAGGCCGACAAGC
CAGCTGACGAGCCGGTCGAGTCCACCGAGACCACGACAAACCAAGATAAAACTGAATAA
>OF22634-RA_aka
----ATGAA--TCAAAGCAA---------------------------------------A
GTTGACTTTGAG---------CCTTT----------------------------------
------------------------------------------------------------
----------------------TGAATA--------------------------------
------------------------------------------------------------
-----------------------------------------------TTCCTACT-----
------------------------------ATGATTAT----------------------
------------------------------------------------------------
----TCAGACTGGTACTCGAACA-------------------------------------
------------------------------------------------------------
------------------------------------------------------------
------------------------------------------------------------
------------------------------------------------------------
---------------ATGCAGAG-----CCAACCAAACCA--------------------
------------------------------------------------------------
---------------------------------------------CCCAAAGAAGT----
--------------------------------------TATTTTACCATGTGACCCCA--
-------------------------------------CAGTGGACGACAAGCTCTTCCAC
ATATGCATGC--TCGATATCTCTTATAACCCCATGCTGGTGATGATGTTAATCCTGGCAG
CTCTCACCAGGAAAAACAAGCTCTGCCAAGGATTTACGAGAGGATCCTCCAGTATCTTCA
GTCCAGCCAACTTCCTGGACCAGACTCAGAAAAAGGGCCTCGTCATGGCGGTTTTTGGGC
TGGTGTTCAGCAAGCTGGCGATGCTGGTGATCGCTCCAGACCCTCTGCCTTTGTCCAAAG
ATACTCCAGCGGACATTAAAGAGTACATGAAGATAATTGCCATCTTCTACTATCCTGTCC
TGTATTATCCTCTGTTGGTCTGTTGCACTCTGCAGCACAAAGCAGGTTATGTGTTCGGGG
GGCTCCTCTCCTTCAGTCACTTTGGGATCCTGGTGTGGCAGAAGTTTGACTGCCCAAAGA
CTCCAGAGATCTACAAGTACTACGCTCTGCTTGCAAGTCTGCCTCAGTTGGCCTGCCTTG
CATATCTCTGCGTCCAGTTTATTTTGCTGTTTGCTAAAGGACCAAAGACTGAAGAGGACC
TTGACAGCAGCTACTACACCAACTATGTGAAGCTACTTCTCAAGAAAAAGTCCACAGCTG
CCAGCTCATCAACTACAGATAAACCAACGCTGGTAGAGAGAATCCTGGAGGTGCCCAAGA
GTTATGTTTATATTCCAGAAAAAGTGTTTCGTTTTCCACTGAAACTGGCTGTATCAGCAT
TTGTTGCCCTCATGGCGATATATCATACAGCGTTGTTGTTAGTCGTCCTGGTGGTCCCGA
CTCTCCATATTGTCCGTGCTGGTATTGATGAAAACATCGCCTTCCTGTTACTGGGCTTTG
GGATCGTCTTGTCAGATGACAGAATGGAGGTCGTCAGGATTGTGACCTTCTATACTTGGT
TGCTGGAAGTGTGCTACCTCTGTGCGATGACCCTGTCTTGTTTGGTCAGCCTCGTCATGC
TCATGAGGTCCATGGTACTTCACAGGTCAAACCTGAAAGGACTGTATAAAGGAGACATTT
ACAACATTTATAACAGCCAGAAAACCGTCCGTCCGTCTAAGCCTGGTATTGTCTGTTGGA
TGGGGTTGACAGGATACCAAGCTGCGATCATCTGCCTCGGAATGGCGATTCAGACTATCG
TGTTTTTCATCTGCTTCTTGTTCCTGGTGTTTTTGATCATTATTCCTGTTTTTCACGGCC
GTAATCTGGTCGTCTTTGAAATTGCGGGGAAGGCATGGCCAGGCTGGGTCACGCTGATCC
TGGTTACAGGGCTTCAACATGTAACTGCTAAATTTGCTTTCATCAAAAAAGAGGGTGGTA
CAAGAGACTTGAACAACAGAGAGAGTCTGTTCCTCCTGACGTACCTGCTCTTCCTGATCA
ACACTGTGGTGGGACTGATAGTTGGAATATGGAGAATGGTGATAACAGCTTTGTACAACA
TCGTCCATCTCGGCCGTATTGACATCAGTCTGCTGCACCGCACCGCAGAGTCCTACGACC
CAGCCTACCGATACTACGCCCACTCCCTGAAGGTGGAGGTCAGCCAGTCACACCCGGTGA
TGAAGGCTTTCTGTGGACTGCTGCTGGACATGATGGTCGAGGGCGGCAGAGCCGGGCAGA
AAATAAGAGACGCA------------------GAGGAAGGGATTCAGGACAATAGGCCAA
ACAAGGCGACCAGCAGGAAGAGGATTTGCTGCCGCTGGCTGCTGCTGTACACGCTGGTCA
ACAACCCATCTCTGCTGGGCTCCAGGAAGCACTTCCAGACACTGCAGTCCTCGGAGAGCA
TCCTGAACGGGACCCCAAGCCACAGCTCCAAGAAAGGCAGCAAGAAGGAGGCCGACAAGC
CAGCTGACGAGCCGGTCGAGCCCACCGAGACCCCGACAAACCAAGATAAAACTGAATAA
>XP-033473717.1_lan
----ATGAA--TCAGAGCAA---------------------------------------A
GTTGACTTTGAG---------CCTTT----------------------------------
------------------------------------------------------------
----------------------TGAATA--------------------------------
------------------------------------------------------------
-----------------------------------------------TTCCTACT-----
------------------------------ATGATTAT----------------------
------------------------------------------------------------
----TCAGACTGGTACTCGAACA-------------------------------------
------------------------------------------------------------
------------------------------------------------------------
------------------------------------------------------------
------------------------------------------------------------
---------------ATGCAGAG-----CCAACCAAACCA--------------------
------------------------------------------------------------
---------------------------------------------CCCAAAGAAGT----
--------------------------------------TATTTTACCATGTGACCCCA--
-------------------------------------CAGTGGACGACAAGCTCTTCCAC
ATATGCATGCTGTCGATATCT--------------CTGGTGATGATGTTAATCCTGGCAG
CTCTCACCAGGAAAAACAAGCTCTGCCAAGGATTTACGAGAGGATCTTCCAGTATCTTCA
GTCCAGCCAACTTCCTGGACCAGACTCAGAAAAAGGGCATCGTCATGGCGGTTTTTGGGC
TGGTGTTCAGCAAGCTGGCCATGCTGGTGATTGCCCCAGACCCTCTGCCTTTCTCCAAAG
ATACTCCAGCGGACATTAAAGAGTACATGAAGATAATTGCCATCTTCTACTACCCTGTCC
TGTATTATCCTCTGTTGGTCTGTTGCACTCTGCAGCACAAAGCAGGTTATGTGTTCGGGG
GGCTCCTCTCCTTCAGTCACTTCGGGATCCTGGTGTGGCAGAAGTTTGACTGCCCAAAGA
CTCCAGAGATCTACAAGTACTACGCTCTGCTTGCAAGTCTGCCTCAGTTGGCCTGCCTTG
CATATCTCTGTGTCCAGTTTATTTTGCTGTTTGCTAAAGGACCAAAGACTGAAGAGGACC
TTGACAGCAGCTACTACACCAACTATGTGAAGCTACTTCTCAAGAAAAAGTCCCAAGCTG
CCAGCTCATCAACTACAGATAAACCAACGCTGGTAGAAAGAATCCTGGAGGTGCCCAAGA
GTTATGTTTATATTCCAGAAAAAGTGTTTCGTTTTCCACTGAAACTGGCTGTATCAGCAT
TTGTTGCCCTTGTGGCAATATATCATACAGCGTTGTTGTTAGTTGTCCTGGTGGTCCCGA
CTCTCCATATTGTCCGTGCTGGTATTGATGAAAACATCGCCTTCCTGTTACTGGGCTTTG
GGATCATCTTGTCAGATGACAGAATGGAGGTTGTCAGGATCGTGACCTTCTATACTTGGT
TGCTGGAAGTGTGCTACCTCTGTGCAATGACCCTGTCTTGTTTGGTCAGCCTCGTCATGC
TCATGAGGTCCATGGTACTTCACAGGTCAAACCTGAAAGGATTGTATAAAGGAGACATTT
ACAACATTTATAACAGCCAGAAAACCATCCGTCCATCTAAGCCTGGTATTGTCTGTTGGA
TGGGATTGACAGGATACCAAGCTGCGATCATCTGCCTGGGAATGGCGATTCAGACTATCG
TGTTTTTCATCTGCTTCTTGTTCCTGGTGTTTTTGATCATTATTCCTGTGTTTCACGGCC
GTAATCTCGTCGTTTTTGAAATAGCGGGGAAAGCATGGCCAGGCTGGGTCACACTGATCC
TGGTTACAGTGCTACAACATGTTACTGCTAAATTTGCTTTCATCAAGAAAGAGGGTGGTA
CAAGAGACTTGGACAACAGAGAGAGTCTGTTCCTCCTGACGTACCTGCTCTTCCTGATCA
ACACTGTGGTGGGACTGATAGTTGGAATATGGAGAATGGTGATAACAGCTTTGTACAACA
TCGTCCATCTCGGCCGTATTGACATCAGTCTGCTGCACCGCACCGCAGAGTCCTACGACC
CAGCCTACCGATACTACGCCCACTCCCTGAAGGTGGAGGTCAGCCAGTCACACCCGGTGA
TGAAGGCTTTCTGTGGGCTGCTGCTGGACATGATGGTCGAGGGCGGCAGAGCCGGGCAGA
AAATAAGAGACGCA------------------GAGGAAGGGATTCAGGAAAACAGGCCAA
ACAAGGCGACCAGCAGGAGGAGGATTTGCTGCCGCTGGCTGCTATTGTACACGCTGGTCA
ACAACCCATCTCTGCTGGGCTCCAGGAAGCACTTCCAGACACTGCAGACCTCGGAGAGCA
TCCTGAACGGCACACCTAGCCACAGCTCTAAGAAAGGCAGCAAGAAGGAGGCTGACAAGC
CAGCTGACGAGCCGGTCGAGCCCACTGAGACCCCGACAAACCAAGATAAAACTGAATAA
>C.altivelis-GLEAN-10026976_alt
----ATGAA--TCAGAGCAA---------------------------------------A
GTTGACTTTGAG---------CCTTT----------------------------------
------------------------------------------------------------
----------------------TGAATA--------------------------------
------------------------------------------------------------
-----------------------------------------------TTCCTACT-----
------------------------------ATGATTAT----------------------
------------------------------------------------------------
----TCAGACTGGTACTCGAACA-------------------------------------
------------------------------------------------------------
------------------------------------------------------------
------------------------------------------------------------
------------------------------------------------------------
---------------ATGCAGAG-----CCAACCAAACCA--------------------
------------------------------------------------------------
---------------------------------------------CCCAAAGAAGT----
--------------------------------------TATTTTACCATGTGACCCCA--
-------------------------------------CAGTGGACGACAAGCTCTTCCAC
ATATGCATGCTGTCGATATCT--------------CTGGTGATGATGTTAATCCTGGCAG
CTCTCACCAGGAAAAACAAGCTCTGCCAAGGATTTACGAGAGGATCCTCCAGTATCTTCA
GTCCAGCCAACTTCCTGGACCAGACTCAGAAAAAGGGCCTCGTCATGGCAGTTTTTGGGC
TGGTGTTCAGCAAGCTGGCGATGCTAGTGATCGCTCCAGACCCTCTGCCTTTCTCCAAAG
ATACTCCAGTGGACATTAAAGAGTACATGAAGATAATTGCCATCTTCTACTACCCTGTCC
TGTATTATCCTCTGTTGGTCTGTTGCACTCTGCAGCACAAAGCAGGTTATGTGTTCGGGG
GGCTCCTCTCCTTTAGTCACTTCGGGATCCTGGTGTGGCAGAAGTTTGACTGCCCAAAGA
CTCCAGAGATCTACAAGTACTACGCTCTGCTTGCAAGTCTGCCTCAGTTGGCCTGCCTTG
CATATCTCTGTGTCCAGTTTATTTTGCTGTTTGCTAAAGGACCAAAGACTGAAGAGGACC
TTGACAGCAGCTACTACACCAACTATGTGAAGCTACTTCTCAAGAAAAAGTCCCAAGCTG
CCAGCTCATCAACTACAGATAAACCAACGCTGGTAGAGAGAATCCTGGAGGTGCCCAAGA
GTTATGTTTATATTCCAGAAAAAGTGTTTCGTTTTCCACTGAAACTGGCTGTATCAGCAT
TTGTTGCCCTTGTGGCGATATATCATACAGCGTTGTTGTTAGTTGTCCTGGTGGTCCCAA
CTCTCCATATTGTCCGTGCTGGTATTGATGAAAACATTGCCTTCCTGTTACTGGGCTTTG
GGATCGTCCTGTCAGACGACAGAATGGAGGTTGTCAGGATTGTGACCTTCTATACTTGGT
TGCTGGAA----------------------------------------------------
------------------------------------------------------------
------------------------------------------------------------
--------------------------------------GGAATGGCGATTCAGACTATCG
TGTTTTTCATCTGCTTCTTGTTCCTGGTGTTTTTGATCATTATTCCTGTGTTTCACGGCC
GTAATCTCGTCGTCTTTGAAATAGCGGGGAAGGCATGGCCAGGCTGGGTCACACTGATCC
TGGTTACAGTGCTTCAACATGTTACTGCTAAATTTGCTTTCATCAAGAAAGAGGGTGGTA
CAAGAGACTTGAACAACAGAGAGAGTCTGTTCCTCCTGACGTACCTGCTCTTCCTGATCA
ACACTGTGGTGGGACTGATAGTTGGAATTTGGAGAATGGTGATAACAGCTTTGTACAACA
TCGTCCATCTCGGCCGTATTGACATCAGTCTGCTACACCGTACCGCAGAGTCCTACGACC
CAGCCTACCGATACTACGCCCACTCCCTGAAGGTGGAGGTCAGCCAGTCACATCCGGTGA
TGAAGGCTTTCTGTGGGCTGCTGCTGGACATGATGGTCGAGGGTGGCAGAGCCGGGCAGA
AAATAAGAGATGCA------------------GAGGAAGGGATTCAGGAAAACAGGCCAA
ACAAGGTGACCAGCAGGAGGAGGATTTGCTGCCGCTGGCTGCTGCTGTACACGCTGGTCA
ACAATCCATCTCTGCTGGGCTCCAGGAAGCACTTCCAGACACTGCAGACCTCGGAGAGCA
TCCTGAACGGCACACCTAGCCACAGCTCCAAGAAAGTCAGCAAGAAGGAGGCCGACAAGC
CAGCTGACGAGCCGGTCGAGCCCACCGAGACCCTGACAAACCAAGATAAAACTGAATAA
>E.fuscoguttatus.22893_fus
----ATGAA--TCAGAGCAA---------------------------------------A
GTTGACTTTGAG---------CCTTT----------------------------------
------------------------------------------------------------
----------------------TGAATA--------------------------------
------------------------------------------------------------
-----------------------------------------------TTCCTACT-----
------------------------------ATGATTAT----------------------
------------------------------------------------------------
----TCAGACTGGTACTCGAACA-------------------------------------
------------------------------------------------------------
------------------------------------------------------------
------------------------------------------------------------
------------------------------------------------------------
---------------ATGCAGAG-----CCAACCAAACCA--------------------
------------------------------------------------------------
---------------------------------------------CCCAAAGAAGT----
--------------------------------------TATTTTACCATGTGACCCCA--
-------------------------------------CAGTGGACGACAAGCTCTTCCAC
ATATGCATGCTGTCGATATCT--------------CTGGTGATGATGTTAATCCTGGCAG
CTCTCACCAGGAAAAACAAGCTCTGCCAAGGATTTACGAGAGGATCCTCCAGTATCTTCA
GTCCAGCCAACTTCCTGGATCAGACTCAGAAAAAGGGCCTCGTCATGGCAGTTTTTGGGC
TGGTGTTCAGCAAGCTGGCGATGCTGGTGATCGCCCCAGACCCTCTGCCTTTCTCCAAAG
ATACTCCAGCGGATATTAAAGAGTACATGAAGATAATTGCCATCTTCTACTACCCTGTCC
TGTATTATCCTCTGTTGGTCTGTTGCACTCTGCAGCACAAAGCAGGTTATGTGTTCGGGG
GGCTCCTCTCCTTCAGTCACTTCGGGATCCTGGTGTGGCAGAAGTTTGACTGCCCAAAGA
CTCCAGAGATCTACAAGTACTACGCTCTGCTTGCAAGTCTGCCTCAGTTGGCCTGCCTTG
CATATCTCTGTGTCCAGTTTATTTTGCTGTTTGCTAAAGGACCAAAGACTGAAGAGGACC
TTGACAGCAGCTACTACACCAGCTATGTGAAGCTACTTCTCAAGAAAAAGTCCCAAGCTG
CCAGCTCATCAACTACAGATAAACCAACGCTGGTAGAGAGAATCCTGGAGGTGCCCAAGA
GTTATGTTTATATTCCAGAAAAAGTGTTTCGTTTTCCACTGAAACTGGCTGTATCAGCAT
TTGTTGCTCTCGTGGCGATATATCATACAGCGTTGTTGTTAGTCGTCCTGGTGGTCCCGA
CTCTCCATATTGTCCGTGCTGGTATTGATGAAAACATTGCCTTCCTGTTACTGGGCTTTG
GGATTGTCCTGTCAGACGACAGAATGGAGGTTGTCAGGATCGTGACCTTCTATACTTGGT
TGCTGGAAGTGTGCTACCTCTGTGCGATGACCCTGTCTTGTTTGGTCAGCCTCGTCATGC
TCATGAGGTCCATGGTACTTCACAGGTCAAACCTGAAAGGACTGTATAAAGGAGAGATTT
ACAACATTTATAACAGCCAGAAAACCATCCGTCCATCTAAACCTGGTATTGTCTGTTGGA
TGGGATTGACAGGATACCAAGCTGCAATCATCTGCCTGGGAATGGCGATTCAGACTATCG
TGTTTTTCATCTGCTTCTTGTTCCTGGTGTTTTTGATCATTATTCCTGTGTTTCACGGCC
GTAATCTCGTCGTCTTTGAAATAGCGGGGAAGGCATGGCCGGGCTGGGTCACACTGATCC
TGGTTACAGCGCTACAACATGTTACTGCTAAATTTGCTTTCATCAAGAAAGAGGGTGGTA
CAAGAGACTTGAACAACAGAGAGAGTCTCTTCCTCCTGACATACCTGCTGTTCCTGATCA
ACACTGTGGTGGGACTGATAGTTGGAATTTGGAGAATGGTGATAACAGCTTTGTACAACA
TCGTCCATCTTGGTCGTATTGACATCAGTCTGCTGCACCGCACCGCAGAGTCCTACGACC
CAGCCTACCGATACTACGCCCACTCCCTGAAGGTGGAGGTCAGCCAGTCACACCCGGTGA
TGAAGGCTTTCTGTGGGCTGCTGCTGGACATGATGGTCGAGGGCGGCAGAGCCGGGCAGA
AAATAAGAGACGCA------------------GAGGAAGGGATTCAGGAAAATAGGCCAA
ACAAGGCGACCAGCAGGAGGAGGATTTGCTGCCGCTGGCTGCTACTGTACACGCTGGTCA
ACAATCCATCTCTGCTGGGCTCCAGGAAGCACTTCCAGACACTGCAGACCTCGGAGAGCA
TCCTGAACGGGACACCTAGCCACAGCTCCAAGAAAGGCAGCAAGAAGGAGGCCGACAAGC
CAGCTGACGAGCCAGTCGAGCCCACCGAGACCCCGACAAACCAAGATAAAACTGAATAA
>Epmoa-GLEAN-10022621_moa
----ATGAA--TCAGAGCAA---------------------------------------A
GTTGACTTTGAG---------CCTTT----------------------------------
------------------------------------------------------------
----------------------TGAATA--------------------------------
------------------------------------------------------------
-----------------------------------------------TTCCTACT-----
------------------------------ATGATTAT----------------------
------------------------------------------------------------
----TCAGACTGGTACTCGAACA-------------------------------------
------------------------------------------------------------
------------------------------------------------------------
------------------------------------------------------------
------------------------------------------------------------
---------------ATGCAGAG-----CCAACCAAACCA--------------------
------------------------------------------------------------
---------------------------------------------CCCAAAGAAGT----
--------------------------------------TATTTTACCATGTGACCCCA--
-------------------------------------CAGTGGACGACAAGCTCTTCCAC
ATATGCATGCTGTCGATATCT--------------CTGGTGATGATGTTAATCCTGGCAG
CTCTCACCAGGAAAAACAAGCTCTGCCAAGGATTTACGAGAGGATCCTCCAGTATCTTCA
GTCCAGCCAACTTCCTGGACCAGACTCAGAAAAAGGGCCTCGTCATGGCAGTTTTTGGGC
TGGTGTTCAGCAAGCTGGCGATGCTGGTGATCGCTCCAGACCCTCTGCCTTTCTCCAAAG
ATACTCCAGCGGACATTAAAGAGTACATGAAGATAATTGCCATCTTCTACTACCCTGTCC
TGTATTATCCTCTGTTGGTCTGTTGCACTCTGCAGCATAAAGCAGGTTATGTGTTTGGGG
GGCTCCTCTCCTTCAGTCACTTCGGGATCCTGGTGTGGCAGAAGTTTGACTGCCCAAAGA
CTCCAGAGATCTACAAGTACTACGCTCTGCTTGCAAGTCTGCCTCAGTTGGCCTGCCTTG
CATATCTCTGTGTCCAGTTTATTTTGCTGTTTGCTAAAGGACCAAAGACTGAAGAGGACC
TTGACAGCAGCTACTACACCAACTATGTGAAGCTACTTCTCAAGAAAAAGTCCCAAGCTG
CCAGCTCATCAACTACAGATAAACCAACGCTGGTAGAGAGAATCCTGGAGGTGCCCAAGA
GTTATGTTTATATTCCAGAAAAAGTGTTTCGTTTTCCACTGAAACTGGCTGTATCAGCAT
TTGTTGCCCTCGTGGCGATATATCATACAGCGTTGCTGTTAGTCGTCCTGGTGGTCCCGA
CTCTCCATATTGTCCGTGCTGGTATTGATGAAAACATCGCCTTCCTGTTACTGGGCTTTG
GGATCGTCTTGTCAGATGACAGAATGGAGGTTGTCAGGATCGTGACCTTCTATACTTGGT
TGCTGGAAGTGTGCTACCTCTGTGCGATGACCCTGTCTTGTTTGGTCAGCCTCGTCATGC
TCATGAGGTCCATGGTACTTCACAGGTCAAACCTGAAAGGACTGTATAAAGGAGACATTT
ACAACATTTATAACAGCCAGAAAACCATCCGTCCATCTAAGCCTGGTATTGTCTGTTGGA
TGGGATTGACAGGATACCAAGCTGCGATCATCTGCCTGGGAATGGCGATTCAGACTATCG
TGTTTTTCATCTGCTTCTTGTTCCTGGTGTTTTTGATCATTATTCCTGTGTTTCACGGCC
GTAATCTCGTCGTCTTTGAAATAGCGGGGAAGGCATGGCCGGGCTGGGTCACACTGATCC
TGGTTACAGTGCTTCAACATGTAACTGCTAAGTTTGCTTTCATCAAAAAAGAGGGTGGTA
CAAGAGACTTGAACAACAGAGAGAGTCTGTTCCTCCTGACGTACCTGCTGTTCCTGATCA
ACACTGTGGTGGGACTGATAGTTGGAATTTGGAGAATGGTGATAACAGCTTTGTTCAACA
TCGTCCATCTTGGTCGTATTGACATCAGTCTGCTGCACCGCACCGCAGAGTCCTACGACC
CAGCCTACCGATACTACGCCCACTCCCTGAAGGTGGAGGTCAGCCAGTCACACCCGGTGA
TGAAGGCTTTCTGTGGGCTGCTGCTGGACATGATGGTCGAGGGCGGCAGAGCCGGGCAGA
AAATAAGAGACGCAGAGGAAGGCGACCAGCAGGAGGAAGGGATTCAGGAAAACAGGCCAA
ACAAGGCGACCAGCAGGAGGAGGATTTGCTGCCGCTGGCTGCTGCTGTACACGCTGGTCA
ACAACCCATCTCTGCTGGGCTCCAGGAAGCACTTCCAGACACTGCAGACCTCGGAGAGCA
TCCTGAACGGGACACCAAGCCACAGCTCCAAGAAAGGCAGCAAGAAGGAGGCCGACAAGC
CAGCTGACGAGCCGGTCGAGCCCACCGAGACCCCGACAAACCAAGATAAAACTGAATAA
