# Supplementary material for: Chromosome-Level Genome Assembly of the Speckled Blue Grouper (Epinephelus cyanopodus) Provides Insight into Its Adaptive Evolution
Source: Biology (Basel). 2022 Dec 13;11(12):1810. doi: 10.3390/biology11121810 (PMC9775623; doi:10.3390/biology11121810)
Supplement: Supplementary file 1 [file biology-11-01810-s001.zip › Supplemental Data/HO01297.align]

>OF22637-RA_aka
------------------------------------------------------------
---------------------ATGGACTGGAATGAGGACGAAAATGGTCACGGCCACATG
CATGACGGCTGTCAACACGGACATGGAGGTCATTCTCACAGCCACGGGCCGAGAGCAGCG
CACCCCTTCATGACAGGTTTTCACGGACAGTTCGCCAAGAACACAGATCAGGCAATGGAC
ATCAGTCAGCAGCCAAAGAGACGGTCGCACATGGATGACAGCGGCAGTTGGGACATAGTG
AAGGCGACCCAGTTTGGTATCCTTGAGCGTTGTAAGGAGCTGGTGGAAGCAGGATACGAC
GTCAGGCAGCCAGACAAAGAGAACGTCACTCTGCTGCACTGGGCGGCCATCAACAACCGC
GCAGAGCTTGTCAAGTATTATATTTCTAAAGGGTCGATAGTTGACCAGCTTGGAGGCGAC
CTGAATTCTACTCCTCTTCACTGGGCCATA---------------------------AGG
CAGGGCCACCTCTCCATGGTGATCCAGCTGATGAGATATGGAGCAGATCCCTCTGTTGCA
GACGGAGAAGGTTACCGCTCTCTCCACCTTGCCATCCTTTTTCAGCACATGGCCATCGCA
GCTTATCTCATGGCTAAGGGACAGGAAGTCGATGGACCCGACTGCAACGGACAAACACCA
CTGATGTTAGCAGCCCAGAAGATTATTGGGCCTGAACCCACAAACTTCTTAATCAAGAAT
AACGCTTCTGTGAGTGCTGTGGACAAAGTGAACAGGAACACTCCGCTTCACTGCGCCGTG
CTGGCAGGAAACGTAGACGCCGCCCACATCCTGCTGGAGGCCGGGGCCAGCGTGGACGCA
GAAAACATCAACGGTCACACTCCCATCGACTTGGCCCACCAGGTTCACAGCCCGCTGCTC
ATCCACATGCTCAACCATGTCAAACAGGACCGGATTCGCTCTAACTCGCGCTGCCTGCGG
ATCGTCAACAGATACAGGGTCTTTCTGCAGTTTCTGTTCTGCACTGCCATGTTTGGAAGT
GTGGGCGCCATAGTGGACATGAACTCAGAGTCCTGGTTGCTCAAAGGGATCCTGCTGGCC
TGTGTGATAGGTGTACTCAATCTGGCTTCAAGGAACTTCCCAAGTCCAGCCTTTCAGACA
CTCCTACCAGCTACAGCTCTCATGGCTTCAGTGTTCTGGATGCTCGTCACTTGGTGCCTC
TGGTTCCTTCCAGATATCCTTTCTTTGAGGGAA-------CC------AACAGCCCAAAA
CATTCAGGTCTTATTCACTCTGAATGCCACTGCTTTGCTCTACTACTACCTCCGCACCTG
CAGGACCGACCCAGGCTTCGTCAAGGCAACCAAAGAAGAAAAGAAAATGAATGTGTTGGT
GTTGGCTGAAGCCGGCTGTCTGGACCCCAGAATATTCTGCACTTCCTGCATGATAAAGAA
ACCAATGAGAACAAACCACTGCTTCTACTGTGACGGCTGTGTGGCGAAGCAGGATCACCA
CTCCATCTGGACCAACGGCTGCATCGGTGCGAGGAATCATCACTACTTCGTCTTGTTTCT
GTTCTCCCTCATGCTGATGGGAGCCTGGATGTTCTACGGTTGTCTCACATACTGGTCGGC
TCACTGTGTGCTGCATTATGAGGAGCAGGGCCTGTGGGGCGTGGTCTCCGTCCTGGTTGG
CTGCTCCCCCTGGCTGCTCAGCGTCTTCCTGCTGGCGTTCTATCACACCTGCTGGTCTGG
CTTGACTCTGCTGCTGCAGCTCTAC---CAGATTGCCTTCCTGGGACTGACCACAGCCGA
GAGGACGAACCTGACGCTCCACCAGAGAAAACTCCGACAATCAGTCTCCCTCAGACAGAA
TCCATACAATCTGGGCGTAGTGAGGAACCTACTGTCCTTCTTCCAGCTGCGTTGTTGTGG
CCTCTTCAAACCGCCCATCATCGACTGGACGCAGCAGTTTCCGCCC-GGCCGCGACCAGC
ACATGTTCGGACACACCGACATGGTCTGA-------------------------------
------------------------------------------------------------
------------------------------------------------------------
------------------------------------------------------------
------------------------------------------------------------
----------------
>Ecy-GLEAN-10026132_Ecy
ATGAAAACCACAGAGCGGAAGTTGTACGTCGCCCGTCGCCCGTCCAGCAGCAGGAACTTG
TCTTGGTTCCTGCAGCACAAGATGGACTGGAGTGAGGACGAAAATGGTCACGGCCACATG
CATGACGGCTGTCAACACGGACACGGAGGTCATTCTCACAGCCACGGGCCCAGAGCAGCG
CACCCCTTCATGACAGGTTTTCACGGACAGTTCGCCAAGAACACAGATCAGGCGATGGAC
ATCAGTCAGCAGCCAAAGAGACGGTCGCACATGGATGACAGCGGCAGTTGGGACATAGTG
AAGGCGACCCAGTTTGGTATCCTTGAGCGTTGTAAGGAGCTGGTGGAAGCAGGATACGAC
GTCAGGCAGCCAGACAAAGAGAACGTCACTCTGCTGCACTGGGCGGCCATCAACAACCGC
GCAGAGCTTGTCAAGTATTATATTTCTAAAGGGTCGATAGTTGACCAGCTTGGAGGCGAC
CTGAACTCTACTCCTCTTCACTGGGCCATA---------------------------AGG
CAGGGCCACCTCTCCATGGTGATCCAGCTGATGAGATATGGAGCAGATCCCTCCGTTGCA
GACGGAGAAGGTTACCGCTCTCTCCACCTCGCCATCCTTTTTCAGCACATGGCCATCGCA
GCTTATCTCATGGCTAAGGGACAGGAAGTCGATGGACCCGACTGCAACGGACAAACACCA
CTGATGTTAGCAGCCCAGAAGATTATTGGGCCTGAACCCACAAACTTCTTAATCAAGAAT
AACGCTTCTGTGAGTGCTGTGGACAAAGTGAACAGGAACACTCCGCTTCACTGCGCCGTG
CTGGCAGGAAACGTAGACGCCGCCCACATCCTGCTGGAGGCCGGGGCCAGCGTGGACGCA
GAAAACATCAACGGTCACACTCCCATCGACTTGGCCCACCAGGTTCACAGCCCGCTGCTC
ATCCACATGCTCAACCACGTCAAACAGGACCGGATTCGCTCTAACTCGCGCTGCCTGCGG
ATCGTCAACAGATACAGGGTCTTTCTGCAGTTTCTATTCTGCACTGCCATGTTTGGAAGT
GTGGGCGCCATAGTGGACATGAACTCAGAGTCCTGGTTGCTCAAAGGGATCCTGCTGGCC
TGTGTGATAGGTGTACTCAATCTGGCTTCAAGGAACTTCCCAAGTCCAGCCTTTCAGACA
CTCCTACCAGCTACAGCTCTCATGGCTTCAGTGTTCTGGATGCTCGTCACTTGGTGCCTC
TGGTTCCTCCCAGATGGGC---------------------CC------AGCGCCACA---
-GTTCAGGTCTTATTCACTCTGAATGCCACTGCTCTGCTCTACTACTACCTCCGCACCTG
CAGGACCGACCCAGGCTTCGTCAAGGCAACCGAAGAAGAAAAGAAAATGAATGTGTTGGT
GTTGGCTGAAGCCGGCTGTCTGGACCCCAGAATATTCTGCACTTCCTGCATGATAAAGAA
ACCAATGAGAACAAACCACTGCTTCTACTGTGACGGCTGTGTGGCGAAGCAGGATCACCA
CTCCATCTGGACCAACGGCTGCATCGGTGCGAGGAACCATCACTACTTCGTCTTGTTTCT
GTTCTCCCTCATGCTGATGGGAGCCTGGATGTTCTACGGTTGTCTCACATACTGGTCGAC
TCACTGTGTGCTGCATTATGAGGAGCAGGGCCTGTGGGGCGTGGTCTCCGTCCTGGTCAG
CTGCTCCCCCTGGCTGCTCAGCGTCTTCCTGCTGGCGTTCTATCACACCTGCTGGTCTGG
CTTGACTCTGCTGCTGCAGCTCTAC---CAGATTGCCTTCCTGGGACTGACCACAGCCGA
GAGGACAAACCTGATGCTCCACCAGAGAAAACTCCGACAATCAGTCTCCCTCAGACAGAA
TCCATACAATCTGGGCATAGTGAGGAACCTGCTGTCCTTCTTCCAGCTGCGTTGTTGTGG
CCTCTTCAAACCGCCCATCATCGACTGGACGCAGCAGTTTCCGCCCGGGCCGCGACCAGC
ACATGTTCGGACACACCGACATGGTCTGACCTCCCCTCCACCCCACGCTCAGGGTCAAGG
GTCAGACTTTCAAAGCGGTTCTGGACCAAAAGCACAAAGTGTATTTATTTATTTTTTTAA
CGATTTGGCTCCTTATAAAGAGAGACCACTATACGAGACGCTGGTAAAACACAAAGCATT
GTGTAGATATTGTTTGATTCAGTTGCTCTTTGTACAGCCTGCTGCTGCCTTATACTTGAC
CAATGTAAGTGAAATGAAAATCACAAATGTGTTTATTTGGGTGAGGTTAAACCTAAAAGG
CCTAAATCAGAATTGA
>E.fuscoguttatus.22920_fus
ATGAAAACCACAGAGCGGAAGTTGTACGTTGCCTGTCGCCAGTCCAGCAGTAGGAACTTC
TCTTCGTTCCTACACAACAAGATGGACTGGAATGAGGACGAAAATGGTCACGGCCACATG
CATGACGGCTGTCAACACGGACATGGAGGTCATTCTCACAGCCACGGGCCGAGAGCAGCG
CACCCCTTCATGACAGGTTTTCATGGACAGTTCGCCAAGAACACGGATCAGGCGATGGAC
ATCAGTCAGCAGCCAAAGAGACGGTCGCACATGGATGACAGCGGCAGCTGGGACATAGTG
AAGGCAACTCAGTTTGGTATCCTTGAGCGTTGTAAGGAGCTGGTGGAAGCAGGATACGAC
GTCAGGCAGCCAGACAAAGAGAACGTCACTCTGCTGCACTGGGCGGCCATCAACAACCGC
GCAGAGCTTGTCAAGTATTATATTTCTAAAGGGTCGATAGTCGACCAGCTTGGAGGCGAC
CTGAACTCTACTCCTCTTCACTGGGCCATA---------------------------AGG
CAGGGCCACCTCTCCATGGTGATCCAGCTGATGAGATACGGAGCAGATCCCTCCGTCGCA
GACGGAGAAGGTTACCGCTCTCTCCACCTCGCCATCCTTTTTCAGCACATGGCCATCGCA
GCTTATCTTATGGCTAAGGGACAGGAAGTCGATGGACCCGACTGCAACGGACAAACACCA
CTAATGTTAGCAGCCCAGAAGATTATTGGGCCTGAACCCACAAACTTCTTAATCAAGAAT
AACGCTTCTGTGAGTGCTGTGGACAAAGTGAACAGGAACACTCCGCTTCACTGCGCCGTG
CTGGCAGGAAACGTAGATGCCGCCCACATCCTGCTGGAGGCTGGGGCCAGCGTGGATGCA
GAAAACATCAATGGTCACACTCCTATTGACTTGGCCCACCAGGTTCACAGCCCGCTGCTC
ATCCACATGCTCAACCACGTCAAACAGGACCGGATTCGCTCCAACTCGCGCTGCCTGCGG
ATCGTCAACAGATACAGGGTCTTTCTGCAGTTTCTGTTCTGCACTGCCATGTTTGGAAGT
GTGGGCGCCATAGTGGACATGAACTCAGAGTCGTGGTTGCTTAAAGGGATCCTGTTGGCC
TGTGTGATAGGTGTACTCAATCTGGCTTCAAGGAACTTCCCAAGTCCAGCCTTTCAGACA
CTCCTACCAGCTACAGCTCTCATGGCTTCAGTATTCTGGATGCTCGTCACTTGGTGCCTC
TGGTTCCTCCCAGATGGGC---------------------CC------AGCGCCACA---
-GTTCAGGTCTTATTCACTCTGAATGCCACTGCTCTGCTCTACTACTACCTCCGCACCTG
CAGGACTGACCCAGGCTTCGTCAAGGCAACCGAAGAAGAAAAGAAAATGAATGTGTTGGT
GTTGGCTGAAGCTGGCTGTCTGGACCCCAGAATATTCTGCACTTCCTGCATGATAAAGAA
ACCAATGAGAACGAACCACTGCTTCTACTGTGACGGCTGTGTGGCGAAGCAGGATCACCA
CTCCATCTGGACCAACGGCTGCATCGGTGCAAGGAACCATCACTACTTCATCTTGTTTCT
GTTCTCCCTCATGCTGATGGGAGCCTGGATGTTCTACGGTTGTCTCGCATACTGGTCGAC
TCACTGTGTGCTGCATTATGAGGAGCAGGGCCTGTGGGGCGTGGTCTCCGCCCTGGTCGG
CTGCTCCCCCTGGCTGCTCAGCGTCTTCCTGCTGACGTTCTATCACACCTGCTGGTCTGG
CTTAACTCTGCTTCTGCAGCTCTAC---CAGATTGCCTTCCTGGGACTGACCACAGCCGA
GAGGACGAACCTGACGCTTCACCAGAGAAAACTCCGACAATCAGTCTCCCTCAGACAGAA
TCCATACAATCTGGGCGTGGTGAGGAACCTGCTGTCCTTCTTCCAGCTGCGTTGTTGTGG
CCTCTTCAAGCCGCCCATCATCGACTGGACGCAGCAGTTTCCGCCC-GGCCGCGACCAGC
ACATGTTCGGACACACCGACATGGTCTGA-------------------------------
------------------------------------------------------------
------------------------------------------------------------
------------------------------------------------------------
------------------------------------------------------------
----------------
>C.altivelis-GLEAN-10026973_alt
ATGAAAACCACAGAGCGGAAGTTGTACGTTGCCTGTCGCCGGTCCAGCAGCAGGAACTTC
TCTCCGTCTCTACACAACAAGATGGACTGGAATGAGGACGAAGATGGTCACGGCCACATG
CATGACGGCTGTCAACACGGACATGGAGGTCATTCTCACAGCCACGGGCCAAGAGCAGCG
CACCCCTTCATGACAGGTTTTCACGGACAGTTCGCCAAGAACACAGATCAGGCGATGGAC
ATCAGTCAGCAGCCAAAGAGACGTTCGCACATGGATGACAGCGGCAGCTGGGACATAGTG
AAGGCGACCCAGTTTGGTATCCTTGAGCGTTGTAAGGAGCTGGTGGAAGCAGGATATGAC
GTCAGGCAGCCAGACAAAGAGAACGTCACTCTGCTGCACTGGGCGGCCATCAACAACCGC
GCAGAGCTTGTCAAATATTATATTTCTAAAGGGTCGATAGTTGACCAGCTTGGAGGCGAC
CTGAACTCTACTCCTCTTCACTGGGCCATA---------------------------AGG
CAGGGCCACCTCTCCATGGTGATCCAGCTGATGAGATACGGAGCAGATCCCTCCGTCGCA
GATGGAGAAGGTTACCGCTCTCTCCACCTCGCCATCCTTTTTCAGCACATGGCCATCGCA
GCTTATCTTATGGCTAAGGGACAGGAAGTCGATGGACCTGACTGCAACGGACAAACACCA
CTGATGTTAGCAGCCCAGAAGATTATTGGGCCTGAACCCACAAACTTCTTAATCAAGAAT
AACGCTTCTGTCAGTGCTGTGGACAAAGTGAACAGGAACACTCCGCTTCACTGTGCCGTG
CTGGCAGGAAACGTAGATGCCGCGCACATCCTGCTGGAGGCTGGGGCCAGCGTGGACGCA
GAAAACATCAACGGTCACACTCCCATCGACTTGGCCCACCAGGTTCACAGCCCGCTGCTC
ATCCACATGCTCAACCACGTCAAACAGGACCGGATTCGCTCCAACTCGCGCTGCCTGCGG
ATTGTCAACAGATACAGGGTCTTTCTGCAGTTTCTGTTCTGCACTGCCATGTTTGGAAGT
GTTGGCGCCATAGTGGACATGAACTCAGAGTCGTGGTTGCTTAAAGGGATCCTGCTGGCC
TGTGTGATAGGTGTACTCAATCTGGCTTCAAGGAACTTCCCAAGTCCAGCCTTTCAGACA
CTCCTACCAGCTACAGCTCTCATGGCTTCAGTGTTCTGGATGCTCGTCACTTGGTGCCTC
TGGTTCCTCCCAGATATCCTTTCTTTGAGGGAACCAACATCCCTAAAACACGCCACA---
-GTTCAGGTCTTATTCACTCTGAATGCCACTGCTCTGCTCTACTACTACCTCCGCACCTG
CAGGACTGACCCAGGCTTCGTCAAGGCAACCGAAGAAGAAAAGAAAATGAATGTGTTGGT
GTTGGCTGAAGCTGGCTGTCTGGACCCGAGAATATTCTGCACTTCCTGCATGATAAAGAA
ACCAATGAGAACGAACCACTGCTTCTACTGTGACGGCTGTGTGGCAAAGCAGGATCACCA
CTCCATCTGGACCAACGGCTGCATCGGTGCGAGGAACCATCACTACTTCATCTTGTTTCT
GTTCTCCCTCATGCTGATGGGAGCCTGGATGTTCTACGGTTGTCTCACATACTGGTCGAC
TCACTGCGTGCTGCATTATGAGGAGCAGGGCCTGTGGGGCGTGGTCTCCGCCCTGGTCGG
CTGCTCCCCCTGGCTGCTCAGCGTCTTCCTGCTGACGTTCTATCACACCTGCTGGTCTGG
CTTAACTCTGCTTCTGCAGCTCTAC---CAGATTGCCTTCCTGGGACTGACCACAGCCGA
GAGGACGAACCTGACGCTTCACCAGAGAAAACTCCGACAATCAGTCTCCCTCAGACAGAA
TCCATACAATCTGGGCGTGGTGAGGAACCTGCTGTCCTTCTTCCAGCTGCGTTGTTGTGG
CCTCTTCAAACCGCCCATCATCGACTGGACGCAGCAGTTTCCGCCC-GGCCGCGACCAGC
ACATGTTCGGACATACCGACATGGTCTGA-------------------------------
------------------------------------------------------------
------------------------------------------------------------
------------------------------------------------------------
------------------------------------------------------------
----------------
>Epmoa-GLEAN-10022625_moa
ATGAAAACCACAGAGCGGAAGTTGTACGTTGCCTGTCGCCAGTCCAACAGTAGGAACTTC
TCTTCGTTCCTACACAACAAGATGGACTGGAATGAGGACGAAAATGGTCACGGCCACATG
CATGACGGCTGTCAACACGGACATGGAGGTCATTCTCACAGCCACGGGCCGAGAGCAGCG
CACCCCTTCATGACAGGTTTTCACGGACAGTTCGCCAAGAACACAGATCAGGCGATGGAC
ATCAGTCAGCAGCCAAAGAGACGGTCGCACATGGATGACAGCGGCAGCTGGGACATAGTG
AAGGCAACCCAGTTTGGTATCCTTGAGCGTTGTAAGGAGCTGGTGGAAGCAGGATACGAC
GTCAGGCAGCCAGACAAAGAGAACGTCACTCTGCTGCACTGGGCGGCCATCAACAACCGC
GCAGAGCTTGTCAAGTATTATATTTCTAAAGGGTCGATAGTTGACCAGCTTGGAGGCGAC
CTGAACTCTACTCCTCTTCACTGGGCCATAAGCTGTCTGTGGTTTTTGTCAATGATGAGG
CAGGGCCACCTCTCCATGGTGATCCAGCTGATGAGATACGGAGCAGATCCCTCCGTCGCA
GACGGAGAAGGTTACCGCTCTCTCCACCTCGCCATCCTTTTTCAGCACATGGCCATCGCA
GCTTATCTCATGGCTAAGGGACAGGAAGTCGATGGACCTGACTGCAACGGACAAACACCA
CTGATGTTAGCAGCCCAGAAGATTATTGGGCCTGAACCCACAAACTTCTTAATCAAGAAT
AACGCTTCTGTGAGTGCTGTGGACAAAGTGAACAGAAACACTCCGCTTCACTGTGCCGTG
CTGGCAGGAAACGTAGATGCCGCCCACATCCTGCTGGAGGCTGGGGCCAGCGTGGACGCA
GAAAACATCAACGGTCACACTCCCATCGACTTGGCCCACCAGGTTCACAGCCCGCTGCTC
ATCCACATGCTCAACCACATCAAACAGGACCGGATTCGCTCCAACTCGCGCTGCCTGCGG
ATCGTCAACAGATACAGGGTCTTTCTGCAGTTTCTGTTCTGCACTGCCATGTTTGGAAGT
GTGGGCGCCATAGTGGACATGAACTCAGAGTCGTGGTTGCTTAAAGGGATCCTGCTGGCC
TGTGTGATAGGTGTACTCAATCTGGCTTCAAGGAACTTCCCAAGTCCAGCCTTTCAGACA
CTCCTACCAGCTACAGCTCTCATGGCTTCAGTGTTCTGGATGCTCGTCACTTGGTGCCTC
TGGTTCCTCCCAGATATCC---------------------TTCTAAAACACGCCACA---
-GTTCAGGTCTTATTCACTCTGAATGCCACTGCTCTGCTCTACTACTACCTCCGCACCTG
CAGGACTGACCCAGGCTTCGTCAAGGCAACCGAAGAAGAAAAGAAAATGAATGTGTTGGT
GTTGGCTGAAGCTGGCTGTCTGGACCCCAGAATATTCTGCACTTCCTGCATGATAAAGAA
ACCAATGAGAACGAACCACTGCTTCTACTGTGACGGCTGTGTGGCGAAGCAGGATCACCA
CTCCATCTGGACCAACGGCTGCATCGGCGCGAGGAACCATCACTACTTCATCTTATTTCT
GTTCTCCCTCATGCTGATGGGAGCCTGGATGTTCTACGGTTGTCTCACATACTGGTCGAC
TCACTGTGTGCTGCATTATGAGGAGCAGGGCCTGTGGGGCGTGGTCTCCGCCCTGGTCGG
CTGCTCCCCCTGGCTGCTCAGCGTCTTCCTGCTGACGTTCTATCACACCTGTTGGTCTGG
CTTAACTCTGCTTCTGCAGCTCTACCAGCAGATTGCCTTCCTGGGACTGACCACAGCCGA
GAGGACGAACCTGACGCTTCACCAGAGAAAACTCCGACAATCAGTCTCCCTCAGACAGAA
TCCATACAATCTGGGCGTGGTGAGGAACCTGCTGTCCTTCTTCCAGCTGCGTTGTTGTGG
CCTCTTCAAACCGCCCATCATCGACTGGACGCAGCAGTTTCCGCCC-GGCCGCGACCAGC
ACATGTTCGGACACACCGACATGGTCTGA-------------------------------
------------------------------------------------------------
------------------------------------------------------------
------------------------------------------------------------
------------------------------------------------------------
----------------
>XP-033488212.1_lan
------------------------------------------------------------
---------------------ATGGACTGGAATGAGGACGAAAATGGTCACGGCCACATG
CATGACGGCTGTCAACACGGACATGGAGGTCATTCTCACAGCCACGGGCCGAGAGCAGCG
CACCCCTTCATGACAGGTTTTCACGGACAGTTCACCAAGAACACAGATCAGGCGATGGAC
ATCAGTCAGCAGCCAAAGAGACGGTCGCACATGGATGACAGCGGCAGCTGGGACATAGTG
AAGGCAACCCAGTTTGGTATCCTTGAGCGTTGTAAGGAGCTGGTGGAAGCAGGATATGAC
GTCAGGCAGCCAGACAAAGAGAACGTCACTCTGCTGCACTGGGCGGCCATCAACAACCGC
GCAGAGCTCGTCAAGTATTATATTTCTAAAGGGTCGATAGTTGACCAGCTTGGAGGCGAC
CTGAACTCTACTCCTCTTCACTGGGCCATA---------------------------AGG
CAGGGCCACCTCTCCATGGTGATCCAGCTGATGAGATACGGAGCAGATCCCTCCGTGCCA
GACGGAGAAGGTTACCGCTCTCTCCACCTCGCCATCCTTTTTCAGCACATGGCCATCGCA
GCTTATCTCATGGCTAAAGGACAGGAAGTCGATGGACCTGACTGCAACGGACAAACACCA
CTGATGTTAGCAGCCCAGAAGATTATTGGGCCTGAACCCACAAACTTCTTAATCAAGAAT
AACGCTTCTGTGAGTGCTGTGGACAAAGTGAACAGGAACACTCCGCTTCACTGCGCCGTG
CTGGCAGGAAACGTAGATGCCGCCCACATCCTGCTGGAGGCTGGGGCCAGCGTGGACGCA
GAAAACATCAACGGTCACACTCCCATCGACTTGGCCCACCAGGTTCACAGCCCGCTGCTC
ATCCACATGCTCAACCACGTCAAACAGGACCGGATTCGCTCCAACTCGCGCTGCCTGCGG
ATCGTCAACAGATACAGGGTCTTTCTGCAGTTTTTGTTCTGCACTGCCATGTTTGGAAGT
GTGGGCGCCATAGTGGATATGAACTCAGAGTCCTGGTTGCTCAAAGGGATCCTGCTGGCC
TGTGTGATAGGTGTACTCAATCTGGCTTCAAGGAACTTCCCAAGTCCAGCCTTTCAGACA
CTCCTACCAGCTACAGCTCTCATGGCTTCAGTGTTCTGGATGCTCGTCACTTGGTGCCTC
TGGTTCCTCCCAGATGGGC---------------------CC------AGCGCCACA---
-GTTCAGGTCTTATTCACTCTGAATGCCACTGCTCTGCTCTACTACTACCTCCGCACCTG
CAGGACTGACCCAGGCTTCGTCAAGGCAACCGAAGAAGAAAAGAAAATGAATGTGTTGGT
GTTGGCTGAAGCTGGCTGTCTGGACCCCAGAATATTCTGCACTTCCTGCATGATAAAGAA
ACCAATGAGAACAAACCACTGCTTCTACTGTGACGGCTGTGTGGCGAAGCAGGATCACCA
CTCCATCTGGACCAACGGCTGCATCGGTGCGAGGAACCATCACTACTTCATCTTGTTTCT
GTTCTCCCTCATGCTGATGGGAGCCTGGATGTTCTACGGTTGTCTCACATACTGGTCGAC
TCACTGTGTGCTGCATTATGAGGAGCAGGGCCTGTGGGGCGTGGTCTCCGCCCTGGTCGG
CTGCTCCCCCTGGCTGCTCAGCGTCTTCCTGCTGACGTTCTATCACACCTGCTGGTCTGG
CTTAACTCTGCTGCTGCAGCTCTAC---CAGATTGCCTTCCTGGGACTGACCACAGCTGA
GAGGACGAACCTGACGCTTCACCAGAGAAAACTCCGACAATCAGTCTCCCTCAGACAGAA
TCCATACAATCTGGGCGTGGTGAGGAACCTGCTGTCCTTCTTCCAGCTGCGTTGTTGTGG
CCTCTTCAAACCGCCCATCATCGACTGGATGCAGCAGTTTCCGCCC-GGCCGCGACCAGC
ACATGTTCGGACACACCGACATGGTCTGA-------------------------------
------------------------------------------------------------
------------------------------------------------------------
------------------------------------------------------------
------------------------------------------------------------
----------------
