# Supplementary material for: Chromosome-Level Genome Assembly of the Speckled Blue Grouper (Epinephelus cyanopodus) Provides Insight into Its Adaptive Evolution
Source: Biology (Basel). 2022 Dec 13;11(12):1810. doi: 10.3390/biology11121810 (PMC9775623; doi:10.3390/biology11121810)
Supplement: Supplementary file 1 [file biology-11-01810-s001.zip › Supplemental Data/HO01309.align]

>Ecy-GLEAN-10026148_Ecy
------------------------------------------------------------
------------------------------------------------------------
------------------------------------------------------------
------------------------------------------------------------
------------------------------------------------------------
------------------------------------------------------------
---------------ATGAGTCCTCAGCAGTCTGAATTACATAAATCAA-----------
----------------GTGGGT-----ATCTGTCAAAGTCAGTTTTGCTCT---------
-------GTCCT----AGGTATGTGACTGAACGTATAAACACAGAGGAGCCTGGTCGACA
GGTGTCCCCTGAGCTTCTGGGAGGAAGGCCAAATGAACAACAGGATCCACAAATCAAAGA
AGTGGTGAAACAGTTAATCAAGATTGCAGATGACATGAACAGGAACGCTGAACTCCAACG
ACTGATCAGCCAGGTTCCAAGCAACTGTGCTCAGGACATCTTCATGAAGGTGGCCAGGAG
CATCTTTACTGATGGCATCAACTGGGGTCGAGTGGTGGCTCTCTTCCATCTGGCCTACAG
ACTCATACACAAGGCACTCACCACCAACCATCTAGAGAACATCAGAACAATCATCAGCTG
GGTTCTCCAGTTCATCAGAGAGAACATCTACCCCTGGCTCGTACAGCAGGGAGGCTGGGC
GGGCGTGATCCGTGGTGTTTCTCGGTGGAGGACAGCAGCAATGGTAG-------------
------------------------------------------------------------
------------------------------------------------------------
------------------------------------------------------------
----------------------------------------------------------CA
TCAGTAGC----------------------------------------------------
----------------------------------------------------------AT
TG----------------------------------------------------------
------------------------------------------------------------
------------------------------------------------------------
------------------------------------------------------------
----GTAGTAGCT-----------------------------------------------
------------------------------ATTGTT------------------------
--------------TACTACAGAAAGAC--------------------------------
------------------------------------------------------------
------------------------------------------------------------
---------------------ACGCTGA
>OF22653-RA_aka
ATGAAAGTTGCGGTGGCGGTGGAGGTGGAGGTGGGGATGGTGGTGGGTGTGGTGAGGGAG
AGGGCTCATCTCCACACCACATTATACTGCTCCACCTATTACTCACCCTCTGGCTATTCA
TTCCGTCAAAACAAAGTGTTTGCAGTCTGCAGGGTGCAGAACTTGATTCCCACCGGGGAC
AAACGAGGCGTGCCACCCGGTGGCCGCTGCGCGCTTCCGCGTCACTTCCTTGTTCTTCAG
TGGAAGACGAAAACTTTTCACAGGTCGGACAAGTCCGGGGTAGCCACTTTGCTTTCGGTT
AAGCCAGCGTTAAATGTTGTAACCAAACATCTAATTCCTCCTTCATTGCTCCGAGCCGAC
ACAGAGTTGCAAGTTATGGCT----GACAGCCGAAAGGAAGAAGACCGAAAAGGAGACCA
GGAGCCTCGGGGAGCCGTGGGTGGGGAAGATGTTATTGATGATCCCATCCTGGAGCAAGG
AGCAGTGGTCCTCAGAGGGTATGTGGCTGAACGTATAAACACAGAGGAGCCTGGTCGACA
CGTGTCCCCTGAGCTTCTGGGAGGAAGGCCAAATGAACAACAGGATCCACAAATCAAAGA
AGTGGTGAAACAGTTAATCAAGATTGCAGATGACATTAACAGGAACGCTGAACTCCAACG
ACTGATCAACCAGGTTCCAAGCAACTGTGCTCAGGACATCTTCATGAAGGTGGCCAGGAG
CATCTTTACTGATGGCATCAACTGGGGTCGAGTGGTGGCTCTCTTCCATCTGGCCTACAG
ACTCATACACAAGGCACTCACCACCAACCATCTAGAGAACATCAGAACAATCATCAGCTG
GGTTCTCCAGTTCATCAGAGAGAACATCTACCCCTGGCTCGTACAGCAGGGAGGCTGGGC
GGGTGTGATCCGTGGTGTTTCTCGGTGGAGGACAGCAGCAATGAAAGACACGCTGAGAGC
ACCAGACCTTACCACCTCACAACCAGGGCTGCAGTCCCGTCTACTGGATAAACGCAGCTC
ATTGATAAAGACTAAAGAGTTTTTGGACATTAATTACAACCACTCCTCAACCACAATCTC
TTCAACCAGGGGAGGTCACGTACTGTACTCAGAGGGGGAAACCTCTTCTCTTCTCAGGAT
TCCAAGAACAAAAAAGTGCCTTTACAACCAGCGGTCCACTGGGATCTCCATCATCCTTCA
CCAGCAACCCCGACAGGGGGTGGACAGAGAAGAAGGAGACCAGGAGCCCCAGGGCGCCAT
GGGTGGGAAAGATCTCATTTCTGACCCCATCCTGGAGCGAGCAGAAGTTACGTATGTGAT
TGAACTTCTTAAAGTGGAGGAGCCTGGTCGACACATTTCCCCTGAGCTTCTGGGAGGAAG
GCCAAATGAACAACAGGATCCACAAAGCAAAGAAGCGGTGCAACAGTTGATCAAGATTAC
AGATGACATAGACAAGAACAATGAGCTCCGACGACTGATCAACCAGATTCCATGCAACTG
TGCTCAGGACATCTTCATGAAGGTGGCCAGGAGCATCTTTACTGATGGCATCAACTGGGG
TCGCGTGGCAGCTCTCTTCCATCTGGCCTACAGACTCATTCACAAGGAAGTGATCACCAA
CCATCCAGAGAACATCAGGCCAATTATAAGATGGTTTTGCCAGTTCATCAGAGAGCATCT
CTACTCTTGGCTCGTACAGCAGGGAGGCTGGGCCGTCTCTCCAGTTTTTCCCACTGCAAA
TCTCGGCCTTTCATTCCCCGGTCAGGCTGAGCCCCTCCCTTCCTCCATCTGCTGTGAGGC
TGCTGCTCGTCTGCAGTTTCCTCTCTCAGATAAACTCCAGTCAGTGCAAGTGGTGTTTCT
GCTCAGCTCTCCTGAGATCAAATACTGA
>E.fuscoguttatus.23113_fus
------------------------------------------------------------
------------------------------------------------------------
------------------------------------------------------------
------------------------------------------------------------
------------------------------------------------------------
------------------------------------------------------------
---------------ATGGCT----GACAGCCGAGAAGAAGAGGACCGAGAAGGACACCA
GGAGCCTCAGGGCGCCGTGGGTGGGGAAGATGTTATTGATGATCCCATCCTGGAGCAAGG
AGCAGTGGTCCTCAGAGGGTATGTGACTCAACGCATAAACGCAGAGGAGCCTGGTCGACA
CGTGTCCGCTGAGCATCTGGGAGGAAGGCCAAATGAACAACAGGATCCACAAATCAAAGA
AGTGGTGAAACAGTTAATCAAGATTGCAGATGACATTAACAGGAACGTTGAACTCCAACG
ACTGATCAACCAGGTTCCGAGCAACTGTGCTCAGGACATCTTCATGAAGGTGGCCAGGAG
CATCTTCACTGATGGCATCAATTGGGGTCGAGTGGTGGCTCTCTTCCATCTGGCCTACAG
ACTCATACACAAGGCACTGACCACCAACCATCTAGAGAACATCAGAACAATTATCAGCTG
GGTTCTCCAGTTCATCAGAGAGAACATCTACCCCTGGCTCGTACAGCAGGGAGGCTGGGC
GGGTGTGATCAGTGGTGTTTCTCGGTGGAGGACAGCAGCCTTAGTAG-------------
------------------------------------------------------------
------------------------------------------------------------
------------------------------------------------------------
----------------------------------------------------------CA
TCAGTAGC----------------------------------------------------
----------------------------------------------------------AT
TG----------------------------------------------------------
------------------------------------------------------------
------------------------------------------------------------
------------------------------------------------------------
----GTAGTAGCT-----------------------------------------------
------------------------------ATTGTT------------------------
--------------TACTACAGAAAGAC--------------------------------
------------------------------------------------------------
------------------------------------------------------------
---------------------ACGCTGA
>Epmoa-GLEAN-10022640_moa
------------------------------------------------------------
------------------------------------------------------------
------------------------------------------------------------
------------------------------------------------------------
------------------------------------------------------------
------------------------------------------------------------
---------------ATGGCT----GACAGCCGAGAAGAAGAGGACCGACAAGGAGACCA
GGAGCCTCAGGGAGCCGTGGGTGGGGAAGATGTTATTGATGATCCCATCCTGGAGCAAGG
AGCAGTGGTCCTCAGAGGGTATGTGACTCAACGCATAAACGCAGAGGAGCCTGGTCGACA
CGTGTCCGCTGAGCATCTGGGAGGAAGGCCAAATGAACAACAGGATCCACAAATCAAAGA
AGTGGTGAAACAGTTAATCAAGATTGCAGATGACATTAACAGGAACGTTGAACTCCAACA
ACTGATCAACCAGGTTCCGAGCAACTGTGCTCAGGACATCTTCATGAAGGTGGCCAGGAG
CATCTTTACTGATGGCATCAACTGGGGTCGAGTGGTGGCTCTCTTCCATCTGGCCTACAG
ACTCATACACAAGGCACTGACCACCAACCATCTAGAGAACATCAGAACAATCATCAGCTG
GGTTCTCCAGTTCATCAGAGAGAACATCTACCCCTGGCTCGTACAGCAGGGAGGCTGGGC
GGGTGTGATCAGTGGTGTTTCTCGGTGGAGGACAGCAGCCATAGTAG-------------
------------------------------------------------------------
------------------------------------------------------------
------------------------------------------------------------
----------------------------------------------------------CA
TCAGTAGC----------------------------------------------------
----------------------------------------------------------AT
TG----------------------------------------------------------
------------------------------------------------------------
------------------------------------------------------------
------------------------------------------------------------
----GTAGTAGCT-----------------------------------------------
------------------------------ATTGTT------------------------
--------------TACTACAGAAAGAC--------------------------------
------------------------------------------------------------
------------------------------------------------------------
---------------------ACGCTGA
>C.altivelis-GLEAN-10026955_alt
------------------------------------------------------------
------------------------------------------------------------
------------------------------------------------------------
------------------------------------------------------------
------------------------------------------------------------
------------------------------------------------------------
---------------ATGGCT----GACAGCCGAGAAGAAGAGGACCGAGAAGGAGACCA
GGAGCCTCAGGGCGCCGTGGGTGGGGAAGATGTTATTGATGATCCCATCCTGGAGCAAGG
AGCAGTGGTCCTCAGAGGGTATGTGACTCAACGCATAAACGCAGAGGAGCCTGGTCGACA
CGTGTCCGCTGAGCATCTGGGAGGAAGGCCAAATGAACAAGAGGATCCACAAATCAAAGA
AGTGGTGAAACAGTTAATCAAGATTGCAGATGACATTAACAGGAACGTTGAACTCCAACA
CCTGATCAACCAGGTTCCGAGCAACTGTGCTCAGGACATCTTCATGAAGGTGGCCAGGAG
CATCTTTACTGATGGCATCAACTGGGGTCGAGTGGTGGCTCTCTTCCATCTGGCCTACAG
ACTCATACACAAGGCACTGACCACCAACCATCTAGAGAACATCAGAACAATTATCAGCTG
GGTTCTCCAGTTCATCAGAGAGAACATCTACCCCTGGCTCGTACAGCAGGGAGGCTGGGC
GGGTGTGATCAGTGGTGTTTCTCGGTGGAGGACAGCAGCCTTAGTAG-------------
------------------------------------------------------------
------------------------------------------------------------
------------------------------------------------------------
----------------------------------------------------------CA
TCAGTAGC----------------------------------------------------
----------------------------------------------------------AT
TG----------------------------------------------------------
------------------------------------------------------------
------------------------------------------------------------
------------------------------------------------------------
----GTAGTAGCT-----------------------------------------------
------------------------------ATTGTT------------------------
--------------TACTACAGAAAGAC--------------------------------
------------------------------------------------------------
------------------------------------------------------------
---------------------ACGCTGA
>XP-033482206.1_lan
------------------------------------------------------------
------------------------------------------------------------
------------------------------------------------------------
------------------------------------------------------------
------------------------------------------------------------
------------------------------------------------------------
---------------ATGGCT----GACAGCCGAGAAGAAGAGGACCGAGAAGGAGACCA
GGAGCCTCAGGGCGCCGTGGGTGGGGAAGATGTTATTGATGATCCCATCCTGGAGCAAGG
AGCAGTGGTCCTCAGAGGGTATGTGACTCAACGCATAAACGCAGAGGAGCCTGGTCGACA
CGTGTCCGCTGAGCATCTGGGAGGAAGGCCAAATGAACAACAGGATCCACAAATCAAAGA
AGTGGTGAAACATTTAATCAAGATTGCAGATGACATTAACAGGAATGTTGAACTCCAACG
ACTGATCAACCAGGTTCCGAGCAACTGTGCTCAGGACATCTTCATGAAGGTGGCCAGGAG
CATCTTTACTGATGGCATCAACTGGGGTCGAGTGGTGGCTCTCTTCCATCTGGCCTACAG
ACTCATACACAAGGCACTGACCACCAACCATCTAGAGAACATCAGAACAATCATCAGCTG
GGTTCTCCAGTTCATCAGAGAGAACATCTACCCCTGGCTCGTACAGCAGGGAGGCTGGGC
GGGTGTGATCAGTGGTGTATCTCGGTGGAGGACAGCAGCCTTAGTAG-------------
------------------------------------------------------------
------------------------------------------------------------
------------------------------------------------------------
----------------------------------------------------------CA
TCAGTAGC----------------------------------------------------
----------------------------------------------------------AT
TG----------------------------------------------------------
------------------------------------------------------------
------------------------------------------------------------
------------------------------------------------------------
----GTAGTAGCT-----------------------------------------------
------------------------------ATTGTT------------------------
--------------TACTACAGAAAGAC--------------------------------
------------------------------------------------------------
------------------------------------------------------------
---------------------ACGCTGA
