# Supplementary material for: Chromosome-Level Genome Assembly of the Speckled Blue Grouper (Epinephelus cyanopodus) Provides Insight into Its Adaptive Evolution
Source: Biology (Basel). 2022 Dec 13;11(12):1810. doi: 10.3390/biology11121810 (PMC9775623; doi:10.3390/biology11121810)
Supplement: Supplementary file 1 [file biology-11-01810-s001.zip › Supplemental Data/HO01318.align]

>OF22663-RA_aka
ATGGAGACGCCTGAAAACGCCGCAGAAACAGATTATAAAACTATAAATATAGCCGTCACC
CGCGCTAATAACCTGCAAGGAAATAAGGCAGATGGCTTCCAGAGTTTTCTACGGGTTGAA
TTGGATGGAAATGTGCTGGGAGAGTCGGACAAGAAGCAAGTCAACCCTGCGGAGCAGTGT
GTTGACTATGACTTTACCTGCAGCTTCCACTGCCCCAATAACAATCAGACTCTCAGTGAC
ATAGCCCATAAACCCGTCATATTAACAGTGAGAGAGTTCCTGCCTGAGAAGACGAGGACA
TCGGTGCCAGTGATGACACCAGTGCAGGCGAAGACACCGGTGCTGGGCCAGGCTGTGATC
GACCTGCTGCCGCTGCTGCAAGGTCAGTGCAGCTTCTCGTCCACAGTTCCACTGATTGCA
GCGACCAGCTCTTCAGCCAAAGAGTCCCCCCCAGACCTCTGCAGCCAGAGGTCGACGCTG
GATGTGTGTGTCAGTGTGTCGGAGCCAATGCTGTCTGAGGCTGAACTTTCAGCCTCCAAT
CTCCTGAAGGTTACCATGGAGACAGCCTACTCCATCCCTGAGTCATGGGTTCTGCAATCT
GGCCCTGCCACTACTCCCTGCTCATACACTGCTGCCCTGGAGGTCCCACTTAGTGCAGAG
AAAGATCAGGCGCTGGTGTTCTGTGAGGGGCACCTGAAGGCGGGAGGGCAGAGGGAGAAA
AAGGGCCGACAGAGGAAGAGGCCCCATCAGGCCCTGCTGGTCACAGGGAACCACTTCCTG
CCTGATACTTCTTTTCAGGTAGAGCCCATCGAACAGGAGGATGGCGAGCTGACTGGCTTA
GAGGACCGGAAGTTTCGTACTGAGGCAGAGATCACAAAGCATAGGGTGAGCTGGGACACA
GAGATGCGCTGCTTCCTGGATGCAGGAGGAACTACCAGGCTGCGGCAGAAGATCACTGAG
AGCAGACTGTGGCCAGTGGAGATAATGAGGTCGTCGGCTGTGCTCACTAAGGCAGCAGAA
ACCAAGCCGCCCGCTGACAAGAATCCAGAGATCCCCTTCCATGGCGTGGCATTTGTGGAC
ATGGGTCGGCTGCTGTATCCTGGAGTCAGCCGCATCCGAGGAGCATACAGCATTCAGCCC
TTCTCTGAGGCTGAGTTACTAAACAAGGCCAAGCGGAGTGTCAGTGTGTTAAAGGAGCAG
GCCAAGACTGCAGCCAAACAGGTCAAAGTTCGTGCTGGCTCAGCTACAGGCTCTCACAAG
GGGAAGGCAGGGAAGAACTTGGATGGAAGGGGAACGAAGGAATCCAAGGAGGCAGCCAAA
AAGCAACCTGGCAATCAGAGCAGGCTGTCTGTAGCCGACAGCGTGGCCGATGCCCTGGCT
GAAACTGAGCTACCCCTCAGTATGGAGCAAAATACGTATGTGGAGGCCAGAACCTATATT
ATCATTGAGATAGCCTTGGAGAAACCGCTGGTACCCAAAACATCTCCAGAGGAGCTGGCC
AGAAGGGTGAAGGCACTGATCCCTCCCAGGCGTCCACATCCAGCGGGTCCTAGCAGAGCA
GAAAGAGCGGTGCTGGAATACCACAGGCAGATAGGCAACACAGTGGCCCTAATTTCAGAC
AAATATAAGGAATTGTTTGGAGCAGGAGCCAAGGCGTCTGAAGACTGCAGCCGGGAGCAG
ATGAAGACTGAGCTAATGGGAGCGCTTAATGTCTCTGGGAAATACTTCACCTTCAAGGAA
CAGATAAAGCATGCAGTGGCGGGGATCGTACGTGACAAGATGCAGCGGACAGAGCCATTC
ACTGACCCTCACGAGCATAGAGCGTTTATCAGCAAGCTCTATGTCTACCTGGTGGACGAG
ATGCACTTAGCTCTCAACA-----------------------------------------
----------------------------AGGTTTATTCAGATGACGTCGACGATGACTCC
ACAGACGAGATCCAGTTGAGTTCTTCTCAGCTCCGAAATTTTGCCAGAGAGGCTCAGCTT
ACTGGGGATTATCAGCAGGCTGTTCAGTACTACCAAGAGCTGGTGGTGAGGCACCCCAAT
GAGCCCTCCCACAAGTTTGAGTGGGGAAGCCTCTACATGCGAACTGGAGACTTCATGAAG
GCTCATGAGTGTTTCCGTGACGCTGTGTCTGTCCAGCAGGCACACCAACCCAGCCTGATG
ATGTGTGGGGTGTTGGCGGCGATGTTTGAGCAACACAAGGAGGCCCAGACCTTCCTGGAG
AGAGCCATCAGCTTAGACCCAGACAGTGTGGTGACCTGGACACTGCTGGGTTTGCTCCAT
GAGAGCCAGAGCGAATCCATCCTGGCTGAGAGGGCTTTCCTGGAGGCCAGAAGGCAGCTG
AGGGCAAAAGAAGCAAAGAAGCAAACACAGGGGGAGGAGGAGAAGACGAAGAGGGAGAAT
GGCAAGGAGGAGAAAAATAAGAAGGAGAAAGACCAGCAAGAGAAGGAAGAGATGGCCACG
GCAGCACATCAGTCTCCCACTGTTAAACAAGACCCAGAGTGTGGAGCCCAGGACTCAGAG
ATGCAAAGAAAGCCCCCAGTGCCGAGTGTTCGCACCAGATCAGCTACATTTAAACTCTCC
TCCACCATTTTCACAGAGACGGTTCAATTCCTGCTGCAGAACGTTGCACTGCAGATGGCG
GAGCATGCTCTGTCCCTGGAGCTGCTGTGTTCAGACAGTGGTCGCAGTGTCTCCTATCTT
CTTCATCTGGCCCAGTTGCAGCTGCTTAGAGCTGACTACTGCAGTGCTGCCGCCAGCCTG
AGGGAGGCGCTGTTTCACAATAAC------------------------CAGGATGCGGAT
GCCTGGGCCCTCAATGGTCACTGTCACTACCTGCAGGGGGCACTCAGCGATGCCCAGGAG
AGCTATGAGTGGAGCCTGATCCTTCAGCAGCAACCATCAGATGCTCACCTTTTCCGCCTC
CGCCTGGGATCCATCTACCTCCAGCAGGGGAAGTTTAAGGAAGCCAAGGTTACCTATCTG
CAGGCCTGTGAGCAGTCTCCGTCCTGCCTGACCTGGCTGGGCCTGGGTGCCGCCTGTTAC
CGGCTGGAGGAGCTGTGTGTAGCTGAGGAGGCTTTGACTGAGGCCAATCATTTGAACAAC
CAGAACGCAGAGGTGTGGGCTTACCTGTCTCTGATCTGCCTCAGGAATGGCAGACGAGAG
GAGGCAGAGCAGTTTTATAAATATGCAACACATTTCAAGCTGCAGAAAGAGTCACTCCTC
AAAGAGTTCAATGACCTCAAGGATCAGCTGCGTTTCAGCCATCTGGAGTCCTGCTTTGGA
ACAAGCCCATGA
>Ecy-GLEAN-10026163_Ecy
ATGGAGACGCCTGAAA------CAGAAACAGATTATAAAACTATAAATATAACCGTCACC
CGCGCTAATAACCTGCAAGGAAATAAGGCAGATGGCTTCCAGAGTTTTCTACAGGTTGAA
TTGGATGGAAATGTGCTGGGAGAGTCGGACAAGAAGCAAGTCAACCCTGCGGAGCAGTGT
GTTGACTATGACTTTACCTGCAGCTTCCACTGCCCCAGTAACAGTCAGGCTCTCAGTGAC
ATAGCCCATAAACCCGTCATATTAACAGTGAGAGAGTTCCTGCCTGAGAAGACGAGGACA
TCGGTGCCAGTGATGACACCGGTGCAGGCAAAGACACCGGTGCTGGGCCAGGCTGTGATC
GACCTGCTGCCGCTGCTGCAAGGTCAGTGCAGCTTCTCGTCCACAGTTCCACTGATTGCA
GCGACCAGCTCTTCAGCCAAAGAGTCTCCCCCAGACCTCTGCAGCCAGAGGTCGACGCTG
GATGTGTGTGTCAGTGTGTCGGAGCCAATACTGTCTGAGGCTGAACTCTCAGCCTCCAAT
CTCCTGAAGGTAACCATGGAGACAGCCTACTCCATCCCTGAGTCATGGGTTCTGCAATCT
GGTCCTGCCACTACTCCCTGCTCATACACTGCTGCCCTGGAGGTCCCACTTACTGCAGAG
AAAGATCAGGCGCTGGTGTTCTGTGAGGGGCACCTGAAGGCGGGAGGGCAGAGGGAGAAA
AAGGGCCGACAGAGGAAGAGGCCCCATCAGGCCCTGCTGGTCACAGGGAACCACTTCCTG
CCTGATACTTCCTTTCAGGCAGAGCCCATCGAACAGGAGGATGGCGAGCTGACTGGCTTA
GAGGACCGGAAGTTTCGTACTGAGGCAGAGATCACAAAGCATAGGGTGAGCTGGGACACA
GAGATGCGTTGCTTCCTGGATGCAGGAGGAACTACCAGGCTGCGGCAGAAGATCACTGAG
AGCAGACTGTGGCCAGTGGAGATAATGAGGTCGTCGGCTGTGCTCACTAAGGCAGCAGAA
ACCAAGCC----------------------------------------------------
------------------------------------------------------------
--------------------------GGCCAAGCGGAGTGTCAGTGTGTTAAAGGAGCAG
ACCAAGACTGCAGCCAAACAGGTCAAAGTTCGTGCTGGCTCAGCTACAGGCTCTCACAAG
GGGAAGGCAGGGAAGAACTTGGATGGAAGGGGAACGAAGGAATCCAAGGAGGCAGCCAAA
AAG---------------------------------------------------------
------------------------------------------------------------
------------------------------------------------------------
------------------------------------------------------------
------GCGGTGCTGGAATACCACAGGCAGATAGGCAACACGGTGGCCCTGATTTCAGAC
CAATATAAGGAATTGTTTGGAGCAGGAGCCAAGGCGTCTGAAGACTGCAGCCGGGAGCAG
ATGAAGACTGAGCTAATGGGAGCGCTTAATGTCTCTGGGAAATACTTCACCTTCAAGGAA
CAGATAAAGCATGCAGTGGCGGGGATCGTACGTGACAAGATGCAGCGGACAGAGCCATTC
ACTGACCCTCAGGAGCATAAGGCGTTTATCAGCAAGCTCTATGTCTACCTGGTGGACGAG
ATGCGCTTAGCTCTCAACA-----------------------------------------
----------------------------AGGTTTATTCAGATGACGTCGACGATGACTCC
ACAGACGAGATCCAGTTGAGTTCTTCTCAGCTCCGAAATTTTGCCAGAGAGGCTCAGTTT
ACTGGGGATTATCAGCAGGCTGTTCAGTACTACCAAGAGCTGGTGGTAAGGCACCCCAAT
GAGCCCTCCCACAAGTTTGAGTGGGGAAGCCTCTACATGCGAACTGGAGACTTCATGAAG
GCTCATGAGTGTTTCCGTGACGCTGTGTCTGTCCAGCAGACACACCAATCCAGCCTGATG
ATGTGTGGGGTGTTGGCGGCGATGTTTGAGCAACACAAGGAGGCCCAGACCTTCCTGGAG
AGAGCCATCAGCTTAGACCCAGACAGTGTGGTGGCCTGGACACTGCTGGGTTTGCTCCAT
GAGAGCCAGAGCGAATCCATCCTGGCTGAGAGGGCTTTCCTGGAGGCCAGAAGGCAGCTG
AGGGCAAAAGAAGCAAAGAAGCAAACACAGGGGGAGGAGGAGAAGATGAAGAGGGAGAAT
GGCAAGGAGGAGAAAAATAAGAAGGAGAAAGACCAACATGAGAAGGAAGAGATGACCACG
GCAGCACGTCAGTCTCCCACTATTAAACAAGACCCAGAGTGTGGAGCCCAGGACTCAGAG
ATGCAAAGAGAGCCCCCAGTGCCGAGTGTTCGCTCCAGATCAGCTACATTTAAATGCTCC
GCCACCATTTTCACAGAGACGGTTCAATTCCTGCTGCAGAACGTTGCACTGCAGATGGCG
GAGCATGCTCTGTCCCTGGAGCTGCTGTCTTCAGACGGCGGTCGCAGTGTCTCCTATCTT
CTTCATCTGGCCCAGTTGCAGCTGCTTAGAGCTGACTACTGCAGTGCTGCCACCAGCCTG
AGGGAGGCGCTGTTTCACAATAACCAGAAGTTTTGTCCACCCTGTGAGCAGGATGCGGAT
GCCTGGGCCCTCAGTGGTCACTGTCACTACCTGCAGGGGGCACTCAGCGACGCCCAGGAG
AGCTATGAGTGGAGCCTGATCCTTCAGCAGCAACCATCAGACGCTCACCTTTTCCGCCTC
CGCCTGGGATCCATCTACCTCCAGCAGGGGAAGTTTAAGGAAGCCAAGGTTACCTATCTG
CAGGCCTGTGAGCAGTCTCCGTCCTGCCTGACCTGGCTGGGCCTGGGTGTCGCCTGTTAC
CGGCTGGAGGAGCTGCGTGTAGCTGAGGAGGCTTTGACTGAGGCCAATCATTTGAACAAC
CAGAACGCAGAGGTGTGGGCTTACCTGTCTCTGATCTGCCTCAGGAATGGCAGACGAGAG
GAGGCAGAGCAGTTTTATAAATATGCAACACATTTCAAGCTGCAGAAAGAGTCACTCCTC
AAAGAGTTCAATGACCTGAAGGATCAGCTGCGTTTCAGCCATCTGGAGTCCTGCTTTGGA
ACAAGCTCATAA
>C.altivelis-GLEAN-10026938_alt
ATGGAGACGCCTGGAAACGCCGCAGAAACACATTATAAAATTATAAATATAACCGTCACC
CGCGCTAATAACCTGCAAGGAAGTAAGGCAGATGGCTTCCAGAGTTTTCTACAGGTTGAA
TTGGATGGAAATGTGCTGGGAGAGTCGGACAAGAAGCAGGTCAACCCTGCGGAGCAGTGT
GTTGACTATGACTTTACCTGCAGTTTCCACTGCCCCAGTAACAATCAGGTTCTCAGTGAC
ATAGCCCATAAACCCGTCATATTAACAGTGAGAGAGTTCCTGCCTGAGAAGACGAGGACA
TCGGTGCCAGCGATGACACCGGTGCAGGCAAAGACACTGGTGCTGGGCCAGGCTGTGATC
GACCTGCTGCCTCTGCTGCAAGGTCAGTGCAGCTTCTCGTCCTCAGTTCCACTGAATGCA
GCGACTAGCTCTTCAGCCAAAGAGTCCCCCCCAGACCTCTGCAGCCAGAGGTCGACACTG
GATGTGTGTGTCAGTGTGTCGGAGCCAATACTGTCTGAGGCTGAACTCTCAGCCTCCAAT
CTGCTGAAGGTAACCATGGAGACAGCCTACTCCATCCCTGAGTCATGGGTTCTGCAATCT
GGCCCTGCCACTACTCCCTGCTCATACACTGCTGCCCTGGAGGTCCCACTTAGTGCAGAG
AAAGATCAGGTGCTGGTGTTCTGTGAGGGGCACCTGAAGGCAGGGGGGCAGAGGGAGAAA
AAGGGCCGACAGAGGAAGAGGCCCCATCAGGCCCTGCTGGTCACGGGGAACCACTTCCTA
CCTGATACTTCTTTTCAGGCAGAACCCATCGAAGAGGAGGATGGCGAGCTGACTGGCTTA
GAGGACCAGAAGTTTCGTACTGAAGCAGAGATCACAAAGCACAGGGTGAGCTGGGACACA
GAGATGCGCTGCTTCCTGGATGCAGGAGGAACTACCAGGCTGCGGCAGAAGATCACTGAG
AGCAGACTGTGGCCAGTGGAGATAATGAGGTCGTCGGCTGTGCTCACTAAGACAGCAGAA
ACCAAGCTGCCCGCTGACAAGAATCCAGAGATCCCCTTCCACGGCATGGCATTTGTGGAC
ATGGGTCGGCTGCTGTATCCTGGAGTCAGCCGCATCCGAGGAGCATACAGCATTCAGCCC
TTCTCTGAGGCTGAGTTACTAAACAAGGCCAAGCGGAGTGTCAGTGTGTTAAAGGAGCAG
GCCAAGACTGCAGCCAAGCAGGTCAAAGTTCGTGCTGGCTCAGCTACAGACTCTCACAAG
GGGAAGGCAGGGAAGAACTTGGATGGAAGGGGAACGAAGGAATCCAAGGAGGCAGCCAAA
AAGCAACCTGGCAGTCAGAGCAGGGTGTCTGTAGCCGACAGCGTGGCCGATGCCCTGGCT
GAAACTGAGCCGCACCTCAGTACGGAGCAAAATATGTATGTGGAGGCCAGAACCTATATT
ATCATTGAGATAGCCTTGGAGAAACCGCTGGTACCCAAAACATCTCCAGAGGAGCTGGCC
AGAAGGGTGAAGGCACTGATCCCTCCCAGGCGTCCACATCCAGCAGGTCCTAGCAGAGCA
GAAAGTGCGGTGCTGGAATACCACAGGCAGATAGGCAACACGGTGGCCCTAATTTCAGAC
CAATATAAGGAATTGTTTGGAGCAGGAGCCAAGGCGTCTGAAGACTGCAGCCGGGAGCAG
ATGAAGACTGAGCTAATGGGAGCGCTTAATGTCTCTGGGAAATACTTCACCTTCAAGGAA
CAGATAAAGCATGCAGTGGCGGGGATCATACGTGACAAGATGCAGCGGACAGAACCATTC
ACTGACCCTCAGGAGCATAGGGCGTTTATCAGCAAGCTCTATGTCTACCTGGTGGACGAG
ATGCGCTTAGCTCTCAACAAGGTAACACACACACACACACTTAGCATGTGTGATATATTC
TGTATTTATGTTAATTTTTATCATCACCAGGTTTATTCAGATGACGTTGACGATGACTCC
GCAGATGAGATCCAGCTGAGTTCTTCTCAGCTCCGAGATTTTGCCAGAGAGGCTCATCTT
ACTGGGGATTATCAGCAGGCTGTTCAATACTACCAAGAGCTGGTGGTGAGGCACCCCAAT
GAGCCCTCCCACAAGTTTGAGTGGGGAAGCCTCTACATGCGAACTGGAGACCACATGAAG
GCTCATGAGTGTTTCCGTGACGCTGTGTCTGTCCAGCAGGCACACCTACCCAGCCTGATG
ATGTGTGGGGTCTTGGCGGCAATGTTTGAGCAACACAAGGAGGCCCAGACCTTCCTGGAG
AGAGCCATCAGCTTAGCTCCAGCCAGTGTGATGGCCTGGACACTGCTGGGTTTGCTCCAT
GAAAGCCAGAGCGAATCCATCCTGGCTGAGAGGGCTTTCCTGGAGGCCAGAAGGCAGCTG
AGGGCAGAGGAAGCAAAGAAACAAACACAGGGGGAGGAAGAAAAGATGAAGGGGGAGAAT
GAC---GAGGAGAAAAATAAGAAGGAGAAAGACCAGCAAGAGAAGGAAGAGATGGCCACG
GCAACATGTCAGTCTCCCACTGTTAAACAAGACCCAGAGTGCGGAGCCCAGGACTCGGAG
GTGCAAAGAGAGCCCCCAGTGCCAAGTGTTCGCTCCAGATCAGCTACATTTAAACTCTCC
TCCACCATTTTCACAGAGACGGTTCAATTCCTGCTGCAGAACGTTGCACTGCAGATGGCG
GAGCATGCTCTGTCCCTGGAGCTGCTGTGTTCAGATGGTGGTCGCAGTGTCTCCTATCTT
CTTCATCTGGCCCAGTTGCAGCTGCTTAGAGCTGACTACTGCAGTGCTGCCGCCAGCCTG
AGGGAGGTGCTGTTTCACAGTAAC------------------------CAGGATGCAGAT
GCCTGGGCTCTGAATGGTCACTGTCACTACCTGCGGGGGGCGGTCAGTGATGCCCAGGAG
AGCTACGAGTGGAGCCTGATCCTTCTGCAGCAACCATCAGACTCTCACCTTGTCCGCCTC
CGCTTGGGATCCATCTACCTCCAGCAGGGGAAGTTTAAGGAAGCCAAAGTTACCTATCTG
CAGGCCTGTGAGCAGTCTCCGTCCTGCCTGACCTGGCTGGGCCTGGGTGCCGCCTGTTAC
CGGCTGGAGGAGCTGCGTGTAGCTGAGGAGGCTTTGACTGAGGCCAATCATTTGAACAAC
CAGAATGCAGAGGTGTGGGCTTACCTGTCTCTGATCTGCCTCAGGAATGGCAGACGAGAG
GAGGCAGAGCAGTTTTATAAATATGCAACACATTTCAAGCTGCAGAAAGAGTCACTCCTC
AAAGAGTTCAATAACCTGAAGGATCAGCTGCGTTTCAGCCATCTGGAGTCCTGCTTTGGA
ACAAGCTCATGA
>XP-033471738.1_lan
ATGGAGACGCCTGAAAACGTCGCAGAAACAGATTATAAAATTATAAATATAACCGTCACC
CGCGCTAATAACCTGCAAGGAAATAAGGCAGATGGCTTCCAGAGCTTTCTACAGGTTGAA
TTGGATGGAAATGTGCTGGGAGAGTCGGACAAGAAGCAGGTCAATCCAGTGGAGCAGTGT
GTTGACTATGACTTTACCTGCAGCTTCCACTGCCCCAATAACAATCAGGCTTTCAGTGAC
ATAGCCCATAAACCCGTCATATTAACAGTGAGAGAGTTCCTGCCTGAGAAGACGAGGACA
TCGGTGCCA------------------GCGAAGACACCTGTGCTGGGCCAGGCTGTGATT
GACCTGCTGCCTCTGCTGCAAGGTCAGTGCAGCTTCTCGTCCTCAGTTCCACTGAATGCA
GCGACCAGCTCTTCAGCCAAAGAGTCCCCCCCAGACCTCTGCAGCCAGAGGTCGACACTG
GATGTGTGTGTCAGTATGTCGGAGCCAATACTGTCTGAGGCTGAACTTTCAGCCTCCAAT
CTGCTGAAGGTAACCATGGAGACAGCCTACTCCATCCCTGAGTCATGGGTTCTGCAATCT
GGCCCTGCCACTACTCCCTGCTCATACACTGCTGCCCTGGAGGTCCCCCTTAGTGCAGAG
AAAGATCAGGTGCTGGTGTTCTGTGAGGGGCACCTGAAGGCGGGGGGGCAGAGGGAGAAA
AAGGGCCGACAGAGGAAGAGGCCCCATCAGGCCCTGCTGGTCACAGGGAACCACTTCCTA
CCTGATACTTCTTTTCAGGCAGAGCCCATCGAACAGGAGGATGGCCAGCTGACTGGCTTA
GAGGACCGGAAGTTTCGTACTGAAGCAGAGATCACAAAGCATAGGGTGAGCTGGGACACA
GAGATGCGCTGCTTCCTGGATGCAGGAGGAACTACAAGGCTGCGGCAGAAGATCACTGAG
AGCAGACTGTGGCCAGTGGAGATAATGAGGTCGTCGGCTGTGCTCACTAAGGCAGCAGAA
ACCAAGCTGCCCGCTGACAAGAACCCAGAGATCCCCTTCCATGGCGTGGCGTTTGTGGAC
ATGGGTCGGCTGCTGTATCCTGGAGTCAGCCGCATCCGAGGAGCATACAGCATTCAGCCC
TTCTCTGAGGCTGAGTTACTAAACAAGGCCAAGCGGAGTGTCAGTGTGTTAAAGGAGCAG
GCCAAGACTGCAGCCAAACAGGTCAAAGTTCGTGCTGGCTCAGCTACAGGCTCTCACAAG
GGGAAGGCAGGGAAGAACATGGATGGAAGGGGAACGAAGGAATCCAAGGAGGCAGCCAAA
AAGCAACCTGGCAGTCAGAGCAGGCTGTCTGTAGCCGACAGCGTGGCCGATGCCCTGGCT
GAAACTGAGCCGCACCTCAGTACGGAGCAAAATACATATGTGGAGGCCAGAACCTATATT
ATCATTGAGATAGCCTTGGAGAAACCGCTGGTACCCAAAACATCTCCAGAGGAGCTGGCC
AGAAGGGTGAAGGCACTGATCCTTCCCAGGTGTCCACATCCAGCAGGTCCTAGCAGAGCA
GAAAGTGCGGTGCTGGAATACCACAGGCAGATAGGCAACACAGTGGCCCTAATTTCAGAC
CAATATAAGGAATTGTTTGGAGCAGGAGCCAAGGCGTCTGAAGACTGCAGCCGGGAGCAG
ATGAAGACTGAGCTAATGGGAGCACTTAATGTCTCTGGGAAATACTTCACCTTCAAGGAA
CAGATAAAGCATGCAGTGGCAGGGATCGTACGTGACAAGATGCAGCGGACAGAGCCATTC
ACTGACCCTCAGGAGCATAGGGCATTTATCAGCAAGCTCTATGTCTACCTGGTGGACGAG
ATGCGCTTAGCTCTCAACA-----------------------------------------
----------------------------AGGTTTATTCAGATGACGTTGACGATGACTCC
GCAGACGAGATCCAGTTGAGTTCTTCTCAGCTCCGAAATTTTGCCAGAGAGGCTCAGCTT
ACTGGGGATTATCAGCAGGCTGTTCAGTACTACCAAGAGCTGGTGGTGAGGCACCCCAAT
GAGCCCTCCCACAAGTTTGAGTGGGGAAGCCTCTACATGCGAACTGGAGACTACACGAAG
GCTCATGAGTGTTTCCGTGATGCTGTGTCTGTCCAGCAGGCACACCTACCCAGCCTGATG
ATGTGTGGGGTCTTGGCGGCAATGTTTGAGCAACATAAGGAGGCCCAGACCTTCCTGGAG
AGAGCCATCAGCTTAGACCCGGCCAGTGTGGTGGCCTGGACACTGCTGGGTTTGCTCCAT
GAGAGCCAGAGCGAATCCATCCTGGCTGAGAGGGCTTTCCTGGAGGCCAGAAGGCAGCTG
AGGGCAAAGGAAGCAAAGAAGCAAACACAGGGGGAGGAGGAGAAGATGAAGAGGGAGAAT
GGCAAGGAGGAGAAAAATAAGCAGGAGAAAGAGCAGCAAGAAAAGGAAGTGATGGCCACG
GCAACACGTCAGTCTCCCACTGTTAAACAAGACCCAGAGTATGGAGCCCAGGACTCAGAG
ATGCAAAGAGAGCCCCCAGTGCCCAGTGTTCACTCCAGATCAGCTACATGTAAACTCTCC
TCCACCATTTTCACAGAGACGGTTCAGTTCCTGCTGCAGAACGTTGCACTGCAGATGGCG
GAGCATGCTCTGTCCCTGGAGCTGCTGTGTTCAGATGGTGGTCGCAGTGTCTCCTATCTT
CTTCATCTGGCCCAGTTGCAGCTGCTTAGAGCTGACTACTGCAGTGCTGCCGCCAGCCTG
AGGGAGGCGCTGTTTCACAGTAAC------------------------CAGGATGCAGAT
GCCTGGGCTCTGAATGGTCACTGTCACTACCTGCGGGGGGCGCTCAGTGATGCCCAAGAG
AGCTACGAGTGGAGCCTGATCCTTCTGCAGCAACCATCAGACTCTCACCTTGTCCGCCTC
CGCTTGGGATCCATCTACCTCCAGCAGGGGAAGTTTAAGGAAGCCAAGGTTACCTATCTG
CAGGCCTGTGAGCAGTCTCCGTCCTGCCTGACCTGGCTAGGCCTGGGTGCCGCCTGTTAC
CGGCTGGAGGAGCTGCGTGTAGCTGAGGAGGCTTTGACTGAGGCCAATCATTTGAACAAC
CAGAACGCAGAGGTGTGGGCTTACCTGTCTCTGATCTGCCTCAGGAATGGCAGACGAGAG
GAGGCAGAGCAGTTTTATAAATATGCAACACATTTCAAGCTGCAGAAAGAGTCACTCCTC
AAAGAGTTCAGTGACCTGAAGGATCAGCTGCTTTTCAGCCATCTGGAGTCCTGCTTTGGA
ACAAGCTCATGA
>E.fuscoguttatus.23276_fus
ATGGAGACGCCTGAAAACGCCGCAGAAACAGATTATAAAATTATAAATATAACCGTCACC
CGCGCTAATAACCTGCAAGGAAGTAAGGCAGATGGCTTCCAGAGTTTTCTACAGGTTGAA
TTGGATGGAAATGTGCTGGGAGAGTCGGACAAGAAGCAAGTCAACCCTGCGGAGCAGTGT
GTTGACTATGACTTTACCTGCAGCTTCCACTGCCCCAGTAACAATCAGGCTCTCAGTGAC
ATAGCCCATAAACCTGTCATATTAACAGTGAGAGAGTTCCTGCCTGAGAAGACGAGGACA
TCGGTGCCAGCGATGACACCGGCGCAGGCGAAGACACCGGTGCTGGGCCAGGCTGTGATC
GACCTGCTGCCTCTGCTGCAAGGTCAGTGCAGTTTCTCGTCCTCAGTTCCACTGAATGCA
GCGACCAGCTCTTCAGCCAAAGAGTCCCCCCCAGACCTCTGCAGCCAGAGGTCGACACTG
GATGTGTGTGTCAGTGTGTCGGAGCCAATACTGTCTGAGGCTGAACTTTCAGCCTCCAAT
CTGCTGAAGGTAACCATGGAGACAGCCTACTCCATCCCTGAGTCATGGGTTCTGCAATCT
GGCCCTGCGACTACTCCCTGCTCATACACTGCTGCCCTGGAGGTCCCACTTAGTGCAGAG
AAAGATCAGGTGCTGGTGTTCTGTGAGGGGCACCTGAAGGCGGGGGGGCAGAGGGAGAAA
AAAGGCCGACAGAGGAAGAGACCCCATCAGGCCCTGCTGGTCACGGGGAACCACTTCCTA
CCTGATACTTCTTTTCAGGCAGAGCCCATCGAACAGGAGGATGGCGAGCTGACTGGCTTA
GAGGACCGGAAGTTTCGTACTGAAGCAGAGATCACAAAGCATAGGGTGAGCTGGGACACA
GAGATGCGCTGCTTCCTGGATGCAAGTGGAACTACCAGGCTGCGGCAGAAGATCACTGAG
AGCAGACTGTGGCCAGTGGAGATAATGAGGTCGTCGGCTGTGCTCACTAAGGCAGCAGAA
ACCAAGCTGCCCGCTGACAAGAACCCAGAGATCCCCTTCCATGGCGTGGCGTTTGTGGAC
ATGGGTCGGCTGCTGTATCCTGGAGTTAGCCGCATCCGAGGAGCATACAGCATTCAGCCC
TTCTCTGAGGCTGAGTTACTAAACAAGGCCAAGCGGAGTGTCAGTGTGTTAAAGGAGCAG
GCCAAGACTGCAGCCAAACAGGTCAAAGTTCGTGCTGGCTCAGCTACAGACTCTCACAAG
GGGAAGGCAGGGAAGAACTTGGATGGAAGGGGAACGAAGGAATCCAAGGAGGCAGCCAAA
AAGCAACCTGGCAGTCAGAGCAGGCTGTCTGTAGCCGACAGCGTGGCCGATGCCCTGGCT
GAAACTGAGCCGCACCTCAGTACGGAGCAAAATACGTATGTGGAGGCCAGAACCTATATT
ATCATTGAGATAGCCTTGGAGAAACCGCTGGTACCCAAAACATCTCCAGAGGAGCTGGCC
AGAAGGGTGAAGGCACTGATCCCTCCCAGGCGTCCACATCCAGCGGGTCCTAGCAGTGCA
GAAAGTGCGGTGCTGGAATACCACAGACAGATAGGCAACATGGTGGCCCTAATTTCAGAC
CAATATAAGGAATTGTTTGGAGCAGGAGCCAAGGCGTCTGAAGACTGCAGCCGGGAGCAG
ATGAAGACTGAGCTAATGGGAGCGCTTAATGTCTCTGGGAAATACTTCACCTTCAAGGAA
CAGATAAAGCATGCAGTGGCGGGGATCGTACGTGACAAGATGCAGCGGACAGAGCCATTC
ACTGACCCTCAGGAGCATAGGGCGTTTATCAGCAAGCTCTATGTCTACCTGGTGGATGAG
ATGCGCTTAGCTCTCAACA-----------------------------------------
----------------------------AGGTTTATTCAGATGACGTTGACGATGACTCC
GCAGACGAGATCCAGTTGAGTTCTTCTCAGCTCCGAAATTTTGCCAGAGAGGCTCAGCTT
ACTGGAGATTATCAGCAGGCTGTTCAGTACTACCAAGAGCTGGTGGTGAGGCACCCCAAT
GAGCCCTCCCACAAGTTTGAGTGGGGAAGCCTCTACATGCGAACTGGAGACTACACGAAG
GCTCATGAGTGTTTCCGTGACGCTGTGTCTGTCCAGCAGGCACACCTACCCAGCCTGATG
ATGTGTGGGGTGTTGGCGGCCATGTTTGAGCAACACAAGGAGGCCCAGACCTTCCTGGAG
AGAGCCATCAGCTTAGCCCCAGACAGTGTGGTGGCCTGGACACTGCTGGGTTTACTCCAT
GAGAGCCAGAGCGAATCCATCCTGGCTGAGAGGGCTTTCCTGGAGGCCAGAAGGCAGCTG
AGGGCAAAGGAAGCAAAGAAGCAAACACAGGGGGAGGAGGAGAAGATGAAGAGGGAGAAT
GGCAAGGAGGAGAAAAATAAGAAGGAGAAAGAGCAGCAAGAGAAGGAAGAGATGGCCACG
GCAACACGTCAGTCTCCCACTGTTAAACAAGACCCAGAGTGTGGAGCCCAGGACTCGGAG
ATGCAAAGAGAGCCCCCAGTGCAGAGTGCCCGCTGCAGATCAGCTACATTTAAACTCTCC
TCCACCATTTTCACAGAGACGGTTCAATTCTTGCTGCAGAACGTTGCACTGCAGATGGCG
GAGCATGCTCTGTCCCTGGAGCTGCTGTGTTCAGACGGTGGTCGCAGTGTCTCCTATCTT
CTTCATCTGGCCCAGTTGCAGCTGCTTAGAGCTGACTACTGCAGTGCTGCCGCCAGCCTG
AGGGAGGCGCTGTTTCACAGTAAC------------------------CAGGATGCAGAT
GCCTGGGCTCTGAATGGTCACTGTCACTACCTGCGGGGGGCGCTCAGTGATGCCCAGGAG
AGCTACGAGTGGAGCCTGATCCTTCTGCAGCAACCATCAGACTCTCACCTTGTCCGCCTC
CGCTTGGGATCCATCTACCTCCAGCAGGGGAAGTTTAAGGAAGCCAAAGTTACCTATCTG
CAGGCCTGTGAGCAGTCTCCGTCCTGCCTGACCTGGCTGGGCCTGGGTGCCGCCTGTTAC
CGGCTGGAGGAGCTGCGTGTAGCTGAGGAGGCTTTGACTGAGGCCAATCATTTGAACAAC
CAGAACGCAGAGGTGTGGGCTTACCTGTCTCTGATCTGCCTCAGGAATGGCAGACGAGAG
GAGGCAGAGCAGTTTTATAAATATGCAACACATTTCAAGCTGCAGAAAGAGTCACTCCTC
AAAGAGTTCAATAACCTGAAGGATCAGCTGCGTTTCAGCCATCTGGAGTCCTGCTTTGGA
ACAAGCTCATGA
>Epmoa-GLEAN-10022658_moa
ATGGAGACGCCTGATAACGCCGCAGAAACAGATTATAAAATTATAAATATAACCGTCACC
CGCGCTAATAACCTGCAAAGAAATAAGGCAGATGGCTTCCAGAGCTTTCTACAGGTTGAA
TTGGATGGAAATGTGCTGGGAGAGTCGGACAAGAAGCAGGTCAACCCTGCGGAGCAGTGT
GTTGACTATGACTTTACCTGCAGCTTCCACTGCCCCAGTAACAATCAGGCTCTCAGTGAC
ATAGCCCATAAACCCGTCATATTAACAGTGAGAGAGTTCCTGCCTGAGAAGACGAGGACA
TCGGTGCCAGTGATGACACCGGTGCAGGCGAAGACACCGGTGCTGGGCCAGGCTGTGATC
GACCTGCTGCCGCTGCTGCAAGGTCAGTGCAGCTTCTCATCCTCAGTTCCACTGAATGCA
GTGACCAGCTCTTCAGCCAAAGAGTCCCCCCCAGACCTCTGCAGCCAGAGGTCGACACTG
GATGTGTGTGTCAGTGTGTCGGAGCCAATACTGTCTGAGGCTAAACTTTCAGCCTCCAAT
CTGCTGAAGGTAACCATGGAGACAGCCTACTCCATCCCTGAGTCATGGGTTCTGCAATCT
GGCCCTGCCACTACTCCCTGCTCATACACTGCTGCCCTGGAGGTCCCACTTAGTGCAGAG
AAAGATCAGGTGCTGGTGTTCTGTGAGGGGCACCTGAAGGCGGGGGGGCAGAGGGAGAAA
AAGGGCCGACAGAGGAAGAGGCCCCATCAGGCCCTGCTGGTCACAGGGAACCACTTCCTA
CCTGATACTTCTTTTCAGGCAGAGCCCATCGAACAGGAGGATGGCGAGCTGACTGGCTTA
GAGGACCGGAAGTTTCGTACTGAAGCAGAGATCACAAAGCATAGGGTGAGCTGGGACACA
GAGATGCGCTGCTTCCTGGATGCAGGAGGAACTACCAGGCTGCGGCAGAAGATCACTGAG
AGCAGACTGTGGCCAGTGGAGATAATGAGGTCGTCGGCTGTGCTCACTAAGGCAGCAGAA
ACCAAGCCGCCCGCTGACAAGAACCCAGAGATCCCCTTCCATGGCGTGGCGTTTGTGGAC
ATGGGTCGGCTGCTGTATCCTGGAGTCAGCCGCATCCGAGGAGCATACAGCATTCAGCCC
TTCTCTGAGGCTGAGTTACTGAACAAGGCCAAGCGGAGTGTCAGTGTGTTAAAGGAGCAG
GCCAAAACTGCAGCCAAACAGGTCAAAGTTCGTGCTGGCTCAGCTACAGACTCTCACAAG
GGGAAGGCAGGGAAGAACTTGGATGGAAGGGGAACGAAGGAATCCAAGGAGGCAGCCAAA
AAGCAACCTGGCAGTCAGAGCAGGCTGTCTGTAGCCGACAGCGTGGCCGATGCCCTGGCT
GAAACTGAGCCGCACCTCAGTACGGAGCAAAATACGTATGTGGAGGCCAGAACCTATATT
ATCATTGAGATAGCCTTGGAGAAACCGCTGATACCCAAAACATCTCCAGAGGAGCTGGCC
AGAAGGGTGAAGGCACTGATCCCTCCCAGGCGTCCACATCCAGCGGGTCCTAGCAGAGCA
GAAAGTGCGGTGCTGGAATACCACAGGCAGATAGGCAACACGGTGGCCCTAATTTCAGAC
CAATATAAGGAATTGTTTGGAGCAGGAGCCAAGGCGTCTGAAGACTGCAGCCGGGAGCAG
ATGAAGACTGAGCTAATGGGAGCGCTTAATGTCTCTGGGAAATACTTCACCTTCAAGGAA
CAGATAAAGCATGCAGTGGCGGGGATCGTACGTGACAAGATGCAGCGGACAGAGCCATTC
ACTGACCCTCAGGAGCATAGGGCGTTTATCAGCAAGCTCTATGTCTACCTGGTGGACGAG
ATGCGCTTAGCTCTCAACA-----------------------------------------
----------------------------AGGTTTATTCAGATGACGTTGACGATGACTCC
GCAGACGAGATCCAGTTGAGTTCTTCTCAGCTCCGAAATTTTGCCAGAGAGGCTCAGCTT
ACTGGGGATTATCAGCAGGCTGTTCAGTACTACCAAGAGCTGGTGGTGAGGCACCCCAAT
GAGCCCTCCCACAAGTTTGAGTGGGGAGGCCTCTACATGCGAACTGGAGACTACACGAAG
GCTCATGAGTGTTTCCGTGACGCTGTGTCTGTCCAGCAGGCACACCTACCCAGCCTGATG
ATGTGTGGGGTGTTGGCGGCCATGTTTGAGCAACACAAGGAGGCCCAGACCTTCCTGGAG
AGAGCCATCAGCTTAGCCCCAGCCAGTGTGGTGGCCTGGACACTGCTGGGTTTGCTCCAT
GAGAGCCAGAGCGAATCCATCCTGGCTGAGAGGGCTTTCCTGGAGGCCAGAAGGCAGCTG
AGGGCAAAGGAAGCAAAGAAGCAAACACAGGGGAAGGAGGAGAAGATGAAGAGGGAGAGT
GGCAAGGAGGAGAAAAATAAGAAGGAGAAAGAGCAGCAAGAGAAGGAAGAGATGGCCACG
GCAACACGTCAGTCTCCCACTGTTAAACAAGACCCAGAGTGTGGAGCCCAGGACTCAGAG
ATGCAAAGAGAGCCCCCAGTGCCAAGTGTTCGCTCCAGATCAGCTACATTTAAACTCTCC
TCCACCATTTTCGCAGAGACGGTTCAATTCCTGCTGCAGAACGTTGCACTGCAGATGGCG
GAGCATGCTCTGTCCCTGGAGCTGCTGTGTTCAGATGGTGGTCGCAGTGTCTCCTATCTT
CTTCATCTGGCCCAGTTGCAGCTGCTTAGAGCTGACTACTGCAGTGCTACCGCCAGCCTG
AGGGAGGCGCTGTTTCACAGTAAC------------------------CAGGATGCAGAT
GCCTGGGCTCTGAATGGTCACTGTCACTACCTGCGGGGGGCTCTCAGTGATGCCCAGGAG
AGCTACGAGTGGAGCCTGATCCTTCTGCAGCAACCATCAGACTCTCATCTTGTCCGCCTC
CGCTTGGGATCCATCTACCTCCAGCAGGGGAAGTTTAAGGAAGCCAAAGTTACCTATCTG
CAGGCCTGTGAGCAGTCTCCATCCTGCCTGACCTGGCTGGGCCTGGGTGCCGCCTGTTAC
CGGCTGGAGGAGCTGCGTGTAGCTGAGGAGGCTTTGACTGAGGCCAATCATTTGAACAAC
CAGAACGCAGAGGTGTGGGCTTACCTGTCTCTGATCTGCCTCAGGAATGGCAGACGAGAG
GAGGCAGAGCAGTTTTATAAATATGCAACACATTTCAAGCTGCAGAAAGAGTCACTCCTC
AAAGAGTTCAATGACCTGAAGGATCAGCTGCGTTTCAGCCATCTGGAGTCCTGCTTTGGA
ACAAGCTCATGA
