# Supplementary material for: Chromosome-Level Genome Assembly of the Speckled Blue Grouper (Epinephelus cyanopodus) Provides Insight into Its Adaptive Evolution
Source: Biology (Basel). 2022 Dec 13;11(12):1810. doi: 10.3390/biology11121810 (PMC9775623; doi:10.3390/biology11121810)
Supplement: Supplementary file 1 [file biology-11-01810-s001.zip › Supplemental Data/HO01330.align]

>Ecy-GLEAN-10026178_Ecy
ATGAACCCCATCAGGCGCAAAGAGTCGGTGTGCAGGAGTCTGTTTGGCCCGGTGGACCAC
GAGCAGCTGCGCCGGGACTTGAAGCTGAAGATGAAGGAGATCACCGAGCAGGACAGCCGC
CGCTGGAACTTCAACTTCCAGGCAGAGACGCCGCTGCCGGGCAGGTTTCAGTGGGAGTGG
GAGGAGATGCCCGCAGACCGCGCTGCTGCTGTGTACCAGGAGTCCGCGCAGATCAAGGGC
GACGTGTGTCCTTCACGCACTGAGGAAGAGGACAGGCTGAGCGAGCGTGAGGAAGGCGCA
GGGACCGACCAGGAGAACTGCTCCAGCATCTCCAACACACGCAAGCGCCCCGCTGAAGTG
ACGCCCGTGCGGAGGAAAAGGACGCGCTCCAAACCGGCTGCCAAGCCCTGCAACAACGCA
CGGATCACAGGT-----------GAGGAGCAAGTC-------------------------
-----TCACACA---TCCAT---GATAACTCTAT-TAGTCCATCATGTAACCCGAGCTTG
TGA
>C.altivelis-GLEAN-10026917_alt
ATGAACCCCATCAGGCGCAAAGAGTCGGTGTGCAGGAGTCTGTTTGGCCCGGTGGACCAC
GAGCAGCTGCGCCGGGACTTGAAGCTGAAGATGAAGGAGATCACCGAGCAGGACAGCCGC
CGCTGGAACTTCAACTTCCAGGCAGAGACGCCGCTGCCGGGCAGGTTTCAGTGGGAGTGG
GAGGAGATGCCCGCGGACCGCGCTGCTGCTGTGTACCAGGAGTCCGCACAGATCAAGGGC
GACGTGTGTCCTTCACGCGCTGAGGAAGAGGACAGGCTGAGCGAGCGTGAGGAAGGCGCA
GGGACCGACCAGGAGAACTGCTCCAGCATCTCCAACACACGCAAGCGTACCGCTGAAGTG
ACGCCCGTGCGGAGGAAGAGGACGCGCTCCAAACCGGCAGCCAAGCCCTGCAACAACGCA
CGGATCACAGATTTTTTCGCAAAGAGGAGGAGGTCGACAGAAACCAAAAGCATCCTGAAT
CCTTTTCACACAAGTTCCAGTGAAGCAGCTCTGTGCAAAACATTACG------------A
TGA
>E.fuscoguttatus.23418_fus
ATGAACCCCATCAGGCGCAAAGAGTCGGTGTGCAGGAGTCTGTTTGGCCCGGTGGACCAC
GAGCAACTGCGCCGGGACTTGAAGCTGAAGATGAAGGAGATCACCGAGCAGGACAGCCGC
CGCTGGAACTTCAACTTCCAGGCAGAGACGCCGCTGCCGGGCAGGTTTCAGTGGGAGTGG
GAGGAGATGCCCGCAGACCGCGCTGCTGCTGTGTACCAGGAGTCCGCACAGATCAAGGGC
GATGTGTGTCCTTCACACACTGAGGAAGAGGACAGGCTGAGCGAGCGTGAGGAAGGCGCA
GGGACCGACCAGGAGAACTGCTCCAGCATCTCCAACACACGCAAGCGTCCCGCTGAAGTG
ACGCCCGTGCGGAGGAAGAGGACGCGCTCCAAACCGGCTGCCAAGCCCAGCAACAACGCA
CGGATCACAGATTTTTTCGCGAAGAGGAGGAGGTCGACAGAAACCAAAAGTATCCTGAAT
CCTTTTCACACAAGTTCCAGTGAAGCAGCTCTGTGCAAAACATTACG------------A
TGA
>OF21089-RA_aka
ATGAACCCCATCAGGCGCAAAGAGTCGGTGTGCAGGAGTCTGTTTGGCCCGGTGGACCAC
GAGCAGCTGCGCCGGGACTTGAAGCTGAAGATGAAGGAGATCACCGAGCAGGACAGCCGC
CGCTGGAACTTCAACTTCCAGGCAGAGACGCCGCTGCCGGGCAGGTTTCAGTGGGAGTGG
GAGGAGATGCCCGCAGACCGCGCTGCTGCTGTGTACCAGGAGTCCGCACAGATCAAGGGC
GACGTGTGTCCTTCACGCACTGAGGAAGAGGACAGGCTGAGAGAGCGTGAGGAAGGCGCA
GGGACCGACCAGGAGAACTGCTCCAGCATCTCCAACACACGCAAGCGCCCCGCTGAAGTG
ACGCCCGTGCGGAGGAAGAGGACGCGCTCCAAACCCGCTGCCAAGCCCAGCAACAACGCA
CGGATCACAGATTTTTTCGCAAAGAGGAGGAGGTCGACAGAAACCAAAAGCATCCTGAAT
CCTTTTCACACAAGTTCCAGTGAGGCAGCTCTGTGCAAAACATTACG------------A
TGA
>Epmoa-GLEAN-10022672_moa
ATGAACCCCATCAGGCGCAAAGAGTCGGTGTGCAGGAGTCTGTTTGGCCCGGTGGACCAC
GAGCAGCTGCGCCGGGACTTGAAGCTGAAGATGAAGGAGATCACCGAGCAGGACAGCCGC
CGCTGGAACTTCAACTTCCAGGCAGAGACGCCGCTGCCGGGCAGGTTTCAGTGGGAGTGG
GAGGAGATGCCCGCAGACCGCGCTGCTGCTGTGTACCAGGAGTCCGCACAGATCAAGGGC
GATGTGTGTCCTTCACGCACTGAGGAAGAGGACAGGCTGAGCGAGCGTGAGGAAGGCGCA
GGGATCGACCAGGAGAACTGCTCCAGCATCTCCAACACACGCAAGCGTCCCGCTGAAGTG
ACGCCCGTGCGGAGGAAGAGGACGCGCTCCAAACCGGCTGCCAAGCCCAGCAACAACGCA
CGGATCACAGATTTTTTCGCAAAGAGGAGGAGGTCGACAGAAACCAAAAGCATCCTGAAT
CCTTTTCACACAAGTTCCAGTGAGGCAGCTCTGTGCAAAACATTACG------------A
TGA
>XP-033485027.1_lan
ATGAACCCCATCAGGCGCAAAGAGTCGGTGTGCAGGAGTCTGTTTGGCCCGGTGGACCAC
GAGCAGCTGCGCCGGGACTTGAAGCTGAAGATGAAGGAGATCACCGAGCAGGACAGCCGC
CGCTGGAACTTCAACTTCCAGGCAGAGACGCCGCTGCCGGGCAGGTTTCAGTGGGAGTGG
GAGGAGATGCCCGCAGACCGCGCTGCTGCTGTGTACCAGGAGTCCGCACAGATCAAGGGC
GATGTGTGTCCTTCACGCACTGAGGAAGACGACAGGCTGAGCGAGCGTGAGGAAGGCGCA
GGGACCGACCAGGAGAACTGCTCCAGCATCTCCAACACACGCAAGCGTCCCGCTGAAGTG
ACGCCCGTGCGGAGGAAGAGGACGCGCTCCAAACCGGCAGCCAAGCCCAGCAACAACGCA
CGGATCACAGATTTTTTCGCAAAGAGGAGGAGGTCGACAGAAACCAAAAGCATCCTGAAT
CCTTTTCACACAAGTTCCAGTGAGGCAGCTCTCTGCAAAACATTACG------------A
TGA
