# Supplementary material for: Chromosome-Level Genome Assembly of the Speckled Blue Grouper (Epinephelus cyanopodus) Provides Insight into Its Adaptive Evolution
Source: Biology (Basel). 2022 Dec 13;11(12):1810. doi: 10.3390/biology11121810 (PMC9775623; doi:10.3390/biology11121810)
Supplement: Supplementary file 1 [file biology-11-01810-s001.zip › Supplemental Data/HO01339.align]

>OF21103-RA_aka
ATGAGGCTCCCCCACCCCTCCCACTTAGCCGCCCACCCCTCCGTGCCAGCCCACATGCCC
GTCCAGCAGCCATCCACTCATCCCTGGCCAAAAGGCAGGAACACTGTCGCAGTCCTCTCT
GTTCAGCACAAACGGCGAATGACAGTCATTACAGGTGAACAGCCGCCCTGCATACGTGAT
CAGTCAGGCGTCTCGTTCTGTCAGCAGCCTCACGCGGCGAGACGTGACGAACGGCACACT
CACACGCTGAAAGAAAGACGCAGCTCCGACCCTCCAGGTAGTCTCCAGGGAGGTCCACGC
CTAATTAACTGGCAGCCTTTTGACATCGTTCAAAGCCTGTGGCCACCCGCTCTCAGGGCT
GAGTTGCCATTCTTTTCAGGCAGTTTAAGAAAATCCAGCTTACGATCAGTTCACAGCTCA
GGAGTTCAGGGCAGCGCTGAGTGCTCGTGCGGGAGGAACCACTTCACATGTGCGGTCAGT
GCGTTCGGGGAGTGTACCTGCATCCCGGCCCAGTGGCAGTGTGACGGAGACAACGACTGC
GGCGACCACAGCGACGAGGACGGATGCATGCTCCCCACCTGCTCGCCGCTGGACTTCCAC
TGCGACAACGGCAAATGTATCCGCCGCTCCTGGACTCCTGAACCTGTAGGTTCATATCTG
CAGGCCAGATGGACTGCACTGTCTGCAGGATTCATAGATGCAAAATCTCACGTGAAGCAG
CATGTATCCATGGTGGTTGTGTTTGCATTTGAAGGTGTGGTCAGACTCAAAGTGAAGCAG
GTCTTCTCCTCACCTCCCAGAGAGTGCGAAGAGGACGAGTTTCACTGCCAGAATGGCTAC
TGTATTCGCAGCCTCTGGCACTGCGATGGCGACAACGATTGTGGGGACAACAGTGACGAA
CAGTGTGACATGCGGAAATGCTCGGACAAGGAGTTCCGCTGCACAGATGGCAGCTGCATC
GCTGAACACTGGTACTGTGATGGAGACACGGACTGTAAGGACGGATCAGATGAGGAAAAC
TGCCCCTCAGATGTGATGGCAGCCACCTGCAGCGTGGAGGAGTTCCAGTGTGCATACGGC
CGCTGTATCCTGGACATCTACCACTGTGACGGAGACGATGACTGCGGAGACTGGTCAGAC
GAGTCGGACTGCTCTTCCCACCAGCCGTGCAGATCAGTTGAATTCATGTGCAGCAGCGGG
ATGTGCATCAACGCCGGCTGGAGGTGTGACGGCGAATTCGACTGTGACGACCAGTCGGAT
GAGAAGAACTGCACCACGTCCATGTGCACGGCCGATCAGTTCCGCTGCGGCACTGGACGC
TGCGTCCGGTTGTCATGGAGATGCGATGGCGAGCCTGACTGCTCCGACCGCAGTGATGAA
GAGGGCTGCGAGAAAACTGAGAGTCCCCCGTGTGCTCCTGATCAGTTCCAGTGTGGGAAC
GGACGCTGTATCGGTCAGAGGAAGGTGTGCAATGAGGTCAACGACTGCGGAGACGGGACT
GACGAACACCCACATCATGACTGCCGTCCGCGCTCCAGCGAGGGCAACTGTAACCAGAAT
AACGGAGGCTGCTCCCAGAAGTGTCAGATGGTCAGAGGACTGGTCCAGTGCACCTGTCAC
ACTGGATACCGACTGATGGACGACGGCAAAGCCTGCCAGGATGTGGACGAGTGTGCCGAA
GAAGGCTACTGCAGCCAGGGCTGTACCAACACGGAGGGGGGGTTCCAGTGCTGGTGCGTC
CAGGGCTACGAGCTCCGACCTGACAAGCGCAGCTGCAAAGCTCTGGGTCCAGAGCCGGTG
CTGCTGTTCGCCAACCGCATCGACATCCGTCAGGTTTTGCCGCACCGCTCCGAGTACACC
CTGCTGCTCAACAACCTGGAGAACGCCATCGCTCTGGACTTCCACCACAGTCGCGAGCTG
GTCTTCTGGTCCGACGTGACGCTGGACCGCATCATGAAGGCAAACCTCAACGGCTCCAAC
GTGGAGGAGGTCGTCTCCACTGGTCTGGAGAGCCCAGGTGGACTGGCCATAGACTGGATC
CATGACAAGTTGTACTGGACAGACTCAGGAACGTCCCGTATCGAGGTGGCCAACCTGGAC
GGGACACACCGCAAGGTGCTGCTGTGGCAGAACATGGAGAAGCCCCGAGCCATCGCGCTG
CACCCGATCGAGGGTAAGATCTACTGGACAGACTGGGGCAACACACCGCGGATCGAGTAC
GCCAACATGGACGGCTCCAACCGGCGGGTCATCGCAGACACACACCTGTTCTGGCCCAAC
GGCCTCACCATTGACTACGCTGGCCGCCGCATGTACTGGGTGGACGCCAAGCACCATGTC
ATCGAGAGGGCAGACTTGGATGGACGCAATCGTAAGGCCGTCATCAGCCAAGGCCTACCT
CACCCGTTTGCCATCACAGTGTTTGAGGACAGCCTATACTGGACTGACTGGCACACCAAG
AGCATCAACAGCGCCAATAAATTCACCGGCAAGAACCAGGAGATCATTCGCAACAAGC-T
GCACTTCCCCATGGACATCCACACCCTGCACCCCCAGAGGCAGCCTGCAGGAGGCAGAAA
CCGCTGTGGCACCAACAACGGAGGCTGCAGCCACCTGTGTCTCCCCAGCAACAAGACGCA
CACCTGCGCCTGTCCCACCGGCTTCAAGAAGGTGGACCACAACAACTGTGCCAACGGTCT
TGACAAGTTCCTGCTTTTTGCCCGAAGGACGGACATCCGACGAATCAGCTTCGACACAGA
GGACATGTCCGATGACGTCATCCCTCTGGCTGATGTGCGCAACGCCGTGGCACTGGACTG
GGACGACAAAGACGGCTACATCTACTGGACGGACGTCACCACCGACTCCATTAACAGAGC
ACTGTGGAATGGCACCAAGCAGGAGGTGGTGGTGGACACCAGTCTGGAGAGCCCGGCAGG
TTTGGCGATTGACTGGGTGACCAGCAAGCTCTACTGGACCGATGCTGGTACAGATCGTAT
CGAGGTGTCTAATGCTGACGGCAGCATGCGGACTGTCCTGATCTGGGAGAACCTGGACCG
ACCCAGGGACATAGTCGTTGATCCGATCGGAGGTTTCATGTACTGGACTGACTGGGGTGC
CAACCCAAAGATCGAGCGTGCAGGAATGGACGCTTCCAGCCGCATCGTCATCATTTCATC
TAATCTGACGTGGCCCAACGGGCTCGCCATTGACTACGCGACCCAACGCCTGTACTGGGC
CGACGCTGGCATGAAGACTATTGAATTTGGCAACTTTGATGGTTCTGACCGACAGGTTTT
GATTGGCAGCCAGCTGCCTCATCCCTTTGGCCTGACTGTACACGAGGACAAGCTGTACTG
GACAGACTGGCAGTCCAAGAGCATCCAGAGCGCTGACAAGCTCACCGGCTTAGGACGGCA
CACACTGGCAGAAAACCTAGAGAACCTCATGGACATTCACATGTTTCACCGGCACCGAGA
GACAGTGCGAAACCCGTGTGCGGTGAATAATGGAGGCTGCAGCCACCTCTGTCTCCTGGC
TCCTGCTCCCAAAGCCTCCAGCTGTGCCTGTCCCACTGGGATCAACCTGCAGACAGATGG
GAAGACCTGCACGCCTGGGATGAGCAGCTTCCTGATCTTTGCACGGAGAACGGACATCAG
GATGGTGTCTCTGGATATCCCCTACTTCGCCGACGTGGTTCTGGCTGTCAACGGCTCAAT
GAAAAACACCATCGCCATCGGGGTCGACCCCAAAGAAGGGAAAGTCTACTGGTCTGACAG
CACGCTGAAGAAAATCAGCCGGTCCAGCATCAGCGGAAAAGAACAAGAAGACATCATATC
TACAGGGTTGGTGACGACTGATGGCCTGGCGGTGGATGCTGTTGGCAGGAAGATCTACTG
GACGGACACAGGAACCAACCGCATTGAGGTTGCCAACCTGGACGGCTCCATGAGGAAAGT
TCTCGTCTGGCAAAGCCTGGACAGCCCTCGAGCCATCGCCCTCTACCATGAGATGGGTTA
TATGTACTGGACAGACTGGGGCGAGCATGCAAAGCTGGAGCGCTCTGCAATGGACGGATC
AGACCGCCTGGTCCTCATCAGCAACAACCTGGGCTGGCCCAACGGCCTGGCCATCGACAT
GGCTGGCTCACAGTTACTGTGGGCTGACGCTCACACTGAGCGCATCGAGGCAGCCGACCT
GAACGGACAGAATCGCCGCACCCTCGTCACTCCAGTCCAGCACCCGTACGGTTTAACCCT
GCTGGGCTCCCACATCTACTGGACCGACTGGCAGAGCCGCAGCATCCAGAGAGCTGACAA
GAACACGGGGACCAACACCATCACGGTGCGAGCCAACCTGCCGGGCCTGATGGACATCCA
GGCTGTGGACAGGGAGAGGCCTCTGGGTTTCAATAAGTGTGGCAGGAGGAACGGCGGCTG
CACCCACCTGTGCCTGCCCCGTCCCAACGGCACGTCCTGCGCCTGTCCCACCGGCATCCT
GCTCAAGGGAGACGGCAGGTCATGTGACGACTCCCCGGAGTCGTTCCTGCTGTTCTCCAA
CCGCGTCAGCGTGCGCAGAATCTCCCTCGACACCAATGACCACACAGATGTGCACGTACC
GGTGCCCGAGCTCCACAACGTCATCTCACTGGATTACGACAGCGTGGACGGAAAGCTTTA
CTACACCGATGTCACCCTGGATGTTATACGGCGTGCAAACTTGGATGGCAGCGGCATGGA
GACAGTGATCAGCCAGGGCCTGAAGACCACAGACGGGCTGGCTGTAGACTGGGTGGCCAG
GAACATGTACTGGACCGACACCGGGCGCAACACCATCGAGGTGGCCCGCCTGGATGGAAC
GAGCCGCAAAGTCCTGGTCAACAACAGTTTGGATGAACCCCGAGCGATTGCAGTGTTCCC
AAGCAAAGGTTTCCTGTTCTGGACTGACTGGGGTCACATTGCAAAGATTGAGAGATCTCA
CCTGGACGGCTCGGACCGAAAGGTTCTGATCAACACCGACCTGGGCTGGCCCAACGGGCT
CACACTGGACTACGACACACGAAGGATCTTCTGGGTGGACGCCCACCTGGACAGGATTGA
AAGTTCGGACCTGAATGGGAAACTGCGCCAGGTCCTCGTCAGTCCCGTGTCCCACCCGTT
CGCCCTCACA------------------------------------------------CA
GCAAGACCGCTGGATCTACTGGACGGACTGGCAGACAAAGTCCATCCAGCGGGTGGATAA
ACACACCGGCCGCAACAAGGAAACCGTGCTGGCCAACGTGGAGGGCCTCATGGACATCAT
AGTGGTGTCACCTCACAGGCAGACAGGTACCAACCTCTGTGGGGTGAATAATGGCGGCTG
CACTCACCTCTGCTTCGCCAAGACCAACAGTTTTGTGTGCGCCTGTCCTGATGAGCCAGA
CGGGCGACCCTGCTCCACCATTTCAGGTTACGTCCCCACCTCTCCCGCCAGAGGAACCAG
CAGCACTCCGGTCCCTAACAAGATCCCCAAAGCTGCAACAGACACTCCACACGCAGGACC
CTCACCTGTCAACTGCACTGACAAGACCCTAAACATAGAAGGCTGCTTGAACAACGTGGT
GACGGCTCCTCACGGAGAAGGACTTCATATCAGCTATGTGATCGGTGGAGTTCTGACCAT
CCTGGCTATTCTGATCCTCATCGCTGCTTTGATTATTTACAGACATAAAAAGTCAAAGTT
TGCCGACCCTGGAGTGAGCAACCTGACCTACAGCAATCCCTCATACCGGACATCCACGCA
AGAGGTCAAGATCGAGGCGTCGCAAAAGCCTCCAATATACAACCAGCTTCGATATAAGAA
AGAGGGGGGAGTGGACGGAGGCTACACCAAGGAGAAGATCCGCATTGTGGAGGGCGTGTG
TCTCCTGTCCAGTGAGGAGCTTTACTGGGACGACCTAAAACAGATCAAGCCGTCCCGAGG
CGGCCTGCACACCTGCATGCGCACAGACACCGTGTCCCTGCAGGCCAGCAGCGCTTCGCT
AGATGACGGCGAGACGGAGCAGCTCCTCCAGGAGGAAGCGTCCGAATGCTCCTCCATAAC
CACTCTGACCCCCTCAGCCATCACCCCACAGCGCCACGCCCAGCACAGCCTGCCCGACAC
CGGCTGGGCCTCCACGCGCAAGCCCTCCACCGAGAGCGAAGCGCTGCTGCTCACCGTCAT
GACTCAGTCCTCACGTTGCAGCGAGGCGAGACTGGATGGAGCCATCTGTCGGTCGGGAAA
TGGGGACACAAGTGGAAGGATGCTGTGCTGTGGAGTTTCTCAATCTCCTCTGCCCCCTTC
CCTCAAGCAGGACTGTCAGCTCACTGACCTGGAAGCCAGCTCTTCATTGCTCAAGGCTAT
CATGCTGTCCATCATTGTGACCCAAATCCTGCCTCCATTATGCGTTATCCCAGATTCTAT
CTGGGGACCTGAACTCAGCATGCAGGTTTTCACACAGATGGGCGATATGTTGGACCGGAA
CAGCTTGTCAGAAGTGACAGTCAGCGACATCAACAGTGCTGCAGCTGCATGTCATTCACA
GCATGAACATCGATGGCCACTGTGTACCTTGGATAGACCTCATGCAGCTCCACAGCTGTA
CTGTGGGCTAATTACTGGGATGATCACCGCTGAGTTGCATGACGCAGGGAACACACAGAG
ATCGAAAGCTGGAGAAATCGCTGTCAGCACAACCCAACACATCTTCTTCCATAGGGTCAC
ACAACACTTCATCCAACTCATCGTCCCCAAAACAACCACCACATCCTGCATTGATGACAT
AGGCCTTGTTGGGGATGCATCAGGACACATTAATGCTGACACTTCAAAGTTGCGTCCCAA
ACCACCTCTTCAAGTAGGCAGTGGAGTCGAATGGAGTTATTGGGATTTGGGGACCTCGGA
TGTTCAGCAAACAGAGCTGAGGGAGCGAGTAGGTCAGAGATTGAGCGGATGGGGACTGGA
GAAAAAGGTCAGCCACCTAGGGACTCTGCAGCAGCCTTCGCACCGACTCCTGCAGGGCAG
CAGATTGTCTGTAAACCAGGCCACAGCATTTGGCACCGGGCTGGAGGGGAGGCAGCCCCA
GATTGTGGTGGGTGTGTGCGGGGCTGCCTGGGGTTTTCATGAAATGTCAATAGAAAGAGG
AGAAATTGATCGATCTGACTGCTGGTGGCAGGAGAAGCAGGAAGCGGTGGTGGAGGAGGA
GAAGGAGGGGGCGGGGGCTGGATGGCTGAAGTTACTCTCTGTTTTGCTGAACTGA
>Ecy-GLEAN-10026198_Ecy
ATGCAGCT----------------------------------------------------
------------------------------------------------------------
----------------------------------------GGCCGCGGTGCTGTGGGGCT
C-----------------------------------------------------------
-----------------------------------------------------------C
CTGGTAACTTTGCTGC---------TCAGCCGGAGTC-----------------------
----------------------------------------------------------CA
GGAGTTCAGGGCAGCGCTGAGTGCTCGTGCGGGAGGAACCACTTCACATGTGCGGTCAGT
GCGTTCGGGGAGTGTACCTGCATCCCGGCCCAGTGGCAGTGTGACGGAGACAACGACTGC
GGCGACCACAGCGACGAGGACGGATGCATGCTCCCCACCTGCTCGCCGCTGGACTTCCAC
TGCGACAACGGCAAATGTATCCGCCGCTCCTGG--------------------GTGTGTG
ACGGAGACAACGACTGC-------------------GAGGACGACTCCGACG--------
-------------------------------------------------------AACAG
GACTGC------CCTCCCAGAGAGTGCGAAGAGGACGAGTTTCACTGCCAGAATGGCTAC
TGTATTCGCAGCCTCTGGCACTGCGATGGCGACAACGATTGTGGGGACAACAGTGACGAA
CAGTGTGACATGCGGAAATGCTCGGACAAGGAGTTCCGCTGCACAGATGGCAGCTGCATC
GCTGAACACTGGTACTGTGATGGAGACACGGACTGTAAGGACGGATCAGATGAGGAAAAC
TGCCCCTCAGATGTGATGGCAGCCACCTGCAGCGTGGAGGAGTTCCAGTGCGGATACGGC
CGCTGTATCCTGGACATCTACCACTGTGACGGAGACGATGACTGCGGAGACTGGTCAGAC
GAGTCGGACTGCTCTTCCCACCAGCCGTGCAGATCAGTTGAATTCATGTGCAGCAGCGGG
ATGTGCATCAACGCCGGCTGGAGGTGTGACGGCGAATTTGACTGTGACGACCAGTCGGAT
GAGAAGAACTGCACCACGTCCATGTGCACGGCCGATCAGTTCCGCTGCGGCACTGGACGC
TGCGTCCGGTTGTCATGGAGATGCGATGGCGAGCCTGACTGCTCCGACCGCAGTGATGAA
GAGGGCTGCGAGAAAACTGAGAGTCCCCCGTGTGCTCCTGATCAGTTCCAGTGTGGGAAC
GGACGCTGCATCGGTCAGAGGAAGGTGTGCAATGAGGTCAACGACTGCGGAGACGGGACT
GACGAACACCCACATCATGACTGCCGTCCGCGCTCCAGTGAGGGCAACTGTAACCAGAAT
AACGGAGGCTGCTCCCAGAAGTGTCAGATGGTCAGAGGACTGGTCCAGTGCACCTGTCAC
ACTGGATACCGACTGATGGACGACGGCAAAGCCTGCCAGGATGTGGACGAGTGTGCCGAA
GAAGGCTACTGCAGCCAGGGCTGTACCAACACGGAGGGGGGGTTCCAGTGCTGGTGTGTC
CAGGGCTATGAGCTCCGACCTGACAAGCGCAGCTGCAAAGCTCTGGGTCCAGAGCCGGTG
CTGCTGTTCGCCAACCGCATCGACATCCGTCAGGTTTTGCCGCACCGCTCCGAGTACACC
CTGCTGCTCAACAACCTGGAGAACGCCATCGCCCTGGACTTCCACCACAGTCGCGAGCTG
GTCTTCTGGTCCGACGTGACGCTGGACCGCATCATGAAGGCAAACCTCAACGGCTCCAAC
GTGGAGGAGGTCGTCTCCACTGGTCTTGAGAGCCCAGGTGGACTGGCCATAGACTGGATC
CATGACAAGTTGTACTGGACAGACTCAGGAACGTCCCGTATCGAGGTGGCCAACCTGGAC
GGGACACACCGCAAGGTGCTGCTGTGGCAGAACATGGAGAAGCCCCGAGCCATCGCACTG
CACCCGATCGAGGGTAAGATCTACTGGACAGACTGGGGCAACACACCGCGGATCGAGTAC
GCCAACATGGACGGCTCCAACCGGCGGGTCATCGCAGACACACACCTGTTCTGGCCCAAC
GGCCTCACCATTGACTACGCTGGCCGCCGCATGTACTGGGTGGACGCCAAGCACCATGTC
ATCGAGAGGGCAGACTTGGATGGACGCAATCGCAAGGCCGTCATCAGCCAAGGCCTACCT
CACCCATTTGCCATCACAGTGTTTGAGGACAGCCTATACTGGACTGACTGGCACACCAAG
AGCATCAACAGCGCCAATAAATTCACCGGCAAGAACCAGGAGATCATTCGCAACAAGC-T
GCACTTCCCCATGGACATCCACACCCTGCACCCCCAGAGGCAGCCTGCAGGAGGCAGAAA
CCGCTGCGGCACCAACAACGGAGGCTGCAGCCACCTGTGTCTCCCCAGCAACAAGACGCA
CACCTGCGCCTGTCCCACCGGCTTCAAGAAGGTGGACCACAACAACTGTGCCAACGGTCT
TGACAAGTTCCTGCTTTTTGCCCGAAGGACGGACATCCGACGAATCAGCTTCGACACAGA
GGACATGTCCGATGACGTCATCCCTCTGGCTGACGTGCGCAACGCCGTGGCACTGGACTG
GGACGACAAAGACGGTTACATCTACTGGACGGACGTCACCACCGACTCCATTAACAGAGC
ACTGTGGAATGGCACCAAGCAGGAGGTGGTGGTGGACACCAGTCTGGAGAGCCCAGCAGG
TCTGGCGATTGACTGGGTGACCAGCAAGCTCTACTGGACCGATGCTGGTACAGATCGTAT
CGAGGTGTCTAATGCTGATGGCAGCATGCGGACTGTCCTGATCTGGGAGAACCTGGACCG
ACCCAGGGACATAGTCGTTGATCCGATCGGAGGTTTCATGTACTGGACCGACTGGGGTGC
CAATCCAAAGATCGAGCGTGCAGGAATGGACGCTTCCAGCCGCATCGTCATCATTTCATC
TAACCTGACATGGCCCAACGGACTCGCCATTGACTACGCGACCCAACGCCTGTACTGGGC
CGACGCTGGCATGAAGACTATTGAATTTGGCAACTTTGATGGTTCTGACCGACAGGTTTT
GATTGGCAGCCAGCTGCCTCATCCCTTTGGCCTGACTGTACACGAGGACAAGCTGTACTG
GACAGACTGGCAGTCCAAGAGCATCCAGAGCGCTGACAAGCTCACTGGCTTAGGACGGCA
CACACTGGCAGAAAACCTAGAGAACCTCATGGACATTCACATGTTTCACCGGCACCGAGA
GACAGTGCGAAACCCGTGTGCGGTGAATAATGGAGGCTGCAGCCACCTCTGTCTCCTGGC
TCCTGCTCCCAAAGCCTCCAGCTGTGCCTGTCCCACTGGGATCAACCTGCAGACAGATGG
GAAGACCTGCACGCCTGGGATGAGCAGCTTCCTGATCTTTGCACGGAGAACGGACATCAG
GATGGTGTCTCTGGATATCCCCTACTTCGCCGACGTGGTTCTGGCTGTCAACAGCTCAAT
GAAAAACACCATCGCCATCGGGGTCGACCCCAAAGAAGGGAAAGTCTACTGGTCTGACAG
CACGCTGAAGAAAATCAGCCGGTCCAGCATCAGCGGAAAAGAACAAGAAGACATCATATC
TACAGGGTTGGTGACGACTGATGGCCTGGCGGTGGATGCTGTTGGCAGGAAGATCTACTG
GACGGACACAGGAACCAACCGCATTGAGGTTGCCAACCTGGACGGCTCCATGAGGAAAGT
TCTCGTCTGGCAAAGCCTGGACAGCCCTCGAGCCATCGCCCTCTACCATGAGATGGGTTA
TATGTACTGGACAGACTGGGGCGAGCATGCAAAGCTGGAGCGCTCGGCGATGGACGGATC
AGACCGCCTGGTCCTCATCAGCAACAACCTGGGCTGGCCCAACGGCCTGGCCATCGACAT
GGCTGGCTCACAGTTACTGTGGGCTGACGCTCACACTGAGCGCATCGAGGCAGCCGACCT
GAACGGACAGAATCGCCGCACCCTCGTCACTCCAGTCCAGCACCCGTACGGTTTAACCCT
GCTGGGCTCCCACATCTACTGGACCGACTGGCAGAGCCGCAGCATCCAGAGAGCTGACAA
GAACACGGGGACCAACACCATCACGGTGCGAGCCAACCTGCCGGGCCTGATGGACATCCA
GGCTGTGGACAGGGAGAGGCCTCTGGGTTTCAATAAGTGTGGCAGGAGGAACGGCGGCTG
CACCCACCTGTGCCTGCCCCGTCCCAACGGCACGTCCTGCGCCTGTCCCACCGGTATCCT
GCTCAAGGGAGACGGCAGGTCATGTGACGACTCCCCGGAGTCGTTCCTGCTGTTCTCCAA
CCGCGTCAGCGTGCGCAGAATCTCCCTCGACACCAATGACCACACAGATGTGCACGTGCC
GGTGCCCGAGCTCCACAACGTCATCTCACTGGATTACGACAGCGTGGACGGAAAACTTTA
CTACACCGATGTCACCCTGGATGTTATACGGCGTGCGAACTTGGATGGCAGCGGCATGGA
GACGGTGATCAGCCAGGGCCTGAAGACCACAGACGGGCTGGCTGTAGACTGGGTGGCCAG
GAACATGTACTGGACCGACACCGGGCGCAACACCATCGAGGTGGCCCGCCTGGATGGAAC
GAGCCGCAAAGTCCTGGTCAACAACAGTTTGGATGAACCCCGAGCGATTGCAGTGTTCCC
GAGCAAAGGTTTCCTGTTCTGGACTGACTGGGGTCACATTGCAAAGATTGAGAGATCTCA
CCTGGACGGCTCGGACAGAAAGGTTCTGATCAACACCGACCTGGGCTGGCCCAACGGGCT
CACGCTGGACTACGACACACGAAGGATCTTCTGGGTGGACGCCCACCTGGACAGGATCGA
AAGTTCGGACCTGAATGGGAAACTGCGCCAGGTCCTCGTCAGTCCCGTGTCCCACCCGTT
CGCCCTCACACAGTTGAAGCCGGTGTCCTCCCCTCTAACTCCTTTCTCCCGACTCTCGCA
GCAAGACCGCTGGATCTACTGGACGGACTGGCAGACAAAGTCCATCCAGCGGGTGGATAA
ACACACCGGCCGCAACAAGGAAACGGTGCTGGCCAACGTGGAGGGCCTCATGGACATCAT
AGTGGTGTCACCTCACAGGCAGACAGGTACCAACCTCTGTGGGGTGAATAATGGCGGCTG
CACTCACCTCTGCTTCGCCAAGACCAACAGTTTTGTGTGCGCCTGTCCTGATGAGCCAGA
CGGGCGACCCTGCTCCACCATTTCAGGTTACGTCCCCACCTCTCCTGCCAGAGGAACCAG
CAGCACTCCGGTCCCTAACAAGATCCCCAAAGCTGCAACAGACACTCCACACGCAGGACC
CTCACCTGTCAACTGCACTGACAAGACCCTAAACATAGAAGGCTGCTTGAACAACGTGGT
GACGGCTCCTCACGGAGAAGGACTTCATATCAGCTATGTGATCGGTGGAGTTCTGACCAT
CCTGGCTATTCTGATCCTCATCGCTGCTTTGATTATTTACAGACATAAAAAGTCAAAGTT
TGCCGACCCTGGAGTGAGCAACCTGACCTACAGCAATCCCTCATACCGGACATCCACGCA
AGAGGTCAAGATCGAGGCATCGCAAAAGCCTCCAATATACAACCAGCTTCGATATAAGAA
AGAGGGGGGAGTGGACGGAGGCTACACCAAGGAGAAGATCCGCATTGTGGAGGGCGTGTG
TCTCCTGTCCAATGAGGAGCTTTACTGGGACGACCTAAAACAGATCAAGCCGTCCCGAGG
CGGCCTGCACACCTGCATGCGCACAGACACCGTGTCCCTGCAGGCCAGCAGCGCTTCGCT
AGATGACGGCGAGACGGAGCAGCTCCTCCAGGAGGAAGCGTCCGAATGCTCCTCCATAAC
CACTCTGACCCCCTCAGCCATCACCCCACAGCGCCACGCCCAGCACAGCCTGCCCGACAC
CGGCTGGGCCTCCACGCGCAAGCCCTCCACCGATAGCGAAGTG-----------------
------------------------------------------------------------
------------------------------------------------------------
------------------------------------------------------------
------------------------------------------------------------
------------------------------------------------------------
------------------------------------------------------------
------------------------------------------------------------
------------------------------------------------------------
------------------------------------------------------------
------------------------------------------------------------
------------------------------------------------------------
------------------------------------------------------------
------------------------------------------------------------
------------------------------------------------------------
------------------------------------------------------------
------------------------------------------------------------
------------------------------------------------------------
----------------------------------------------------TGA
>XP-033477959.1_lan
ATGCAGCT----------------------------------------------------
------------------------------------------------------------
----------------------------------------GGCCGCGGTGCTGTGGGGCT
C-----------------------------------------------------------
-----------------------------------------------------------C
CTGGTAACTTTGCTGC---------TCAGCCGGAGTC-----------------------
----------------------------------------------------------CA
GGAGTTCAGGGCAGCGCTGAGTGCTCGTGCGGGAGGAACCACTTCACATGTGCGGTCAGT
GCATTCGGGGAGTGTACCTGCATCCCGGCCCAGTGGCAGTGTGACGGAGACAACGACTGT
GGGGACCACAGCGACGAGGACGGATGCATGCTCCCCACCTGCTCGCCGCTGGACTTCCAC
TGCGATAATGGCAAATGTATCCGCCGCTCCTGG--------------------GTGTGTG
ACGGAGACAACGACTGC-------------------GAGGATGACTCCGACG--------
-------------------------------------------------------AACAG
GACTGC------CCTCCCAGAGAGTGCGAAGAGGACGAGTTTCACTGCCAGAATGGCTAC
TGTATTCGCAGCCTCTGGCACTGCGATGGCGACAACGACTGTGGGGACAACAGTGACGAA
CAGTGTGACATGCGGAAATGCTCGGACAAAGAGTTCCGCTGCACAGATGGCAGCTGTATC
GCTGAACACTGGTACTGTGATGGAGACACGGACTGTAAGGACGGATCAGATGAGGAAAAC
TGCCCCTCAGATGTGATGGCAGCCACCTGCAGTGTGGAGGAGTTCCAGTGTGCATACGGC
CGCTGTATCCTGGACATTTACCACTGTGACGGAGACGACGACTGCGGAGACTGGTCAGAT
GAGTCGGACTGCTCTTCCCACCAGCCATGCAGATCAGTTGAGTTCATGTGCAGTAGTGGG
ATGTGCATCAACGCCGGCTGGAGGTGTGACGGCGAATTCGACTGTGACGACCAGTCGGAT
GAGAAGAACTGCACCACGTCCATGTGCACAGCCGATCAGTTCCGCTGCGGCACTGGACGC
TGCGTCCGGTTGTCATGGAGATGCGATGGCGAGCCTGACTGCTCCGACCGCAGTGATGAA
GAGGGCTGTGAGAAAACTGAGAGTCCCCCGTGTGCTCCTGATCAGTTCCAGTGTGGGAAC
GGACGCTGTATCGGTCAGAGGAAGGTGTGCAATGAGGTCAACGACTGTGGAGACGGGACT
GACGAACACCCACATCATGACTGCCGTCCGCGCTCCAGCGAGGGCAACTGTAACCAGAAT
AACGGAGGCTGCTCCCAGAAGTGTCAGATGGTGAGAGGACTGGTCCAGTGCACCTGTCAC
ACTGGATACCGACTGATGGACGACGGCAAAGCCTGCCAGGATGTGGACGAGTGTGCCGAA
GAAGGCTACTGCAGCCAGGGCTGTACCAACACGGAGGGGGGGTTCCAGTGCTGGTGTGTC
CAGGGCTACGAGCTCCGACCTGACAAGCGCAGCTGCAAAGCTCTGGGTCCAGAGCCGGTG
CTGCTGTTCGCCAACCGCATCGACATCCGTCAGGTTTTGCCGCACCGCTCCGAGTACACC
CTGCTGCTCAACAACCTGGAGAATGCCATCGCCCTGGACTTCCACCACAGTCGCGAGCTG
GTCTTCTGGTCCGACGTGACGCTGGACCGCATCATGAAGGCCAACCTCAACGGCTCCAAC
GTGGAGGAGGTCGTCTCCACTGGTCTGGAGAGCCCAGGTGGACTGGCCATAGACTGGATC
CATGACAAGTTGTACTGGACAGACTCAGGAACGTCCCGTATCGAGGTGGCAAACCTGGAC
GGGACACACCGCAAGGTGCTGCTGTGGCAGAACATGGAGAAGCCCCGAGCCATTGCTCTG
CACCCCATCGAGGGTAAGATCTACTGGACGGACTGGGGCAACACACCTCGCATCGAGTAC
GCCAACATGGATGGCTCCAACCGGCGGGTCATCGCAGACACACACCTGTTCTGGCCCAAC
GGCCTCACCATTGACTACGCTGGCCGCCGCATGTACTGGGTGGACGCCAAGCACCATGTC
ATCGAGAGGGCAGACTTGGATGGACGCAATCGCAAGGCCGTCATCAGCCAAGGCCTACCT
CACCCGTTTGCCATCACAGTGTTTGAGGACAGCCTATACTGGACTGACTGGCACACCAAG
AGCATCAACAGCGCCAATAAATTCACCGGCAAGAACCAGGAGATCATTCGCAACAAGC-T
GCACTTCCCCATGGACATCCACACCCTGCACCCCCAGAGGCAGCCCGCAGGAGGCAGAAA
CCGCTGTGGCACCAACAACGGAGGCTGCAGCCACCTGTGTCTCCCCAGCAACAAGACGCA
TACCTGCGCCTGTCCCACCGGCTTCAAGAAGGTGGACCACAACAACTGTGCCAACGGTCT
TGACAAGTTCCTGCTTTTTGCCCGAAGGACGGACATCCGACGAATCAGCTTCGACACAGA
GGACATGTCCGATGACGTCATCCCTCTGGCTGACGTGCGCAACGCTGTGGCACTGGACTG
GGACGACAAAGACGGCTACATCTACTGGACGGACGTCACCACCGACTCCATTAACAGAGC
ACTGTGGAATGGCACCAAGCAGGAGGTGGTGGTGGACACCAGTCTGGAGAGCCCAGCAGG
TTTGGCGATTGACTGGGTGACCAACAAGCTCTACTGGACCGATGCTGGTACAGATCGTAT
CGAGGTGTCTAATGCTGATGGCAGCATGCGGACTGTCCTGATCTGGGAGAACCTGGACCG
ACCCAGAGACATAGTCGTTGATCCGATTGGAGGTTTTATGTACTGGACAGACTGGGGTGC
CAACCCAAAGATCGAGCGTGCAGGAATGGACGCTTCCAGCCGCATCGTCATCATTTCATC
TAATCTGACGTGGCCCAACGGGCTCGCCATTGACTATGCGACCCAACGCCTGTACTGGGC
CGACGCTGGCATGAAGACTATTGAATTTGGCAACTTTGATGGTTCTGATCGACAGGTTTT
GATTGGCAGCCAGCTGCCTCATCCCTTTGGCCTGACTGTACATGAGGACAAGCTGTACTG
GACAGACTGGCAGTCCAAGAGCATCCAGAGCGCTGACAAGCTCACCGGCTTAGGACGGCA
CACACTGGCAGAAAACCTAGAGAACCTCATGGACATTCACATGTTTCACCGGCACCGAGA
GACAGTGCGAAACCCGTGTGCAGTGAATAATGGAGGCTGCAGCCACCTCTGTCTCCTGGC
TCCTGCTCCCAAAGCCTCCAGCTGTGCCTGTCCCACTGGGATCAACCTGCAGACAGATGG
GAAGACCTGCACGCCTGGGATGAGCAGCTTCCTGATCTTTGCACGGAGAACGGACATCAG
GATGGTGTCTCTGGATATCCCCTACTTTGCTGACGTGGTTCTGGCTGTCAACAGCTCCAT
GAAAAACACCATCGCCATCGGGGTCGACCCCAAAGAAGGAAAAGTCTATTGGTCTGACAG
TACGCTGAAGAAAATCAGCCGGTCCAGCATCAGCGGAAAAGAACAAGAAGACATCATATC
TACAGGGTTGGTGACGACTGATGGCCTGGCGGTGGATGCTGTTGGCAGGAAGATCTACTG
GACGGACACAGGAACCAACCGCATTGAGGTTGCCAACCTCGACGGCTCCATGAGGAAAGT
TCTCGTCTGGCAAAGCCTGGACAGCCCTCGAGCCATCGCCCTCTACCATGAGATGGGTTA
TATGTACTGGACAGACTGGGGTGAGCATGCAAAGCTGGAGCGCTCTGCGATGGATGGATC
AGACCGCCTGGTCCTCATCAGCAACAACCTGGGCTGGCCCAACGGCCTGGCTATCGACAT
GGCTGGCTCACAGTTACTGTGGGCTGACGCTCACACTGAGCGCATCGAGGCAGCCGACCT
GAATGGGCAGAATCGCCGCACCCTCGTGACTCCAGTCCAGCACCCGTACGGTTTAACCCT
GCTGGGCTCCCACATCTACTGGACCGACTGGCAGAGCCGCAGCATCCAGAGAGCTGACAA
GAACACGGGGACCAACACCATCACGGTGCGAGCCAACCTGCCGGGCCTGATGGACATCCA
GGCTGTGGACAGGGAGAGGCCTCTGGGTTTCAATAAGTGTGGCAGGAGGAACGGCGGCTG
CACCCACCTGTGCCTGCCCCGTCCCAACGGCACGTCCTGCGCCTGTCCCACTGGCATCCT
GCTCAAGGGAGACGGCAGGTCATGTGACGACTCCCCGGAGTCGTTCCTGCTGTTCTCCAA
CCGCGTCAGCGTGCGCAGAATCTCCCTCGACACCAATGACCACACAGATGTGCATGTACC
GGTGCCCGAGCTACACAACGTCATCTCACTGGATTACGACAGCGTGGACGGAAAGCTTTA
CTACACCGATGTCACCCTGGATGTTATACGGCGTGCGAACTTGGATGGCAGCGGCATGGA
GACGGTGATCAGCCAGGGCCTGAAGACCACAGACGGGCTGGCTGTAGACTGGGTGGCCAG
GAACATGTACTGGACCGACACCGGGCGCAACACCATCGAGGTGGCCCGCCTGGATGGAAC
GAGCCGCAAAGTCCTGGTCAACAACAGTCTGGATGAACCCCGAGCGATTGCAGTGTTCCC
AAGCAAAGGTTTCCTGTTCTGGACTGACTGGGGTCACATTGCAAAGATTGAGAGATCTCA
CCTGGACGGCTCGGACCGAAAGGTTCTTATCAACACCGATCTGGGCTGGCCCAACGGGCT
CACACTGGACTACGACACACGAAGGATCTTCTGGGTGGACGCCCACCTGGACAGGATCGA
AAGTTCGGACCTGAATGGGAAACTGCGCCAGGTCCTCGTCAGTCCCGTGTCCCACCCGTT
CGCCCTCACACAGTTGAAGCCGGTGTCCTCCCCTCTAACTCCTTTCTCCCGACTCTCGCA
GCAAGACCGCTGGATCTACTGGACGGACTGGCAGACAAAGTCCATCCAGCGGGTGGATAA
ACACACCGGCCGCAACAAGGAAACGGTGCTGGCCAACGTGGAGGGCCTCATGGACATCAT
AGTGGTGTCACCTCACAGGCAGACAGGTACCAACCTCTGTGGGGTGAATAATGGCGGCTG
CACTCACCTCTGCTTCGCCAAGACCAACAGTTTTGTGTGCGCCTGTCCTGATGAGCCAGA
CGGGCGACCCTGCTCCACCATTTCAGGTTACATCCCCACCTCTCCTGCCAGAGGAACCAG
CAGCACTCCGGTCCCTAACAAGATCCCCAAAGCTCCAACAGACACCCCACACGCAGGACC
CTCACCTGTCAACTGCACTGACAAGACCCTAAACATAGAAGGCTGCTTGAACAACGTGGT
GACGGCTCCTCACGGAGAAGGACTTCATATCAGCTATGTGATCGGTGGAGTTCTGACCAT
CCTGGCTATTCTGATCCTCATCGCTGCTTTGATAATTTACAGACATAAAAAGTCAAAGTT
TGCCGACCCTGGAGTGAGCAACCTGACCTACAGCAATCCCTCATACCGGACATCCACACA
AGAGGTCAAGATCGAGGCGTCGCAAAAGCCTCCAATATACAACCAGCTTCGATATAAGAA
AGAGGGGGGCGTGGACGGAGGCTACACCAAGGAGAAGATCCGCATTGTGGAGGGCGTGTG
TCTCCTGTCCAATGAGGAGCTTTACTGGGACGACCTAAAACAGATCAAGCCGTCCCGAGG
CGGCCTGCACACCTGCATGCGCACAGACACCGTGTCCCTGCAGGCCAGCAGCGCTTCGCT
AGATGACGGCGAGACGGAGCAGCTCCTCCAGGAGGAAGCGTCCGAATGCTCCTCCATAAC
CACTCTGACCCCCTCAGCCATCACCCCACAGCGCCACGCCCAGCACAGCCTGCCCGACAC
CGGCTGGGCCTCCACGCGCAAGCCCTCCACCGAGAGCGAAGTG-----------------
------------------------------------------------------------
------------------------------------------------------------
------------------------------------------------------------
------------------------------------------------------------
------------------------------------------------------------
------------------------------------------------------------
------------------------------------------------------------
------------------------------------------------------------
------------------------------------------------------------
------------------------------------------------------------
------------------------------------------------------------
------------------------------------------------------------
------------------------------------------------------------
------------------------------------------------------------
------------------------------------------------------------
------------------------------------------------------------
------------------------------------------------------------
----------------------------------------------------TGA
>Epmoa-GLEAN-10022688_moa
ATGCAGCT----------------------------------------------------
------------------------------------------------------------
----------------------------------------GGCCGCGGTGCTGTGGGGCT
C-----------------------------------------------------------
-----------------------------------------------------------C
CTGGTAACTTTGCTGC---------TCAGCCGGAGTC-----------------------
----------------------------------------------------------CA
GGAGTTCAGGGCAGCGCTGAGTGCTCGTGCGGGAGGAACCACTTCACATGTGCGGTCAGT
GCGTTCGGGGAGTGTACCTGCATCCCGGCCCAGTGGCAGTGTGACGGAGACAACGACTGC
GGGGACCACAGCGACGAGGACGGATGCATGCTCCCCACCTGCTCGCCGCTGGACTTCCAC
TGCGACAATGGCAAATGTATCCGCCGCTCCTGG--------------------GTGTGTG
ACGGAGACAATGACTGC-------------------GAGGACGACTCCGACG--------
-------------------------------------------------------AACAG
GACTGC------CCTCCCAGAGAGTGCGAAGAGGACGAGTTTCACTGCCAGAATGGCTAC
TGTATTCGCAGCCTCTGGCACTGCGATGGCGACAACGACTGTGGGGACAACAGTGACGAA
CAGTGTGACATGCGGAAATGCTCGGACAAGGAGTTCCGCTGCACAGATGGCAGCTGTATC
GCTGAACACTGGTACTGTGATGGAGACACGGACTGTAAGGACGGATCAGATGAGGAAAAC
TGCCCCTCAGATGTGATGGCAGCCACCTGCAGCGTGGAGGAGTTCCAGTGTGCATATGGC
CGCTGTATCCTGGACATTTACCACTGTGACGGAGACGATGACTGCGGAGACTGGTCAGAC
GAGTCGGACTGCTCTTCCCACCAGCCGTGCAGATCAGTTGAGTTCATGTGCAGCAGCGGG
ATGTGCATCAACGCCGGCTGGAGGTGTGACGGCGAATTCGACTGTGACGACCAGTCGGAT
GAGAAGAACTGCACCACGTCCATGTGCACGGCCGATCAGTTCCGCTGCGGCACTGGACGC
TGCGTCCGGTTGTCATGGAGATGCGATGGCGAGCCTGACTGCTCCGACCGCAGTGATGAA
GAGGGCTGCGAGAAAACTGAGAGTCCCCCGTGTGCTCCTGATCAGTTCCAGTGTGGGAAC
GGACGCTGTATTGGTCAGAGGAAGGTGTGCAATGAGGTCAACGACTGCGGAGACGGGACT
GACGAACACCCACATCATGACTGCCGTCCGCGCTCCAGCGAGGGCAACTGTAACCAGAAT
AACGGAGGCTGCTCCCAGAAGTGTCAGATGGTCAGAGGACTGGTCCAGTGCACCTGTCAC
ACTGGATACCGACTGATGGACGACGGCAAAGCCTGCCAGGATGTGGACGAGTGTGCCGAA
GAAGGCTACTGCAGCCAGGGCTGTACCAACACAGAGGGGGGTTTCCAGTGCTGGTGCGTC
CAGGGCTACGAGCTCCGACCTGACAAGCGCAGCTGCAAAGCTCTGGGTCCAGAGCCGGTG
CTGCTGTTCGCCAACCGCATCGACATCCGTCAGGTTTTGCCGCACCGCTCTGAGTACACC
CTGCTGCTCAACAACCTGGAGAACGCCATCGCCCTGGACTTCCACCACAGTCGCGAGCTG
GTCTTCTGGTCCGACGTGACGCTGGACCGCATCATGAAGGCCAACCTCAACGGCTCCAAC
GTGGAGGAGGTCGTCTCCACTGGTCTGGAGAGCCCAGGTGGACTGGCCATAGACTGGATC
CATGACAAGTTGTACTGGACAGACTCAGGAACGTCCCGTATCGAGGTGGCAAACCTGGAC
GGGACACACCGCAAGGTGCTGCTGTGGCAGAACATGGAGAAGCCCCGAGCCATCGCTCTG
CACCCGATCGAGGGTAAAATCTACTGGACGGACTGGGGCAACACACCTCGCATCGAGTAC
GCCAACATGGACGGCTCCAACCGGCGGGTCATAGCAGACACACACCTGTTCTGGCCTAAC
GGCCTCACCATTGACTACGCTGGCCGCCGCATGTACTGGGTGGACGCCAAGCACCATGTC
ATCGAGAGGGCAGACTTGGATGGACGCAATCGCAAGGCCGTCATCAGCCAAGGCCTACCT
CACCCGTTTGCCATCACAGTGTTTGAGGACAGCCTATACTGGACTGACTGGCACACCAAG
AGCATCAACAGCGCCAATAAATTCACCGGCAAGAACCAGGAGATCATTCGCAACAAGC-T
GCACTTCCCCATGGACATCCACACCCTGCACCCCCAGAGACAGCCCGCAGGAGGCAGAAA
CCGCTGTGGCACCAACAACGGAGGCTGCAGCCACCTGTGTCTCCCCAGCAACAAGACGCA
CACCTGCGCCTGTCCCACCGGCTTCAAGAAGGTGGACCACAACAACTGTGCCAACGGTCT
TGACAAGTTCCTGCTTTTTGCCCGAAGGACGGACATCCGACGAATCAGCTTCGACACAGA
GGACATGTCCGATGACGTCATTCCTCTGGCTGACGTGCGCAACGCTGTGGCACTGGACTG
GGACGACAAAGACGGCTACATCTACTGGACGGACGTCACCACCGACTCCATTAACAGAGC
ACTGTGGAATGGCACCAAGCAGGAGGTGGTGGTGGACACCAGTCTGGAGAGCCCAGCAGG
TTTGGCGATTGACTGGGTGACCAACAAGCTCTACTGGACCGATGCTGGTACAGATCGTAT
CGAGGTGTCTAATGCTGATGGCAGCATGCGGACTGTCCTGATCTGGGAGAACCTGGACCG
ACCCAGAGACATAGTAGTTGATCCGATCGGAGGTTTTATGTACTGGACAGACTGGGGTGC
CAACCCAAAGATCGAGCGTGCAGGAATGGACGCTTCCAGCCGCATCGTCATCATTTCATC
TAATCTGACGTGGCCCAACGGGCTCGCCATTGACTACGCGACCCAACGCCTGTACTGGGC
CGACGCTGGCATGAAGACTATTGAATTTGGCAACTTTGATGGTTCTGATCGACAGGTTTT
GATTGGCAGCCAGCTGCCTCATCCCTTTGGCCTGACTGTACACGAGGACAAGCTGTACTG
GACAGACTGGCAGTCCAAGAGCATCCAGAGCGCTGACAAGCTCACCGGCTTAGGACGGCA
CACACTGGCAGAAAACCTAGAGAACCTCATGGACATTCACATGTTTCACCGGCACCGAGA
GACAGTGCGAAACCCGTGTGCGGTGAATAATGGAGGCTGCAGCCACCTCTGTCTCCTGGC
TCCTGCTCCCAAAGCCTCCAGCTGTGCCTGTCCCACTGGGATCAACCTGCAGACAGATGG
GAAGACCTGCACGCCTGGGATGAGCAGCTTCCTGATCTTTGCACGGAGAACGGACATCAG
GATGGTGTCTCTGGATATCCCCTACTTTGCCGACGTGGTTCTGGCTGTCAACAGCTCCAT
GAAAAACACCATCGCCATCGGGGTCGACCCCAAAGAAGGAAAAGTCTACTGGTCTGACAG
CACGCTGAAGAAAATCAGCCGGTCCAGCATCACCGGAAAAGAACAAGAAGACATCATATC
TACAGGGTTGGTGACGACTGATGGCCTGGCGGTGGATGCTGTTGGCAGGAAGATCTACTG
GACAGACACAGGAACCAACCGCATTGAGGTTGCCAACCTCGACGGCTCCATGAGGAAAGT
TCTCGTCTGGCAAAGCCTGGACAGCCCTCGAGCCATCGCCCTCTACCATGAGATGGGTTA
TATGTACTGGACAGACTGGGGCGAGCATGCAAAGCTGGAGCGCTCTGCGATGGATGGTTC
AGACCGCCTGGTCCTCATCAGCAACAACCTGGGCTGGCCCAACGGCCTGGCCATCGACAT
GGCTGGCTCACAGTTACTGTGGGCTGACGCTCACACTGAGCGCATCGAGGCAGCCGACCT
GAACGGGCAGAATCGCCACACCCTCGTGACTCCAGTCCAGCACCCGTACGGTTTAACCCT
GCTGGGCTCCCACATCTACTGGACTGACTGGCAGAGCCGCAGCATCCAGAGAGCTGACAA
GAACACGGGGACCAATACCATCACGGTGCGAGCCAACCTGCCGGGCCTGATGGACATCCA
GGCTGTGGACAGGGAGAGGCCTCTGGGTTTCAATAAGTGTGGCAGGAGGAACGGCGGCTG
CACCCACCTGTGCCTGCCCCGTCCCAACGGCACGTCCTGCGCCTGTCCCACCGGCATCCT
GCTCAAGGGAGACGGCAGGTCATGTGACGACTCCCCGGAGTCGTTCCTGCTGTTCTCCAA
CCGCGTCAGCGTGCGCAGAATCTCCCTCGACACCAATGACCACACAGATGTGCATGTACC
GGTGCCCGAGCTACACAACGTCATCTCACTGGATTACGACAGCGTGGACGGAAAGCTTTA
CTACACCGATGTCACCCTGGATGTTATACGGCGTGCGAACTTGGATGGCAGCGGCATGGA
GACGGTGATCAGCCAGGGCCTGAAGACCACAGACGGGCTGGCTGTAGACTGGGTGGCCAG
GAACATGTACTGGACCGACACCGGGCGCAACACCATCGAGGTGGCCCGCCTGGATGGAAC
GAGCCGCAAAGTCCTGGTCAACAACAGTCTGGATGAACCCCGTGCGATTGCAGTGTTCCC
AAGCAAAGGTTTCCTGTTCTGGACTGACTGGGGTCACATTGCAAAGATTGAGAGATCTCA
CCTGGACGGCTCGGACCGAAAGGTTCTGATCAACACCGATCTGGGCTGGCCCAACGGGCT
CACACTGGACTACGACACACGAAGGATCTTCTGGGTGGACGCCCACCTGGACAGGATTGA
AAGTTCGGACCTGAATGGGAAACTGCGCCAGGTCCTCGTCAGTCCCGTGTCCCACCCGTT
CGCCCTCACACAGTTGAAGCCGGTGTCCTCCCCTCTAACTCCTTTCTCCCGACTCTCGCA
GCAAGACCGCTGGATCTACTGGACGGACTGGCAGACAAAGTCCATCCAGCGGGTGGATAA
ACACACCGGCCGCAACAAGGAAACGGTGCTGGCCAACGTGGAGGGCCTCATGGACATCAT
AGTGGTGTCACCTCACAGGCAGACAGGTACCAACCTCTGTGGGGTGAATAATGGCGGCTG
CACTCACCTCTGCTTCGCCAAGACCAACAGTTTTGTGTGTGCCTGTCCTGATGAGCCAGA
CGGGCGACCCTGCTCCACCATTTCAGGTTACATCCCCACCTCTCCTGCCAGAGGAACCAG
CAGCACTCCGGTCCCTAACAAGATCCCCAAAGCTCCAACAGACACCCCACACGCAGGACC
CTCACCTGTCAACTGCACTGACAAGACCCTAAACATAGAAGGCTGCTTGAACAACGTGGT
GACGGCTCCTCACGGAGAAGGACTTCATATCAGCTATGTGATCGGTGGAGTTCTGACCAT
CCTGGCTATTCTGATCCTCATCGCTGCTTTGATTATTTACAGACATAAAAAGTCAAAGTT
TGCCGACCCTGGAGTGAGCAACCTGACCTACAGCAATCCCTCATACCGGACATCCACACA
AGAGGTCAAGATCGAGGCGTCGCAAAAGCCTCCAATATACAACCAGCTTCGATATAAGAA
AGAGGGGGGAGTGGACGGAGGCTACACCAAGGAGAAGATCCGCATTGTGGAGGGCGTGTG
TCTCCTGTCCAATGAGGAGCTTTACTGGGACGACCTAAAACAGATCAAGCCGTCCCGAGG
CGGCCTGCACACCTGCATGCGCACAGACACCGTGTCCCTGCAGGCCAGCAGCGCTTCGCT
AGATGACGGCGAGACGGAGCAGCTCCTCCAGGAGGAAGCGTCCGAATGCTCCTCCATAAC
CACTCTGACCCCCTCAGCCATCACCCCACAGCGCCACGCCCAGCACAGCCTGCCCGACAC
CGGCTGGGCCTCCACGCGCAAGCCCTCCACCGAGAGCGAAGCACTGCTGCTCACCGTCAT
GACTCAGTCTTCACGTTGCAGCAAGGCGAGACTGGATGGAGCTATCTGTCGGTCGGGAAA
TGGGAACACAAGTGGAAGGATGCTGTGCTGTGGAGTTTCTCAATCATCTCTGTCCCCTTC
CCTCAAGCAGGATTGTCAGCTCACTGGTCTGGAAACCAGCTCTTCATTGCTCAAGGCAGA
CTCGT-------------------------------------------------------
------------------------------------------------------------
------------------------------------------------------------
------------------------------------------------------------
-----------------------------------------GCCCAGAAAACCCTGCTAG
CCCCGCAGCAGCAGCCACAGGTCCCAACCTAAGTTCAGCCCGGACCTCCACCTGCTGCAC
ACATTGCCTGTCCTTGATCCTTGAGCTGCAGCAGTCCGAC--------------------
------------------------------------------------------------
------------------------------------------------------------
------------------------------------------------------------
------------------------------------------------------------
------------------------------------------------------------
------------------------------------------------------------
------------------------------------------------------------
----------------------------------------------CTGAATTGA
>E.fuscoguttatus.23596_fus
ATG---------------------------------------------------------
------------------------------------------------------------
----------------------------------------AGCAACGCTGCCTCTGAGTC
C-----------------------------------------------------------
-----------------------------------------------------------C
CTGACAAACGTTGTGATGTGAACAGTGATTCAGATTCATTCTGCATAGAGTCCCAGG---
----------------------------------------------------------CA
GGAGTTCAGGGCAGCGCTGAGTGCTCGTGCGGGAGGAACCACTTCACATGTGCGGTCAGT
GCGTTCGGGGAGTGTACCTGCATCCCGGCCCAGTGGCAGTGTGACGGAGACAACGACTGC
GGGGATCACAGCGACGAGGACGGATGCATGCTCCCCACCTGCTCGCCGCTGGACTTCCAC
TGCGACAATGGCAAATGTATCCGCCGCTCCTGG--------------------GTGTGTG
ACGGAGACAACGACTGC-------------------GAGGACGACTCCGACG--------
-------------------------------------------------------AACAG
GACTGC------CCTCCCAGAGAGTGCGAAGAGGACGAGTTTCACTGCCAGAATGGCTAC
TGTATTCGCAGCCTCTGGCACTGCGATGGCGACAACGACTGTGGGGACAACAGTGACGAA
CAGTGTGACATGCGGAAATGCTCGGACAAGGAGTTCCGCTGCACAGATGGCAGCTGTATC
GCTGAACACTGGTACTGTGATGGAGACACGGACTGTAAGGACGGATCAGATGAGGAAAAC
TGCCCCTCAGATGTGATGGCAGCCACCTGCAGCGTGGAGGAGTTCCAGTGTGCATACGGC
CGCTGTATCCTGGACATCTACCACTGTGACGGAGACGATGACTGCGGAGACTGGTCAGAC
GAGTCGGACTGCTCTTCCCACCAGCCATGCAGATCAGTTGAGTTCATGTGCAGCAGCGGG
ATGTGCATCAACGCCGGCTGGAGGTGTGACGGCGAATTCGACTGTGACGACCAGTCGGAT
GAGAAGAACTGCACCACGTCCATGTGCACGGCCGATCAGTTCCGCTGCGGCACTGGACGC
TGCGTCCGGTTGTCATGGAGATGCGATGGCGAGCCTGACTGCTCCGACCGCAGTGATGAA
GAGGGCTGCGAGAAAACTGAGAGTCCCCCATGTGCTCCTGATCAGTTCCAGTGTGGGAAC
GGACGCTGTATCGGTCAGAGGAAGGTGTGCAATGAGGTCAACGACTGCGGAGACGGGACT
GACGAACACCCACATCATGACTGCCGTCCGCGCTCCAGCGAGGGCAACTGTAACCAGAAT
AACGGAGGCTGCTCCCAGAAGTGTCAGATGGTCAGAGGACTGGTCCAGTGCACCTGTCAC
ACTGGATACCGACTGATGGACGACGGCAAAGCCTGCCAGGATGTGGACGAGTGTGCCGAA
GAAGGCTACTGCAGCCAGGGCTGTACCAACACGGAGGGGGGGTTCCAGTGCTGGTGCGTC
CAGGGCTACGAGCTCCGACCTGACAAGCGCAGCTGCAAAGCTCTGGGTCCAGAGCCGGTG
CTGCTTTTTGCCAACCGCATCGACATCCGTCAGGTTTTGCCGCACCGCTCTGAGTACACC
CTGCTGCTCAACAACCTGGAGAACGCCATCGCCCTGGACTTCCACCACAGTCGCGAGCTG
GTCTTCTGGTCCGACGTGACGCTTGACCGCATCATGAAGGCCAACCTCAACGGCTCCAAC
GTAGAGGAGGTCGTCTCCACTGGTCTGGAGAGCCCAGGTGGACTGGCCATAGACTGGATC
CATGACAAGTTGTACTGGACAGACTCAGGAACGTCCCGTATCGAGGTGGCAAACCTGGAC
GGGACACACCGCAAGGTGCTGCTGTGGCAGAACATGGAGAAGCCCCGAGCCATCGCTCTG
CACCCCATCGAGGGTAAGATCTACTGGACGGACTGGGGCAACACACCTCGCATCGAGTAC
GCCAACATGGACGGCTCCAACCGGCGGGTCATCGCAGACACACACCTATTCTGGCCCAAC
GGCCTCACCATTGACTACGCTGGCCGCCGCATGTACTGGGTGGACGCCAAGCACCATGTC
ATCGAGAGGGCAGACTTGGATGGACGCAATCGCAAGGCCGTCATCAGCCAAGGCCTACCT
CACCCGTTTGCCATCACAGTGTTTGAGGACAGCCTATACTGGACTGACTGGCACACCAAG
AGCATCAACAGCGCCAATAAATTCACCGGCAAGAACCAGGAGATCATTCGCAACAAGC-T
GCACTTCCCCATGGACATCCACACCCTGCACCCCCAGAGGCAGCCTGCAGGAGGCAGAAA
CCGCTGTGGCACCAACAACGGAGGCTGCAGCCACCTGTGTCTCCCCAGCAACAAGACGCA
CACCTGCGCCTGTCCCACCGGCTTCAAGAAGGTGGACCACTACAACTGTGCCAACGGTCT
TGACAAGTTCCTGCTTTTTGCCCGAAGGACGGACATCCGACGAATCAGCTTCGACACAGA
GGACATGTCCGATGACGTCATCCCTCTGGCTGACGTGCGCAACGCTGTGGCACTGGACTG
GGATGACAAAGACGGCTACATCTACTGGACAGACGTCACCACTGACTCCATTAACAGAGC
ACTGTGGAATGGCACCAAGCAGGAGGTGGTGGTGGACACCAGTCTGGAGAGCCCAGCAGG
TTTGGCAATTGACTGGGTGACCAACAAGCTCTACTGGACCGATGCTGGTACAGATCGTAT
CGAGGTGTCTAATGCTGATGGCAGCATGCGGACTGTCCTGATCTGGGAGAACCTGGACCG
ACCCAGAGACATAGTCGTTGATCCGATCGGAGGTTTTATGTACTGGACAGACTGGGGTGC
CAACCCAAAGATCGAGCGTGCAGGAATGGACGCCTCCAGCCGCATCGTCATCATTTCATC
TAATCTGACGTGGCCCAACGGACTCGCCATTGACTACGCGACCCAACGCCTGTACTGGGC
CGACGCTGGCATGAAGACTATTGAATTTGGCAACTTTGATGGTTCTGATCGACAGGTTTT
GATTGGCAGCCAGCTGCCTCATCCCTTTGGCCTGACTGTACATGAGGACAAGCTGTACTG
GACAGACTGGCAGTCCAAGAGCATCCAGAGCGCTGACAAGCTCACTGGCTTAGGACGGCA
CACACTGGCAGAAAACCTAGAGAACCTCATGGACATTCACATGTTTCACCGGCACAGAGA
GACAGTGCGAAACCCGTGTGCGGTGAATAATGGAGGCTGCAGCCACCTCTGTCTCCTGGC
TCCTGCTCCCAAAGCCTCCAGCTGTGCCTGTCCCACTGGGATCAACCTGCAGACAGATGG
GAAGACCTGCACGCCTGGGATGAGCAGCTTCCTGATCTTTGCACGGAGAACGGACATCAG
GATGGTGTCTCTGGATATCCCCTACTTTGCTGACGTGGTTCTGGCTGTCAACAGCTCCAT
GAAAAACACTATCGCCATCGGGGTCGACCCCAAAGAAGGAAAAGTCTACTGGTCTGACAG
CACGCTGAAGAAAATCAGCCGGTCCAGCATCAGCGGAAAAGAACAAGAAGACATCATATC
TACAGGGTTGGTGACGACTGATGGCCTGGCGGTGGATGCTGTTGGCAGGAAGATCTACTG
GACGGACACAGGAACCAACCGCATTGAGGTTGCCAACCTCGACGGCTCCATGAGGAAAGT
TCTCGTCTGGCAAAGCCTGGACAGCCCTCGAGCCATCGCCCTCTACCATGAGATGGGTTA
TATGTACTGGACAGACTGGGGCGAGCATGCAAAGCTGGAGCGCTCTGCGATGGACGGATC
AGACCGCCTGGTCCTCATCAGCAACAACCTGGGCTGGCCCAACGGCCTGGCTATCGACAT
GGCTGGCTCACAGTTACTGTGGGCTGACGCTCACACTGAGCGCATCGAGGCGGCCGACCT
GAATGGGCAGAATCGCCGCACCCTCGTGACTCCAGTCCAGCACCCGTACGGTTTAACCCT
GCTGGGCTCCCACATCTACTGGACCGACTGGCAGAGTCGCAGCATCCAGAGAGCTGACAA
GAACACGGGGACCAACACCATCACGGTGCGAGCCAACCTGCCAGGCCTGATGGACATCCA
GGCTGTGGACAGGGAGAGGCCTCTGGGTTTCAATAAGTGTGGCAGGAGGAACGGCGGCTG
CACCCACCTGTGCCTGCCCCGTCCCAACGGCACGTCCTGCGCCTGTCCCACCGGCATCCT
GCTCAAGGGAGACGGCAGGTCATGTGACGACTCCCCGGAGTCGTTCCTGCTGTTCTCCAA
CCGCGTCAGCGTGCGCAGAATCTCCCTCGACACCAATGACCACACAGATGTGCATGTACC
GGTGCCCGAGCTACACAACGTCATCTCACTGGACTACGACAGCGTGGATGGAAAGCTTTA
CTACACCGATGTCACCCTGGATGTTATACGGCGTGCGAACTTGGATGGCAGCGGCATGGA
GACGGTGATCAGCCAGGGCCTGAAGACCACAGACGGGCTGGCTGTAGACTGGGTGGCCAG
GAACATGTACTGGACCGACACCGGGCGCAACACCATCGAGGTGGCCCGCCTGGATGGAAC
GAGCCGCAAAGTCCTGGTCAACAACAGTCTGGATGAACCCCGAGCGATTGCAGTGTTCCC
AAGCAAAGGTTTCCTGTTCTGGACTGACTGGGGTCACATTGCAAAGATTGAGAGATCTCA
CCTGGACGGCTCGGACCGAAAGGTTCTGATCAACACCGATCTGGGCTGGCCCAACGGGCT
CACACTGGACTACGACACACGAAGGATCTTCTGGGTGGACGCCCACCTGGACAGGATCGA
AAGTTCGGACCTGAATGGGAAACTGCGCCAGGTCCTCGTCAGTCCCGTGTCCCACCCGTT
CGCCCTCACACAGTTGAAGCCGGTGTCCTCCCCTCTAACTCCTTTCTCCCGACTCTCGCA
GCAAGACCGCTGGATCTACTGGACGGACTGGCAGACAAAGTCCATCCAGCGGGTGGATAA
ACACACCGGCCGCAACAAGGAAACGGTGCTGGCCAACGTGGAGGGCCTCATGGACATCAT
AGTGGTGTCACCTCACAGGCAGACAGGTACCAACCTCTGTGGGGTGAATAATGGCGGCTG
CACTCACCTCTGCTTCGCCAAGACCAACAGTTTTGTGTGCGCCTGTCCTGATGAGCCAGA
CGGGCGACCCTGCTCCACCATTTCAGGTTACATCCCCACCTCTCCTGCCAGAGGAACCAG
CAGCACTCCGGTCCCTAACAAGATCCCCAAAGCTCCAACAGACACCCCACACGCAGGACC
CTCACCTGTCAACTGCACTGACAAGACCCTAAACATAGAAGGCTGCTTGAACAACGTGGT
GACGGCTCCTCACGGAGAAGGACTTCATATCAGCTATGTGATCGGTGGAGTTCTGACCAT
CCTGGCTATTCTGATCCTCATCGCTGCTTTGATTATTTACAGACATAAAAAGTCAAAGTT
TGCCGACCCTGGAGTGAGCAACCTGACCTACAGCAATCCCTCATACCGGACATCCACACA
AGAGGTCAAGATCGAGGCGTCGCAGAAGCCTCCGATATACAACCAGCTTCGATATAAGAA
AGAGGGGGGAGTGGACGGAGGCTACACCAAGGAGAAGATCCGCATTGTGGAGGGCGTGTG
TCTCCTGTCCAATGAGGAGCTTTACTGGGACGACCTAAAACAGATCAAGCCGTCCCGAGG
CGGCCTGCACACCTGCATGCGCACAGACACCGTGTCCCTGCAGGCCAGCAGCGCTTCGCT
AGATGACGGCGAGACGGAGCAGCTCCTCCAGGAGGAAGCGTCCGAATGCTCCTCCATAAC
CACTCTGACCCCCTCAGCCATCACCCCACAGCGCCACGCCCAGCACAGCCTGCCCGACAC
CGGCTGGGCCTCCACGCGCAAGCCCTCCACCGAGAGCGAAGTG-----------------
------------------------------------------------------------
------------------------------------------------------------
------------------------------------------------------------
------------------------------------------------------------
------------------------------------------------------------
------------------------------------------------------------
------------------------------------------------------------
------------------------------------------------------------
------------------------------------------------------------
------------------------------------------------------------
------------------------------------------------------------
------------------------------------------------------------
------------------------------------------------------------
------------------------------------------------------------
------------------------------------------------------------
------------------------------------------------------------
------------------------------------------------------------
----------------------------------------------------TGA
>C.altivelis-GLEAN-10026896_alt
------------------------------------------------------------
------------------------------------------------------------
------------------------------------------------------------
------------------------------------------------------------
------------------------------------------------------------
------------------------------------------------------------
------------------------------------------------------------
------------------------------------------------------------
------------------------------------------------------------
------------------------------------------------------------
------------------------------------------------------------
------------------------------------------------------------
------------------------------------------------------------
------------------------------------------------------------
------------------------------------------------------------
------------------------------------------------------------
------------------------------------------------------------
------------------------------------------------------------
------------------------------------------------------------
------------------------------------------------------------
------------------------------------------------------------
------------------------------------------------------------
------------------------------------------------------------
------------------------------------------------------------
------------------------------------------------------------
------------------------------------------------------------
------------------------------------------------------------
------------------------------------------------------------
------------------------------------------------------------
------------------------------------------------------------
------------------------------------------------------------
------------------------------------------------------------
------------------------------------------------------------
------------------------------------------------------------
------------------------------------------------------------
------------------------------------------------------------
------------------------------------------------------------
------------------------------------------------------------
-------------------------------------------------------ATGTC
ATTGAGAGGGCAGACTTGGATGGACGCAATCGCAAGGCCGTCATCAGCCAAGGCCTACCT
CACCCGTTTGCCATCACAGTGTTTGAGGACAGTCTATACTGGACTGACTGGCACACCAAG
AGCATCAACAGCGCCAATAAATTCACCGGCAAGAACCAGGAGATCATTCGCAACAAGCTT
GCACTTCCCCATGGACATCCACACCCTGCACCCCCAGAGGCAGCCTGCAGGAGGCAGAAA
CCGCTGTGGCACCAACAACGGAGGCTGCAGCCACCTGTGTCTCCCCAGCAACAAGACGCA
CACTTGCGCTTGTCCCACCGGCTTCAAGAAGGTGGACCACAACAACTGTGCCAACGGTCT
TGACAAGTTCCTGCTTTTTGCCCGAAGGACGGACATCCGACGAATCAGCTTCGACACAGA
GGACATGTCCGATGACGTCATTCCTCTGGCTGATGTGCGCAACGCCGTGGCACTGGACTG
GGACGACAAAGACGGCTACATCTACTGGACGGACGTCACCACCGACTCCATTAACAGAGC
ACTGTGGAATGGCAGCAAGCAGGAGGTGGTGGTGGACACCAGTCTGGAGAGCCCAGCAGG
TTTGGCAATTGACTGGGTGACCAACAAGCTCTACTGGACCGATGCTGGTACAGATCGTAT
CGAGGTGTCTAATGCTGATGGCAGCATGCGGACTGTCCTGATCTGGGAGAACCTGGACCG
ACCCAGAGACATAGTCGTTGATCCGATCGGAGGTTTTATGTACTGGACAGACTGGGGTGC
CAACCCAAAGATCGAGCGTGCAGGAATGGACGCCTCCAGCCGCATCGTCATCATTTCATC
TAATCTGACGTGGCCCAACGGGCTCGCCATTGACTACACGACCCAACGCCTGTACTGGGC
TGACGCTGGCATGAAGACTATTGAATTTGGCAACTTTGATGGTTCTGATCGACAGGTTTT
GATTGGCAGCCAGCTGCCTCATCCCTTTGGCCTGACTGTACACGAGGACAAGCTGTACTG
GACAGACTGGCAGTCCAAGAGCATCCAGAGCGCTGACAAGCTCACCGGCTTAGGACGGCA
CACACTGGCAGAAAACCTAGAGAACCTCATGGACATTCACATGTTTCACCGACACAGAGA
GACAGTGCGAAACCCGTGTGCAGTGAATAATGGAGGCTGCAGCCACCTCTGTCTCCTGGC
TCCTGCTCCCAAAGCCTCCAGCTGTGCCTGTCCCACTGGGATCAACCTGCAGACAGATGG
GAAGACCTGCACGCCTGGGATGAGCAGCTTCCTGATCTTTGCACGGAGAACGGACATCAG
GATGGTGTCTCTGGATATCCCCTACTTTGCTGACGTGGTTCTGGCTGTCAACAGCTCCAT
GAAAAATACCATTGCCATCGGGGTCGACCCCAAAGAAGGAAAAGTCTACTGGTCTGACAG
CACGCTGAAGAAAATCAGCCGGTCCAGCATCAGCGGAAAAGAACAAGAAGACATCATATC
TACAGGGTTGGTGACGACTGATGGCCTGGCGGTGGATGCTGTTGGCAGGAAGATCTATTG
GACGGACACAGGAACCAACCGCATTGAGGTTGCCAACCTCGACGGCTCCATGAGGAAAGT
TCTCGTCTGGCAAAGCCTGGACAGCCCTCGAGCCATCGCCCTCTACCATGAGATGGGTTA
TATGTACTGGACAGACTGGGGCGAGCATGCAAAGCTGGAGCGCTCTGCGATGGACGGATC
AGACCGCCTGGTCCTCATCAGCAACAACCTGGGCTGGCCCAACGGCCTGGCCATCGACAT
GGCTGGCTCACAGTTACTGTGGGCTGACGCTCACACTGAGCGCATCGAGGCAGCCGACCT
GAATGGGCAGAATCGGCGCACCCTCGTGACTCCAGTCCAGCACCCGTACGGTTTAACCCT
GCTGGGCTCCCACATCTACTGGACCGACTGGCAGAGCCGCAGCATCCAGAGAGCTGACAA
GAACACAGGGACCAACACCATCACGGTGCGAGCCAACCTGCCGGGCCTGATGGACATCCA
GGCTGTGGACAGGGAGAGGCCTCTGGGTTTCAATAAGTGTGGCAGGAGGAACGGCGGCTG
CACCCACCTGTGCCTGCCCCGTCCCAACGGCACGTCCTGCGCCTGTCCCACCGGCATCCT
GCTCAAGGGAGACGGCAGGTCATGTGACGACTCCCCGGAGTCGTTCCTGCTGTTCTCCAA
CCGCGTCAGCGTGCGCAGAATCTCCCTCGACACCAATGACCACACAGATGTGCATGTACC
GGTGCCCGAGCTACACAATGTCATCTCACTGGATTACGACAGCGTGGATGGAAAGCTTTA
CTACACCGATGTCACCCTGGATGTTATAC-------------------------------
------------------------------------------------------------
------------------------------------------------------------
------------------------------------------------------------
--------GTTTCCTTTTCTGGACTGACTGGGGTCACATTGCAAAGATTGAGAGATCTCA
CCTGGATGGCTCAGACCGAAAGGTTCTGATCAACACCGATCTGGGCTGGCCCAACGGGCT
CACACTGGACTACGACACACGAAGGATCTTCTGGGTGGACGCCCACCTGGACAGGATCGA
AAGTTCGGACCTGAATGGGAAACTGCGCCAGGTCCTCGTCAGTCCCGTGTCCCACCCGTT
CGCCCTCACACAGTTGAAGCCGGTGTCCTCCCCTCTAACTCCTTTCTCCCGACTCTCGCA
GCAAGACCGCTGGATCTACTGGACGGACTGGCAGACAAAGTCCATCCAGCGGGTGGATAA
ACACACCGGCCGCAACAAGGAAACGGTGCTGGCCAACGTGGAGGGCCTCATGGACATCAT
AGTGGTGTCACCTCACAGGCAGACAGGTACCAACCTCTGTGGGGTGAATAATGGCGGCTG
CACTCACCTCTGCTTCGCCAAGACCAACAGTTTTGTGTGCGCCTGTCCTGATGAGCCAGA
CGGGCGACCCTGCTCCACCA------GTTACATCCCCACCTCTCCTGCCAGAGGAACCAG
CAGCACTCCGGTCCCTAACAAGATCCCCAAAGCTCCAACAGACACCCCACACGCAGGACC
CTCACCTGTCAACTGCACTGACAAGACCCTAAACATAGAAGGCTGCTTGAACAACGTGGT
GACGGCTCCTCACGGAGAAGGACTTCATATCAGCTATGTGATCGGTGGAGTTCTGACCAT
CCTGGCTATTCTGATCCTCATCGCTGCTTTGATTATTTACAGACATAAAAAGTCAAAGTT
TGCTGACCCTGGAGTGAGCAACCTGACCTACAGCAATCCCTCATACCGGACATCCACACA
AGAGGTCAAGATCGAGGCGTCGCAAAAGCCTCCAATATACAACCAGCTTCGATATAAGAA
AGAGGGGGGAGTGGACGGAGGCTACACCAAGGAGAAGATCCGCATTGTGGAGGGCGTGTG
TCTCCTGTCCAATGAGGAGCTTTACTGGGACGACCTAAAACAGATCAAGCCGTCCCGAGG
CGGCCTGCACACCTGCATGCGCACAGACACCGTGTCCCTGCAGGCCAGCAGCGCTTCGCT
AGATGACGGCGAGACGGAGCAGCTCCTCCAGGAGGAAGCGTCCGAATGCTCCTCCATAAC
CACTCTGACCCCCTCAGCCATCACCCCACAGCGCCACGCCCAGCACAGCCTGCCCGACAC
CGGCTGGGCCTCCACGCGCAAGCCCTCCACCGAGAGCGAAGTG-----------------
------------------------------------------------------------
------------------------------------------------------------
------------------------------------------------------------
------------------------------------------------------------
------------------------------------------------------------
------------------------------------------------------------
------------------------------------------------------------
------------------------------------------------------------
------------------------------------------------------------
------------------------------------------------------------
------------------------------------------------------------
------------------------------------------------------------
------------------------------------------------------------
------------------------------------------------------------
------------------------------------------------------------
------------------------------------------------------------
------------------------------------------------------------
----------------------------------------------------TGA
