# Supplementary material for: Chromosome-Level Genome Assembly of the Speckled Blue Grouper (Epinephelus cyanopodus) Provides Insight into Its Adaptive Evolution
Source: Biology (Basel). 2022 Dec 13;11(12):1810. doi: 10.3390/biology11121810 (PMC9775623; doi:10.3390/biology11121810)
Supplement: Supplementary file 1 [file biology-11-01810-s001.zip › Supplemental Data/HO01346.align]

>OF21511-RA_aka
ATGGAGACGACAGAAGTTTGTGAGATTGATGTGGCG-ACCAGAAGAATAGTGGGAGGCAG
TGACTCTCCACCTGAACTGGACAGCCCATGTCAGGAGGAGGTTGCAGAGTTTGGTTTGGG
GTTGTGCTGCGCTGACGAGGAGAGGGGAGAAACTCCAGGCAGAGAGGACAGTCCCAGCGA
CCTGGTGGAGGCTGAGCTCGACCCTGGAGGAGACCTCAAGGCCGGAGAGGACAAGGCTTT
TGGAAAGGAGGTCGTTCTGTTGATGCAGGCCCTGAACTCTCTCGCCACTCCTGAGGAGAA
ACTAGCCGCTCTGTGCAAGAAATATGCAGACCTGTTGGAGGAGAGCCGCTGCATGCAGAA
GCGTCTGAAAGCCCTGCAGAAGAAGCAGTCTCAGATAGTGAAGGAGAAGATCCACCTGCA
GGGAGAACACAGCAAGGCCATCCTGGCCCGCAGCAAGCTGGAGAGTCTCTGTCGGGAGCT
GCAGAGACACAACAAGACACTGAAGGAGGAAAACGCCCAGCGGTCCAGGGAGTACGAGGA
GCAGCGGAAGGAGGCCATGCTGCACTTCCAGATGACCTTGAGCGATATCGAGGTGCAGAT
GGAGCAGCACAGCTCCCACAACACCAAGCTGAGGCAGGAGAACATGGAGCTGGCCGAGAA
GCTGAAAAAGCTCATCGAGCAGTACGAGCTGCGAGAGGAGCACATAGACAAGGTGTTCAA
GCACAAGGAGCTGCAGCAGCAGCTGATGGACGCGAAGCTGCAGAGAATCACCGAGATGAT
GAAAGAAGTCGAGGAGAAGCAGCAAAGAGAGAGAGACTTTCTGCTGAAGGACGCCACGGA
GTCCAGACACAAGTGTGAGCTGATGAAGGAGCAAGAAACACAGCTCAAACAACAGCTCTC
CCTGTACATGGACAAGTTCGAGGAGTTTCAGAGCACTCTGGCTAAAAGCAACGAGGTCTT
CACCACGTTCAGACAAGAGATGGAGAAGATGACCAAGAAGATCAAGAAGCTGGAGAAGGA
GACGACACAGTGGAGGACCAAATGGGAGAGTAACAACCAGGCCCTGCTGCAGATGGCCGA
GGAGAAAACTCTTCGTGACGGCCACTTCAAGGCTCTGCAGGGGAAGCTGGAGTTGCTGGA
GAGGCTGTGCAGAGCCCTGCAGAAGGAGAGGAACGACCTCAACAACCAGCTCAGCCTCCT
CCAGGAACAGGGAGACAAAGGGACCACAGCGCCTCCTGAAGCCCAGCCAAGGGAGCCCTC
CAACGGGGAGGAGGACGAGGACGA------GGTGGAG------------------GAGGA
GGAAGATGAGGAGGGCTTGGCGCAGGGTGACGAGCTGGAGACAGAGGGCGTCCACCAAGC
TCCCAGACCACCTGAACTGGACCCCACGACGGCTGCTACTGACAAAACCACTACTG----
--CGACGACGACGACGACGACCAGCCAGCCTGCAGAAGCACCGCCCTCACAGCAGGACTG
A
>Ecy-GLEAN-10026217_Ecy
ATGGAGACGACAGAAGTTTGTGAGATTGATGTGGCG-ACCAGGAGAATAGTGGGAGGCAG
CGACTCTCCACCTGAACTGGACAGCCCATGTCAGGAGGAGGTTGCAGAGTTTGGTTTGGG
GTTGTGCTGCGCTGACGAGGAGAGGGGAGAAACTCCAGGCAGAGAGGACAGTCCCAGCGA
CCTGGTGGAGGCTGAGCTTGACCCTGGAGGAGACCTCAAGGCCGGAGAGGACAAGGCTTT
TGGAAAGGAGGTCGTTCTGTTGATGCAGGCTCTGAACTCTCTCGCCACTCCTGAGGAGAA
ACTAGCCGCTCTGTGCAAGAAATATGCAGACTTGTTGGAGGAGAGCCGCTGCATGCAGAA
GCGTCTGAAAGCCCTGCAGAAGAAGCAGTCTCAGATAGTGAAGGAGAAGATCCACCTGCA
GGGAGAACACAGCAAGGCCATCCTGGCCCGCAGCAAGCTGGAGAGTCTCTGTCGGGAGCT
GCAGAGACACAACAAGACACTGAAGGAGGAAAACGCCCAGCGGTCCAGGGAGTACGAGGA
GCAGCGGAAGGAGGCCATGCTGCACTTCCAGATGACCTTGAGCGATATCGAGGTGCAGAT
GGAGCAGCACAGCTCCCACAACACCAAGCTGAGGCAGGAGAACATGGAGCTGGCCGAGAA
GCTGAAAAAGCTCATCGAGCAGTACGAGCTGCGAGAGGAGCACATAGACAAGGTGTTCAA
GCACAAGGAGCTGCAGCAGCAGCTGATGGACGCGAAGCTGCAGAGAATCACCGAGATGAT
GAAAGAAGTCGAGGAGAAGCAGCAAAGAGAGAGAGACTTTCTGCTGAAGGACGCCACGGA
GTCCAGACACAAGTGTGAGCTGATGAAGGAGCAAGAAACACAGCTCAAACAACAGCTCTC
CCTGTACATGGACAAGTTCGAGGAGTTTCAGAGCACTCTGGCTAAAAGCAACGAGGTCTT
CACCACGTTCAGACAAGAGATGGAGAAGATGACCAAGAAGATCAAGAAGCTGGAGAAGGA
GACGACACAGTGGAGGACCAAATGGGAGAGTAACAACCAGGCCCTGCTGCAGATGGCCGA
GGAGAAAACTCTTCGTGACGGCCACTTCAAGGCTCTGCAGGGGAAGCTGGAGCTGCTGGA
GAGGCTGTGCAGAGCCCTGCAGAAGGAGAGGAACGACCTCAACAACCAACTCAGCCTCCT
CCAGGAGCAGGGAGACAAAGGGACCACAGCGCCTCCTGAAGCCCAGCCAAGGGAGCCCTC
CAACGGGGAGGAAGACGAGGAGGAG---GTGGTGGAG------------------GAGGA
GGAAGACGAGGAGGGCTTGGCGCAGGGTGACGAGCTGGAGACAGAGGGCGTCCACCAAGC
TCCCAGACCACCTGAACTGGACCCCACAACGGCTGCTACTGACAAAACCACTACTGCGAC
GACGACGACGACGACGACGACCAGCCAGCCTGCAGAAGCACCGCCCTCACAGCAGGACTG
A
>C.altivelis-GLEAN-10026879_alt
----------------------------ATGTGGCGAACCAGAAGAATAGTGGGAGGCAG
CGACTCTCCACCTGAACTGGACAGCCCATGTCAGGAGGAGGTTGCGGAGTTTGGTTTGGG
GTTGTGTTGCGCTGACGAGGAGAGGGGAGAAACTCCAGGCAGAGAAGACAGTCCCAGTGA
CCTGGTGGAGGCTGAGCTCGACCCCGGAGGAGACCTCAAGGCCGGAGAGGACAAGGCTTT
TGGAAAGGAGGTCGTTCTGTTGATGCAGGCTCTGAACTCTCTCGCCACTCCTGAGGAGAA
ACTAGCTGCTCTGTGCAAGAAATATGCAGACCTGTTGGAGGAGAGCCGCTGCATGCAGAA
GCGTCTGAAAGCCCTGCAGAAGAAGCAGTCTCAGATAGTGAAGGAGAAGATCCACCTGCA
GGGAGAACACAGCAAGGCCATCCTGGCCCGCAGCAAGCTGGAGAGTCTCTGTCGGGAGCT
GCAGAGACACAACAAGACACTGAAGGAGGAAAACGCCCAGCGGTCCAGGGAGTACGAGGA
GCAGCGGAAGGAGGCCATGCTGCACTTCCAGATGACCTTGAGCGATATCGAGGTGCAGAT
GGAGCAACACAGCTCCCACAACACCAAGCTGAGGCAGGAGAACATGGAGCTAGCCGAGAA
GCTGAAAAAGCTCATCGAGCAGTACGAGCTGCGAGAGGAGCACATAGACAAGGTGTTCAA
GCACAAGGAGCTGCAGCAGCAGCTGATGGACGCGAAGCTGCAGAGAATCACAGAGATGAT
GAAAGAAGTCGAGGAGAAGCAGCAAAGAGAGAGAGACTTTCTGCTGAAGGACGCCACGGA
GTCCAGACACAAGTGTGAGCTGATGAAGGAGCAAGAAACACAGCTCAAACAACAGCTCTC
CCTGTACATGGACAAGTTTGAGGAGTTTCAGAGCACTCTGGCTAAAAGCAACGAGGTCTT
CACCACTTTCAGACAAGAGATGGAGAAGATGACCAAGAAGATCAAGAAGCTGGAGAAGGA
GACGACACAGTGGAGGACCAAATGGGAGAGTAACAACCAGGCTCTGCTGCAGATGGCCGA
GGAGAAAACTCTTCGTGACGGCCACTTCAAGGCTCTGCAGGGGAAGCTGGAGCTGCTGGA
GAGGCTGTGCAGAGCCCTGCAGAAGGAGAGGAACGACCTCAACAACCAGCTCAGCCTCCT
CCAGGAGCAGGGAGACAAAGGGACCACAGCGCCTCCTGAAGCCCAGCCAAGGGAGCCCTC
CAACGGGGAGGAAGACGAGGACGA------GGTGGAG------------------GAGGA
GGAAGACGAGGAGGGCTTGGCGCAGGGTGACGAGCTGGAGACGGAGGGCGTCCACCAAGC
TCCCAGACCACCTGAACTGGACCCCACGACGGCTGCTACTGACAAAACCACTACTG----
-----CGACGACGACGACGACCAGCCAGCCTGCAGAAGCAACGCCCTCACAGCAGGACTG
A
>E.fuscoguttatus.23801_fus
ATGGAGACGACAGAAGTTTGTGAGATTGATGTGGCG-ACCAGAAGAATAGTGGGAGGCAG
CGACTCTCCACCTGAACTGGACAGCCCATGTCAGGAGGAGGTTGCGGAGTTTGGTTTGGG
GTTGTGCTGCGCTGACGAGGAGAGGGGAGAAACTCCAGGCAGAGAGGACAGTCCCAGCGA
CCTGGTGGAGGCTGAGCTTGACCCTGGAGGAGACCTCAAGGCTGGAGAGGACAAGGCTTT
TGGAAAGGAGGTTGTTCTGTTGATGCAGGCTCTGAACTCTCTCGCCACTCCTGAGGAGAA
ACTAGCTGCTCTGTGCAAGAAATATGCAGACCTGTTGGAGGAGAGCCGCTGCATGCAGAA
GCGTCTGAAAGCCCTGCAGAAGAAGCAGTCTCAGATAGTGAAGGAGAAGATCCACCTGCA
AGGAGAACACAGCAAGGCCATCCTGGCCCGCAGCAAGCTGGAGAGTCTCTGTCGGGAGCT
GCAGAGACACAACAAGACACTGAAGGAGGAAAACGCCCAGCGGTCCAGGGAGTATGAGGA
GCAGCGGAAGGAGGCCATGCTGCACTTCCAGATGACCTTGAGCGATATCGAGGTGCAGAT
GGAGCAGCACAGCTCCCACAACACCAAGCTGAGGCAGGAGAACATGGAGCTGGCCGAGAA
GCTGAAAAAGCTCATCGAGCAGTACGAGCTGCGAGAGGAGCACATAGACAAGGTGTTCAA
GCACAAGGAGCTGCAGCAGCAGCTGATGGACGCGAAGCTGCAGAGAATCACCGAGATGAT
GAAAGAAGTCGAGGAGAAGCAGCAAAGAGAGAGAGACTTTCTGCTGAAGGACGCCACGGA
GTCCAGACACAAGTGTGAGCTGATGAAGGAGCAAGAAACACAGCTCAAACAACAGCTCTC
CCTGTACATGGACAAGTTTGAGGAGTTTCAGAGCACTCTGGCTAAAAGCAACGAGGTCTT
CACCACTTTCAGACAAGAGATGGAGAAGATGACCAAGAAGATCAAGAAGCTGGAGAAGGA
GACGACACAGTGGAGGACCAAATGGGAGAGTAACAACCAGGCTCTGCTGCAGATGGCCGA
GGAGAAAACTCTTCGTGACGGCCACTTCAAGGCTCTGCAGGGGAAGCTGGAGCTGCTGGA
GAGGCTGTGCAGAGCCCTGCAGAAGGAGAGGAACGACCTCAACAACCAGCTCAGCCTCCT
CCAGGAGCAGGGAGACAAAGGGACCACAGCGCCTCCTGAAGCCCAGCCAAGGGAGCCCTC
CAATGGGGAGGAAGACGAGGACGA------GGTGGAG------------------GAGGA
GGAAGACGAGGAGGGCTTGGCGCAGGGTGACGAGCTGGAGACGGAGGGCGTCCACCAAGC
TCCCAGACCACCTGAACTGGACCCCACGACGGCTGCTACTGACAAAACCACTACTG---C
GACGACGACGACGACGACGACCAGCCAGCCTGCAGAAGCACCGCCCTCACAGCAGGACTG
A
>Epmoa-GLEAN-10022705_moa
ATGGAGACGACAGAAGTTTGTGAGATTGATGTGGCG-ACCAGAAGAATAGTGGGAGGCAG
CGACTCTCCACCTGAACTGGACAGCCCATGTCAGGAGGAGGTTGCGGAGTTTGGTTTGGG
GTTGTGCTGCGCTGATGAGGAGAGGGGAGAAACTCCAGGCAGAGAGGACAGTCCCAGCGA
CCTGGTGGAGGCTGAGCTCGACCCTGGAGGAGATCTCAAGGCCGGAGAGGACAAGGCTTT
TGGAAAGGAGGTCGTTCTGTTGATGCAGGCTCTGAACTCTCTCGCCACTCCTGAGGAGAA
ACTAGCTGCTCTGTGCAAGAAATATGCAGACCTGTTGGAGGAGAGCCGCTGCATGCAGAA
GCGTCTGAAAGCCCTGCAGAAGAAGCAATCTCAGATAGTGAAGGAGAAGATCCACCTGCA
GGGAGAACACAGCAAGGCCATCCTGGCCCGCAGCAAGCTGGAGAGTCTCTGTCGGGAGCT
GCAGAGACACAACAAGACACTGAAGGAGGAAAACGCCCAGCGGTCCAGGGAGTACGAGGA
GCAGCGGAAGGAGGCCATGCTGCACTTCCAGATGACCTTGAGCGATATCGAGGTGCAGAT
GGAGCAGCACAGCTCCCACAACACCAAGCTGAGGCAGGAGAACATGGAGCTGGCCGAGAA
GCTGAAAAAGCTCATCGAGCAGTACGAGCTGCGAGAGGAGCACATAGACAAGGTGTTCAA
GCACAAGGAGCTGCAGCAGCAGCTGATGGACGCGAAGCTGCAGAGAATCACCGAGATGAT
GAAAGAAGTCGAGGAGAAGCAGCAAAGAGAGAGAGACTTTCTGCTGAAGGACGCCACGGA
GTCCAGACACAAGTGTGAGCTGATGAAGGAGCAAGAAACACAGCTCAAACAACAGCTCTC
CCTGTACATGGACAAGTTTGAGGAGTTTCAGAGCACTCTGGCTAAAAGCAACGAGGTCTT
CACCACTTTCAGACAAGAGATGGAGAAGATGACCAAGAAGATCAAGAAGCTGGAGAAGGA
GACGACACAGTGGAGGACCAAATGGGAGAGTAACAACCAGGCTCTGCTGCAGATGGCCGA
GGAGAAAACTCTTCGTGACGGCCACTTCAAGGCTCTGCAGGGGAAGCTGGAGCTGCTGGA
GAGGCTGTGCAGAGCCCTGCAGAAGGAGAGGAACGACCTCAACAACCAGCTCAGCCTCCT
CCAGGAGCAGGGAGACAAAGGGACCACAGCGCCTCCTGAAGCCCAGCCAAGGGAGCCCTC
CAACGGGGAGGAAGACGAGGACGA------GGTGGAGGAGGAGGAGGAGGAAGACGAGGA
GGAAGACGAGGAGGGCTTGGCGCAGGGTGACGAGCTGGAGACGGAGGGCGTCCACCAAGC
TCCCAGACCACCTGAACTGGACCCCACGACGGCTGCTACTGACAAAACCACTACT-----
-------ACGACGACGACGACCAGCCAGCCTGCAGAAGCACCGCCCTCACAGCAGGACTG
A
>XP-033499612.1_lan
ATGGAGACGACAGAAGTTTGTGAGATTGATGTGGCG-ACCAGAAGAATAGTGGGAGGCAG
CGACTCTCCACCTGAACTGGACAGCCCATGTCAGGAGGAGGTTGCGGAGTTTGGTTTGGG
GTTGTGCTGCGCTGACGAGGAGAGGGGAGAAACTCCAGGCAGAGAGGACAGTCCCAGCGA
CCTGGTGGAGGCTGAGCTCGACCCTGGAGGAGACCTCAAGGCTGGAGAGGACAAGGCTTT
TGGAAAGGAGGTCGTTCTGTTGATGCAGGCTCTGAACTCTCTCGCCACTCCTGAGGAGAA
ACTAGCTGCTCTGTGCAAGAAATATGCAGACCTGTTGGAGGAGAGCCGCTGCATGCAGAA
GCGCCTGAAAGCCCTGCAGAAGAAGCAGTCTCAGATAGTGAAGGAGAAGATCCACCTGCA
GGGAGAACACAGCAAGGCCATCCTGGCCCGCAGCAAGCTGGAGAGTCTCTGTCGGGAGCT
GCAGAGACACAACAAGACACTGAAGGAGGAAAACGCCCAGCGGTCCAGGGAGTACGAGGA
GCAGCGGAAGGAGGCCATGCTGCACTTCCAGATGACCTTGAGCGATATCGAGGTGCAGAT
GGAGCAGCACAGCTCCCACAACACCAAGCTGAGGCAGGAGAACATGGAGCTGGCCGAGAA
GCTGAAAAAGCTCATCGAGCAGTACGAGCTGCGAGAGGAGCACATAGACAAGGTGTTCAA
GCACAAGGAGCTGCAGCAGCAGCTGATGGACGCGAAGCTGCAGAGAATCACCGAGATGAT
GAAAGAAGTCGAGGAGAAGCAGCAAAGAGAGAGAGACTTTCTGCTGAAGGACGCCACGGA
GTCCAGACACAAGTGTGAGCTGATGAAGGAGCAAGAAACACAGCTCAAACAACAGCTCTC
CCTGTACATGGACAAGTTTGAGGAGTTTCAGAGCACTCTGGCTAAAAGCAACGAGGTCTT
CACCACTTTCAGACAAGAGATGGAGAAGATGACCAAGAAGATCAAGAAGCTGGAGAAGGA
GACGACACAGTGGAGGACCAAATGGGAGAGTAACAACCAGGCTCTGCTGCAGATGGCCGA
GGAGAAAACTCTTCGTGACGGCCACTTCAAGGCTCTGCAGGGGAAGCTGGAGCTGCTGGA
GAGGCTGTGCAGAGCCCTGCAGAAGGAGAGGAACGACCTCAACAACCAGCTCAGCCTCCT
CCAGGAGCAGGGAGACAAAGGGACCACAGCGCCTCCTGAAGCCCAGCCAAGGGAGCCCTC
CAACGGGGAGGAAGACGAGGACGAGGATGAGGTGGAG------------------GAGGA
GGAAGACGAGGAGGGCTTGGCGCAGGGTGACGAGCTGGAGACGGAGGGCGTCCACCAAGC
CCCCAGACCACCTGAACTGGACCCCACGACGGCTGCTACTGACAAAACCACTACTG----
-----CGACGACGACGACGACCAGCCAGCCTGCAGAAGCACCGCCCTCACAGCAGGACTG
A
