# Supplementary material for: Chromosome-Level Genome Assembly of the Speckled Blue Grouper (Epinephelus cyanopodus) Provides Insight into Its Adaptive Evolution
Source: Biology (Basel). 2022 Dec 13;11(12):1810. doi: 10.3390/biology11121810 (PMC9775623; doi:10.3390/biology11121810)
Supplement: Supplementary file 1 [file biology-11-01810-s001.zip › Supplemental Data/HO01382.align]

>C.altivelis-GLEAN-10026817_alt
ATGGTGAGGTGGATCGTGTTGCTGTCTGTGTGTCTACATGTCATCTCTGCGACGTTTGAT
TACATCTATGAGGAGCACTCCTTTATGGACCCGGAGGATGTGCTGAGTGTGAGCATTCCT
CTGGAGGAACCACAGCGACCTCTACTGGGAGCAACCATCGTACTGCCATGTTACTTTGAG
GACCACACTGTCCCAGACCCCGGAGCCCCCACCATCGCTCCCCTCGCTCATCGCATCAAA
TGGAGCCTTGTCACCAAAGAAAAAGTCACGACTATCCTGGTGGCCTTGGAAGGAGAGGTG
CGCATCAGTGAGAGCTACCTGGACAGAGTTCACCTGGTGGGATACCCCATGACCTCTACA
GACGCCAGCATCAAGATATCTGAGCTGAGGTCCAGTGACTCGGGGGCCTTCCGCTGTGAG
GTTCAGCACGGCATCGAGGACAGCCACGACACCGTCCACGTGCAGGTTCAAGGTATTGTG
TTCCACTACCGGGCCATCATGGGACGCTACAGTTTGACTTTTGAGAAGGCGACAGCAGCA
TGTGCACAGAACAATGCGGTCATGGCTTCACCTGAGCAGCTTCAAGCAGCCTACGACGAT
GGATTCCACCAGTGTGACGCCGGCTGGCTGTCTGACCACACAGTCAGGTACCCGATCCGT
GATCCGCGTGTGAACTGCTATGGTGACAAAGAGGATCTGCCCGGGGTCAGGACGTACGGA
GTGAGAGACCTCAATGAGACGTATGATGTCTACTGCTTCGCTGAGAAGATGACAGGCAGA
GTTTTCTACACCGCCTCAGCAGAAAAGTTCACCTTCTCTGAAGCCGTGGTGGCCTGCTCC
AATCAGGGAGCTCAGCTGGCCACCACAGGTCAGCTCTACCTGGCCTGGCAGGGCGGGATG
GACGTCTGTAACGCCGGCTGGCTGGGAGACAGGAGCGTCCGCTACCCCATCAACATCCGT
CGGCCGCAGTGTGGAGGGGGGCTGCTGGGGGTGCGAACTGTTTACCTCCACACCAACCAG
ACAGGATACCCACTTCCTGAATCCCGCTATGACGCCTTCTGCTACA--------------
------------------------------------------------------------
-----------------------------------------------CAGAGTCCCCTGA
TGAAGAAGGTTCGGGCATCATAGAGGAAGGAAGTGGCGTGCTGAGTGTTACGGCAGTGAC
GCAGAGCCCAGAGGTATTCTTCAGGAGGACGACCACAGAGAGCGAGGCGATCGGAGAGGT
GGAGACTCAGCAGCCGACGGCGGTGGACTTCACCTACACAGAGAGCCCTACTGAGCTGCC
GCTGCCTCAGCCACCAAACGTCACTGAGATCATCACTGACCTAATCGAGGCAGCCACCGC
CAGGCCCGACACAGGCAGAGAGCTCAGCAGAGCCTTTGTGATTCCTCCCACTGGTGTGGT
CTTCCATTACCGCTCAGGCTCAGGCCGTTACGCCTTCACCTTCGTGGAGGCCCAGCTGGC
CTGTCAGAGTGTCGGAGCCTCCATGGCCACGCCAGAGCAGCTGCAGGCGGCATATAAGGC
TGGATATCACCAGTGTGACGCAGGATGGTTACTGGACCAGACTGTAAGGTATCCTATTGT
TTCACCTCGAGAAAAGTGTGCTGGAGATCTGGGTGAGCAACCTGGAGTTCGGTCCTACGG
TTTGAGGCCAGCAGATGAGAGATATGATGTGTACTGCTACATCGATGGGCTCAAAGGTGA
GGTTTTCCATGTGGGCTCTGCTGAGGGTTTCACCTATGATGAGGCTGCTTCCAGCTGTCA
CGAGCAGAATGCTGTACTGGCCTCCCCTGGAGAGCTCTACGTAGCCTGGAAAATGGGCTT
TGACAAGTGCCGCGCCGGCTGGCTAGTGGATGGCAGTGTCCGCTATCCTATCAACAACCC
TCGCACTGAGTGTGGGTCTGGGAGATCAGGGGTGCACACTGTGCACGCTCACAACAACCA
GACAGGCTTCCCTGGGCTTAACGACAGATTTGATGCATACTGTTTCAGAGCTGATATTCA
GCTTATTGCAAATGAAACTGGACTGAACATCACGGATATTGAAGAGGCTCTCCTTAACTT
AACATCAATTACTGATTTGTTGAGACCCGCTGTTCCTTCCATCGTCTCACCCATCCCTGT
GGAGACTTCAGGATCTGGCTCAGGCTCTGCAGACTTTGGCTCAGGCTCTGCAGACTTTGG
CTCAGGCTCTGCAGACTTTGGCTCAGGCTCTGCGGTTGATGGTTTCTCCGGAGGTCCCTC
TGGAGACTTGTCTGGTTCTGGAGACGGGGTAATATCTGGAGACCTGTCCAG---------
---------TTCTGGAGATCTATCAGGCTCTGGAGACGGGGTTAT---------------
---TTCTGGGGACTTGTCTGCCTCTGGAGACCTGGCCAGCAGTGCAAGTGCTGAGCTGCC
CAGTGGATCATCAGGTCTCGGCAGCGCAGATGCTTCTGGATCAGCTCTCAGTGGAGAAGG
ATCCGGCATCACTGTTTTTTTTTCGGGCATCGACAGCATTGTCTCTGGAGAGGGCTCCGC
TTCAGGAGGATTCCAAGAAGCTGGAGAGGGAAGCGCAGAGATCCTTATCTTCCCCTCATC
TGGAGCAGGCTCTGGAGTTCTCAGTGGTAGCGGGGACCTGTCTGGATCTGGTTTCGGCTC
TGCAGAGAGCAGCTCCTCCACAGACAGCTCTGGGGGAAGTGGACAGTTTGTGGACTTTTC
TGGGTTCAGTGGTTTCCCATCAGGATTCTCCTCAGGAAGTGCCAGCGGACAGTCAGGAGA
CCTTTCAGGAAGTGGAGACACTCGGATCTTATTGATAGATGGTGAACTGATTGATGCATC
GTCCACCCCTACCACCCATAGGGAGTACGAGCTTGGTGGAGGCCAACTGGCATTCAGTGG
CTCTGGAGACTTTTCTGGATCTGGGTTTCCCAGTGGCGATCTCAGCGGTTCAGCCTCTGG
AAGTGGTTTTAGGTTCACCTCAGGAGTGACCTTCGTTGGGTCAGGGTTAACTGAGCTTAC
AGTGTCATCCTCTGGAGAGCAGGAGGCCTCTGGGTTTTTACTCTACAGCTCCGGACAGGG
AAGTGGTACACATTTGTCCGGATTTGGAAGTGAAACTTTTATCTCTGGGTCTGGATCAGG
AATGTCTGGATCTGAGTCCTCAGCGAGCGGAGAAGAAGGTAGTGTTACGTTCTTGAGCGG
GGATTTTTTGACAGAGGCATCTGGAGACGCTACACTGTCTATGGAGCTCGGACAGGGGTC
AGTAGAGTACAGTGGAGAAGGAAGTGGTAGCAGCAGTGGCTTCTACTCTGGCAGCGGAGA
CACACACTCATCCACAGCCAGCGGCTTTTCTTCAGGTGCTTCCTCTGGAGATCTGCCACA
GGTGGTGCTGTCCTCTCCATCCAGTGAGTGGGCACCGACAGAGAGCACCGCAGGAGCAGA
GGAGGCCCGTAGTGGGGCTGAACTGTCAGAGACCCCTGGTGACATCTATGGGACTCCTCA
CCCTGTGCTGGCTCCTGCAGGTCTGGCTGCTCCTCCCACTGCAGCTTCACCAGCCTCTGT
ACAGACACCAGGCACTGCTGAAGGAACTCATTCAGTGGAGGGTGGTTTAAACCCATGTGA
GCCCAGCCCCTGTGGTGCTGCCTCATGCACAGCAGAGGATGGTGTTGCTGTCTGCCACAA
GGTAGATGTGTGCCATCCCAACCCTTGTGCCAATGGAGCCACCTGTGTGGAGAGTGCAGA
CTCTTACAAATGCTTATGCCTGCCCAGCTACGGAGGGGAACGCTGTGAGATCGATGAGCA
GCAGTGTGAAGACGGTTGGACTAAGTTTCAGGGGAACTGCTACCTGCACTTCTCTGACAG
AGAGGTGTGGCTGGACGCAGAGCAGCGCTGCCGGGACCTGAACGCCCACCTGGTCAGCAT
CATCACCCCGGAGGAGCAGGACTTTGTCAACTCTAACGCACAGGACTACCAGTGGATCGG
GCTGAATGATAAGACAGTAGAGAATGACTTCCGCTGGACAGACGGCACTCCTCTGCAATA
CGAGAACTGGAGGCCAAACCAGCCGGATAATTACTTCAACTCTGGAGAAGACTGTGTGGT
GATGATATGGCACGAGAACGGACAGTGGAACGACGTGCCCTGCAACTACCACCTGCCGTT
TACCTGCAAGAAAGGCCCAGTGTCCTGTGGCTCCCCGCCAGAGGTGGAGAATGCCCACAT
GTTTGGTAACAAGAGGGAGGAATACCCTGTCAACTCCATCATCAGGTATCAGTGCAACCC
AGGATTCACACAGCGCCACCCTCCAGTGGTTCGCTGTAAAGCAGACGGACAGTGGGAGAA
ACCTCAGGTGGAATGTACTGATG-------------------------------------
------------------------------------------------------------
------------------------------------------------------------
------------------------------------------------------------
------------------------------------------------------------
------------------------------------------------------------
-------TGAAAGCCAGAAGA---------------------------------------
------------------------------------------------------------
------------------------------------------------------------
------------------------------------------------------------
-----AGACGACAGC---------------------------------------------
------------------------------------------------------------
---------------------GGAGGA---------------------------------
------------------------------------------------------------
------------------------------------------------------------
------------------------------------------------------------
------------------------------------------------------------
------------------------------------------------------------
------------------------------------------------------------
------------------------------------------------------------
------------------------------------------------------------
------------------------------------------------------------
------------------------------------------------------------
------------------------------------------------------------
------------------------------------------------------------
------------------------------------------------------------
-----------------------------------GCAGCAGGA----------------
------------------------------------------------------------
------------------------------------------------------------
------------------------------------------------------------
------------------------------------------------------------
------------------------------------------------------------
------------------------------------------------------------
------------------------------------------------------------
------------------------------------------------------------
------------------------------------------------------------
-------------------------------------------GTCCAGGAGCCAGCAGC
------------------------------------------------------------
-------------AAGGAGATGCCTC----------------------------------
--------------------TTC-------------------------------------
------------------------------------------------------------
------------------------------------------------------------
------------------------------------------------------------
------------------------------------------------------------
--CATTTTAG
>Epmoa-GLEAN-10022759_moa
ATGATGAGGTGGATCGTGTTGCTGTCTGTGTGTCTACATGTCATCTCTGCGACGTTTGAT
TACATCTATGAGGAGCACTCCTTTATGGACCCGGAGGATGTGCTGAGTGTGAGCATTCCT
CTGGAGGAACCACAGCGACCTCTACTGGGAGCAACCATCGTACTGCCATGTTACTTTGAG
GACCACACTGTCCCAGACCCCGGAGCCCCCACCATCGCTCCCCTTGCTCATCGCATCAAA
TGGAGCCTCGTCACCAAAGAAAAAGTCACCACTATCCTGGTGGCCTTGGAAGGAGAGGTG
CGCATCAGCGAGAGCTACCTGGACAGAGTTCACCTGGTGGGATACCCCATGACCTCTACA
GACGCCAGCATCAAGATATCTGAGCTGAGGTCCAGTGACTCGGGGGCCTTCCGCTGTGAG
GTTCAGCACGGCATCGAGGACAGCCACGACACCGTCCATGTGCAGGTTCAAGGTATTGTG
TTCCACTACCGGGCCATCATGGGACGCTACAGTTTGACTTTTGAGAAGGCGACAGCAGCA
TGTGCACAGAACAATGCGGTCATGGCTTCACCTGAGCAGCTTCAAGCAGCCTACGATGAT
GGATTCCACCAGTGTGACGCCGGCTGGCTGTCTGACCACACAGTCAGGTACCCAATCCGT
GATCCGCGTGTGAACTGCTATGGTGACAAAGAGGATCTGCCCGGGGTCAGGACGTACGGA
GTGAGAGACCTCAATGAGACGTATGATGTCTACTGCTTCGCTGAGAAGATGACAGGCAGA
GTTTTCTACACCGCCTCAGCAGAAAAGTTCACCTTCTCTGAAGCCGTGGTGGCCTGCTCC
AATCAGGGAGCTCAGCTAGCCACCACAGGTCAGCTCTACCTGGCCTGGCAGGGCGGGATG
GACGTCTGTAACGCCGGCTGGCTGGGAGACAGGAGCGTCCGCTACCCCATCAACATCCGT
CGGAAGCAGTGTGGAGGGGGGCTGCTGGGGGTGCGAACTGTTTACCTCCACACCAACCAG
ACAGGATACCCACTTCCTGAATCCCACTATGACGCCTTCTGCTACA--------------
------------------------------------------------------------
-----------------------------------------------CAGAGTCCCCTGA
TGAGGAAGGTTCGGGCATCATAGAGGAAGGAAGTGGCGTGCTGAGTGTTACGGCGGTGAC
GCAGAGCCCAGAGGTATTCTTCAGGAGGACGACCACAGAGAGCGAGGCGATCGGAGAGGT
GGAGACTCAGCAGCCGACGGTGGTGGACTTCACCTACACAGAGAGCCCTACTGAGCTGCC
GCTGCCTCAGCCACCAAACGTCACTGAGATCATCACTGACCTGATCGAGGCAGCCACCGC
CCGGCCCGACACAGGCAGAGAGCTCAGCAGGGCCTTTGTGATTCCTCCCACTGGTGTGGT
CTTCCATTACCGCTCAGGCTCAGGCCGTTATGCCTTCACCTTCGTGGAGGCCCAGCTGGC
CTGTCAGAGTGTCGGAGCCTCCATGGCCACGCCAGAGCAGCTGCAGGCGGCATATAAGGC
TGGATATCACCAGTGTAACGCAGGATGGTTACTGGACCAGACTGTAAGGTATCCCATTGT
TTCACCTCAAGAGAAGTGTGCTGGAGATCTGGGTGAGCAACCTGGAGTTCGGTCCTATGG
TTTGAGGCCAGCAGATGAGAGATATGATGTGTACTGCTACATCGATGGGCTCAAAGGTGA
GGTTTTCCATGTGGGCTCTGCTGAGGGTTTCACCTATGATGAGGCTGCTTCCAGTTGTCA
CGAGCAGAACGCTGTACTGGCCTCCCCTGGAGAGCTCTACGTAGCCTGGAAAATGGGCTT
TGACAAGTGCCGCGCCGGCTGGCTAGTGGATGGCAGCGTCCGCTATCCTATCAACAACCC
TCGCACTGAGTGTGGGTCCGGGAGATCAGGAGTGCACACTGTGCACACTCACAACAACCA
GACAGGCTTCCCTGGGCTTAACGACCGATTTGATGCATACTGTTTCAGAGCTGATATACA
GCTTATTGCAAATGAAACTGGACTGAACATCACGGATATCGAGGAGGCTCTCCTTAACTT
AACATCAATTACTGATTTGTTGAGACCCGCTGTTCCTTCCATCGTCTCACCCATCCCTGT
GGAGACTTCGGGATC------------------------------------------TGG
CTCAGGCTCTGCAGACTTTGGCTCAGGCTCTGCGGTTGATGGTTTCTCTGGAGGTCCTTC
TGGAGACTTGTCTGGTTCTGGAGACGGGGTAATATCTGGAGACCTGTCAGG---------
---------TTCTGGAGATCTATCTGGCTCTGGAGACGGGGTTATTTCTGGGGACTTGTC
TGGTTCTGGGGACTTGTCTGCTTCTGGAGACCTGGCCGGCAGTGCAAGTGCTGAGCTGCC
CAGTGGATCATCAGGTCTCGGCAGCGCAGATGCTTCTGGATCAGCTCTCAGTGGAGAAGG
ATCCGGCATCACTGTTGTTTTTTCGGGCATCGACAGCATTGTCTCTGGAGAGGGCTCCGC
TTCAGGAGGATTCCAAGAAGCTGGAGAGGGAAGCGCAGAGATCCTTATCTTCCCCTCATC
TGGAGCAGGCTCTGGAGTTCTCAGTGGTAGCGGGGACCTGTCTGGATCTGGTTTCGGCTC
TGCAGAGAGCGGCTCCTCCACAGACAGCTCTGGGGGAAGTGGACAGTTCGTGGACTTTTC
TGGGTTCAGTGGTTTCCCATCAGGATTCTCCTCAGGAAGTGCCAGCGGACAGTCAGGAGA
CCTTTCAGGAA-------------------------------------------------
------------------------------------------------------------
--------ACTTTTCTGGATCTGGGTTTCCCAGTGGCGATCTCAGCGGTTCAGCCTCTGG
AAGTGGTTTTGGGTTCACCTCAGGTGTGACCTTTGTTGGGTCAGGGTTAACTGAGCTTAC
AGTGTCATCTTCTGGAGAGCAGGAGGCCTCTGGGTTTTTACTCTACAGCTCTGGACAGGG
AAGT--------------------------------------------------------
------------------------------------------------------------
-------------GAGGCATCTGGAGACGCTACACTGTCTATGGAGCTCGGACAGGGGTC
AGTAGAGTACAGTGGAGAAGGAAGTGGTAGCAGCAGTGGCTTCTACTCTGGCAGCGGAGA
CACACACTCATCCACAGCCAGCGGCTTTTCCTCAGGCGCTTCCTCTGGAGATCTGCCACA
GGTGGTGCTGTCCTCTCCATCAAGTGAGTGGGCTCCGACAGAGAGCACCGCAGGAGCAGA
GGAGGCCCGTAGTGGGGCTGAACTGTCAGAGACCCCTGGTGACATCTATGGGACTCCTCA
CCCTGTGCTTGCTCCTGCAGGACTGGCTGCTCCTCCCACTGCAGCTTCACCAGCCTCTGT
ACAGACACCAGGCACTGCTGAAGGAACTCATTCAGTGGAGGGTGGTTTAAACCCATGTGA
GCCCAGCCCCTGTGGTGCTGCCTCATGCACAGTAGAGGATGGTGTTGCTGTCTGCCACGA
GGTAGATGTGTGCCATCCCAACCCTTGTGCCAATGGAGCCACCTGTGTGGAGAGTGCAGA
CTCTTACAAATGCTTATGCCTGCCCAGCTACGGAGGGGAACGCTGTGAGATCGATGAGCA
GCAGTGTGAAGACGGTTGGACTAAGTTTCAGGGGAACTGCTACCTGCACTTCTCTGACAG
AGAGGTGTGGCTGGACGCAGAGCAGCGCTGCCGGGACCTGAACGCCCACCT---------
------------------------------------------GGACTACCAGTGGATCGG
GCTGAATGATAAGACAGTAGAGAATGACTTCCGCTGGACAGACGGCACTCCTCTGCAATA
CGAGAACTGGAGGCCGAACCAGCCGGATAATTACTTCAACTCTGGAGAAGACTGTGTGGT
GATGATCTGGCACGAGAACGGCCAGTGGAACGACGTGCCCTGCAACTACCACCTGCCGTT
TACCTGCAAGAAAGGCCCAGTGTCCTGTGGCTCCCCGCCAGAGGTGGAGAATGCCCACAT
GTTTGGTAACAAGAGGGAGGAATACCCTGTCAACTCCATCATCAGGTATCAGTGCAACCC
AGGGTTCACACAGCGCCACCCTCCTGTGGTTCGCTGTAAAGCAGACGGACAGTGGGAGAA
ACCTCAGGTGGAATGTACAGACGGTGAGTCTGCAGGGACTCCCTGTTATTCATTCACCTT
GGGGCGCGTTTATAGAAAAACCTCCCTGACAGGTTTGACTCACTCGCTTTGTACCGTCCC
CGTCCCGTCTGCTCTCGCCTCGTGTCTTTCCACGTTGCTTCCCTGCGGCTTCGCCGTGGG
GCCTTCACGGCTCTGTGGGGGCAGGATGGGGCTGTGGTGGGTCGGCCGCTCGCTGGAGGC
TGGGTCCCTGCTGGGGAAGGAGGGGGACACGGAGTGGGCATCCAAGTATCACACTGACCC
GATTGCTCACGGCCGAGACGGTGAACTCCCGATGAACTCTGAGTCCAGAGCGGGTCAGAC
CAACAGCTCAGAGGCAGAAGAGGTGCTGATGGAGATCGCAGCAAATAAAGAAACTTTCCT
ACAAAGAGCCGTCTGGATCAAATTTGCCTGCCAGGCGCGAAACCGAGGCCAGCAGAACGT
GGCAGTGCAGTGTGCCTGTGGAGAGGTGTGTGCGGGCGAGTGTGTGGATGTGTGTCTGCG
TGTGTGTCAGGACATCCAGCCAGGGACAGAGCTACTGTTGTACGAAGACACCGTGGGAAA
AAGTCAGACGACAGCCAAACCTGATGCACAGGACAGCTCCACAGGACGTATAGAAAACAA
AGTGGAACCAGAGACTGCAGCTACCAACATATCAATCGTTCAAGAGAAGGGAGAGGAGAC
AGAGGATAAACAAGAGGAAGAGGAGGATGAAGAACAGCACAGAAACCTGCACAGGTGCAT
CAAGAGGAGTCACCTGACCACACACCTGAGGAAGAGGAGAGCCGCCAAAACCACTCACAC
TCACACAGACAATGATAATATCACAACAGCAGGTGGACACACAGACAGGACAGGTGGACA
CACAGACAGGACAGGTGGACACACAGACAGGACAGGTCCAGCTGCTGTGGACAGACAGTC
ACACTGTAAACCCACAGACAGACAGACAGACTCAGGAGACCTCTCTGCACCTCCTCCCGT
CCGCTGCAGCTCCCGCCTGGCGGCTAAACCCCGACGCGTTCACTGTCTGAGCAGCCGGGG
GAAGCAACCCCCTGCCGTCCTCGACCCACCCGGACAGACAGAGGGACAGAGCCACAGCTC
AGCTGAGGACGACACGTCTGTCACAGAGAAGGAGGTTCCCATGAAGATCTCCCGCCCTGA
TGCTGAGGAGACCGCAGCAGCACATGATGCCGGGGCAGCTCTTTCACGGCATCCAGAGGT
CAGAGAGAGGCGGTACAGATGTTCCAGCTGCGGGAAAAAGTTCTACCAGATCGGTCACTT
AAAGAAACACCAGTTCAGCCACACAGCAGAGAAACCCTTCAGCTGCCAGGAGTGTGGGAA
GAGCTACACCTCTGCAGAGAGCTTCAGAGCACATCAGATGAGTCACCGCGGAGAGCGTCC
CTTCTCCTGCCCTCACTGTGAGAAGACGTATGGCCTGAAGCGGGACCTGAAGGAGCACCT
GGTCCTGCACACCGGGGAGAAACCTTACGTCTGCGAGCACTGCGGCAAAGCATTTGCTCG
CCGCCCCTCCCTACGCATCCACCGCCTCCTTCACTGCAGCAGGATGATTTACACACAGCC
TCCTAAGGTGCAGTGTACAATCTGCCCCAAGCTGCTGGCCAACTCGGGCTCTCTGAGGAA
CCACATGAAGCTCCACACGGGGGAAAAACCTCACATCTGTCAGCACTGTGGGAAGTGCTT
CAGTCAGAAAGGGAACCTCGAGTCTCATCTGAGGATTCACAACGGGGAGAAGCCGTATCC
CTGCACCGAGTGCAACCAGAGCTTCTCCCAGAAACCAGACCTGCGCCGGCACATGTTCTC
CCACACCGGAGGAGGTTTCCTCTGCAGCTACTGTGGGAAATCTCTGAGGGACCCGCACAG
CCTCAAGTCCCACGAGAGGCTGCACACTGGAGAGAGGCCCCATCGCTGCCCTGTCTGTGG
AAAAGGCTACACTTTGGCCACAAAGCTGCGGAGACACATAAAGTCATCCCACATGATGGA
GAAGCCGTTCAGCTGCCACTGCGGCGCTTCCTACACTGTGAGACAAAGTCTGCTGAGGCA
CCAAGCTCAGCACCGGGCCGATGGAGGAAGTCAGGAGGAGGTCAGGGCGGAGGAGTCAGA
GGGAGGTCACGGAGAGGAGGCGAAGAACAGCAGCACGAAGGACGTGCAAGAGTCAGTGGC
TTCAGGCTCAAGTCACCCGAAGCCGATCAGAGGCAGACCCAAGAAGAACTCACTCCCTCC
AGGTGAGGGAGAGAAGGAGGAGGGTCAAGGGAAGAGGAAAAGGACACAAGGAAAAGGGGA
GGAAAAGGACGCGAGGAAAGTTCAAGAGGCGGGAGGAGACGAGGAGGCGTCAGGTAACAT
CCAACACGTCGTCTACATCCACACAGACAACCTGTCCACGCCGAGCTCCGCCCCTCTGCT
GCTCACCTCCGAGAGCTCGCTGCCTGCAGGGACGGGGGAGGAGCTGGTGGAGGTGGTGAT
ATCAGAGGGCGCAGAGCAGTGCATTGTGGTCCACGGGCAGCAGCAGACAGTAGGAGAGCT
GCTGATCTTACAGGAGGAGGGGAGCGGACTCTGCTCTGTGGCGCAGACAGTCGAGATAAA
CACAGTGTAG
>E.fuscoguttatus.24382_fus
ATGATGAGGTGGATCGTGTTGCTGTCTGTGTGTCTACATGTCATCTCTGCGACGTTTGAT
TACATCTATGAGGAGCACTCCTTTATGGACCCGGAGGATGTGCTGAGTGTGAGCATTCCC
CTGGAGGAACCACAGCGACCTCTACTGGGAGCAACCATCGTACTGCCATGTTACTTTGAG
GACCACACTGTCCCAGACCCCGGAGCCCCCACCATCGCTCCCCTCGCTCATCGCATCAAA
TGGAGCCTCGTCACCAAAGAAAAAGTCACGACTATCCTGGTGGCCTTGGAAGGAGAGGTG
CGCATCAGTGAGAGCTACCTGGACAGAGTTCACCTGGTGGGATACCCCATGACCTCTACA
GACGCCAGCATCAAGATATCTGAGCTGAGGTCCAGTGACTCGGGGGTCTTCCGCTGTGAG
GTTCAGCACGGCATCGAGGACAGCCACGACACCGTCCACGTGCAGGTTCAAGGTATTGTG
TTCCACTACCGGGCCATCATGGGACGCTACAGTTTGACTTTTGAGAAGGCGACAGCAGCA
TGTGCACAGAACAATGCGGTCATGGCTTCACCTGAGCAGCTTCAAGCAGCCTACGATGAT
GGATTCCACCAGTGTGACGCCGGCTGGCTGTCTGACCACACAGTCAGGTACCCGATCCGT
GATCCGCGTGTGAACTGCTATGGTGACAAAGAGGATCTGCCCGGGGTCAGGACGTATGGA
GTGAGAGACCTCAATGAGACGTATGATGTCTACTGCTTCGCTGAGAAGATGACAGGCAGA
GTTTTCTACACCGCCTCAGCAGAAAAGTTCACCTTCTCTGAAGCCGTGGTGGCCTGCTCC
AATCAGGGAGCTCAGCTAGCCTCCACAGGTCAGCTCTACCTGGCCTGGCAGGGCGGGATG
GACGTCTGTAACGCCGGCTGGCTGGGAGACAGGAGCGTCCGCTACCCCATCAACATCCGT
CGGCCGCAGTGTGGAGGGGGGCTGCTGGGGGTGCGAACTGTTTACCTCCACACCAACCAG
ACAGGATACCCACTTCCTGAATCCCGCTATGACGCCTTCTGCTACA--------------
------------------------------------------------------------
-----------------------------------------------CAGAGTCCCCTGA
TGAGGAAGGTTCGGGCATCATAGAGGAAGGAAGTGGCGTGCTGAGTGTTACGGCGGTGAC
GCAGAGCCCAGAGGTATTCTTCAGGAGGACGACCACAGAGAGTGAGGCGATCGGAGAGGT
GGAGACTCAGCAGCCGACGGTGGTGGACTTCACCTACACAGAGAGCCCTACTGAGCTGCC
GCTGCCTCAGCCACCAAACGTCACTGAGATCATCACTGACCTGATCGAGGCAGCCACCGC
CCGGCCCGACACAGGCAGAGAGCTCAGCAGAGCCTTTGTGATTCCTCCCACTGGTGTGGT
CTTCCATTACCGCTCAGGCTCAGGCCGTTATGCCTTCACCTTCGTGGAGGCCCAGCTGGC
CTGTCAGAGTGTCGGAGCCTCCATGGCCACGCCAGAGCAGCTGCAGGCGGCATATAAGGC
TGGATATCACCAGTGTGACGCAGGATGGTTACTGGACCAGACCGTAAGGTATCCCATTGT
TTCACCTCGAGAGAAGTGTGCTGGAGATCTGGGTGAGCAACCTGGAGTTCGGTCCTACGG
TTTGAGGCCAGCAGATGAGAAATATGATGTGTACTGCTACATCGATGGGCTCAAAGGTGA
GGTTTTCCATGTGGGCTCTGCTGAGGGTTTCACCTATGATGAGGCTGCTTCCAGTTGTCA
CGAGCAGAACGCTGTACTGGCCTCCCCTGGAGAGCTCTACGTAGCCTGGAAAATGGGCTT
TGACAAGTGCCGCACCGGCTGGCTAGTGGATGGCAGCGTCCGCTATCCTATCAACAACCC
TCGCACTGAGTGTGGGTCCGGGAGATCAGGAGTGCACACTGTGCACGCTCACAACAACCA
GACAGGCTTTCCTGGGCTTAACGACAGATTTGATGCGTACTGTTTCAGAGCTGATATTCA
GCTTATTGCAAATGAAACTGGACTGAACATCACGGATATCGAGGAGGCTCTCCTTAACTT
AACATCAATTACTGATTTGCTGAGACCCGCTGTTCCTTCCATTGTCTCACCCATCCCTGT
GGAGACTTCGGGATC------------------------------------------TGG
CTCAGGCTCTGCAGACTTTGGCTCAGGCTCTGCGGTTGATGGTTTCTCTGGAGGTCCTTC
TGGGGACTTATGTGG---------------------------------------------
------------------------------------------------------------
---TTCTGGGGACTTGTCTGCCTCTGGAGACCTGGCCGGCAGTGCAAGTGCTGAGCTGCC
CAGTGGATCATCAGGTCTCGGCAGCGCAGATGCTTCTGGATCAGCTGTCAGTGGAGAAGG
ATCCGGCATCACTGTTGTTTTTTCGGGCATCGACAGCATTGTCTCTGGAGAGGGCTCCGC
TTCAGGAGGATTCCAAGAAGTTGGAGAGGGAAGCGCAGAGATCCTTATCTTCCCCTCATC
TGGAGCAGGCTCTGGAGTTCTCAGTGGTAGCGGGGACGTGTCTGGATCTGGTTTCGGCTC
TGCAGAGAGCGGCTCCTCCACAGACAGCTCTGGGGGAAGTGGACAGTTTGTGGACTTTTC
TGGGTTCAGTGGTTTCCCATCAGGATTCTCCTCAGGAAGTGCCAGCGGACAGTCAGGAGA
CCTTTCAGGAAGTGGAGACACTCAGATCTTATTGATAGATGGTGAACTGATCGATGCATC
GTCCACCCCCACCACCCATAGGGAGTACGAGCTTGGTGGAGGCCAACTGGCATTCAGTGG
CTCTGGAGACTTTTCTGGATCTGGGTTTCCCAGTGGCGATCTCAGCGGTTCAGCCTCTGG
AAGTGGTTTTGGGTTCACCTCAGGTGTGACCTTTGTTGGGTCAGGGTTAACTGAGCTTAC
AGTGTCATCCTCTGGAGAGCAGGAGGCCTCTGGGTTTTTACTCTACAGCTCCGGGCAGGG
AAGTGGTACACATTTGTCCGGATTTGGAAGCGAAACTTTCATCTCTGGGTCTGGATCAGG
AATGTCTGGATCTGAGTCCTCAGCGAGCGGAGAAGAAAGTAGTGTTACGTTCTTGAGCGG
GGATTTTTTGACAGAGGCATCTGGAGACGCTACACTGTCTATGGAGCTCGGACAGGGGTC
AGTAGAGTACAGTGGAGAAGGAAGTGGTAGCAGCAGTGGCTTCTACTCTGGCAGCGGAGA
CACACACTCATCCACAGCCAGCGGCTTTTCTTCAGGCGCTTCCTCTGGAGATCTGCCACA
GGTGGTGCTGTCCTCTCCATCCAGTGAGTGGGCACCGACAGAGAGCACCGCAGGAGCAGA
GGAGGCCCGTAGTGGGGCTGAACTGTCAGAGACCCCTGGTGACATCTATGGGACTCCTCA
CCCTGTGCTCGCTCCTGCAGGACTGGCTGCTCCTCCCACTGCAGCTTCACCAGTCTCTGT
ACAGACACCAGGCACTGCTGAAGGAACTCACTCAGTGGAGGGTGGTTTAAACCCATGTGA
GCCCAGCCCCTGTGGTGCTGCCTCATGCACAGTAGAGGATGGTGTTGCTGTCTGCCA---
------------------------------------------------------------
---------------------------------------------------CGATGAGCA
GCAGTGTGAAGACGGTTGGACTAAGTTTCAGGGGAACTGCTACCTGCACTTCTCTGACAG
AGAGGTGTGGCTGGACGCAGAGCAGCGCTGCCGGGACCTGAACGCCCACCTGGTCAGCAT
CATCACCCCTGAGGAGCAGGACTTTGTCAACTCTAACGCACAGGACTACCAGTGGATCGG
GCTGAATGATAAGACAGTAGAGAATGACTTCCGCTGGACAGACGGCACTCCTCTGCAATA
CGAGAACTGGAGGCCGAACCAGCCGGATAATTACTTCAACTCTGGAGAAGACTGTGTGGT
GATGATCTGGCACGAGAACGGCCAGTGGAACGACGTGCCCTGCAACTACCACCTGCCGTT
TACCTGCAAGAAAGGCCCAGTGTCCTGTGGCTCCCCGCCAGAGGTGGAGAATGCCCACAT
GTTTGGTAACAAGAGGGAGGAATACCCTGTCAACTCCATCATCAGGTATCAGTGCAACCC
AGGGTTCACACAGCGCCACCCTCCTGTGGTTCGCTGTAAAGCAGACGGACAGTGGGAGAA
ACCTCAGGTGGAATGTACTGACG-------------------------------------
------------------------------------------------------------
------------------------------------------------------------
------------------------------------------------------------
------------------------------------------------------------
------------------------------------------------------------
-------TGAAAGCCAGAAGA---------------------------------------
------------------------------------------------------------
------------------------------------------------------------
------------------------------------------------------------
-----AGACGACAGC---------------------------------------------
------------------------------------------------------------
---------------------GGAGGA---------------------------------
------------------------------------------------------------
------------------------------------------------------------
------------------------------------------------------------
------------------------------------------------------------
------------------------------------------------------------
------------------------------------------------------------
------------------------------------------------------------
------------------------------------------------------------
------------------------------------------------------------
------------------------------------------------------------
------------------------------------------------------------
------------------------------------------------------------
------------------------------------------------------------
-----------------------------------GCAGCAGGA----------------
------------------------------------------------------------
------------------------------------------------------------
------------------------------------------------------------
------------------------------------------------------------
------------------------------------------------------------
------------------------------------------------------------
------------------------------------------------------------
------------------------------------------------------------
------------------------------------------------------------
-------------------------------------------GTCCAGGAGCCAGCAGC
------------------------------------------------------------
-------------AAGCAGGTGGATC----------------------------------
--------------------TTC-------------------------------------
------------------------------------------------------------
------------------------------------------------------------
------------------------------------------------------------
------------------------------------------------------------
--CATTTTAG
>XP-033473602.1_lan
ATGATGAGGTGGATCGTGTTGCTGTCTGTGTGTCTACATGTCATCTCTGCGACGTTTGAT
TACATCTATGAGGAGCACTCCTTTATGGACCCGGAGGATGTGCTGAGTGTGAGCATTCCT
CTGGAGGAACCACAGCGACCTCTACTGGGAGCAACTATCGTACTGCCATGTTACTTTGAG
GACCACACTGTCCCAGACCCCGGAGCCCCCACCATCGCTCCCCTCGCTCATCGCATCAAA
TGGAGCCTCGTCACCAAAGAAAAAGTCACGACTATCCTGGTGGCCTTGGAAGGAGAGGTG
CGCATCAGCGAGAGCTACCTGGACAGAGTTCACCTGGTGGGATACCCCATGACCTCTACA
GACGCCAGTATCAAGATATCTGAGCTGAGGTCCAGTGACTCGGGGGCCTTCCGCTGTGAG
GTTCAGCACGGCATCGAGGACAGCCATGACACCGTCCACGTGCAGGTTCAAGGTATTGTG
TTCCACTACCGGGCCATCATGGGACGCTACAGTTTGACTTTTGAGAAGGCGACAGCAGCA
TGTGCACAGAACAATGCGGTCATGGCTTCACCTGAGCAGCTTCAAGCAGCCTACGATGAT
GGATTCCACCAGTGTGACGCCGGCTGGCTGTCTGACCACACAGTCAGGTACCCGATCCGT
GATCCGCGTGTGAACTGCTATGGTGACAAAGAGGATCTGCCCGGGGTCAGGACGTATGGA
GTGAGAGACCTCAATGAGACGTATGATGTCTACTGCTTCGCTGAGAAGATGACAGGCAGA
GTTTTCTACACCGCCTCAGCAGAAAAGTTCACTTTCTCTGAAGCCGTGGTGGCCTGCTCC
AATCAGGGAGCTCAGCTAGCCACCACAGGTCAGCTCTACCTGGCCTGGCAGGGCGGGATG
GACGTCTGTAACGCCGGCTGGCTGGGAGACAGGAGTGTCCGCTACCCCATCAACATCCGT
CGGCCGCAGTGTGGAGGGGGGCTGCTGGGGGTGCGAACTGTTTACCTCCACACCAACCAG
ACAGGATACCCACTTCCTGAATCCCGCTATGACGCCTTCTGCTACA--------------
------------------------------------------------------------
-----------------------------------------------CAGAGTCCCCTGA
TGAGGAAGGTTCGGGCATCATAGAGGAAGGAAGTGGCGTGCTGAGTGTTACGGCGGTGAC
GCAGAGCCCAGAGGTATTCTTCAGGAGGACGACCACAGAGAGCGAGGCGATCGGAGAGGT
GGAGACTCAGCAGCCGACGGTGGTGGACTTCACCTACACAGAGAGCCCTACTGAGCTGCC
GCTGCCTCAGCCACCAAACGTCACTGAGATCATCACTGACCTGATCGAGGCAGCCACCGC
CCGGCCCGACACAGGCAGAGAGCTCAGCAGAGCCTTTGTGATTCCTCCCACTGGTGTGGT
CTTCCATTACCGCTCAGGTTCAGGCCGTTATGCCTTCACCTTCGTGGAGGCCCAGCTGGC
CTGTCAGAGTGTCGGAGCCTCCATGGCCACGCCAGAGCAGCTGCAGGCGGCATATAAGGC
TGGATATCACCAGTGTGACGCAGGATGGTTACTGGACCAGACTGTAAGGTATCCCATTGT
TTCACCTCGAGAGAAGTGTGCTGGAGATCTGGGTGAGCAACCTGGAGTTCGGTCCTACGG
TTTGAGGCCAGCAGATGAGAGATATGATGTGTACTGTTACATCGATGGGCTCAAAGGTGA
GGTTTTCCATGTGGGCTCTGCTGAGGGTTTCACCTATGATGAGGCTGCTTCCAGTTGTCA
CGAGCAGAATGCTGTACTGGCCTCCCCTGGAGAGCTCTACGTAGCCTGGAAAATGGGCTT
TGACAAGTGCCGCGCCGGCTGGCTAGTGGATGGCAGCGTCCGCTATCCTATCAACAACCC
TCGCACTGAGTGTGGGTCCGGGAGATCAGGAGTGCACACTGTGCACGCTCACAACAACCA
GACAGGCTTCCCTGGGCTTAACGACACATTTGATGCGTACTGTTTCAGAGCTGATATTCA
GCTTATTGCAAATGAAACTGGACTGAACATCACGGATATCGAGGAGGCTCTCCTTAACTT
AACATCAATTACTGATTTGTTGAGACCCGCTGTTCCTTCCATCGTCTCACCCATCCCTGT
GGAGACTTCGGGATC------------------------------------------TGG
CTCAGGCTCTGCAGACTTTGGCTCAGGCTCTGCGGTTGATGGTTTCTCTGGAGGTCCTTC
TGGAGACTTGTCTGGTTCTGGAGACGGGGTAATATCTGGAGACCTGTCAGG---------
---------TTCTGGAGATCTATCTGGCTCTGGAGACGGGGTTATTTCTGGGGACTTGTC
TGGTTCTGGGGACTTGTCTGCCTCTGGAGACCTGGCCGGCAGTGCAAGTGCTGAGCTGCC
CAGTGGATCATCAGGTCTCGACAGCGCAGATGCTTCTGGATCAGCTCTCAGTGGAGAAGG
ATCCGGCATCACTGTTGTTTTTTCAGGCATCGACAGCATTGTCTCTGGAGAGGGCTCCGC
TTCAGGAGGATTCCAAGAAGCTGGAGAGGGAAGCGCAGAGATCCTTATCTTCCCCTCATC
TGGAGCAGGCTCTGGAGTTCTCAGTGGTAGCGGGGACCTGTCTGGATCTGGTTTCGGCTC
TGCAGAGAGCGGCTCCTCCACAGACAGCTCTGGGGGAAGTGGACAGTTCGTGGACTTTTC
TGGGTTCAGTGGTTTCCCATCAGGATTCTCCTCAGGAAGTGCCAGCGGACAGTCAGGAGA
CCTTTCAGAAAGTGGAGACACTCGGATCTTATTGATAGATGGTGAACTGATCGATGCATC
GTCCACCCCTACCACCCATAGGGAGTACGAGCTTGGTGGAGGCCAACTGGCATTCAGTGG
CTCTGGAGACTTTTCTGGATCTGGGTTTCCCAGTGGCGATCTCAGCGGTTCAGCCTCTGG
AAGTGGTTTTGGGTTCACCTCAGGTGTGACCTTTGTTGGGTCAGGGTTAACTGAGCTTAC
AGTGTCATCCTCTGGAGAGCAGGAGGCCTCTGGGTTTTTACTCTACAGCTCCGGACAGGG
AAGTGGTACACATTTGTCCGGATTTGGAAGCGAAACTTTCATCTCTGGGTCTGGATCAGG
AATGTCTGGATCTGAGTCCTCAGCGAGCGGAGAAGAAGGTAGTGTTACGTTCTTGAGCGG
GGATTTTTTGACAGAGGCATTTGGAGATGCTACACTGTCTATGGAGCTTGGACAGGGGTC
AGTAGAGTACAGTGGAGAAGGAAGTGGTAGCAGCAGTGGCTTCTACTCTGGCAGCGGAGA
CACATACTCATCCACAGCCAGTGGCTTTTCTTCAGGCACTTCCTCTGGAGATCTGCCACA
GGTGGTGCTGTCCTCTCCATCCAGTGAGTGGGCACCGACAGAGAGCACCGCAGGAGCAGA
AGAGGCCCGTAG------------------------TGGTGACATCTATGGGACTCCTCA
CCCTGTGCTCGCTCCTGCAGGACTGGCTGCTCCTCCCACTGCAGCTTCACCAGCCTCTGT
ACAGACACCAGGCACTGCTGAAGGAACTCATTCAGTGGAGGGTGGTTTAAACCCATGTGA
GCCCAGCCCCTGTGGTGCTGCCTCATGCACAGTAGAGGATGGTGTTGCTGTCTGCCACGA
GGTAGATGTGTGCCATCCCAACCCTTGTGCCAATGGAGCCACCTGTGTGGAGAGTGCAGA
CTCTTACAAATGCTTATGCCTGCCCAGCTATGGAGGGGAACGCTGTGAGATCGATGAGCA
GCAGTGTGAAGACGGTTGGACTAAGTTTCAGGGGAACTGCTACCTGCACTTCTCTGACAG
AGAGGTGTGGCTGGACGCAGAGCAGCGCTGCCGGGACCTGAACGCCCACCTGGTCAGCAT
CATCACCCCTGAGGAGCAGGACTTTGTCAACTCTAACGCACAGGACTACCAGTGGATCGG
GCTGAATGATAAGACAGTAGAGAATGACTTCCGCTGGACAGATGGCACTCCTCTGCAATA
CGAGAACTGGAGGCCGAACCAGCCGGATAATTACTTCAACTCTGGAGAAGACTGTGTGGT
GATGATCTGGCACGAGAATGGCCAGTGGAACGACGTGCCCTGCAACTACCACCTGCCGTT
TACCTGCAAGAAAGGCCCAGTGTCCTGTGGCTCCCCGCCAGAGGTGGAGAATGCCCACAT
GTTTGGTAACAAGAGGGAGGAATACCCTGTCAACTCCATCATCAGGTATCAGTGCAACCC
AGGGTTCACACAGCGCCACCCTCCTGTGGTTCGCTGTAAAGCAGACGGACAGTGGGAGAA
ACCTCAGGTGGAATGTACTGACG-------------------------------------
------------------------------------------------------------
------------------------------------------------------------
------------------------------------------------------------
------------------------------------------------------------
------------------------------------------------------------
-------TGAAAGCCAGAAGA---------------------------------------
------------------------------------------------------------
------------------------------------------------------------
------------------------------------------------------------
-----AGACGACAGC---------------------------------------------
------------------------------------------------------------
---------------------GGAGGA---------------------------------
------------------------------------------------------------
------------------------------------------------------------
------------------------------------------------------------
------------------------------------------------------------
------------------------------------------------------------
------------------------------------------------------------
------------------------------------------------------------
------------------------------------------------------------
------------------------------------------------------------
------------------------------------------------------------
------------------------------------------------------------
------------------------------------------------------------
------------------------------------------------------------
-----------------------------------GCAGCAGGA----------------
------------------------------------------------------------
------------------------------------------------------------
------------------------------------------------------------
------------------------------------------------------------
------------------------------------------------------------
------------------------------------------------------------
------------------------------------------------------------
------------------------------------------------------------
------------------------------------------------------------
-------------------------------------------GTCCAGGAGCCAGCAGC
------------------------------------------------------------
-------------AAGGAGATGCATC----------------------------------
--------------------TTC-------------------------------------
------------------------------------------------------------
------------------------------------------------------------
------------------------------------------------------------
------------------------------------------------------------
--CATTTTAG
>OF21466-RA_aka
ATGATGAGGTGGATCGTGTTGCTGTCTGTGTGTCTACATGTCATCTCTGCAACGTTTGAT
TACATCTATGAGGAGCACTCCTTTATGGACCCGGAGGATGTGCTGAGTGTGAGCATTCCT
CTGGAGGAACCACAGCGACCTCTACTGGGAGCAACCATCGTACTGCCATGTTACTTTGAG
GACCACACTGTCCCAGACCCCGGAGCCCCCACCATCGCTCCCCTCGCTCACCGCATCAAA
TGGAGCCTCATCACCAAAGAAAAAGTCACGACTATCCTGGTGGCCTTGGAAGGAGAGGTG
CGCATCAGCGAGAGCTACCTGGACAGAGTTCACCTGGTGGGATACCCCATGACCTCTACA
GACGCCAGCATCAAGATATCTGAGCTGAGGTCCAGTGACTCGGGGGCCTTCCGCTGTGAG
GTTCAGCACGGCATCGAGGACAGCCACGACACCGTCCACGTGCAGGTTCAAGGTATTGTG
TTCCACTACAGGGCCATCATGGGACGCTACAGTTTGACTTTTGAGAAGGCGACAGCAGCA
TGTGCACAGAACAATGCGGTCATGGCTTCACCTGAGCAGCTTCAAGCAGCCTACGATGAT
GGATTCCACCAGTGTGACGCCGGCTGGCTGTCTGACCACACAGTGAGGTACCCGATCCGT
GATCCTCGTGTGAACTGCTACGGTGACAAAGAGGATCTGCCCGGGGTCAGGACGTACGGA
GTGAGAGACCTCAATGAGACGTATGATGTCTACTGCTTCGCTGAGAGGATGACAGGCAGA
GTTTTCTACACCGCCTCAGCAGAAAAATTCACCTTCTCTGAAGCTGTGGCAGCCTGCTCC
AATCGGGGAGCTCAGCTGGCCACCACAGGTCAGCTCTACCTGGCCTGGCAGGGTGGGATG
GATGTCTGCAACGCCGGCTGGCTGGGAGACAGGAGCGTCCGCTACCCCATCAACAT-CGT
CGGCCGCAGTGTGGAGGGGGGCTGCTGGGGGTGCGAACTGTTTACCTCCACACAAACCAG
ACAGGATATCCACTTCCTGAATCCCGCTACGACGCCTTCTGCTACACAGGAGCAGGAAAC
TAAAATTCGGTGCTGTTTGAATCTTTTAAGCAGAGACTTAGAAAGAAGAAAGGAACAGTC
ACAGCTAAAGCAAAGATTTCTCACTACCCTTTCTTCTCAATATCCTCCAGAGTCCCCTGA
TGAGGAGGGATCAGGCATCATAGAAGAAGGAAGTGGCGTGCTGAGTGTTACGGCGGTGAC
GCAGAGCCCAGAGGTTTTCTTCAGGAGGACGACTACAGAGAGCGAGGCGATCGGAGAAGT
GGAGACTCAGCAGCCGACGGCGGTGGACTTCACCTACACAGAGAGCCCTACTGAGCTGCC
GCTGCCTCAGCCACCAAACGTCACTGAGATCATCACTGACCTGATCGAGGCAGCCACCGC
TCGGCCCGACACAGGCAGAGAGCTCAGCAGAGCCTTTGTGATTCCTCCCACTGGTGTGGT
CTTCCATTACCGCTCAGGCTCAGGCCGATATGCTTTCACCTTCGTGGAGGCCCAGCTGGC
CTGTCAGAGTGTCGGAGCCTCCATGGCCACACCTGAGCAGCTGCAGGCGGCATATAAGGC
CGGATATCACCAATGTGACGCAGGATGGTTACTGGACCAGACTGTAAGGTATCCCATTGT
TTCACCTCGAGAGAAGTGTGCTGGAGATCTGGGTGAGCAACCTGGAGTCCGGTCCTACGG
TTTGAGGCCAGCAGATGAGAGATATGATGTGTACTGCTACATCGATGGGCTCAAAGGTGA
GGTTTTCCATGTGGGCTCTGCTGAGGGTTTCACCTATGACGAGGCTGCTTCCAGCTGTCA
CGAGCAGAACGCTGTACTGGCCTCCCCTGGAGAGCTCTACGTAGCCTGGAAAATGGGCTT
TGACAAGTGCCGCGCCGGCTGGCTAGTGGATGGCAGCGTCCGCTATCCCATCAACAACCC
TCGCACTGAGTGCGGGTCCGGGAGATCAGGAGTGCACACTGTGCACGCTCACAACAACCA
GACAGGCTTCCCTGGGCTTAATGACAGATTTGATGCGTACTGTTTCAGAGCTGATATTCA
GCTTATTGCAAATGAAACTGGGCTGAACATCACGGATATCGAGGAGGCTCTCCTTAACTT
AACATCAATTACTGATTTGTTGAGACCCGCTGTTCCTTCCATTGTCTCACCCATCCCTGT
GGAGGCTTCAGGATC------------------------------------------TGG
CTCAGGCTCTGCAGACTTTGGCTCAGGCTCTGCGGTTGATGGTTTCTCTGGAGGTCCCTC
TGGAGACTTGTCTGGTTCTGGAGACGGGGTTATTTCTGGAGACTTCTCTGGTTCTGGAGA
CGGGGTTATTTCTGGAGACTTGTCTGGTTCTGGAGACGGGGTTATTTCTGGGGACTTGTC
TGGTTCTGGGGACTTGTCTGGTTCTGGAGACCTGGCCGGCAGTGCGAGTGCTGAGCTGCC
CAGTGGATCATCAGG------CGGCGCAGATGCTTCTGGATCAGCTCTCAGTGGAGAAGG
ATCCGGCATCACTGTTGGTTTTTCGGGCATCGACAGCATTGTCTCTGGAGAAAGCTCCGC
TTCAGGAGGATTCCAAGAAGCTGGTGAGGGAAGCGCAGAGATCCTTATCTTCCCCTCATC
TGGAGCAGGCTCTGGAGTTCTCAGTGGAAGCGGGGACCTGTCTGGATCTGGT------TC
TGCAGAGAGCGGCTCCTCCACAGACAGCTCTGGGGGAAGCGGGCAGTTCGTGGACTTTTC
TGGGTTTAGTGGTTTCCCATCAGGATTCTCCTCAGGAAGTGCCAGCGGACAGTCAGGAGA
CCTTTCAGGAAGTGGAGACACTCGGATCTTATTGATAGATGGTGAGCTGATTGATGCATC
GTCCACCCCTACTACCCATAGGGAGTACGAGTTTGGTGGAGGCCAACTGGCATTCAGTGG
CTCTGGAGACTTTTCCGGATCTGGGATTCCCAGTGGCGATCTCAGCGGTTCAGCCTCTGG
AAGTGGTTTTGGGTTCACCTCAGGTGTGACCTTTGTGGGGTCAGGGTTAACTGAGCTTAC
AGTGTCGTCCTCTGGAGAGCAGGAGGCCTCTGGGTTTTTACTCTACAGCTCTGGACAGGG
AAGTGGTACACATTTGTCCGGATTTGGAAGCGAAACTTTCATCTCTGGGTCTGGATCAGG
AATGTCTGGATCTGAGTCCTCAGCGAGCGGAGAAGAAGGCAGTGTTACATTCTTGAGCGG
GGATTTTTTGACAGAGGCATCTGGAGACGCCACACTGTCTATGGAGCTCGGACAGGGGTC
AGCAGAGTACAGTGGAGAAGGAAGTGGTAGCATCAGTGGCTTCTACTCTGGCAGCAGAGA
CACACACTCATCCACAGCGAGCGGCTTTTCTTCAGGCGCTTCCTCTGGAGATCTGCCACA
GGTGGTGCTGTCTTCTCCATCCAGTGAGTGGGCACCGACGGAGAGCACCCCAGGAGCAGA
GGAGGCCCGTAGTGGGGCTGAACTGTCAGAGACCCCTGGTGACATCTATGGGACTCCTCA
CCCTGTGCTCGCTCCTGCAGGACTGGCTGCTCCTCCCACTGCAGCTTCACCAGCCTCTGT
ACAGACACCAGGCACTGCTGAAGGAACTCATTCAGTGGAGGGTGGTTTAAACCCATGTGA
GCCCAGCCCCTGTGGTGCTGCCTCATGCACAGTAGAGGATGGTGTTGCTTTCTGCCA---
------------------------------------------------------------
---------------------------------------------------CGATGAGCA
GCAGTGTGAAGACGGTTGGACTAAGTTTCAGGGGAACTGCTACCTGCACTTCTCTGACAG
AGAGGTGTGGCTGGACGCAGAGCAGCGCTGCCGGGACCTGAACGCCCACCTGGTCAGCAT
CATCACCCCTGAGGAGCAGGACTTTGTCAACTCTAACGCACAGGACTACCAGTGGATCGG
GCTGAATGATAAGACAGTAGAGAATGATTTCCGCTGGACAGACGGCACTCCTCTGCAATA
CGAGAACTGGAGGCCGAACCAGCCGGATAATTACTTCAACTCTGGAGAAGACTGTGTGGT
GATGATCTGGCACGAGAACGGCCAGTGGAACGACGTGCCCTGCAACTACCACCTGCCGTT
TACCTGCAAGAAAGGCCCAGTGTCCTGTGGCTCCCCGCCAGAGGTGGAGAATGCCCACAT
GTTTGGTAACAAGAGGGAGGAATACCCTGTCAACTCCATCATCAGGTATCAGTGCAACCC
CGGGTTCACACAGCGCCACCCTCCAGTGGTTCGCTGTAAAGCAGACGGACAGTGGGAGAA
ACCTCAGGTGGAATGTACTGACG-------------------------------------
------------------------------------------------------------
------------------------------------------------------------
------------------------------------------------------------
------------------------------------------------------------
------------------------------------------------------------
-------TGAAAGCCAGAAGA---------------------------------------
------------------------------------------------------------
------------------------------------------------------------
------------------------------------------------------------
-----AGACGACAGC---------------------------------------------
------------------------------------------------------------
---------------------GGAGGA---------------------------------
------------------------------------------------------------
------------------------------------------------------------
------------------------------------------------------------
------------------------------------------------------------
------------------------------------------------------------
------------------------------------------------------------
------------------------------------------------------------
------------------------------------------------------------
------------------------------------------------------------
------------------------------------------------------------
------------------------------------------------------------
------------------------------------------------------------
------------------------------------------------------------
-----------------------------------GCAGCAGGA----------------
------------------------------------------------------------
------------------------------------------------------------
------------------------------------------------------------
------------------------------------------------------------
------------------------------------------------------------
------------------------------------------------------------
------------------------------------------------------------
------------------------------------------------------------
------------------------------------------------------------
-------------------------------------------GTCCAGGAGCCAGCAGC
------------------------------------------------------------
-------------AAAGAGATACGTC----------------------------------
--------------------TTC-------------------------------------
------------------------------------------------------------
------------------------------------------------------------
------------------------------------------------------------
------------------------------------------------------------
--CATTTTAG
>Ecy-GLEAN-10026269_Ecy
ATGATGAGGTGGATCGTGTTGCTGTCTTTGTGTCTACATGTCATCTCTGCGACGTTTGAT
TACATCTATGAGGAGCACTCCTTTATGGACCCGGAGGATGTGCTGAGTGTGAGCATTCCT
CTGGAGGAACCACAGCGACCTCTACTGGGAGCAACCATCGTACTGCCATGTTACTTTGAG
GACCACACTGTGCCAGACCCCGGAGCCCCCACCATCGCTCCCCTCGCTCACCGCATCAAA
TGGAGCCTCGTCACCAAAGAAAAAGTCACAACTATCCTGGTGGCCTTGGAAGGAGAGGTG
CGCATCAGCGAGAGCTACCTGGACAGAGTTCACCTGGTGGGATACCCCATGACCTCTACA
GACGCCAGCCTCAAGATATCTGAGCTGAGGTCCAGTGACTCGGGGGCCTTCCGCTGTGAG
GTTCAGCACGGCATCGAGGACAGTCACGATACCGTCCACGTGCAGGTTCAAGGTATTGTG
TTCCACTACAGGGCCATCATGGGACGCTACAGTTTGACTTTTGAGAAGGCGACAGCAACA
TGTGCACAGAACAATGCGGTCATGGCTTCACCTGAGCAGCTTCAAGCAGCCTACGATGAT
GGATTCCACCAGTGTGACGCCGGCTGGCTGTCTGACCACACAGTGAGGTACCCGATCCGT
GATCCTCGTGTGAACTGCTACGGTGACAAAGAGGATCTTCCCGGGGTCAGGACGTACGGA
GTGAGAGACCTCAATGAGACGTATGATGTCTACTGCTTCGCTGAGAGGATGA--------
----------------CAGCAGAAAAGTTCACCTTCTCTGAAGCCGTGGTGGCCTGCTCC
AATCGGGGAGCTCAGCTGGCCACCACAGGTCAGCTCTACCTGGCCTGGCAGGGCGGGATG
GACGTCTGTAACGCCGGCTGGCTGGGAGACAGGAGCGTCCGCTACCCCATCAACATCCGT
CGGCCGCAGTGTGGAGGGGGGCTGCTGGGGGTGCGAACTGTTTACCTCCACACAAACCAG
ACAGGATACCCACTTCCTGAATCCCGCTACGACGCCTTCTGCTACA--------------
------------------------------------------------------------
-----------------------------------------------CAGAGTCCCCTGA
TGAGGAAGGTTCAGGCATCATAGAAGAAGGAAGTGGCGTGCTGAGTGTTACGACGGTGAC
GCAGAGCCCGGAGGTTTTCTTCAGGAGGACGACCACAGAGAGCGAGGCAATCGGAGAGGT
GGAGACTCAGCAGCCGACTATGGTGGACTTCACCTACACAGAGAGCCCTACTGAGCTGCC
GCTGCCTCAGCCACCAAACGTCACTGAGATCATCACTGACCTGATCGAGGCAGCCACCGC
TCGGCCCGACACAGGCAGAGAGCTCAGCAGAGCCTTTGTGATTCCTCCCACTGGTGTGGT
CTTCCATTACCGCTCAGGCTCAGGCCGATATGCCTTCACCTTCGTGGAGGCCCAGCTGGC
CTGTCAGAGTGTCGGAGCCTCCATGGCCACACCTGAGCAGCTGCAGGCGGCATATAAGGC
CGGATATCACCAGTGTGATGCAGGATGGTTACTGGACCAGACTGTAAGGTATCCCATTGT
TTCACCTCGAGAGAAGTGTGCTGGAGATCTGGGTGAGCAACCTGGAGTCCGGTCCTACGG
TTTGAGGCCAGCAGATGAGAGATATGATGTGTACTGCTACATCGATGGGCTCAAAGGTGA
GGTTTTCCATGTGGGCTCTGCTGAGGGTTTCACCTATGACGAGGCTGCTTCCAGCTGTCA
CGAGCAGAACGCTCTACTGGCCTCCCCTGGAGAGCTTTATGTAGCCTGGAAAATGGGCTT
TGACAAGTGCCGCGCTGGCTGGCTCATGGATGGCAGCGTCCGCTATCCCATCAACAACCC
TCGCACTGAGTGTGGGTCCGGGAGAACAGGAGTGCACACTGTGCACGCTCACAACAACCA
GACAGGCTTCCCTGGGATTAACGACAGATTTGATGCATACTGTTTCAGAGCTGATATTCA
GCTTATTGCAAATGAAACTGGGCTGAACATCACGGATATCGAGGAGGCTCTCCTTAACTT
AACATCAATTACTGATTTGTTGAGACCCGCTGTTCCTTCCATTGTCTCACCCATCCCTGT
GGAGGCTTCAGGATC------------------------------------------TGG
CTCAGGCTCTGCAGACTTTGGCTCAGGCTCTGCGGTTGATGGTTTCTCTGGAGGTCCTTC
TGGAGACTTGTCTGGTTCTGGAGACGGGGTAATATCTGGAGACCTGTCAGG---------
---------TTCTGGAGATCTATCTTGCTCTGGAGAAGGGGTTAT---------------
---TTCTGGGGACTTGTCTGGTTCTGGAGACCTGGCCGGCAGTGCGAGTGCTGAGCTGCC
CAGTGGATCATCAGG------CAGCGCAGATGCTTCTGGATCAACCCTCAGTGGAGAAGG
ATCCGGCATCACTGTTGTTTTTTCGGGCATCGACGGCATTGTCTCTGGAGAAGGCTCCAC
TTCAGGAGGATTCCAAGAAGCTGGTGAGGGAAGCGCAGAGATCCTTATCTTCCCCTCATC
TGGAGCAGGCTCTGGAGTTCTCAGTGGAAGCGGGGACCTGTCTGGATCTGGTTTCGGCTC
TGCAGAGAGCGGCTCCTCCACAGACAGCTCTGGGGGAAGCGGACAGTTTGTGGACTTTTC
TGGGTTTAGTGGTTTCCCATCAGGATTCTCCTCAGGAAGTGCCAGCGGACAGTCAGGAAA
CCTTTCAGGAAGTGGAGACACTCGGATCTTATTGATAGATGGTGAACTGATCGATGCATC
GTCCACCCCTTTCACCCATAGGGAGTACGAGCTTGGTGGAGGCCAACTGGCATTCAGTGG
CTCTGGAGACTTTTCCGGATCTGGGATTCCCAGTGGCGATCTCAGCGGTTCAGCCTCTGG
AAGTGGTTTTGGGTTCACCTCAGGTGTGACCTTTATTGGGTCTGGGTTAACTGAGCTTAC
AGTGTCGTCCTCCGGAGAGCAGGAGGCCTCTGGGTTTTTACTCTACAGCTCCGGACAGGG
AAGTGGTACACATTTGTCCGGATTTGGAAGCGAAACTTTCATCTCTGGGTCTGGATCAGG
AATGTCTGGATCAGAGTCCTCGGCGAGCGGCGAAGAAGGTAGTGTTACATTCTTGAGCGG
GGATTTTTTGACAGAGGCATCTGGAGACGCCACACTGCCTATGGAGCTCGGACGGGGGTC
AGCAGAGTACAGTGGAGAAGGAAGTGGTAGCAGCAGTGGCTTCTACTCTGGCAGCGGAGA
CACACACTCATCCACAGCCAGCGGCTTTTCTTCAGGCGCTTCCTCTGGAGATCTGCCACA
GGTGGTGCTGTCCTCTCCATCCAGTGAGTGGGCACCGACAGAGAGCACTGCAGGAGCAGA
GGAGGCCCGTAGTGGGGCTGAACTGTCAGAGACCCCTGGTGACATCTATGGGACTCCTCA
CCCTGTGCTCGCTCCTGCAGGACTGGCTGCTCCTCCCACTGCAGCTTCACCAGCCTCTGT
ACAGACACCAGGCACTGCTGAAGGAACTCATTCAGTGGAGGGGGGTTTAAACCCATGTGA
GCCCAGCCCCTGTGGTGCTGCCTCATGCACAGTAGAGGATGGTGTTGCTTTCTGCCACGA
GGTAGATGTGTGCCATCCCAACCCTTGTGCCAATGGAGCCACCTGTGTGGAGAGTGCAGA
CTCTTACAAATGCTTATGCCTGCCCAGCTACGGAGGGGAACGCTGTGAGATCGATGAGCA
GCAGTGTGAAGACGGTTGGACTAAGTTTCAGGGGAACTGCTACCTGCACTTCTCTGACAG
AGAGGTGTGGCTGGACGCAGAGCAGCGCTGCCGGGACCTGAACGCCCACCT---------
------------------------------------------GGACTACCAGTGGATCGG
GCTGAATGATAAGACAGTAGAGAATGACTTCCGCTGGACAGACGGCACTCCTCTGCAATA
CGAGAACTGGAGGCCGAACCAGCCGGATAATTACTTCAACTCTGGAGAAGACTGTGTGGT
GATGATCTGGCACGAGAACGGCCAGTGGAACGACGTGCCCTGCAACTACCACCTGCCGTT
TACCTGCAAGAAAGGCCCAGTGTCCTGTGGCTCCCCGCCAGAGGTGGAGAATGCCCACAT
GTTTGGTAACAAGAGGGAGGAATACCCTGTCAACTCCATCATCAGGTATCAGTGCAACCC
CGGGTTCACACAGCGCCACCCTCCTGTGGTTCGCTGTAAAGCAGACGGACAGTGGGAGAA
ACCTCAGGTGGAATGTACTGACG-------------------------------------
------------------------------------------------------------
------------------------------------------------------------
------------------------------------------------------------
------------------------------------------------------------
------------------------------------------------------------
-------TGAAAGCCAGAAGA---------------------------------------
------------------------------------------------------------
------------------------------------------------------------
------------------------------------------------------------
-----AGACGACAGC---------------------------------------------
------------------------------------------------------------
---------------------GGAGGA---------------------------------
------------------------------------------------------------
------------------------------------------------------------
------------------------------------------------------------
------------------------------------------------------------
------------------------------------------------------------
------------------------------------------------------------
------------------------------------------------------------
------------------------------------------------------------
------------------------------------------------------------
------------------------------------------------------------
------------------------------------------------------------
------------------------------------------------------------
------------------------------------------------------------
-----------------------------------GCAGCAGGA----------------
------------------------------------------------------------
------------------------------------------------------------
------------------------------------------------------------
------------------------------------------------------------
------------------------------------------------------------
------------------------------------------------------------
------------------------------------------------------------
------------------------------------------------------------
------------------------------------------------------------
-------------------------------------------GACCAGGAGCCAGCAGC
------------------------------------------------------------
-------------AAGGAGATACCTC----------------------------------
-----------------CTTTTC-------------------------------------
------------------------------------------------------------
------------------------------------------------------------
------------------------------------------------------------
------------------------------------------------------------
--AATTTTAG
