# Supplementary material for: Chromosome-Level Genome Assembly of the Speckled Blue Grouper (Epinephelus cyanopodus) Provides Insight into Its Adaptive Evolution
Source: Biology (Basel). 2022 Dec 13;11(12):1810. doi: 10.3390/biology11121810 (PMC9775623; doi:10.3390/biology11121810)
Supplement: Supplementary file 1 [file biology-11-01810-s001.zip › Supplemental Data/HO01387.align]

>Ecy-GLEAN-10026275_Ecy
ATGGCTTCTTCACTGAGCTGCTCACTGATGTCACCTGCCCGACTTTGTTGTTTGTACCTG
TGCTCGAGAGCAAGCAGCAGGACGCTCTCTGCTCACGGTTTGGGTCAAAGGAGTTTGTGT
CCAGGTGAAGGTGCAGCAGCTGTGTGCAGACAGACAAACTCTCCGTGGTGGAATGTGAGT
CGAGGG-TTTTTCTCCCGTGGTGGCGGTGCAGGCGAGGAGCAGCAGACCCTGGAGGACAT
CGCCAAGAACATCAGAGAGCGGCAGTTCAAGAGGGTGGTGGTGATGGCCGGAGCTGGGAT
CAGCACGCCGAGTGGCATCCCAGATTTCAGGTCTCCAGGCAGCGGCCTCTATGACAACCT
GCAGCAGTATGACCTGCCGTACGCTGAGGCCATATTCGAGCTCAACTTTTTCCATCACAA
CCCAAATCCCTTCTTCACCCTGGCCAAAGAGCTGTACCCAGGGAACTATCAGCCCAACCT
GACACATTACTTTGTCCGACTGCTTCATAAGAAGGGTCAGCTCCTCAGGATGTACACGCA
GAACATCGACGGCCTGGAGAGATTGGCAGGGATTCCTCCTGACATGTTGGTGGAGGCTCA
CGGTACATTCGCCACCGCCACCTGCACCGCGTGCCTGAGGAAATACGAGGCAGAGGAGCT
ACGGCCAGATATATTGAGAGGGACGGTCCCGAAGTGTCCCACCTGTAAAGGCGTTATAAA
GCCTGACATTGTGTTTTTCGGGGAGGAGCTTCCACATCACTTCTTCAAGTACCTCACAGA
CTTCCCGCTGGCTGACCTGCTGATCATAATGGGAACTTCACTGGAGGTGGAGCCCTTTGC
CAGTCTGGCAGGAGCAGTGCGCGGCTCTGTACCCCGTCTCCTCATCAACAGGGACCTGGT
GGGCCCGTTCGCCTGGCGCCGCCGGCCTCAGGACGTCGTGCAGCTGGGTGATGTAGTCGG
TGGCGTGCAGGCCCTCGTGGATGCGCTCGGCTGGACTCAGGAGCT---------------
--------CTGA----------------------------------------------
>OF21462-RA_aka
ATGGCTTCTTTAGTGAGCTCCTCATTAATGTCACCTGTCCGACTTTGTTGTTTGTACCTG
TGCTCGAGAGCAAGCAGGAGGACGCTCTCTGCTAACGGTTTGGGTCAAAGGAGTTTGTGT
CCAGGTGAAGGTGCAGCAGCTGTGTGCAGACAGACAGACTCTCCGTGGTGGAATGGGAGT
CGAGGG-ATTTTCTCCCGTGGTGGCGGTGCAGGCGAGGAGCAGCAGACCCTGGAGGACAT
CGCCAAGAACATCAGAGAGCGGCAGTTCAAGAGGGTGGTGGTGATGGCCGGAGCTGGGAT
CAGCACGCCGAGTGGCATCCCAGATTTCAGGTCTCCAGGCAGCGGTCTCTATGACAACCT
GCAGCAGTATGACCTGCCGTACGCCGAGGCCATATTCGAGCTCAACTTTTTCCATCACAA
CCCAAATCCCTTCTTCGCCCTGGCCAAAGAGCTGTACCCAGGGAACTATCAGCCCAACCT
GACACATTACTTTGTCCGACTGCTTCATAAGAAGGGTCAGCTCCTCAGGATGTACACGCA
GAACATCGACGGCCTGGAGAGATTGGCAGGGATTCCTCCTGACATGTTGGTGGAGGCTCA
CGGTACATTCGCCACCGCCACCTGCACCGCGTGCCTGAGGAAATACGAGGCAGAGGAGCT
GCGGCCAGATATATTGAGAGGGACGGTCCCGAAGTGTCCCACCTGTAAAGGCGTTATAAA
GCCCGACATTGTGTTTTTCGGGGAGGAGCTTCCACATCACTTCTTCAAGTACCTCACAGA
CTTCCCGCTGGCTGACCTGCTGATCATAATGGGAACTTCACTGGAGGTGGAGCCCTTTGC
CAGTCTGGCAGGAGCCGTGCGCGGCTCTGTACCCCGTCTCCTCATCAACAGGGACCTGGT
GGGCCCGTTCGCCTGGCGCCGCCGGCCTCAGGACGTCGTGCAGCTGGGTGATGTGGTCGG
CGGTGTGCAGGCCCTCGTGGATGCGCTCGGCTGGACTCAGGAGCTGGACGCTCTGATGGC
GGCTGCAGCTGAGAAAG-------------CCGCAACAAAGACAGA-----AGAGTGA
>E.fuscoguttatus.24444_fus
ATGGCTTCTTTAGTGAGCTCCTCATTAATGTCACCTGTCCGACTTTGTTGTTTGTACCTG
TGCTCGAGGGCAAGCAGGAGGACGCTCTCTGCTAACGGTTTGGGTCAAAGGAGTTTGTGT
CCAGGTGAAGGTGCAGCAGCTGTGTGCAGACAGACAAACTCTCCGTGGTGGAATGGGAGT
CGAGGG-TTTTTCTCTCGTGGTGGCGGTGCAGGCGAGGAGCAGCAGACCCTGGAGGACAT
CGCCAAGAACATCAGAGAGCGGCAGTTCAAGAGGGTGGTGGTGATGGCCGGAGCTGGGAT
CAGCACGCCGAGTGGCATCCCAGATTTCAGGTCTCCAGGCAGCGGTCTCTATGACAACCT
GCAGCAGTATGACCTGCCGTACGCCGAGGCCATATTCGAGCTCACCTTTTTTCACCACAA
CCCAAATCCCTTCTTCGCCCTGGCCAAAGAGCTGTACCCAGGGAACTATCAGCCCAACCT
GACACATTACTTTGTGCGACTGCTTCATAAGAAGGGTCAGCTCCTCAGGATGTACACGCA
GAACATCGACGGCCTGGAGAGATTGGCAGGGATTCCTCCTGACATGTTGGTGGAGGCTCA
CGGTACTTTCGCCACCGCCACCTGCACCGCGTGCCTGAGGAAATACGAGGCAGAGGACCT
ACGACCAGATATATTGAGAGGGACGGTCCCAAAGTGTCCCACCTGTAAAGGCGTTATAAA
GCCCGACATTGTGTTTTTCGGGGAGGAGCTTCCACATCACTTCTTCAAGTACCTCACAGA
CTTCCCGCTGGCTGACCTGCTGATCATAATGGGAACTTCACTGGAGGTGGAGCCCTTTGC
CAGTCTGGCAGGAGCCGTGCGCGGCTCTGTACCCCGTCTCCTCATCAACAGGGACCTGGT
GGGCCCGTTCGCCTGGCGCCGCCGGCCTCAGGACGTCGTTCAGCTGGGTGATGTGGTCGG
CGGTGTGCAGGCCCTCGTGGATGCGCTCGGCTGGACTCAGGAGCTGGACGCTCTGATGGC
GGCTGCAGCTGAGAAAG-------------CTGCAACAAAGACAGA-----AGAGTGA
>XP-033486418.1_lan
ATGGCTTCTTTAGTGAGCTCCTCATTAATGTCACCTGTCCGACTTTGTTGTTTGTACCTG
TGCTCGAGAGCAAGCAGGAGGACGCTCTCTGCTAACGGTTTGGGTCAAAGGAGTTTGTGT
CCAGGTGAAGGTGCAGCAGCTCTGTGCAGACAGACAAACTCTCCGTGGTGGAATGGGAGT
CGAGGG-TTTTTCTCCCGTGGTGGCGGTGCAGGCGAGGAGCAGCAGACCCTGGAGGACAT
CGCCAAGAACATCAGAGAGCGGCAGTTCAAGAGGGTGGTGGTGATGGCCGGAGCTGGGAT
CAGCACGCCGAGTGGCATCCCAGATTTCAGGTCTCCAGGCAGCGGTCTCTATGACAACCT
GCAGCAGTATGACCTGCCGTACGCCGAGGCCATATTCGAGCTCAACTTTTTTCACCACAA
CCCAAATCCCTTCTTCGCCCTGGCCAAAGAGCTGTACCCAGGGAACTATCAGCCCAACCT
GACACATTACTTTGTGCGACTGCTTCATAAGAAGGGTCAGCTCCTCAGGATGTACACGCA
GAACATCGACGGCCTGGAGAGATTGGCAGGGATTCCTCCTGACATGTTGGTGGAGGCTCA
CGGTACTTTCGCCACCGCCACCTGCACCGCGTGCCTGAGGAAATACGAGGCAGAGGACCT
ACGACCAGATATATTGAGAGGGACGGTCCCAAAGTGTCCCACCTGTAAAGGCGTTATAAA
GCCCGACATTGTGTTTTTCGGGGAGGAGCTTCCACATCACTTCTTCAAGTACCTCACAGA
CTTCCCGCTGGCTGACCTGCTGATCATAATGGGAACTTCACTGGAGGTGGAGCCCTTTGC
CAGTCTGGCAGGAGCCGTGCGCGGCTCTGTACCCCGTCTCCTCATCAACAGGGATCTGGT
GGGCCCGTTTGCCTGGTGCCGCCGGCCTCAGGACGTCGTTCAGCTGGGTGATGTGGTCGG
CGGTGTGCAGGCCCTCGTGGATGCGCTAGGCTGGACTCAGGAGCTGGACGTTCTGATGGC
GGCTGCAGCTGAGAAAG-------------CTGCAACAAAGACAGA-----AGAGTGA
>C.altivelis-GLEAN-10026811_alt
------------------------------------------------------------
------------------------------------------------------------
----------------------------------------------------ATGGGAGT
CGAGGGTTTTTTCTCCCGTGGTGGCAGTGCAGGCGAGGAGCAGCAGACCCTGGAGGACAT
CGCCAAGAACATCAGAGAGCGGCAGTTCAAGAGGGTGGTGGTGATGGCCGGAGCTGGGAT
CAGCACGCCGAGTGGCATCCCAGATTTCAGGTCTCCAGGCAGCGGTCTCTATGACAACCT
GCAGCAGTATGACCTGCCGTACGCCGAGGCCATATTCGAGCTCAACTTTTTTCACCACAA
CCCAAATCCCTTCTTCGCCCTGGCCAAAGAGCTGTACCCAGGGAACTATAAGCCCAACCT
GACACATTACTTTGTGCGACTGCTTCATAAGAAGGGTCAGCTCCTCAGGATGTACACGCA
GAACATCGACGGCCTGGAGAGATTGGCAGGGATTCCTCCTGACATGTTGGTGGAGGCTCA
TGGTACTTTCGCCACCGCCACCTGCACCGCGTGCCTGAGGAAATACGAGGCAGAGGACCT
ACGACCAGATATATTGAGAGGGACGGTCCCAAAGTGTCCCACCTGTAAAGGCGTTATAAA
GCCCGACATTGTGTTTTTCGGGGAGGAGCTTCCACATCACTTCTTCAAGTACCTCACAGA
CTTCCCGCTGGCTGACCTGCTGATCATAATGGGAACTTCACTGGAGGTGGAGCCCTTTGC
CAGTCTGGCAGGAGCTGTGCGCGGCTCTGTACCCCGTCTCCTGATCAACAGGGACCTGGT
GGGTCCGTTCGCCTGGCGCCGCCGGCCTCAGGACATCGTTCAGCTGGGTGACGTGGTCGG
CGGTGTGCAGGCCCTCGTGGATGCGCTTGGCTGGACTCAGGAGCTGGATGCTCTGATGGC
GGCTGCAGCTGAGAAAGTGAGTATGTGTCTTGGTTACATGCACACATTTACATTATAA
>Epmoa-GLEAN-10022764_moa
ATGGCTTCTTTAGTGAGCTCCTCATTAATGTCACCTGTCCGACTTTGTTGTTTGTACCTG
TGCTCGAGAGCAAGCAGGAGGACGCTCTCTGCTAACGGTTTGGGTCAAAGGAGTTTGTGT
CCAGGTGAAGGTGCAGCAGCTGTGTGCAGACAGACAAACTCTCCGTGGTGGAATGGGAGT
CGAGGA-TTTTTCTCCCGTGGTGGCGGTGCAGGCGAGGAGCAGCAGACCCTGGAGGACAT
CGCCAAGAACATCAGAGAGCGGCAGTTCAAGAGGGTGGTGGTGATGGCTGGAGCTGGGAT
CAGCACGCCGAGTGGCATCCCAGATTTCAGGTCTCCAGGCAGCGGTCTCTATGACAACCT
GCAGCAGTATGACCTGCCGTACGCCGAGGCCATATTCGAGCTCAACTTTTTTCACCACAA
CCCAAATCCCTTCTTCGCCCTGGCCAAAGAGCTGTACCCAGGGAACTATCAGCCCAACCT
GACACATTACTTTGTGCGACTGCTTCATAAGAAGGGTCAGCTCCTCAGGATGTACACGCA
GAACATCGACGGCCTGGAGAGATTGGCAGGAATTCCTCCTGACATGTTGGTGGAGGCTCA
CGGTACTTTCGCCACCGCCACCTGCACCGTGTGCCTGAGGAAATACGAGGCAGAGGACCT
ACGACCAGATATATTGAGAGGGACGGTCCCAAAGTGTCCCACCTGTAAAGGCGTTATAAA
GCCCGACATTGTGTTTTTCGGGGAGGAGCTTCCACGTCACTTCTTCAAGTACCTCACAGA
CTTCCCACTGGCTGACCTGCTGATCATAATGGGAACTTCACTGGAGGTGGAGCCCTTTGC
CAGTCTGGCAGGAGCCGTGCGCGGCTCTGTACCCCGTCTCCTCATCAACAGGGACCTGGT
GGGCCCGTTCGCCTGGCGCCGCCGGCTTCAGGACGTCGTTCAGCTGGGTGATGTGGTCGG
CGGTGTGCAGGCCCTCGTGGATGCGCTCGGCTGGACTCAGGAGCTGGACGCTCTGATGGC
GGCTGCAGCTGAGAAAGTGAGTGTGTGTCTTGGTTACATGCACACATTTACATTATAA
