# Supplementary material for: Chromosome-Level Genome Assembly of the Speckled Blue Grouper (Epinephelus cyanopodus) Provides Insight into Its Adaptive Evolution
Source: Biology (Basel). 2022 Dec 13;11(12):1810. doi: 10.3390/biology11121810 (PMC9775623; doi:10.3390/biology11121810)
Supplement: Supplementary file 1 [file biology-11-01810-s001.zip › Supplemental Data/HO01399.align]

>Epmoa-GLEAN-10022787_moa
---------ATGTCGGCTGTTGATCTTCACATGGATCCATCAGAGGGAGGCCTGAAGGAG
CTGGTGCTGAGGTGGTTCACTGAGACTCAGGCGCCGCTCATCCTCAACAATGGAAACTTC
CCAGACTGGTTTCAAGGCTTCGCTGCAAGAAAGGACACGGAAGATCTGCTGAGAGATAAA
GCTCTGGGCTGTTTTCTCATCCGCCTCAGTGACAAAGCCATCGGCTACATCCTGTCCTAC
AAGGGCCACGACAGGTGCCGCCATTTTGTCATCACCCAGAATCAGGATGGACAGTTTGTC
ATATCAGGAGACTGTCAGACGCACGGCAGTCTCACTGAGCTGATAGAACATTACAAAGTC
AGCCCCATCCAGCCCTTTGGAGAATACCTGACCTCCAGCTGTTATGAGGAAGACACAGGT
GAGCTGTATGATGTGGTGAATTATAACAAGAAGTCTGGAGTGAGTGTCCAAGCTCTGCGG
ACTC--------------------------------------------------------
----TGTGGGACCACAAAAATGATCTTCACAGCGACCCTGGCAGTAAT------------
------------------------------------------------CAGAGGGTTCAG
CCGCAGAGTGATCCTCCTGCAGCGCAGCCT------------------------------
---------CCTCCTCCTGCAGCGCAGCCT------------------------------
---------CCTACAACGCAGCCTCCTGCACTGCCACCTAAAACTAAAAGCAGAAAGCTG
ACAGGAGCCGTGTCTGTAGACACAGTGTCTCTCTCACAGGGAGTTCCTCCTGTACCAAAG
AGAGGCATCCCTCTGGGCTTCTCCCTCAGCGGATCTCTGTCCGAAACCACATCACATCAA
AGTGAAACCCAGACTGATGGGAACAGATCAGAGAGACTCAGAGGAAACACAAACTCAGCA
CTAACGTCTGACTCTTTTCACATCGCTGACACCAGTTATCCAGGTGACCTCTGTCCGACA
GGGACCACCTACTCTGAGCTGACACAGGTGGAGAGCAGGAGCAGATCTCTACCACGACTC
AACAACAGCAGCATGGAGGA------GGAGACGGAGTACTCCAACCAGCTCAGCAGTCCC
TCCTTCTCAA------CATCATCATCTTACTCACCCACTGCGCTGAAGAAGGTCACCTGC
CACACCTACTCCCTCCACAACCCCAGAGACAGTCAGAAGCCGAGCAGTTCCAGGTCGCAG
CAGCAGGGTGATGATGTGGAAATGTCCCGGTCCAACCCGCTGTACCAGACCTCTGAGGGG
CCCGCAGGGAGTTCAGCTCAGTCGGCTCAGCAGGGAGACGCCATGTACGCTGAGGTCCCC
CAGAGGCCGAGTCCTGCTGGGCTGCATGATAACACCTACGAGCAGATCCCTGGGGAGGCC
GCCGCCGGCCAGGGCAACATGTACGAGTCTCTGGAGGACGTCAAGACCAAGAAGTCCAAA
TCCACCTGGGGCAAAAATGGTGATGTGCAGTTCCTTCCTGACCACTGGGTGTCAGAGTTC
TTTGTGTGCTGCGAAGAGGCTGCCGGAGAAGAAGAGGAAGAAGAAGACATTGCGGAAACG
ATGGGCACTAGAGATGACGAGTATGATTATTTGTTCAAAGTGGTCCTCATCGGTGACTCA
GGCGTGGGGAAGAGTAACCTGCTGTCCCGTTTCACCCGCAACGAGTTCAACCTGGAGAGT
AAGAGCACCATCGGAGTTGAGTTTGCCACGCGCAGCATCCAGGTGGACGGCAAGACGGTG
AAGGCCCAGATCTGGGACACAGCCGGCCAGGAGCGCTACCGTGCCATCACATCAGCGTAC
TACCGCGGGGCAGTGGGGGCCCTCCTGGTCTACGACATTGCCAAACATCTAACTTATGAA
AATGTGGAGCGCTGGCTGAAGGAGCTGAGAGATCACGCTGACAGCAACATCGTCATCATG
CTGGTGGGCAACAAGAGCGACCTGCGTCACCTCCGGGCTGTTCCCACCGATGAGGCGCGG
GCTTTTGCTGAGAAGAATGGTTTGTCTTTTCTGGAGACGTCGGCTCTGGACTCCACCAAC
GTTGAGACGGCCTTCCAGACCATTCTGACAGAGATCTACCGTATCGTCTCCCAGAAGCAG
ATGTCGGAGCGTCAGGAGAGCGACATGTCCCCCAGCAACAACGTGGTCAACATCCAGGTG
CAGCCCACTGAGAACAAACCAAAGATGCAGTGCTGTCAGAACATCTAG
>C.altivelis-GLEAN-10026786_alt
---------ATGTCGGCTGTTGATCTTCACATGGATCCATCAGAGGGAGGCCTGAAGGAG
CTGGTGCTGAGGTGGTTCACTGAGACTCAGGCGCCACTCATCCTCAATAATGGAAACTTC
CCTGACTGGTTTCAAGGCTTCGCTGCAAGAAAGGACACGGAAGATCTGCTGAGAGATAAA
GCTCTGGGCTGTTTTCTCATCCGCCTCAGTGACAAAGCCATCGGCTACATCCTGTCCTAC
AAGGGCCACGACAGGTGCCGCCATTTTGTCATCACCCAGAATCAGGATGGACAGTTTGTC
ATATCAGGAGACTGTCAGACGCACGGCAGTCTCACTGAGCTGATAGAGCATTACAAAGTC
AGCCCCATCCAGCCCTTTGGAGAATACCTGACCTCCAGCTGTTATGAGGAAGACACAGGT
GAGCTGTATGATGTGGTGAATTATAACAAGAAGTCTGGAGTGAGTGTCCAAGCTCTGCGG
ACTCTGTGGGACCACAAAAATGATCTTCACAGCGACCCTGGCAGTAATCAGAGAAGATCA
TTTTTGTGGGACCACAAAAATGATCTTCACAGCGACCCTGGCAGTAATCAGAGAAGATCA
TTTTTGTGGGACCATAAAAATGATCTTCACAGTGACCCTGGCAGTAACCAGAGGGTTCAG
CCGCAGAGTGATCCTCCTGCAGCGCAGCCT------------------------------
---------CCTCCTCCTACAGCGCAGCCT------------------------------
---------CATACAACACTGCCCCCTGCACTGCCACCTAAAACTAATAGCAGAAAGCTG
ACAGGAGCCGTGTCTGTAGACACAGTGTCTCTCTCACAGGGAGTTCCTCCTGTACCAAAG
AGAGGCATCCCTCTGGGCTTCTCTCTCAGCGGATCTCTGTCCGAAACCACATCACATCAA
AGTGAAACCCAGACTGACGAGAACAGATCAGAGAGACTCGGAGGAAACACAAACTCAGTG
CTAACATCTGACTGTTTTCACATCGCTGACACCAGTTATCCAGGTGACCTCTGTCCGACA
GGGACCACCTACTCTGAGCTGACGCAGGTGGAGAGCAGAAGCAGATCTCTACCACGACTC
AACAATAGCAGCATGGAGGAGGAGACGGAGACGGAGTACTCCAACCAGCTCAGAAGTCCC
TCCTTCTCAA---CATCATCATCATCTTACTCACCCACTGCGCTGAAGAAGGTCACCTGC
CACACCTACTCCCTCCACGATCCCAGAGACAGTCAGAAGCCGAGCAGCTCCAGGTC----
--GCAGGGTGATGATGTGCAAATGTCCCGGTCCAACCCGCTGTACCAGACCTCTGAGGGG
CCCGCAGGGAGTTCAGCTCAGTCAGCTCAGCAGGGAGACGCCATGTACGCTGAGGTCCCC
CAGAGGCCGAGTCCTGCTGGGCTGCATGATAACACCTACGAGCAGATCCCCGGGGAGGCC
GCCGCCGGCCAGGGCAACATGTACGAGTCTCTGGAGGACGTCAAGACCAAGAAGTCCAAA
TCCACCTGGGGCAAAAAT------------------------------------------
-------------------------------AATATGAATTGGAAGAAATT---------
------------------------------------------------------------
------------------------------------------------------------
------------------------------------------------------------
------------------------------------------------------------
--------------------CCTCCCTGATTAC----------------------ATGAA
GA----------------------------------------------------------
------------------------------------------------------------
------------------------------------------------------------
------------------------------------------------------------
------------------------------------------------------------
------------AATAA-------------------------------
>E.fuscoguttatus.24691_fus
---------ATGTCGGCTGTTGATCTTCACATGGATCCATCAGAGGGAGGCCTGAAGGAG
CTGGTGCTGAGGTGGTTCACTGAGACTCAGGCGCCGCTCATCGTCAACAATGGAAACTTC
CCTGACTGGTTTCAAGGTTTCGCTGCAAGAAAGGACACGGAAGATCTGCTGAGAGATAAA
GCTCTGGGCTGTTTTCTCATCCGCCTCAGTGACAAAGCCATCGGCTACATCCTGTCCTAC
AAGGGCCACGACAGGTGCCGCCATTTTGTCATCACCCAGAATCAGGATGGACAGTTTGTC
ATATCAGGAGACTGTCAGACGCACGGCAGTCTCACTGAGCTGATAGAACATTACAAAGTC
AGCCCCATCCAGCCCTTTGGAGAATACCTGACCTCCAGCTGTTATGAGGAAGACACAGGT
GAGCTGTATGATGTGGTGAATTATAACAAGAAGTCTGGAGTGAGTGTCCAAGCTCTGCGG
ACTCTGTGGGACAACAAAAATGATCTTCACAGCGACTCTGGCAGTAATCAGAGAAGATCA
TTTTTGTGGGACCACAAAAATGATCTGCACAGCGACCCTGGCAGTAAT------------
------------------------------------------------CAGAGGGTTCAG
CCGCAGAGTGATCCTCCTGCAGCGCAGCCTCCTCCTCCTGCAGCGCAGCCTCCTCCTGCA
GCGCAGCCTCCTCCTCCTGCAGCGCAGCCTCCTCCTGCAGCGCAGCCTCCTCCTCCAGCA
GCGCAGCCTCCTACAACGCTGCCCCCTGCACTGCCACCTAAAACTAATAGCAGAAAGCTG
ACAGGAGCCGTGTCTGTAGACACAGTGTCTCTCTCACAGGGAGTTCCTCCTGTACCAAAG
AGAGGCATCCCTCTGGGCTTCTCCCTCAGCGGATCTCTGCCCGAAACCACATCACATCAA
AGTGAAACCCAGACTGACGAGAACAGATCAGAGAGACTCAGAGGAAACACAAACTCAGCA
CTAACGTCTGACTCTGTTCACGTCGCTGACACCAGTTATCCAGGTGACCTCTGTCCGACA
GGGACCACCTACTCTGAGCTGACACAGGTGGAGAGCAGGAGCAGATCTCTACCACGACTC
AACAACAGCAGCATGGAGGA------GGAGACGGAGTACTCTAACCAGCTCAGCAGTCCC
TCCTTCTCAACATCATCATCATCATCTTACTCACCCACTGCGCTGAAGAAGGTCACCTGC
CACACCTACTCCCTCCACGACCCCAGAGACAGTCAGAAGCCGAGCAGCTCCAGGTCGCAG
CAGCAGGATGATGATGTGGAAATGTCCCGGTCCAACCCGCTGTACCAGACCTCTGAGGGG
CCCGCAGAGAGTTCAGCTCAGTCGGCTCAGCAGGGAGATGCCATGTACGCTGAGGTCCCC
CAGGGGCCGAGTCCTGCTGGGCTGCATGATAACACCTACGAGCAGATCCCTGGGGAGGCC
ACCGCCGACCAGGGCAACATGTACGAGTCTCTGGAGGATGTCAAGACCAAGAAGTCTAAA
TCCACCTGGGGCAAAAAT------------------------------------------
-------------------------------AATATGAATTGGAAGAAATT---------
------------------------------------------------------------
------------------------------------------------------------
------------------------------------------------------------
------------------------------------------------------------
--------------------CCTCCCTGATTAC----------------------ATGAA
GA----------------------------------------------------------
------------------------------------------------------------
------------------------------------------------------------
------------------------------------------------------------
------------------------------------------------------------
------------AATAA-------------------------------
>XP-033475689.1_lan
---------ATGTCGGCTGTTGATCTTCACATGGATCCATCAGAGGGAGGCCTGAAGGAG
CTGGTGCTGAGGTGGTTCACTGAGACTCAGGCGCCGCTCATCGTCAACAATGGAAACTTC
CCTGACTGGTTTCAAGGCTTCGCTGCAAGAAAGGACACGGAAGATCTGCTGAGAGATAAA
GCTCTGGGCTGTTTTCTCATCCGCCTCAGTGACAAAGCCATCGGCTACATCCTGTCCTAC
AAGGGCCACGACAGGTGCCGCCATTTTGTCATCACCCAGAATCAGGATGGACAGTTTGTC
ATATCAGGAGACTGTCAGACGCACGGCAGTCTCACTGAGCTGATAGAACATTACAAAGTC
AGCCCCATCCAGCCCTTTGGAGAATACCTGACCTCCAGCTGTTATGAGGAAGACACAGGT
GAGCTGTATGATGTGGTGAATTATAACAAGACGTCTGGAGTGAGTGTCCAAGCTCTGCGG
ACTC--------------------------------------------------------
----TGTGGGACCACAAAAATGATCTTCACAGCGACCCTGGCAGTAAT------------
------------------------------------------------CAGAGGGTTCAG
CTGCAGAGTGATCCTCCTGCAGCACAGCCTCCTCCTGCAGC-------------------
-----GCAGCCTCCTCCTGCAGCGCAGCCTCCTCCT---------------------GCA
GCGCAGCCTCCTACAACGCTGCCCCCTGCACTGCCACCTAAAACTAATAGCAGAAAGCTG
ACAGGAGCCGTGTCTGTAGACACAGTGTCTCTCTCACAGGGAGTTCCTCCTGTACCAAAG
AGAGGCATCCCTCTGGGCTTCTCCCTCAGCGGATCTCTGCCCGAAACCACATCACATCCG
AGTGAAACCCAGACTGACGAGAACAGATCAGAGAGACTCAGAGAAAACACAAACTCAGCA
CTAACGTCTGACTCTTTTCACATCGCTGACACCAGTTATCCAGGTGACCTCTGTCCGACA
GGGACCACCTACTCTGAGCTGACACAGGTGGAGAGCAGGAGCAGATCTCTGCCACGACTC
AACAACAGCAGCATGGAGGA------GGAGACGGAGTACTCCAACCAGCTCAGCAGTCCC
TCCTTCTCAA------CATCATCATCTTACTCACCCACTGCGCTGAAGAAGGTCACCTGC
CACACCTACTCCCTCCACGACCCCAGAGACAGTCAGAAGCCGAGCAGCTCCAGGTCGCAG
CAGCAGGGTGGTGATGTGGAAATGTCCCGGTCCAACCCGCTGTACCAGACTTCTGAGGGG
CCCGCAGGGAGTTCAGCTCAGTCGGCTCAGCAGGGAGACGCCATGTACGCTGAGGTCCCC
CAGGGGCCGAGTCCTGCTGGGCTGCACGATAACACCTACGAGCAGATCCCCGGGGAGGCC
TCCGCCGACCAGGGCAACATGTACGAGTCTCTGGAGGACGTCAAGACCAAGAAGTCCAAA
TCCACCTGGGGCAAAAAT------------------------------------------
-------------------------------AATATGAATTGGAAGAAATT---------
------------------------------------------------------------
------------------------------------------------------------
------------------------------------------------------------
------------------------------------------------------------
--------------------CCTCCCTGATTAC----------------------ATGAA
GA----------------------------------------------------------
------------------------------------------------------------
------------------------------------------------------------
------------------------------------------------------------
------------------------------------------------------------
------------AATAA-------------------------------
>OF21442-RA_aka
ATGGAGAAGATGTCGGCTGTTGATCTTCACATGGATCCATTAGAGGGAGGCCTGAAGGAG
CTGGTGCTGAGGTGGTTCACTGAGACTCAGGCGCAGCTCATCCTCAACAATGGAAACTTC
CCTGACTGGTTTCAAGGCTTCGCTGCAAGAAAGGACACGGAAGATCTGCTGAGAGATAAA
GCTCCGGGCTGTTTTCTCATCCGCCTCAGTGACAAAGCCATCGGCTACATCCTGTCCTAC
AAGGGCCACGACAGGTGCCGCCATTTTGTCATCACCCAGAATCAGGATGGACAGTTTGTC
ATATCAGGAGACTGTCAGACGCACGGCAGTCTCACTGAGCTGATAGAACATTACAAAGTC
AGCCCCATCCAGCCCTTTGGAGAATACCTGACCTCCAGCTGTTACG--------------
------------------------------------------------------------
------------------------------------------------------------
------------------------------------------------------------
------------------------------------------------------------
------------------------------------------------------------
------------------------------------------------------------
------------------------------------------------------------
-------------------------------------AGGGAGTTCCTCCTGTACCAAAG
AGAGGCATCCCTCTGGGCTTCTCCCTCAGCGGATCTCTGTCCGAAACCACATCACATCCG
AGTGAAACCCAGACTGACGAGAACAGATCAGAGAGACTCAGAGGAAACACAAACTCAGCA
CTAACGTCTGACTCTTTTCACATCGCCGACACCAGTTATCCAGGTGACCTCTGTCCGACA
GGGGTCACCTACTCTGAGCTGACACAGGTGGAGAGCAGGAGCAGATCTCTACCACGACTC
AACAACAGAAGCATGGAGGAGGAGACGGAGACGGAGTACTCTAACCAGCTCAGCAGTCCC
TCCTTCTCAA---CACCATCATCATCTTACTCACTCATTGCACCGAAGAAGGTCACCTGC
CACACCTACTCCCTCCAGGACCCCAGAGACAGTCAGAAGCCGAGCAGCTCCAGGTCGCAG
CAGCAGGGTGATGATGTGGAAATGTCCCGGTCCAACCCGCTGTACCAGACCTCTGAGGGG
CCCGCAGGGAGTTCAGCTCAGTCGGCTCAGCAGGGAGACGCCATGTACGCTGAGGTCCCC
CAGAGGCCGGGTCCTGCTGGGCTGCATGATAACACCTACGAGCAGATCCCCGGGGAGGCC
GCCGCCGGCCAGGGCAACATGTACGAGTCTCTGGAGGACGTCAAGACCAAGAAGTCCAAA
TCCACCTGGGGCAAAAAT------------------------------------------
-------------------------------AATATGAATTGGAAGAAATT---------
------------------------------------------------------------
------------------------------------------------------------
------------------------------------------------------------
------------------------------------------------------------
--------------------CCTCCCTGATTAC----------------------ATGAA
GA----------------------------------------------------------
------------------------------------------------------------
------------------------------------------------------------
------------------------------------------------------------
------------------------------------------------------------
------------AATAA-------------------------------
>Ecy-GLEAN-10026298_Ecy
---------ATGTCGGCTGTTGATCTTCACATGGATCCATTAGAGGGAGGCCTGAAGGAG
CTGGTGCTGAGGTGGTTCACTGAGACTCAGGCGCAGCTCATCCTCAACAATGGAAACTTC
CCTGACTGGTTTCAAGGCTTCGCTGCGAGAAAGGACACGGAAGATCTGCTGAGAGATAAA
GCTCTGGGCTGTTTTCTCATCCGCCTCAGTGACAAAGCCATCGGCTACATCCTGTCCTAC
AAGGGCCACGACAGGTGCCGCCATTTTGTCATCACCCAGAATCAGGATGGACAGTTTGTC
ATATCAGGAGACTGTCAGACTCACAGCAGTCTCACTGAGCTGATAGAACATTACAAAGTC
AGCCCCATCCAGCCCTTTGGAGAATACCTGACCTCCAGCTGTTATGAGGAAGACACAGAT
GAGCTGTATGACGTGGTGAATTATAACAATAAGTCTGGAGTGAGTGTCCAAGCTCTGCGG
ACTC--------------------------------------------------------
----TGTGGGACCACAAAAATGATCTTCACAGCGACCCTGGCAGTAAT------------
------------------------------------------------CAGAAGGTTCAG
CCGCAGAGTGATGCTCCTGCAGCGCAGCCT------------------------------
---------CCTCCTCCTGCAACGCAGCCTCCTCCT------------------------
---------CCTGCAACGCAGCCTCCTGCACTGCCACTTAAAACTAAAAGCAGAAAGCTG
ACAGGAGCCGTGTCTGTAGACACAGTGTCTCTCTCACAGGGAGTTCCTCCTGTACCAAAG
AGAGGCATCCCTCTGGGCTTCTCCCTCAGCGGATCTCTGTCCGAAACCACATCACATCCG
AGTGAAACCCAGACTGACGAGAACAGATCAGAGAGAGAGAGAGGAAACACAAACTCAGCA
CTAACGTCTGACTCTTTTCACAACGCTGACACCAGTTATCCAGGTGACCTGTGTCCGACA
GGGGCCACTTACTCTGAGCTGACACAGGTGGAGAGCAGGAGCAGATCTCTACCACGACTC
AACAACAGCAGCATGGAGGA------GGAGACGGAGTACTCTAACCGGCTCAGCAGTCCC
TCCTTCTCAA---CACCATCATCATCTTACTCACTCACTGCGCCGAAGAAGGTCACCTGC
CACACCTACTCCCTCCACGACCCCAGAGACAGTCAGAAGCCGAGCAGCTCCACGTCGCAG
CAGCAGGGTGATGATGTGGAAATGTCCCGGTCCAACCCGCTGTACCAGACCTCTGAGGGG
CCCGCAGGGAGTTCAGCTCAGTCGGCTCAGCAGGGAGACGGCATGTACGCTGAGGTCCCC
CAGAGGCCGAGTCCTGCCGGGCTGCATGATAACACCTACGAGCAGATCCCCGGGGAGGCC
GCCGCCGGCCAGGCCAACATGTACGAGTCTCTGGAGGACGTCAAGACCAAGAAGTCCAAA
TCCACCTGGGGCAAAAAT------------------------------------------
-------------------------------AATATGAATTGGAAGAAATT---------
------------------------------------------------------------
------------------------------------------------------------
------------------------------------------------------------
------------------------------------------------------------
--------------------CCTCCCTGATTAC----------------------ATGAA
GA----------------------------------------------------------
------------------------------------------------------------
------------------------------------------------------------
------------------------------------------------------------
------------------------------------------------------------
------------AATAA-------------------------------
