# Supplementary material for: Chromosome-Level Genome Assembly of the Speckled Blue Grouper (Epinephelus cyanopodus) Provides Insight into Its Adaptive Evolution
Source: Biology (Basel). 2022 Dec 13;11(12):1810. doi: 10.3390/biology11121810 (PMC9775623; doi:10.3390/biology11121810)
Supplement: Supplementary file 1 [file biology-11-01810-s001.zip › Supplemental Data/HO01407.align]

>Ecy-GLEAN-10026307_Ecy
ATGGCTACTGAACCAAACAAGACTGAGATCCTGACCATTTTCAAGAGATTAAGATCAGTA
CCGACGAACAAGGTATGTTTTGACTGCGCAGCTAAAAACCCGAGCTGGGCG-AGTATTCC
ATATGGTGTGTTCTTATGCATTGACTGCTCTGGCATCCACCGCTCCCTGGGAGTGCATCT
CAGCTTCATCAGGTCCACTGAGTTAGACTCCAACTGGAACTGGTTTCAGCTCAGATGTAT
GCAGGTTGGAGGCAATGCCAACGCCACGGCGTTCTTCCGCCAGCATGGCTGCTCCACGAA
CGACACCAATGCCAAGTATAATAGTCGTGCAGCCCAGATGTACAGGGAGAAGATTCGGCA
GCAGGCAAATTCTGCGTTGTCCAAATATGGCACAGATCTGTGGATCGACTCCTCTGCAGC
AAGCGCTCCTGCAGCTCCTGAGAAGAAAGAGACAGACTTCTTTGCAGAACACACACA---
-----GCCTGCTAATGAGTGGAGCATGGCCCC-GCCCTCTGAGCCAGAGCAGAATGGAGC
CGCTGTCACCCCACAGCTGTCGGACACGACAGCCAAACCCCAGGATGACAACCAGCCGGA
GGAAGGACCCAGCATCGACGGTCTGAGCACATCACCCAGAGCCTCCATC-----------
----------------------------------GACGTGAAGCCTTCCATCATTGGAAA
AAAGAAGCCCATGGCTGCCAAAAAAGGGCTCGGTGCAAAGAAAGGTCTGGGTGCCCAGAA
GGTGAGCAGTAAGAGTTTCTCAGAGGTGGAGAAACAGGCGCAAGTGGCTGAGAAGCTGAG
AGAGGAGCAGGCTGCTGAGGCCAAGAAACAAGCCGAGGAGTCCATCGTGGCGTCAATGCG
TTTGGCTTATAAAGAGCTTGAGATCGACAGGAAGATGGAGGAAAAGAAGATGCAGAATCT
GGAAGGCAAGAAGAGAGAGCAGGCCGAGAGACTGGGAATGGGCTTCGGCAACAGGAGTGC
TGTGTCCCACTCAGTGATGTCAGAGATGCAGGTGATCGAGCAGGAGACTCCCGTGGGAGT
CAAGTCCTCCTCTCGCTCCAAACTGGACATGTTTGATGAGCCGGGTTTCACCTCTGGACC
CCCAAAATATAAGGACAACCCGTTTACAGTGGGAGACAGTTTTGGATCCAGGTGGGACAC
CGAGGGAGGGACCGCCTCCTTTACCACCTCCTGGGCTCTGGAGAAAGAAGACCCCAAAGA
GGAGGTCACCATCTCTAGTATTCAGCCAATCGGAGAGAGACTGCCCAGCAGAAGAAAAGC
CGACGTGTCAGCTCCAGTGTCGGAGTCGAGTGAGGCCAGGCAGAAGTTTGCTAACGCTAA
GGCGATCTCTTCGGACATGTTCTTTGGTCGGGAGAGCAGCGCAGAGTATGATGCAAAGAC
CAGACTGGAGACCATGTCTGGAAGCACCTCCATCAGTTCAGCTGACCTGTTTGGGGATGG
CAGCGACCATAAAGGGAGAGCTCCAGGCTTTGACAGCGTGCTACCGTCCGGCCCGGACAT
CGCACAGTTCAAACAAGGAGTGAAGACTGTAGCGGGCAAGATGGCCGTCCTCGCCAACGG
TGTCATGAATACAATCCAGGTGAGACGGCAGCAGAGTCGGCATCTTCTTCAATACCTCGT
TCACACAGCTCGACTGTCAGTGTTCACGCCACCACACACCCTGCTGTCTCACAGTGACGT
CTCTCCCAGGTTACACTCAGCCTGTGTTTTCATTGGCTGTAGCTCGCCAACAGCTCCGGA
CATTTACAGTACCTCTACATAG
>OF21432-RA_aka
ATG---------------------------------------------------------
----------CGGTATGTTTTGACTGCGCAGCTAAAAACCCGAGCTGGGCGAAGTATTCC
ATATGGTGTGTTCTTATGCATTGACTGCTCTGGCATCCACCGCTCCCTGGGAGTGCATCT
CAGCTTCATCAGGTCCACTGAGTTAGACTCCAACTGGAACTGGTTTCAGCTCAGATGTAT
GCAGGTTGGAGGCAATGCCAATGCGACGGCGTTCTTCCGCCAGCATGGCTGCTCCACAAA
CGACACCAACGCCAAGTATAATAGTCGTGCAGCCCAGATGTACAGGGAGAAGATTCGGCA
GCAGGCAAATGCTGCGTTGTCCAAATATGGCACAGATCTGTGGATCGACTCCTCTGCAGG
AAGTGCTCCTGCAGCTCCTGAGAAGAAAGAGACAGACTTCTTTGCAGAACACACACA---
-----GCCTGCAAATGAGTGGAGCATGGCCCC-GCCCTCTGAGCCAGAGCAGAATGGAGC
CGCCGTCACCCCACAGCTGTCGGACGCGACAGCCAAACCCCAGGATGACAACCAGCCGGA
GGAAGGACCCAGCATCGACGGTCTGAGCACATCACCCAAAGCCTCCATC-----------
----------------------------------GATGTGAAGCCTTCCATCATTGGAAA
AAAGAAGCCCATGGCTGCCAAAAAAGGGCTCGGTGCAAAGAAAGGTCTGGGTGCCCAAAA
GGTGAGCAGTAAGAGTTTCTCAGAGGTGGAGAAACAGGCGCAAGTGGCCGAGAAGCTGAG
AGAGGAGCAGGCTGCTGAGGCCAAGAAACAAGCCGAGGAGTCCATCGTGGCGTCAATGCG
TTTGGCTTATAAAGAGCTGGAGATCGACAGGAAGATGGAGGAAAAGAAGATGCAGAATCT
GGAAGGCAAGAAGAGAGAGCAGGCCGAGAGACTGGGCATGGGCTTCGGCAACAGGAGTGC
TGTGTCCCACTCAGTGATGTCAGAGATGCAGGTGATCGAGCAGGAGACTCCCGTGGGAGT
CAAGTCCTCCTCTCGCTCCAAACTGGACATGTTTGATGAGCCGGGTTTCACCTCTGGACC
CCCAAAATATAAGGACAACCCGTTTACAGTGGGAGACAGTTTTGGATCCAGGTGGGACAC
CGAGGGAGGGACTGCCTCCTTTACCACCTCCTGGGCTCTGGAGAAAGAGGACCCCAAAGA
GGAGGTCACCATCTCTAGTATTCAGCCAATCGGAGAGAGACTGCCCAGCAGAAGAAAAGC
CGACGTGTCAGCTCCGGTGTCGGAGTCGAGTGAGGCCAGGCAGAAGTTTGCTAACGCTAA
GGCGATCTCTTCGGACATGTTCTTTGGTCGGGAGAGCAGCGCAGAGTATGATGCAAAGAC
CAGACTGGAGACCATGTCTGGAAGCACTTCCATCAGTTCAGCTGACCTGTTTGGGGACGG
CAGCGACCATAAAGGGAGAGCTCCAGGCTTCGACAGCGTGCTGCCCTCCGGCCCGGACAT
CGCGCAGTTCAAACAAGGAGTGAAGACTGTAGCAGGCAAGATGGCCGTCCTCGCCAACGG
TGTCATGAATACAATCCAGG----------------------------------------
---------------------------ATCGCTACGGCTCCTACTGA-------------
------------------------------------------------------------
----------------------
>Epmoa-GLEAN-10000325_moa
ATGGCTACGGAACCAAATAAGACTGAGATCCTGACCATTTTCAAGAGATTAAGATCCGTA
CCGACGAACAAGGTATGTTTTGACTGCGCAGCTAAAAACCCGAGCTGGGCG-AGTATTCC
ATATGGTGTGTTCTTATGCATTGACTGCTCTGGCATCCACCGCTCCCTGGGAGTGCATCT
CAGCTTCATCAGGTCCACCGAGTTAGACTCCAACTGGAACTGGTTTCAGCTCAGATGTAT
GCAGGTTGGAGGCAATGCCAACGCGACGGCGTTCTTCCGCCAGCATGGCTGCTCCACAAA
CGACACCAACGCCAAGTATAATAGTCGTGCAGCCCAGATGTACAGGGAGAAGATTCGGCA
GCAGGCAAATGCTGCGTTGTCCAAATATGGCACAGATCTGTGGATCGACTCTTCTGCAGG
AAGCACTCCTGCAGCTCCCGAGAAGAAAGAGACAGACTTCTTTGCAGAACACACACA---
-----GCCTGCTAATGATTGGAGCGTGGCCCC-GCCCTCCGAGCCAGAGCAGAATGGAGC
CGCCATCACCCCACAGCTGTCAGACGTGACAGCCAAACCCCAGGATGACAACCAGCCGGA
GGAAGGACCCAGCATCGACGGTCTGAGCACATCACCCAGAGCCTCCATCGACGCCTCCAT
GCGTTTGTCATCACAGGAAGAACAGACGCCCAAAGACGTGAAGCCTTCCATCATTGGAAA
AAAGAAGCCCATGGCTGCCAAAAAAGGGCTCGGTGCAAAGAAAGGTCTGGGTGCCCAGAA
GGTGAGCAGTAAGAGTTTCTCAGAGGTGGAGAAACAGGCGCAGGTGGCCGAGAAGCTGAG
AGAGGAGCAGGCTGCTGAGGCCAAGAAACAAGCCGAGGAGTCCATCGTGGCGTCGATGCG
TTTGGCTTATAAAGAGCTGGAGATCGACAGGAAGATGGAAGAAAAGAAGATGCAGAATCT
GGAAGGCAAGAAGAGAGAGCAGGCCGAGAGACTGGGCATGGGCTTCGGCAACAGGAGTGC
TGTGTCCCACTCAGTGATGTCAGAGATGCAGGTGATCGAGCAGGAGACTCCCGTGGGAGT
CAAGTCCTCCTCTCGCTCCAAACTGGACCTGTTTGATGAGCCGGGTTTCACCTCTGGACC
CCCAAAATATAAGGACAACCCGTTTACAGTGGGAGACAGTTTTGGATCCAGGTGGGACAC
CGAGGGAGGGACTGCCTCCTTTACCACCTCCTGGGCTCTGGAGAAAGAGGACCCCAAAGA
GGAGGTCACCATCTCTAGTATTCAGCCAATCGGAGAGAGACTTCCCAGCAGAAGAAAAGC
CGACGTGTCAGCTCCGGTGTCGGAGTCGAGTGAGGCCAGGCAGAAGTTTGCTAACGCTAA
GGCGATCTCTTCGGACATGTTCTTTGGTCGGGAGAGCAGCGCAGAG--------------
----------------------------------------------------------GT
GAGCGACCTTTAA-----------------------------------------------
------------------------------------------------------------
------------------------------------------------------------
------------------------------------------------------------
------------------------------------------------------------
----------------------
>E.fuscoguttatus.24827_fus
ATGGCTACGGAACCAAATAAGACTGAGATCCTGACCATTTTCAAGAGATTAAGATCCGTA
CCGACGAACAAGGTATGTTTTGACTGCGCAGCTAAAAACCCGAGCTGGGCG-AGTATTCC
ATATGGTGTGTTCTTATGCATTGACTGCTCTGGCATCCACCGCTCCCTGGGAGTGCATCT
CAGCTTCATCAGGTCCACCGAGTTAGACTCCAACTGGAACTGGTTTCAGCTCAGATGTAT
GCAGGTTGGAGGCAATGCCAACGCGACGGCGTTCTTCCGCCAGCATGGCTGCTCCACAAA
CGACACCAACGCCAAGTATAATAGTCGTGCAGCCCAGATGTACAGGGAGAAGATTCGGCA
GCAGGCAAATACTGCGTTGTCCAAATATGGCACAGATCTGTGGATCGACTCCTCTGCAGG
AAGCGCTCCTGCAGCTCCTGAGAAGAAAGAGACAGACTTCTTTGCAGAACACACACA---
-----GCCTGCTAATGATTGGAGTGTGGCCCC-GCCCTCCGAGCCACAGCAGAATGGAGC
CACCGTCACCCCACAGCTGTCAGACATGACAGCCAAACCCCAGGATGACAGCCAGCCGGA
GGAAGGACCCAGCATCGACGGTCTGAGCACATCACCCAGAGCCTCCATCGACGCCTCCAT
GCGTTTGTCATCACAGGAAGGACAGACGCCCAAAGACGTGAAGCCTTCCATCATTGGAAA
AAAGAAGCCCATGGCTGCCAAAAAAGGGCTCGGTGCAAAGAAAGGTCTGGGTGCCCAGAA
GGTGAGCAGTAAGAGTTTCTCAGAGGTGGAGAAACAGGCGCAGGTGGCTGAGAAGCTGAG
AGAGGAGCAGGCTGCTGAGGCCAAGAAACAAGCCGAGGAGTCCATCGTGGCATCGATGCG
TTTGGCTTATAAAGAGCTGGAGATCGACAGGAAGATGGAAGAAAAGAAGATGCAGAATCT
GGAAGGCAAGAAGAGAGAGCAGGCCGAGAGACTGGGCATGGGCTTCGGCAACAGGAGTGC
TGTGTCCCACTCAGTGATGTCAGAGATGCAGGTGATCGAGCAGGAGACTCCTGTGGGAGT
CAAGTCCTCCTCTCGCTCCAAACTGGACATGTTTGATGAGCCAGGTTTCACCTCTGGACC
CCCAAAATATAAGGACAACCCGTTTACAGTGGGAGACAGTTTTGGATCCAGGTGGGACAC
CGAGGGGGGGACCGCCTCCTTTACCACCTCCTGGGCTCTGGAGAAAGAGGACCCCAAAGA
GGAGGTCACCATCTCTAGTATTCAGCCAATCGGAGAGAGACTTCCCAGCAGAAGAAAAGC
CGACGTGTCAGCTCCGGTGTCGGAGTCGAGTGAGGCCAGGCAGAAGTTTGCTAACGCTAA
GGCGATCTCTTCGGACATGTTCTTTGGTCGGGAGAGCAGCGCAGAGTATGATGCAAAGAC
CAGACTGGAGACCATGTCTGGAAGCACCTCCATCAGTTCAGCTGACCTGTTTGGGGACGG
CAGCGACCATAAAGGGAGAGCTCCAGGCTTCGACAGCGTGCTGCCCTCCGGCCCAGACAT
CGCACAGTTCAAACAAGGAGTGAAGACTGTAGCGGGCAAGATGGCCGTCCTCGCCAATGG
TGTCATGAATACAATCCAGG----------------------------------------
---------------------------ATCGCTACGGCTCCTACTGA-------------
------------------------------------------------------------
----------------------
>XP-033481513.1_lan
ATGGCTACGGAACCAAATAAGACTGAGATCCTGACCATTTTCAAGAGATTAAGATCCGTA
CCGACGAACAAGGTATGTTTTGACTGCGCAGCTAAAAACCCGAGCTGGGCG-AGTATTCC
ATATGGTGTGTTCTTATGCATTGACTGCTCTGGCATCCACCGCTCCCTGGGAGTGCATCT
CAGCTTCATCAGGTCCACCGAGTTAGACTCCAACTGGAACTGGTTTCAGCTCAGATGTAT
GCAGGTTGGAGGCAATGCCAACGCGACGGCGTTCTTCCGCCAGCATGGCTGCTCCACAAA
CGACACCAACGCTAAGTATAATAGTCGTGCAGCCCAGATGTACAGGGAGAAGATTCGGCA
GCAGGCAAATGCTGCGTTGTCCAAATATGGCACAGATCTGTGGATCGACTCCTCTGCAGG
AAGCGCTCCTGCAGCTCCTGAGAAGAAGGAGACAGACTTCTTTGCAGAACACACACA---
-----GCCTGCTAATGATTGGAGCGTGGCCCC-GCCCTCCGAGCCACAGCAGAATGGAGC
CGCCGTCACCCCACAGTTGTCAGACGTGACAGCCAAACCCCAGGATGACAGCCAGCCGGA
GGAAGGACCCAGCATCGACGGTCTGAGCACATCACCCAGAGCCTCCATCGACGCCTCCAT
GCGTTTGTCATCACAGGAAGGACAGACGCCCAAAGACGTGAAGCCTTCCATCATTGGAAA
AAAGAAGCCCATGGCTGCCAAAAAAGGGCTCGGTGCAAAAAAAGGTCTGGGTGCCCAGAA
GGTGAGCAGTAAGAGTTTCTCAGAGGTGGAGAAACAGGCGCAGGTGGCCGAGAAGCTGAG
AGAGGAGCAGGCTGCTGAGGCCAAGAAACAAGCCGAGGAGTCCATCGTGGCGTCGATGCG
TTTGGCTTATAAAGAGCTGGAGATCGACAGGAAGATGGAGGAAAAGAAGATGCAGAATCT
GGAAGGCAAGAAGAGAGAGCAGGCCGAGAGACTGGGCATGGGCTTCGGCAACAGGAGTGC
TGTGTCCCACTCAGTGATGTCAGAGATGCAGGTGATCGAGCAGGAGACTCCCGTGGGAGT
CAAGTCCTCCTCTCGCTCCAAACTGGACATGTTTGATGAGCCGGGTTTCACCTCTGGACC
CCCAAAATATAAGGACAACCCGTTTACAGTGGGAGACAGTTTTGGATCCAGGTGGGACAC
CGAGGGAGGGACTGCCTCCTTTACCACCTCCTGGGCTCTGGAGAAAGAGGACCCCAAAGA
GGAGGTCACCATCTCTAGTATTCAGCCAATCGGAGAGAGACTTCCCAGCAGAAGAAAAGC
CGACGTGTCAGCTCCGGTGTCGGAGTCGAGTGAGGCCAGGCAGAAGTTTGCTAACGCTAA
GGCAATCTCTTCGGACATGTTCTTTGGTCGGGAGAGCAGCGCAGAGTATGATGCAAAGAC
CAGACTGGAGACCATGTCTGGAAACACCTCCATCAGTTCAGCTGACCTGTTTGGGGACGG
CAGCGACCATAAAGGGAGAGCTCCAGGCTTCGACAGCGTGCTGCCCTCCGGCCCGGACAT
CGCACAGTTCAAACAAGGAGTGAAGACTGTAGCGGGCAAGATGGCCGTCCTCGCCAACGG
TGTCATGAATACAATCCAGG----------------------------------------
---------------------------ATCGCTACGGCTCCTACTGA-------------
------------------------------------------------------------
----------------------
>C.altivelis-GLEAN-10026775_alt
ATGGCTACGGAACCAAATAAGACTGAGATCCTGACCATTTTCAAGAGATTAAGATCCGTA
CCGACGAACAAGGTATGTTTTGACTGTGCAGCTAAAAACCCGAGCTGGGCG-AGTATTCC
ATATGGTGTGTTCTTATGCATTGACTGCTCTGGCATCCACCGCTCCCTGGGAGTGCATCT
CAGCTTCATCAGGTCCACCGAGTTAGACTCCAACTGGAACTGGTTTCAGCTCAGATGTAT
GCAGGTTGGAGGCAATGCCAACGCGACGGCGTTCTTCCGCCAGCATGGCTGCTCCACAAA
CGACACCAACGCCAAGTATAATAGTCGTGCAGCCCAGATGTACAGGGAGAAGATTCGGCA
GCAGGCAAATGCTGCGTTGTCCAAATATGGCACAGATCTGTGGATCGACTCCTCTGCAGG
AAGCGCTCCTGCAGCTCCTGAGAAGAAAGAGACAGACTTCTTTGCAGAACACACACAGGT
TGGTTGCCTGCTAATGATTGGAGTGTGGCCCCTGCCCTCCGAGCCACAGCAGAATGGAGC
CGCCGTCACCCCACAGCTGTCAGACGTGACAGCCAAACCCCAGGATGACAGCCAGCCGGA
GGAAGGACCCAGCATCGACGGTCTGAGCACATCACCCAGAGCCTCCATCGACGCCTCCAT
GCGTTTGTCATCACAGGAAGGACAGACGCCCAAAGACGTGAAGCCTTCCATCATTGGAAA
AAAGAAGCCCATGGCTGCCAAAAAAGGGCTCGGTGCAAAGAAAGGTCTGGGTGCCCAGAA
GGTGAGCAGTAAGAGTTTCTCAGAGGTGGAGAAACAGGCGCAGGTGGCCGAGAAGCTGAG
AGAGGAGCAGGCTGCTGAGGCCAAGAAACAAGCCGAGGAGTCCATCGTGGCGTCGATGCG
TTTGGCTTATAAAGAGCTGGAGATCGACAGGAAGATGGAAGAAAAGAAGATGCAGAATCT
GGAAGGCAAGAAGAGAGAGCAGGCCGAGAGACTGGGCATGGGCTTCGGCAACAGGAGTGC
TGTGTCCCACTCAGTGATGTCAGAGATGCAGGTGATCGAGCAGGAGACTCCCGTGGGAGT
CAAGTCCTCCTCTCGCTCCAAACTGGACATGTTTGATGAGCCGGGTTTCACCTCTGGACC
TCCAAAATATAAGGACAACCCGTTTACAGTGGGAGACAGTTTTGGATCCAGGTGGGACAC
CGAGGGAGGGACTGCCTCCTTTACCACCTCCTGGGCTCTGGAGAAAGAGGACCCCAAAGA
GGAGGTCACCATCTCTAGTATTCAGCCAATCGGAGAGAGACTTCCCAGCAGAAGAAAAGC
CGACGTGTCAGCTCCGGTGTCGGAGTCGAGTGAGGCCAGGCAGAAGTTTGCTAACGCTAA
GGCGATCTCTTCGGACATGTTCTTTGGTCGGGAGAGTAGCGCAGAGTATGATGCAAAGAC
CAGACTGGAGACCATGTCTGGAAGCACCTCCATCAGTTCAGCTGACCTGTTTGGGGACGG
CAGCGACCATAAAGGGAGAGCTCCAGGCTTTGACAGTGTGCTGCCCTCCGGCCCGGACAT
CGCACAGTTCAAACAAGGAGTGAAGACTGTAGCGGGCAAGATGGCCGTCCTCGCCAACGG
TGTCATGAATACAATCCAGG----------------------------------------
---------------------------ATCGCTACGGCTCCTACTGA-------------
------------------------------------------------------------
----------------------
