# Supplementary material for: Chromosome-Level Genome Assembly of the Speckled Blue Grouper (Epinephelus cyanopodus) Provides Insight into Its Adaptive Evolution
Source: Biology (Basel). 2022 Dec 13;11(12):1810. doi: 10.3390/biology11121810 (PMC9775623; doi:10.3390/biology11121810)
Supplement: Supplementary file 1 [file biology-11-01810-s001.zip › Supplemental Data/HO01414.align]

>Epmoa-GLEAN-10022812_moa
ATGGCGTCCGACAGTGATAGCGACGAGGATTTTGTGACTTACGGGACTCCTCTGGAGCCT
TTGGAAGAAGGCACACCGTTGAAGAAACCCGTCCCGCTCCACGAGCAGACGGTGAAGGAT
GAGAAGGGACGGTATCAGAGGTTCCATGGAGCGTTCACTGGAGGGTTCTCAGCCGGTTAT
TTCAACACTGTTGGCACTAAAGAAGGCTGGGCCCCGTCAACCTTCGTGTCGTCCCGGCAA
CAGAAAGCTGAGAAACATCATGCCAGACCGGAAGATTTCATGGACGAGGAGGACTTCAGC
GAGCACGGCATTGCTCCCAGAGAGATCACCACCAGTCAGGAGTTCTCGTCCAGTCGCAGA
GACGCGACCAGAGAGAAGGCGAGAGCCATCAACGCTCAGGCGGCGCTGATCCCTGGAGAC
ACTCTGCTGGAGGAGCTGATCGCACCTGCCAGCTCATCCATCGGGGTGGAGCTGCTGATG
AAGATGGGCTGGAAGGAGGGTCAGGGTGTCGGGCCTCGAGTGAAGAGGAAAGCTCGCCGA
CAGCAGACAGGTACGTCTG--AGAGCTCACTTCCTT---CCTCTCTCTGCCGG--CAG--
------GATGATGATGATGATGATGATGATGATGATGAAGAGTTTGCTCCAGAGAACGTG
ACCTTTGCTCCGAAGGATGTGACTCCGTTTGACTTCACTCCCAGGACCGGGGTTCAGGGT
CTGGGGTACCGTGGTCTGGACCCGGGCCTGGCTCTGCTGGGCGGAGGGGCACCTGAACAC
ATCGACCTGTTCAGGCCGCAGTCTGAGGCGAGGAGTCGGCTGTTTGGAGGCGCTCACAGA
GGCTCACGGAGAGGAGGCGTGGCCGGACAGGCGTTCGGGGTGGGGGCGCTGGAGGATGAT
GATGAAGATATTTATCACAGAGACTCCATGTCCAGATATGACACGGTGCTGGGAGGAGAG
GAGCCTGGAGACGGCCTGTACGGCTGGACGGCGCCGCAGCAGTACACCAAGAAAAAAGAC
AAAAGCAAAGACGCGTCGTACCTCGGTAAAATCCTGGAGGGATTCACTCTGGCCCAAAAA
TCATCTGAGGAAAAAACAATTTTTCCTCCTCCGTCTCTGCCCAGAGATTATCGTCCTGTC
CATCGTTTCCGTCCGTCACTGGATGTTTCGGGTCTCTCTGGGGTCAGTCCGGCGCTGGCT
GAGGCTCTGAGGAACTCCAGGGGTCACATGGTCACAGAGGAGCCCCAACAAGGAGGACGC
CACCAGCTGGACTCCGGCCAGAGGAGGGCGCTGCTGGGAGAAGACACCCTGCAAGGTCCC
AGTTCAGTCATGGAGCTCCTGAAACCTGAAGACCGACAGCGACTGCTCAACCTCCGCAAC
TCCTCCAACCTGCCCGCCACCAAAACCACCACCCCGCCCTCCCACGATACGGCGCGGTCG
TTGGCAGGGTCGGTGCCTGCAGCCTCCTCCTCTGTCTCCTCC---TCTTCTGTCTCCTCC
TCCTCGTCTGGTTTCCAGCAGCAGCAGGAGGCTCTGACAGCTTGGAGAGGAGTCCAGAGC
TCCTCGCAGACCTTCAGACCGTTTGAGAAGAACCCGAGCAAACAGGCGCGCTACGAGCTC
TACCTGAAGCGCCTCCAACAGGGAGACAAAGACGGCCTGGAGCAGAGTCTGGACCCGGGG
ATGACGGAGTGGGAGCGCAGCAGAGAGAGGGAGGAGTTTGTCCGAGCCTCCATCCTGTAC
AGACCCACCTCCTCCTCGCTGTCCTCACGCTTCACCAGGGCCAAAAACTCAGAGGACGAC
GAAGACAGCGTGGAGGTCGTCCGGGACGAGGAGGGCGACGTGGATGACAAGCAGGCCGCC
GTAAAAATGAAGATGTTTGGAAAACTGACCAGAGAAACGTTCCAGTGGCACCCTGACAAA
CTGCTCTGCAAGAGGTTCAACGTCCCCGACCCTTACCCCGGGTCGGGTTTGGTCGGTCTG
CCCAAAGTGAAGAGAGACAAGTTTTCAGTCTTCAACTTCCTGACTGTGACAGAGAGCCGA
GAGACGACAGCTCCTCCAAAGCCTCCAGAGGCAGGGAAAAAGTCCAGGTGGGACGTTTCA
GACCAGAAGGAGGAGAATAAGTGTGATCCGCTGAGTGAGCTGCTCAGCGCCGCACGACAC
CAGACTGAGACCTCCACAC---------CTGCTCCACCTGCTCCACCTGCCTCCAGCAGC
ACCAACGATCAAACTCCAGACACTAAAACAGAGATGGAGTCAGCTGATCAGCAGAGCTCA
GACAAGAAGAAAGAAGGTGATGAAGAGGAGGAGGAGGAAGAGGAGGAGAGCAGGCCTCCC
ATGGATCTGTTTAAGGCCATCTTCGCCAACTCCTCTGATGAGAAATCCTCCTCTTCATCA
GAGGGAGAGAGCAACGAC---------GAGGAGGAGGTGGTGAAGGACACAAAGAAGGAC
AAGGTCAGAGCTGACACACAGCCGCTGAACCTCTTCAACATCACCTCCACCATCACCTCC
TCCTCCGTCACCTCCTCCACCGTCACCTCCTCTGTCACCTCCTCCTCCGTCACCTCCTCT
GTCACCTCCAGCCAGCAGACAGCGACAGTCTCCTCTCAGAACTCGACACAAA--------
AAGAAAAAGAAGAAGAAGAAGTGTTTGGTCCGAAGCTGCCGCCTCCTTCAGCTGCTCTCA
TCAGAGGAGGCGCCACCTCCCCCTGTGAGGAGGAGAAACCCAGCAGGAGGAGCAAAGAGA
AGAAACACAAGAACAAGAAGCAGCACAAACACAAGAAGGAGAAGAAGAAGAAGAAACATA
AGAAGCACAAACACAAAGCGAAGCAGCAGAAGAAGAAGAAGGAGACAGATAGCAGCTCAG
AGGACAGCGACGAGGACAGCGACAGCGAGGATGCACATTTGACCACAGACGAGCTGCTCA
AGAG--------------------------------------------------------
------------------------------------------------------------
------------------------------------------------------------
------------------------------------------------------------
------------------------------------------------------------
--------------------------------GTCAGAGGTCACTGTACA----------
------------------------------------------------------------
------------------------------------------------------------
------------------------------------------------------------
------------------------------------------------------------
------------------------------------------------------------
------------------------------------------------------------
----------------------------------CACCAGGAACTAA-------------
------------------------------------------------------------
------------------------------------------------------------
------------------------------------------------------------
------------------------------------------------------------
------------------------------------------------------------
------------------------------------------------------------
------------------------------------------------------------
------------------------------------------------------------
------------------------------------------------------------
------------------------------------------------------------
------------------------------------------------------------
-----------------------------
>C.altivelis-GLEAN-10026762_alt
ATGGCGTCCGACAGTGACAGCGACGAGGGTTTCGTGACTTACGGGACTCCTGTGGAGCCT
CTGGATGAAGATGAGCCGTTGAAGAAACCCGTCCCGCTCCATGAGCAGACGGTGAAGGAT
GAGAAGGGACGGTATCAGAGGTTCCATGGAGCGTTCACGGGAGGGTTCTCAGCCGGTTAT
TTCAACACTGTCGGCACTAAAGAAGGCTGGGCCCCGTCAACCTTCGTGTCGTCCCGGCAA
CAGAAAGCTGAGAAACATCATGCCAGACCGGAAGATTTCATGGACGAGGAGGACTTCAGC
GAGCACGGCATTGCTCCCAGAGAGATCACCACCAGTCAGGAGTTCTCGTCCAGTCGCAGA
GACGCGACCAGAGAGAAGGCGAGAGCCATCAACGCTCAGGCGGCGCTGATCCCTGGAGAC
ACTCTGCTGGAGGAACTGATCGCACCTGCCAGCTCATCCATCGGGGTGGAGCTGCTGATG
AAGATGGGCTGGAAGGAGGGTCAGGGTGTCGGGCCTCGAGTGAAGAGGAAAGCTCGCCGA
CAGCAGACGGATGGGAGCAGCAGAGTTTTGGGCCCTGAGCTGCCCCCTGCTGGATCAGAG
CACTCAGAG------GATGATGATGATGATGATGATGAAGAGTTTGCTCCAGAGAACGTG
ACCTTTGCTCCGAAGGATGTGACTCCGTTTGACTTCACTCCCAGGACGGGGGTTCAGGGT
CTGGGGTACCGTGGTCTGGACCCGGGCCTGGCTCTGCTGGGCGGAGGGGCACCTGAACAC
ATCAACCTGTTCAGGCCGCAGTCTGAGGCGAGGAGTCGGCTGTTTGGAGGCGCTCACAGA
GGCTCACGAAGAGGAGGCGTGGCCGGACAGGCGTTCGGGGTTGGGGCGCTTGAAGATGAT
GATGAAGATATTTATCACAGAGACTCCATGTCCAGATATGACACGGTGCTGGGAGGAGAG
GAGCCTGGAGACGGCCTGTACGGCTGGACGGCGCCGCAGCAGTACACCAAGAAAAAAGAC
AAAAGCAAAGACGCGTCGTACCTCGGTAAAATTCTGGAGGGATTCACTCTGGCCCAAAAA
TCATCTGAGGAAAAAACAATTTTCCCTCCTCCGTCTCTGCCCAGAGATTATCGTCCTGTC
CATCGTTTCCGTCCATCACTGGATGTTTCAGGTCTCTCTGGGGTCAGTCCGGCGCTGGCT
GAGGCTCTGAGGAACTCCAGGGGTCACATGGTCACAGAGGAGCCCCAACAAGGAGGACGC
CACCAGCTGGACTCCGGTCAGAGGAGGGCGCTGCTGGGAGAAGACACCCTGCAAGGTCCC
AGTTCAGTCATGGAGCTCCTGAAACCTGAAGACCGACAGCGTCTGCTCAACCTCCGCAAC
TCCTCCAGCCTGCCCTCCACCAAAACCACCACCCCGCCCTCCCACGATACGGCGCGGTCG
TTGGCAGGGTCGGTGCTTGCAGTCTCCTCCTCTGTCTCCTCC------TCTGTCTCCTCC
TCCTCGTCTGGTTTCCAGCAGCAGGAGGAGGCTCTGACAGCTTGGAGAGGAGTCCAGAGC
TCCTCGCAGACCTTCAGACCGTTTGAGAAGAACCCGAGCAAACAGGCGCGCTACGAGCTC
TACCTGAAGCGCCTCCAACAGGGAGACAAAGACGGCCTGGAGCAGAGTCTGGACCCGGGG
ATGACGGAGTGGGAGCGCAGCAGAGAGAGGGAGGAGTTTGTCCGAGCCTCCATCCTGTAC
AGACCCACCTCCTCCTCGCTGTCCTCACGCTTCACCAGGGCCAAAAACTCAGAGGACGAC
GAAGATAGCGTGGAGGTCGTCCGGGACGAGGAGGGCGACGTGGATGACAAACAGGCCGCC
GTAAAAATGAAGATGTTCGGAAAACTTACCAGAGAAACGTTCCAGTGGCATCCTGACAAA
CTGCTCTGCAAGAGGTTCAACGTCCCCGACCCTTACCCCGGGTCGGGTTTGGTCGGTCTG
CCCAAAGTGAAGAGAGACAAGTTTTCAGTCTTCAACTTCCTGACTGTGACAGAGAGCAGA
GGGACGACAGCTCCTCCAAAGCCTCCAGAGGCAGGGAAAAATTCCAGGTGGGACGTTTCA
GACCAGAAGGAGGAGAAGAAGAGTGATCCACTGAGTGAGCTGCTCAGCGCCGCACGACAC
CAGACTGAGACCTCCACAC---------CTGCTCCACCTGCTCCACCTGCCTCCAGCAGC
ACCAACGATCAAACTCCAGACACTAAAACAGAGACGGAGTCAGCTGATCAGCAGAGCTCA
GACAAGAAGAAAGAAGGTGATGAAGAGGAGGAGGAGGAAGAGGAGGAGAGCAGGCCTCCC
ATGGATCTGTTTAAGGCCATCTTCGCCAACTCCTCTGATGAGAAATCCTCCTCTTCATCA
GAGGGAGAGAGCAACGAC---------GAGGAGGAGGTGGTGAAGGACACAAACAAGGAT
GAGGTCAGAGCTGACACACAGCCGCTGAACCTCTTCAACATCACCTCCACCGTCACCT--
-------------------------CCTCCACCGTCACCT------------CCTCCTCC
GTCACCTCCAGCCAGCAGAAAGCGACAGTCTCCTTTCAGAAC---ACACACC--------
TTTCAG---AAGAAGAAGAAGTGTTTGGTCCGAAGCTGCCGCCTCCTTCAGCTGCTCTCA
TTAGAGGAGGCGCCACCTCCCCCTGTGAGGAGGAGAAACCCAGCAGGAGGAGCAAAGAGA
AGAAACACAAGAACAAGAAGCAGCACAAACACAAGAAGGAGAAGAAGAAGAAGAAACATA
AGAAGCACAAACACAAAGCGAAGCAGCAGAAGAAGAAGAAGGAGACAGACAGCAGCTCA-
-----------GAGGACAGCGACGGCGAGGATGCACATGTGACCACAGACGAGCTGCTCA
AGAGACTGAAGAACGTGCGGTCACATCAGACCTGCTCACTAACCAAGTTTTTACCAAAAG
TTTCTGAAGAAATGGCGACAAAGACCCTGAACCCACTGTCAGTGGAGGAGGAGCAGCAGG
AGCAGCAGCAGGAGCAGCAGGAGGAGCAG---------GGAGCAGAGAGGAGCCTGCAGG
AGACTAAGGTCCCAGTGAAGGTGTTACGAGGTCACAGCGACACCGTCACCACCGCTCGAT
TCTGCTTCAACGACAGCCGCATCCTCAGCTGCTCCTTCGACTGCAGCGCCATCCTCTGGG
ACGTGGAGAGCTGCAGACCTCTGAGGGTGTTTGATGGAGTTCACAGTAAAACCATCTCTG
AGTGTGCTCTGATCCCCAACACCAACAGGATGGTCACTGTCTCCTGGGACAGGATGATGG
TGTCCACAGACGTGGAGACAGGCCAGACTCTG----------------------------
--------------------------------------TGTGCTGCAGATCCACAGAACG
TCGTCTCCATCAGTGACGCAGCGAGCGGACAGACGCTGCTCCGCCTCAGCGATCACCACA
GCACCACCATCACACGGTGTCGCTTCGACCCTCAGAGCCAGCGAGTGGCCACGGTGTCCG
GAGACCGCCACATCAAACTGTGGGACCTGCTGGCTCAGAAAACCACTCTGTCCATCAACA
GTAACCATAGAAACAACGTCTCTGACTGCTGCTTCACCAACAACGGACACTTCCTGTGCA
CAGCATCATGGGATTTGAGTTTAAAGCTGTGGGACCTGCATGCAGGAGGGTTTCGGTCTC
GCGGTGGAGCGACGCTGCAGGGAGGCCATGACGGCTGCGTGAGCTCCTGCAGCTTCTCTG
CTGATG------------------------------------------------------
------------CCGACCTGCTGGTGTCTGGCTCCTATGACAGGACTGTTGCACTCTGGG
ATATGCCCTCCCTCTGCCAGACTCTTGTCCTGAAGGGCCACAGTGATTGGGTGACTGATG
TGTCATTCAGCTCTGACAGGAAGTTGGTGGCCTCTGCATCCAAGGACGGGACTGTGAGGT
TGTGGAACATCGAGAACATGGAGGAGATCCCAGAGGTCATGAAGAAGAGGAGCACAGAGG
GAACAGGAGTACACATCCTGCAGTGTGAGGAGTGTGGGAAACCATTTCCAGTGTCCAGAC
TACAGACCTCCGAGCTGCTGACTCAGTGTGTCGTCTGTCGACTCAAATCACCCTCCAGGT
ACCAGACCGCAGCCTCCGTCGCTCATGTGACTTTCTGTCCAGGAGGTCAGAGGTCAGCAG
CTGGTAGGGACTTGACATCTTTCTGGTGGACACTTACTCAGGCTGTGATGATGACGACGA
TGATGATGATGATGACGTGGACATTTTAA
>E.fuscoguttatus.25022_fus
ATGGCGTCCGACAGTGATAGCGACGAGGATTTTGTGACTTACGGGACTCCTCTGGAGCCT
TTGGAAGAAGATGAGCCGTTGAAGAAACCCGTCCCACTCCACGAGCAGACGGTGAAGGAT
GAGAAGGGACGGTATCAGAGATTCCATGGAGCGTTCACTGGAGGGTTCTCAGCCGGTTAT
TTCAACACTGTCGGCACTAAAGAAGGCTGGGCCCCGTCAACCTTCGTGTCGTCCCGGCAA
CAGAAAGCTGAGAAACATCATGCCAGACCGGAAGATTTCATGGACGAGGAGGACTTCAGC
GAGCACGGCATTGCTCCCAGAGAGATTACCACCAGTCAGGAGTTCTCGTCCAGTCGTAGA
GACGCGACCAGAGAGAAGGCGAGAGCCATCAACGCTCAGGCGGCGCTGATCCCTGGAGAC
ACTCTGCTGGAGGAGCTGATCACACCTGCCAGCTCATCCATCGGGGTGGAGCTGCTGATG
AAGATGGGCTGGAAGGAGGGTCAGGGTGTCGGGCCTCGAGTGAAGAGGAAAGCTCGCCGA
CAGCAGACGGATGGGAGCTGCAGAGTTTTGGGCCCTGCGCTGCCCCCTGCTGGATCAGAG
CACTCAGAG------GATGATGATGATGATGGTGATGAAGAGTTTGCTCCAGAGAACGTG
ACCTTTGCTCCGAAGGATGTGACTCCGTTTGACTTCACTCCCAGGACTGGGGTTCAGGGT
CTGGGGTACCGTGGTCTGGACCCGGGCCTGGCTCTGCTGGGCGGAGGGGCACCTGAACAC
ATCGACCTGTTCAGGCCGCAGTCTGAGGCGAGGAGTCGGCTGTTTGGAGGCGCTCACAGA
GGCTCACGAAGAGGAGGCGTGGCCGGACAGGCGTTCGGGGTGGGGGCGCTGGAGGATGAT
GACGAAGATATTTATCACAGAGACTCCATGTCCAGATATGACACTGTGCTGGGAGGAGAG
GAGCCTGGAGACGGCCTGTACGGCTGGACGGCGCCGCAGCAGTACACCAAGAAAAAAGAC
AAAAGCAAAGACGCGTCGTACCTCGGTAAAATCCTGGAGGGATTCACTCTGGCCCAAAAA
TCATCTGAGGAAAAAACAATTTTCCCTCCTCCGTCTCTGCCCAGAGATTATCGTCCTGTC
CATCATTTCCGTCCGTCACTGGATGTTTCGGGTCTCTCTGGGGTCAGTCCGGCGCTGGCT
GAGGCTCTGAGGAACTCCAGGGGTCACATGGTCACAGAGGAGCCCCAACAAGGAGGACGC
CACCAGCTGGACTCCGGCCAGAGGAGGGCGCTGCTGGGAGAAAACACCCTGCAAGGTCCC
AGTTCAGTCATGGAGCTCCTGAAACCTGAAGACCGACAACGACTGCTCAACCTCCGCAAC
TCCTCCAACCTGCCCTCCGCCAAAACCACCACCCCGCCCTCCCACGATACGGCGCGGTCG
TTGGCAGGGTCGGTGCCTGCAGCCTCCTCCTCTGTCTCCTCCTCTTCTTCTGTCTCCTCC
TCCTCGTCTGGTTTCCAGCAGCAGCAGGAGGCTCTGACAGCTTGGAGGGGAGTCCAGAGC
TCCTCGCAGACCTTCAGACCATTTGAGAAAAACCCGAGCAAACAGGCGCGCTACGAGCTC
TACCTGAAGCGCCTCCAACAGGGAGACAAAGACGGCCTGGAGCAGAGTCTGGACCCGGGG
ATGACGGAGTGGGAGCGCAGCAGAGAGAGGGAGGAGTTTGTCCGAGCCTCCATCCTGTAC
AGACCCACCTCCTCCTCGCTGTCCTCACGCTTCACCAGGGCCAAAAACTCAGAGGACGAC
GAAGACAGCGTGGAGGTCGTCCGGGACGAGGAGGGCGACGTGGATGACAAGCAGGCTGCC
GTAAAAATGAAGATGTTCGGAAAACTGACCAGAGAAACGTTCCAGTGGCATCCTGACAAA
CTGCTCTGCAAGAGGTTCAACGTCCCCGACCCTTACCCCGGGTCGGGTTTGGTCGGTCTG
CCCAAAGTGAAGAGAGACAAGTTTTCAGTCTTCAACTTCCTGACTGTGACGGAGAGCCGA
GAGACTACAGCTCCTCCAAAGCCTCCAGAGGCAGGGAAAAAGTCCAGGTGGGACGTTTCA
GACCAGA---AGGAGAAGAAGAGTGATCCGCTGAGTGAGCTGCTCAGCGCCGCACGACAC
CAGACTGAGACCTCCACATCTGCTCTGCCTGCTCCACCTGCTCCACCTGCCTCCAGCAGC
ACCAGTGATCAAACTCCAGACACTAAAACAGAGACGGAATCAGCTGATCAGCAGAGCTCA
GACAAGAAGAAAGAAGGTGATGAAGAGGAGGAGGAGGAAGAGGAGGAGAGCAGGCCTCCC
ATGGATCTGTTTAAGGCCATCTTCGCCAACTCCTCTGATGAAAAATCCTCCTCTTCATCA
GAGGGAGAGAGCAACGAC---------GAGGAGGAGGTGGTGAAGGACACAAAGAAGGAC
GAGGTCAGAGCTGACACACAGCCGCTGAACCTCTTCAACATCACCTCCTCTGTCACCT--
-------------------------CCTCCTCTGTCACCT------------CCTCCTCC
GTCACCTCCAGCCAGCAGACAGCGACAGTCTCCTCTCAGAACTCGACACAAC--------
AAGAAA---AAGAAGAAGAAGTGTTTGGTCCGAAGCTGCCGCCTCCTTCAGCTGCTCTCA
TCAGAGGAGGCGCCACCTCCCCCTGTGAGGAGGAGAAACCCAGCAGGAGGAGCAAAGAGA
AGAAACACAAGAACAAGAAGCAGCACAAACACAAGAAGGAGAAGAAGAAGAAGAAACATA
AGAAGCACAAACACAAAGCGAAGCAGC---AGAAGAAGAAGGAAACAGACAGCAGCGACG
AGGACAGCGACGAGGACAGCGACGGCGAGGATGCACATGTGACCACAGACGAGCTGCTCA
AGAGACTGAAAAACATGCGGTCACATCAGACCTGCTCACTAACAAAGTTTTTACCAAAAG
TTTCTGAGGAAATGGCGACAAAGACCCTGAACCCACTGTCAGTGGAGGAGGAGGAGGAGC
AGGAGGAGGAGGAGGAGGAGGAGGAGCAGGGAGCAGCAGGAGCAGAGTGGAGCCT---GG
AGACTAAGGTTCCAGTGAAGGTGTTACGAGGTCACAGCGACGCCATCACCACCGCTCGAT
TCTGCTTCAACGACAGCCGCATCCTCAGCTGCTCCTTCGACTGCAGCGCCATCCTCTGGG
ACGTGGAGAGCTGCAGACCTCTGAGGGTGTTTGATGGAGTTCACAGTAAAACCATCTCTG
AGTGCGCTCTGATCCCCGACACCAACAGGATGGTCACTGTCTCCTGGGACAGGATGATGG
TGTCCACAGACGTGGAGACAGGGCAGACTCTGTGGAGGTGTAGGCAGGACGGCCTGCTGA
CCTCCTGCAGCTCATCGTCTGACGGCCGGCTGCTCGTCTGTGCTGCAGATCCACAGAACG
TCGTCTCCATCAGTGACGCAGCGAGTGGACAGACGCTGCTGCGCCTCAGCGATCACCACA
GCACCACCATCACACGGTGTCGCTTCGACCCTCAGAGCCAGCGAGTGGCCACGGTGTCTG
GAGACTGCCGCATCAAACTGTGGGACCTGCTGGCTCAGAAAACCACTCTGTCCATCAACA
GTAACCATAGAAACAACGTCTCTGACTGCTGCTTCACCAACAACGGACACTTCCTGTGCA
CAGCATCATGGGATTTGAGTTTAAAGCTGTGGGACCTGCATGCAGGAGGGTTTCGATCTC
GTGGTGGAGCGACGCTGCAGGGAGGCCATGACGGCTGCGTGAGCTCCTGCAGCTTCTCTG
CTGATGGTGAGTCCTCTGAGCGACATCTCAACGGGGCGGTGATGGCGAGGCCTCTGAGTA
ATGCTTATTCTACTGACCTGCTGGTGTCTGGCTCCTATGACAGGACTGTTGCACTCTGGG
ATATGCCCTCCCTCTGCCAGACTCTCATCCTGAAGGGCCACAGTGATTGGGTGACTGATG
TGTCAATCAGCTCTGACAGGAAGTTGGTGGCCTCTGCCTCCAAGGACGGGACTGTGAGGT
TGTGGAACATCGAGAACATGGAGGAGATCCCAGAGGTCATGAAGAAGAGGAGCACAGAGG
GAACAGGAGTCCACATCCTGCAGTGTGAGGAGTGTGGGAAACCGTTCCCAGTGTCCAGAC
TACAGACCTCCGAGCTGCTGACTCAGTGTGTCGTCTGTCGACTCAAATCACCCTCCAGGT
ACC-GACTGCAGCCTCCGTCGCTCATGTGA------------------------------
------------------------------------------------------------
-----------------------------
>XP-033475952.1_lan
ATGGCGTCCGACAGTGATAGCGACGAGGATTTTGTGACTTACGGGACTCCTCTGGAGCCT
TTGGAAGAAGATGAGCCGTTGAAGAAACCCGTCCCGCTCCACGAGCAGACGGTGAAGGAT
GAGAAGGGACGGTATCAGAGGTTCCATGGAGCGTTCACTGGAGGGTTCTCAGCTGGTTAT
TTCAACACTGTCGGCACTAAAGAAGGCTGGGCCCCGTCAACCTTCGTGTCGTCCCGGCAA
CAGAAAGCTGAGAAACATCATGCCAGACCGGAAGATTTCATGGACGAGGAGGACTTCAGC
GAGCACGGCATTGCTCCCAGAGAGATCACCACCAGTCAGGAGTTCTCGTCCAGTCGCAGA
GACGCGACCAGAGAGAAGGCGAGAGCCATCAACGCTCAGGCGGCGCTGATCCCTGGAGAC
ACTCTGCTGGAGGAGCTGATCGCACCTGCCAGCTCATCCATCGGGGTGGAGCTGCTGATG
AAGATGGGCTGGAAGGAGGGTCAGGGTGTCGGGCCTCGAGTGAAGAGGAAAGCTCGCCGA
CAGCAGACGGATGGGAGCAGCAGAGTTTTGGGCCCTGCGCTGCCCCCTGCTGGATCAGAG
CACTCAGAGGATGATGATGATGATGATGATGATGATGAAGAGTTTGCTCCAGAGAACGTG
ACCTTTGCTCCGAAGGATGTGACTCCATTTGACTTCACTCCCAGGACCGGGGTTCAGGGT
CTGGGGTACCGTGGTCTGGACCCGGGCCTGGCTCTGCTGGGCGGAGGGGCACATGAACAC
ATCGACCTGTTCAGGCCGCAGTCTGAGGCGAGGAGTCGGCTGTTTGGAGGCGCTCACAGA
GGCTCACGAAGAGGAGGCGTGGCCGGACAGGCGTTCGGGGTGGGGGCGCTGGAGGATGAT
GATGAAGATATTTATCACAGAGACTCCATGTCCAGATATGACACAGTGCTGGGAGGAGAG
GAGCCTGGAGACGGCCTGTACGGCTGGACGGCGCCGCAGCAGTACACCAAGAAAAAAGAT
AAAAGCAAAGACGCATCGTACCTTGGTAAAATCCTGGAGGGATTCACTCTGGCCCAAAAA
TCATCTGAGGAAAAAACAATTTTCCCTCCTCCGTCTCTGCCCAGAGATTATCGTCCTGTC
CATCGTTTCCGTCCGTCACTGGATGTTTCGGGTCTCTCTGGGGTCAGTCCAGCGTTGGCT
GAGGCTCTGAGGAACTCCAGGGGTCACATGGTCACAGAGGAGCCCCAGCAAGGAGGACGC
CACCAGCTGGACTCCGGCCAGAGGAGGGCGCTGCTGGGAGAAGACACCCTGCAAGGTCCC
AGTTCAGTCATGGAGCTCCTGAAACCTGAAGACCGACAGCGACTGCTCAACCTCCGCAAC
TCCTCCAACCTGCCCTCCACCAAAACCACCACCCCGCCCTCCCACGATACGGCGCGGTCG
TTGGCAGGGTCGGTGCCTGCAGCCTCCTCCTCTGTCTCCTCC---TCTTCTGTATCCTCC
TCCTCGTCTGGTTTCCAGCAGCAGCAGGAGGCTCTCACAGCTTGGAGAGGAGTCCAGAGC
TCCTCACAGACCTTCAGACCGTTTGAGAAGAACCCGAGCAAACAGGCGCGCTACGAGCTC
TACCTGAAGCGCCTCCAACAGGGAGACAAAGACGGCCTGGAGCAGAGTCTGGACCCGGGG
ATGACGGAGTGGGAGCGCAGCAGAGAGAGGGAGGAGTTTGTCCGAGCCTCCATCCTGTAC
AGACCCACCTCCTCCTCGCTGTCCTCACGCTTCACCAGGGCCAAAAACTCAGAGGACGAC
GAAGACAGCGTGGAGGTCGTCCGGGACGAGGAGGGCGACGTGGATGACAAACAGGCCGCC
GTAAAAATGAAGATGTTCGGAAAACTGACCAGAGAAACGTTCCAGTGGCATCCTGACAAA
CTGCTCTGCAAGAGGTTCAACGTCCCCGACCCTTACCCCGGGTCGGGTTTGGTCGGTCTG
CCCAAAGTGAAGAGAGACAAGTTTTCAGTCTTCAACTTCCTGACTGTGACGGAGAGCCGA
GAGACAACAGCTCCTCCAAAGCCTCCAGAGGCAGGGAAAAAGTCCAGGTGGGACGTTTCA
GACCAGAAGGAGGAGAAGAAGAGTGATCCGCTGAGTGAGCTGCTCAGCGCCGCACGACAC
CAGACTGACACCTCCACACCTGCTCTAGCTGCTCCACCTGCTCCACCTGCCTCCAGCAGC
ACCAATGATCAAACTCCAGACACTAAAACAGAGACGGAGTCAGCTGATCAGCAGAGCTCA
GACAAGAAGAAAGAAGGTGATGAAGAGGAGGAGGAGGAAGAGGAGGAGAGCAGGCCTCCC
ATGGATCTGTTTAAGGCCATCTTCGCCAACTCCTCTGATGAGAAATCCTCCTCTTCATCA
GAGGGAGAGAGCAACGAC---------GAGGAGGAGGTGGTGAAGGACACAAAGAGGGAC
GAAGTCAGAGCTGACACACAGCCGCTGAACCTCTTCAACATCACCTCCTCCGTCACCT--
-------------------------CCTCCTCTGTCACCTCCTCTTCTGTCACCTCCTCT
GTCACCTCCAGCCAGCAGACAGCGACAGTCTCCTCTCAGAACTCGACACAAA--------
AAGAAAAAGAAGAAGAAGAAGTGTTTGGTCCGAAGCTGCCGCCTCCTTCAGCTGCTCTCA
TCAGAGGAGGCGCCACCTCCCCCTGTGAGGAGGAGAAACCCAGCAGGAGGAGCAAAGAGA
AGAAACACAAGAACAAGAAGCAGCACAAACACAAGAAGGAGAAGAAGAAGAAGAAACATA
AGAAGCACAAACACAAAGCGAAGCAGCAGAAGAAGAAGAAGGAGACAGACAGCAGCTCAG
AGGACAGCGACGAGGACAGCGACGGCGAGGATGCACATGTGACCACAGACGAGCTGCTCA
AGAGACTGAAAAACGTGCGGTCACATCAGACCTG--------------------------
------------------------------------------------------------
------------------------------------------------------------
------------------------------------------------------------
------------------------------------------------------------
------------------------------------------------------------
------------------------------------------------------------
------------------------------------------------------------
------------------------------------------------------------
------------------------------------------------------------
------------------------------------------------------------
------------------------------------------------------------
------------------------------------------------------------
------------------------------------------------------------
------------------------------------------------------------
------------------------------------------------------------
------------------------------------------------------------
------------------------------------------------------------
------------------------------------------------------------
------------------------------------------------------------
------------------------------------------------------------
------------------------------------------------------------
--------------------------GTGA------------------------------
------------------------------------------------------------
-----------------------------
>Ecy-GLEAN-10026323_Ecy
ATGGCGTCGGACAGTGAGGCTGAGGCGGAGCTGGTGAGTTACGGGACTGCGCTGCAGCAG
CTGGATGAAGATGAGCCGTTGAAGAAACCCATCCCGCTGCACGAGCAGACGGTGAAGGAT
GAGAAGGGCCGGTATCAGAGGTTCCATGGAGCGTTTACAGGAGGGTTCTCAGCCGGTTAT
TTCAACACTGTCGGCACTAAAGAAGGCTGGGCCCCGTCAACCTTCGTGTCGTCCCGGCAA
CAGAAAGCTGAGAAACATCATGCCAGACCGGAAGATTTCATGGACGAGGAGGACTTCAGC
GAGCACGGCATCGCGCCCAGAGAGATCACCACCAGTCAGGAGTTCTCGTCCAGTCGCAGA
GACGCAACCAGAGAGAAGGCGAGAGCCATCAACGCTCAGGCGGCGCTGATCCCTGGAGAC
ACTCTGCTGGAGGAGCTGATCGCACCTGCCAGCTCATCCATCGGGGTGGAGCTGCTGATG
AAGATGGGCTGGAAGGAGGGTCAGGGGGTCGGGCCTCGAGTGAAGAGGAAAGCTCGCCGA
CAGCAGACGGATGGGAGCAGCAGAGTTTTGGGCCCTGCGCTGCCCCCTGCTGGATCAGAG
CACTCAGAG------------GATGATGATGATGATGAGGAGTTTGCTCCAGAGAACGTG
ACCTTTGCTCCGAAGGATGTGTCTCCGTTTGACTTCACTCCCAGGACGGGGGTTCAGGGT
CTGGGGTACCGTGGTCTGGACCCGGGCCTGGCTCTGCTGGGCGGAGGAGCACCTGAACAC
ATCGACCTGTTCAGGCCGCAGTCTGAGGCGAGGAGTCGGCTGTTTGGAGGCGCTCACAGA
GGCTCGCGGAGAGGAGGCGTGGCGGGACAGGCGTTCGGGGTGGGGGCGCTGGAGGATGAT
GATGAAGATATTTATCACAGAGACTCCATGTCCAGATATGACACGGTGCTGGGAGGAGAG
GAGCCTGGAGACGGCCTGTACGGCTGGACGGCGCCGCAGCAGTACACCAAGAAAAAAGAC
AAAAGCAAAGACACGTCGTACCTCGGTAAAATCCTGGAGGGATTCACTCTGGCCCAGAAA
TCATCTGAGGAAAAAACAATTTTCCCTCCTCCATCTCTGCCCAGAGATTATCGTCCTGTC
CATCGTTTCCGTCCGTCACTGGATGTTTCGAGTCTCTCCGGGGTCAGTCCGGCGCTGGCT
GAGGCTCTGAGGAACTCCAGGGGTCACATGGTCACAGAGGAGCCCCAACAAGGAGGACGC
CACCAGCTGGACTCCGGCCAGAGGAGGGCGCTGCTGGGAGAAGACACCATGCAAGGTCCC
AGTTCAGTCATGGAGCTGCTGAAACCTGAAGACCGACAGCGACTGCTCAACCTCCGCAAC
TCCTCCAACCTGCCCTCCACCAAAACCACCACCCCACCCTCCAACGTTACGGCGCATTCG
TTGGCAGGGTCGGTGCCTGCAGCCTCCTCTTCTGTCTCCTCC------------------
TCCTCGTCTGGTTTCCAGCAGCAGCAGGAGGCTCTGACAGCTTGGAGAGGAGTCCAGAGC
TCCTCGCAGACCTTCAAACCGTTTGAGAAGAACCCGAGCAAACAGGCGCGCTACGAGCTC
TACCTGAAGCGCCTCCAACAGGGAGACAAAGACGGCCTGGAGCAGAGTCTGGACCCGGGG
ATGACGGAGTGGGAGCGCAGCAGAGAGAGGGAGGAGTTTGTCCGAGCCTCCATCCTGTAC
AGACCCACCTCCTCCTCGCTGTCCTCACGCTTCACCAGGGCCAAAAACTCGGAGGACGAC
GAAGACAGCGTGGAGGTCGTCCGGGACGAGGAGGGCGACGTGGATGACAAGCAGGCCGCC
GTAAAAATGAAGATGTTCGGAAAACTGACCAGAGAAACGTTCCAGTGGCATCCTGACAAA
CTGCTCTGCAAGAGGTTCAACGTCCCCGACCCTTACCCCGGGTCGGGTTTGGTCGGTCTG
CCCAAAGTGAAGAGAGACAAGTTTTCAGTCTTCAACTTCCTGACTGTGACGGAGAGCAGA
GAGACGACAGCTCCTCCAAAGCCTCCAGAGGCAGGGAAAAAGTCCAGGTGGGACGTTGCA
GACCAGAAGGAGGAGAAGAAGAGCGATCCACTGAGTGAGCTGCTCAGCGCCGCACGACAC
CAGACTGAGACCTCCACACCTGCTCTGCCTGCTCCACCTGCTGCACCTGCCTCCAGCAGC
ACCAACGATCAAACTCCAGACACTAAAACAGAGACGGAGTCAGCTGATCAGCAGAGCTCA
GACAAGAAGAAAGAAGGCGATGAAGAGGAGGAGGAGGAAGAGGAGGAGAGCAGGCCTCCC
ATGGATCTGTTTAAGGCCATCTTCGCCAACTCCTCTGATGAGAAATCCTCCTCTTCATCA
GAGGGAGAGAGCAACGATGAGGAGGAGGAGGAGGAGGTGGTGAAGGACACAAAGAAGGAC
GAGGTCAGAGCTGACACACAGCCGCTGAACCTCTTCAACATCACCT--------------
----------------------------------------------------CCTCCTCC
GTCACCTCCAGCCAGCAGACAGCGACAGTCTCCTCTCAGAACTCGACACAAA--------
AGGAAAAAGAAGAAGAAGAAGTGTTTGGTCCAAAGCTGCCGCCTCCTTCAGCTGCTCTCA
TCACAGGAGGCAGCACCTCCCTCTGTGAGGAGGAGAAACCCAGCAGGAGGAGCAAAGAGA
AGAAACACAAGAACAAGAAGCAGCACAAACACAAGAAGGAGAAGAAGAAGAAGAAACATA
AGAAGCACAAACACAAAGCGAAGCAGCAGAAGAAGAAGAAGGAGACAGACAGCAGCTCAG
AGGACAGTGACGAGGACAGCGACGGCGATGATGCACGTGTGACCACAGACGAGCTGCTCA
AGAGTCGTAACCAGAGGCATTATGTTCTCA------------------------------
------------------------------------------------------------
------------------------------------------------------------
GGGTGTTGGTTCCAGTGAAGGTGTTACGAGGTCACAGCGAAGGCGTCACCACCGCTCGAT
TCTGTTTCAACGACAGCCGCGTCCTCAGCTGCTCCTTCGACTGCAGCACCATCCTCTGGG
ACGTGGAGAGCTGCAGACCTCTGAGGGTGTTTGATGGAGTTCACAGTAAAACCATCTCTG
AGTGCGCTCTGATCCCCAACAGCAGCAGATTGAGCCAAATC-------------------
------------------------------------------------------------
------------------------------------------------AAAGTCGTGCTG
TCGTCCCTCAAGTTTGTCCTGAGAGGAGACGGA-----------------GGTCACCACA
GCACCACCATCACACGGTGTCGCTTCGACCCTCAGAGCCAGCGAGTGGCCACAGTGTCTG
GAGACCGTCGCATCAAACTGTGGGACCTGCTGGCTCAGAGAACCACTCTGTCCATCAGCA
GTAACCATAGAAACAACGTCTCTGACTGCTGCTTCACCAACAACGGACACTTCCTGTGCA
CAGCATCATGGGATTTGAGTTTAAAGCTGTGGGACCTGCACGCAGGAGGGTTTCGATCTC
ACGGTGGAACAACACTGCAGGGAGGCCATGACGGCTGCGTGAGCTCCTGCAGCTTCTCTG
CTGATG------------------------------------------------------
------------CCGGCCTGCTGGTGTCTGGCTCCTATGACAGGACTGTTGCACTCTGGG
ATATGCCCTCCCTCTGCCAGACTCTCGTCCTGAAGGGCCACAGTGACTGGGTGACTGATG
TGTCAGTCAGCTCTGACAGGAAGTTGGTGGCCTCTGCTTCCAAGGACGGGACTGTGAGGT
TGTGGAACATCGAGAACATGGAGGAGATCCCAGAGGTCATGAAGAAGAGGAGCACTGAGG
GAACAGGAGTTCACATCCTGCAGTGTGAGGAGTGTGGGAAACCGTTCCCAGTGTCCAGAC
TACAGACCTCCGAGCTGCTGACTCAGTGTGTCGTCTGTCGACTCAAATCACCCTCCAGGT
ACC-GACCGCAGCCTCCGTCGCTCATGTGA------------------------------
------------------------------------------------------------
-----------------------------
>OF05071-RA_aka
ATGGCGTCCGACAGTGATAGCGACGAGGATTTTGTGAGTTACGGGACTCCTCTGGAGCCT
CTGGAAGAAGATGAGCCACTGAAGAAACCCATCCCGCTGCACGAGCAGACGGTGAAGGAT
GAGAAGGGACGGTATCAGAGGTTCCATGGAGCGTTCACAGGAGGGTTCTCAGCCGGTTAT
TTCAACACTGTCGGCACTAAAGAAGGCTGGGCCCCGTCAACCTTTGTGTCGTCACGGCAA
CAGAAAGCTGAGAAACATCATGCCAGACCGGAAGATTTCATGGACGAGGAGGATTTCAGT
GAACACGGCATCGCTCCCAGCGAGATCACCACCAGTCAGGAGTTCTCGTCCAGTCGCAGA
GACGCAACCAGAGAGAAGGCGAGAGCCATCAACGCTCAGGCGGCGCTGATCCCTGGAGAC
ACTCTGCTGGAGGAGCTGATCGCACCTGCCAGCTCATCCATCGGGGTGGAGCTGCTGATG
AAGATGGGCTGGAAGGAGGGTCAGGGTGTCGGGCCTCGAGTGAAGAGGAAAGCTCGCCGA
CAGCAGATGGATGGGAGCAGCAGAGTTTTGGGCCCTGCGCTGCCCCCTGCTGGATCAGAG
CACTCAGAG------GATGATGATGATGATGAGGAGGAGGAGTTTGCTCCAGAGAACGTG
ACCTTTGCCCCAAAGGATGTGACTCCGTTTGACTTCACTCCCAGGACGGGGGTTCAGGGT
CTGGGGTACCGTGGTCTGGACCCGGGCCTGGCTCTGCTGGGCGGAGGAGCACCTGAACAC
ATCGACCTGTTCAGGCCACAGTCTGAGGCGAGGAGTCGGCTGTTTGGAGGCGCTCACAGA
GGCTCACGGAGAGGAGGCGTGGCCGGACAGGCGTTCGGGGTGGGGGCGCTGGAGGATGAT
GATGAAGATATTTATCACAGAGACTCCATGTCCAGATATGACACGGTGCTGGGAGGAGAG
GAGCCTGGAGACGGCCTGTACGGCTGGACGGCGCCGCAGCAGTACACCAAGAAAAAAGAC
AAAAGCAAAGACGCGTCGTACCTCGGTAAAATCCTGGAGGGATTCACTCTGGCCCAGAAA
TCATCTGAGGAAAAAACAATTTTCCCTCCTCCGTCTCTGCCCAGAGATTATCGTCCTGTC
CATCGTTTCCGTCCGTCACTGGATGTTTCAGGTCTCTCTGGGGTCAGTCCGGCGCTGGCT
GAGGCTCTGAAGAACTCCAGGGGTCACATGGTCACAGAGGAGCCCCAACAAGGAGGACGC
CACCAGCTGGACTCCGGCCAGAGGAGGGCGCTGCTGGGAGAAGACACCCTGCAAGGTCCC
AGTTCAGTCATGGAGCTGCTGAAACCTGAAGACCGACAGCGACTGCTCGACCTCCGCATC
TCCTCCAACCTGCCCTCCACCAAAACCACCACCCCGCCCTCCCATGTTATGGCGCGTTCG
TTGGCAGGGTCGGTGCCTGCAGCCTCCTCTTCTGTCTCCTCT------TCTGTCTCCTCC
TCCTCGTCTGGTTTCCAGCAGCAGCAGGAGGCTCTGACAGCTTGGAGAGGAGTCCAGAGC
TCCTCGCAGACCTTCAAACCATTTGAGAAGGACCCGAGCAAACAGGCGCGCTACGAGCTC
TACCTTACGCGCCTCCAACAGGGAGACAAAGACGGCCTGGAGCAGAGTCTGGACCCGGGG
ATGACGGAGTGGGAGCGCAGCAGAGAGAGGGAGGAGTTTGTCCGAGCCTCCATCCTGTAC
AGACCCACCTCCTCCTCGCTGTCCTCACGCTTCACCAGGGCCAAAAACTCGGAGGACGAC
GAAGACAGCGTGGAGGTCGTCCGGGACGAGGAGGGCGACGTGGATGACAAGCAGGCCGCC
GTAAAAATGAAGATGTTTGGAAAACTGACCAGAGAAACGTTCCAGTGGCATCCTGACAAG
CTGCTCTGCAAGAGGTTCAACGTCCCCGACCCTTACCCCGGGTTGGGTTTGGTCGGTCTG
CCCAAAGTGAAGAGAGACAAGTTTTCAGTCTTCAACTTCCTGACTGTGACGGAGAGCAGA
GAGACAACAGCTCCTCCAAAGCCTCCAGAGGCAGGGAAGAAGTCCAGGTGGGACGTTTCA
GACCAGAAGGAGGAGAAGAAGAGCGATCCGCTGAGTGAGCTGCTCAGCGCAGCACGACAC
CAGACTGAGACCTCCACACCTGCTCTGCCTGCTGCACCTGCTGCACCTGCCTCCAGCAGC
ACCAACGATCAAACTCCAGACACTAAAACAGAGACGGAGTCAGCTGATCAGCAGAGCTCA
GACAAGAAGAAAGAAGGTGATGAAGAGGAGGAGGAGGAAGAGGAGGAAAGCAGGCCTCCC
ATGGATCTGTTTAAGGCCATCTTCGCCAACTCCTCTGATGAGAAATCCTCCTCTTCATCA
GAGGGAGAGAGCAACGAT---------GAGGAGGAGGTGGTGAAGGACACAAAGAAGGAC
GAGGTCAGAGCTGACACACAGCCGCTAAACCTCTTCACCATCGCCTCCAGGGTCACCTCC
TCCTCTGTCACCT------------CCTCCTCTGTCACCT---CCTCTGTCACCTCCTCC
GTCACCGCCAGCCAGCAGACAGCGACAGTCTCCTCTCAGAACTCGACACAAAAAGAAAAG
AAGAAAAAGAAGAAGAAGAAGTGTTTGGTCCGAAGCTGCCGCCTCCTTCAGCTGCTCTCA
TCACAGGAGGCGCCACCTCCCCCTGTGAGGAGGAGAAACCCAGCAGGAGGAGCAAAGAGA
AGAAACACAAGAACAAGAAGCAACACAAACACAAGAAGGAGAAGAAGAAGAAGAAACATA
AGAAGCACAAACACAAAGTGA---------------------------------------
------------------------------------------------------------
------------------------------------------------------------
------------------------------------------------------------
------------------------------------------------------------
------------------------------------------------------------
------------------------------------------------------------
------------------------------------------------------------
------------------------------------------------------------
------------------------------------------------------------
------------------------------------------------------------
------------------------------------------------------------
------------------------------------------------------------
------------------------------------------------------------
------------------------------------------------------------
------------------------------------------------------------
------------------------------------------------------------
------------------------------------------------------------
------------------------------------------------------------
------------------------------------------------------------
------------------------------------------------------------
------------------------------------------------------------
------------------------------------------------------------
------------------------------------------------------------
------------------------------------------------------------
------------------------------------------------------------
-----------------------------
