# Supplementary material for: Chromosome-Level Genome Assembly of the Speckled Blue Grouper (Epinephelus cyanopodus) Provides Insight into Its Adaptive Evolution
Source: Biology (Basel). 2022 Dec 13;11(12):1810. doi: 10.3390/biology11121810 (PMC9775623; doi:10.3390/biology11121810)
Supplement: Supplementary file 1 [file biology-11-01810-s001.zip › Supplemental Data/HO01419.align]

>Ecy-GLEAN-10026336_Ecy
------------------------------------------------------------
------------------------------------------------------------
------------------------------------------------------------
------------------------------------------------------------
------------------------------------------------------------
------------------------------------------------------------
---------------------------------------------ATGGATCTCTGCAGT
AGGAACCCGAACCGCACGGCTCCGGTCGGTGACGACGGCCTGCAGGGAGGTGATGTGCCG
CT---CTCCCGGACCAATGGGTGGAGCTGGCCCCCCCACCCCTTCCAGCTGCTGGCCTGG
CTGCTTTACGTCTACTTTGCCGTCACCGGCTTCGGCGTGTTCGTCCCTCTGCTGCCCTCC
CACTGGATCCCTGCAGGCTACATCTGTACGGGCGTCATGTTCGTGTGTCACCTGTGTGTC
CATGTGATGGCCGTGTCCATCGACCCGGCCGACTACAATGTCAGGACGAAGAGCGATAAA
GGTCCGGTCCCCGTGTTCGACCGCTCCAAACACGCCCACGTCATCGAGAACTGTCACTGC
TACCTTTGTCAGGTGGACGTGGGTCCCAAGTCAAAGCACTGCAGCGCCTGTAACAAATGT
GTGTCTAACTTCGACCATCACTGTCGCTGGCTCAACAACTGTGTAGGGAGCAGAAACTAC
AAGTTGTTCCTTCACAGCGTGGTCTCGGCTCTTCTTGGGGTCTGTCTGGTTCTGGTTGTT
GCCTCCTACGTCTTCATCGAGTTCTTTCTGGACCCGTC-AAACTCCGCACTGACAAACAC
TTCCTG------------------------------------------------------
------------------------------------------------------------
------------------------------------------------------------
-----------------------GCGTCACCGCCAGGACAACAGAGACTCGAGGAAACCA
GGACCAGTGAAGGAGACAGTGACGGCAGCTCCGTCTGTTCACCTCATCAAGGACGTGAAC
TATCCAGGCAGTCTGGGTTACACCAACCCACAGCTGGACGTGGAGGAAGCTACCACTGTG
GCCGTGCAGGGGGAATAT---------TTTCC---CGTCATGGCAGAGAGTGCAGACATG
GAGCAGCTCCTGACGTCTTTTAAGA-----AGTTTGCTGTTCACGGAGATACGAAGGC--
-------------------CACAGGGAAGGAGCTGAACGGG-------------------
----------------------AAGAACTGGGCCAAACTCTGCAAAGACTGCAAGATCAT
CGAC----------GGCAAGAA--------------------------------------
-------------CGTCACCGGCACCGACGTCGACATCGTCT------------------
--------------TCTCCAAAGTCAA---------------------------------
-----------ACAGAAGACGTCTC--------------GGGTCATCAC-----------
---------------------CTACGAGGAGTTTC-------------------AGAGAG
CTCTGGAG---------GAGCTGGCCCCAAA-----------------------------
-----------------AAGGTTCAAAGGTCAAAGTACAGAGAAGGCACGGGACT-----
---------CCATCTTCAAACTGGT------GGAGGCAAAGAGCCCACCAACGTGGGC--
------------GTGA
>OF18993-RA_aka
ATGAAGCTTGTCAACGTTGTGTCTTTGTTGTGGGAAAAATGGTCATTGACGAATATTTTC
CATAATAATTGTAGAATAAGGACTGATGTGATGGAGCAGAGGATTCTGGGAGAGACGGAA
AGGAGGCGTGGCTTTAATGAGGACTGCTGTGAGGTGCAGGTCCTGTTCCTGCTGTGGATC
ACTGCTGTATGCCGCTCAGAGGCGAGGATTATAAAGCAGCAAAGACAAACTTCAGTGGAT
CTGCTGCCCCCTGCTGGACATAACACGTCATCACAGCTGTCAGTGAGTGACAGCTGGTCT
CAGTTGTCGCCGGGGTTTGGTCTGTTTCTCGCGGTCACCGCCCCGCAGTGTGTCGGAGTG
AGCCAGTTAGCATGGCAGCAGCTAACTGCCGAGGCTAACGGCAGGATGGATCTCTGCAGT
AGGAACCCGAA---CACGGCGCCGGTCGGTGACGACGGCCTGCAGGGAGGCGACGTGCCG
CTCTGCTCCCGGACCAATGGGTGGAGCTGGCCCCCCCACCCCTTCCAGCTGCTGGCCTGG
CTGCTTTACGTCTACTTTGCTGTCACCGGCTTCGGCGTGTTCGTCCCTCTGCTGCCCTCC
CACTGGATCCCTGCAGGCTACATTTGTACGGGCGTCATGTTCGTGTGTCACCTGTGTGTC
CATGTGATGGCCGTGTCCATCGACCCGGCCGACTACAACGTCAGGACGAAGAGCGATAAA
GGTCCGGTCCCCGTGTTTGACCGCTCCAAACACGCCCACGTCATCGAGAACTGTCACTGC
TACCTCTGTCAGGTGGACGTGGGTCCCAAGTCAAAGCACTGCAGCGCCTGTAACAAATGT
GTGTCTAACTTCGACCATCACTGTCGCTGGCTCAACAACTGTGTAGGGAGCAGAAACTAC
AAGTTGTTCCTTCACAGCGTGGTCTCGGCTCTTCTCGGGGTCTGTCTGGTTCTGGTTGTT
GCCTCCTACGTCTTCATCGAGTTCTTTCTGGACCCGTCAAAACTCCGCACTGACAAACAC
TTCTTGGTGAGGAATGAGACAGGTGTGTGGTTCGTCTTCCTGCCGGTGGCTCCTCTCAAG
TCAGCGGCAGCAGTGATTCCTGCTCTGGCTGCCGTCACCATCGCTCTGGGTCTGCTGTCG
TCTGTGCTGCTCTGTCACCTGCTCTGCTTCCACATCTACCTGATGTGGAACAGACTCAGT
ACGTATGAGTACATCGTGCGGCAGCGTCACCGCCAGGACAACAGAGACTCGAGGAAACCA
GGACCAGTGAAGGAGACAGCGACGGCGGCTCCGTCTGTTCACCTCATCAAGGACGTGAAC
TATCCAGGCAGTCTGGGTTACACCAACCCACAGCTGGACGTGGAGGAAGCTACCACTGTG
GCCGTGCAGGGGGAGTCAGA-------GTTCC---TGTCTAACAGCAGAGTGAGGACCGT
GTCCAG-TCCTGTTGTGGAGGAAGATGCTCAGCTTGCCGTGTCTACAGAGCTGAAAACAG
CAGCACACACACACCGACGCACACAGAAGAAGAAGAAGAAGGTTCATAAAGTTCCAGCAG
AGGTCACTAGAGAGCGCTGCCCGAGTACAGCTCCGCCCCCTGCAGAGCCTGCCGGTGTGT
CCACTGTGTCCCTGGGTCAGCGCCTTCCCTTCCCAGCGTTCCCTCTGAGGGCCTCCCTGC
CCCCCCTGGCCCCCGCCACGGGCCCCGTCCAGGCCGCCGCCCCTCCTGCTGAATATCACT
CTGACTCTGCCGAGTCTCTGGAGGAGATCCCGGTGGCGTTGGCCAAACTGGGCTCTTCGT
CCTCTGCTGCCACCGGAGACACCTCCATGTCCTCGCACAGAGTCGTCCCAGCGTTCCCCC
TCCCCTCCCCCCAGCCCAGGACTAAGAGGAAGGCTGCCTCCTCCCGCCCCAATAAGAACA
CTGCGGAGCTAAGGTTTGAGATGGCCTCCACCCAACCCCCGATGGTGTTTGTCAGCCGGG
CCAGCGGAGAGGCCGCTGAGCCCCGAGAGGACAAACTGAGTGTGGGCAGGAGGCCGCCTG
GCTCCAGGCCCGGCTCCAGGCCAGCGTCTCGGGCGTCTCTGGGCTCA--GGTGTGGGCTC
CTGGATGGAGCTGTGA
>XP-033488147.1_lan
------------------------------------------------------------
------------------------------------------------------------
------------------------------------------------------------
------------------------------------------------------------
------------------------------------------------------------
------------------------------------------------------------
---------------------------------------------ATGGACCTCTGCAGT
AGGAACCCGAACCGCACGGCGCCGGTCGGTGATGACGGCCTGCAGGGAGGTGATGTGCCG
CTCTGCTCCCGGACCAATGGGTGGAGCTGGCCCCCCCACCCCTTCCAGCTGCTGGCCTGG
CTGCTTTACGTCTACTTTGCCGTCACCGGCTTCGGCGTGTTCGTCCCTCTGCTGCCCACC
CACTGGATCCCTGCAGGCTACATCTGTACGGGCGTCATGTTCGTGTGTCACCTGTGTGTC
CATGTGATGGCCGTGTCCATCGACCCGGCCGACTACAACGTCAGGACGAAGAGCGATAAA
GGTCCTGTCCCCGTGTTCGACCGCTCCAAACACGCCCACGTCATCGAGAACTGTCACTGC
TACCTCTGTCAGGTGGATGTGGGTCCCAAGTCGAAGCATTGCAGCGCCTGTAACAAATGT
GTGTCTAACTTCGACCATCACTGTCGCTGGCTCAACAACTGTGTGGGGAGCAGAAACTAC
AAGTTGTTCCTTCACAGCGTGGTCTCGGCTCTTCTCGGGGTCTGTCTGGTTCTGGTTGTT
GCCTCCTACGTCTTCATCGAGTTCTTTCTGGACCCGTCCAAACTCCGCACTGACAAACAC
TTCCTGGTGAGGAATGAGACAGGTGTGTGGTTCGTCTTCCTGCCGGTGGCTCCTCTCAGG
TCAGCGGCAGCAGTAATTCCTGCTCTGGCTGCCGTCACCATCGCTCTGGGTCTGCTGTCA
TCTGTGCTGCTTTGTCACCTGCTCTGCTTCCACATCTACCTGATGTGGAACAGACTCAGT
ACGTATGAATACATCGTGCGGCAGCGTCACCGCCAGGACAACAGAGACTCGAGGAAACCA
GGACCAGTGAAGGAGACAGCGACGGCGGCTCCGTCTGTTCACCTTATCAAGGACGTGAAC
TATCCAGGCAGTCTGGGTTACACCAACCCACAGCTGGACGTAGAGGAAGCTACCACTGTG
GCAGTGCGGGGGGAGTCAGACCAGAGGGTTCCTGGTGTGAAACCCCGGGGTGGGGA----
GCCCAT-CTCTGTC----------------AGCGTGGGTTTCCTCCAGA-----------
------------------------------AAAAGAAGAAGGTTCGTAAAGTTCCAGCAG
AGGTCACTAGAGAGCGCTGCCCGAGTACAGCTCCGCCCCCTGCAGAGCCTGGCGGTGTGT
CCACTGTGTCCCTGGGTCAGCGCCTTCCCTTCCCAGCGTTCCCTCTGAGGGCCTCCCTGC
CCCCCCTGGCCCCCACCACGGGCCCCGTCCAGGCCGCCGCCCCTCCTGCTGAATATCACT
CGGACTCTGCCGAGTCTCTGGAGGAGATCCCGGTGGCGTTGGCCAAACTGGGCTCTTCGT
CCTCTGCTGCCACTGGAGATGCCTCCACGTCCTCGCACAGAGTCGTCCCAGCGTTCCCCC
TCCCCTCCCCCCAGCCCAGGACTAAGAGGAAGGCCGCCTCCTCCCGCCCCAATAAGAACG
CTGCGGAGCTGAGGTTTGAGATGGCCTCCACCCAGCCCCCAATGGTGTTTGTCAGCCGGG
CCAGCGGAGAGGCCGCTGAGCCCCGAGAGGATGGACTCAGCGTGGGCAGGAGGCC-----
-------ACCCAGCTCCAGGCCGGTGTCTCGGGCGTCTCTGGGCTCA--GGTGTGGGCTC
CTGGATAGAGCTGTGA
>Epmoa-GLEAN-10022823_moa
------------------------------------------------------------
------------------------------------------------------------
------------------------------------------------------------
------------------------------------------------------------
------------------------------------------------------------
------------------------------------------------------------
---------------------------------------------ATGGATCTCTGCAGT
AGGAACCCGAACCGCACAGCGCCGGTCGGTGATGACGGCCTGCAGGGAGGCGATGTGCCG
CTCTGCTCCCGGACGAATGGGTGGAGCTGGCCCCCCCACCCCTTCCAGCTGCTGGCCTGG
CTGCTTTACGTCTACTTTGCCGTCACCGGCTTCGGCGTGTTCGTCCCTCTGCTGCCCACC
CACTGGATCCCTGCAGGCTACATCTGTACGGGCGTCATGTTCGTGTGTCACCTGTGTGTC
CATGTGATGGCCGTGTCCATCGACCCAGCCGACTACAACGTCAGGACGAAGAGCGATAAA
GGTCCGGTCCCCGTGTTCGACCGCTCCAAACACGCCCACGTCATCGAGAACTGTCACTGC
TACCTCTGTCAGGTGGATGTGGGTCCCAAGTCGAAGCACTGCAGCGCCTGTAACAAATGT
GTGTCTAACTTCGACCATCACTGTCGCTGGCTCAACAACTGTGTGGGGAGCAGAAACTAC
AAGTTGTTCCTTCACAGCGTGGTCTCGGCTCTTCTCGGGGTCTGTCTGGTTCTGGTTGTT
GCCTCCTACGTCTTCATCGAGTTCTTTCTGGACCCGTCCAAACTCCGCACTGACAAACAC
TTCCTGGTGAGGAATGAGACAGGTGTGTGGTTCGTCTTCCTGCCGGTGGCTCCTCTCAGG
TCAGCGGCGGCAGTGATTCCTGCTCTTGCTGCCGTCACCATCGCTCTGGGTCTGCTGTCA
TCTGTGCTGCTCTGTCACCTGCTCTGCTTCCACATCTACCTGATGTGGAACAGACTCAGT
ACGTATGAATACATCGTGCGGCAGCGTCACCGCCAGGACAACAGAGACTCGAGGAAACCA
GGACCAGTGAAGGAGACAGCGACGGCGGCTCCGTCTGTTCACCTCATCAAGGACGTGAAC
TATCCGGGCAGTCTGGGTTACACCAACCCACAGCTGGACGTAGAGGAAGCTACCACTGTG
GCAGTGCGGGGGGAGTCAGA-------GTTCC---TGTCTAACAGCAGAGTGAGGACCGT
GTCCAG-TCCTGTTGTGGAGGAAGACGCTCAGCTTGCTGTGTCTACAGAGCTGAAAACAG
CAGCACACACACACCGACGCACACAGAAGAAGAAGAAGAAGGTTCGTAAAGTTCCAGCAG
AGGTCACTAGAGAGCGCTGCCCGAGTACAGCTCCTCCCCCTG---AGCCTGGCGGTGTGT
CCACTGTGTCCCTGGGTCAGCGCCTTCCCTTCCCAGCGTTCCCTCTGAGGGCCTCCCTGC
CCCCCCTGGCCCCCGCCACGGGCCCCGTCCAGGCCGCCGCCCCTCCTGCTGAATATCACT
CGGACTCTGCCGAGTCTCTGGAGGAGATCCCGGTGGCGTTGGCCAAACTGGGCTCTTCGT
CCTCTGCTGCCACTGGAGATGCTTCCACGTCCTCGCACAGAGTCGTCCCAGCGTTCCCCC
TCCCCTCCCCCCAGCCCAGGACTAAGAGGAAGGCCGCCTCCTCCCGCCCCAATAAGAACG
CTGCGGAGCTGAGGTTTGAGATGGCCTCCACCCAGCCCCCGATGGTGTTTGTTAGCCGGG
CCAGCGGAGAGGCCGCTGAGCCCCGAGAGGATGGACTCAGCGTGGGCAGGAGGCCGCCCA
GCTCCAGGCCCGGCTCCAGGCCGGTGTCTCGGGCGTCTCTGGGCTCA--GGTGTGGGCTC
CTGGATGGAGCTGTGA
>E.fuscoguttatus.25173_fus
------------------------------------------------------------
------------------------------------------------------------
------------------------------------------------------------
------------------------------------------------------------
------------------------------------------------------------
------------------------------------------------------------
---------------------------------ATGTTAAACAGGATGGATCTCTGCAGT
AGGAACCCAAACCGCACAGCGCCAGTCGGTGATGACGGCCTGCAGGGAGGTGATGTGCCA
CTCTGCTCCCGGACCAATGGGTGGAGCTGGCCCCCCCACCCCTTCCAGCTGCTGGCCTGG
CTGCTTTACGTCTACTTTGCCGTCACCGGCTTCGGCGTGTTCGTCCCTCTGCTGCCCACC
CACTGGATCCCTGCAGGCTACATCTGTACGGGCGTCATGTTCGTGTGTCACCTGTGTGTC
CATGTGATGGCCGTGTCCATCGACCCGGCCGACTACAACGTCAGGACGAAGAGCGATAAA
GGTCCGGTCCCCGTGTTCGACCGCTCCAAACACGCCCATGTCATCGAGAACTGTCACTGC
TACCTCTGTCAGGTGGATGTGGGTCCCAAGTCGAAGCACTGCAGCGCCTGTAACAAATGT
GTGTCTAACTTCGACCACCACTGTCGCTGGCTCAACAACTGTGTGGGGAGCAGAAACTAC
AAGTTGTTCCTTCACAGCGTGGTCTCGGCTCTTCTCGGGGTCTGTCTGGTTCTGGTTGTT
GCCTCCTACGTCTTCATTGAGTTCTTTCTGGACCCGTCCAAACTCCGCACTGACAAACAC
TTCCTGGTGAGGAATGAGACAGGTGTGTGGTTCGTCTTCCTGCCGGTGGCTCCTCTCAGG
TCAGCGGCAGCAGTGATTCCTGCTCTGGCTGCTGTCACCATCGCTCTGGGTCTGCTGTCA
TCTGTGCTGCTCTGTCACCTGCTCTGCTTCCACATCTACCTGATGTGGAACAGACTCAGT
ACGTATGAATACATCGTGCGGCAGCGTCACCGCCAGGACAACAGAGACTCGAGGAAACCA
GGACCAGTGAAGGAGACAGCGACGGCGGCTCCATCTGTTCACCTTATCAAGGACGTGAAC
TATCCAGGCAGTCTGGGTTACACCAACCCACAGCTGGACGTAGAGGAAGCTACCACTGTG
GCAGTGCGGGGGGAGTCAGA-------GTTCC---TGTCTAACAGCAGAGTGAGGACTGT
GTCCAG-TCCTGTTGTGGAGGAAGACGCTCAGCTTGCTGTGTCTACAGAGCTGAAAACAG
CAGCACACACACACCGACGCACACAGAAGAAGAAGAA-----------------------
------------------------------------------------------------
------------------------------------------------------------
--------------------GGTTCTGT--------------------------------
------------------------------------------------------------
------------------------------------------------------------
-----------------ATGACTAA-----------------------------------
------------------------------------------------------------
------------------------------------------------------------
------------------------------------------------------------
----------------
>C.altivelis-GLEAN-10026748_alt
------------------------------------------------------------
------------------------------------------------------------
------------------------------------------------------------
------------------------------------------------------------
------------------------------------------------------------
------------------------------------------------------------
---------------------------------------------ATGGATCTCTGCAGT
AGGAACCCGAACCGCACGGCGCCGGTTGGTGATGACGGCCTGCAGGGAGGTGATGTGCCG
CTCTGCTCCCGGACCAATGGGTGGAGCTGGCCCCCCCACCCCTTCCAGCTGCTGGCCTGG
TTGCTTTACGTCTACTTTGCCGTCACCGGCTTCGGCGTGTTCGTCCCTCTGCTGCCCACC
CACTGGATCCCTGCAGGCTACATCTGTACGGGCGTCATGTTCGTATGTCACCTGTGTGTC
CATGTGATGGCCGTGTCCATCGACCCGGCCGACTACAACGTCAGGACGAAGAGCAATAAA
GGTCCGGTCCCCGTGTTCGACCGCTCCAAACACGCCCATGTCATCGAGAACTGTCACTGC
TACCTCTGTCAGGTGGATGTGGGTCCCAAGTCGAAGCACTGCAGCGCCTGTAACAAATGT
GTGTCTAACTTCGACCACCACTGTCGCTGGCTCAACAACTGTGTGGGGAGCAGAAACTAC
AAGTTGTTCCTTCACAGCGTGGTCTCGGCTCTTCTCGGGGTCTGTCTGGTTCTGGTTGTT
GCCTCCTACGTCTTCATCGAGTTCTTTCTGGACCCGTCCAAACTCCGCACTGACAAACAC
TTCCTGGTGAGGAATGAGACAGGTGTGTGGTTCGTCTTCCTGCCGGTGGCTCCTCTCAGG
TCAGCGGCAGCAGTGATTCCTGCTCTGGCTGCCGTCACCATCGCGCTGAGTCTGTTGTCA
TCTGTGCTGCTCTGTCACCTGCTCTGCTTCCACATCTACCTGATGTGGAACAGACTCAGT
ACGTATGAATACATCGTGCGGCAGCGTCACCGCCAGGACAACAGAGACTCGAGGAAACCA
GGACCAGTGAAGGAGACAGCGACGGCGGCTCCGTCTGTTCACCTTATCAAGGACGTGAAC
TATCCAGGCAGTCTGGGTTACACCAACCCACAGCTGGACGTAGAGGAAGCTACCACTGTG
GCAGTGCGGGGGGAGTCAGA-------GTTCC---TGTCTAACAGCAGAGTGAGGACCGT
GTCCAG-TCCTGTTGTGGAGGAAGACGCTCAGCTTGCTGTGTCTACAGAGCTGAAAACAG
CAGCACACACACACCGACACACACAGAAGAAGAAGAAGAAGGTTCGTAAAGTTCCAGCAG
AGGTCACTAGAGAGCGCTGCTCGAGTACAGCTCCACCCCCTGCAGAGCCTGGCGGTGTGT
CCACTGTGTCCCTGGGTCAGCGCCTTCCCTTCCCAGTGTTCCCTCTGAGGGCCTCCCTGC
CCCCCCTGGCCCCCGCCACGGGCCCTGTCCAGGCCGCCGCCCCTCCAGCTGAATATCACT
CGGACTCTGCCGAGTCTCTGGAGGAGATCCCGGTGGCGTTGGCCAAACTGGGCTCTTCAT
CATCTGCTGCCACTGGAGATGCCTCCACGTCCTCGCACAGAGTCATCCCAGCTTTCCCCC
TCCCCTCCCCCCATCCCAGGACTAAGAGGAAGGCCGCCTCCTCCCGCCCCAGTAAGAACG
CTGTGGAGCTGAGGTTTGAGATGGCCTCCACCCAGCCCCCGATGGTGTTTGTCAGCCGGG
CCAGTGGAGAGGCTGTTGAGCCCCGAGAGGATACACTCAGCGTGGGCAGGAGGCC-----
-------GCCCGGATCCAGGCCGGTGTCTCAGGCATCGCTGGGCTCA--GGTGTGGGCTC
CTGGATGGAGCTGTGA
