# Supplementary material for: Chromosome-Level Genome Assembly of the Speckled Blue Grouper (Epinephelus cyanopodus) Provides Insight into Its Adaptive Evolution
Source: Biology (Basel). 2022 Dec 13;11(12):1810. doi: 10.3390/biology11121810 (PMC9775623; doi:10.3390/biology11121810)
Supplement: Supplementary file 1 [file biology-11-01810-s001.zip › Supplemental Data/HO01423.align]

>OF03574-RA_aka
ATGGGAACCGGAAATCAGGTGAAGACAGACGGTGACCCGACTGCAGGGTCCGACCCAGAG
CTCTCAGACATGGTCTTCGAGTCTCTTGTCAGCGACCTGCTCAACAGGTTCATCGGAGAC
TACGTGGAGAACCTGGACAAGTCCCAGCTGAAGATCGGGATCTGGGAGGAAGTTGTTTAC
AGTTGTGTGTTCTGTGTCTCTGCAGGAAATGTTGTTCTGGAGAACCTGAGAGTGAAGGAG
AACGCTCTGAGTGAGTTTGATGTTCCATTCAAAGTGAAGGCCGGACAGATCGGAAAGCTG
ACGTTGAAGATTCCGTGGAAGAATCTCTACAACGATGCCGTGGTCGCCACGTTGGACGGT
CTGTACCTGCTGGTCGTCCCTGGAGCCACCA---------TAAAATA----TGATGCAGC
AAAGGAGGAGCGATATCAGCAGGAGGCCAAGCAGAGGGAGCTGCA---------------
------------------------------------------------------------
----------------------------GCGCATCGAAGAGGCGCTACAGA--AGGCCGC
CAGCA-------------------------------------------------------
------------------------------------------------------------
------------------------------------------------------------
------------------------------------------------------------
-------GAGAAAAACCTCCGGAGGAGAAAAAGGACACGTTTGTGGAGAAACTGGCGACT
CAAGTGATCAAAAACCTGCAGGTGAAGATCAGCAGCATCCACCTGCGCTACGAGGACGAC
CTGTTAGACCCACAGCTCCCCCTGTCCATGGGAGTCACACTGTCCGAGCTAAGCCTGCAG
ACGACAGATGAGAATTGGAAGTCCTGTATCCTGAATGAAGCTGCAAAGATCATCTATAAG
CTGGGCCGTCTGGAGTGTCTCTGCGCCTACTGGAACGTTAACAGTCCCATCTTTTACAAA
GGATCATGGGACGACATC---------------GTGGATCAGTTGAAGTCTGGTATCAGC
AGTAAGGATCAGGAGCTTCCTCACTATCAGTACATCTTTAAGCCAATCTTTGCTTCAGCT
AAAATCTGCATCAACCCGAACGCTGAGCTGGAACTGAAGAGTCCTAAAGTCAAACTACAC
CTGGAGGTCCAGAACATCGGCATCGAGATGACCAAACCTCAGTACCTGACCATGGTGGAG
CTGCTGGAGTCCGTGGACTGCATGGTGAAGAACGCCCCCTACAGGAAGTTCAGGCCGGAG
GTCTCCGTCCATCACAACCCCAAACTCTG-------------------------------
---------------------GTGGATGTACGCCGTCAACAGCATCCTGGAGGTCCACGT
CAGACGTGTCAGTCACATGTGGTCCTGGTCCAACATCAGACGGCACCGAGACAACCTGAA
GGCCTACAGGACGGCCTACAAGACCAAACTACTGAGTCCGAACAAACTGAGTCCAGACAC
TGAGAGACACATCCAGGATCTGGAGAAAGTTCTGGATGTCTTTAACATCACATTGGCTCG
ACAGCAGGCGCACATGGAGGTGATCAGGTCGGGACAGAAAGTGGTGGGGAAGAAGGCGGC
GGGCGGGCAGAAGCAG------GGAGGAGGAGGAGGAGGTTTCTTCAGCAGCTTCTTTGG
TAGAAAGGCAAAGAAGGAGGAGCAGGAGCCAGAGGAGGACAAGGAGAAGGAGAGTTCAGG
GTTGGATGAGATCATGACGCTCGAGGAGAAAGAAAAACTCTACACCGCCATCGGCTACAG
CGGCAGCTCTCACAACCTGGCGCTACCCAGACAGTACGTGGCGGTTATCGTCACCTTCCA
GCTGTTCAGAACCTCGGTGACGATCAGAGAGCAGCCAGACGTTCCAGAGATCCTCAAAGT
CCAGATGATCGACCTCAGCACCAAGATATCTCAGAGACCCGGCGCCCAGGCCTTCAGGGT
GGAGGCAGCGCTGGAGCATTGGTATGTGACCGGTTTACAGCAGCAGGGGGCGGTACCTTC
GCTCATCGCCTCAGTGGGGGACTCATCTTCCTCTCTGCTCAGTGTGGTGTTTGAGATAAA
CCCAGAGGAGAGCGCCTCCGACCAGCTGCTGCGAGTCCACTCTCAACCCGTCGAGATCAT
CTACGACGCGGTGACGGTGAACAGTATGGCCGACTTCTTTAAGACGGGGAAAGGCGTCGA
CCTGGAGGTCCTGACCACAGCCACGCTCTCCAAACTGGAGGAGATCAAAGAGAAGACTGC
CACAGGTTTGTCTCACATCATTGAGACCAGAAAGGTCCTGGACCTGAGGATCGACCTGAA
GCCATCCTACCTGCTGGTTCCAAAGTCTGGTTTCTATAGCGACTCATCAGACCTCATCAT
CGTGGACTTTGGCAGTTTACAGTTGAACAGCGTCGAGCAGAGCGGGTTCAGCTCATCTTT
GTCCTCCTTCTCCTCTCTGGAGGAGATCATGGAGCGAGCCTACGAGAGATACAATGTGGA
GTTACGACGAGTCCAGGTGCTCTACAGCAAGTCAGGTGAGGCCTGGAAGTCAGCTCGTCT
GCAGGGTTCATCAGTCCAACACATCCTCCAGCCGATGGACTTCACCGTCCAGCTGGCCAA
GTGTATGGTGGAGAAGGATGCCAGGATGCCCAGGTTCAAGGTGTCAGGGGAGCTGCCGCT
GCTGCACGTCAAGATCTCAGACCAGAAGATCCACAATGTTCTGGATCTGATTGACAGCAT
CCCTCTGCCCAACATGGACTCCTCCCCCTCCACCCCCACACAGAAGGTGCTGTCCTTGGC
AGAGGCCAGACCACGAGTGCTCAGCCTTCACCCTGCGCTCCTTGACACCATGGAAACAGA
TTCTGATGAAGACACCAGTGAGAGGTCGACTGAT---GATCCTCAGCGCTCAGCTGTGGA
CGAACTCACAGACCTTCACTTTAAGTTCGAAGTTAAAGAGGTGCTGTTGGAGCTGACTCG
GCAGGTGGACCAGGAGAAGACCGTCCTGTGTCTCAGCGTCTGTCAGCTGGGAGCTGAAGG
GAAGAGGCGGAGCTTCGACCTAAACATTATCTCTTACCTGCGCAGAGTCACACTCGACTA
CTGTGACGTACCAGATGGCAGGAATCGTCCTCTCCACCTGATTAGCTCCTCAGAGCAGCA
GAGCTCCGACTTGCTCAAGGTGGAGTTCATCAAGGCCGACCCTGGCGGTCCCAGCTTCCA
GACTCTGTTCAACAACACAGAACAAACATTGAAGGTGGAGTTTTCCTCTCTGGATTTCCT
TCTTCACACCAAAGCTCTGCTGTCAACCATCAACTACCTGAACAGCGCCGTGCCGCCGCA
GCTCACTACAGGCCGAGACAGAGACATTAAGAAGCAGGTGGAGAAGGCTGGACAGAACCG
GACAGCAGTGTCTAAAGGGGCCAAAGATGGCGGTGTGTTCAGCTTCAAACTGTTCGCCAT
GTTGGGTTGTTTCCACGTGGAGGTGTGTGACGATTGCTGCAACATTGCTGACATCAGAGT
CCAAGGAATCGATGCATCCGTGTTAGTGCAGGCGAAGGAGACGCAGGTGTTTGCTCGACT
GCGAGACATCGTGGTCACCGACGTCAACCCCCGAACCATCCACAGGAAGGCTGTGTCCAT
TGTGGGTGAGGAAGTGTTCAGCTTCAAACTCTCCTTGTTTCCGGGGGCGACGGAGGGGGA
GGGTTACAGTGACATGTCGAAGGTGGACGGGAAGGTCACGATGCGTCTGGGCTGCATCCA
GATCGTCTACCTGCACAAGTTCCTCATGTCGCTGCT------------------------
------------GATGTTCATCGATAACTTCCAGACAGCTAAAGAAGCTCTGAGCGCCGC
CACGGCTCAGGCAGCGGAGAAGGCGGCATCCAGCGTCCGAGGCTTCGCCCAGAAGAGTTT
CCGTCTGTCCATGGACATCAAGCTAAAGGCTCCGCTCATCATCATCCCCCAGTCCTCCAC
CTCTGAGAACGCCATGATGGTGGACCTGGGTCTGATCACGGTGGGGAACAGCTTCTCTCT
GCTGCCAGCGGAAGGGTTCTCTCTCCCCGCCGTCACGGAGAAGATGGACATCCGTCTGAC
TCAGCTGAAGTTGTCCAGAACCACACTGAAGCAAGACACCTCTCAGCCCGACATCGAGAT
CCTCCGGCCGATCAACTTGGAGCTGCTGGTCACCAGGAACCTGGCTGCTTCCTGGTTCAT
CAAGATCCCTGGAGTCCAGGTCCAGGGAGTCCTTCGGTCCCTCGATATGAGTCTGGGAAA
GGAAGACCTCGGTGTGCTGATGAAGATCCTGGTGGAGAACATCGGAGAGGGGAGCAAAGA
ACACAGCATGGACGTCAAACGACAGGTGGCCCAAGAGAAGGCGGAGTTAGCTGAGCAGCA
GGTGGAGGTAGTGACATCACAGACGGGATCTGACAGTGTGTTGGCTGCCACCAACGGGGC
TCAGACTGAGAACACCATCAACGTTCTCCTGAACTTTGAAATCAAAGAGGTGCGGCTGAC
CCTGAAGAAACCCAGAGAACAAGTGGAGGAACCGTTCCTGGTCTTTCATGTGGCTCAGCT
GGGCATCAACACTAAAGTCAGGAAGTATGACATGTGTGCCACAACCTTCATCAACAAGAT
CACCATGAGGTGCCTCGAGTTCAAAGACTCGAGCGGGGAGCCGCTGTGTCTCATCAGCTC
TTCGGTAGAATCTGGAGCCGAACTGCTCAAAGTGCAGTACTTCAAGGCTGACAGGGCGGG
GCCTAACTTCTCCACTGTTTATAAAAACACTGAGCAGATGATCAACGTGACGTTCACCTC
TCTGGACCTCATGCTCCACACCGAGGCTCTGCTGTCCGCCATGGACTTCCTGTCAGCGAC
ACTGTCATCTGGCACCATGGCGTCTCCAGAGAGAGATATCAGACCAAAGACAGAGGACAA
GATGGTGTCCACCACCAAGTCCACTGCCCTGGTGTCACCTGCCGACAGTGACATCATTGA
TCTGAAGGTGATGATGACACTGGGAGCCTTCAACATCCTTGTGTGTGACCAGAGCTCCAA
CATGGCCGATATCAAGATCCAAGGTATTAACGGCTCTCTGCTGATGCAAGGACCACAGAC
TCACATATCAGCCCGCCTGAGGGACTTCATCGTCCTCAACGTTGACCCCAAAAGTGTCCA
CAAGAAGGCAATCTCTATCATGGGTGATGAGGTGTTTAGCTTCACCATGAGTCTGACTCC
TAACGCCACGGACGGCGCCGGTTACGCCGACACCTCCAAAACTGATGGCAGAGTGAAGCT
GAACGTGGGCTGCATCCAGGTGGTCTACCTGCACAAGTTCATCATGTCTCTGCTGAACTT
CACAAACAACTTCCAGATGGCTAAAGAAGCTCTGAGCGCTGCCACGGCTCAGGCGGCGGA
GAAGGCGGCATCCAGTGTTCGAGACTTCGCCCAGAAGAGTTTCCGTCTGTCCATGGACAT
CAAGCTGAAGGCTCCTCTCATCATCATCCCCCAGTCCTCCACCTCCCATGATGCACTTGT
GATGGACCTGGGTCTGATCACAGTGGGAAATAGCTTCTCTCTGCTGCCTGTTGATGGATG
CCCGCTGCCAGTCGTCATCGACAACATGGACGTCCAGCTGACGCACCTCAAACTCTCCAG
GACCTGTATGGATCCGGCGACTGGTCGACCCACGACGGAGCTGCTGGAACCAGTAAACCT
GCATCTGAACATCAAGAGGAACCTGGCAGCTTCCTGGTACAAGAAGATGGTCGCTGTGGA
GATCGATGGAGATCTGAAGCCCATGAAGGTGGAGCTGAGTCAGGATGACTTGAAGGTGCT
GCTGAGGATCCTGATGGAGAACCTTGGAGAGGCTGGCAGTCTGGAGCCCAGCATCCCCAG
ACAGGAGGCCGGAG-----------------TTCAGCTC-CGAGCAGCAGGAGGCCCCCC
TACAGGTGATGTCGGGAAAGCAGCTGTAAGCAGCGATGAAGAGGAGGACGAAGCTCTGGA
GACCCTGAAGTTTAATTTCAACATTGAGTCTCTAGGTCTGGTTCTGTACGGCAGTAACTT
CAAACAG------------------CCGTCAGACCTGCAGCACCAGGAAAATCTCAGACT
GGGAGAGTTTGCCCTTCACCTGTTGAAGGCCTCAGGGCGGATCCGGACCAACGGCAGCAT
GGAGGTGACCACCATCCTGGGCGCCTGCACGCTGGACGACCTGAGGACGGGCATGGAGAG
GGTGACGTCACGGATGGTCGGCCGCAGAGATGAGGACAGCCCCGAGGCCATGATCGATGT
GACGTATCGACAGAGCGCTGCAGAGCGGGAGGTGGTAGCTGTTCTGCAGAAACTCTACCT
CTGTGCCAGCGTGGAGTTTCTGATGGCTGTGGCAGATTTCTTTCTGCAGGCTCTGCCGCA
GAGTTCAACCCCGACCGCCGCCGGTGCCACACAGAGTGACAGGCTGCCGCTGAGACAGAC
CAC------TGAGCCACGAGCCAACAACAAGACCGCCTCGGCGGTCAGGACTCGTCTGCG
GGCGGTGGTGGTGGATCCGGAGGTGGTGTTTGTGGCCAGTCTAATGAAGGCCGATGCCCC
CGCCCTTGTAGCCTCATTTCAGTGTGACTTCACGCTGCAGGCGGAGGAGGACGGTACCCA
GAACATGAGAGCCAACCTGAGGGAGCTGAAAGTCCTTGCCTGCCCTTTCATCCGAAACAA
GGAAGACAAGGCAGTCACCACTGTGCTGAAACCCTGCTCTGTTGCCTTGGAATCCAAAAC
CCACCCTCACCAACCACTGAGTGGCGCTGTGACGGTGGAGGAAGTTATTGTCAAGATCTC
TCCGTTCATCCTCAACACAGTGATGACCATAACAGCCGCTATGACGGCGAAGCAGCATGA
CGAGCAGAGTTTGGAGCTGCAGACGGACGTCAGTGACCTCTGGTCGGTCATGAACATCTA
TGGCTGTAACTACTGGTTCCTGGGAGTGGACCAGGCCACTGAGGTCACAGAGAGCTTCAG
AGTGCAGGACGGGTGCAACGAGGGTGAGAGCTTCACCGCAGAGGTCAAGGTGGTCCAGGT
GACTCTGGAGTCCGGCTTGGGTCATCGGACCGTCCCTCTGCTGCTGGCCGAGTCCTCCTT
CAGCGGATCGGCCAAAAACTGGTCGTCTCTGCTGCAGCTGAGAGCCGACATGACGCTGGA
GGTGAACTACTTCAATGAGATCCAGGCAGTGTGGGAGCCTCTGATCGAACGAGTCGACAG
CGGCAGACGCAGGTGGAACCTGGAGCTCGAGATGAAGAACAACCCAGTCCAGGACAAGAG
TCCAGTTCACGGAGATGACTTCGTGATTCTGCCTGAACCTCGAACAGCCGTCAACATCTG
CTCCAAAGACACCATGAACATCACCGTCTCCCAGTGTAGCCTCAACGTGTTGAACAACCT
CGCCAAG-----------------------------------------------------
------------------------------------------------------------
-GCGTTCTCAGAGGGCACAGCCTCCACCTTTGACTACTCTCTGAAGGAGAGGGCCCCCTT
CACCATCAGAAACTCTCTGGGGATTCCACTCATCGTGCAGCACAGCGCTAACCTGAGGCC
AGTGGGTTCATCAGCGCAGGGAAAGCTTCACGAGCTGTCAGTGGATCAGAGCATGGACCT
GGAGCACTCCATGTTCGAACCGTCATCACGAGGCAAACTGTCGGCTCTGCAGCGGCAGGA
GAGCTGCTTGTTCAACCTCACCATTGTTCCCTCTGGATACAGCGAGATCTCCAACATCGC
TGTCGACAAACCTGGTCGTCGTCTTTACAACATCCGTGGTCCGATGCTGCAGGAGGCAGT
TTCTGTGCTGCTGCAGATCGATGCTGCTGAGGGCAACAAGGTCATCACTGTCCGCTCGCC
GCTGCAGATAAAGAATCACTTCTCGGTGCCGTTCACCATCCTGAAGTACTGTCCCACGTC
CAGGAGCCTGCAGAGCATCGGACAGGCTGAACCAGAGACAGAGTTTCACATCACCTTGGA
AACGTACAGATGTCAGCTGTTTGTGCGTCCGGCGGGTCCTCTGGAAGGTCAGTACGGCCC
TTCATCCACTTGTGTGGCGTGGAAGGAGCAGGTGCACCGCAGCTCAGAGGTGCGTTCAGT
GCTGCAGTGTCCGGCGACCGACAGCAGTCTGCTGCCGCTGATGGTCAGCACTCTGGCTGT
CCCTGACAACCTGCGACACATTGCCAGTCATGGAGAGGAGGACTGGGACCCAGCCTACAT
CATCCACCTCCACCCTGTGGCCACGCTACGAAACTTGCTGCCATACACCGTCCGCTACAT
GATGGAGAGCTCAGCAGACTCCTATGAGCTTCAGGAAGGCAGCACGTCGGACCTCCTGAA
TGCTCGTGTCTCAGGTGAGATCATGTCGCTGGTGCTGATGAGGTATCAGGGCTGCGACTG
GCACGGACACATTCGTATCGAACAGGAAATGCCTGAGTTCTTGACTGTGTGTCTCATCTG
CGACTCGGACACCAACATGACGGTGGACGTGAGCATTCACGTGACGAGGACAAGGAGCCG
CCTGCTGCTGTCACTCTTCAGCCCGTATTGGATCATCAACAAGACTTCACGAGTGCTGCA
GTACAGAGCCGAAGACATCAGCGTCAAACACCCAGCCGACTTCAGAGACATCATCCTGTT
CTCCTTCAGGAAGAAGAACTTGTTCAGCAAGAGCAAGCTCCAGCTGTGCGTCTCCACCAG
TTCCTGGTCAGATGCGTTCTCTCTGGACACTGTGGGAAGTTACGGCTGCGTTCGCTGTCC
CGCCAACAACATGGACTTCCTGGTGGGCGTCAGTATCCAGATGAGCAGTTTTAACTTGAC
CAGGATCGTCACCATGAGTCCGTTCTACACGCTGGTTAACAAGTCTTCATATGAGCTGGA
GGTTGGAGAAGTCACCAGTCAGACCTCCACAAAGTGGCACTACATCTCCTCCACCGAGTG
TCTCCCTCTGTGGCCTGAGAATGGTTCAGGGAAGTTGTGCGTCCGTGTGGTCGGATCTGA
AACCACCTCCAAGTTCTTCTTCTTTAACCGTCAGGACAACGGCACCCTGCTGAGCCTCGA
CATGTGCGGCGGGATCATCGTAGACGTCAACATCTCTGATCTGTCGACCGTCATCAGCTT
CAGTGACTATTATGAAGGAGCAGCTCC----------------AGCCCTGCTGCTCAACC
ACACGCCTTGGGTCACCATCAGCTACAGGCAGAGCGGCTCGCAGGTGGTTCACCAGCTGA
AACCCAGTGAGGCTCGGCGGTTTGTGTGGGACGACCCGGCAGGCGTCCGAACACTCAGCT
GGAGCTGCATGGAACACTCTGGAGAGCTGGATCTGCTTAAGGATGAGGTGGGTCAGTTCT
CCTACGACAGCCTGTCTCAGGTTCACTGGGTTTCCTTCCTGGACGGACGCCAGCGGGTGA
TGCTGTTCACCGAGGACGTTGCTGTGGTGACGAAGGCTCGGCAGGCCGAAGAGCTCGAAC
AGTTCCAACAGGAAGTGAAGGTGTCGCTGCAAAACCTAGGACTGTCACTGATCAACAACA
CCAGCCACCAAGAGATCTCTTACATTGGCATCACCAGCTCAGGTGTAGTTTGGGAGATGA
AGCCGAAGAACCGGTGGAAGCCGTTCAGTCAGAAGAACATTAACCTGCTGGAGAAAACGT
ACCAGAGTCAGCTGAGCGGGAAGAACGAGGGGGGCTGGGTCAGACTGGAGACCAACCTGG
AGGTGAACCTCAGCGGAGCCAACATGATGATGCGTCAGCCATTTTCCTGCCCGGTCAGAA
GGAACTTCCTGTCAGGGATCCAGGTGGAGTTCAAACAGTCGCTGCACCAGCGCAGCCTGA
GGGCACAGCTGCACTGGCTGCAGGTGGATAACCAGTTGCCAGGCGCCATTTTTCCCATCG
TCTTCCATCCTGTTCCTCCTCCCAAATCCATCGCTCTGGACTC---------------AG
AACCAAAGCCGTTTATCGACGTGTCCGTCATCACCAGATTCAACCAACACAGCAGTGTGA
TGCAGTTCAAGTACTTCATGGCTCTGGTTCAGGAGATGGCAGTGAAGATCGATCAGGGTT
TCCTGGGAGCCATCTTGGCTCTGTTCACACCTGCTACTGACCCTCAGGCAGACAGACAGA
AGTCTCAGCTGCTAGAGAGAGATCTGCAGCTGCTGCAGACAGAGCTGATGGAGGCATCAC
TCACCGATACATCAGGACTCAGCTTCTTTGAACATTTCCACATCTCACCCATCAAGCTCC
ATCTCAGTCTGTCTCTGGGCTCCGGTGGCGAGGACTTGGCTCAGGAGCCCGCAGCGATGC
AGTCTCTGAACCTGCTGCTGAAAAGTATCGGAGCGACGCTGACGGACGTTGACGACCTCA
TCTTTAAGCTGGCCTTCTTTGAGGTGAAGTACCAGTTTTACCGCAGAGAGAAGCTGATGT
GGGCGGTGGTCCGACACTACACTGAACAGTTCCTGAAGCAGATGTACGTTCTGGTTCTGG
GTCTAGACGTCCTGGGAAACCCGTTTGGACTGATCCGAGGTCTGTCTGAAGGAGTCGAGG
CCTTCTTCTACGAACCTTTCCAGGGAGCTGTTCAGGGTCCCGAGGAGTTTGCTGAAGGGT
TTGTGATCGGAGTCCGCAGCCTGCTGGGTCACACTGTCGGTGGTGCTGCAGGTATGGTGT
CCAGGATCACGGGTTCAGTGGGTAAAGGTCTGGCGGCCATCACCATGGATAAAGAGTACC
AACAGAAACGACGGGAGGAGATGAACCGACCACCCAAAGACTTTGGAGAGAGTCTGGCTA
AAGGAGGGAAAGGGCTGTTGAAGGGAGTCATGGGCGGAGTCACAGGCATCGTCACCAAAC
CTGTGGAGGGGGCGAAGAAGGAGGGAGCAGCAGGGTTCTTTAAGGGCATTGGGAAAGGTT
TGGTGGGCGTGGTGGCGAGGCCGACAGGCGGCATCGTGGACATGGCCAGCAGCACCTTCC
AGGGCATCCAGAGAGTGGCGGAGTCAACGGAGGAAGTGACCAAACTGAGGCCGGTGCGTC
TGATCAGGGAGGACGGGATCATCCGACCGTATGACCTGACAGAGTCGCAAGGTTTCGACC
TTTTTCAGCGCTCAGATATCAAACAGCTGGAAGGTGAAGTGTTCAGAGATCACTGTCAGT
ATCCTGGACACCGAAAGACCAACATCATCGTCACCAACAGGAGGGTCCTGTGTGTGAAAG
AGATCGACTTCGTTGGTCACTTTAACAGAGAGTGGGAATGTTTGTTTGAGAACTTTTATC
GTCCTGCATCTGTGACGGGATCTGAGCTGAAGATCTACTGTAAGGAGCAGCAGAAACTGA
AGTTACCAAAGAAAGATGGTCAGGACTCTGTGAGGACCGTTCAGCTGAGAGACCCAAAGA
CTGCACAGAAGCTGCACACGGCCATATCCAACGCTCAGGTGGCACAGCAGCAGCACCGCA
TGGCGAGACAGAAGTCACAGCGCTTCCTCAAACTGAGCAACAAACAGTGA
>Ecy-GLEAN-10026351_Ecy
------------------------------------------------------------
------------------------------------------------------------
------------------------------------------------------------
------------------------------------------------------------
------------------------------------------------------------
------------------------------------------------------------
------------------------------------------------------------
------------------------------------------------------------
------------------------------------------------------------
------------------------------------------------------------
------------------------------------------------------------
------------------------------------------------------------
------------------------------------------------------------
------------------------------------------------------------
------------------------------------------------------------
------------------------------------------------------------
------------------------------------------------------------
------------------------------------------------------------
------------------------------------------------------------
------------------------------------GATCAGTTGAAGTCTGGTATCAGC
AGTAAGGATCAGGAGCTTCCTCACTATCAGTACATCTTTAAGCCGATCTTTGCTTCAGCT
AAAATCTGCATCAACCCGAACGCTGAGCTGGAACTGAAGAGTCCTAAAGTCAAACTTCAC
CTGGAGGTCCAGAACATCGGCATCGAGATGACCAAACCTCAGTACCTGACAATGGTGGAG
CTGCTGGAGTCCGTGGACTGCATGGTGAAGAACG-CCCCTACAGGAAGTTCAGGCCGGAG
GTCTCCGTCCATCACAACACCAAACTCTGGTGAGTCCATCACAGGTCTGAGTGTCCAACA
GGAAACAGAGAGTCACTTCCTGTGGATGTACGCCATCAACAGCATCCTGGAGGTCCACAT
CAGACGTGTCAGTCACATGTGGTCCTGGTCCAACATCAGACGGCACCGAGACAACCTGAA
GGCCTACAAGACGGCCTACAAGACCAAACTGCTGAGTCCGAGCAAACTGAGTCCAGACAC
TGAGAGACACATCCAGGATCTGGAGAAAGTTCTGGATGTCTTTAACATCACGTTGGCTCG
ACAGCAGGCGCACATGGAGGTGATCAGGTCGGGACAGAAAGTGGTGGGGAAGAAGGCGGC
GAGCGGGCAGAAGCAG---------GGAGGAGGAGGAGGTTTCTTCAGCAGCTTCTTTGG
TAGAAAGGCGAAGAAGGAGGAGCAGGAGCCAGAGGAGGACAAGGAGAAGGAGAGTTCAGG
GTTGGATGAGATCATGACGCCCGAGGAGAAAGAAAAACTCTACACCGCCATCGGCTACAG
CGGCAGCTCTCACAACCTGGCGCTACCCAGACAGTACGTGGCGGTTATCGTCACCTTCCA
GCTGTTCAGAACCTCGGTCACGATCAGAGAGCAGCCAGACGTTCCAGAGATCCTTAAAGT
CCAGATGATCGACCTCAGCACCAAGATATCTCAGAGACCCGGCGCCCAGGCCTTCAGGGT
GGAGGCAGCGCTGGAGCATT----------------------------------------
-----------------------------------------GTGTGGTGTTTGAGATAAA
CCCAGAGGAGAGCGCCTCCGACCAGCTGCTGCGAGTCCACTCTCAACCCGTTGAGATCAT
CTACGACGCGGTGACGGTGAACAGTATGGCCGACTTCTTTAAGACGGGGAAAGGCGTCGA
CCTGGAGGTCCTGACCACAGCCACGCTCTCCAAACTGGAGGAGATCAAAGAGAAGACGGC
CACAGGTTTGTCTCACATCATTGAGACCAGAAAGGTCCTGGACCTGAGGATCGACCTGAA
GCCATCCTACCTTCTGGTTCCAAAGTCTGGTTTCTATAGCGACTCATCAGACCTCATCAT
CGTGGACTTTGGCAGTTTACAGTTGAACAGCGTCGAGCAGAGCGGGTTCAGCTCATCTTT
GTCCTCCTTCTCCTCTCTGGAGGAGATCATGGATCGAGCCTACGAGAGATACAACGTGGA
GTTACGACGAGTCCAGGTGCTCTACAGCAAGTCAGGTGAGGCCTGGAAGTCGGCTCGTCT
GCAGGGTTCATCAGTCCAACACATCCTCCAGCCGATGGACTTCACCGTCCAGCTGGCCAA
GTGTATGGTGGAGAAGGATGCCAGGATGCCCAGGTTCAAGGTGTCAGGGGAGCTGCCGCT
GCTGCACGTCAAGATCTCAGACCAGAAGATCCACAACGTTCTGGATCTGATTGACAGTAT
CCCGCTGCCCAACATGGACTCCTCCCCCTCCACCCCCACACAGAAGGTGCTGTCTTTGGC
AGAGGCCAGACCACGAGTGCT---CCTTCACCCTGCGCTCCTTGAGACCATGGAAACAGA
TTCTGATGAAGACACCAGTGAGAGGTCGACTGATGAAGATCCTCAGCGCTCAGCTGTGGA
TGAACTCACAGACCTTCACTTTAAGTTCGAAGTTAAAGAGGTGCTGTTGGAGCTGACTCG
GCAGGTGGACCAGGAGAAGACCGTCCTGTGTCTCAGCGTCTGTCAGCTGGGAGCTGAAGG
GAAGAGGCGGAGCTTCGACCTAAACATTACCTCTTACCTGCGCAGAGTCACACTCGACTA
CTGTGACGTACCAGATGGCAGGAATCGTCCTCTCCACCTGATTAGCTCCTCAGAGCAGCA
GAGCTCCAACTTGCTCAAGGTTGGAT----------------------------------
------------------------------------------------------------
------------------------------------------------------------
------------------------------------------------------------
------------------------------------------------------------
------------------------------------------------------------
------------------------------------------------------------
------------------------------------------------------------
------------------------------------------------------------
------------------------------------------------------------
------------------------------------------------------------
------------------------------------------------------------
------------------------------------------------------------
------------------------------------------------------------
------------------------------------------------------------
--------------------------------------------------------TGAC
TCAGCTGAAGTTGTCCAGAACCACACTGAAGCAAGACGCCTCTCAGCCCGACATCGAGAT
CCTCCGGCCGATCAACTTGGAGCTGCTGGTCACCAGGAACCTGGCTGCTTCCTGGTTCAT
CAAGATCCCTGGAGTCCAGGTCCAGGGAGTCCTGCGGTCCCTCGATATGAGTCTGGGAAA
GGAAGACCTCGGTGTGCTGATGAAGATCCTGGTGGAGAACATCGGAGAGGGGAGCAAAGA
ACACAGCATGGACGTCAAACGACAGGTGGCCCGAGAGAAGGCAGAGTTAGCTGAGCAGCA
GGTGGAGGTGGTGACATCACAGATGGGATCTGACAGTGTGTTGGCTGCCACCAACGGGGC
TCAGACTGAGAACACCATCAACGTTCTCCTGAACTTTGAAATCCAAGAGGTGCGGCTGAC
CCTGAAGAAACCCAGAGAACAAGTGGAGGAACCGTTCCTGGTCTTTCATGTGGCTCAGCT
GGGCATCAACACCAAAGTCAGGAAGTATGACATGTGCGCCACAACCTTCATCAACAAGAT
CACCATGAGGTGCCTCGAGTTCAAAGACTCGAGCGGGGAGCCGCTGTGTCTCATCAGCTC
TTCGGTAGAATCTGGAGCTGAACTACTCAAAGTGCAGTACTTCAAGGCTGACAGGGCGGG
GCCTAACTTCTCCACTGTTTATAAAAACACCGAGCAGATGATCAACGTGACGTTCACCTC
TCTGGACCTCATGCTCCACACCGAGGCTCTGCTGTCCGCCATGGACTTCCTGTCAGCGAC
ACTGTCATCTGGCACCATGGCGTCTCCAGAGAGAGATATCAGACCAAAGACAGAGGACAA
GATGGTGTCCACCACCAAGTCCACTGCCCTGGTGTCACCTGCCGACAGTGACATCATTGA
TCTGAAGGTGATGATGACACTGGGAGCCTTCAACGTCCTTGTGTGTGACCAGAGCTCCAA
CATGGCCGATATCAAGATCCAAGGTCTTAACGGCTCTCTGCTGATGCAAGGACCACAGAC
TCACATATCAGCCCGCCTGAGGGACTTCATTGTCCTCAACGTTGACCCCAAAAGTGTCCA
CAAGAAGGCAATCTCTATCATGGGTGATGAGGTGTTTAGCTTCACCATGAGTCTGACTCC
TAACGCCACGGAAGGTGCCGGTTACGCCGACACCTCCAAAACTGATGGCAGAGTGAAGCT
GAACGTGGGCTGCATCCAGGTGGTCTACCTGCACAAGTTCATCATGTCTCTGCTGAACTT
CACCAACAACTTCCACATGGCTAAAGAAGCTCTGAGCGCCGCCACGGCTCAGGCGGCGGA
GAAGGCGGCATCCAGTGTTCGAGACTTCGCCCAGAAGAGTTTCCGTCTGTCTATGGACAT
CAAGCTGAAGGCTCCTCTCATCATCATCCCCCAGTCCTCCATCTCCCATGATGCACTTGT
GATGGACCTGGGTCTGATCACAGTGGGAAATAGCTTCTCTCTGCTGCCCGTTGATGGATG
CCCGCTGCCAGTCGTCATCGACAACATGGATGTCCAGCTGACGCACCTCAAACTCTCCAG
GACCTGTATGGATCCGGCAACTGACCGACCCACGACAGAGCTGCTGGAACCAGTAAACCT
GCATCTGAACATCAAGAGGAACCTGGCAGCTTCCTGGTACAAGAAGATGGTCGCTGTGGA
GATCGATGGAGATCTGAAGCCCATGAAGGTGGAGCTGAGTCAGGATGACTTGAAGGTGCT
GCTGAGGATCCTGATGGAGAACCTTGGAGAGGCTGGCAGTCTGGAGCCCAGCACCCCCAG
ACAGGAGGCTGGAG-----------------TTCAGCTC-CGAGCAGCAGGAGGCCCCCC
TACAGGTGATGTCGGGAAAGCAGCTGTAAGCAGCGATGAAGAGGAGGACGAAGCTCTGGA
GACCCTGAAGTTTAATTTCAGCGTTGAGTCTCTAGGTCTGGTTCTGTACGGCAGTAACTT
CAAACAGGTTTGTGGTCCCTGCAGCCCGTCAGACCTGCAGCACCAGGAAAACCTCAGACT
GGGAGAGTTTGCCCTTCACCTGTTGAAGGCCTCAGGGCGGATCCGGACCAACGGCAGCAT
GGAGGTGACCACCATCCTGGGCGCCTGCACGCTGGACGACCTGAGGACGGGCATGGAGAG
GGTGACGTCACGGATGGTCGGCCGCAGAGATGAGGACAGCCCCGAGGCCATGATCGATGT
GACGTATCGACAGAGTGCTGCAGAGCGGGAGGTGGTAGCTGTTCTGCAGAAACTCTACCT
CTGTGCCAGCGTGGAGTTTCTGATGGCCGTGGCAGATTTCTTTCTGCAGGCTCTGCCGCA
GAGTTCAACCACGACTGCCACCGGTGCCACACAGAGTGACAGGCTGCCGTTGAGACAGAC
CACGAGCCACGAGCCACGAGCCAACAACAAGACCGCCTCGGCGGTCAGGACTCGTCTGCG
GGCGGTGGTGGTGGATCCGGAGGTGGTGTTTGTGGCCAGTCTAATGAAGGCCGATGCCCC
CGCCCTTGTAGCCTCATTTCAGTGTGACTTCACGCTGCAGGCGGAGGAGGACGGTACCCA
GAACATGAGAGCCAACCTGAGGGAGCTGAAAGTCCTTGCCTGCCCTTTCATCCAAAAAAA
GGAAGACAAGGCAGTCACCACTGTGCTGAAACCCTGCTCTGTTGCCTTGGAATCCAAAAC
CCACCCTCGCCAACCACTGAGTGGCGCTGTGACGGTGGAGGAAGTCATCGTCAAGATCTC
TCCGTTCATCCTCAACACAGTGATGACCATAACAGCCGCTATGACGGCGAAGCAGCATGA
CGAGCAGAGTTTGGAGCTGCAGACGGACGTCAGTGACCTCTGGTCGGTCATGAACATCTA
TGGCTGTAACTACTGGTTCCTGGGAGTGGACCAGGCCACTGAGGTCACAGAGAGCTTCAG
AGAGCAGGACGGGTGCAACGAGGGTGAGAGCTTCACCGCAGAGGTCAAGGTGGTCCAGGT
GACTCTGGAGTCCGGCTTGGGTCATCGGACCGTCCCTCTGCTGCTGGCCGAGTCCTCCTT
CAGCGGATCGGCCAAAAACTGGTCATCTCTGCTGCAACTGAGAGCCGACATGACGCTGGA
GGTGAACTACTTCAATGAGATCCAGGCAGTGTGGGAGCCTCTGATCGAACGAGTCGACAG
TGGCAGACGCAGGTGGAACCTGGAGCTCGAGATGAAGAACAACCCAGTCCAGGACAAGAG
TCCAGTTCACGGAGACGACTTCGTGATTCTGCCTGAACCTCAAACAGCCATCAACATCTG
CTCCAAAGACACCATGAACATCACCGTCTCACGGTGTAGCCTCAACGTGTTGAACAACCT
CGCCAAG-----------------------------------------------------
------------------------------------------------------------
-GCATTCTCAGAGGGCACAGCCTCCACCTTTGACTACTCTCTGAAGGAGAAGGCCCCCTT
CACCATCAGAAACTCTCTGGGGATTCCACTCATCGTGCAGCACAGCGCTAACCTGAGGCC
GGTGGGTTCGTCAGCGCAGGGAAAGCTTCACGAGCTGTCGGTGGATCAGAGCATGGACCT
GGAGCACTCCATGTTCGAACCGTCATCACGAGGCAAACTGTCGGCTCTGCAGCGGCAGGA
GAGCTGCTTGTTCAACCTCACCATCGTTCCCTCCGGATACAGCGAGATCTCCAACATCGC
TGTCGACAAACCTGGTCGTCGTCTTTACAACATCCGTGGTCCGATGCTGCAGGAGGCAGT
TTCTGTGCTGCTGCAGATCGATGCTGCCGAGGGCAACAAGGTCATCACTGTCCGCTCGCC
GCTGCAGATAAAGAATCACTTCTCGTTGCCGTTCACCATCCTGAAG---TGTCCCACGTC
CAGGAGCCTGCAGAGCATAGGACAGGCTGAACCAGAGACAGAGTTTCACATCACCTTGGA
AACGTACAGATGTCAGCTGTTTGTGCGTCCGGCGGGTCCTCTGGAAGGTCAGTACGGCCC
TTCATCCACTTGTGTGGCGTGGAAAGAGCAGGTGCACCGTAGCTCAGAGGTGTGTTCAGT
GCTGCAGTGTCCGGCGACCGACAGCAGTCTGCTGCCGCTGATGGTCAGCACACTGGCTGT
CCCTGACAACCTGCGACACATTGCCAGTCATGGAGAGGAGGACTGGGACCCAGCCTACAT
CATCCACCTCCACCCTGTGGCCACGCTACGAAACTTGCTGCCGTACACCGTCCGCTACAT
GATGGAGAGCTCAGCAGACTTCTATGA-CTTCAGGAAGGCAGCACGTCGGACCTCCTGA-
------------------------------------------------------------
------------------------------------------------------------
------------------------------------------------------------
------------------------------------------------------------
------------------------------------------------------------
------------------------------------------------------------
------------------------------------------------------------
------------------------------------------------------------
------------------------------------------------------------
------------------------------------------------------------
------------------------------------------------------------
------------------------------------------------------------
------------------------------------------------------------
------------------------------------------------------------
------------------------------------------------------------
------------------------------------------------------------
------------------------------------------------------------
------------------------------------------------------------
------------------------------------------------------------
------------------------------------------------------------
------------------------------------------------------------
------------------------------------------------------------
------------------------------------------------------------
------------------------------------------------------------
------------------------------------------------------------
------------------------------------------------------------
------------------------------------------------------------
------------------------------------------------------------
------------------------------------------------------------
------------------------------------------------------------
------------------------------------------------------------
------------------------------------------------------------
------------------------------------------------------------
------------------------------------------------------------
------------------------------------------------------------
------------------------------------------------------------
------------------------------------------------------------
------------------------------------------------------------
------------------------------------------------------------
------------------------------------------------------------
------------------------------------------------------------
------------------------------------------------------------
------------------------------------------------------------
------------------------------------------------------------
------------------------------------------------------------
------------------------------------------------------------
------------------------------------------------------------
------------------------------------------------------------
------------------------------------------------------------
------------------------------------------------------------
------------------------------------------------------------
------------------------------------------------------------
--------------------------------------------------
>XP-033488113.1_lan
------------------------------------------------------------
---------ATGGTCTTCGAGTCTCTTGTTAGCGACCTGCTCAACAGGTTCATCGGAGAC
TACGTGGAGAACCTGGACAAGTCCCAGCTGAAGATCGGGATCTGGGG-------------
-----------------------AGGAAATGTTGTTCTGGAGAACCTGAGAGTGAAGGAG
AACGCTCTGAGTGAGTTTGATGTTCCGTTCAAAGTGAAGGCCGGACAGATCGGAAAGCTG
ACGTTGAAGATTCCGTGGAAGAATCTCTATAACGATGCGGTCGTCGCCACGTTGGACGGT
CTGTACCTACTGGTCGTCCCTGGAGCCACTGGATCTCATCTGAAATCGTGTCCATATAAC
GGTAAGATGACCACGTCCACAGGTGGTGGTTCATCTTCAGCTGCGTCTGTGTGTCTCTGT
GTGTGTCTGTGTCTCTGTGTGTCTGTGTGTCTCTGTGTGTGTCTCTGTGTGTGTTTGTGT
CTCTGTGTGTCTCTGTGTGTGTCTGTGTGTGTAACAAGCAGACGGGGGAGAGGGGGCTGT
AAGCACTGTGTGGATAGTGTGTCAGCCTGTAGCAGTGCAGAGTCCATGAATGGATGGATG
GATGAACATATTAACGTGTTGTTTGTACTGTTCATGCTGCGTTTGCTGTCAGCGTCTCAA
ACTGGAGATCTGCTGTTCAGCCTGGAGAGTGTTGTTTACAAGGAGCCTCAATGTGTCCCA
AAAGGATCCAAAAAACACAAAAAGACCAGAAAAGGTCTGAAGAAGCTGAAACGACACAAC
AACAAGACAGAAAAACCTCTGGAGGAGAAAAAGGACACGTTTGTGGAGAAACTGGCGACT
CAGGTGATCAAAAACCTGCAGGTGAAGATCAGCAGCATCCACCTGCGCTACGAGGACGAC
CTGTTAGACCCACAACGCCCCCTGTCCATGGGAGTTACACTGTCCGAGCTCAGCCTGC--
----------------------------------------------------------AG
CTGGGCCGTCTGGAGTGTCTCTGCGCCTACTGGAACGTCAACAGTCCCATCTTTTACAAA
GGATCATGGGACGACATCGTGTACCTGACCATGGTGGAGCTGCTGGAGTCTG---TGGAC
TGCATGGTGAAGAACGCCCCCTACAGGAAG------TTCAGGCCG---------------
GAGGTCTCCGTCCGTCACAACACCAAACTCTGGTGTACAGGTGGTGAGAC--AGGTGCTG
TTGACGTCTCATGTCCTCTG-------------------CAGTACCTGACCATGGTGGAG
CTGCTGGAGTCTGTGGACTGCATGGTGAAGAACGCCCCCTACAGGAAGTTCAGGCCGGAG
GTCTCCGTCCGTCACAACACCAAACTCTG-------------------------------
---------------------GTGGATGTACGCCGTCAACAGCATCCTGGAGGTCCATGT
CAGACGTGTCAGTCACATGTGGTCCTGGGCCAACATCAAACGGCACCGAGACAACCTGAA
GGCCTACAGGACGGCCTACAAGACCAAACTGCTGAGTCCGAGCAAACTGAGTCCAGACAC
TGAGAGACACATCCAGGATCTGGAGAAAGTTTTGGACGTCTTTAACATCACGTTGGCTCG
ACAGCAGGCGCACATGGAGGTGATCAGGTCGGGACAGAAAGTGGTGGGGAAGAAGGCGGC
AGGTGGGCAGAAGCAG------GGAGGAGGAGGAGGAGGTTTCTTCAGCAGCTTCTTTGG
TAGAAAGGCGAAGAAGGAGGAGCAGGAGCCAGAGGAGGACAAGGAGAAGGAGAGTTCAGA
GTTGGATGAGATCATGACGCCCGAGGAGAAAGAAAAACTCTACACTGCCATCGGCTACAG
CGGCAGCTCTCACAACCTGGCGCTACCCAAACAGTACGTGGCGGTTATCGTCACCTTCCA
GCTGTTCAGAACCTCGGTGACGATCAGAGAGCAGCCAGGCGTTCCAGAGATCCTCAAAGT
CCAGATGATCGACCTCAGCACCAAGATATCTCAGAGACCCGGCGCCCAGGCCTTCAGGGT
GGAGGCGGCGCTGGAGCATTGGTATGTGACCGGTTTACAGCAGCAGGGGGCGGTACCTTC
GCTCATCGCCTCGGTGGGGGACTCCTCTTCCTCTCTGCTCAGTGTGGTGTTTGAGATAAA
CCCAGAGGAGAGCGCCTCCGACCAGCTGCTGCGAGTCCACTCTCAGCCCGTCGAGATCAT
CTACGACGCGGTGACGGTGAACAGTATGGCTGACTTCTTTAAGACGGGGAAAGGTGTCGA
CCTGGAGATCCTGACCTCGGCCACGCTCTCCAAACTGGAGGAGATCAAAGAGAAGACGGC
CACAGGTTTATCTCACATCATTGAGACCAGAAAAGTCCTGGACCTGAGGATCGACCTGAA
GCCATCCTACCTGCTGGTTCCAAAGTCTGGTTTCTACAGCAACTCATCAGACCTCATCAT
CGTGGACTTTGGCAGTTTACAGTTGAACAGCATCGAGCAGAGCGGGATCAGCTCATCTTT
GTCCTCCTTCTCCTCTCTGGAGGAGATCATGGATCGAGCCTATGAGAGATACAACGTGGA
GTTACGACGAGTCCAGGTGCTCTACAGCAAGTCAGGTGAGGCCTGGAAGTCGGCTCGTCT
GCAGGGTTCATCAGTGCAACACATCCTCCAGCCGATGGACTTCACCGTCCAGCTGGCCAA
GTGTATGGTGGAGAAGGACGCCAGGATGCCCAGGTTTAAGGTGTCAGGGGAGCTGCCGCT
GCTGCACGTCAAGATCTCAGACCAGAAGATCCACAACGTTCTGGATCTGATTGACAGCAT
CCCGCTGCCCAACATGGACTCCTCTCCCTCCACCCCCACACAGAAGGTGCTGTCCTTGGC
GGAGGCCAGACCACGAGTGCTCAACCTTCATCCTGCGCTTCTTGACACCATGGAAACAGA
TTCTGATGAAGATGCCAGTGAGAGGTCGACTGATGAAGATCCTCAGCGCTCAGCTGTGGA
TGAACTCACAGACCTTCACTTTAAGTTTGAAGTTAAAGAGGTGCTGTTGGAGCTGACTCG
GCAGGTGGACCAGGAGAAGACCGTCCTGTGTCTCAGTGTCTGTCAGCTGGGAGCTGAAGG
GAAGAGGCGGAGCTTCGACCTAAACGTTACCTCTTACCTGCGCAGAGTCACACTCGACTA
CTGTGACGTTCCAGATGGCAGGAATCGTCCTCTCCACCTGATTAGCTCCTCAGAGCAGCA
GAGCTCTGACTTGCTCAAGGTGGAGTTCATCAAGGCCGACCCCGGTGGTCCCAGCTTCCA
GACTCTGTTCAACAACACAGAACAAACACTGAAGGTGGAGTTTTCTTCTCTGGACTTCCT
TCTTCACACCAAAGCTCTGCTGTCAACCATCAACTACCTGAACAGCGCCGTGCCGCCGCA
GCTCACTACAGGCCGAGACAGAGACATTAAGAAGCAGGTGGAGAAGGCCGGACAGAGCCG
GA---CAGTGTCTAAAGGGGCCAAAGATGGCGGCGTGTTCAGCTTCAAACTGTTCGCCAT
GTTGGGTTGTTTCCACGTGGAGGTGTGTGACGATTGCTGCAGCATCGCCGACATCAGAGT
CCAAGGAATCGATGCGTCCGTGTTAGTGCAGGTGAAGGAGACGCAGGTGTTTGCTCGACT
GCGAGACATCGTGGTCACTGACGTCAACCCCCGAACCATCCACAGGAAGGCTGTGTCCAT
TGTGGGTGAGGAAGTGTTCAGCTTCAAACTCTCCTTGTTTCCGGGGGCGACGGAGGGGGA
GGGTTACAGCGACATGTCGAAGGTGGACGGGAAGGTCACGATGCGTCTGGGCTGCATCCA
GATCATCTACCTGCACAAGTTCCTCATGTCGCTGCTGGCTTCTTTTAGCTTTCAGTATTC
GTCTGCTGATGAGATGTTCATCGATAACTTCCAGACGGCTAAAGAAGCTCTGAGCGCCGC
CACGGCTCAGGCAGCGGAGAAGGCGGCATCCAGCGTCCGAGGCTTCGCCCAGAAGAGTTT
CCGTCTGTCCATGGACATCAAGCTGAAGGCTCCGCTCATCATCATCCCCCAGTCCTCCAC
CTCCGAGAACGCTGTGATGGTGGACCTGGGTCTGATCACAGTGGGGAACAGCTTCTCTCT
GCTGCCAGTGGAAGGGTTCTCTCTCCCTGCCGTCATGGAGAAGATGGACGTCTGTCTGAC
TCAGCTGAAGTTGTCCAGAACCACACTGAAGCAAGATGCCTCTCAGCCCGACATCGAGAT
CCTCCAGCCGATCAACTTGGAGCTGCTGGTCACCAGGAACTTGGCTGCTTCCTGGTTCAC
CAAGATCCCTGGAGTCCAGGTCCAGGGAGTCCTGCGGTCCCTCGATATGAGTCTGGGAAA
GGAAGATCTCGGTGTGCTGATGAAGATCCTGGTGGAGAACATCGGGGAGGGGAGTAAAGA
ACACAGCATGGACGTCAGACGACAGGTGGTCCAAGAAAAGGTAGAGTTAGCTGAGCAGCA
GGTGGAGGTGGTGACATCGCGGATGGGATCTTACAGTGTGTTGGCTGCTACCAACGGGGC
TCAGACTGAGAACACCATCAACGTTCTCCTGAACTTTGAAATCAAAGAGGTGCTGCTGAC
CCTGAAGAAACCCAGAGAACAAGTGGAGGAACCGTTCCTGGTCTTTCATGTGGCTCAGCT
GGGCATCAGCACCAAAGTCAGGAAGTATGACATGTGTGCCACAACCTTCATCAACAAGAT
CACCATGAGGTGCCTCGAGTTCAAAGATTCGAGTGGGGAGCCGCTGTGTCTCATCAGCTC
TTCAGTAGAATCTGGAGCCGAACTGCTCAAAGTGCAGTACTTCAAGGCTGACAGGGCGGG
GCCTAACTTCTCCACTGTTTATAAAAACACCGAGCAGATGATCAACGTGACATTCACCTC
TCTGGACCTCATGCTCCACACCGAGGCTCTGCTGTCCGCCATGGACTTCCTGTCAGCGGC
ACTGTCATCTGGCACCATGGCGTCTCCAGAGAGAGATCTCAGACCAAAGACAGAGGACAA
GACGGTGT---CCACCAAGTCCACTGCCTTAGTGTCACCTGCTGACAGTGACATCATTGA
TCTGAAGGTGATGATGACGCTGGGAGCCTTCAACGTCCTCGTGTGCGACCAGAGCTCCAA
CATGGCCGATATCAAGATCCAAGGTATTAACGGCTCTCTGCTGATGCAAGGACCACAGAC
TCACATATCAGCCCGCCTGAGGGATTTCATCGTCCTCAACGTTGACCCCAAAAGTGTCCA
CAAGAAGGCGATTTCTATCATGGGTGATGAGGTGTTTAGCTTCACCATGAGTCTGACTCC
TAACGCCACGGAGGGCGCCAGTTACGCCGACACCTCCAAAACTGATGGTAGAGTGAAGCT
GAATGTGGGCTGCATCCAGGTGGTTTACCTGCACAAATTCATCATGTCTCTGCTGAACTT
CACCAACAACTTCCAGACGGCTAAAGAAGCTCTGAGTGCTGCCACGGCTCAGGCGGCGGA
GAAGGCGGCATCCAGTGTTCGAGACTTCGCCCAGAAGAGTTTCCGTCTGTCCATGGACAT
CAAGCTGAAGGCTCCGCTCATCATCATCCCCCAGTCCTCCACCTCCCATGATGCACTTGT
GATGGACCTGGGTCTGATCACAGTGGGAAATAGCTTCTCTCTGCTGCCCGTTGATGGATG
TCCACTGCCGGTCGTCATCGACAACATGGACGTCCAGCTGACACACCTCAAACTCTCCAG
GACCTGTATGGATCCAGCGACTGGTCGACCCACGATGGAGCTGCTGGAACCAGTAAACCT
GCACCTGAACATCAAGAGGAACCTGGCAGCTTCCTGGTACAAGAAGATGGTCGCTGTGGA
GATCGATGGAGATCTGAAGCCCATGAAGGTGGAGCTGAGTCAGGATGACTTGAAGGTGCT
GCTGAGGATCCTGATGGAGAACCTTGGAGAGGCTGGCGGTCTGGAGCCCAGCACCCCCAG
ACAAGAGGCCGGAG-----------------TTCAGCTC-CGAGCAGCAGGAGGCCCCCC
TACAGGTGATGTCGGGAAAGCAGCTGTAAGCAGCGATGAAGAGGAGGACAAAGCTCTGGA
GACCCTGAAGTTTAATTTCAGCATTGAGTCTCTCAGTCTGGTTCTGTACGGCAGTGACTT
CAAACAG------------------CCATCAGACCTGCAGCACCAGGAAAACCTCAGACT
GGGAGAGTTTGCCCTCCACCTGTTGAAGGCTTCAGGGCGGATCTGGACCAATGGCAGCAT
GGAGGTGACCACAGTGCTGGGCGCCTGCACGCTGGACGACCTGAGGACGGGCATGGAGAG
GGTGACGTCACGGATGGTCGGCCGCAGAGATGAGGACAGCCCTGAGGCCATGATCGATGT
GACGTATCGACAGAGCGCCGCAGAGCGGGAGGTGGTAGCTGTTCTGCAGAAACTCTACCT
CTGTGCCAGCGTGGAGTTTCTGATGGCCGTGGCAGATTTCTTTCTGCAGGCTCTGCCGCA
GAGTTCAACCACGACCACTGCCGGTGCCACACAGAGTGACAGGCTGCCGCTGAGACAGAC
CAC------TGAGCCACGAGCCGACAACAAGACCG-------------------------
------------------------------------------------------------
------------------------------------------------------------
----GTGAGAAC------------------------------------------------
----GACAGG-------------------------------------------TCGAAAC
CC----------------------------------------------------------
------------------------------------------------------------
------------------------------------------------------------
--------------------------------------CTGAGGTCAAATA---------
-----------------------------------------AAGTCAAGGAGG-------
------------------------------CGTCACGTT-------------------TT
CAG---------------------------------------------------------
------------------------------------------------------------
------------------------------------------------------------
------------------------------------------------------------
------------------------------------------------------------
------------------------------------------------------------
------------------------------------------------------------
-GCGTTCTCAGAGGGCACAGCCTCCACCTTTGACTACTCTCTGAAGGAGAAGGCCCCCTT
CACCATCAGAAACTCTCTGGGGATTCCACTCATCGTGCAGCACAGCGCCAACCTTAGGGC
GGTGGGTTCGTCAGCGCAGGGAAAACTTCATGAGCTGTCAGTGGATCAGAGCATGGACCT
GGAGCACTCCATGTTCGAACCGTCGTCACGTGGCAAACTGTCGGCTCTGCAGCGCCAGGA
GAGCTGCTTGTTCAACCTCACCATCGTTCCCTCCGGATACAGCGAGATCTCCAACATCGC
TGTCGACAAACCTGGTCGTCGTCTTTACAACATCCGTGGTCCGATGCTGCAGGAGGCAGT
TTCTGTGCTGCTGCAGATCGATGCTGCCGAGGGCAACAAGGTCATCACTGTCCGCTCGCC
GCTGCAGATAAAGAATCACTTCTCGGTGCCGTTCACCATCCTGAAGTACTGTCCCACGTC
TAGGAGCCTGCAGAGCATCGGACAGGCTGAACCAGAGACAGAGTTTCACATCGCCTTGGA
AACGTACAGATGTCAGCTGTTTGTGCGTCCGGCGGGTCCTCTGGAAGGTCAGTACGGCCC
TTCATCCACCTGCGTGGCGTGGAAGGAGCAGGTGCACCGTAGCTCAGAGGTGCATTCAGT
GCTGCAGTGTCCAGCGACCGACAGCAGTCTGCTGCCGCTGATGGTCAGCACGCTGGCTGT
CCCTGACAACCTGCGACACATTGCAAGTCATGGAGAGGAGGACTGGGACCCAGCCTACAT
CATCCACCTCCACCCTGTGGCCACGCTACGAAACTTGCTGCCGTACACCGTCCGCCACAT
GATGGAGAGCTCAGCAGACTCCTATGAGCTTCAGGAAGGCAGCACATCGGACCTCCTGAA
TGCTCGTGTCTCAGGTGAGATCGTGTCACTGGTGCTGATGAGGTATCAGGGCCGCGACTG
GCACGGACACATTCGTATCGAACAGGAAATGCCTGAGTTCTTGGCTGTGTGTCTCACCTG
TGACTCGGACACCAACATGACGGTGGATGTGAGCATTCACGTGACGAGGACAAGGAGCCG
CCTGCTGCTGTCACTCTTCAGCCCATACTGGATCATCAACAAGACTTCTCGAGTGCTGCA
GTACAGAGCCGAAGACATCAGCGTCAAACACCCGGCTGACTTCAGAGACATCATCCTGTT
CTCCTTCAGGAAGAAGAACCTGTTCAGCAAAAGCAAGCTCCAGCTGTGTGTCTCCACCAG
TTCCTGGTCGGATGCATTCTCTCTGGACACTGTGGGAAGTTACGGCTGCGTTCGCTGTCC
CGCCAACAACATGGACTTCCTGGTGGGCATCAGTATCCAGATGAGCAGTTTTAACCTGAC
CAGGATCGTCACCATGAGTCCGTTCTACACGCTGGTTAACAAGTCTTCATATGAGCTGGA
GGTTGGAGAAGTCACCGGTCAGACCTCCACCAAGTGGCACTACATCTCCTCCACCGAGTG
TCTCCCTCTGTGGCCTGAGAATGGTTCAGGGAAGTTGTGCGTCCGTGTTGTCGGATCAGA
ATCCACCTCTAAGTTCTTCTTCTTTAACCGTCAGGACAACGGCACCCTGCTGAGCCTCGA
CATGTGCGGCGGGATCATTGTAGACGTCAACATCTCTGATCTGTCGACTGTCATCAGCTT
CAGTGATTATTATGAAGGAGCAGCTCC----------------GGCCCTGCTGCTCAACC
ACACGCCTTGGGTCACCATCAGCTACAGGCAGCGCGGCTCGCAGGTGGTTCACCAGTTGA
AACCCAATGAGGCTCGGCGGTTTGTGTGGGACGACCCAGCAGGAAACCGAACGCTCAGCT
GGAGCTGCATGGAACACTCTGGAGAGCTGGATCTGCTGAAGGATGAGGTGGGTCAGTTCT
CCTACGACAGCCTGTCTCAGGTTCACTGGGTTTCCTTCCTGGACGGACGCCAGCGGGTGA
TGCTGTTCACCGAGGACGTTGCCGTGGTGACGAAAGCCCGGCAGGCTGAAGAGCTCGAAC
AGTTCCAACAGGAAGTGAAGGTGTCGCTGCAAAACCTCGGACTGTCACTGATCAACAACG
CCAGCCGCCAAGAGATCTCTTACATTGGTATCACCA------------------------
------------------------------------------------------------
----GAGTCCGC------------------------------------------------
------------------------------------------TCTCTGAGCTCGTCACG-
-----TTTCTATTGTTCCTACATGTGTGACTGGCGTGGTCTTTCCG--------------
------------------TACAGGTGGATAACCAGTTGCCGGGCGCCATCTTTCCCATCG
TCTTCCATCCTGTTCCTCCTCCCAAATCCATTGCTCTGGACTCAGTTTTCGCCTCCAAAG
AACCAAAGCCGTTTATCGACGTGTCCATCATCACCAGATTCAACCAGCACAGCAATGTGA
TGCAGTTCAAGTACTTCATGGCTCTGGTTCAGGAGATGGCGGTGAAGATTGATCAGGGTT
TCCTGGGAGCCATCTTGGCTTTGTTCACACCTGCTACTGACCCTCAGGCCGACAGACAGA
AGTCTCAGCTGCTAGAGAGAGATCTGCAGCTGCTGCAGACGGAGCTGATGGAGGCGTCGC
TCACCGATACGTCAGGACTCAGCTTCTTCGAACATTTCCACATCTCACCCATCAAGCTCC
ATCTCAGTCTGTCTCTGGGCTCCGGTGGCGAGGACTCGGCTCAGGAGCCGGCGGCGATGC
AGTCTCTGAACCTGTTGCTGAAAAGTATCGGAGCGACGCTGACGGACGTTGACGACCTCA
TCTTTAAACTGGCCTTCTTTGAGGTGAAGTACCAGTTTTACCGCAGAGAGAAGCTGATGT
GGGCAGTGGTCCGACACTACACTGAACAGTTCCTGAAGCAGATGTACGTTCTGGTTCTGG
GTCTGGACGTCCTGGGAAACCCATTTGGACTGATCCGAGGTCTGTCTGAGGGAGTCGAGG
CCTTCTTCTACGAACCTTTCCAGGGAGCTGTTCAGGGTCCCGAGGAGTTTGCTGAAGGTT
TTGTGATCGGAGTCCGCAGCCTGCTGGGTCACACTGTCGGTGGCGCTGCAGGTATGGTGT
CCAGGATCACGGGCTCAGTGGGTAAAGGTCTGGCTGCCATCACCATGGATAAAGAGTACC
AACAGAAACGACGGGAGGAGATGAACCGACCACCCAAAGACTTTGGAGAGAGTCTGGCTA
AAGGAGGGAAAGGGCTGTTGAAGGGAGTCATGGGCGGAGTCACAGGCATCGTCACCAAAC
CTGTGGAGGGGGCAAAGAAGGAGGGAGCGGCAGGGTTCTTTAAGGGCATCGGGAAAGGTT
TGGTGGGCGTGGTGGCGAGGCCAACAGGCGGCATCGTGGACATGGCCAGCAGCACCTTCC
AGGGCATCCAGAGAGTGGCGGAGTCAACGGAGGAAGTGACCAAACTGAGGCCGGTGCGTC
TGATCAGGGAGGATGGGATCATCCGACCGTATGACCTGACGGAGTCGCAAGGTTTCGACC
TGTTTCAGCGCTCAGATATCAAACAGCTGGAAGGTGAAGTGTTCAGAGATCACTGTCAGT
ATCCTGGACACCGAAAGACCAACATCATCGTCACCAACAGGAGGGTCCTGTGTGTGAAAG
AGATCGACTTCGTTGGACACTTTAACAGAGAGTGGGAATGTTTGTTTGAGAACTTTTATC
GTCCTGCATCTGTGACGGGATCTGAGCTGAAGATCTACTGCAAGGAGCAGCAGAAACTGA
AGTTACCAAAGAAAGATGGTCAGGACTCTGTGAGGAACGTTCAGCTGAGAGACCCAAAGA
CTGCACAGAAGCTGCACACGGCCATATCCGACGCTCAGGTGGCACAGCAGCAGCACCGCA
TGGCGAGACAGAAGTCACAGCGCTTCCTCAAACTGAGCAACAAACAATGA
>Epmoa-GLEAN-10000309_moa
------------------------------------------------------------
------------------------------------------------------------
------------------------------------------------------------
------------------------------------------------------------
------------------------------------------------------------
------------------------------------------------------------
------------------------------------------------------------
------------------------------------------------------------
------------------------------------------------------------
------------------------------------------------------------
------------------------------------------------------------
------------------------------------------------------------
------------------------------------------------------------
------------------------------------------------------------
------------------------------------------------------------
------------------------------------------------------------
------------------------------------------------------------
------------------------------------------------------------
------------------------------------------------------------
------------------------------------------------------------
------------------------------------------------------------
------------------------------------------------------------
------------------------------------------------------------
------------------------------------------------------------
------------------------------------------------------------
------------------------------------------------------------
------------------------------------------------------------
------------------------------------------------------------
------------------------------------------------------------
------------------------------------------------------------
------------------------------------------------------------
------------------------------------------------------------
------------------------------------------------------------
------------------------------------------------------------
------------------------------------------------------------
------------------------------------------------------------
------------------------------------------------------------
------------------------------------------------------------
------------------------------------------------------------
------------------------------------------------------------
------------------------------------------------------------
------------------------------------------------------------
------------------------------------------------------------
------------------------------------------------------------
------------------------------------------------------------
------------------------------------------------------------
------------------------------------------------------------
------------------------------------------------------------
------------------------------------------------------------
------------------------------------------------------------
------------------------------------------------------------
------------------------------------------------------------
------------------------------------------------------------
------------------------------------------------------------
------------------------------------------------------------
------------------------------------------------------------
------------------------------------------------------------
------------------------------------------------------------
------------------------------------------------------------
------------------------------------------------------------
------------------------------------------------------------
------------------------------------------------------------
------------------------------------------------------------
------------------------------------------------------------
------------------------------------------------------------
------------------------------------------------------------
------------------------------------------------------------
------------------------------------------------------------
------------------------------------------------------------
------------------------------------------------------------
------------------------------------------------------------
------------------------------------------------------------
------------------------------------------------------------
------------------------------------------------------------
------------------------------------------------------------
------------------------------------------------------------
------------------------------------------------------------
------------------------------------------------------------
------------------------------------------------------------
------------------------------------------------------------
------------------------------------------------------------
------------------------------------------------------------
------------------------------------------------------------
------------------------------------------------------------
------------------------------------------------------------
------------------------------------------------------------
------------------------------------------------------------
------------------------------------------------------------
----------------------------------TCTCTGCTGATGCAAGGACCACAGAC
TCACATATCAGCCCGTCTGAGGGATTTCATCGTCCTCAACGTTGACCCCAAAAGTGTCCA
CAAGAAGGCGATTTCTATCATGGGTGATGAGGTGTTTAGCTTCACCATGAGTCTGACTCC
TAACGCCACGGAGGGCGCCGGTTACGCTGACACCTCCAAAACTGATGGTAGAGTGAAGCT
GAACGTGGGCTGCATCCAGGTGGTTTACCTGCACAAGTTCATCATGTCTCTGCTGAACTT
CACCAACAACTTCCAGACGGCTAAAGAAGCTCTGAGTGCTGCCACGGCTCAGGCGGCGGA
GAAGGCGGCATCCAGTGTTCGAGACTTCGCCCAGAAGAGTTTCCGTCTGTCCATGGACAT
CAAGCTGAAGGCTCCGCTCATCATCATCCCCCAGTCCTCCACCTCCCATGATGCACTTGT
GATGGATCTGGGTCTGATCACAGTGGGAAATAGCTTCTCTCTGCTGCCCGTTGATGGATG
TCCGCTGCCGGTCGTCATCGACAACATGGACGTCCAGCTGACGCACCTCAAACTCTCCAG
GACCTGTATGGATCCGGCGACTGGTCGACCCACGACGGAGCTGCTGGAACCAGTAAACCT
GCACCTGAACATCAAGAGGAACCTGGCAGCTTCTTGGTACAAGAAGATGGTCGCTGTGGA
GATCGATGGAGATCTGAAGCCCATGAAGGTGGAGCTGAGTCAGGATGACTTGAAGGTGCT
GCTGAGGATCCTGATGGAGAACCTTGGAGAGGCTGGCAGTCTGGAGCCCAGCACCCCCAG
ACAGGAGGCCGGAGTCTCTGGTGTCAGTGGTTTCAGCTCTCTTGATCCGTGTGTTCTGAG
TTCAGGTGATGTCGGGAAAGCAGCTGTAAGCAGCGATGAAGAGGAGGACAAAGCTCTGGA
GACCCTGAAGTTTAATTTCAGCATTGAGTCTCTCGGTCTGGTTCTGTACGGCAGTGACTT
CAAACAG------------------CCATCAGACCTGCAGCACCAGGAAAACCTCAGACT
GGGAGAGTTTGCCCTCCACCTGTTGAAGGCCTCAGGGCGGATCTGGACCAATGGCAGCAT
GGAGGTGACCACTGTCCTGGGCGCCTGCACGCTGGACGACCTGAGGACGGGCATGGAGAG
GGTGACGTCACGGATGGTCGGCCGCAGAGATGAGGACAGCCCCGATGCCATGATCGATGT
GACGTATCGACAGAGCGCCGCAGAGCGGGAGGTGGTAGCTGTTCTGCAGAAACTCTACCT
CTGTGCCAGCGTGGAGTTTCTGATGGCAGTGGCAGATTTCTTTCTGCAGGCTCTGCCGCA
GAGTTCAACCAAGACCGCCGCCGGTGCCATTCAGAGTGACAGGCTGCCGCTGAGACAGAC
CAC------TGAGCCACGAGCCGACAACAAGCCCGCCTCGGTGGTCAGGACTCGTCTGCG
GGCGGTGGTGGTGGATCCGGAGGTGGTGTTTGTGGCCAGTCTGATGAAAGCCGACGCCCC
CGCCCTTGTAGCCTCGTTTCAGTGTGACTTCACGCTGCAGGCGGAGGAGGACGGTACCCA
GAACATGAGAGCCAACCTGAGGGAGCTGAAAGTCCTCGCCTGCCCCTTCATCCGAAACAA
GGAGGACAAGGCAGTCACCACTGTGCTGAGACCCTGCTCTGTTGCCTTGGAAACCAAAAC
CCACCCTAACCAACCACTGAGCGGCGTTGTGACGGTGGAGGAAGTCATCGTCAAGATCTC
TCCGTTCATCCTCAACACAGTGATGACCATAACAGCCGCTATGACGGCAAAGCAGCATGA
CGAGCAGAGTTTGGAGCTGCAGACGGACGTCAGTGACCTCTGGTCGGTCATGAACATCTA
CGGCTGTAACTACTGGTTCCTGGGAGTGGACCAGGCCACTGAGATCACAGAGAGCTTCAG
AGAGCAGGACGGACACAACGAGGGTGAGAGCTTCACCGCAGAGGTCAAGGTGGTCCAGGT
GACTCTGGAGTCCGGTTTGGGTCATCGGACCGTCCCTCTGCTGCTGGCCGAGTCCTCCTT
CAGCGGATCGGCCAAAAATTGGTCGTCTCTGCTGCAGCTGAGAGCCGACATGACGCTGGA
GGTGAACTACTTCAATGAGATCCAGGCAGTGTGGGAGCCTCTGATCGAACGAGTCGACAG
TGGCAGACGCAGGTGGAACCTGGAGCTTGAGATGAAGAACAACCCAGTCCAGGACAAGAG
TCCAGTTCACGGAGACGACTTCGTGATTCTGCCTGAACCTCGAACGGCCGTCAACATCTG
CTCCAAAGACACCATGAACATCACCATCTCCCAGTGTAGCCTCAACGTGTTGAACAACCT
CGCCAAGATACAACACATCCTCTGTAACCTCACCAAGATACATCACATCCTCTATAACCT
CACCAAAATACATCACATCCTCTATAACCTCACCAAGATACATCACATTCTCTTTAACCT
CGCGTTCTCAGAGGGCACAGCCTCCACCTTTGACTACTCTCTGAAGGAGAAGGCCCCCTT
CACCATCAGAAACTCTCTGGGGATTCCACTCATCGTGCAGCACAGCGCCAACCTGAGGCC
GGTGGGTTCGTCAGCGCAGGGAAAACTTCACGAGCTGTCTGTGGATCAGAGCATGGACCT
GGAGCACTCCATGTTCGAACCGTCGTCACGTGGCAAACTGTCGGCTCTGCAGCGCCAGGA
GAGCTGCTTGTTCAACCTCACCATTGTTCCCTCCGGATACAGCGAGATCCCCAACATCGC
TGTCGACAAACCCGGTCGTCGTCTTTACAACATCCGTGGTCCGATGCTGCAGGAGGCAGT
TTCTGTGCTGCTGCAGATCGATGCTGCCGAGGGCAACAAGGTCATCACTGTCCGCTCGCC
GCTGCAGATAAAGAATCACTTCTCGGTGCCATTCACCATCCTGAAGTACTGTCCCACGTC
CAGGAGCCTGCAGAGCATCGGACAGGCTGAACCAGAGACAGAGTTTCACATCGCCTTGGA
AACGTACAGATGTCAGCTGTTTGTGCGTCCGGCGGGTCCTCTCGAAGGTCAGTACGGCCC
TTCATCCACCTGCGTGGCGTGGAAGGAGCAGGTCCACCGTAGCTCAGAGGTGCGTTCAGT
ACTGCAGTGTCCCGCGACCGACAGCAGTCTGCTGCCGCTGATGGTCAGCACGCTGGCTGT
CCCTGACAACCTGCGACACATTGCAAGTCATGGAGAGGAGGACTGGGACCCAGCCTACAT
CATCCACCTCCACCCTGTGGCCACGCTACGAAACTTGCTGCCGTACACTGTCCGCCACAT
GATGGAGAGCTCAGCAGACTCCTATGAGCTTCAGGAAGGCAGCACGTCGGACCTCCTGAA
TGCTCGTGTCTCAGGTGAGATCGTGTCGCTGGTGCTGATGAGGTATCAGGGCCGCGACTG
GCACGGACACATTCGTATCGAACAGGAAATGCCTGAGTTCTTGGCTGTGTGTCTCACCTG
TGACTCGGACACCAACATGACGGTGGATGTGAGCATTCACGTGACGAGGACAAGGAGCCG
CCTGCTGCTGTCACTCTTCAGCCCGTATTGGATCATCAACAAGACTTCTCGAGTGCTGCA
GTACAGAGCCGAAGACATCAGCGTCAAACACCCGGCCGACTTCAGAGACATCATCCTGTT
CTCCTTCAGGAAAAAGAACCTGTTCAGCAAGAACAAGCTCCAGCTGTGTGTCTCCACCAG
TTCCTGGTCGGATGCATTCTCTCTGGACACTGTGGGAAGTTACGGCTGCGTTCGCTGTCC
CGCCAACAACATGGACTTCCTGGTGGGCGTCAGTATCCAGATGAGCAGTTTTAACCTGAC
CAGGATCGTCACCATGAGTCCGTTCTACACGCTGGTTAACAAGTCTTCATATGAGCTGGA
GGTTGGAGAAGTCACCGGTCAGACCTCCACCAAGTGGCACTACATCTCCTCCACCGAGTG
TCTCCCTCTGTGGCCTGAGAATGGTTCAGGGAAGTTGTGCGTCCGTGTTGTCGGATCAGA
ATCCACCTCTAAGTTCTTCTTCTTTAACCGTCAGGACAACGGCACCCTGCTGAGCCTCGA
CATGTGCGGCGGCATCATCGTAGACGTCAACATCTCTGATCTGTCGACCGTCATCAGCTT
C----ATGACCACAGAACAAGATTTCCGTCCTCCTGACCTTTTGACCCTGCTGCTCCAGA
AGTCTCCTGG--------------ACAAACCG-ACGGCTCGCAGGTGGTTCACCAGCTGA
AACCCAATGAGGCTCGGCGGTTTGTGTGGGATGACCCAGCAGGAAACCGAACGCTCAGCT
GGAGCTGCATGGAACACTCTGGAGAGCTGGATCTGCTGAAGGATGAGGTGGGTCAGTTCT
CCTACGACAGCCTGTCTCAGGTTCACTGGGTTTCCTTCCTGGACGGACGCCAGCGGGTGA
TGCTGTTCACCGAGGACGTTGCCGTGGTGACGAAGGCCCGGCAGGCTGAAGAGCTCGAAC
AGTTCCAACAGGAAGTGAAGGTGTCGCTGCAAAACCTCGGACTGTCACTGATCAACAACG
CCAGCCGCCAAGAGATCTCTTACATTGGTATCACCA------------------------
------------------------------------------------------------
------------------------------------------------------------
------------------------------------------------------------
------------------------------------------------------------
------------------------------------------------------------
------------------------------------------------------------
------------------------------------------------------------
------------------------------------------------------------
------------------------------------------------------------
------------------------------------------------------------
------------------------------------------------------------
------------------------------------------------------------
------------------------------------------------------------
------------------------------------------------------------
------------------------------------------------------------
------------------------------------------------------------
------------------------------------------------------------
------------------------------------------------------------
--------------------GGTAA-----------------------------------
------------------------------------------------------------
------------------------------------------------------------
------------------------------------------------------------
------------------------------------------------------------
------------------------------------------------------------
------------------------------------------------------------
------------------------------------------------------------
------------------------------------------------------------
------------------------------------------------------------
------------------------------------------------------------
------------------------------------------------------------
------------------------------------------------------------
--------------------------------------------------
>C.altivelis-GLEAN-10026732_alt
------------------------------------------------------------
---------ATGGTCTTCGAGTCTCTTGTTAGCGACCTGCTCAACAGGTTCATCGGAGAC
TACGTGGAGAACCTGGACAAGTCCCAGCTGAAGATCGGGATCTGGGG-------------
-----------------------AGGAAATGTTGTTCTGGAGAACCTGAGAGTGAAGGAG
AATGCTCTGAGTGAGTTTGATGTTCCGTTCAAAGTGAAGGCCGGACAGATCGGAAAGCTG
ACGCTGAAGATTCCGTGGAAGAATCTCTATAACGACGCGGTGGTCGCCACGTTGGACGGT
CTGTACCTGCTGGTCGTCCCTGGAGCCACCA---------TAAAATA----CGATGCAGC
AAAGGAGGAGCGATATCAGCAGGAGGCCAAGCAGAGGGAGCTGCA---------------
------------------------------------------------------------
----------------------------GCGCATCGAGGAGGCGCTGCAGA--AGGCCGC
AAGCA-------------------------------------------------------
-------------------------------------------------GAGCGTCTCAA
ACTGGAGATCTGCTGTTCAGCCTGGAGAGTGTTGTTTACAAGGAGCCTCAATGTGTCCCA
AAAGGATCCAAAAAACACAAAAAGACCAGAAAAGGTCTGAAGAAGCTGAAACGACACGAC
AACAAGACAGAAAAACCTCCGGAGGAGAAAAAAGACACATTTGTGGAGAAACTGGCGACT
CAGGTGATCAAAAACCTGCAGGTGAAGATCAGCAGCATCCACCTGCGCTACGAGGACGAC
CTGTTAGACCCACAACGCCCCCTGTCCATGGGACTTACACTGTCTGAGCTCAGCCTGCAG
ACGACAGATGAGAACTGGAGGTCCTGTATCCTGAATGAAGCGGCAAAGATCATCTATAAG
CTGGGCCGTCTGGAGTGTCTCTGCGCCTACTGGAACGTCAACAGTCCCATCTTTTACAAA
GGATCATGGGACGACATC---------------GTGGATCAGTTGAAGTCTGGTATCAGC
AGTAAGGATCAGGAGCTTCCTCACTATCAGTACATCTTTAAGCCGATCTTTGCTTCAGCT
AAAATCTGCATCAACCCAAACGCTGAGCTGGAACTGAAGAGTCCTAAAATCAAGATACAC
CTGGAGGTCCAGAACATCGGCATCGAGATGACCAAACCTCAGTACCTGACCATGGTGGAG
CTGCTGGAGTCTGTGGACTGCATGGTGAAGAACGCCCCCTACAGGAAGTTCAGGCCGGAG
GTCTCCGTCCGTCACAACACCAAACTCTG-------------------------------
---------------------GTGGATGTACGCCGTCAACAGCATCCTGGAGGTCCACGT
CAGACGTGTCAGTCACATGTGGTCCTGGGCCAACATCAGACGGCACCGAGACAACCTGAA
GGCCTACAGGACGGCCTACAAGACCAAACTGCTGAGTCCGAGCAAACTGAGTCCAGACAC
TGAGAGACACATCCAGGATCTGGAGAAAGTTTTGGACGTCTTTAACATCACGTTGGCTCG
ACAGCAGGCGCACATGGAGGTGATCAGGTCGGGGCAGAAAGTGGTGGGGAAGAAGGCGGC
GGGTGGGCAGAAGCAGGGAGGAGGAGGAGGAGGAGGAGGTTTCTTCAGCAGCTTCTTTGG
TAGAAAGGCGAAGAAGGAGGAGCAGGAGCCAGAGGAGGACAAGGAGAAGGAGAGTTCAGG
GTTGGACGAGATCATGACGCCCGAGGAGAAAGAAAAACTCTACACTGCCATCGGCTACAG
CGGCAGCTCTCACAACCTGGCGCTGCCCAAACAGTACGTGGCGGTTATCGTCACCTTCCA
GCTGTTCAGAACCTCGGTGACGATCAGAGAGCAGCCAGACGTTCCAGAGATCCTCAAAGT
CCAGATGATCGACCTCAGCACCAAGATATCTCAGAGACCCGGCGCCCAGGCCTTCAGGGT
GGAGGCGGCGCTGGAGCATTGGTATGTGACTGGTTTACAGCAGCAGGGGGCGGTACCTTC
GCTCATTGCCTCGGTGGGGGACTCCTCTTCCTCTCTGCTCAGTGTGGTGTTTGAGATAAA
CCCAGAGGAGAGCGCCTCCGACCAGCTGCTGCGAGTCCACTCTCAGCCCGTCGAGATCAT
CTACGACGCGGTGACGGTGAACAGTATGGCTGACTTCTTTAAGACGGGGAAAGGTGTCGA
CCTGGAGATCCTGACCTCGGCCACGCTCTCCAAACTGGAGGAGATCAAAGAGAAGACAGC
CACAGGTTTGTCTCACATCATTGAGACCAGAAAGGTCCTGGATCTGAGGATCGACCTGAA
GCCATCCTACCTGCTGGTTCCAAAGTCTGGTTTCTACAGCGACTCATCAGACCTCATCAT
CGTGGACTTTGGCAGTTTACAGTTGAACAGCATCGAGCAGAGCGGGATCAGCTCATCTTT
GTCCTCCTTCTCCTCTCTGGAGGAGATCATGGATCGAGCCTATGAGAGATACAACGTGGA
GTTACGACGAGTCCAGGTGCTCTACAGCAAGTCAGGTGAGGCCTGGAAGTCGGCTCGTCT
GCAGGGTTCATCAGTCCAACACATCCTCCAGCCGATGGACTTCACCGTCCAGCTGGCCAA
GTGTATGGTGGAGAAGGATGCCAGGATGCCCAGGTTCAAGGTTTCAGGGGAGCTGCCGCT
GCTGCACGTCAAGATCTCAGACCAGAAGATCCACAACGTTCTGGATCTGATTGACAGCAT
CCAGCTACCCAACATGGACTCCTCTCCCTCCACCCCCACACAGAAGGTGCTGTCCTTGGC
GGAGGCCAGACCACGAGTGCTCAACCTTCATCCTGCGCTTCTCGACACCATGGAAACAGA
TTCTGATGAAGACGCAAGTGAGAGGTCGACTGATGAAGATCCTCAGCGCTCAGCTGTGGA
TGAACTCACAGACCTTCACTTTAAGTTCGAAGTTAAAGAGGTGCTGTTGGAGCTGACTCG
GCAGGTGGACCAGGAGAAGACCATCCTGTGTCTCAGCGTCTGTCAGCTGGGAGCTGAAGG
GAAGAGGCGGAGCTTCGACCTAAACGTTACCTCTTACCTGCGCAGAGTCACACTCGACTA
CTGTGACGTTCCAGATGGCAGGAATCGTCCTCTCCACCTGATTAGCTCCTCAGAGCAGCA
GAGCTCCGACTTGCTCAAGGTGGAGTTCATCAAGGCCGACCCCAGTGGTCCCAGCTTCCA
GACTCTGTTCAACAACACAGAACAAACACTGAAGGTGGAGTTTTCCTCTCTGGACTTCCT
TCTTCACACCAAAGCTCTGCTGTCAACCATCAACTACCTGAACAGCGCCGTGCCACCGCA
GCTCACTACAGGCCGAGACAGAGACATTAAGAAGCAGGTGGAGAAGGCCGGACAGAGCTG
GA---CAGTGTCTAAAGGGGTCAAAGATGGCGGCGTGTTCAGCTTCAAACTGTTCGCCAT
GTTGGGTTGTTTCCACGTGGAGGTGTGTGACGATTGCTGCAGCATCGCAGACATCAGAGT
CCAAGGAATCGATGCGTCCGTGTTAGTGCAGGTGAAGGAGACGCAGGTGTTTGCTCGACT
GCGAGACATCGTGGTCACTGACGTCAACCCCCGAACCATCCACAGGAAGGCTGTGTCCAT
TGTGGGTGAGGAAGTGTTCAGCTTCAAACTCTCCTTGTTTCCGGGGGCGACGGAGGGGGA
GGGTTACAGCGACATGTCGAAGGTGGACGGGAAGGTCACGATGCGTCTGGGCTGCATCCA
AATCATCTACCTGCACAAGTTCCTCATGTCGCTGCTGGCTTCTTTTAGCTTTCAGTATTC
GTCTGCTGATGAGATGTTCATCGATAACTTCCAGACGGCTAAAGAAGCTCTGAGCGCTGC
CACGGCTCAGGCAGCGGAGAAGGCGGCATCCAGCGTCCGAGGCTTTGCCCAGAAGAGTTT
CCGTCTGTCCATGGACATCAAGCTGAAGGCTCCGCTCATCATCATCCCCCAGTCCTCCAC
CTCTGAGAACGCCGTGATGGTGGACCTGGGTCTGATCACGGTGGGGAACAGCTTCTCTCT
GCTGCCAGTGGAAGGGTTCTCTCTCCCCGCCGTCATGGAGAAGATGGACGTCCGGCTGAC
TCAGCTGAAGTTGTCCAGAACCACACTGAAGCAAGACGCCTCTCAGCCCGACATTGAGAT
CCTCCAGCCGATCAACTTGGAGCTGCTGGTCACCAGGAACTTGGCTGCTTCCTGGTTCAC
CAAGATCCCTGGAGTCCAGGTCCAGGGAGTCCTGCGGTCCCTCGATATGAGTTTGGGAAA
GGAAGACCTTGGTGTGCTGATGAAGATCCTGGTGGAGAACATCGGGGAGGGGAGTAAAGA
ACACAGCATGGACGTCAGACGACAGGTGGTCCAAGAAAAGGCAGAGTTAGCTGAGCAGCA
GGTGGAGGTGGTGACATCACAGATGGGATCTTACAGTGTGTTGGCTGCTACCAACGGGGC
TCAGACTGAGAACACCATCAACGTTCTCCTGAACTTTGAAATCAAAGAGGTGCTGCTGAC
CCTGAAGAAACCCAGAGAACAAGTGGAGGAACCGTTCCTGGTCTTTCATGTGGCTCAGCT
GGGCATCAACACCAAAGTCAGGAAGTATGACATGTGTGCCACAACCTTCATCAACAAGAT
CGCCATGAGGTGCCTCGAGTTCAAAGACTCGAGTGGGGAGCCGCTGTGTCTCATCAGCTC
TTCAGTAGAATCTGGAGCCGAACTGCTAAAAGTGCAGTACTTCAAGGCTGACAGGGCGGG
GCCTAACTTCTCCACTGTTTATAAAAACACCGAGCAGATGATTAACGTGACGTTCACCTC
TCTGGACCTCATGCTCCACACCGAGGCTCTGCTGTCCGCCATGGACTTCCTGTCAGCAGC
ACTGTCATCTGGCACCATGGCGTCTCCAGAGAGAGATCTCAGACCAAAGACAGAGGACAA
GATGGTGT---CCACCAAGTCCACTGCCCTGGTGTCACCTGCTGACAGTGACATCATTGA
TCTGAAGGTGATGATGACGCTGGGAGCCTTCAACGTCCTCGTGTGCGACCAGAGCTCCAA
CATGGCCGATATCAAGATCCAAGGTATTAACGGCTCTCTGCTGATGCAAGGACCACAGAC
TCACATATCAGCCCGTCTGAGGGATTTCATCGTCCTCAACGTTGACCCCAAAAGTGTCCA
CAAGAAGGCAATTTCTATCATGGGTGATGAGGTGTTTAGCTTCACCATGAGTCTGACTCC
TAACGCCACGGAGGGCGCCAGTTACACCGACACCTCCAAAACTGATGGTAGAGTGAAGCT
GAACGTGGGCTGCATCCAGGTGGTTTATCTGCACAAGTTCATCCTGTCTCTGCTGAACTT
CACCAACAACTTCCAGACGGCTAAAGAAGCTCTGAGTGCTGCCACGGCTCAGGCGGCGGA
GAAGGCGGCATCCAGTGTTCGAGACTTCGCCCAGAAGAGTTTCCGTCTGTCCATGGACAT
CAAGCTGAAGGCTCCGGTCATCATCATCCCCCAGTCCTCCACCTCCCATGATGCACTTGT
GATGGACCTGGGTCTGATCACAGTGGGAAATAGCTTCTCTCTGCTGCCCGTTGATGGATG
TCCACTGCCGGTCGTCATCGACAACATGGACGTCCAGCTGACACACCTCAAACTCTCCAG
GACCTGTATGGATCCAGCGACTGGTCGACCCACGACGGAGCTGCTGGAACCAGTAAACCT
GCACCTGAACATCAAGAGGAACCTGGCAGCTTCCTGGTACAAGAAGATGGTTGCTGTGGA
GATCGATGGAGATCTGAAGCCCATGAAGGTGGAGCTGAGTCAGGATGACTTGAAGGTGCT
GCTGAGGATCCTGATGGAGAACCTCGGAGAGGCTGGCAGTCTGGAGCCCAGCACCCCCAG
ACAGGAGGCCGGAG-----------------TTCAGCTC-CGAGCAGCAGGAGGTCCCCC
TACAGGTGATGTCGGGAAAGGAGCTGTAAGCAGCGATGAAGAGGAGGACAAAGCTCTGGA
GACCCTGAAGTTTAATTTCAGCATTGAGTCTCTCGGTCTGGTTCTGTACGGCAGTGACTT
CAAACAG------------------CCATCAGACCTGGAGCACCAGGAAAACCTCAGACT
GGGAGAGTTAGCCCTCCACCTGTTGAAGGCTTCAGGGCGGATCTGGACCAATGGCAGCAT
GGAGGTGACCACCGTGCTGGGTGCCTGCACGCTGGATGACCTGAGGACAGGCATGGAGAG
GGTGACGTCACGGATGGTCGGCCGCAGAGATGAGGACAGCCCTGAGGCCATGATCGATGT
GACGTATCGACAGAGCGCCGCAGAGCGGGAGGTGGTAGCTGTTCTGCAGAAACTCTACCT
CTGTGCCAGCGTGGAGTTTCTGATGGCCGTGGCAGATTTCTTTCTGCAGGCTCTGCCGCA
GAGTTCAACCACGACCGTCGCCGGTGCCACACAGAGTGACAGGCTGCCGCTGAGACAGAC
CAC------TGAGCCACGAGCCGACAACAAGACCGCCTCGGCGGTCAGGACTCGTCTGCG
GGCGGTGGTGGTGGATCCGGAGGTGGCGTTTGTGGCCAGTCTGATGAAGGCCGACGCCCC
CGCCCTTGTGGCCTCGTTTCAGTGTGACTTCACGCTGCAGGCGGAGGAGGATGGTACCCA
GAACATGAGAGCCAACCTGAGGGAGCTGAAAGTCCTCGCCTGCCCCTTCATCCGAAACAA
GGAGGACAAGGCAGTCACCACTGTGCTGAGACCCTGCTCTGTTGCCTTGGAAACCAAAAC
CCACCCTAACCAACCACTGAGCGGCGTTGTGACGGTGGAGGAAGTCATTGTCAAGATCTC
TCCGTTCATCCTCAACACAGTGATGACCATAACAGCCGCTATGACGGCGAAGCAGCATGA
CGAGCAGAGTTTGGAGCTGCAGGCGGACGTCAGTGACCTCTGGTCGGTCATGAACATCTA
CGGCTGTAACTACTGGTTCCTGGGAGTTGACCAGGCCACTGAGGTCACAGAGAGCTTCAG
AGAGCAGGACAGGCACAACGAGGGTGAGAGCTTCACCGCAGAGGTCAAGGTGGTCCAGGT
GACTCTGGAGTCCGGTTGGGGTCATCGGACCGTCCCTCTGCTGCTGGCCGAGTCCTCCTT
CAGCGGATCAGCCAAAAATTGGTCATCTCTGCTGCAGCTGAGAGCCGACATGACGCTGGA
GGTGAACTACTTCAATGAGATCCAGGCAGTGTGGGAGCCTCTGATCGAACGAGTTGACAG
TGGCAGACGCAGGTGGAACCTGGAGCTCGAGATGAAGAACAACCCAGTCCAGGACAAGAG
TCCAGTTCACGGAGATGACTTTGTGATTCTACCTGAACCTCGAACAGCTGTCAACATCTG
CTCCAAAGACACCATGAACATCACCGTCTCCCAGTGTAGCCTCAATGTGTTAAACAACCT
CGCCAAG-----------------------------------------------------
------------------------------------------------------------
-GCGTTCTCAGAGGGCACAGCCTCCACCTTTGATTACTCTCTGAAGGAGAAGGCCCCCTT
CACCATCAGAAACTCTCTGGGGATTCCACTCATCGTGCAGCACAGCACCAACCTGAGGCC
GGTGGGTTCGTCAGCGCAGGGAAAACTTCATGAGCTGTCGGTGGATCAGAGCATGGACCT
GGAGCACTCCATGTTCGAACCGTCGTCACGTGGCAAACTGTCGGCTCTGCAGCGACAGGA
GAGCTGCTTGTTCAACCTCACCATTGTTCCCTCCGGATACAGCGAGATCTCCAACATTGC
TGTCGACAAACCCGGTCGTCGTCTTTACAACATCCGTGGTCCGATGCTGCAGGAGGCAGT
TTCTGTGCTGCTGCAGATCGATGCTGCCGAGGGCAACAAGGTCATCACTGTCCGCTCGCC
GCTGCAGATAAAGAATCACTTCTCTGTGCCGTTCACCATCCTGAAGTACTGTCCCACGTC
CAGGAGCCTGCAAAACATCGGACAGGCTGAACCAGAGACAGAGTTTCACATCACCTTGGA
AACGTACAGATGTCAGCTGTTTGTGCGTCCGGCGGGTCCTCTGGAAGGTCAGTACGGCCC
TTCATCCACCTGCGTGGCGTGGAAGGAGCAGGTGCACCGTAGCTCAGAGGTGCATTCAGT
GCTGCAGTGTCCCGCGACCGACAGCAGTCTGCTGCCGCTGATGGTCAGCACGCTGGCTGT
CCCTGACAACCTGCAACACATTGCCAGTCATGGAGAGGAGGACTGGGACCCAGCCTACAT
TATCCACCTCCACCCTGTGGCCACGCTACGAAACTTGCTGCCGTACACTGTCCGCCACAT
GATGGAGAGCTCAGCAGACTCCTATGAGCTTCAGGAAGGCAGCACGTCGGACCTCCTGAA
TGCTCGTGTCTCAGGTGAGATCGTGTCGCTGGTGCTGATGAGGTATCAGGGCCGCGACTG
GCATGGACACATTCGTATCGAACAGGAAATGCCTGAGTTCTTGGCTGTGTGTCTCACCTG
TGACTCGGACACCAATATGACAGTGGATGTGAGCATTCACGTGACGAGGACAAGGAGCCG
CCTCCTGCTGTCACTCTTCAGCCCATACTGGATCATCAACAAGACTTCTCGAGTGCTGCA
GTACAGAGCCGAAGACATCAACGTCAAACACCCCGCCGACTTCAGAGACATCATCCTGTT
CTCCTTCAGGAAGAAGAACCTGTTCAGCAAGAGCAAGCTCCAGCTGTGTGTCTCCACCAG
TTCCTGGTCGGATGCATTCTCTCTGGACACTGTGGGCAGTTACGGCTGCGTTCGCTGTCC
CGCCAACAACATGGACTTCCTGGTGGGCATCAGTATCCAGATGAGCAGTTTTAACCTGAC
CAGGATCGTCACCATGAGTCCGTTCTACACGCTGGTTAACAAGTCTTCATATGAGCTGGA
GATTGGAGAAGTCACCGGTCAGACCTCCACCAAGTGGCACTACATCTCCTCCACCGAGTG
TCTCCCTCTGTGGCCTGAGAATGGTTCAGGGAAGTTGTGCGTCCGTGTTGTCGGATCAGA
ATCCACCTCTAAGTCCTTCTTCTTTAACCGTCAGGACAACGGCACCCTGCTGAGCCTCGA
CATGTGCGGCGGGATCATCGTAGATGTCAACATCTCTGATCTGTCGACCGTGATCAGCTT
CAGTGATTATTATGAAGGAGCAGCTCC----------------GGCCCTGCTGCTCAACC
ACACGCCTTGGGTCACCATCAGCTACAGGCAGCGCGGCTCGCAGGTGGTTCACCAGCTGA
AACCCAATGAGGCTCGGCGGTTTGTGTGGGACGACCCGACAGGAAACCGAACACTCAGCT
GGAGCTGCATGGAATACTCTGGAGAGCTGGATCTGCTGAAGGATGAGGTGGGTCAGTTCT
CCTACGACAGCCTGTCTCAGGTTCACTGGGTTTCCTTCCTGGATGGACGCCAGCGGGTGA
TGCTGTTCACCGAGGACGTGTCCGTGGTGACGAAGGCCCGGCAGGCTGAAGAGCTCGAAC
AGTTCCAACAGGAAGTGAAGGTGTCGCTGCAAAACCTCGGACTGTCACTGATCAACAACG
CCAGCCGCCAAGAGATCTCTTACATTGGTATCACCAGCTCAGGTGTGGTTTGGGAGATGA
AGCCAAAGAACCGGTGGAAGCCATTCAGTCAGAAGAACATTAACCTGCTGGAGAAAACGT
ACCAGAGTCAGCTGAGCGGGAAGAACGAGGGGGGCTGGGTCAGACTGGAGACCAACCTGG
AGGTGAACCTCAGCAGAGCCAACATGATGATGCGTCAGCCATTTTCCTGCCCGGTCAGAA
GGAACTTCCTGTCGGGGATCCAGGTGGAGTTCAAACAGTCGCTGCACCAGCGCAGCCTGA
GGGCACAGCTGCACTGGCTGCAGGTGGATAACCAGTTGCCGGGCGCCATCTTTCCCATCG
TCTTCCATCCTGTTCCTCCTCCCAGATCCATTGCTCTGGACTC---------------AG
AACCAAAGCCGTTTATCGACGTGTCCATCATCACCAGATTCAACCAGCACAGCAATGTGA
TGCAGTTCAAGTACTTCATGGCTCTGGTTCAGGAGATGGCGGTGAAGATTGATCAGGGTT
TCCTGGGAGCCATCTTGGCTTTGTTCACACCTGCTACTGACCCTCAGGCCGACAGACAGA
AGTCTCAGCTGCTAGAGAGAGATCTGCAGCTGCTGCAGACGGAGCTGATGGAGGCGTCGC
TCACCGATACGTCAGGACTCAGCTTCTTCGAACATTTCCACATCTCACCCATCAAGCTCC
ATCTCAGTCTGTCTCTGGGCTCTGGTGGCGAGGACTCGGCTCAGGAGCCGGCGGCGATGC
AGTCTCTGAACCTGTTGCTGAAAAGTATCGGAGCGACGCTGACGGACGTTGACGACCTCA
TCTTTAAACTGGCCTTCTTTGAGGTGAAGTACCAGTTTTACCGCAGAGAGAAGCTGATGT
GGGCAGTGGTCCGACACTACACTGAACAGTTCCTGAAGCAGATGTACGTTCTGGTTCTGG
GTCTGGACGTCCTGGGAAACCCATTTGGACTGATCCGAGGTCTGTCTGAGGGAGTCGAAG
CCTTCTTCTACGAACCTTTCCAGGGAGCTGTTCAGGGTCCCGAGGAGTTTGCTGAAGGTT
TTGTGATCGGAGTCCGCAGCCTGCTGGGTCACACTGTCGGTGGCGCTGCAGGTATGGTGT
CCAGGATCACGGGCTCAGTGGGTAAAGGTCTGGCTGCCATCACCATGGATAAAGAGTACC
AACAGAAACGACGGGAGGAGATGAACCGACCGCCTAAAGACTTTGGAGAGAGTCTGGCTA
AAGGAGGGAAAGGGCTGTTGAAGGGAGTCATGGGCGGAGTCACAGGCATCGTCACCAAAC
CTGTGGAGGGGGCGAAGAAGGAGGGAGCGGCAGGGTTCTTTAAGGGAATCGGGAAAGGTT
TGGTGGGCGTGGTGGCGAGGCCAACAGGCGGCATCGTGGACATGGCCAGCAGCACCTTTC
AGGGCATCCAGAGAGTGGCGGAGTCAACAGAGGAAGTGACCAAACTGAGGCCGGCGCGTC
TGATCAGGGAGGATGGGATTATCCGACCGTATGACCTGACGGAGTCGCAAGGTTTCGACC
TTTTTCAGCGCTCAGATATCAAACAGCTGGAAGGTGAAGTGTTCAGAGATCACTGTCAGT
ATCCTGGACACCGAAAGACCAACATCATCGTCACCAACAGGAGGGTCCTGTGTGTGAAAG
AGATCGACTTCGTTGGTCACTTTAACAGAGAGTGGGAATGTTTGTTTGAGAACTTTTATC
GTCCTGCATCAGTGACGGGATCTGAGCTGAAGATCTACTGCAAGCAGCAGCAGAAACTGA
AGTTACCAAAGAAAGATGGTCAGGACTCTGTGAGGAACGTTCAGCTGAGAGACCCAAAGA
CTGCACAGAAGCTGCACACGGCCATATCCGACGCTCAGGTGGCACAGCAGCAGCACCGCA
TGACGAGACAGAAGTCGCAGCGTTTCCTCAAACTGAGCAACAAACAATGA
>E.fuscoguttatus.25279_fus
------------------------------------------------------------
---------ATGGTCTTCGAGTCTCTTGTTAGCGACCTGCTCAACAGGTTCATCGGAGAC
TACGTGGAGAACCTGGACAAGTCCCAGCTGAAGATCGGGATCTGGGG-------------
-----------------------AGGAAATGTTGTTCTGGAGAACCTGAGAGTGAAGGAG
AACGCTCTGAGTGAGTTTGATGTTCCGTTCAAAGTGAAGGCCGGACAGATCGGAAAGCTG
ACGTTGAAGATTCCGTGGAAGAATCTCTATAACGACGCGGTGGTCGCCACGTTGGACGGT
CTGTACCTGCTGGTCGTCCCTGGAGCCACCA---------TAAAATA----CGATGCGGC
AAAGGAGGAGCGATATCAGCAGGAGGCCAAGCAGAGGGAGCTGCA---------------
------------------------------------------------------------
----------------------------GCGCATCGAGGAGGCGCTACAGA--AGGCCGC
CAGCA-------------------------------------------------------
------------------------------------------------------------
------------------------------------------------------------
------------------------------------------------------------
-------GAGAAAAACCTCCGGAGGAGAAAAAGGACACGTTTGTGGAGAAACTGGCGACT
CAGGTGATCAAAAACCTGCAGGTGAAGATCAGCAGCATCCACCTGCGCTACGAGGACGAC
CTGTTAGACCCACAACGCCCCCTGTCCATGGGAGTTACACTGTCCGAGCTCAGCCTGCAG
ACAACAGATGAGAACTGGAGGTCCTGTATCCTGAATGAAGCGGCAAAGATCATCTATAAG
CTGGGCCGTCTGGAGTGTCTCTGCGCCTACTGGAACGTCAACAGTCCCATCTTTTACAAA
GGATCATGGGACGACATC---------------GTGGATCAGTTGAAGTCTGGTATCAGC
AGTAAGGATCAGGAGCTTCCTCACTATCAGTACATCTTTAAGCCGATCTTTGCTTCAGCT
AAAATCTGCATCAACCCGAACGCTGAGCTGGAACTGAAGAGTCCTAAAGTCAAGATACAC
CTGGAGGTCCAGAACATCGGCATTGAGATGACCAAACCTCAGTACCTGACCATGGTGGAG
CTGCTGGAGTCTGTGGACTGCATGGTGAAGAACGCCCCCTACAGGAAGTTCAGGCCGGAG
GTCTCCGTCCGTCACAACACCAAACTCTG-------------------------------
---------------------GTGGATGTACGCCGTCAACAGCATCCTGGAGGTCCACAT
CAGACGTGTCAGTCACATGTGGTCCTGGGCCAACATCAGACGGCACCGAGACAACCTGAA
GGCCTACAGGACGGCCTACAAGACCAAACTGCTGAGTCCGAGCAAACTGAGTCCTGACAC
TGAGAGACATATCCAGGATCTGGAGAAAGTTTTGGACGTCTTCAACATCACGTTGGCTCG
ACAGCAGGCGCACATGGAGGTGATCAGGTCGGGACAGAAAGTGGTGGGGAAGAAGGCGGC
GGGTGGGCAGAAGCAG------GGAGGAGGAGGAGGAGGTTTCTTCAGCAGCTTCTTTGG
TAGAAAGGCGAAGAAGGAGGAGCAGGAGCCAGAGGAGGACAAGGAGAAGGAGAGTTCAGG
GTTGGATGAGATCATGACACCTGAGGAGAAAGAAAAACTCTACACTGCCATCGGCTACAG
CGGCAGCTCTCACAACCTGGCGCTACCCAAACAGTACGTGGCGGTTATCGTCACCTTCCA
GCTGTTCAGAACCTCTGTGACGATCAGAGAGCAGCCAGACGTTCCAGAGATCCTCAAAGT
CCAGATGATCGACCTCAGCACCAAGATATCTCAGAGACCCGGCGCCCAGGCCTTCAGGGT
GGAGGCGGCGCTGGAGCACTGGTATGTGACTGGTTTACAGCAGCAGGGGGCGGTACCCTC
GCTCATTGCCTCGGTGGGGGACTCCTCTTCCTCTCTGCTCAGTGTGGTGTTTGAGATAAA
CCCAGAGGAGAGCGCCTCCGACCAGCTGCTGCGAGTCCACTCTCAGCCCGTCGAGATCAT
CTACGACGCGGTGACGGTGAACAGTATGGCTGACTTCTTTAAGACGGGGAAAGGTGTCGA
CCTGGAGATCCTGACCTCGGCCACGCTCTCCAAACTGGAGGAGATCAAAGAGAAGACGGC
CACAGGTTTGTCTCACATCATTGAGACCAGAAAGGTCCTGGACCTGAGGATCGACCTGAA
GCCATCCTACCTGCTGGTTCCAAAGTCTGGTTTCTACAGTGACTCATCAGACCTCATCAT
CGTGGACTTTGGCAGTTTACAGTTGAACAGCATCGAGCAGAGCGGGATCAGCTCATCTTT
GTCCTCCTTCTCCTCTCTGGAGGAGATCATGGATCGAGCCTATGAGAGATACAACGTGGA
GTTAAGACGAGTCCAGGTGCTCTACAGCAAGTCAGGTGAGGCCTGGAAGTCTGCTCGTCT
GCAGGGTTCATCAGTCCAACACATCCTCCAGCCGATGGACTTCACCGTCCAGCTGGCCAA
GTGTATGGTGGAGAAGGACGCCAGGATGCCCAGGTTCAAGGTGTCAGGGGAGTTGCCGCT
GCTGCACGTCAAGATCTCAGACCAGAAGATCCACAACGTTCTGGATCTGATTGACAGCAT
CCCGCTACCCAACATGGACTCCTCTCCCTCCACCCCCACACAGAAGGTGCTGTCCTTGGC
GGAGGCCAGACCACGAGTGCTCAACCTTCATCCTGCGCTTCTCGACACCATGGAAACAGA
TTCTGATGAAGACGCCAGTGAGAGGTCAACTGATGAAGATCCTCAGCGCTCAGCTGTGGA
TGAACTCACAGACCTTCACTTTAAGTTCGAAGTTAAAGAGGTGCTGTTGGAGCTGACTCG
GCAGGTGGACCAGGAGAAGACCATCCTGTGTCTCAGCGTCTGTCAGCTGGGAGCTGAAGG
GAAGAGGCGGAGCTTCGACCTAAACGTTACCTCTTACCTGCGCAGAGTCACACTCGACTA
CTGTGACGTTCCAGATGGCAGGAATCGTCCTCTCCACTTGATTAGCTCCTCAGAGCAGCA
GAGCTCCGACTTGCTTAAGGTGGAGTTCATCAAGGCCGACCCCGGTGGTCCCAGCTTCCA
GACTCTGTTCAACAACACAGAACAAACACTGAAGGTGGAGTTTTCCTCTCTGGACTTCCT
TCTTCACACCAAAGCTCTGCTGTCAACCATCAACTACCTGAACAGCGCTGTGCCGCCGCA
GCTCACTACAGGCCGAGACAGAGACATTAAGAAGCAGGTGGAGAAGGCCGGACAGAGCCG
GA---CAGTGTCTAAAGGGGCCAAAGATGGTGGCGTGTTCAGCTTCAAACTGTTCGCCAT
GTTGGGTTGTTTCCACGTGGAAGTGTGTGACGATTGCTGCAGCATCGCCGACATCAGAGT
CCAAGGAATCGATGCATCCGTGTTAGTGCAGGTGAAGGAGACGCAGGTGTTTGCTCGACT
GCGAGACATCGTGGTCACTGACGTCAACCCCCGAACCATCCACAGGAAGGCTGTGTCCAT
TGTGGGTGAGGAAGTGTTCAGCTTCAAACTCTCCTTGTTTCCGGGGGCGACGGAGGGGGA
GGGTTACAGCGACATGTCGAAGGTGGACGGGAAGGTCACGATGCGTCTGGGCTGCATCCA
GATCATCTACCTGCACAAGTTCCTCATGTCGCTGCT------------------------
------------GATGTTCATCGATAACTTCCAGACGGCTAAAGAAGCTCTGAGCGCCGC
CACGGCTCAGGCAGCGGAGAAGGCGGCATCCAGCGTCCGAGGCTTCGCCCAGAAGAGTTT
CCGTCTGTCCATGGACATCAAGCTGAAGGCTCCGCTCATCATCATCCCCCAGTCCTCCAC
CTCCGAGAACGCCGTGATGGTGGACCTGGGTCTGATCACGGTGGGGAACAGCTTCTCTCT
GCTGCCAGTGGAAGGGTTCTCTCTCCCCGCCGTCATGGAGAAGATGGACGTCCGTCTGAC
TCAGCTGAAGTTGTCCAGAACCACACTGAAGCAAGACGCCTCTCAGCCCGACATCGAGAT
CCTCCAGCCGATCAACTTGGAGCTGCTGGTCACCAGGAACTTGGCTGCTTCCTGGTTCAC
CAAGATCCCTGGAGTCCAGGTCCAGGGAGTCCTGCGGTCCCTCAATATGAGTTTGGGAAA
GGAAGACCTCGGTGTGCTGATGAAGATCCTGGTGGAGAACATCGGGGAGGGGAGTAAAGA
ACACAGCATGGACGTCAGACGACAGGTGGTCCAAGAAAAGGCAGAGTTAGCTGAGCAGCA
GGTGGAGGTGGTGACATCACAGATGGGATCTTACAGTGTGTTGGCTGCTACCAACGGGGC
TCAGACTGAGAACACCATCAACGTTCTCCTGAACTTTGAAATCAAAGAGGTGCTGCTGAC
CCTTAAGAAACCCAGAGAACAAGTGGAGGAACCGTTCCTGGTCTTTCATGTGGCTCAGCT
GGGCATCAACACCAAAGTCAGGAAGTATGACATGTGTGCCACAACCTTCATCAACAAGAT
CACCATGAGGTGCCTCGAGTTCAAAGACTCGAGTGGGGAGCCGCTGTGTCTCATTAGCTC
TTCAGTAGAATCTGGAGCCGAACTGCTCAAAGTGCAGTACTTCAAGGCTGACAGGGCGGG
GCCTAACTTCTCCACTGTTTATAAAAACACCGAGCAGATGATCAACGTGACGTTCACCTC
TCTGGACCTTATGCTCCACACCGAGGCTCTGCTGTCCGCCATGGACTTCCTGTCAGCGGC
ACTGTCATCTGGCACCATGGCGTCTCCAGAGAGAGATCTCAGACCAAAGACAGAGGACAA
GACGGTGT---CCACCAAGTCCACTGCCCTGGTGTCACCTGCTGACAGTGACATCATTGA
TCTGAAGGTGATGATGACGCTGGGAGCCTTCAACGTCCTCGTGTGCGACCAGAGCTCCAA
CATGGCCGATATCAAGATCCAAGGTATTAACGGCTCTCTGCTGATGCAAGGGCCACAGAC
TCACATATCAGCCCGCCTGAGGGATTTCATCGTCCTCAACGTTGATCCCAAAAGTGTCCA
CAAGAAGGCGATTTCTATCATGGGTGATGAGGTGTTTAGCTTCACCATGAGTCTGACTCC
TAACGCCACGGAGGGCGCCAGTTACGCCGACACCTCTAAAACTGATGGTAGAGTGAAGCT
GAATGTGGGCTGCATCCAGGTGGTTTACCTGCACAAGTTCATCATGTCTCTGCTGAACTT
CACCAACAACTTTCAGACAGCTAAAGAAGCTCTGAGTGCTGCCACGGCTCAGGCGGCGGA
GAAGGCGGCATCCAGTGTTCGAGACTTCGCCCAGAAGAGTTTCCGTCTGTCCATGGATAT
CAAGCTGAAGGCTCCGCTCATCATCATCCCCCAGTCCTCCACCTCCCATGATGCACTTGT
GATGGACCTGGGTCTGATCACAGTGGAAAATAGCTTCTCTCTGCTGCCCGTTGATGGATG
TCCGCTGCCGGCCGTCATCGACAACATGGACGTCCAGCTGACACACCTCAAACTCTCCAG
GACCTGTATGGATCCAGCGACTGGTCGACCCACGACGGAGCTGCTGGAACCAGTAAACCT
GCACCTGAACATCAAGAGGAACCTGGCAGCTTCCTGGTACAAGAAGATGGTCGCTGTGGA
GATCGATGGAGATCTGAAGCCCATGAAGGTGGAGCTGAGTCAGGATGACTTGAAGGTGCT
GCTGAGGATCCTGATGGAGAACCTTGGAGAGGCTGGCAGTCTGGAGCCCAGCACCCCCAG
ACAGGAGGCCGGAG-----------------TTCAGCTC-CAAGCAGCAGGAGGCCCCCC
TACAGGTGATGTCGGGAAAGCAGCTGTAAGCAGCGATGAAGAGGAGGACAAAGCTCTGGA
GACCCTGAAGTTTAATTTCAGCATTGAGTCTCTTGGTCTGGTTCTATACGGCAGTGACTT
TAAACAG------------------CCATCAGACCTGCAGCACCAGGAAAACCTCAGACT
GGGAGAGTTTGCCCTCCACCTGTTGAAGGCTTCAGGGCGGATCTGGACCAATGGCAGCAT
GGAGGTGACCACCGTGCTGGGCGCCTGCACGCTGGACGACCTGAGGACGGGCATGGAGAG
GGTGACGTCACGGATGGTCGGCCGCAGAGATGAGGACAGCCCTGAGGCCATGATCGATGT
GACGTATCGACAGAGCGCCGCAGAGCGGGAGGTGGTAGCTGTTCTGCAGAAACTCTACCT
CTGTGCCAGCGTGGAGTTTCTGATGGCCGTGGCAGATTTCTTTCTGCAGGCTCTGCCGCA
GAGTTCAACCACGACCGCCGCCGGTGCCACGCAGAGTGACAGGCTGCCGCTGAGACAGAC
CAC------TGAGCCACGAGCCGACAACAAGACCGCCTCGGCGGTCAGGACTCGTCTGCG
GGCGGTGGTGGTGGATCCGGAGGTGGTGTTTGTGGCCAGTCTGATGAAGGCCGACGCCCC
CGCCCTCGTGGCCTCATTTCAGTGTGACTTCACGCTGCAGGCGGAGGAGGACGGTACCCA
GAACATGAGAGCCAACCTGAGGGAGCTGAAAGTCCTCGCCTGCCCCTTCATCCGAAACAA
GGAGGACAAGGCAGTCACCACTGTGCTGAGACCCTGCTCTGTTGCCTTGGAAACCAAAAC
CCACCCTAACCAACCACTGAGCGGCGTTGTGACGGTGGAGGAAGTCATCGTCAAGATCTC
TCCGTTCATCCTCAACACAGTGATGACCATAACAGCCGCTATGACGGTGAAGCAGCATGA
CGAGCAGAGTTTGGAGCTGCAGACGGACGTCAGTGACCTCTGGTCGGTCATGAACATCTA
CGGCTGTAACTACTGGTTCCTGGGAGTTGACCAGGCCACTGAGGTCACAGAGAGCTTCAG
AGAGCAGGACGGGCACAACGCGGGTGAGAGCTTCACCGCAGAGGTCAAGGTGGTCCAGGT
GACTCTGGAGTCCGGTTTGGGTCATCGGACCGTCCCTCTGCTGCTGGCCGAGTCCTCCTT
CAGTGGATCAGCCAAAAATTGGTCATCTCTGCTGCAGCTGAGAGCCGACATGACGCTGGA
GGTGAACTACTTCAATGAGATCCAGGCAGTGTGGGAGCCTCTGATCGAACGAGTCGACAG
TGGCAGACGCAGGTGGAACCTGGAGCTCGAGATGAAGAACAACCCAGTCCAGGACAAGAG
TCCAGTTCACGGAGATGACTTTGTGATTCTACCTGAACCTCGAACAGCCATCAACATCTG
CTCCAAAGACACCATGAACATCACCGTCTCCCAGTGTAGCCTCAACGTGTTGAACAACCT
CGCCAAG-----------------------------------------------------
------------------------------------------------------------
-GCATTCTCAGAGGGCACAGCCTCCACTTTTGACTACTCTCTGAAGGAGAAGGCCCCCTT
CACCATCAGAAACTCTCTGGGGATTCCACTCATCGTGCAGCACAGCGCCACCCTGAGGCC
GGTGGGTTCGTCAGCGCAGGGAAAACTTCACGAGCTGTCGGTGGATCAGAGCATGGACCT
GGAGCACTCCATGTTCGAACCGTCGTCACGTGGCAAACTGTCGGCTCTGCAGCGACAGGA
GAGCTGCTTGTTCAACCTCACCATTGTTCCCTCCGGATACAGCGAGATCTCCAACATCGC
TGTCGACAAACCCGGTCGTCGTCTTTACAACATCCGTGGTCCGATGCTGCAGGAGGCAGT
TTCTGTGCTGCTGCAGATCGATGCTGCCGAGGGCAACAAGGTCATCACTGTCCGCTCACC
GCTGCAGATAAAGAATCACTTCTCGGTGCCGTTCATCATCCTGAAGTACTGTCCCACATC
CAGGAGCCTGCAGAGCATCGGACAGGCTGAACCAGAGACAGAGTTTCACATCGCCTTGGA
AACGTACAGATGTCAGCTGTTTGTGCGTCCGGCGGGTCCTCTGGAAGGTCAGTACGGCCC
TTCATCCACCTGCGTGGCGTGGAAGGAGCAGGTGCACCGTAGCTCAGAGGTGCATTCAGT
GCTGCAGTGTCCCGCGACCGACAGCAGTCTGCTGCCGCTGATGGTTAGCACGCTGGCTGT
CCCTGACAACCTACGACACATTGCCAGTCATGGAGAGGAGGACTGGGACCCAGCCTACAT
CATCCACCTCCACCCTGTGGCCACGCTACGAAACTTGCTGCCGTACACCGTCCGCCACAT
GATGGAGAGCTCAGCAGACTCCTATGAGCTTCAGGAAGGCAGCACGTCGGACCTCCTGAA
TGCTCGTGTCTCAGGTGAGATCGTGTCGCTGGTGCTGATGAGGTATCAGGGCCGCGACTG
GCACGGACACATTCGTATTGAACAGGAAATGCCTGAGTTCTTGGCTGTGTGTCTCACCTG
TGATTCGGACACCAACATGACGGTGGATGTGAGCATTCACGTGACGAGGACAAGGAGCCG
CCTGCTGCTGTCACTCTTCAGCCCATACTGGATCATCAACAAGACTTCTCGAGTGCTGCA
GTACAGAGCCGAAGACATCAGCGTCAAACACCCGGCCGACTTCAGAGACATCATCTTGTT
CTCCTTCAGGAAGAAGAACCTGTTCAGCAAGAGCAAGCTCCAGCTGTGTGTCTCCACCAG
TTCCTGGTCGGATGCATTCTCTCTGGACACTGTGGGCAGTTATGGCTGCGTTCGCTGTCC
CGCCAACAACATGGACTTCCTGGTGGGCATCAGTATCCAGATGAGCAGTTTTAACCTGAC
CAGGATCGTCACCATGAGTCCGTTCTACACGCTGGTTAACAAGTCTTCATATGAGCTGGA
AGTTGGAGAAGTCACCGGTCAGACCTCCACCAAGTGGCACTACATCTCCTCCACCGAGTG
TCTCCCTCTGTGGCCTGAAAATGGTTCAGGGAAGTTGTGCGTCCGTGTTGTCGGATCAGA
ATCCACCTCTAAGTTCTTCTTCTTTAACCGTCAGGACAACGGCACCCTGCTGAGCCTTGA
CATGTGCGGCGGGATCATCGTAGACGTCAACATCTCTGATCTGTCGACCGTCATCAGCTT
CAGTGATTATTATGAAGGAGCAGCTCC----------------GGCCCTGCTGCTCAACC
ACACGCCTTGGGTCACCATCAGCTACAGGCAGCGCGGCTCGCAGGTGGTTCACCAGCTGA
AACCCAATGAGGCTCGGCGGTTTGTGTGGGACGACCCGACAGGAAACCGAACACTCAGCT
GGAGCTGCATGGAACACTGTGGAGAGCTGGATCTGCTGAAGGATGAGGTGGGTCAGTTCT
CCTACGACAGCCTGTCTCAGGTTCACTGGGTTTCCTTCCTGGACGGACGCCAGCGGGTGA
TGCTGTTCACCGAGGACGTTGCCGTGGTGACGAAGGCCCGGCAGGCTGAAGAGCTCGAAC
AGTTCCAACAGGAAGTGAAGGTGTCGCTGCAAAACCTCGGACTGTCACTGATCAACAACG
CCAGCCGGCAAGAGATCTCTTACATTGGTATCACCAGCTCAGGTGTGGTTTGGGAGATGA
AGCCAAAGAACCGGTGGAAGCCGTTCAGTCAGAAGAACATTAACCTGCTGGAGAAAACGT
ACCAGAGTCAGCTGAGCGGGAAGAACGAGGGGGGCTGGGTCAGACTGGAGACCAACCTGG
AGGTGAACCTCAGCGGAGCCAACATGATGATGCGTCAGCCATTTTCCTGCCCGGTCAGAA
GGAACTTCCTGTCGGGGATCCAGGTGGAGTTCAAACAGTCGCTGCACCAGCGCAGCCTGA
GGGCACAGCTGCACTGGCTGCAGGTGGATAACCAGTTGCCGGGGGCCATCTTTCCCATCG
TCTTCCATCCTGTTCCTCCTCCCAAATCCATCGCTCTGGACTC---------------AG
AACCAAAGCCGTTTATCGACGTGTCCATCATCACCAGATTCAACCAGCACAGCAATGTGA
TGCAGTTCAAGTACTTCATGGCTCTGGTTCAGGAGATGGCGGTGAAGATTGATCAGGGTT
TCCTGGGAGCCATCTTGGCTTTGTTCACACCTGCTACTGATCCTCAGGCCGACAGACAGA
AGTCTCAGCTGCTAGAGAGAGATCTGCAGCTGCTGCAGACGGAGCTGATGGAGGCGTCGC
TCACCGATACGTCAGGACTCAGCTTCTTCGAACATTTCCACATCTCACCCATCAAGCTCC
ATCTCAGTCTGTCTCTGGGCTCCGGTGGTGAGGACTCGGCTCAAGAGCCAGCAGCGATGC
AGTCTCTGAACCTGTTGCTGAAAAGTATCGGAGCGACGCTGACCGACGTTGACGACCTCA
TCTTTAAACTGGCCTTCTTTGAGGTGAAGTACCAGTTTTACCGCAGAGAGAAGCTGATGT
GGGCAGTGGTCCGACACTACACTGAACAGTTCCTGAAGCAGATGTACGTTCTGGTTCTGG
GTCTGGACGTCCTGGGAAACCCATTTGGACTGATCCGAGGTCTGTCTGAGGGAGTCGAGG
CCTTCTTCTACGAACCTTTCCAGGGAGCTGTTCAGGGTCCCGAGGAGTTTGCTGAAGGTT
TTGTGATCGGAGTCCGCAGCCTGCTGGGTCACACTGTCGGTGGCGCTGCAGGTATGGTGT
CCAGGATCACAGGCTCAGTGGGTAAAGGTCTGGCTGCCATCACCATGGATAAAGAGTACC
AACAGAAACGACGGGAGGAGATGAACCGACCACCCAAAGACTTTGGAGAGAGTCTGGCTA
AAGGAGGGAAAGGGCTGTTGAAGGGAGTCATGGGCGGAGTCACAGGCATCGTCACCAAAC
CTGTGGAGGGGGCGAAGAAGGAGGGAGCAGCAGGGTTCTTTAAGGGAATCGGGAAAGGTT
TGGTGGGCGTGGTGGCGAGGCCAACAGGCGGCATCGTGGACATGGCCAGCAGCACCTTCC
AGGGCATCCAGAGAGTGGCGGAGTCAACGGAGGAAGTGACCAAACTGAGGCCGGTGCGTC
TGATCAGGGAGGATGGGATCATCCGACCGTATGACCTGACGGAGTCGCAAGGTTTCGACC
TTTTTCAGCGCTCAGATATCAAACAGCTGGAAGGTGAAGTGTTCAGAGATCACTGTCAGT
ATCCTGGACACCGAAAGACCAACATCATCGTCACCAACAGGAGGGTCCTGTGTGTGAAAG
AGATCGACTTCGTTGGTCACTTTAACAGAGAGTGGGAATGTTTGTTTGAGAACTTTTATC
GTCCTGCATCTGTGACGGGATCTGAGCTGAAGATCTACTGCAAGGAGCAGCAGAAACTGA
AGTTACCAAAGAAAGATGGTCAGGACTCTGTGAGGAACATTCAGCTGAGAGACCCAAAGA
CTGCACAGAAGCTGCACATGGCCATATCCGACGCTCAGGTGGCACAGCAGCAGCACCGCA
TGGCGAGACAGAAGTCGCAGCGCTTCCTCAAACTGAGCAACAAACAATGA
