# Supplementary material for: Chromosome-Level Genome Assembly of the Speckled Blue Grouper (Epinephelus cyanopodus) Provides Insight into Its Adaptive Evolution
Source: Biology (Basel). 2022 Dec 13;11(12):1810. doi: 10.3390/biology11121810 (PMC9775623; doi:10.3390/biology11121810)
Supplement: Supplementary file 1 [file biology-11-01810-s001.zip › Supplemental Data/HO01425.align]

>C.altivelis-GLEAN-10025168_alt
ATGGCTGACTCAACCAGCAGCAGCCGCTCTGACTCTTCATCATCATCATGCAACAACTCT
TCTTCCTCACTCAGGGACCTCACACACTCAGCCTTACAGCTCATCCACTGGAAGGAACTG
AAGAAGTCGGCAGCGGCGTTCAGCTTATCGCTACTGGTTCTCGTCTCTGTGGCAACACTA
TCTGTCATCAGTGTGGTGTCCTACCTGCTGCTGGCATTCCTCTGTGTCACTATCACCTTC
AGGGTTTATAAATCAGTGATTCAGGCCATCCAGAAATCTGATGAAGGACATCCATTCAGG
TCTCTGTTGGACAGGGACATCTCGGTGTCATCAGAGTCAGTCCGACTGCTGGCTGACCAG
TTCCTGATTCAACTTAACTGGTTCAGCAGTCAGATCAGGAAGCTGTTGCTGGTCCAAGAC
CTGGTTGACTCTCTGAAGCTGGCTGCTGTCATGTGGATGATGACGTATGTTGGCGCCATC
TTTAACGGTGTCACCATCCTCATCCTTGCTGACATCATCGTCTTCACCACGCCGCTGATC
TACCAGAAGAATAAGACGCAGATCGATCGGACCATCGAGGTGTTACAGTTCAGAATGGAC
AAGATGCTGCTGAATCCCATCCCCCTCCTCCTGCAACTCCACATCCCTCCGAAGGCCTAC
TTCCCCCTCCTCCATTACGTCCTCATTATAGACGTAGGCTTTGGCAGGTACTTCACCAGT
CGTCTGAAGGACTCCTCATTGGTCCATTATTCAGCCAATCAGACGGAGGCAGTGGGTGAA
CATCGCAGCGTTCTGGAAGCCAAATTCAACAACGTGATGACGCTGTGCGCCATGCTGCCG
CTGCTCCTCTGCACCTGCCTCAACTCCTTCCTGCACTCACTTATTCCTCAGCGTCTGCGT
GTGATGGGCAGTCTGATCGTCATTATGTTTGTCTTCATTGCTACCGCCATCCTCGTCAAA
CTTCCTCTGGAGCCGCTGCCCTTCTTCTGCGTTACCATGGTGAAGATTGTCATCATTAAC
TCATTTGGGGCAGTGCTTCAGGGCAGTCTGTTCGGGATGGCCGGGTTGCTGCCAGCATCC
TATACAACTCCAATCATGAGTGGTCAGGGACTTGCTGGAACCTTCGCTGCCTTCGCCATG
ATCTGCGCCATCACAAGTGGGTCAGAGCTTCATGACGCAGCGTTTGGGTATTTCATCACA
GCCTGTGCTGTTATTTTTCTGTCCATCCTTTCCTACATCCTGCTGCCTCGACT-------
------------------------------------------------------------
------------------------------------------------------------
--------------------GGAGTTTTTCCAGTTTCATCAGGACAGAAACAGGAAACAG
AGAGCAGATGAGGACAACTCAGTAAATCTGATGAACAGAGAGAATAATGACGAAGCAGCT
GATCAGAATAAACAACGCGTCCCCATGATAGAAATCTTTAAGAAGATATGGCTGTTGGCT
CTGTCAGTCTGTTTCACCTTTACGGTCACTATCGGCACGTTTCCCGCCATCACTGCCGAC
ACCAAATCCACAATCGCTGACGGAGGATTGTGGGCGCGGTACTTCATCCCTGTCGGCTGC
TTCCTGCTCTTTAATCTGTGTGACTGGGGTGGGCGGAGTTTAACAGCCATCTGTACGTGG
CCCAGGAAGGACAGTGTGCTGCTTCCTGTGTCCATCGTTTGTCGTCTCGTTTTCATCCCT
CTCTTCATGTTGTGTAATGTTCAACCTCGACTCAACCTGCCCGTCGTCTTCCATCATGAT
GGCTGGTTCATCTTCTTTATGATCCTCTTCGCATTCAGTAATGGATACCTGGCGAGTCTG
TGCATGTGCTTTGGTCCGGAGAAAGTTCTTCCTCATGAATCCGAATCAGCCGGAGCCATC
ATGGCCTTCTTTCTGTCTCTGGGTTTGGCTTCAGGAGCTGCTCTGT--------------
-------------------------------------------CCTTTCTCCTCA-----
GAGCA--------------CTGGTT-----------------------TAA
>Epmoa-GLEAN-10019354_moa
TTTATTT-----------------------------------------------------
------------------------------------------------------------
------------------------------------------------------------
------------------------------------------------------------
-------------------------------------------------------TGAAA
ACTTCTTCCTGCAGG--TATTTTGGCGT--------------------CTGGCTGATT--
-------TTCTTCATACTCGGTTTGG-----------GAACGCTGCTG------------
----------CCCTGGAACT----------------------------------------
----------------TCTTCATGACTGCTACCAT-------------------------
------------------------------------------------------------
------------------------------------------------------------
-----------------------------------------------GTACTTCACCAGC
CGTCTGAAGGACTCCTCATTGGTCCATTATTCAGCCAATCAGACGGAGGCAGCGGGTGAA
CATCGCAGCGTTCTGGAGGCCAAATTCAACAACGTGATGACGCTGTGCGCCATGCTGCCG
CTGCTCCTCTGCACTTGCCTCAACTCCTTCCTGCACTCACTTATTCCTCAGCGTCTGCGT
GTGATGGGCAGTCTGATCATCATTATGTTTGTCTTCATCGCTACCGCCATCCTTGTCAAA
CTTCCTCTGGAGCCGCTGCCCTTCTTCTGCGTTACCATGGTGAAGATTGTCATCATTAAC
TCATTTGGGGCAGTGCTTCAAGGCAGTCTGTTCGGGATGGCCGGGTTGCTGCCAGCATCA
TATACAACTCCAATCATGAGTGGTCAGGGACTTGCTGGAACCTTTGCTGCCTTCGCCATG
ATCTGCGCCATCACAAGTGGCTCAGAGCTTCATGACGCAGCGTTTGGGTATTTCATCACA
GCCTGTGTTGTTATTTTTCTGTCCATCCTTTCCTACATCCTGCTGCCTCGGCTGCTGCGC
CTGCATCTAAATAGCAATGACACTTGCGACATGGATTATGTGCCCTCCGCCGTCCGCTTA
GGACCCTTTGTCTCAAACCTTCAACAGAGTCCGATCTTTAACTCTGAGAAACGTGTCCAT
GTGGTGTGTTTGTGTTTTCAGGAGTTTTTCCAGTTTCATCAGGACAGAAACAGGAAACAG
AGAGCAGACGAAGACAACTCAGTAAATCTGATGAACAGAGAGAATAATGACGAAGCAGCT
GATCAGAATAAACAACGCGTCCCCATGATAGAAATCTTTAAGAAGATATGGCTGTTGGCT
CTGTCAGTCTGTTTCACCTTTACCGTCACCATCGGCACGTTTCCCGCCATCACTGCCGAC
ACCAAATCCACCCTCGCTGACGGAGGATTGTGGGAGCGGTACTTCATCCCCGTCGGCTGC
TTCCTGCTCTTTAACCTTTGTGACTGGGGTGGGCGGAGTTTAACAGCCATCTGTATGTGG
CCCAGGAAGGACAGTCTGCTACTTCCTGTGTCCATCGTTTGTCGTCTCGTTTTCATTCCT
CTCTTCATGTTGTGTAATGTTCAACCTCGACTCAACCTGCCCGTCGTCTTCCATCATGAT
GGCTGGTTCATCTTCTTTATGATCCTCTTCGCCTTCAGTAACGGATACCTGGCGAGTCTG
TGCATGTGCTTTGGTCCGGAGAACGTTCTTCCTCATGAATCTGAATCAGCCGGAGCCATC
ATGGCCTTCTTTCTGTCACTGGGTTTGGCTTCAGGAGCTGCTCTGT--------------
-------------------------------------------CCTTCCTCCTCA-----
GAGCA--------------CTGGTT-----------------------TAA
>E.fuscoguttatus.25384_fus
ATGGCTA-----------------------------------------------------
------------------------------------------------------------
------------------------------------------------------------
------------------------------------------------------------
-------------------------------------------------------TCAGG
TCACCGAGAGACAAG--TATTTTGGCGT--------------------TTGGCTGATT--
-------TTCTTCATACTCGGTTTGG-----------GAACGCTGCTG------------
----------CCCTGGAATT----------------------------------------
----------------TCTTCATGACTGCTACCAT-------------------------
------------------------------------------------------------
------------------------------------------------------------
-----------------------------------------------GTACTTCACCAGC
CGTCTGAAGGACTCCTCATTGGTCCATTATTCAGCCAATCAGACGGAGGCAGCGGGTGAA
CATCGCAGCGTTCTGGAGGCCAAATTCAACAACGTGATGACGCTGTGCGCCATGCTGCCG
CTGCTCCTCTGCACCTGCCTCAACTCCTTCCTGCACTCACTTATTCCTCAGCGTCTGCGT
GTGATGGGCAGTCTGATCATCATTATGTTTGTCTTCATCGCTACCGCCATCCTCGTCAAA
CTTCCTCTGGAGCCGCTGCCCTTCTTCTGCGTTACCATGGTGAAGATTGTCATCATTAAC
TCATTTGGGGCAGTGCTTCAGGGCAGTCTGTTTGGGATGGCTGGGTTGCTGCCAGCATCA
TATACAACTCCAATCATGAGTGGTCAGGGACTTGCTGGAACCTTTGCTGCCTTCGCCATG
ATCTGCGCCATCACAAGTGGCTCAGAGCTTCATGACGCAGCATTTGGGTATTTCATCACA
GCCTGTGTTGTTATTTTTCTGTCCATCCTTTCCTACATCCTGCTGCCTCGACT-------
------------------------------------------------------------
------------------------------------------------------------
--------------------GGAGTTTTTCCAGTTTCATCAGGACAGAAACAGGAAACAG
AGAGCAGATGAGGACAACTCAGTAAATCTGATGAACACAGAGAATAATGACGAAGCAGCT
GATCAGAATAAACAACGCGTCCCCATGATAGAAATCTTTAAGAAGATATGGCTGTTGGCT
CTGTCAGTCTGTTTCACCTTTACCGTCACCATTGGCACGTTTCCCGCCATCACTGCCGAC
ACCAAATCCACCCTCGCTGACGGAGGATTGTGGGAGCGGTACTTCATCCCCGTCAGCTGC
TTCCTGCTCTTTAACCTGTGTGACTGGGGTGGGCGGAGTTTAACAGCCATCTGTATGTGG
CCCAGGAAGGACAGTCTGCTGCTTCCTGTGTCCATCATTTGTCGTCTCGTTTTCATCCCT
CTCTTCATGTTGTGTAATGTTCAACCTCGACTCAACCTGCCTGTCGTCTTCCATCATGAT
GGCTGGTTCATCTTCTTTATGATCCTCTTCGCCTTCAGTAACGGATACCTGGCGAGTCTG
TGCATGTGCTTTGGTCCGGAGAACGTTCTTCCTCATGAATCCGAATCAGCCGGAGCCATC
ATGGCCTTCTTTCTGTCTCTGGGTTTGGCTTCAGGGGCTGCTCTGT--------------
-------------------------------------------CCTTCCTCCTCA-----
GAGCA--------------CTGGTT-----------------------TAA
>Ecy-GLEAN-10022607_Ecy
------------------------------------------------------------
------------------------------------------------------------
------------------------------------------------------------
------------------------------------------------------------
------------------------------------------------------------
------------------------------------------------------------
------------------------------------------------------------
------------------------------------------------------------
---------------------ATGACTGCTACCAT-------------------------
------------------------------------------------------------
------------------------------------------------------------
-----------------------------------------------GTACTTCACCAGC
CGTCTGAAGGACTCCTCATTGGTCCATTATTCAGCCAATCAGACGGAGGCAGCAGGTGAA
CAACGGAGCGTTCTGGAGGCCAAATTCAACAACGTGATGACGCTGTGTGCCATGCTGCCG
CTGCTCCTCTGCACCTGCCTCAACTCCTTCCTGCACTCACTTATTCCTCAGCGTCTACGT
GTGATGGGCAGTCTGATCATCATTATGTTTGTTTTCATCGCTACCGCCATCCTCGTCAAA
CTTCCTCTGGAGCCGCTGCCCTTCTTCTCCATTACCATGGTGAAGATTGTCATCATTAAC
TCATTTGGGGCAGTGCTTCAGGGCAGTCTGTTTGGGATGGCCGGATTGCTGCCAGCTTCA
TATACAACTCCAATCATGAGTGGTCAGGGACTTGCTGGAACCTTCGCTGCCTTCGCCATG
ATCTGCGCCATCACAAGT------------------------------------------
--CTGATCAATAACTCTTC-----------------------------------------
------------------------------------------------------------
------------------------------------------------------------
--------------------AGAGTTTTTCCAGTTTCATCAGGACAGAAACAGGAAACAG
AGAGCAGATGAGGACAACTCAGTAAATCTGATGAACAG----------------------
------------------------------------------------------------
-----AGTCTGTTTCACCTTTACCGTCACCATCGGCACGTTTCCCGCCATCACTGCCGAC
ACCAAATCCACCCTCGCTGACGGAGGATTGTGGGAGCGGTACTTCATCCCCGTCAGCTGC
TTCCTGCTCTTTAACCTGTGTGACTGGGGTGGGCGGAGTTTAACAGCCATCTGTATGTGG
CCCAGGAAGGACAGTCTGCTACTTCCTGTGTCCATTGTTTGTCGTCTTGTCTTTGTTCCT
CTCTTCATGTTGTGTAATGTTCAACCTCGACTCAACCTGCCCGTCGTCTTCCATCACGAC
GGCTGGTTCATCTTCTTCATGATCCTCTTCGCCTTCAGTAATGGATACCTGGCGAGCCTG
TGCAT---------------GAACGTTCTTCCTCATGAATCTGAATCAGCTGGAGCCATC
ATGGCCTTCTTTCTGTCTCTGGGTTTGGCTTCAGGAGCTGCTCTGT--------------
-------------------------------------------CCTTCCTCCTCA-----
GAGCA--------------CTGGTT-----------------------TAA
>OF05081-RA_aka
ATGGCAG-----------------------------------------------------
---------------TCCATCGATCCATCAGTCCATCAATCTATCAAAGGAAAATGGCTG
------------------------------------------------------------
------------------------------------------------------------
-------------------------------------------------------TCAGC
TCACCGAGAGACAAG--TATTTTGGCGT--------------------CTGGCTGATT--
-------TTCTTCATACTCGGTTTGG-----------GAACGCTGCTG------------
----------CCCTGGAACT----------------------------------------
----------------TCTTCATGACTGCTACCAT-------------------------
------------------------------------------------------------
------------------------------------------------------------
-----------------------------------------------GTACTTCACCAGC
CGTCTGAAGGACTCCTCATTGGTCCATTATTCAGCCAATCAGACGGAGGCAGCAGGTGAA
CATCGGAGCGTTCTGGAGGCCAAATTCAACAACGTGATGACGCTGTGCGCCATGCTGCCG
CTGCTCCTCTGCACCTGCCTCAACTCCTTCCTGCACTCACTTATTCCTCAGCGTCTACGT
GTGATGGGCAGTCTGATCATCATTATGTTTGTTTTCATCGCTACCGCCATCCTCGTCAAA
CTTCCTCTGGAGCCGCTGCCCTTCTTCTCCATTACCATGGTGAAGATTGTCATCATTAAC
TCATTTGGGGCAGTGCTTCAAGGCAGTCTGTTTGGGATGGCCGGATTGCTGCCAGCTTCA
TATACAACTCCAATCATGAGTGGTCAGGGACTTGCTGGAACCTTCGCTGCCTTCGCCATG
ATCTGCGCCATCACAAGTGGCTCAGAGCTTCATGATGCAGCGTTTGGGTATTTCATCACA
GCCTGTGTTGTTATTTTTCTGTCCATCCTTTCCTACATCCTGCTGCCTCGACT-------
------------------------------------------------------------
------------------------------------------------------------
--------------------GGAGTTTTTCCAGTTTCATCAGGACAGAAACAGGAAACAG
AGAGCAGACGAGGAAAACTCAGTAAATCTGATGAACAGAGAGAATAATAACGAAGCAGCT
GATCAGAATAAACAACGCGTTCCCATGATAGAAATCTTTAAGAAGATATGGCTGTTGGCT
CTGTCAGTCTGTTTCACCTTTACCGTCACCATTGGCACGTTTCCCGCCATCACTGCCGAC
ACCAAATCCACTCTCGCTGACGGAGGATTGTGGGAGCGGTACTTCATCCCCGTCAGCTGC
TTCCTGCTCTTTAACCTGTGTGACTGGGGTGGGCGGAGTTTAACAGCCATCTGTATGTGG
CCCAGGAAGGACAGTCTGCTACTTCCTGTGTCCATCGTTTGTCGTCTCGTTTTTGTTCCT
CTCTTCATGTTGTGTAATGTTCAACCTCGACTCAACCTGCCTGTCGTCTTCCATCACGAT
GGCTGGTTCATCTTCTTCATGATCCTCTTCGCCTTCAGTAATGGATACCTGGCGAGCCTG
TGCATGTGCTTTGGTCCGGAGAACGTTCTTCCTCATGAATCTGAATCAGCCGGAGCCATC
ATGGCCTTCTTTCTGTCTCTGGGTTTGGCTTCAGGAGCTGCTCTGTGTTTGCTTCAGAAT
GACAAAGAGAGCTATGCGACACCCATCACCACAGGAGATCTCACCTCACACCTCACTGTT
GAACAGCTCCCACCTCTTTCCGGTTGGGCCTGGGATAGCAGAGGCAACTGA
>XP-033479933.1_lan
ATGGCTG-----------------------------------------------------
------------------------------------------------------------
------------------------------------------------------------
------------------------------------------------------------
-------------------------------------------------------TCAGC
TCACCGAGAGACAAG--TATTTTGGCGT--------------------CTGGCTGATT--
-------TTCTTCATACTCGGTTTGG-----------GAACACTGCTG------------
----------CCCTGGAACT----------------------------------------
----------------TCTTCATGACTGCTACCAT-------------------------
------------------------------------------------------------
------------------------------------------------------------
-----------------------------------------------GTACTTCACCAGC
CGCCTGAAGGACTCCTCATTGGTCCATTATTCAGCCAATCAGACGGAGGCAGCAGGTGAA
CATCAGAGCATTCTGGAGGCCAAATTCAACAACGTGATGACGCTGTGCGCCATGCTGCCG
CTGCTCCTCTGCACCTGCCTCAACTCCTTCTTGCATTCACTTATTCCTCAGCGTCTACGT
GTGATGGGCAGTCTGATCATCATTATGTTTGTTTTCATCGCTACCGCCATCCTCGTCAAA
CTTCCTCTGGAGCCGCTGCCCTTCTTCTCCATTACCATGGTGAAGATTGTCATCATTAAC
TCATTTGGGGCAGTGCTTCAGGGCAGTCTGTTTGGGATGGCCGGATTGCTGCCAGCTTCA
TATACAACTCCAATCATGAGTGGTCAGGGACTTGCTGGAACCTTCGCTGCCTTCGCCATG
ATCTGCGCCATCACAAGTGGCTCAGAGCTTCATGATGCAGCGTTTGGGTATTTCATCACA
GCCTGTGTTGTTATTTTTCTGTCCATCCTTTCCTACATCCTGCTGCCTCGACT-------
------------------------------------------------------------
------------------------------------------------------------
--------------------GGAGTTTTTCCAGTTTCATCAGGACAGAAACAGGAAACAG
AGAGCAGACGAGAACAACTCAGTAAATCTGATGAACAGAGAGAATAATGACGAAGCAGCT
GATCAGAATAAACAACGCGTTCCCATGATAGAAATCTTTAAGAAGATATGGCTGTTGGCT
CTGTCAGTCTGTTTCACCTTTACCGTCACCATCGGCACGTTTCCCGCCATCACTGCCGAC
ACCAAATCCACCCTTGCTGACGGAGGATTGTGGGAGCGGTACTTCATCCCCGTGAGCTGC
TTCCTGCTCTTTAACCTGTGTGACTGGGGTGGGCGGAGTTTAACAGCCATCTGTATGTGG
CCCAGGAAGGACAGTCTGCTACTTCCTGTGTCCATCGTTTGTCGTCTCGTCTTTGTTCCT
CTCTTCATGTTGTGTAATGTTCAACCTCGACTCAACCTGCCCGTCGTCTTCCATCACGAC
GGCTGGTTCATCTTCTTCATGATCCTCTTCGCCTTCAGTAATGGATACCTGGCGAGCCTG
TGCATGTGTTTTGGTCCGGAGAATGTTCTTCCTCATGAATCTGAATCAGCCGGAGCCATC
ATGGCCTTCTTTCTGTCTCTGGGTTTGGCTTCAGGAGCTGCTCTGT--------------
-------------------------------------------CCTTCCTCCTCA-----
GAGCA--------------CTGGTT-----------------------TAA
