# Supplementary material for: Chromosome-Level Genome Assembly of the Speckled Blue Grouper (Epinephelus cyanopodus) Provides Insight into Its Adaptive Evolution
Source: Biology (Basel). 2022 Dec 13;11(12):1810. doi: 10.3390/biology11121810 (PMC9775623; doi:10.3390/biology11121810)
Supplement: Supplementary file 1 [file biology-11-01810-s001.zip › Supplemental Data/HO01433.align]

>Ecy-GLEAN-10022627_Ecy
---------------CTGAAGGTGTTCGTGAGTTCTCCGAG---------------CTTC
AGGTTCTCTACCTGGATGTTTCCGGACAGGTGTTCCGTCCGAGACGTTCTGAGACGGTTC
GTCCAGCAGCAGGGAGT---TTCTTCTTCAGATTTCTACGTCATCAGAAATGGTCGACGG
CCACAGCTGGAGGATCCTCTGCAGCAGGGAGCCGTCTATCACCTGGAGCCCCGCCTCTGT
GGAGGGAAAGGGGGGTTTGGCTCCATGCTGCGAGCTCTGGGCGCTCAGATCGAGAAGACG
ACAAACCGTGAGGCCTGCAGAGACCTGAGTGGCCGACGCCTCCGAGACGTCAACCACGAG
AAAGAGATGGCAGAGTGGTTGAAGAAGCAGGCGGAGCGCGAGGCGGAGAAGGAGCAGCGT
CGTCTGGAGCGTCTGCAGAGGAAACTGTCTGAACCCAAACACCAGTTCTCTGATCCCGAG
TACCAGCAGCAGTGTCACGACCTGTCAGAGAGACTCGAGGACTCGGTCATCAAAGGCCTG
CAGGCGTCCTCCAGCAGTCAGGTGAAGGTGGACGACGTCTCAGCAGCAAAGAGACCAAAC
TGTGATCAGAGCGAGCAGCCGTACAAGAAGAAGAGGAAGACGACGGTGCCATCAGCGGCA
TCAGCGCGTTTCTGGACGGGACTGGGCGAGATGCTGAGCTCAGAGGACGAAGATGACGAC
GCTGACAATGAGGAGGAAGGAGGAGAGTCTCCGTCCACGTCCTCCTCCAGCTATGCTGCT
GCTGCTACCATGACAACACAGACAGAGGAGTCTGAGCAGAGCAGCAGCTCGT---CCGCC
TCCGACCGCAGCTCCTCCGCCCCACCTGGACAGAGCTCCGCCCCACCTGGACAGAGCTCC
ATCACA------------------------------------------------------
------------------------------------------------------------
------------------------------------------------------------
------------------------------------------------------------
------------------------------------------------------------
-------------------------------------------CTGGACAGAGCTCCATC
A-----------------------------------------------------------
----------------------------------------------CACCTGCAGAGGAG
CAGAAACCATCTGAGGAGTTCAGCTGTTTCTCTCAGCAGAAGGGCCTTAAAATCCGGAGA
TTACAGCGCCGATTTATCACCGTCAGTCCGCAACATCCACAGCACCGACACCGG-----C
TGCACCTG---CTCCTGCAGGCCGGCCGAGAGACGCTTC---------AACCCGGCAGAG
ACCCGCAGCGGCGC----CCCGGC---------TCAGA-AACAAACCAGAAAACGCACGA
TTATGAAGGAAGTCGGGATATTAACGGGGATCCCGGATCACTGA
>OF19755-RA_aka
ATGGAGGATTCTAACATGGAGGTGTTCGTGAGTTCTCCGAG---------------CTTC
AGGTTCTCTACCTGGATGTTTCCGGACAGGTGTTCCGTCCGAGACGTTCTGAGACGGTTC
GTCCAGCAGCAGGGAGT---TTCTTCATCAGATTTCTACGTCATCAGAAATGGTCGACGG
CCACAGCTGGAGGATCCTCTGCAGCAGGGAGCCGTCTATCACCTGGAGCCCCGCCTCTGT
GGGGGGAAAGGGGGGTTTGGCTCCATGCTGCGAGCTCTGGGCGCTCAGATCGAGAAGACG
ACAAACCGTGAGGCCTGCAGAGACCTGAGTGGCCGACGCCTCCGAGACGTCAACCACGAG
AAAGAGATGGCAGAGTGGTTGAAGAAGCAGGCGGAGCGCGAGGCGGAGAAGGAGCAGCGT
CGTCTGGAGCGTCTGCAGAGGAAACTGTCTGAACCCAAACACCAGTTCTCTGATCCCGAG
TACCAGCAGCAGTGTCACGACCTGTCAGAGAGACTCGAGGACTCGGTCATCAAAGGCCTG
CAGGCGTCCTCCAGCAGTCAGGTGAAGGTGGACGACGTCTCAGCAGCAAAGAGACCAAAC
TGTGATCAGAGCGAGCAGCCGCACAAGAAGAAGAGAAAGACGACGGCACCAGCAGCGGCA
TCAGCGTGTTTCTGGACGGGACTGGGCGAGATGCTGAGCTCAGAGGACGAAGACGACAAC
GCTGATGATGAGGAAGAAGGAGGAGAGTCTCCGTCCACGTCCTCCTCCAGCTATGCTGCT
GCTGTTACCATGACAACACAGACAGAGGAGTCTGAGCAAAGCAGCAGCTCGTCTGCTGCC
TCCGACCGCAGCTCCTCCGTCACACCTGGACAGAGCTCCGTCACACCTGGACAGAGCTCC
ATTACACCTGGACAGAGCTCCGTCACACCTGGACAGAGCTCCGTCACACCTGGACAGAGC
TCCATTACACCTGGACAGAGCTCGATTACACCTGGACAGAGCTCCACCACACCTGGACAG
AGCTCCACCACACCTGGACAGAGCTCCACCACACCTGGACAGAGCTCCATCACACCTGGA
CAGAGCTCCGTCACACCTGGACAGAGCTCCACCACACCTGGACAGAGCTCCGTCACACCT
GGACAGAGCTCCATTACACCTGGACAGAGCTCCACCACACCTGGACAGAGCTCCGTCACA
CCTGGACAGAGCTCCATTACACCTGGACAGAGCTCCACCACACCTGGACAGAGCTCCGTC
ACACCTGGACAGAGCTCCATTACACCTGGACAGAGCTCCACCACACCTGGACAGAGCTCC
GTCACACCTGGACAGAGCTCCGTCACACCTGGACAGAGCTCCGTCACACCTGCAGAGGAG
CAGAAACCATCTGAGGAGTCCAGCTGTTTCTCTCAGCGGAAGGGCC--GGTCTCCGCTGG
---------------------ATCTGTCCTCGGTGTCCTCTGTGGCTCAGCTGGAGTCTC
TGGGTCTGGACGTCCTGAAGGAGGAACT---GATTTCTCGAGGTTTGAAATGCGGGGGAA
CGCTGATGGAGCGTGCCGCCCGGCTTTTCTCGGTCAGAGGGCTGACTCGAGATCAGATTG
ACCCGACGCTGCTCGTCAAACCGGCCAAGACAAAGAGGAAGTGA
>Epmoa-GLEAN-10019332_moa
ATGGAGGAATCAAACATGGAGGTGTTCGTGAGTTCTGCGAG---------------CTTC
AGGTTCTCTACCTGGATGTTTCCGGACAGATGTTCAGTCCGAGACGTTCTGAGACGGTTC
GTCCAGCAGCAGGGAGT---TTCTTCTTCAGATTTCTACGTCATCAGAAATGGTCGACGG
TCACAGCTGGAGGATCCTCTGCAGCAGGGAGCCATCTATCACCTGGAGCCCCGCCTCTGT
GGAGGGAAAGGGGGGTTTGGCTCCATGCTGCGAGCTCTGGGCGCTCAGATTGAGAAGACG
ACAAACCGTGAGGCCTGCAGAGACCTGAGTGGTCGACGCCTCCGAGACGTCAACCACGAG
AAAGAGATGGCAGAGTGGTTGAAGAAGCAGGCGGAGCGCGAGGCGGAGAAGGAGCAGCGT
CGTCTGGAGCGTCTGCAGAGGAAACTGTCTGAACCCAAACACCAGTTCTCTGATCCCGAG
TACCAGCAACAGTGTCACGACCTGTCGGAGAGACTCGAGGACTCGGTCATCAAAG-----
-----------------------------------TGTGTCACCAT--------------
------------------------------------------------------------
------GGTTACAGGACGGGACTGGGCGAGATGCTGAGCTCAGAGGACGAAGACGACGAC
GCTGACGATGAGGAGGAGGGAGGAGAGTCTCCGTCCATGTCCTCCTCTAGCTACGCTGCT
GCTGTTACCATGACAACACAGACAGAGGAGTCTGAGCAGAGCAGCAG-------------
--------------CTCCACCACACCTGGACAGAGCTCCGTCACACCTGGACAGAGCTCT
GTCACACCTGGACAGAGCTCCACCACACCTGGACAGAGCTCCGT----------------
------------------------------------------------------------
------------------------------------------------------------
------------------------------------------------------------
------------------------------------------------------------
--------------------------------------CACACCTGGACAGAGCTCCGTC
A-----------------------------------------------------------
-------------------------CACCTGGACAGAGCTCCACCACACCTGCAGAGGAG
CAGAAACCATCTGAGGAGTCCAGCTGTTGCTCTCAGCAGAAGGGCC--GGTCTCCGGTGG
---------------------ATCTGTCCTCGGCGTCCTCTGTGGCTCAGCTGGAGTCTC
TGGGTCTGGACGTCCTGAAGGAGGAACT---GGTGTCTCGAGGTTTGAAATGCGGGGGAA
CACTGACGGAGCGTGCCGCCCGGCTTTTCTCCATCAGAGGGCTGACTCGAGATCAGATTG
ACCCGACGCTACTCGCCAAACCGGCCAAGACAAAAAGGAAGTGA
>C.altivelis-GLEAN-10025188_alt
---------------ATGGAGGTGTTCGTGAGTTCTCCGAGCTTCAGGTGTTCTTCCTTC
AGGTGTTCTACCTGGATGTTTCCGGACAGATGTTCAGTCCGAGACGTTCTGAGACGGTTC
GTCCAGCAGCAGGGAGT---TTCTTCTTCAGATTTCTACGTCATCAGAAATGGTCGACGG
TCACAGTTGGAGGATCCTCTGCAGCAGGGAGCCATCTATCACCTGGAGCCCCGCCTCTGT
GGAGGGAAAGGGGGGTTTGGCTCCATGCTGCGAGCTCTGGGCGCTCAGATTGAGAAGACA
ACAAACCGTGAGGCCTGCAGAGACCTGAGTGGTCGACGCCTCCGAGACGTCAACCACGAG
AAAGAGATGGCAGAGTGGTTGAAGAAGCAGGCGGAGCGCGAGGCAGAGAAGGAGCAGCGT
CGTCTGGAGCGTCTGCAGAGGAAACTGTCTGAACCCAAACACCAGTTCTCTGATCCCGAG
TACCAGCAGCAGTGTCATGACCTGTCAGAGAGACTCGAGGACTCGGTCATCAAAGGCCTG
CAGGCGTCCTCCAGCAGTCAGGTGAAGGTGGACGACGTCTCAGCATTAAAGAGACCAAAC
TGTGATCAGAGCGAGCAGCCGCACAAGAAGAAGAGGAAGACGACAGCGTCAGCAGCGGCG
TCAGTGTGTTTCTGGACGGGACTGGGCGAGATGCTGAGCTCAGAGGATGAAGACGACGAC
ACTGACGATGAGGAGGAGGGAGGAGAGTCTCCGTCCACGTCCTCCTCTAGCTATGCTGCT
GCTGTTACCATGACAACACAGACAGAGGAGTCTGACCAGAGCAGCAGCTCGTCTGCTGCC
TCCGACCGCAGCTACTCCGTCGCGCCTGGACAGAGCTCCGTCG-----------------
------------------------------------------------------------
------------------------------------------------------------
------------------------------------------------------------
------------------------------------------------------------
------------------------------------------------------------
------------------------------------------------------------
------------------------------------------------------------
----------------------------------------------CACCTGCAGAGGAG
CAGAAACCATCTGAGGAGTCCAGCTGTTGCTCTCAGTGGAAGGGCC--GGTCTCCCGTGG
---------------------ATCTGTCCTCGGTGTCCTCTGTGGCTCAGCTGGAGTCTC
TGGGTCTGGACGTCCTGAAGGAGGAACT---GATGTCTCGAGGTTTGAAATGCGGGGGAA
CACTGACGGAGCGTGCCGCCCGGCTTTTCTCCGTGAGAGAGCTGACTCGAGATCAGATTG
ACCCGACGCTACTCGCTAAACCGGCCAAGACAAAAAGGAAGTGA
>E.fuscoguttatus.25622_fus
ATGGAGGAATCTAACATGGAGGTGTTCGTGAGTTCTCCGAG---------------CTTC
AGGTTCTCTACCTGGATGTTTCCGGACAGATGTTCAGTCCGAGACGTTCTGAGACGGTTC
GTCCAGCAGCAGGGAGTTTCTTCTTCTTCAGATTTCTACGTCATCAGAAATGGTCGACGA
TCACAGCTGGAGGATCCTCTGCAGCAGGGAGCCATCTATCACCTGGAGCCCCGCCTCTGT
GGAGGGAAAGGGGGGTTTGGCTCCATGCTGCGAGCTCTGGGCGCTCAGATTGAGAAGACG
ACAAACCGTGAGGCCTGCAGAGACCTGAGTGGTCGACGCCTCCGAGACGTCAACCACGAG
AAAGAGATGGCAGAGTGGTTGAAGAAGCAGGCGGAGCGCGAGGCAGAGAAGGAGCAGCGT
CGTCTGGAGCGTCTGCAGAGAAAACTGTCTGAACCCAAACACCAGTTCTCTGATCCCGAG
TACCAGCAGCAGTGTCACGACCTGTCGGAGAGACTCGAGGACTCGGTCATCAAAGGTCTG
CAGGCGTCCTCCAGCAGTCAGGTGAAGGTGGACGACGTCTCAGCAGCAAAGAGACCAAAC
TGTGATCAGAGCGAGCAGCCGCACAAGAAGAAGAGGAAGACGACGGCGTCAGCAGCGGCG
TCAGTGTGTTTCTGGACGGGACTGGGCGAGATGCTGAGCTCAGAGGACGAAGACGACGAC
GCTGACGATGATGAGGAGGGAGGAGAGTCTCCGTCCACGTCCTCCTCTAGCTATGCTGCT
GCTGTTACCATGACAACACAGACAGAGAAGTCTGAGCAGAGCAGCAGCTCGTCTGCTGCC
TCCGACCGCAGCTCCTCTGCCACACCCGGACAGAGCTCCGCCGCACCTGGACAGAGCTCC
GCCGCACCTGGACAGAGCTCCGCCGCACCCGGACAGAGCTCCGT----------------
------------------------------------------------------------
------------------------------------------------------------
------------------------------------------------------------
------------------------------------------------------------
--------------------------------------CGCACCTGGACAGAGCTCCGTC
GCACCCGGACAGAGCTCCGCCGCACCCGGACAGAGCTCCGTCACACCCGGACAGAGCTCC
GCCACACCTGGACAGAGCTCCGTCACACCTGGACAGAGCTCCGTCACACCTGCAGAGGAG
CAGAAACCATCTGAGGAGTCCAGCTGTTGCTCTCAGCGGAAGGGCC--AGTCTCCGGTAG
---------------------ATCTGTCCTCGGTGTCCTCTGTGGCTCAGCTGGAGTCTC
TGGGTCTGGACGTCCTGAAGGAGGAACT---GATGTCTCGAGGTTTGAAATGCGGGGGAA
CACTGACGGAGCGTGCCGCCCGGCTTTTCTCTGTCAGAGGGCTGACTCGAGATCAGATTG
ACCCGACGCTACTCGCCAAACTGGCCAAGACAAAAAGGAAGTGA
>XP-033480319.1_lan
ATGGAGGAATCTAACATGGAGGTGTTCGTGAGTTCTCCGAG---------------CTTC
AGGTTCTCTACCTGGATGTTTCCGGACAGATGTTCAGTCCGAGACGTTCTGAGACGGTTC
GTCCAGCAGCAGGGAGTTTCTTCTTCTTCAGATTTCTACGTCATCAGAAATGGTCGACGG
TCACAGCTGGACGATCCTCTGCAGCAGGGAGCCATCTATCACCTGGAGCCCCGCCTCTGT
GGAGGGAAAGGGGGGTTTGGCTCCATGCTGCGAGCTCTGGGCGCTCAGATTGAGAAGACG
ACAAACCGTGAGGCCTGCAGAGACCTGAGTGGTCGACGCCTCCGAGACGTCAACCACGAG
AAAGAGATGGCAGAGTGGTTGAAGAAGCAGGCGGAGCGCGAGGCGGAGAAGGAGCAGCGT
CGTTTGGAGCGTCTGCAGAGAAAACTGTCTGAACCCAAACACCAGTTCTCTGATCCCGAG
TACCAGCAGCAGTGTCACGACCTGTCGGAGAGACTCGAGGACTCGGTCATCAAAGGCCTG
CAGGCGTCCTCCAGCAGTCAGGTGAAGGTGGACGACGTCTCAGCAGCAAAGAGACCAAAC
TGTGATCAGAGCGAGCAGTCGCACAAGAAGAAGAGGAAGACGACGGCGTCAGCAGCGGCG
TCAGTGTGTTTCTGGACGGGACTGGGCGAGATGCTGAGCTCAGAGGACGAAGACGACGAC
GCTGACGATGAGGAGGAGGGAGGAGAGTCTTCATCCATGTCCTCCTCTAGCTACGCTGCT
GCTGTTACCATGACAACACAGACAGAGGAGTCTGAGCAGAGCAGCAGCTCGTCTACTGCC
TCCGACCGCAGCTCCTCCGTCACACCTGGACAGAGCTCCGCCGCACCTGGACAGAGCTCC
GCCGCACCTGGACAGAGCTCCACCGCACCTGGACAGAGCTCCGC----------------
------------------------------------------------------------
------------------------------------------------------------
------------------------------------------------------------
------------------------------------------------------------
--------------------------------------CGCACCTGGACAGAGCTCCGCC
G-----------------------------------------------------------
----------------------------------------------CACCTGCAGAGGAG
CAGAAACCATCTGAGGAGTCCAGCTGTTGCTCTCAGCGGAAGGGCC--AGTCTCCGGTGG
---------------------ATCTGTCCTCAGTGTCCTCTGTGGCTCAGCTGGAGTCTC
TGGGTCTGGACGTCCTGAAGGAGGAACT---GATGTCTCGAGGTTTGAAATGCGGGGGAA
CACTGACGGAGCGTGCTGCCCGGCTTTTCTCCATCAGAGGGCTGACTCGAGATCAGATTG
ACCCGACGCTACTCGCCAAACCGGCCAAGACAAAAAGGAAGTGA
