# Supplementary material for: Chromosome-Level Genome Assembly of the Speckled Blue Grouper (Epinephelus cyanopodus) Provides Insight into Its Adaptive Evolution
Source: Biology (Basel). 2022 Dec 13;11(12):1810. doi: 10.3390/biology11121810 (PMC9775623; doi:10.3390/biology11121810)
Supplement: Supplementary file 1 [file biology-11-01810-s001.zip › Supplemental Data/HO01446.align]

>Epmoa-GLEAN-10019297_moa
ATGGCGGTGCAGGTGGAGTTGTGTTGTTTGGAGAGTTTCCCGGCTCACCTGAGTCCCCTG
GATGTTCTCATACTGAAATCTCACCTTAGCTCAGTTTTCCAGGATGACACCGACCCACCG
ACCGTCCTCTTCACCCCGCAGCGGCCTCGGGGCTCCGGGAGGCCGGGCATTTTACTGCGC
GTTCAGCCGACCACCGAGGAGGAGACTACGAGCTGCGGAGCGGGAAACTCCCCCAGAGCC
GAGTCCGAGCACCGGGTCCGGCTCTTCACCAGCCGCCTCTTCCTGCGGCTCCACGGACTC
CAGCGGATGGGCAGCACGGGAACCGTCCGGGCTCTGGAGCCGGTCCCCCTGGACAGACTG
GTGCTGGGAGCCCGCAGTCGGCAGAGCTTCCGCTGGGCTGGAGCCGAGCAGTTCACCGGA
GGGCTGCTGGAGCTCTGCCGCCCGGAACAGTGGCTGCTGGCCCGGCGCGGAGACCCGCTG
CTGCTGCCCCGACACCCGCTGCTGGGAGAGGACCCGGGACAGGTGCAGCAGCAGCTGTTG
GAGCTGCTGGTGTTGGACTGCAGTCCTGTAACACAGGGACGGATCACAGCTGACACCTCT
GTGGTGCTCACAGACTGCTGGGAGTCAGTGGAGCCCCCAGGGGCCCCCTTGCCCTGCAGA
CCCCTCACACTGTGCGTGTCAGACTTCGCTCATTACGCTGATGGCTTGGGAGGGGGGCGG
TCGCTTCTTGACAGCAGGAAGCTGCTGGGCTCGGGGTTCTCCGGCGTCCTGCAGGCGCTG
GAGTGCAGGGTGGACGTTCGAGTGGTGGACACTCAGCGGTGGCTCGGGGTCAGAGGTCAG
CAGGGAGCTGGCGTGGACGTGGACAGCTGTGTGTTTGTGAGCAAACAGCTGCTCCTCAGG
CTGGGGCTGTTCAACCAGGAGTGGGTGAAGCTGTGGGGGCCTCCTGCGGGTCACGGCGAC
GCGTGCAGGCAGCGGCTGGTCTCCGTGCTGGTGGTGGATTTAACGCAGAGTCCAGACCTG
CAGAACCACGACGAGGTCGGTTTCATTTCGCCAACTCTGTGGTTCAACATGACCGGAGGA
GACGTGATCCCAGCGAACAGCTGCACTCTGAGGATGAAGAGGTGGAAATCGTCTCCTGCT
TCTGCTGTGCCCGGCGCTCGACACTCTGACAGTTTCTGTCGCTCAGCTTCTCCAGCGTTC
GCCACCGAAATTCACATCCAGCCGGTCGTGTCTCCACTGTATAACAACGTCAGCTGCTGC
GACAACCTGCTGTCTGCACACTTCAGTACGCCAAGACTGGTTTCACAGGGAGACATCCTG
ACAGTTCCTGCTGAAAATCATCCCGACCTGCTGGAGAACAACTCAGAGGGAATTCACAGG
TGTCCAGTGCTGTTCTTCAGAGTGAAGAAGGTGTGTCCGTCTGCAGAGACAGAAGAAGAG
GA---AGGAGGAGGAGGAGCTTACCTGGCTGACAGACTGCACACCTCTCTCTACATGGAA
--------CAGCCGGCT---------TTTCAAAAGAAAATGCAGCTTATTCTCATG----
----------------------------------------------ACATGTTCCTCCTT
CA---------------GTGTGTGTGTAGTTACACT--------------TCCTGTTG--
-----------------------------------------------TTACCTGTGTGCA
GGTAGACTGTGTGAGTGTGTGTGCTGACACTCCTGCAGCGTCGGAGGTGAAGCTGAGCTC
GGTGTTTCAGCGGGCCGACGCCCTGCAGCCCTGCGTCCTGCTGCTCAGGAACCTGCAGCT
CCTGCTCACGGCTCGAGGAGGTGCAGAGGAGGACGGCAGAGTCCAGGCGGCGCTCTGCCA
GCTGCTCCACAGCGCCCCCAGCAGTGTGGTGGTGGTGGCGACAGTCTGCAGACCTCGGGA
GCTGTCTGCAGGTGTCATGGCAGCGTTTGTCCACCAGGTGGCGTTGGAGAGCCCCACCGA
GGAGCAGCGCCGCTCCATACTGGTCAACCTGAGCCGAGACCTTCAGCTGGGGAGAGACGT
CAACCTGGAGAGACTCGCCAAACTCACTGCAGGGTTCGTGTTGGGGGATCTGAGTGCTCT
GCTGGTGGAGGCTGGTCGAGCTGCCTGCAGGAGGCTGATTCACACCTGTGGTTGTCGGCA
GGAGGAGGATCTGTGCTCCAGTGGAGTGACTATCCTGAACCAGGACTTCACCTCCGCCCT
GGAGACCCTGCAGGACGCCCAGTCCACGTCCATTGGAGCCCCCAAGATCCCTGATGTGCG
TTGGGAGGATGTTGGAGGTCTGCAGCAGGTGAAGAAAGAGATCCTGGACACAGTTCAGCT
TCCTCTGCAGAGACCAGAGCTCCTGTCCCTGGGTCTGAACCGGACTGGAGTCCTGCTGTA
TGGACCACCGGGAACAGGGAAAACTCTGCTGGCCAAAGCTGTGGCTACTGAGTGCTCCAT
GACCTTCCTCAGTGTTAAAGGTCCGGAGCTCATCAACATGTACGTGGGTCAGAGTGAAGA
GAACATCAGAGAAGTGTTCGGCAGAGCGCGCTCAGCTGCTCCGTGTGTCGTCTTCTTTGA
TGAGCTGGACTCTCTGGCTCCCAGCAGGGGGCGCAGTGGAGACTCTGGAGGGGTGATGGA
CAGAGTCGTGTCTCAGCTGCTGGCCGAGCTCGATGCTCTGCACTCGTCTGTTGGGGTTTT
TGTGATCGGAGCGACAAATCGTCCGGACCTGTTGGACCAATCACTGCTGAGGCCGGGCAG
GTTCGATAAACTGGTCTACATTGGAATCAACGAGGACCGAGCCTCTCAGCTGCAGGTCCT
CCGAGCCATCCTAAGAAAATTCCAGCTGGACGCTGCTGTGGACCTGCAGCAGGTGGTGGA
GCGCTGCCCCGATCACATGACCGGCGCCGACCTGTATGCCCTCTGCTCAGACGCCATGAC
GGCCGCCATCAAGAGGAAGATCTCTCTCATCAACGATGGTCTGGACACAGAAGACTCGCC
TGTCCTTGTCTCCGTTGAGGATTTCTCTTCAGCGTTAGAAAACTTCATGCCGTCAGTTTC
ACACGAGGAGCTGCTGAGATACAGAAACATTCAACAGAAGCTCACTGCCAAGTAG
>OF10538-RA_aka
ATGGCGGTGCAGGTGGAGTTGTGTTGTGTGGACAGTTTCCCGGCTCACCTGAGCCCTCTG
GACGCGCTCATACTGAAGTCTCACCTGAGCTCAGTGTTCCAGGATGACACCGACCCACCG
ACCGTCCTCTTCACCCCGCAGCGGCCTCGGGGCTCCGGGAGGCCGGGCATTTTACTGCGC
GTTCAGCCGACCACCGAGGAGGAGACTACGGGCTGCGGAGCGGGAAACTCCCCCAGAGCC
GAGTCCGAGCACCGGGTCCGGCTCTTCACCAGCCGCCTCTTCCTGCGGCTCCACGGGCTC
CAGCGGGTCGGCAGCACGGGGACCGTGCGGGCTCTGGAGCCAGTCCCCCTGGACAGACTG
GTGCTGGGAGCCCGCAGTCGGCAGAGCCTCCGCTGGGCTGGAGCCGAGCAGTTCACCGGA
GGGCTGCTGGAGCTCTGCCGCCCGGGACAGTGGCTGCTGGCCCGGCGCGGAGACCCGCTG
CTGCTGCCCCGACACCCGCTGCTGGGAGAGGACCCGGGACAGGTGCAGCAGCAGCTGTTG
GAGCTGCTGGTGTTGGACTGCAGTCCTGTAACACAGGGACGGATCACAGCTGACACCTCC
GTGGTGCTCACAGACTGCTGGGAGTCAGCGGAGCCCCCAGGGGCCCCCCCGCCCTGCAGA
CCACTCACACTGTGCGTGTCAGACTTCGCTCATTACGCCGATGGCCTGGGAGGGGGGCGG
TCGCTTCTTGACAGCAGGAAGCTGCTGGGCTCGGGGTTCTCCGGCGTCCTGCAGGCGCTG
GAGTGCAGGGTGGACGTTCGAGTGGTGGACACTCAGCGGTGGCTCGGGGTCAGAGGTCAG
CAGGAAGGTGGCGTGGACGTGGACAGCTGTGTGTTTGTGAGCAAACAGCTGCTCCTCAGG
CTGGGGCTGTTCAACCAGGAGTGGGTGAAGCTGTGGGGGCCTCCTGCGGGTCACGGCGAC
GCGTGCAGGCAGCGCCTGGTCTCCGTGCTGGTGGTGGATTTAACGCAGAGTCCAGACCTG
CAGAACCACGACGAGGTCGGTTTCATTTCAGCGACTCTGTGGTTCAACATGACCGGAGGA
GACGTGATCCCATCGAACAGCTGCACTCTGAGGATGAAGAGGTGGAAATCATCTCCTGCT
TCTGCTGTGCCCGGCGCTCGACACTCTGACAGTTTCTGTCGCTCAGCTTCTCCAGCGTTC
GCCAGCGAGATTCACATCCAGCCGGTCGTGTCTCCGTTGTACAACAATGTCAGCTGCTGC
GACAACCTGCTGTCTGCACACTTCAGTACGCCCAGACTGGTTTCACAGGGAGACATCCTG
ACAGTTCCTGCTGAAAATCATCCTGACCTGCTGGAGAACAACTCAGAGGGAATTCACAGG
TGTCCAGTGCTGTTCTTCAGAGTGCAGAAGGTGTGTCCGTCTGCAGAGACAGAAGAAGAG
AA---AGGAGGAGGAGGAGCTTACCTGGCTGACAGACTGCACACCTCTCTCTACATGAGA
GCGTCCACCAGCAGCCCCGTCCCCTGTCTCTGTGTGGACGGCAGCTCATCTCTGTGGAGC
AGTCTGTCTCCTCCGGGCCTCGCTCAGACTGTGGAGCTACTCAGCAGCATCATCCTCCCT
CACCTGCAGCATAGCAGCTCTCTGTCTGGCTGCACCGTCCTCCTCCACGGTCCTGCAGGA
AGTGGAAAAGTAACTTCGGTCAGCGCGGCGAGCCGCAGGCTAAACCTCCACCTGC-TGAA
GGTAAACTGTGTGAGTGTGTTTGCTGACACTCCTGCAGCGTCAGAGGTGAAGCTGAGCTC
GGTGTTTCAGCGGGCCGACGCCCTGCAGCCCTGCGTCCTGCTGCTCAGGAACCTGCAGCT
CCTGCTCACGGCACGAGGAGGTGCAGAGGAGGACGGCAGAGTCCAGGCAGCACTCTGCCA
GCTGCTCCACAGCGCCCCCAGCAGTGTGGTGGTGGTGGCGACAGTCTGCAGACCTCGGGA
GCTGTCTGCAGGTGTCATGGCGGCGTTTGTCCACCAGGTGGCGTTGGAGAGCCCCACCGA
GGAGCAGCGGCGCTCCATACTGGCCAGCCTGAGCCGAGACCTTCACCTGGGAAGAGACGT
CAACCTGGAGAGACTCGCCAAACTCACTGCAGGGTTCGTGTTGGGGGATCTGAGTGCTCT
GCTGGTGGAGGCTGGTCGAGCTGCCTGCAGGAGGCTGATTCACACCTGTGGTTGTCGGCA
GGAGGAGGATCTGTGCTCCAGTGGAGTGACCATCCTGAACCAGGACTTCACCTCCGCCCT
GGAGACCCTGCAGGACGCCCAGTCCACGTCCATTGGAGCCCCCAAGATCCCTGATGTGCG
TTGGGAGGATGTTGGAGGTCTGCAGCAGGTGAAGAAAGAGATCCTGGACACAGTTCAGCT
TCCTCTGCAGAGACCAGAGCTCCTGTCCCTGGGTCTGAACCGGACTGGAGTCCTGCTGTA
TGGACCACCGGGAACAGGGAAAACTCTGCTGGCCAAAGCTGTGGCTACTGAGTGCTCCAT
GACCTTCCTCAGTGTTAAAGGTCCGGAGCTCATCAACATGTACGTGGGTCAGAGTGAAGA
GAACATCAGAGAAGTGTTCTGCAGAGCGCGCTCAGCTGCTCCGTGTGTCATCTTCTTTGA
TGAGCTGGACTCTCTGGCTCCCAGCAGGGGGCGCAGTGGAGACTCTGGAGGGGTGATGGA
CAGAGTCGTGTCTCAGCTGCTGGCCGAGCTCGATGCTCTGCACTCGTCTGTTGGGGTTTT
TGTGATCGGAGCGACAAATCGTCCGGACCTGTTGGACCAATCATTGCTGAGGCCGGGCAG
GTTCGATAAACTGGTCTACGTTGGAATCAACGAGGACCGAGCCTCTCAGCTGCAGGTCCT
CCAGGCCATCCTCAGAAAATTCCAGCTGGACGCTGCTGTGGACCTGCAGCAGGTGGTGGA
GCGCTGCCCCGATCACATGACCGGCGCCGACCTGTATGCCCTCTGCTCAGACGCCATGAC
GGCCGCCATCAAGAGGAAGATCTCTCTCATCAACGACGGTCTGGACACAGAAGACTCGCC
TGTCCTTGTCTCCGTTGAGGATTTCTCTTCAGCGTTAGAAAACTTCATGCCGTCAGTTTC
ACACGAGGAGCTGCTGAGATACAGAAACATTCAACAGAAGCTCACTGCCAAGTAG
>Ecy-GLEAN-10022657_Ecy
ATGGCGGTTCAGGTGGAGCTGTGTGCTCTGGACAGTTTCCCGGCTCACCTGAGTCCGCTG
GACGCGCTTGTTCTGAAGTCTCACCTGAGCTCAGTGTTCCAGGATGACACCGACCCACCG
ACCGTCCTCTTCACCCCGCAGCGGCCTCGGGGCTCCGGGAGGCCGGGCATTTTACTGCGC
GTCCAGCCGACCACCGAGGAGGAGACTACGGGCTGCGG------------------AGCC
GAGTCCGAGCACCGCGTCCGGCTCTTCACCAGCCGCCTCTTCCTGCGGCTGCACGGACTC
CAGCGGGTCGGCAGCACGGGGACCGTCCGGGCTGTGGAGCCGGTCCCGCTGGACAGACTG
GTGCTGGGAGCCCGCAGTCGGCAGAGCCTCCGCTGGGCTGGAGCCGAGCAGTTCACCGGG
GGGCTGCTGGAGCTCTGCCGCCCGGGACAGTGGCTGCTGGCCCGGCGCGGAGACCCGCTG
CTGCTGCCCCGACACCCGCTGCTGGGAGAGGACCCGGCACAGGTGCAGCAGCAGCTGTTG
GAGCTGCTGGTGTTGGACTGCAGTCCTGTAACACAGGGACGGATCACAGCTGACACCTCC
GTGGTGCTCACAGACTGCTGGGAGTCAGCGGAGCCCCCAGGGGCCCCCCCGCCCTGCAGA
CCACTCACACTGTGCGTGTCAGACTTTGCTCATTACGCCGACGGCCTGGGAGGGGGGCGG
TCGCTTCTTGACAGCAGGAAGCTGCTGGGCTCGGGGTTCTCCGGCGTCCTGCAGGCGCTG
GAGTGCAGGGTGGACGTTCGAGTGGTGGACACTCAGCGGTGGCTCGGGGTCAGAGGTCAG
CAGGGAGGTGGCGTGGACGTGGACAGCTGTGTGTTTGTGAGCAAACAGCTGCTCCTCAGG
CTGGGGCTGTTCAACCAGGAGTGGGTGAAGCTTTGGGGGCCTCCTGCGGGTCACGGCGAC
GCGTGCAGGCAGCGGCTGGTCTCCGTGCTGGTGGTGGATTTAACGCAGAGTCCAGACCTG
CAGAACCACGACGAGGTCGGTTTCATTTCAGCGACTCTGTGGTTCAACATGACCGGAGGA
GACGTGATCCCAGCAAACAGCTGCACTCTGAGGATGAAGAGGTGGAAATCATCTCCTGCT
TCTGCTGTGCCCGGCGCTCGACACTCTGACAGTTTCTGTCGCTCAGCTTCTCCAGCATTC
GCCAGCGAGATTCACATCCAGCCGGTCGTGTCTCCTCTGTACAACAACGTCAGCTGCTGT
GACAACCTGCTGTCTGCACACTTCAGTACGCCCAGACTGGTTTCACAGGGAGACATCTTG
ACAGTTCCTGCTGAAAATCATCCCGACCTGCTGGAGAACAACTCAGAAGGAATTCACAGG
TGTCCAGTGCTGTTCTTCAGAGTGCAGAAGGTGTGTCCGTCTGCAGAGACAGAAGAAGAG
GA---AGGAGGAGGAGGAGCTTACTTGGCTGACAGACTGCACACCTCTCTCTACATGAGA
GCGTCCACCAGCAGCCCCGTCCCCTGTCTCTGTGTGGACAGCGGCTCATCTCTGTGGAGC
AGTCTGTCTCCTCCGGGCCTCGCTCAGACCGTGGAGCTCCTCAGCAGCATCATCCTCCCT
CACCTGCAGCATAGCAGCTCTCTGTCTGGCTGCACCGTCCTCCTCCACGGTCCTGCAGGA
AGTGGAAAAGTAACTTCAGTCAGTGCGGCGAGCCGCAGGCTAAACCTCCACCTGC-TGAA
GGTAGACTGTGTGAGTGTGTGTGCTGACACTCCTGCAGCGTCGGAGGTGAAGCTGAGCTC
GGTGTTTCAGCGGGCCGACGCCCTGCAGCCCTGCGTCCTGCTGCTCAGGAACCTGCAGCT
CCTGCTCACGGCTCGAGGAGGTGCAGAGGAGGACGGCAGAGTCCAGGCGGCGCTCTGCCA
GCTGCTCCACAGCGCCCCCAGCAGTGTGGTGGTGGTGGCGACAGTCTGCAGACCTCGGGA
GCTGTCTGCAGGTGTCATGGCGGCGTTTGTCCACCAGGTGGCGTTGGAGAGCCCCACCGA
GGAGCAGCGGCGCTCCATACTGGCGAGTCTGAGCCGAGACCTTCACCTGGGGAGAGACGT
CAACCTGGAGAGACTCGCCAAACTCACTGCAGGGTTCGTGTTGGGGGATCTGAGTGCTCT
GCTGGTGGAGGCTGGTCGAGCTGCCTGCAGGAGGCTGATTCACACCTGTGGTTGTCGGCA
GGAGGAGGATCTGTGCTCCAGTGGAGTGACCATCCTGAACCAGGACTTCACCTCCGCCCT
GGAGACCCTGCAGGACGCCCAGTCCACGTCCATTGGAGCCCCCAAGATCCCTGATGTGCG
TTGGGAGGATGTTGGAGGTCTGCAGCAGGTGAAGAAAGAGATCCTGGACACAGTTCAGCT
TCCTCTGCAGAGACCAGAGCTCCTGTCCCTGGGTCTGAACCGGACTGGAGTCCTGCTGTA
TGGACCACCGGGAACAGGGAAAACTCTGCTGGCCAAAGCTGTGGCTACTGAGTGCTCCAT
GACATTCCTCAGTGTTAAAGGTCCGGAGCTCATCAACATGTATGTGGGTCAGAGTGAAGA
GAACATCAGAGAAGTGTTCTGCAGAGCGCGCTCAGCTGCTCCATGTGTCGTCTTCTTTGA
TGAGCTGGACTCTCTGGCTCCCAGCAGGGGGCGCAGTGGAGACTCTGGAGGAGTGATGGA
CAGAGTCGTGTCTCAGCTGCTGGCCGAGCTCGATGCTCTGCACTCGTCTGTTGGGGTTTT
TGTGATCGGAGCGACAAATCGTCCGGACCTGTTGGACCAATCATTGCTGAGGCCGGGCAG
GTTCGATAAACTGGTCTACGTTGGAATCAACGAGGACCGAGCCTCTCAGCTGCAGGTCCT
CCAGGCCATCCTCAGAAAATTCCAGCTGGACGCTGCTGTGGACCTGCAGCAGGTGGTTGA
GCGCTGCCCCGATCACATGACCGGCGCCGACCTGTATGCCCTCTGCTCAGACGCCATGAC
GGCCGCCATCAAGAGGAAGATCTCTCTCATCAACGACGGTCTGGACACAGAAGACTCGCC
TGTCCTTGTCTCCGTTGAGGATTTCTCTTCAGCGTTAGAAAACTTCATGCCGTCAGTTTC
ACATGAGGAGCTGCTGAGATACAGAAACATTCAACAGAAGCTCACTGCCAAGTAG
>C.altivelis-GLEAN-10025227_alt
ATGGCGGTGCAGGTGGAGTTGTGTTGTTTGGAGAGTTTCCCGGCTCACCTGAGTCCCCTG
GATGCTCTCATACTGAAATCTCACCGTAGCTCAGTTTTCCAGGATGACACCGACCCACCG
ACCGTCCTCTTCACCCCGCAGCGGCCTCGGGGCTCCGGGAGGCCGGGCATTTTACTGCGC
GTTCAGCCGACCACCGAGGAGGAGACTACGAGCTGCGGAGCGGGAAACTCCCCCACAGCC
GAGTCCGAGCACCGGGTCCGGCTCTTCACCAGCCGCCTCTTCCTGCGGCTCCACGGACTC
CAGCGGGTCGGCAGCACGGGGACCGTCCGGGCTCTGGAGCCGGTCCCCCTGGACAGACTG
GTGCTGGGAGCCCGCAGTCGGCAGAGCCTCCGCTGGGCTGGAGCCGAGCAGTTCACCGGA
GGGCTGCTGGAGCTCTGCCGCCCGGGACAGTGGCTGCTGGCCCGGCGCGGAGACCCGCTG
CTGCTGCCCCGACACCCGCTGCTGGGAGAGGACCCGGGACAGGTGCAGCAGCAGCTGTTG
GAGCTGCTGGTGTTGGACTGCAGTCCTGTAACACAGGGACGGATCACAGCGGACACCTCT
GTGGTGCTCACAGACTGCTGGGAGTCAGTGGAGCCCCCAGGGGCCCCCTTGCCCTGCAGA
CCCGTCACACTGTGCGTGTCAGACTTCGCTCACTACGCTGATGGCCTGGGAGGGGGGCGG
TCGCTTCTTGACAGCAGGAAGCTGCTGGGCTCGGGGTTCTCCGGCGTCCTGCAGGCGCTG
GAGTGCAGGGTGGACGTTCGAGTGGTGGACACTCAGCAGTGGCTCGGGGTCAGAGGTCAG
CAGGGAGCTGGCGTGGACGTGGACAGCTGTGTGTTTGTGAGCAAACAGCTGCTCCTCAGG
CTGGGGCTGTTCAACCAGGAGTGGGTCAAGCTGTGGGGGCCTCCTGCGGGTCACAGCAAC
ATGTGCAGGCAGCGGCTGGTCTCCGTGCTGGTGGTGGATTTAACGCAGAGTCCAGACCTG
CAGAACCACGACGAGGTCGGTTTCATTTCGCCGACTCTGTGGTTCAACATGACCGGAGGA
GACGTGATCCCAGCGAACAGCTGCACTCTGAGGATGAAGAGGTGGAAATCGTCTCCTGCT
TCTGCTGTGCCCGGCGCTCGACACTCTGACAGTTTCTGTCGCTCAGCCTCTCCAGCGTTC
GCCAGCGAAATTCACATCCAGCCAGTCGTGTCTCCACTGTACAACAACATCAGCTGCTGC
GACAACCTGCTGTCTGCACACTTCAGTACGCCAAGACTGGTTTCACAGGGAGACATCCTG
ACAGTTCCTGCTGAAAATCATCCCGACCTGCTGGAGAACAACTCAGAGGGAATTCACAGG
TGTCCAGTGCTGTTCTTCAGAGTGCAGAAGGTGTGTCCGTCTGCAGAGACAGAAGAAGAG
GAAGGAGGAGGAGGAGGAGCTTACCTGGCTGACAGACTGCACACCTCTCTCTACATGAGA
GCGTCCACCAGCAGCCCCGTCCCCTGTCTCTGTGTGGACGGCGGCTCGTCTCTGTGGAGC
AGTCTGTCTCCTCCGGGCCTCACTCAGACCGTGGAGCTCCTCAGCAGCATCATCCTCCCT
CACCTGCAGCACAGCAGCTCTCTGTCTGGCTGCACTGTCCTCCTCCATGGTCCTGCAGGA
AGTGGAAAAGTAACTTCAGTCAGCGCGGCGAGCCGCAGGCTAAACCTCCACCTGC-TGAA
GGTAGACTGTGTGAGTATGTGTGCTGACACTCCTGCAGCGTCAGAGGTGAAGCTGAGCTC
GGTGTTTCAGCGGGCCGACGCCCTGCAGCCCTGTGTCCTGCTGCTCAGGAACCTGCAGCT
CCTGCTCACAACTCGAGGAGGTGCAGAGGAGGACGGCAGAGTCCAGGCAGCACTCTGCCA
GCTGCTCCACAGCGCCCCCAGCAGTGTGGTGGTTGTGGCGACGGTCTGCAGACCTCGGGA
GCTGTCTGCGGGTGTCATGGCAGCGTTTGTCCACCAGGTGGCGTTGAAGAGCCCCACTGA
GGACCAGCGGCACTCCATACTGGTCAACCTGAGCCGAGACCTTCAGCTGGGGAGAGACGT
CAACCTGGAGAGACTTGCCAAACTCACTGCAGGGTTCGTGTTGGGGGATCTGAGTGCTCT
GCTGGTGGAGGCTGGTCGAGCTGCCTGCAGGAGGCTGATTCACACCTGTGGTTGTCGGCA
GGAGGAGGATCTGTGCTCCAGTGGAGTGACCATCCTGAACCAGGACTTCACCTCCGCCCT
GGAGACCCTGCAGGACGCCCAGTCCACATCCATTGGAGCCCCCAAGATCCCTGATGTGCG
TTGGGAGGATGTTGGAGGTCTGCAGCAGGTGAAGAAAGAGATCCTGGACACAGTTCAGCT
TCCTCTGCAGAGACCAGAGCTCCTGTCCCTGGGTCTGAACCGAACTGGAGTCCTGCTGTA
TGGACCACCGGGAACAGGGAAAACTCTGCTGGCCAAAGCTGTGGCTACTGAGTGCTCCAT
GACCTTCCTCAGTGTTAAAGGTCCAGAGCTCATCAACATGTACGTGGGTCAGAGTGAAGA
GAACATCAGAGAAGTGTTCTGCAGAGCGCGCTCAGCTGCTCCGTGTGTCGTCTTCTTTGA
TGAGCTAGACTCTCTGGCTCCCAGCAGGGGGCGCAGTGGAGACTCTGGAGGGGTGATGGA
CAGAGTCGTGTCTCAGCTGCTGGCCGAGCTCGATGCTCTGCACTCGTCTGTTGGGGTTTT
TGTGATCGGAGCGACAAATCGTCCGGACCTGTTGGACCAATCACTGCTGAGGCCGGGCAG
GTTCGATAAACTGGTCTACGTTGGAATCAACGAGGACCGAGCCTCTCAGCTGCAGGTCCT
CCGAGCCATCCTCAGAAAATTCCAGCTGGATGCTGCTGTTGACCTGCAGCAGGTGGTGGA
GCGCTGCCCCGATCACATGACCGGCGCCGACCTGTATGCCCTCTGCTCAGATGCCATGAC
GGCAGCCATCAAGAGGAAGATCTCTCTCATCAACGACGGTCTGGACACAGAAGACTCGCC
TGTCCTTGTCTCCGTTGAGGATTTCTCTTCAGCGTTAGAAAACTTCATGCCGTCAGTTTC
ACACGAGGAGCTGCTGAGATACAGAAACATTCAACAGAAGCTCACTGCCAAGTAG
>E.fuscoguttatus.25979_fus
ATGGCGGTGCAGGTGGAGTTGTGTTGTTTGGAGAGTTTCCCGGCTCACCTGAGTCCCCTG
GATGCTCTCATACTGAAATCTCAGCTTAGCTCAGTTTTCCAGGATGACACCGACCCACCG
ACCGTCCTCTTCACCCCGCAGCGGCCTCGGGGCTCCGGGAGGCCGGGCATTTTACTGCGC
GTTCAGCCGACCACCGAGGAGGAGACTACAAGCTGCGGAGCGGGAAACTCCCCCAGAGCC
GAGTCCGAGCACCGGGTCCGGCTCTTCACCAGCCGCCTCTTCCTGCGGCTCCACGGACTC
CAGCGGGTCGGCAGCACGGGGTCCGTCCGGGCTCTGGAGCCAGTCCCCCTGGACAGACTG
GTGCTGGGAGCCCGCAGTCGGCAGAGCCTCCGCTGGGCTGGAGCCGAGCAGTTCACCGGA
GGGCTGCTGGAGCTCTGCCGCCCGGGACAGTGGCTGCTGGCCCGGCGCGGAGACCCGCTG
CTGCTGCCCCGACACCCGCTGCTGGGAGAGGACCCGGGACAGGTGCAGCAGCAGCTGTTG
GAGCTGCTGGTGTTGGACTGCAGTCCTGTAACACAGGGACGGATCACAGCTGACACCTCT
GTGGTGCTCACAGACTGCTGGGAGTCAGCGGAGCCCCCAGGGGCCCCCTTGCCCTGCAGA
CCCCTCACACTGTGCGTGTCAGACTTCGCTCATTACGCCGATGGCCTGGGAGGGGGGCGG
TCGCTTCTTGACAGCAGGAAGCTGCTGGGCTCGGGATTCTCCGGCGTCCTGCAGGCGCTG
GAGTGCAGGGTGGACGTTCGAGTGGTGGACACTCAGCGGTGGCTCGGGGTCAGAGGTCAG
CAGGGAGCTGGCGTGGACGTGGACAGCTGTGTGTTTGTGAGCAAACAGCTGCTCCTCAGG
CTGGGGCTGTTCAACCAGGAGTGGGTGAAGCTGTGGGGGCCTCCTGCAGGTCACGGCGAT
GCGTGCAGGCAGCGGCTGGTCTCCGTGCTGGTGGTGGATTTAACGCAGAGTCCAGACCTG
CAGAACCACGACGAGGTCGGTTTCATTTCGCCGACTCTGTGGTTCAACATGACCGGAGGA
GACGTGATCCCAGCGAACAGCTGCACTCTGAGGATGAAGAGGTGGAAATCGTCTCCTGCT
TCTGCTGTGCCCGGCGCTCGACACTCTGACAGTTTCTGTCGCTCAGCCTCTCCAGCGTTT
GCCAGCGAGATTCACATCCAGCCGGTCGTGTCTCCACTGTACAACAACATCAGCTGCTGC
GACAACCTGCTGTCTGCACACTTCAGTACGCCAAGACTGGTTTCACAGGGAGACATCCTG
ACAGTTCCTGCTGAAAATCATCCCGACCTGCTGGAGAACAACTCAGAGGGAATTCACAGG
TGTCCAGTGCTGTTCTTCAGAGTGCAGAAGGTGTGTCCGTCTGCAGAGACAGAAGAAGAG
GA---AGGAGGAGGAGGAGCTTACCTGGCTGACAGACTGCACACCTCTCTCTACATGAGA
GCGTCCACCAGCAGCCCCGTCCCCTGTCTCTGTGTGGACGGCGGCTCGTCTCTGTGGAGC
AGTCTGTCTCCTCCGGGCCTCACTCAGACCGTGGAGCTCCTCAGCAGCATCATCCTCCCT
CACCTGCAGCACAGCAGCTCTCTGTCTGGCTGCACCGTCCTCCTCCACGGTCCTGCAGGA
AGTGGAAAAGTAACTTCGGTCAGCGCGGCGAGCCGCAGGCTAAACCTCCACCTGC-TGAA
GGTAGACTGTGTGAGTGTGTGTGCTGACACTCCTGCAGCGTCGGAGGTGAAGCTGAGCTC
GGTGTTTCAGCGGGCTGACGCCCTACAGCCCTGCATCCTGCTGCTCAGGAACCTGCAGCT
CCTGCTCACGGCTCGAGGAGGTGCAGAGGAGGACGGCAGAGTCCAGGCGGCGCTCTGCCA
GCTGCTCCACAGCGCCCCCAGCAGTGTGGTGGTGGTGGCGACGGTCTGCAGACCTCGGGA
GCTGTCTGCAGGTGTCATGGCGGCGTTTGTCCACCAGGTGGCGTTGGAGAGCCCCACCGA
GGAGCAGCGGCACTCCATCCTGGTCAACCTGAGCCAAGACCTTCAGCTGGGGAGAGACGT
CAACCTGGAGAGACTCGCCAAACTCACTGCAGGGTTCGTGTTGGGGGATCTGAGTGCTCT
GCTTGTGGAGGCTGGTCGAGCTGCCTGCAGGAGGCTGATTCACACCTGTGGTTGTCGGCA
GGAGGAGGATCTGTGCTCCAGTGGAGTGACCATCCTGAACCAGGACTTCACCTCCGCCCT
GGAGACCCTGCAGGACGCCCAGTCCACGTCCATTGGAGCCCCCAAGATCCCTGATGTGCG
TTGGGAGGATGTTGGAGGTCTGCAGCAGGTGAAGAAAGAGATCCTGGACACAGTTCAGCT
TCCTCTGCAGAGACCAGAGCTCCTGTCCCTGGGTCTGAACCGGACTGGAGTCCTGCTGTA
TGGTCCACCGGGAACAGGGAAAACTCTGCTGGCCAAAGCTGTGGCTACTGAGTGCTCCAT
GACCTTCCTCAGCGTTAAAGGTCCGGAACTCATCAACATGTACGTGGGTCAGAGTGAAGA
GAACATCAGAGAAGTGTTCTGCAGAGCACGCTCAGCTGCTCCGTGTGTCGTCTTCTTTGA
TGAGCTGGACTCTCTGGCTCCCAGCAGGGGGCGCAGTGGAGACTCTGGAGGGGTGATGGA
CAGAGTCGTGTCTCAGCTGCTGGCCGAGCTCGATGCTCTGCACTCGTCTGTTGGGGTTTT
TGTGATCGGAGCGACAAATCGTCCGGACCTGTTGGACCAATCACTGCTGAGGCCGGGCAG
GTTCGATAAACTGGTCTACGTCGGAATCAACGAGGACCGAGCCTCTCAGCTGCAGGTCCT
CCGAGCCATCCTCAGAAAATTCCAGCTGGACGCTGCTGTGGACCTGCAGCAGGTGGTGCA
GCGCTGCCCCGATCACATGACCGGCGCAGACCTGTATGCCCTCTGCTCAGACGCCATGAC
GGCCGCCATCAAGAGGAAGATCTCTCTCATCAACGACGGTCTGGACACAGAAGACTCGCC
TCTCCTTGTCTCCGTTGAGGATTTCTCTTCAGCGTTAGAAAACTTCATGCCGTCAGTTTC
ACACGAGGAGCTGCTGAGATACAGAAACATTCAACAGAAGCTCACTGCCAAGTAG
>XP-033480654.1_lan
ATGGCGGTGCAGGTGGAGTTGTGTTGTTTGGAGAGTTTCCCGGCTCACCTGAGTCCCCTG
GATGCTCTCATACTGAAATCTCACCTTAGCTCAGTTTTCCAGGATGACACCGACCCACCG
ACCGTCCTCTTCACCCCGCAGCGGCCTCGGGGCTCTGGGAGGCCGGGCATTTTACTGCGC
GTTCAGCCGACCACCGAGGAGGAGACTACGAGCTGCGGAGCGGGAAACTCCCCCAGAGCC
GAGTCCGAGCACCGGGTCCGGCTCTTCACCAGCCGCCTCTTCCTGCGGCTCCACGGACTC
CAGCGGGTCGGCAGCACGGGGACCGTCCGGGCTCTGGAGCCGGTCCCCCTGGACAGACTG
GTGCTGGGAGCCCGCAGTCGGCAGAGCCTCCGCTGGGCTGGAGCCGAGCAGTTCACCGGA
GGGCTGCTGGAGCTCTGCCGCCCGGGACAGTGGCTGCTGGCCCGGCGCGGAGACCCGCTG
CTGCTGCCCCGACACCCGCTGCTGGGAGAGGACCCGGGACAGGTGCAGCAGCAGCTGTTG
GAGCTGCTGGTGTTGGACTGCAGTCCTGTAACACAGGGACGGATCACAGCTGACACCTCT
GTGGTGCTCACAGACTGCTGGGAGTCAGTGGAGCCCCCAGGGGCCCCCTTGCCCTGCAGA
CCCGTCACACTGTGTGTGTCAGACTTCGCTCATTACGCCGATGGCCTGGGAGGGGGGCGG
TCGCTTCTTGACAGCAGGAAGCTGCTGGGCTCGGGATTCTCCGGCGTCCTGCAGGCGCTG
GAGTGCAGGGTGGACGTTCGAGTGGTGGACACTCAGCGGTGGCTCGGGGTCAGAGGTCAG
CAGGGAGCTGGCGTGGACGTGGACAGCTGTGTGTTTGTGAGCAAACAGCTGCTCCTCAGG
CTGGGGCTGTTCAACCAGGAGTGGGTGAAGCTGTGGGGGCCTCCTGTGGGTCACGGCGAC
GTGTGCAGGCAGCGGCTGGTCTCCGTGCTGGTGGTGGATTTAACGCAGAGTCCAGACCTG
CAGAACCACGACGAGGTAGGTTTCATTTCGCCGACTCTGTGGTTCAACATGACCGGAGGA
GACGTGATCCCAGCGAACAGCTGCACTCTGAGGATGAAGAGGTGGAAATCGTCTCCTGCT
TCTGCTGTGCCAGGCGCTCGACACTCTGACAGTTTCTGTCGCTCAGCCTCTCCAGCGTTC
GCCAGCAAGATTCACATCCAGCCGGTTGTGTCTCCACTGTACAACAACATCAGCTGCTGC
GACAACCTGCTGTCTGCACACTTCAGTACGCCAAGACTGGTTTCACAGGGAGACATCCTG
ACAGTTCCTGCTGAAAATCATCCCGACCTGCTGGAGAACAACTCAGAGGGAATTCACAGG
TGTCCAGTGCTGTTCTTCAGAGTGCAGAAGGTGTGTCCGTCTGCAGAGACAGAAGAAGAG
------GGAGGAGGAGGAGCTTACCTGGCTGACAGACTGCACACCTCTCTCTACATGAGA
GCGTCCACCAGCAGCCCCGTCCCCTGTCTCTGTGTGGACGGCGGCTCGTCTCTGTGGAGC
AGTCTGTCTCCTCCGGGCCTCACTCAGACCGTGGAGCTCCTCAGCAGCATCATCCTCCCT
CACCTGCAGCACAGCAGCTCTCTGTCTGGCTGCACCATCCTCCTCCACGGTCCTGCAGGA
AGTGGAAAAGTAACTTCGGTCAGCGCTGCGAGCCGCAGGCTAAACCTTCACCTGC-TGAA
GGTAGACTGTGTGAGTGTGTGTGCTGACACTCCTGCAGCGTCGGAGGTGAAGCTGAGCTC
GGTGTTTCAGCAGGCCGACGCCCTGCAGCCCTGCGTCCTGCTGCTCAGGAACCTGCAGCT
CCTGCTCACGGCTCGAGGAGGTGCAGAGGAGGACGGCAGAGTCCAGGTGGCGCTCTGCCA
GCTGCTCCACAGCGCCCCCAGCAGTGTGGTGGTGGTGGCGACGGTCTGCAGACCTCGGGA
GCTGTCTGCAGGAGTCATGGCGGCGTTTGTCCACCAGGTGGCGTTGGAGAGCCCCACCGA
GGAGCAGCGGCACTCCATACTGGTCAGCCTGAGCCAAGACCTTCACCTGGGGAGAGACGT
CAACCTGGAGAGACTCGCCAAACTCACTGCAGGGTTCGTGTTGGGGGATCTGAGTGCTCT
GTTGGTGGAGGCTGGTCGAGCTGCCTGCAGGAGGCTGATTCACACCTGTGGTTGTCAGCA
GGAGGAGGATCTGTGCTCCAGTGGAGTGACCATCCTGAACCAGGACTTCACCTCCGCCCT
GGAGACCCTGCAGGACGCCCAGTCCACGTCCATTGGAGCCCCCAAGATCCCTGATGTGCG
TTGGGAGGATGTTGGAGGTCTGCAGCAGGTGAAGAAAGAGATCCTGGACACAGTTCAGCT
TCCTCTGCAGAGACCAGAGCTCCTGTCCCTGGGTCTGAACCGGACTGGAGTCCTGCTGTA
TGGACCACCGGGAACAGGGAAAACTCTGCTGGCCAAAGCTGTGGCTACTGAGTGCTCCAT
GACCTTCCTCAGTGTTAAAGGTCCGGAGCTCATCAACATGTACGTGGGTCAGAGTGAAGA
GAACATCAGAGAAGTGTTCTGCAGAGCGCGCTCAGCTGCTCCGTGTGTCGTCTTCTTTGA
TGAGCTGGACTCTCTGGCTCCCAGCAGGGGGCGCAGTGGAGACTCTGGAGGGGTGATGGA
CAGAGTCGTGTCTCAGCTGCTGGCCGAGCTCGATGCTCTGCACTCGTCTGTTGGGGTTTT
TGTGATCGGAGCGACAAATCGTCCGGACCTGTTGGACCAATCACTGCTGAGACCGGGCAG
GTTAGATAAACTGGTCTACGTTGGAATCAACGAGGACCGAGCCTCTCAGCTGCAGGTCCT
CCGAGCCATCCTAAGAAAATTCCAGCTGGACGCTGCTGTGGACCTGCAGCAGGTGGTGGA
GCGCTGCCCCGATCACATGACCGGCGCCGACCTGTATGCCCTCTGCTCAGACGCCATGAC
GGCCGCCATCAAGAGGAAGATCTCGCTCATCAATGACGGTCTGGACACAGAAGACTCGCC
TGTCCTCGTCTCCGTTGAGGATTTCTCTTCAGCGTTAGAAAATTTCATGCCGTCAGTTTC
ACACGAGGAGCTACTGAGATACAGAAACATTCAACAGAAGCTCACTGCCAAGTAG
