# Supplementary material for: Chromosome-Level Genome Assembly of the Speckled Blue Grouper (Epinephelus cyanopodus) Provides Insight into Its Adaptive Evolution
Source: Biology (Basel). 2022 Dec 13;11(12):1810. doi: 10.3390/biology11121810 (PMC9775623; doi:10.3390/biology11121810)
Supplement: Supplementary file 1 [file biology-11-01810-s001.zip › Supplemental Data/HO01452.align]

>Ecy-GLEAN-10022689_Ecy
----------------------------------CGAGCCTCTGAGCCGGTCATCGCTCA
GCACCACCCTCTCAGGATAAATAAAGGCAGAGCAACGCTGCCTCCGTGCAGGTTGGCGGG
CTGTGGGAGGCGATCTGGCTCCGATC---CTGACAGCAGACACCCTGCTG-GAATGTTCC
TCACCGTGTACCTCAGCAACAACGACCAGCACTTCAGCGAGGTTCCCATCACGCCGGAGA
CGCTGTGCAGAGATGTGGTGGAGCTCTGCAAGGAGCCGGGCGAGGCCGACTGCTACCTGG
CCGAGATGTGGAGAGGCTCAGAACATGTGGTCGGGGAGGGCGAGCGGATGTTGGAGGTGC
TGCAGCGCTGGGGGCAGCAGAGGGGGGAGGTCCGTTACCTCCTGCGTCACCAGAGAGCTC
CAGGACGAGAGT------------------------------------------------
------------------CAGGTGGATCCAGAGCTGCAGATCAGATGATGAAGAGGAACC
AGGTGAAAGCGTCTCTGGAGAGATGTCTGGAGAATGGGGTCTCAGCTCCTCGTCTGGACG
TGACGCTGAGCGACCTGCAGGATCTGGCAGCCCGACAGCAGCAGCAGATCAACGCCCAGC
AGCAGCTGCTGGCCTCCAAGGAGCAGCGGCTGCGCTACCTGAAGCTTCAGGATCAGCGGC
AGCAGCAGCAAGAGATGTCCGAACAGGAGCGACTGCAACAGCTGCGAGAGAACGCACACA
ACCAGGAGGCCAAACTGCGACGGGTCCGAGCCCTCAGGGGCCAGGTGGAGCAGAAACGCC
TCAGCAACAGCAAACTAGTGGAGGAGATCGAGCAGATGACCGGTCTGTTCCAGCAGAAGC
AGAGGGAGCTGCTGGTCGCCGTGTCGAGGGTGGAGGAGCTGAGCGACCAGCTGGAGGCGC
TGAGGAGCAACAGACTGGAGCCTCCTCTTCCTCCTCC---TCATCATCACCACAACACCT
CCACCGCTGAGCTGGAGCGCCTCTATAAGGAGCTGCAGTTGAGGAACAAGCTGAATCAGG
ACCAGAGTGGCAGGCTGCAGCAGCAGAGAGACAGCCTGAACAAGAGGAACCTGGAGGTGG
CAGCGATGGACCGACGGCTGGCCGAGCTGCGGCAGCGGCTCTGGAAGAAGAAGGCCGCCC
TGCAGCAGAAGGAGAACCTGCCGGTGGCTTCAGATGGCGTGGCCCCTCAGCACAGTGTGC
CCTCCAGAGTGGCGGCGGTCGGGCCGTACATCCA---GTCGTCCTCCACGACGAGTCCTC
AGGGGCCTCCGGTGCCGGCTCGCCAGGAGGTTCTGGTGAAGCCGGCGTATCCGGATGGCA
CCGCCACCCTGCCCATGCCCGACTCGTCCCTGAAGCCGCCTCCCAGACCAGCCAAACCAG
CCTCAGGTTTCGTCACGTCAAAAATAACCAAACTGTCTGAGTGGAGCAGCTCGTTACCTG
AGTCCAGTGGAGGTTACAGCCACGCCTCCACCCTGCCTCGCATGTCCAGCCTCAGCTGCC
ACAACTCAGGTGGTAAGACCCTCACAGATCAGAAGGGCCTCTCTGGGTCTGACGTCCCGC
CCCCTGTCCCCTCACGGACCAGTCACATCACTGAGAACCTGCTCAGGGACAA--------
-------------------------------------TCAGGCGTCTGGTAAAGGTCTGC
CCAAGATGGCGGCTCCACCTCCAGTTCCCAGTAAGCCCAAACCGCTCTCCTCGTCCGGCC
CGCAGACCTTCTCCAAGCCTCCCTACAGCACCGGGACCTTCCCTGGTAAAGTGCGGCCGG
TCGGGGGCCACCTCAGGGCTCAGGGAGTCCTCTCCAGCCACAGCCACACCCTCCCTCTGC
CCAACAAGCAGGAGAGTCCGCCGGCTGCCGCTGTACGGCCGTACACCCCCGACCCCTCTG
AGGCCCCCCCCACCCTGCTGCAGAAGCCTCAGACTCTGGCGGCTTCGTCCATCTACTCCA
TGTACACCCAGCAGGGGAAGGGCTACCAGCTGAGCGGCCAGGGCACGCTGCCCCGCAGCC
AGCCCAG------------------------------------AGTTTACGGGAAACCAG
TCCTCCCAGCCTGCGGGGGACAGCAGTCTGCCGCCGCAGACACCATCAGCTCTGGGTCGT
GTGTGTCTGACGGGAGCGAGGTCGACAACAGTTGCCTTGGTAACGGCGAAGGTACCGGAG
CGGAGACGACAGAACGCGCCACCCCGCGACCGCTCAGCCCCACCAAGCTCCTCCCCTTCC
TGTCCAACCCCAACAGGAACCCCAGCGATGCCGACCTGGAGGCCCTCCGTCGCCGGCTGC
ACCACGCCCCGCGGCCCCTGAAGAAACGCAGCTCCATCACAGAGCCCGAGGGCCCCGCCG
GACCCAACATCCAGAAGCTGCTCTACCAGAAAACCACCCTGGCTGCCATGGAAACCATCC
CTATGGAGACAGTCGGTCCAGCGGGGACGTACGTTCAGCCTCAGGAGGACGGGACCGGCG
GTGTAGATGTGACGTCCGGCAGCGACGACAAGCAGTCGCTACCTGAGAGCCCAGAGGACA
GCCTGACTCCGCCCCCTCTGCCCCCCCGCTCACCTCTCCCTGACCCCGCCTCCTGCCGCT
CTCAGTCCTCCCCTTTGGAGGACAAGGACGACGGGGAGGACGTGTGTCCCTCCGACTCGG
CCCACCTGGACTTCTATATGGATGAGTTCCCCCCCTACCCGCCCCCTCCTTACCCCACCT
GTGGCGAGGGCGATCAGGGAGATGATGCCGCCAACCTGCAGCCGCCTGAGGTCACAGGAC
AGGTCACAGTGCCGCCGGGTAAGAGGTCGATCCTCCGGAAAGCTGGCTCAGACCGGATCG
ACCACGGCATGCGGGTCAAGTTCAACCCTCTGGCTCTGCTGCTGGACTCGTCTCTGGAGG
GCGAGTACGACCTCGTCCAGAGGGTCATTTACGACGTGGAAGATCCCAGCATGCCCAACG
ATGAGGGCATCACCGCGCTGCACAATGCCGTCTGTGCCGGTCACACCGAGATCGTCAAGT
TTCTGGTTCAGTTCGGCGTCAACGCCAACGCTGCTGACAGCGACGGCTGGACCCCGCTCC
ACTGCGCTGCCTCCTGTAACAACGTCCAGGTCTGTAAGTTCCTGGTAGAGTCGGGGGCGG
CGGTGTTCGCCACCACATACAGCGACATGCAGACAGCTGCAGACAAATGTGAGGAGATGG
AGGAAGGCTACGCCCAGTGCTCCCAGTTCCTCTACGGCGTTCAGGAGAAGATGGGCGTTA
TGAACCGTGGCGTGGTGTACGCCTTGTGGGATTACAAGCCTCAGCGCGACGATGAGCTCG
GCTTCAGCGAGGGCGACTGCATGACGGTGCTGAGACGGGACGACGAGGTGGAGAACGAGT
GGTGGTGGGCGAGATGTGGTGACCGTGAGGGCTACATCCCCCGAAACCTGCTGGGGCTGT
ATCTGAGGATCAAGCCGCGGCAGAGGAGCCTGGCTTGA
>OF10525-RA_aka
------------------------------------------------------------
------------------------------------------------------------
------------------------------------------------------------
------------------------------------------------------------
------------------------------------------------------------
------------------------------------------------------------
------------------------------------------------------------
------------------------------------------------------------
------------------------------------------------------------
------------------------------------------------------------
------------------------------------------------------------
------------------------------------------------------------
------------------------------------------------------------
------------------------------------------------------------
------------------------------------------------------------
------------------------------------------------------------
------------------------------------------------------------
------------------------------------------------------------
------------------------------------------------------------
------------------------------------------------------------
------------------------------------------------------------
------------------------------------------------------------
------------------------------------------------------------
--------------ATGCCCGACTCGTCCCTGAAGCCGCCTCCCAGACCAGCCAAACCAG
CCTCAGGTTTCGTCACGTCAAAAATGACCAAACTGTCTGAGTGGAGCAGCTCGTTACCTG
AGTCCAGTGGAGGTTACAGCCACGCCTCCACCCTGCCTCGCATGTCCAGCCTCAGCTGCC
ACAACTCAGGTGGTAAGACCCTCACAGATCAGAAGGGCCTCTCTGGGTCTGACGTCCCGC
CCCCTGTCCCCTCACGGACCAGTCACATCACTGAGAACCTGCTCAGGGACAA--------
-------------------------------------TCAGGTGTCTGGTAAAGGTCTGC
CCAAGATGGCGGCTCCACCTCCAGTTCCCAGTAAGCCCAAACCGCTCTCCTCGTCCGGCC
CGCAGAC---CTCCAAGCCTCCCTACAGCACCGGGACCTTCCCTGGTAAAGTGCGGCCGG
TCGGGGGCCACCTCAGGGCTCAGGGAGTCCTCTCCAGCCACAGCCACACCCTCCCTCTGC
CCAACAAGCAGGAGAGTCCGCCGGCTGCCGCTGTACGGCCGTACACCCCCGACCCCTCTG
AGGCCCCCCCCACCCTGCTGCAGAAGCCTCAGACTCTGGCGGCTTCATCCATCTACTCCA
TGTACACCCAGCAGGGGAAGGGCTACCAGCTGAGTGGCCAGGGCACGCTGCCCCGCAGCC
AACCCAG------------------------------------AGTGTACGGGAAACCAG
TCCTCCCAGCCTGCGGGGGGCAGCAGTCTGCCGCCGCAGACACCATCAGCTCTGGGTCTT
GTGTGTCTGACGGGAGCGAGGTCGACAACAGTTGCCTCGGTAACGGCGAAGGTGCCGGAG
CGGAGACGACAGAACGCGCCACCCCGCGACCGCTCAGCCCCACCAAGCTCCTCCCCTTCC
TGTCCAACCCCAACAGGAACCCCAGCGATGCCGACCTGGAGGCCCTCCGTCGCCGGCTGC
ACCACGCCCCGCGGCCCCTGAAGAAACGCAGCTCCATCACAGAGCCCGAGGGCCCCGCCG
GACCCAACATCCAGAAGCTGCTCTACCAGAAAACCACCCTGGCTGCCATGGAAACCATCC
CTATGGAGACAGTCGGTCCAGCGGGGACGTATGTTCAGCCTCAGGAGGACGGGACAGGCG
GTGTAGATGTGATGCCCAGCGGCGACGACAAGCAGTCACTACCTGAGAGCCCAGAGGACA
GCCTGACTCCGCCCCCTCTGCCCCCCCGCTCACCTCTCCCTGACCCCGCCTCCTGCCGCT
CTCAGCCCTCCCCTTTGGAGGACAAGGATGACGGGGAGGAGGTGTGTCCGTCCGACTCGG
CCCACCTGGACTTCTTTATGGACGAGTTCCCCCCCTACCCGCCCCCTCCTTACCCCACCT
GTGGCGAGGGCGATCAGGGAGATGATGCCGCCAACCTGCAGCCGCCTGAGGTCACAGGAC
AGGTCACAGTGCCGCCGGGTAAGAGGTCGATCCTCCGGAAAGCCGGCTCAGACCGGATCG
ACCACGGCATGCGGGTCAAGTTCAACCCTCTGGCTCTGCTGCTGGATTCGTCTCTGGAGG
GCGAGTACGACCTCGTCCAGAGGGTCATTTACGACGTGGAAGACCCCAGCATGCCGAACG
ATGAGGGCATCACGGCGCTGCACAATGCCGTCTGTGCCGGCCACACCGAGATCGTCAAGT
TTCTGGTTCAGTTCGGTGTCAACGCCAACGCTGCTGACAGCGACGGCTGGACCCCGCTCC
ACTGCGCTGCCTCCTGTAACAACGTTCAGGTCTGTAAGTTCCTGGTAGAGTCGGGGGCGG
CGGTGTTCGCCACCACATACAGTGACATGCAGACAGCTGCAGACAAATGTGAGGAGATGG
AGGAAGGCTACGCCCAGTGCTCCCAGTTCCTCTACGGCGTTCAGGAGAAGATGGGCGTTA
TGAACCGTGGTGTGGTGTACGCCTTGTGGGATTACAAGCCTCAGCGCGACGATGAGCTCG
GCTTCAGCGAGGGCGACTGCATGACGGTGCTGAGACGGGACGACGAGGTGGAGAACGAGT
GGTGGTGGGCGAGATGTGGTGACCGTGAGGGCTACATCCCCCGAAACCTGCTGGGGCTGT
ATCTGAGGATCAAGCCGCGGCAGAGGAGCCTGGCTTGA
>C.altivelis-GLEAN-10025254_alt
ATGAGATGTGAGAGGAGCAGACAGAGGAGGCAGACGGACCGCAGAGGAGG----------
----------------AAGAGGAAGAGGAGGAAGAGGATG----------GATTGATGG-
-TTTGAGCTGCAGTCTGGATGCGACAGAGCAGAAAACTGCCAACATGATGCCGATGTTTC
TCACCGTGTACCTCAGCAACAACGACCAGCACTTCAGCGAGGTTCCCATCACGCCGGAGA
CGCTGTGCAGAGATGTGGTGGAGCTCTGCAAGGAGCCGGGCGAGGCCGACTGCTACCTGG
CCGAGATGTGGAGAGGCTCAGAACATGTGGTCGGAGAGGGCGAGCGGATGTTGGAGGTGC
TGCAGCGCTGGGGGCAGCAGAGGGGGGAGGTCCGTTACCTCCTGCGTCACCAGAGAGCTC
CAGGACGAGAGT------------------------------------------------
------------------CAGGTGGATCCAGAGCTGCAGATCAGATGATGAAGAGGAACC
AGGTGAAAGCGTCTGTGGAGAGATGTCTGGAGAATGGGGTCTCAGCTCCTCGTCTGGACG
TGACGCTGAGCGACCTGCAGGATCTGGCAGCCCGACAGCAGCAGCAGATCAACGCCCAGC
AGCAGCTGCTGGCCTCCAAGGAGCAGCGGCTGCGCTACCTGAAGCTTCAGGATCAGCGGC
AGCAGCAGCAAGAGATGTCCGAACAGGAGCGACTGCAGCAGCTCCGAGAGAACGCACACA
ACCAGGAGGCCAAACTGCGACGAGTCCGAGCCCTTAGGGGCCAGGTGGAGCAGAAACGCC
TCAGCAACAGCAAACTAGTGGAGGAGATCGAGCAGATGACCGGTCTGTTCCAGCAGAAGC
AGAGGGAGCTGCTGGTTGCCGTGTCGAGGGTGGAGGAGCTGAGCGACCAGCTGGAGGCGC
TGAGGAGCAACAGACTGGAGCCTCCTCTTCCTCCTCC---TCATCATCACCACAACACCT
CCACCGCTGAGCTGGAGCGCCTCTATAAGGAGCTGCAGTTGAGGAACAAGCTGAATCAGG
ACCAGAGCGGCAGGCTGCAGCAGCAGAGAGACAGCCTGAACAAGAGGAACCTGGAGGTGG
CAGCGATGGACCGACGGCTGGCCGAGCTGCGGCAGCGGCTCTGGAAGAAGAAGGCCGCCC
TGCAGCAGAAGGAGAACCTGCCGGTGGCTTCAGATGGCGTGGCTCCTCAGCACGGTGTGG
CCTCCAGAGTGGCAGCGGTCGGGCCGTACATCCA---GTCGTCCTCCACGACGAGTCCTC
AGGGGCCTCCGGTGCCGGCCCGCCAGGAGGTAATGGTGAAGCCGGCGTATCCGGATGGCA
CCGCCACCCTGCCCATGCCCGACTCGTCCCTGAAGCCGCCTCCCAGACCAGCCAAACCAG
CCTCAGGTTTCGTCACGTCAAAAATAACCAAACTGTCTGAGTGGAGCAGCTCGTTACCTG
AGTCCAGTGGAGGTTACAGCCACGCCTCCACCCTGCCTCGCATGTCCAGCCTCAGCTGCC
ACAACTCAGGTGGTAAGACCCTCACAGATCAGAAGGGTCTCTCTGGGTCTGACGTCCCGC
CCCCTGTCCCCTCACGGACCAGTCACATCACTGAGAACCTGCTCAGGGACAA--------
-------------------------------------TCAGGCTTCTGGTAAAGGTCTGC
CCAAGATGGCGGCTCCACCTCCAGTTCCCAGTAAGCCCAAACCGTTCTCCTCGTCCAGCC
CGCAGACCTTCTCCAAGCCTCCCTACAGCACCGGGACCTTCCCTGGTAAAGTGCGGCCGG
TCGGGGGCCACCTCAGGGCTCAGGGAGTCCTCTCCAGCCACAGCCACACCCTCCCTCTGC
CCAACAAGCAGGAGAGTCCGCCGGCTGCCGCTGTACGGCCGTACACCCCCGACCCCTCTG
AGGCCCCCCCCACCCTGCTGCAGAAGCCTCAGACTCTGGCGGCTTCGTCCATCTACTCCA
TGTACACCCAGCAGGGGAAGGGCTACCAGCTGAGCGGCCAGGGCACGCTGCCCCGCAGCC
AGCCCAG------------------------------------AGTGTACGGGAAACCAG
TCCTCCCAGCCTGCGGGGGGCAGCAGTCTGCCGCCGCAGACACCATCAGCTCTGGGTCTT
GTGTGTCTGACGGGAGCGAGGTCGACAACAGTTGCCTCGGTAACGGCGAAGGTGCCGGAG
CAGAGACGACAGAACGCGCCACCCCGCGACCGCTCAGCCCCACCAAGCTCCTCCCCTTCC
TGTCCAACCCCAACAGGAACCCCAGCGATGCCGACCTGGAGGCCCTCCGTCGCCGGCTGC
ACCACGCCCCCCGGCCCCTGAAGAAACGCAGCTCCATCACAGAGCCCGAGGGCCCCGCCG
GACCCAACATCCAGAAGCTGCTCTACCAGAAAACCACCCTGGCTGCCATGGAAACCATCC
CTATGGAGACAGTCGGTCCAGCGGGGACGTATGTTCAGCCTCAGGAGGACGGGACGGGCG
GTGCAGATGTGACGTCCAGTGGCGACGACAAGCAATCGCTACCTGAGAGCCCAGAGGACA
GCCTGACCCCGCCCCCTCTGCCCCCCCGCTCACCTCTCCCTGACCCCGCCTCCTGCCGCT
CTCAGCCCTCCCCTTTGGAGGACAAGGATGACGGGGAGGAGGTGTGTCCGTCCGACTCGG
CCCACCTGGACTTCTTTATGGATGAGTTCCCCCCCTACCCGCCCCCTCCTTACCCCACCT
GTGGCGAGAGCGATCAGGGAGATGATGCCGCCAACCTGCAGCCGCCTGAGGTCACAGGAC
AGGTCACAGTGCCGCCGGGTAAGAGATCGATCCTCCGGAAAGCCGGCTCAGACCGGATCG
ACCATGGCATGCGGGTCAAGTTCAACCCTCTGGCTCTGCTGCTGGACTCGTCTCTGGAGG
GCGAGTACGACCTCGTCCAGAGGGTCATTTACGACGTGGAAGACCCCAGCATGCCGAACG
ATGAAGGCATCACGGCGCTGCACAATGCCGTCTGTGCCGGCCACACCGAGATTGTCAAGT
TTCTGGTTCAGTTCGGTGTCAACGCCAACGCTGCTGACAGTGACGGCTGGACCCCCCTCC
ACTGTGCTGCCTCCTGTAACAACGTTCAGGTCTGTAAGTTCCTGGTAGAGTCGGGGGCGG
CGGTGTTCGCCACCACATACAGCGACATGCAGACAGCTGCAGACAAATGTGAGGAGATGG
AGGAAGGCTACGCCCAGTGCTCCCAGTTCCTCTACGGCGTTCAGGAGAAGATGGGTGTTA
TGAACCGTGGTGTGGTGTACGCCTTGTGGGATTACAAGCCTCAGCGTGACGATGAGCTCG
GCTTCAGCGAGGGCGACTGCATGACGGTGCTGAGACGGGACGACGAGGTGGAGAACGAGT
GGTGGTGGGCGAGATGTGGTGACCGTGAGGGCTACATCCCCCGAAACCTGCTGGGGCTGT
ATCTGAGGATCAAGCCGCGGCAGAGGAGCCTGGCTTGA
>E.fuscoguttatus.26191_fus
ATGCAGCT-------------CAGCGTCCTCCGACGAGCCTCTGAGCCGGTCATCGCTCA
GCACCACCCTCTCAGGATGAATAAAGGCAGAGAAACGCTGCCTCCGTGCAGGTTGGCGGG
CTGTGGGAGGCGATCTGGCTCCGATC---CTGACAGCAGATACCCTGCTG-GAATGTTCC
TCACCGTGTACCTCAGCAACAACGACCAGCACTTCAGCGAGGTTCCCATCACGCCGGAGA
CGCTGTGCAGAGATGTGGTGGAGCTCTGCAAGGAGCCGGGCGAGGCCGACTGCTACCTGG
CCGAGATGTGGAGAGGCTCAGAACATGTGGTCGGAGAGGGCGAGCGGATGTTGGAGGTGC
TGCAGCGCTGGGGGCAGCAGAGGGGGGAGGTCCGTTACCTCCTGCGTCACCAGAGAGCTC
CAGGACGAGAGT------------------------------------------------
------------------CAGGTGGATCCAGAGCTGCAGATCAGATGATGAAGAGGAACC
AGGTGAAAGCGTCTGTGGAGAGATGTCTGGAGAATGGGGTCTCAGCTCCTCGTCTGGACG
TGACGCTGAGCGACCTGCAGGATCTGGCAGCCCGACAGCAGCAGCAGATCAACGCCCAGC
AGCAGCTGCTGGCCTCCAAGGAGCAGCGGCTGCGCTACCTGAAGCTTCAGGATCAGCGGC
AGCAGCAGCAAGAGATGTCCGAACAGGAGCGACTGCAGCAGCTCCGAGAGAACGCACACA
ACCAGGAGGCCAAACTGCGACGAGTCCGAGCCCTCAGGGGCCAGGTGGAGCAGAAACGCC
TCAGCAACAGCAAACTAGTGGAGGAAATCGAGCAGATGACTGGTCTGTTCCAGCAGAAGC
AGAGGGAGCTGCTGGTCGCCGTGTCGAGGGTGGAGGAGCTGAGCGACCAGCTGGAGGCGC
TGAGGAGCAACAGACTGGAGCCTCCTCTTCCTCCTCCTCATCATCATCACCACAACACCT
CCACCGCTGAGCTGGAGCGCCTCTATAAGGAGCTGCAGTTGAGGAACAAGCTGAATCAGG
ACCAGAGCGGCAGGCTGCAGCAGCAGAGAGACAGCCTGAACAAGAGGAACCTGGAGGTGG
CAGCGATGGACCGACGGCTGGCCGAGCTGCGCCAGCGGCTCTGGAAGAAGAAGGCCGCCC
TGCAGCAGAAGGAGAACCTGCCGATGGCTTCAGATGGCGTGGCCCCTCAGCACGGTGTGG
CCTCCAGAGTGGCGGCGGTCGGGCCGTACATCCA---GTCGTCCTCCACGACGAGTCCTC
AGGGGCCTCCGGTGCCGGCCCGCCAGGAGGTTCTGGTGAAGCCGGCGTATCCGGATGGCA
CTGCCACCCTGCCCATGCCCGACTCGTCCCTGAAGCCGCCTCCCAGACCAGCCAAACCAG
CCTCAGGTTTCGTCACGTCAAAAATAACCAAACTGTCTGAGTGGAGCAGCTCGTTACCTG
AGTCCAGTGGAGGTTACAGCCACGCCTCCACCCTGCCTCGCATGTCCAGCCTCAGCTGCT
ACAACTCAGGTGGTAAGACCCTCACAGATCAGAAGGGCCTCTCTGGGTCTGACGTCCCGC
CCCCTGTCCCCTCACGGACCAGTCACATCACTGACAACCTGCTCAGGGACAA--------
-------------------------------------TCAGGCTTCTGGTAAAGGTCTGC
CCAAGATGGCGGCTCCACCTCCAGTTCCCAGTAAGCCCAAACCGTTCTCCTCGTCCAGCC
CGCAGACCTTCTCCAAGCCTCCCTACAGCACCGGGACCTTCCCTGGTAAAGTGCGGCCGG
TCGGGGGCCACCTCAGGGCTCAGGGAGTCCTCTCCAGCCACAGCCACACCCTCCCTCTGC
CCAACAAGCAGGAGAGTCCGCCGGCTGCCGCTGTACGGCCGTACACCCCCGACCCCTCTG
AGGCCCCCCCCACCCTGCTGCAGAAGCCTCAGACGCTGGCGGCTTCGTCCATCTACTCCA
TGTACACCCAGCAGGGGAAGGGCTACCAGCTGAGCGGCCAGGGCACGCTGCCCCGCAGCC
AGCCCAG------------------------------------AGTGTATGGGAAACCAG
TCCTCCCAGCCTGCGGGGGGCAGCAGTCTGCCGCCGCAGACACCATCAGCTCTGGGTCTT
GTGTGTCTGACGGGAGCGAGGTCGACAACAGTTGCCTCGGTAACGGCGAAGGTGCCGGAG
CAGAGACGACAGAACGCGCCACCCCGCGACCGCTCAGCCCCACCAAGCTCCTCCCCTTCC
TGTCCAACCCCAACAGGAACCCCAGCGATGCCGACCTGGAGGCCCTCCGTCGGCGGCTGC
ACCACGCCCCCCGGCCCCTGAAGAAACGCAGCTCCATCACAGAGCCCGAGGGCCCTGCCG
GACCCAACATCCAGAAGCTGCTCTACCAGAAAACCACCCTGGCTGCCATGGAAACCATCC
CTATGGAGACAGTCGGTCCAGCGGGGACGTATGTTCAGCCTCAGGAGGACGGGACGGGCG
GTGCAGATGTGACGTCCAGTGGTGACGACAAGCAGTCGCTACCTGAGAGCCCAGAGGACA
GCCTGACCCCGCCCCCTCTGCCCCCCCGCTCACCTCTCCCTGACCCCGCCTCCTGCCGCT
CTCAGCCCTCCCCTTTGGAGGACAAGGATGACGGGGAGGAGGTGTGTCCGTCCAACTCGG
CCCACCTGGACTTCTTTATGGATGAGTTCCCGCCCTACCCGCCCCCTCCTTACCCCACCT
GTGGCGAGAGCGATCAGGGAGATGATGCCGCCAACCTGCAGCCGCCTGAGGTCACAGGAC
AGGTCACAGTGCCGCCGGGTAAGAGGTCGATCCTCCGGAAAGCCGGCTCAGACCGGATCG
ACCACGGCATGCGGGTCAAGTTCAACCCTCTGGCTCTGCTGCTGGACTCGTCTCTGGAGG
GCGAGTACGACCTCGTCCAGAGGGTCATTTACGACGTGGAAGACCCCAGCATGCCAAACG
ACGAGGGCATCACGGCGCTGCACAATGCCGTCTGTGCCGGCCACACCGAGATCGTCAAGT
TTCTGGTTCAGTTCGGTGTCAACGCCAACGCTGCTGACAGCGACGGCTGGACCCCCCTCC
ACTGCGCTGCCTCCTGTAACAACGTTCAGGTCTGTAAGTTCCTGGTAGAGTCGGGGGCGG
CGGTGTTCGCCACCACATACAGCGACATGCAGACAGCTGCAGACAAATGTGAGGAGATGG
AGGAAGGCTACGCCCAGTGCTCCCAGTTCCTCTACGGCGTTCAGGAGAAGATGGGTGTTA
TGAACCGTGGTGTGGTGTACGCCTTGTGGGATTACAAGCCTCAGCGCGACGATGAGCTCG
GCTTCAGCGAGGGCGACTGCATGACGGTGCTGAGACGGGACGACGAGGTGGAGAACGAGT
GGTGGTGGGCGAGATGTGGTGACCGTGAGGGCTACATCCCCCGAAACCTGCTGGGGCTGT
ATCTGAGGATCAAGCCGCGGCAGAGGAGCCTGGCCTGA
>Epmoa-GLEAN-10019291_moa
------------------------------------------------------------
----------------ATGAATAAAGGCAGAGAAACACTGCCTCCGTGCAGGTTGGCGGG
CTGTGGGAGGCGATCTGGCTCCGATC---CTGACAGCAGATACCCTGCTG-GAATGTTCC
TCACCGTGTACCTCAGCAACAACGACCAGCACTTCAGCGAGGTTCCCATCACGCCGGAGA
CGCTGTGCAGAGATGTGGTGGAGCTCTGCAAGGAGCCGGGCGAGGCCGACTGCTACCTGG
CTGAGATGTGGAGAGGCTCAGAACATGTGGTCGGAGAGGGCGAGCGGATGTTGGAGGTGC
TGCAGCGCTGGGGGCAGCAGAGGGGGGAGGTCCGTTACCTCCTGCGTCACCAGAGAGCTC
CAGGACGAGAGTCAGGTAGGAGACACCTGCTCACCACCGCGCAGGGTTCAACACTTACAG
CAGGATATCATGGGCTCACAGGTGGATCCAGAGCTGCAGATCAGATGATGAAGAGGAACC
AGGTGAAAGCGTCTGTGGAGAGATGTCTGGAGAATGGGGTCTCAGCTCCTCGTCTGGACG
TGACGCTGAGCGACCTGCAGGATCTGGCAGCCCGACAGCAGCAGCAGATCAACGCCCAGC
AGCAGCTGCTGGCCTCCAAGGAGCAGCGGCTGCGCTACCTGAAGCTGCAGGATCAGCGGC
AGCAGCAGCAAGAGATGTCCGAACAGGAGCGACTGCAGCAGCTCCGAGAGAACGCACACA
ACCAGGAGGCCAAACTGCGACGAGTCCGAGCCCTCAGGGGCCAGGTGGAGCAGAAACGCC
TCAGCAACAGCAAACTAGTGGAGGAGATCGAGCAGATGACCGGTCTGTTCCAGCAGAAGC
AGAGGGAGCTGCTGGTCGCCGTGTCGAGGGTGGAGGAGCTGAGCGACCAGCTGGAGGCGC
TGAGGAGCAACAGACTGGAGCCTCCTCTTCCTCCTCCTCATCATCATCACCACAACACCT
CCACCGCTGAGCTGGAGCGCCTCTATAAGGAGCTGCAGTTGAGGAACAAGCTGAATCAGG
ACCAGAGCGGCAGGCTGCAGCAGCAGAGAGACAGCCTGAACAAGAGGAACCTGGAGGTGG
CAGCGATGGACCGACGACTGGCCGAGCTGCGGCAGCGGCTCTGGAAGAAGAAGGCCGCCC
TGCAGCAGAAGGAGAACCTGCCGGTGGCTTCAGATGGCGTGGCCCCTCAGCACGGTGTGG
CCTCCAGAGTGGCGGCGGTCGGGCCGTACATCCA---GTCGTCCTCCACGACGAGTCCTC
AGGGGCCTCCGGTGCCGGCCCGCCAGGAGGTAATGGTGAAGCCGGCGTATCCGGATGGCA
CCGCCACCCTGCCCATGCCCGACTCGTCCCTGAAGCCGCCTCCCAGACCAGCCAAACCAG
CCTCAGGTTTCGTCACGTCAAAAATAACCAAACTGTCTGAGTGGAGCAGCTCGTTACCTG
AGTCCAGTGGAGGTTACAGCCACGCCTCCACCCTGCCTCGCATGTCCAGCCTCAGCTGCC
ACAACTCAGGTGGTAAGACCCTCACAGATCAGAAGGGCCTCTCTGGGTCTGACGTCCCGC
CCCCTGTCCCCTCACGGACCAGTCACATCACTGAGAACCTGCTCAGGGACAATCAGTTAC
TTGTAATGGAGTATTTTTACACTCTGTGTTCACTCCTTCAGGCTTCTGGTAAAGGTCTGC
TCAAGATGGCGGCTCCACCTCCAGTTCCCAGTAAGCCCAAACCGTTCTCCTCGTCCAGCC
CGCAGACCTTCTCCAAGCCTCCCTACAGCACCGGGACCTTCCCTGGTAAA----------
------------------------------------------------------------
-----------GAGAGTCCGCCGGCTGCCGCTGTACGGCCATACACCCCCGACCCCTCTG
AGGCCCCCCCCACCCTGCTGCAGAAGCCTCAGACTCTGGCGGCTTCGTCCATCTACTCCA
TGTACACCCAGCAGGGGAAGGGCTACCAGCTGAGCGGCCAGGGCACGCTGCCCCGCAGCC
AGCCCAGAGGTGACGCAACACTTACTTGTGTCTCCTCCCTCACAGTGTACGGGAAACCAG
TCCTCCCAGCCTGCGGGGGGCAGCAGTCTGCCGCCGCAGACACCATCAGCTCTGGGTCTT
GTGTGTCTGACGGGAGCGAGGTCGACAACAGTTGCCTCGGTAACGGCGAAGGTGCCGGAG
CAGAGACGACAGAACGCGCCACCCCGCGACCGCTCAGCCCCACCAAGCTCCTCCCCTTCC
TGTCCAACCCCAACAGGAACCCCAGTGATGCCGACCTGGAGGCCCTCCGTCGGCGGCTGC
ACCACGCCCCCCGGCCCCTGAAGAAACGCAGCTCCATCACAGAGCCCGAGGGCCCCGCCG
GACCCAACATCCAGAAGCTGCTCTACCAGAAAACCACCCTGGCTGCCATGGAAACCATCC
CTATGGAGACAGTCGGTCCAGCGGGGACGTATGTTCAGCCTCAGGAGGACGGGACGGGCG
GTGCAGATGTGACGTCCAGCGGCGATGACAAGCAGTCGCTACCTGAGAGCCCAGAGGACA
GCCTGACCCCGCCCCCTCTGCCCCCCCGCTCACCTCTCCCTGACCCCGCCTCCTGCCGCT
CTCAGCCCTCCCCTTTGGAGGACAAGGATGACGGGGAGGAGGTGTGTCCGTCCGACTCGG
CCCACCTGGACTTCTTTATGGATGAGTTCCCCCCCTACCCGCCCCCTCCTTACCCCACCT
GTGGCGAGAGCGATCAGGGAGATGATGCCGCCAACCTGCAGCCGCCTGAGGTCACAGGCC
AGGTCACAGTGCCACCGGGTAAGAGGTCGATCCTCCGGAAAGCCGGCTCAGACCGGATCG
ACCACGGCATGCGGGTCAAGTTCAACCCTCTGGCTCTGCTGCTGGACTCGTCTCTGGAGG
GCGAGTACGACCTCGTCCAGAGGGTCATTTACGACGTGGAAGACCCCAGCATGCCGAATG
ATGAGGGCATCACAGCGCTGCACAATGCCGTCTGTGCCGGCCACACCGAGATCGTCAAGT
TTCTGGTTCAGTTTGGTGTCAACGCCAACGCTGCTGACAGCGACGGCTGGACCCCCCTCC
ACTGCGCTGCCTCCTGTAACAACGTTCAGGTCTGTAAGTTCCTGGTAGAGTCGGGGGCGG
CGGTGTTCGCCACCACATACAGCGACATGCAGACAGCTGCAGACAAATGTGAGGAGATGG
AGGAAGGCTACGCCCAGTGCTCCCAGTTCCTCTACGGCGTTCAGGAGAAGATGGGTGTTA
TGAACCGTGGTGTGGTGTACGCCTTGTGGGATTACAAGCCTCAGCGCGACGATGAGCTCG
GCTTCAGCGAGGGCGACTGCATGACAGTGCTGAGACGGGACGACGAGGTGGAGAACGAGT
GGTGGTGGGCGAGATGTGGTGACCGTGAGGGCTACATCCCCCGAAACCTGCTGGGGCTGT
ATCTGAGGATCAAGCCGCGGCAGAGGAGCCTGGCTTGA
>XP-033480652.1_lan
------------------------------------------------------------
------------------------------------------------------------
--------------------------------------------ATGATGCCGATGTTCC
TCACCGTGTACCTCAGCAACAACGACCAGCACTTCAGCGAGGTTCCCATCACGCCGGAGA
CGCTGTGCAGAGATGTGGTGGAGCTCTGCAAGGAGCCGGGCGAGGCCGACTGCTACCTGG
CCGAGATGTGGAGAGGCTCAGAACATGTGGTTGGAGAGGGCGAGCGGATGTTGGAGGTGC
TGCAGCGCTGGGGGCAGCAGAGGGGGGAGGTCCGTTACCTCCTGCGTCACCAGAGAGCTC
CAGGACGAGAGT------------------------------------------------
------------------CAGGTGGATCCAGAGCTGCAGATCAGATGATGAAGAGGAACC
AGGTGAAAGTGTCTGTGGAGAGATGTCTGGAGAATGGGGTCTCAGCTCCTCGTCTGGACG
TGACGCTGAGCGACCTGCAGGATCTGGCAGCCCGACAGCAGCAGCAGATCAACGCCCAGC
AGCAGCTGCTGGCCTCCAAGGAGCAGCGGCTGCGCTACCTGAAGCTGCAGGATCAGCGGC
AGCAGCAGCAAGAGATGTCCGAACAGGAGCGACTGCAGCAGCTCCGAGAGAACGCACACA
ACCAGGAGGCCAAACTGCGACGAGTCCGAGCCCTCAGGGGCCAGGTGGAGCAGAAACGCC
TCAGCAACAGCAAACTAGTGGAGGAGATCGAGCAGATGACCGGTCTGTTCCAGCAGAAGC
AGAGGGAGCTGCTGGTCGCCGTGTCGAGGGTGGAGGAGCTGAGCGACCAGCTGGAGGCGC
TGAGGAGCAACAGACTGGAGCCTCCTCTTCCTCCTCC---TCATCATCACCACAACACCT
CCACCGCTGAGCTGGAGCGCCTCTATAAGGAGCTGCAGTTGAGGAACAAGCTGAATCAGG
ACCAGAGCGGCAGGCTGCAGCAGCAGAGAGACAGCCTGAACAAGAGGAACCTGGAGGTGG
CAGCGATGGACCGACGGCTGGCCGAGCTGCGGCAACGGCTCTGGAAGAAGAAGGCCGCCC
TGCAGCAGAAGGAGAACCTGCCGGTGGCTTCAGACGGCGTGGCCCCTCAGCACGGTGTGG
CCTCCAGAGTGGCGGCGGTCGGGCCGTACATCCAGTCGTCGTCCTCCACGACGAGTCCTC
AGGGGCCTCCGGTGCCGGCCCGCCAGGAGGTTCTGGTGAAGCCGGCGTATCCGGATGGCA
CCGCCACCCTGCCCATGCCCGACTCGTCCCTGAAGCCGCCTCCCAGACCAGCCAAACCAG
CCTCAGGTTTCGTCACGTCAAAAATAACCAAACTGTCTGAGTGGAGCAGCTCGTTACCTG
AGTCCAGTGGAGGTTACAGCCACGCCTCCACCCTGCCTCGCATGTCCAGCCTCAGCTGCT
ACAACTCAGGTGGTAAGACCCTCACAGATCAGAAGGGCCTCTCTGGGTCTGACGTCCCGC
CCCCTGTCCCCTCACGGACCAGTCACATCACTGAGAACCTGCTCAGGGACAA--------
-------------------------------------TCAGGCTTCTGGTAAAGGTCTGC
CCAAGATGGCGGCTCCACCTCCAGTTCCCAGTAAGCCCAAACCGTTCTCCTCGTCCAGCC
CACAGACCTTCTCCAAGCCTCCCTACAGCACCGGGACCTTCCCTGGTAAAGTGCGGCCGG
TCGGGGGCCACCTCAGGGCTCAGGGAGCCCTCTCAAGCCACAGCCACACCCTCCCTCTGC
CCAACAAGCAGGAGAGTCCGCCGGCTGCCGCTGTACGGCCGTACACCCCCGACCCCTCTG
AGGCCCCCCCCACCCTGCTGCAGAAGCCTCAGACTCTGGCGGCTTCGTCCATCTACTCCA
TGTACACCCAGCAGGGGAAGGGCTACCAGCTGAGCGGCCAGGGCACACTGCCCCGCAGCC
AGCCCAG------------------------------------AGTGTACGGGAAACCAG
TCCTCCCAGCCTGCGGGGGGCAGCAGTCTGCCACCGCAGACACCATCAGCTCTGGGTCTT
GTGTGTCTGACGGGAGCGAGGTCGACAACAGTTGCCTCGGTAACGGCGAGGGTGCCGGAG
CAGAGACGACAGAACGCGCCACCCCGCGACCGCTCAGCCCCACCAAGCTCCTCCCCTTCC
TGTCCAACCCCAACAGGAACCCCAGCGATGCCGACCTGGAGGCCCTCCGTCGGCGGCTGC
ACCACGCCCCCCGGCCCCTGAAGAAACGCAGCTCCATCACAGAGCCCGAGGGCCCCGCCG
GACCCAACATCCAGAAGCTGCTCTACCAGAAAACCACCCTGGCTGCCATGGAAACCATCC
CTATGGAGACAGTCGGTCCAGCGGGGACGTATGTTCAGCCTCAGGAGGACGGGACGGGCG
GTGCAGATGTGACGTCCAGCGGCGACGACAAGCAGTCGCTACCTGAGAGCCCAGAGGACA
GCCTGACCCCGCCCCCTCTGCCCCCCCGCTCACCTCTCCCTGACCCCGCCTCCTGCCGCT
CTCAGCCCTCCCCTTTGGAGGACAAGGATGACGGGGAGGAGTTGTGTCCGTCCAACTCGG
CCCACCTGGACTTCTTTATGGATGAGTTCCCCCCCTACCCGCCCCCTCCTTACCCCACCT
GTGGCGAGAGCGATCAGGGAGATGATGCCGCCAACCTGCAGCCGCCTGAGGTCACAGGAC
AGGTCACAGTGCCGCCAGGTAAGAGGTCGATCCTCCGGAAAGCCGGCTCAGACCGGATCG
ACCACGGCATGCGGGTCAAGTTCAACCCTCTGGCTCTGCTGCTGGACTCGTCTCTGGAGG
GCGAGTACGACCTCGTCCAGAGGGTCATTTACGACGTGGAAGACCCCAGCATGCCGAATG
ATGAGGGCATCACAGCGCTGCACAATGCCGTCTGTGCCGGCCACACTGAGATCGTCAAGT
TTCTGGTTCAGTTCGGTGTCAACGCCAACGCTGCTGACAGCGACGGCTGGACCCCCCTCC
ACTGCGCTGCCTCCTGTAACAACGTTCAGGTCTGTAAGTTCCTGGTAGAGTCGGGGGCGG
CGGTGTTCGCCACCACATACAGCGACATGCAGACAGCTGCAGACAAATGTGAGGAGATGG
AGGAAGGCTACGCCCAGTGCTCCCAGTTCCTCTACGGCGTTCAGGAGAAGATGGGTGTTA
TGAACCGTGGTGTGGTGTACGCCTTGTGGGATTACAAGCCTCAGCGCGACGATGAGCTCG
GCTTCAGCGAGGGCGACTGCATGACGGTGCTGAGACGGGACGATGAGGTGGAGAACGAGT
GGTGGTGGGCGAGATGTGGTGACCATGAGGGCTACATCCCCCGAAACCTGCTGGGGCTGT
ATCTGAGGATCAAGCCGCGGCAGAGGAGCCTGGCTTGA
