# Supplementary material for: Chromosome-Level Genome Assembly of the Speckled Blue Grouper (Epinephelus cyanopodus) Provides Insight into Its Adaptive Evolution
Source: Biology (Basel). 2022 Dec 13;11(12):1810. doi: 10.3390/biology11121810 (PMC9775623; doi:10.3390/biology11121810)
Supplement: Supplementary file 1 [file biology-11-01810-s001.zip › Supplemental Data/HO01453.align]

>Epmoa-GLEAN-10019288_moa
ATGTGGAAAGTAACTTTACAGGCGCTGGGTGTTCTGCTGTCGGCCTGGTTCTTCGGGAAC
TTTGTTTTGGGTTGGTTTCAACAAAACAACGTCAAACCCCAAACGCAGCACAGCGAGCAT
CCGAGCAGAGCCTCAGACAGCCAGGATCAGAGCTGCTTCTGCCATCTGACAGGAGTCCTG
GACGACTGCTTCTGTGACGTGGAAAGCATCGACGTCTTCAACAACTTCAAGATTTACCCT
CGAATCAAGAAGCTGACGGAGAAAGACTACTTCAGATACTACAGAGTGAACCTGAAGCGA
CCGTGTCCCTTCTGGCCCGACGACGGACATTGTGCCATCAAAGACTGCCATGTGGAGCCC
TGTCCAGAGAGTAAGATCCCAGTGGGCATCAAGTCTGGGAACTACAACAAGTATTCCCAG
GCAGCAAATACGATGTCGGACATGACGGAGTGTGAACAGGCCAAAGAGCTGGGCGCCATC
AACAGCACCCTGAGTAACCAGAGTAAAGAGGCGTTCGCTGACTGGGCGAGACACGACGAT
GCTCAGGACCACTTCTGTGAGCTGGATGATGAAACCTCTCCTGATGCAGAGTACGTTGAT
CTGCTGCTAAATCCGGAGCGATTCACTGGATACAAGGGTCCCTCAGCCTGGAGAGTCTGG
AACAGCATCTACGAGGAAAACTGCTTCAAGCCCAGATCAGTGTACCGACCTCTGAACCCT
CTGGCTCCGAGCAGAGGTGA----GTCAGGAAAAATCAATA-----------ACAGTTTG
TGTTTGGAGAAGAGAGTTTTCTACCGACTCATCTCAGGCCTCCACAGCAGCATCAACATC
CACCTGTGTGCCCAGTACCTGCTCGACGAGGGCTGGGGCCGGTCGGTGTGGGGTCCAAAT
GTTCAGGAGTTTCGGCGTCGCTTCGACACAGCGGAGACGAAGGGCGAGGGCACGCGGCGG
CTGAAGAACCTCTACTTCCTGTACCTGATCGAGCTGCGGGCGCTCTACAAGGTGGCTCCG
TACTTTGAGCGAGCATTTGTCAACCTGTACACGGGAAACACGCAGGAGGACGGAGCCACC
AAGGACCTGCTGCTGCAGATCTTCAACGAGATCAAAGCTTTCCCCATGCACTTTGATGAG
AAGTCCATGTTCGCCGGACACAAAATGGAAGCCAAAACATTAAAGGAGGAATTCCGCCTC
CATTTTAAAAACATCTCCAGGATCATGGACTGTGTCGGCTGCAGTAAATGTCGACTGTGG
GGGAAACTACAGACTCAGGGTTTGGGTACAGCTCTGAAGGTCCTCTTCTCTGAGAAGGAG
ATCCAGAATCTTCCTGAACACAGCCCCTCTAAAGGTTTCCAGCTGACTCGCCAGGAGATC
GTGGCCTTACTGAACGGCTTCGGCAGGTTGTCCACCAGTATACATCAGCTCCACAGTTTC
CGCCTGCTGTTAAAGGACAACAGGTAA
>Ecy-GLEAN-10022696_Ecy
ATGTGGAAAGTAACTGTGCAGGCGCTGGTTGTTCTGCTGTCGGCCTGGTTCTTCGGGAAC
TTTGTTTTGGGCTGGTTTCAACAAAACAACGTCAAACCCCAAACGCAGCACAGCGAGCAT
CCGGGCAGAGCCGCAGACGCTCCGGACCAGAGCTGCTTCTGCCATCTGACAGGAGTCCTG
GACGACTGCTTCTGTGACGTGGAAAGCATCGACGTCTTCAACAACTTCAAGATTTACCCT
CGAATCAAGAAGCTGACGGAGAAAGACTACTTCAGATACTACAGAGTGAACCTGAAGCGA
CCGTGTCCCTTCTGGCCCGACGACGGACATTGTGCCATTAAAGACTGCCATGTGGAGCCC
TGTCCAGAGAGTAAGATCCCAGTAGGCATCAAGTCTGGGAACTACAACAAGTATTCCCAG
GCAGCAAATACGATGTCGGACATGACGGAGTGTGAACAGGCCAAAGAGCTGGGCGCCATC
AACAGCACCCTGAGTAACCAGAGTAAAGAGGCGTTCGCTGACTGGGCGAGACACGACGAT
GCTCAGGACCACTTCTGTGAGCTGGATGATGAAACCTCTCCTGATGCAGAGTACGTTGAT
CTGCTGCTAAATCCGGAGCGATTCACTGGATACAAGGGTCCCTCAGCCTGGAGAGTCTGG
AACAGCATCTACGAGGAAAACTGCTTCAAGCCCAGATCAGTGTACCGACCTCTGAACCCT
TTGGCTCCGAGCAGAGGAGACGACGATGGAGAGGGTTTCTACAAGTGGCTCGAGGGTTTG
TGTTTGGAGAAGAGAGTTTTCTACCGACTCATCTCAGGCCTCCACAGCAGCATCAACATC
CACCTGTGTGCCCAGTACCTGCTGGACGAGGGCTGGGGCCGGTCAGTGTGGGGTCCAAAT
GTTCAGGAGTTTCGCCGTCGCTTCGACACAGCGGAGACGAAGGGCGAGGGCACGCGGCGG
CTGAAGAACCTCTACTTCCTGTACCTGATCGAGCTGCGGGCGCTCTACAAGGTGGCTCCG
TATTTTGAGCGAGCATTTGTCAACCTGTACACGGGAAACACGCAGGAGGACGGAGCCACC
AAGGACCTGCTGCTGCAGATCTTCAACGAGATCAAAGCTTTCCCCATGCACTTTGATGAG
AAGTCCATGTTCGCCGGACACAAAATGGAAGCCAAAACATTAAAGGAGGAATTCCGCCTC
CATTTTAAAAACATCTCCAGGATCATGGACTGTGTCGGCTGCAGTAAATGTCGACTGTGG
GGAAAACTACAGACTCAGGGTTTGGGTACAGCTCTGAAGGTCCTCTTCTCTGAGAAGGAG
ATCCAGAATCTTCCTGAACACAGCCCCTCTAAAGGTTTCCAGCTGACTCGCCAGGAGATC
GTGGCCTTACTGAACGGCTTCGGCAGGTTGTCCACCAGTATACATCAGCTCCACAGTTTC
CGCCTGCTGTTAAAGGACAACAGGTAA
>OF10522-RA_aka
ATGTGGAAAGTAACTGCACAGGCGCTGGGTGTTCTGCTGTCGGCCTGGTTCTTCGGGAAC
TTTGTTTTGGGCTGGTTTCAACAAAACAACGTCAAACCACAAACGCAGCACAGCGAGCAT
CCGAGCAGAGCCGCAGACAGCCCGGACCAGAGCTGCTTCTGCCATCTGACAGGAGTCCTG
GACGACTGCTTCTGTGACGTGGAAAGCATCGACGTCTTCAACAACTTCAAAATTTACCCT
CGAATCAAGAAGCTGACGGAGAAAGACTACTTCAGATACTACAGAGTGAACCTGAAGCGA
CCGTGTCCCTTCTGGCCCGACGACGGACATTGTGCCATCAAAGACTGCCATGTGGAGCCC
TGTCCAGAGAGTAAGATCCCAGTGGGCATCAAGTCTGGGAACTACAACAAGTATTCCCAG
GCAGCAAATACGATGTCGGACATGACGGAGTGTGAACAGGCCAAAGAGCTGGGCGCCATC
AACAGCACCCTGAGTAACCAGAGTAAAGAGGCGTTCGCTGACTGGGCGAGACACGACGAT
GCTCAGGACCACTTCTGTGAGCTGGATGATGAAACCTCTCCTGATGCAGAGTACGTTGAT
CTGCTGCTAAATCCGGAGCGATTCACTGGATACAAGGGTCCCTCAGCCTGGAGAGTCTGG
AACAGCATCTACGAGGAAAACTGCTTCAAGCCCAGATCAGTGTACCGACCTCTGAACCCT
CTGGCTCCGAGCAGAGGAGACGACGACGGAGAGGGTTTCTACAAGTGGCTCGAGGGTTTG
TGTTTGGAGAAGAGAGTTTTCTACCGACTCATCTCAGGCCTCCACAGCAGCATCAACATC
CACCTGTGTGCCCAGTACCTGCTGGACGAGGGCTGGGGCCGGTCGGTGTGGGGTCCAAAC
GTTCAGGAGTTTCGGCGTCGCTTCGACACAGCGGAGACGAAGGGCGAGGGCACGCGACGG
CTGAAGAACCTCTACTTCCTGTACCTGATCGAGCTGCGGGCGCTCTACAAGGTGGCTCCG
TACTTTGAGCGAGCATTTGTCAACCTGTACACGGGAAACACGCAGGAGGACGGAGCCACC
AAGGACCTGCTGCTGCAGGTCTTCAACGAGATCAAAGCTTTCCCCATGCACTTTGATGAG
AAGTCCATGTTCGCCGGACACAAAATGGAAGCCAAAACATTAAAGGAGGAATTCCGCCTC
CATTTTAAAAACATCTCCAGGATCATGGACTGTGTCGGCTGCAGTAAATGTCGACTGTGG
GGGAAACTACAGACTCAGGGTTTGGGTACAGCTCTGAAGGTCCTCTTCTCTGAGAAGGAG
ATCCAGAATCTTCCTGAACACAGCCCCTCTAAAGGTTTCCAGCTGACTCGCCAGGAGATC
GTGGCCTTACTCAACGGCTTCGGCAGGTTGTCCACCAGTATACATCAGCTCCACAGTTTC
CGCCTGCTGTTAAAGGACAACAGGTAA
>C.altivelis-GLEAN-10025259_alt
ATGTGGAAAGTAACTTTACAGGCGCTGGGTGTTCTGCTGTCGGCCTGGTTCTTCGGGAAC
TTTGTTTTGGGCTGGTTTCAACAAAACAACGTCAAACCCCAAACGCAGCACAGCGAGCAT
CCGAGCAGAGCCGCAGACAGCCAGGACCAGAGCTGCTTCTGCCATCTGACAGGAGTCCTG
GACGACTGCTTCTGTGACGTGGAAAGCATCGACGTCTTCAACAACTTCAAGATTTACCCT
CGAATCAAGAAGCTGACGGAGAAAGACTACTTCAGATACTACAGAGTGAACCTGAAGCGA
CCGTGTCCCTTCTGGCCTGACGACGGACATTGTGCCATCAAAGACTGCCATGTGGAGCCC
TGTCCAGAGAGTAAGATCCCAGTGGGCATCAAGTCTGGGAACTACAACAAGTATTCCCAG
GCAGCAAATACGATGTCGGACATGACGGAGTGTGAACAGGCCAAAGAGCTGGGCGCCATC
AACAGCACCCTGAGTAACCAGAGTAAAGAGGCGTTCGCTGACTGGGCGAGACACGATGAT
GCTCAGGACCACTTCTGTGAGCTGGATGACGAAACCTCTCCTGATGCAGAGTACGTTGAT
CTGCTGCTAAATCCGGAGCGATTCACTGGTTACAAGGGTCCCTCAGCCTGGAGAGTCTGG
AACAGCATCTACGAGGAAAACTGCTTCAAGCCTAGATCAGTGTACCGACCTCTGAACCCT
CTGGCTCCGAGCAGAGGAGACGACGACGGAGAGGGTTTCTACAAGTGGCTCGAAGGTTTG
TGTTTGGAGAAGAGAGTTTTCTACCGACTCATCTCAGGCCTCCACAGCAGCATCAACATC
CACCTGTGTGCCCAGTACCTGCTGGACGAGGGCTGGGGCCGGTCGGTGTGGGGTCCAAAT
GTTCAGGAGTTTCGGCGTCGCTTCGATACAGCGGAGACGAAGGGCGAGGGCACGCGGCGG
CTGAAGAACCTCTACTTCCTGTACCTGATCGAGCTGCGGGCGCTCTACAAGGTGGCTCCG
TACTTTGAGCGAGCATTTGTCAACCTGTACACAGGAAACACGCAGGAGGATGGAGCCACC
AAGGACCTGCTGCTGCAGATCTTCAACGAGATCAAAGCTTTCCCCATGCACTTTGATGAG
AAGTCCATGTTCGCCGGACACAAAATGGAAGCCAAAACATTAAAGGAGGAATTCCGCCTC
CATTTTAAAAACATCTCCAGGATCATGGACTGTGTCGGCTGCAGTAAATGTCGACTGTGG
GGGAAACTACAGACTCAGGGTTTGGGTACAGCTCTGAAGGTCCTCTTCTCTGAGAAGGAG
ATCCAGAATCTTCCTGAACACAGCCCCTCTAAAGGTTTCCAGCTGACTCGCCAGGAGATT
GTGGCCTTACTAAACGGCTTCGGCAGGTTGTCCACCAGTATACATCAGCTCCACAGTTTC
CGCCTGCTGTTAAAGGACAACAGGTAA
>E.fuscoguttatus.26223_fus
ATGTGGAAAGTAACTTTACAGGCGCTGGGTGTTCTGCTGTCGGCCTGGTTCTTCGGGAAC
TTTGTTTTGGGCTGGTTTCAACAAAACAACGTCAAACCCCAAACGCAGCACAGCGAGCAT
CCGAGCAGAGCCGCAGACAGCCAGGACCAGAGCTGCTTCTGCCATCTGACAGGAGTCCTG
GACGACTGCTTCTGTGACGTGGAAAGCATCGACGTCTTCAACAACTTCAAGATTTACCCT
CGAATCAAGAAACTGACGGAGAAAGACTACTTCAGATACTACAGAGTGAACCTGAAGCGA
CCGTGTCCCTTCTGGCCCGACGACGGACATTGTGCCATCAAAGACTGCCATGTGGAGCCC
TGTCCAGAGAGTAAGATCCCAGTGGGCATCAAGTCTGGGAACTACAACAAGTATTCCCAG
GCAGCAAATACGATGTCGGACATGACGGAGTGTGAACAGGCCAAAGAGCTGGGCGCCATC
AACAGCACCCTGAGTAACCAGAGTAAAGAGGCGTTCGCTGACTGGGCGAGACACGACGAT
GCTCAGGACCACTTCTGTGAGCTGGATGATGAAACCTCTCCTGATGCAGAGTACGTTGAT
CTGCTGCTAAATCCGGAGCGATTCACTGGATACAAGGGTCCCTCAGCCTGGAGAGTCTGG
AACAGCATCTACGAGGAAAACTGCTTCAAGCCCAGATCAGTGTACCGACCTCTGAACCCT
CTGGCTCCGAGCAGAGGAGACGACGACGGAGAGGGTTTCTACAAGTGGCTCGAAGGTTTG
TGTTTGGAGAAGAGAGTTTTCTACCGACTCATCTCAGGCCTCCACAGCAGCATCAACATC
CACCTGTGTGCCCAGTACCTGCTGGACGAGGGCTGGGGCCGGTCAGTGTGGGGTCCAAAT
GTTCAGGAGTTTCGGCGTCGCTTCGACACAGCGGAGACGAAGGGCGAGGGCACGCGGCGG
CTGAAGAACCTCTACTTCCTGTACCTGATCGAGCTGCGGGCGCTCTACAAGGTGGCTCCG
TACTTTGAGCGAGCATTTGTCAACCTGTACACGGGAAACACGCAGGAGGACGGAGCCACC
AAGGACCTGCTGCTGCAGATCTTCAACGAGATCAAAGCTTTCCCCATGCACTTTGATGAG
AAGTCCATGTTCGCCGGACACAAAATGGAAGCCAAAACATTAAAGGAGGAATTCCGCCTC
CATTTTAAAAACATCTCCAGGATCATGGACTGTGTCGGCTGCAGTAAATGTCGACTGTGG
GGGAAACTACAGACTCAGGGTTTGGGCACAGCTCTGAAGGTCCTCTTCTCTGAGAAGGAG
ATCCAGAATCTTCCTGAACACAGCCCTTCTAAAGGTTTCCAGCTGACTCGCCAGGAGATC
GTGGCCTTACTGAACGGCTTCGGCAGGTTGTCCACCAGTATACATCAGCTCCACAGTTTC
CGCCTGCTGTTAAAGGACAACAGGTAA
>XP-033480372.1_lan
ATGTGGAAAGTAACTTTACAGGCGCTGGGTGTTCTGCTGTCGGCCTGGTTCTTCGGGAAC
TTTGTTTTGGGCTGGTTTCAACAAAACAACGTCAAACCCCAAACGCAGCACAGCGAGCAT
CCGAGCAGAGCCGCAGACAGCCAGGACCAGAGCTGCTTCTGCCATCTGACAGGAGTCCTG
GACGACTGCTTCTGTGACGTGGAAAGCATCGACGTCTTCAACAACTTCAAGATTTACCCT
CGAATCAAGAAGCTGACGGAGAAAGACTACTTCAGATACTACAGAGTGAACCTGAAGCGA
CCGTGTCCCTTCTGGCCCGACGACGGACATTGTGCCATCAAAGACTGCCATGTGGAGCCC
TGTCCAGAGAGTAAGATCCCAGTGGGCATCAAGTCTGGGAACTACAACAAGTATTCCCAG
GCAGCAAATACGATGTCGGACATGACGGAGTGTGAACAGGCCGAAGAGCTGGGCGCCATC
AACAGCACCCTGAGTAACCAGAGTAAAGAGGCGTTCGCTGACTGGGCGAGACACGACGAT
GCTCAGGACCACTTCTGTGAGCTGGATGATGAAACCTCTCCTGATGCAGAGTACGTTGAT
CTGCTGCTAAATCCGGAACGATTCACTGGATACAAGGGTCCCTCAGCCTGGAGAGTCTGG
AACAGCATCTACGAGGAAAACTGCTTCAAGCCCAGATCAGTGTACCGACCTCTGAACCCT
CTGGCTCCGAGCAGAGGAGACGACGACGGAGAGGGTTTCTACAAGTGGCTCGAAGGTTTG
TGTTTGGAGAAGAGAGTTTTCTACCGACTCATCTCAGGCCTCCACAGCAGCATCAACATC
CACCTGTGTGCCCAGTACCTGCTGGACGAGGGCTGGGGCCGGTCGGTGTGGGGTCCAAAT
GTTCAGGAGTTTCGGCGTCGCTTCGACACAGCGGAGACGAAGGGCGAGGGCACGCGGCGG
CTGAAGAACCTCTACTTCCTGTACCTGATCGAGCTGCGGGCGCTCTACAAGGTGGCTCCG
TACTTTGAGCGAGCATTTGTCAACCTGTACACGGGAAACACGCAGGAGGACGGAGCCACC
AAGGACCTGCTGCTGCAGATCTTCAACGAGATCAAAGCTTTCCCCATGCACTTTGATGAG
AAGTCCATGTTCGCCGGACACAAAATGGAAGCCAAAACATTAAAGGAGGAATTCCGCCTC
CATTTTAAAAACATCTCCAGGATCATGGACTGTGTCGGCTGCAGTAAATGTCGGCTGTGG
GGGAAACTACAGACTCAGGGTTTGGGTACAGCTCTGAAGGTCCTCTTCTCTGAGAAGGAG
ATCCAGAATCTTCCTGAACACAGCCCCTCTAAAGGTTTCCAGCTGACTCGCCAGGAGATC
GTGGCCTTACTGAACGGCTTCGGCAGGTTGTCCACCAGTATACATCAGCTCCACAGTTTC
CGCCTGCTGTTAAAGGACAACAGGTAA
