# Supplementary material for: Chromosome-Level Genome Assembly of the Speckled Blue Grouper (Epinephelus cyanopodus) Provides Insight into Its Adaptive Evolution
Source: Biology (Basel). 2022 Dec 13;11(12):1810. doi: 10.3390/biology11121810 (PMC9775623; doi:10.3390/biology11121810)
Supplement: Supplementary file 1 [file biology-11-01810-s001.zip › Supplemental Data/HO01454.align]

>OF10520-RA_aka
ATGAGTCCCCGGTCCCGGAGCTGGTTGTGGGTCTGGTCGTGCTTGCTGAGCCTGGGTGTC
GTGACCCGGGCTCTGGACCTGGAGCAGCTGTTCGAGTTCGGAGGAGAAGCCGGAGACGAG
CAGCTGCTGCCCGGCCCCGACTCCACCGCCGAGCTGGCTCTCAACGCATCTCTCTTCTTC
TTCGGCGACACCTTCGACAAAGTTTACATCAATACAAATGGATTTGTGTCTGTTGTGAAG
CCTCCGGCTGAGGAGGACTATCTGGGGAAGATGCCCGCCAGTTTCAAAATGATTGCAGTG
TTGCTGGGAGACATGGACAGTGACGGACAGGGGAGGGTCCACTTCAGGTGGGACAACAGC
CCGGAGGTACTGAGTCGAGCCGCCAAGATCATCAA---AACTTTCCCCAGAGACGAAGGA
GTGGAACCCAATGGCATCATCATCATCACCTGGG---------AGAACATGAGC-TCGGG
GGGACGCCTGGACGAGGGGACGGACCGAACACTA--AGAAACACTTTCCAGCTGGTTTTG
GTCACCATGGCGTCGTCCTCCTGCGCCATCCTCCTGTACCCCCAAGGCGGCCTGCAGTTT
CTCTCCACATCAATAGGGGGCGAGAGTAAGGTCCTGGAGGCCGGCTTCAATGAAGGCATG
GTGGCCGGCTGGTTCAGCTCCTCACAGGGAACGTACTTCCGCAGCACCACTGATGAAGAG
ACCTCCATCAGGGAGCTTACTGAGAAGACAAACTCAGGACAGAACGGTGTTTGGGTGTAC
GAGATCGGCTCCTCGCCATTCTTTTTCGCCATTACGCCAGGGCTGGTTACCAGTCTACCT
GAGGAGGAGAATGCCACCGAACCTCCTGTGACCATGTTGCCAGGGCAACCTGAGGAATCC
CAGCTGGTACCGGAAGAAAAGGACGAGTTCCCAACTGAAATTCCCAATGAGTACCAACCC
AGTTACCCAGAGGCTG--------------------------------------------
----------------------CTGAGACC------------------------------
-----------------------------GCCAAGATTC------------AGAACAGAA
TGTT---TCATTGTGTCATTGAAACTGA----------------------------TTGG
T----------------------------TTCA---------------------------
------------------------------------------------------------
---------TCCTCTGGT------------------------------------------
-------------------------------------------TGTCTTCACA-------
------------------------------------------------GTGTTTGCGTAC
AATTCTGAGACGTGCGCCCACAACAGCCACAAATGCTCAGCTTTCGCTGACTGCCGGGAT
TACAGCAAGGGGTACTGCTGCCATTGCAAGCCTGGTTACTACGGTAACGGAAAGGACTGT
GTTGCAGAAGGAAAACCACAGAGGATGAACGGAAAAGTGAACGGTCGAGTGTTCGTGGGG
AACTCGCCCCGGCCTGAGGAGCTCAGTAACAACGACTTGCACTCGTATGTGGTACCCAAT
GATGGACGGGCCTACGTGGCCATCAGCAACATTTCTGACGGCCTGGGACCCTCCCTGCTG
CCGCTGTCCTCCCTGGGGGGAATCATCGGCTGGGCCTTTGCCCTGGAGCAGCCCGGCTAC
AAGAACGGCTTCAGTCTCATC------GGTGGCGTGTTTTCCCGGCGGGCCGAGGTGTTC
TTCCAGCCTGGTGATGAGCGTCTGACCATCACGCAGCAGTTTAAAGGAATTGACGAACAC
GACCATCTGGTGGTTAGCACCGAACTGGAGGGACGTCTGCCTGCCATACC---GGGATCC
TCTGTCCAGATCAACCCATACAAGGAGATCTACCAGTACGACAGAAACTTGATCACTTCC
TCCTCCAGCCGAGAGTACACCATCACCTCCCCTAATGGCAACGTGCAGACCAGAACCTAC
CAGTGGCGTCAGACTGTCTCCTTCCAGAGCTGCCCGCATGACGAGGCCAGCGGGGCGACA
CCGTCCACCCAGCAGCTCAGCGTGGACCAGATCTTTGTGATGTACGATTCCACCAACCAT
CTGATCCGCTACGCCATGAGCAACAGAATCGGCTCCATCCACA-----------------
----------GTGGTTTTCCGGAGCAGAACCCGTGTTTCACTGGCAGACACGGCTGTGAC
ATCAACGCCATGTGCCGACCAGGTGACGGCCTCCAGTTCACCTGCGAATGTTCTACTGGT
TTCACTGGAGACGGACGCTACTGCCAAGACATCGACGAGTGCAGAGAGACTCCTCAGATC
TGTGGATACAACGCCGTCTGCAGTAATCAGCCAGGAACTTTCCGCTGTGAGTGTTTGACC
GGCTTTGTGTTCGCCAACGACGGAAGGACCTGCATCGAGGAGAACCATCCGGTGGATCAC
TGTCGGAGAGGAAGTCATGACTGCGATGCTCCTGAAAGAGCTCTGTGCAGCTACACCGGC
GGCTCGGCCTACGTCTGCTCCTGCCTGCCGGGGTTCGTGGGTGACGGCCGGGTGTGTCGG
GATGTAGACGAGTGTCAGCAGGAACGATGCCACCGCGACGCCATCTGCTCCAACACACAG
GGCTCATACACCTGCCAGTGCCGCCCCGGTTTCCATGGTGACGGCTTCCAGTGCATTGCC
T-----------------------------------------------------------
------------------------------------------------------------
------------------------------------------------------------
------------------------------------------------------------
------------------------------------------------------------
------------------------------------------------------------
------------------------------------------------------------
------------------------------------------------------------
------------------------------------------------------------
----CAGAACACGAGAAGACCCTGTGTGAGCGTCACCGAGAGAGCGCCCAGACTTCCACT
TCTGGCTCCGGCATCTTCTCGTTCTTCCGTCCTCGGCCGGCCATCGGTCAGTACATCCCT
CAGTGTGACCGACACGGAGCCTACGAGCCCACTCAGTGCCACACCAGCATCGGACAGTGC
TGGTGTGTGGACGCCAACGGCCAGGAGATCCCCAACACTCGCACCGGACCAGGCAGCACC
CCTCTGTGTATCAATCAGGCGGTGACCCCTGCTCCGGTGGGTCCGACCCCGCGGCCTGAC
GTTCACCCTGTCGCTCCAGGAACACACCTGCTGTTCGCTCAGAGTGGGAAGATTGAACGT
GTTCCTCTGGATGGATACAACATAAAAAAGGAGGAGGCCAAACCTCTGCTGCACGTCCCA
GACCGTGTGGTGATCGCCGTGGCCTACGACTGTGTGGAGAAGATGGTTTACTGGACCGAC
ATCACTGGGCCGGCTATCAGCAAGGCCAGACTGAGTGGAGGAGATGTCATCCCGGTCGTC
ACTAAAGACCTCCAGAGTCCTGAAGGCATCGCCATCGACCACGTGGCCCGCCTCCTCTTC
TGGACCGACTCCATGCGTGACACCGTGGAGGTTTCCAAACTGGACGGCAGCCAGCGACGA
GTCCTGTTCGACACCGATCTGATCAACCCTCGACCCATCGTCACCAACCCGGCGTACGGG
CGGCTGTACTGGGCAGACTGGAACAGAGACGGTCCTAAAATTGAGATGTCCAACATGGAC
GGGACGGAGCGGACCGTCCTGGTGAAAGACGACCTGGGGCTTCCCAACGGTCTGACCTTT
GACCTCGAGGACCAGCAGCTGTGCTGGGCCGACGCAGGGACTCGTAAGGTGGAGTGCATG
GATCCTCACCGCAGGCGGAGGAGGCAGATCGTTGAAGGCATCCAGTATCCCTTCGCTCTC
GTCTCCTTCGGGAGGAACCTTTACTACACCGACTGGAGGAGGGAGGCGGTGGTCGCTGTC
GACCGTCACTCAGACAAAGAGACTGAAGAGTTTCTGCCACAGAAACGCTCTCGGCTGTAC
GGCATCACCACGACAACGACACAGTGTCCACAAGTCTATAACTACTGCTCCAACAATGGC
GGCTGCTCTCACCTTTGTCTGCCGCGGCTTGGCGGGTTCACCTGCCGCTGCCCGGACGCC
AGCGATGGTCAGTGTGTGGAGAGGAACCTTTGA
>Ecy-GLEAN-10022699_Ecy
------------------------------------------------------------
------------------------------------------------------------
------------------------------------------------------------
------------------------------------------------------------
------------------------------------------------------------
------------------------------------------------------------
------------------------------------------------------------
------------------------------------------------------------
------------------------------------------------------------
------------------------------------------------------------
------------------------------------------------------------
------------------------------------------------------------
------------------------------------------------------------
------------------------------------------------------------
---------------------------------ATGTTGCCAGGGCAACCTGAGGAATCC
CAGCTGGTACTGGAAGAAAAGGACGAGTTCCCAACTGAAATTCCCAATGAGTACCAACCC
AGTTACCCAGAGGCTGAGACCGTCACGCCAAGGTTTATCGAATCGGAGACCGAAGAACCA
GATTACCCAGAATACCCTGAATCTGAGACTGTCACACCACCCTACACCAACCCTGAGAGG
GCTCAACCGAGGTACCCAGACCCATCAGAGCCGAGATACCCTGACCAAACAAAGACCACG
TACCCAGTCTCTGAGCCTTTGCAACCAAGATACACCGTCCCTGAGCCCACTGAGCCTAGG
TACTCTCCAGTCCAGCCGAGGTACCCTGATCCAGTCGAGCCAAGGTACCCTGATCCTGCC
CAACCATACTCTCCAGTCGAGCCAAGGTACCCTGATCCTGCCCAACCATACTCTCCAGTC
GAGCCAAGGTACCCTGATCCTGCCCAACCATACTCTCCAGTCGAGCCAAGGTACCCTGAT
CCTGCCCAACCGCGGTACACCAACCGTGAACCAGTCCAACCAGTGCCGCCCCATTCCAGG
CCCCAGCAACCACAAATCGTTGTGGTAGACGAAGATCTCGATGTGAATGTGTTTGCGTAC
AATTCTGAGACATGCGCCCACAACAGCCACAAATGCTCAGCTTTCGCTGACTGCCGGGAT
TACAGCAAGGGGTACTGCTGCCATTGCAGACCTGGTTACTACGGGAACGGAAAGGACTGT
GTTGCAGAAGGAAAACCACAGAGGATGAACGGAAAAGTGAACGGTCGAGTGTTCGTGGGG
AACTCGCCCCGGCCTGAGGAGCTCAGTAACAACGACTTGCACTCGTATGTGGTACCCAAT
GATGGACGGGCCTACGTGGCCATCAGCAACATTTCTGACGGACTGGGACCCTCCCTGCTG
CCACTAC-----------------------------------------------------
----ATGTCTTCTTACTCGTCCCTGCAGGTGGCGTGTTTTCCCGGCGGGCCGAGGTGTTC
TTCCAGCCTGGTGATGAGCGTCTGACCATCACGCAGCAGTTTAAAGGAATTGACGAACAC
GACCATCTGGTGGTTAGCACCGAACTGGAGGGACGTCTGCCCGCCATACCGCTGGGATCC
TCTGTCCAGATCAACCCATACAAGGAGATCTACCAGTACGACAGAAACTTGATCACTTCC
TCCTCCAACCGAGAGTACACCATCACCTCCCCTAATGGCAACGTGCAGACCAGAACCTAC
CAGTGGCGTCAGACTGTCTCCTTCCAGAGCTGCCCGCATGACGAGGCCAGCGGGGCGACA
CCGTCCACCCAGCAGCTCAGCGTGGACCAGATCTTTGTGATGTACGATTCCACCAACCAT
CTGATCCGCTACGCCATGAGCAACAGAATCGGCTCCATCCAAA-----------------
----------GTGGCTCTCAGGAGCAGAACCCGTGTTTCACCGGCAGACATGGCTGTGAC
ATCAACGCCATGTGCCGACCAGGTGACGGCCTCCAGTTCACCTGCGAATGTTCTACTGGT
TTCACTGGAGACGGACGCTACTGCCAAGACATCGACGAGTGCAGAGAGACTCCTCAGATC
TGTGGATACAACGCCGTCTGCAGTAATCAGCCAGGAACTTTCCGCTGTGAGTGTTTGACC
GGCTTCGTGTTCGCCAGTGACGGAAGGACCTGCATCGAGGAGAACCATCCGGTGGATCAC
TGTCGGAGAGGAAGTCATGAATGTGATGCTCCTGACAGAGCTCTGTGCAGCTACACCGGC
GGCTCGACCTACGTCTGCTCCTGCCTGCCGGGGTTCGTGGGTGACGGCCAGGTGTGTCAG
GATGTAGACGAGTGTCAGCAGGAACGATGCCACCGCGACGCCATCTGCTCCAACACACAG
GGCTCATACACCTGCCAGTGCCGCCCCGGTTTCCATGGTGACGGCTTCCAGTGCATTGCC
T-----------------------------------------------------------
------------------------------------------------------------
------------------------------------------------------------
------------------------------------------------------------
------------------------------------------------------------
------------------------------------------------------------
------------------------------------------------------------
------------------------------------------------------------
------------------------------------------------------------
----CAGAACACGAGAAGACCCTGTGTGAGCGTCACAGAGAGAGCGCCCAGACTTCCACT
TCTGGCTCCGGCCTCTTCTCGTTCTTCCGTCCTCGGCCGGCCATCGGTCAGTACATCCCT
CAGTGTGACCGACACGGAGCCTACGAGCCCACACAGTGCCACACCAGCATCGGACAGTGC
TGGTGCGTGGACGCCAACGGCCAGGAGATCCCCAACACTCGCACCGGACCAGGCAGCACC
CCTCTGTGTATCAACCAGGCGGTGACCCCTGCTCCGGTGGGTCCGACCCCGCGGCCTGAC
GTCCACCCTGTCGCTCCAGGAACACACCTGCTGTTCGCTCAGAGTGGAAAGATTGAACGT
GTTCCTCTGGATGGATACAACATAAAAAAGGAGGAGGCCAAACCTCTGCTGCATGTCCCC
GACCGTGTGGTGATCGCCGTGGCCTACGACTGTGTGGAGAAGATGGTTTACTGGACCGAC
ATCACTGGGCCGGCTATCAGCAAGGCCAGACTGAGTGGAGGAGATGTCATCCCGGTCGTC
ACTAAAGACCTCCAGAGTCCTGAAGGCATCGCCATCGACCACGTGGCCCGTCTCCTCTTC
TGGACCGACTCCATGCGTGACACCGTGGAGGTTTCCAAACTGGACGGCAGCCAGCGGCGA
GTCCTGTTCGACACCGATCTGATCAACCCTCGACCCATCGTCACCAACCCGGCGTACGGG
CGGCTGTACTGGGCAGACTGGAACAGAGACGGTCCTAAAATTGAGATGTCCAACATGGAC
GGGACGGAGCGGACCGTCCTGGTGAAAGACGACCTGGGGCTTCCCAACGGTCTGACCTTT
GACCTTGAGGACCAGCAGCTGTGCTGGGCCGACGCAGGGACTCGTAAGGTGGAGTGTATG
GATCCTCACCGCAGGCGGAGGAGGCAGATCGTTGAAGGCATCCAGTATCCCTTCGCTCTC
GTCTCCTTCGGGAGGAACCTTTACTACACCGACTGGAGGAGGGAGGCGGTGGTCGCTGTC
GACCGTCACTCAGACAAAGAGACTGAAGAGTTTCTGCCACAGAAACGCTCTCGGCTGTAC
GGCATCACCACGACAACGACACAGTGTCCACAAGTCTATAACTACTGCTCCAACAATGGC
GGCTGCTCTCACCTTTGTCTGCCGCGGCTTGGCGGGTTCACCTGCCGCTGCCCGGACGCC
AGCGATGGTCAGTGTGTGGAGAGGAACCTTTGA
>Epmoa-GLEAN-10019285_moa
ATGAGTCCCCGGTCCCGGAGCTGGTTGTGGGTCTGGTCGTGCTTGCTGAGCCTGGGTGTC
GTGACCCGGGCTCTGGACCTGGAGGAGCTGTTCGAGTTCGGAGGAGAAGCCGGAGATGAG
CAGCTGCTGCCCGGCTCGGACTCCACCGCCGAGCTGGCTCTCAACGGATCTCTGTTCTTC
TTCGGCGACACCTTCGACAAAGTTTACATCAATACGAATGGATTTGTGTCTGTTGTGAAG
CCTCCGGCTGAGGAGGACTATCTGGGGAAGATGCCCGCCAGTTTCAAAATGATTGCAGTG
TTGCTGGGAGACATGGACAGTGACAGACAGGGGAAGGTCCACTTCAGGTGGGATGGCAGC
CCAGAGGTACTGAGTCGAGCCGCCAAGATCATCAAACGAGCTTTCCCCAGAGACGAAGGA
GTGGAGCCCAGTGGCATCACCATCAACTCCCAGATTACGCTGTGGTCCAAAACTTCCTGC
TTAACGTCATCTCCTTTGTATTTAC---------AGAGAAACACTTTCCAGCTGGTTTTG
GTCACCATGGCGTCGTCCTCCTGCGCCATCCTCCTGTACCCCCAAGGCGGCCTGCAGTTT
CTCTCCACATCAATAGGGGGCGAGAGTAAGGTCCTGGAGACCGGTTTCAATGAAGGCATG
GTGGCCGGCTGGTTCAGCTCCTCACAGGGAACGTACTTCCGCAGCACCACTGATGAAGAG
ACCTCCATCAGGGAACTTACTGAGAAGACAAACTCAGGACAGAATGGTGTTTGGGTGTAC
GAGATCGGCTCCTCGCCATTCTTTTTCGCCATTACGCCAGGGCTGGTTACCAGTCTACCT
GAGGAGGAGAATGCCACCGAACCTCCTGTGACCATGTTGCCAG-----------------
------------------------------------------------------------
------------------------------------------------------------
----------AATACCCTGAATCTGAGACTGTCACGCCACCCTACACCAACCCTGAGAGG
GCTCAACCGAGGTACCCAGACCCATCAGAGCCGAGATACCCTGACCAAATAAAGACAGGA
TACCCAGTCTCTGAGCCTTTGCAACCAAGATACACCGTCCCTGAACCCACTGAGCCTAGG
TACTC------------------------TCCA---------------------------
------------------------------------------------------------
---CCAAGGTACCCTGATCCAGCCCAACCATACTCTCCAGTCGAGCCAAGGTACCCTGAT
CCTGCCCAACCGCGGTACACCAACCGCGAACCAGTCCAACCAGTGCCGCCCCATTCCAGG
CCCCAGCAACCACAAATCGTTGTGGTAGACGAAGATCTCGATGTGAATGTGTATGCGTAC
AATTCTGAGACGTGCGCCCACAACAGCCACAAATGCGCAGCTTTTGCTGACTGCCGGGAT
TACAGCAAGGGGTACTGCTGCCATTGCAGGCCTGGTTACTACGGTAACGGAAAGGACTGT
GTTGCAGAAGGAAAACCACAGAGGATGAACGGAAAAGTGAACGGTCGAGTGTTCGTGGGG
AACTCGCCCCGGCCTGAGGAGCTCAGTAACAACGACTTGCACTCGTATGTGGTACCCAAT
GATGGACGGGCCTACGTGGCCATCAGCAACATTTCTGACGGCCTGGGACCCTCCCTGCTG
CCGCTGTCCTCCCTGGGGGGAATCATCGGCTGGGCCTTTGCCCTGGAGCAGCCCGGCTAC
AAGAACGGCTTCAGTCTCATC------GGTGGCGTGTTTTCTCGGCGGGCCGAGGTGTTC
TTCCAGCCTGGTGATGAGCGTCTGACCATCACGCAGCAGTTTAAAGGAATTGACGAACAC
GACCATCTGGTGGTTAGCACTGAACTGGAGGGACGTCTGCCCGCCATACCGCTGGGATCC
TCTGTCCAGATCAACCCATACAAGGAGATCTACCAGTACGACAGAAACTTGATCACTTCC
TCCTCCAACCGAGAGTACACCATCACCTCCCCTAATGGCGAAGTGCAGACCAGAACCTAC
CAGTGGCGTCAGACTGTCTCCTTCCAGAGCTGCCCGCATGATGAGGCCAGCGGGGCGACA
CCGTCCACCCAGCAGCTCAGCGTGGACCAGATCTTTGTGATGTACGATTCCACCAACCAT
CTGATCCGCTACGCCATGAGCAACAGAATCGGCTCCATCCACAGTCTTGATCGAGTTTTT
TATCTTACAGGTGGTCTTCCGGAGCAGAACCCGTGTTTCACCGGCAGACACGGCTGTGAC
AACAACGCCATGTGCCGACCAGGTGAAGGCCTCCAGTTCACCTGCGAATGTTCTACTGGT
TTCACTGGAGACGGACGCAACTGCCAAGACATCGACGAGTGCAGAGAGACTCCTCAGATC
TGTGGATACAATGCCGTCTGCAGTAATCAGCCAGGAACTTTCCGCTGTGAGTGTTTGACC
GGCTTCGTGTTCGCCAACGACGGAAGGACCTGCATCGAGGAGAACCATCCAGTGGATCAC
TGTCGGAGAGGAAGTCATGACTGCGATGTTCCTGAAAGAGCTCTGTGCAGCTACACCGGC
GGCTCGGCCTATGTCTGCTCCTGCTTGCCGGGGTTCGTGGGTGACGGCCGGGTGTGTCGG
GATGTAGACGAGTGTCAGCAGGAACGATGCCACCGCGACGCCATCTGCTCCAACACACAG
GGCTCATACACCTGCCAGTGCCGCCCCGGTTTCCATGGTGACGGCTTCCAGTGCATTGCC
TCAGGTAAGTGCCGTACAGTCATAAAAACAGTTGAAGAAGATCAGTCTGAAAGCTGGAGA
CATCTTTTTCTAAACCCTTCTGAAAGCAGCGTTGTGGTCCCTGGTAAAGATCGACCTTCT
CTCCTGACCGGCGAAGATCCTGATTGGCTGACAGCAGTTTGTTGTTGTTTGTTGTTGTGT
TGGTGGTTTGGCGTTGTTCCAAAGCTTCAGGCTCCTCCAGTGATTCCAGGTGTCAGCAGC
TGGGAGCTAATTACAGCTCACTCCTCCGCACCAGAGTTTTGTCATATTTTCGTCCTCTTT
ATGAGCTGCCTGGCTTCTGAGACGCATCATTTTTTTGTCCCCTGTCATAACTTGTCATGG
CGTCTCTTGCTGTGTCTCTTTTTGTCCGGGCACTCTTTGATCTTACCCCTCTGTCTCGCT
CTGAGGGGTCCTCCTGTGGGTTTTTTTTTTTCTGTTGGTCTGATAGTTGTTATCAGACGT
GGCGCTGTGAGGACGCGCCGCTGTCTACTGTTGATGTCTCACTCTGATTGTTACTTCCTG
TCCACAGAACACGAGAAGACCCTGTGTGAGCGTCACCGAGAGAGCGCCCAGACTTCCACT
TCTGGCTCCAGCCTCTTCTCGCTCTTCCGTCCTCGGCCGGCCATCGGTCAGTATGTCCCT
CAGTGTGACCGACACGGAGCCTACGAGCCCACGCAGTGCCACACCAGCATCGGACAGTGC
TGGTGCGTGGATGCCAACGGCCAGGAGATCCCCAACACTCGCACCGGACCAGGCAGCACC
CCTCTGTGTATCAACCAGGCGGTGACCCCTACTCCGGTGGGTCCGACCCCGCGGCCTGAC
GTTCACCCTGTTGCTCCAGGAACACACCTGCTGTTCGCTCAGAGTGGGAAGATTGAACGT
GTTCCTCTGGATGGATACAACATAAAAAAGGAGGAGGCCAAACCTCTGCTGCACGTCCCC
GACCGGGTGGTGATCGCCGTGGCCTACGACTGTGTGGAGAAGATGGTTTACTGGACTGAC
ATCACTGGGCCGGCTATCAGCAAGGCCAGACTGAGTGGAGGAGATGTCATTCCGGTCGTC
ACTAAAGACCTCCAGAGTCCTGAAGGCATCGCCATCGACCACGTGGCCCGCCTCCTCTTC
TGGACCGACTCCATGCGTGACACCGTGGAGGTTTCCAAACTGGACGGCAGCCAGCGGCGA
GTCCTGTTCGACACCGATCTGATCAACCCTCGACCCATCGTCACCAACCCGGCGTACGGG
CGGCTGTACTGGGCAGACTGGAACAGAGACGGTCCTAAAATTGAGATGTCCAACATGGAC
GGGACGGAGCGGACCGTCCTGGTGAAAGATGACCTGGGGCTTCCCAACGGTCTGACCTTT
GACCTCGAAGACCAACAGCTGTGCTGGGCCGACGCAGGGACTCGTAAGGTGGAGTGTATG
GATCCTCACCGCAGGCGGAGGAGGCAGATCGTTGAAGGGATCCAGTATCCCTTCGCTCTC
GTCTCCTTCGGGAGGAACCTTTACTACACCGACTGGAGGAGGGAGGCGGTGGTCGCTGTC
GACCGTCACTCAGACAAAGAGACTGAAGAGTTTCTGCCACAGAAACGCTCTCGGCTGTAC
GGCATCACCACGACAACGACACAGTGTCCACAAGTCTATAACTACTGCTCCAACAATGGC
GGCTGCTCTCACCTTTGTCTGCCGCGGCTTGGCGGGTTCACCTGCCGCTGCCCGGACGCC
AACGATGGTCAGTGTGTGGAGAGAAACCTTTGA
>C.altivelis-GLEAN-10025262_alt
ATGAGTCCCCGGTCCCGGAGCTGGTTGTGGGTCTGGTCGTGCATGCTGAGCCTGGGTGTC
GTGACCCGGGCTCTGGACCTGGAGGAGCTGTTCGAGTTCGGAGGAGAAGCCGGAGACGAG
CAGCTGCTGCCCGGCTCGGACTCCAGCGCAGAGCTGGCTCTCAACGGATCTCTGTTCTTC
TTCGGCGACACCTTCGACAAAGTTTACATCAATACGAATGGATTTGTGTCTGTTGTGAAG
CCTCCGGCTGAAGAGGACTATCTGGGGAAGATGCCCGCCAGCTTCAAAATGATTGCAGTG
TTGCTGGGAGACATGGACAGTGACGGACAAGGGAAAGTCCACTTCAGGTGGGACAGCAGC
CCGGAGGTACTGAGTCGAGCCGCCAAGATCATCAAACGAGCTTTCCCCAGAGATGAAGGA
GTGGAACCCAGTGGCATCATCATCGTCACCTGGG---------AGAACATGAGCGCCCGG
GGGACGTCTGGACGAGGGGATGGACCGGACACTAAGAGAAACACTTTCCAGCTGGTTTTG
GTCACCATGGCGTCGTCCTCCTGCGCCATCCTCCTGTACCCCCAAGGCGGCCTGCAGTTT
CTCTCCACATCAATAGGGGGCGAGAGTAAGGTCCTGGAGACCGGCTTCAATGAAGGCATG
GTGGCCGGCTGGTTCACCTCCTCACAGGGAACGTACTTCCGTGGCACCACTGATGAAGAG
ACCTCCATCAGGGAACTTACTGAGAAGACAAACTCAGGACAGAACGGTGTTTGGGTGTAC
GAGATTGGCTCCTCGCCATTCTTTTTCGCCATTACGCCAGGGCTGGTTACCAGTCTACCT
GAGGAGGAGAATGCCACCGAACCTCCTGTGACCATGTTGCCAGGTCAACCTGAGGAACCC
CAGCTGGTACCGGAAGAAAAGGACGAGTTCCCAACTGAGACTCCCAATGAGTACCAACCC
AGTTACCCAGAAGCTGAGACCGTCACGCCAGGGTTTATCGAATTGGAGACCGAAGAACCA
GATTACCCAGAATACCCTGAATCTGAGACTGTCACACCACCCTACACCAACCCTGAGAGG
GCTCAACCGAGGTACCCAGACCCATCAGAGCCGAGATACCCTGACCGAACAAAGACAGGA
TACCCAGTCTCTGAGCCTTTGCAACCAAGATACACAGTCCCTGAACCCACTGAGCCTAGG
TACTC------------------------TCCAGTCGTGCCGAGGTACCCTGATCCAGCC
CAACCATACTCTCCAGTTGAGCCAAGGTACCCTGATCCAGCCCAACCATACTCTCCAGTT
GAGCCAAGGTACCCTGATCCAGCCCAACCATACTCTCCAGTCGAGCCAAGGTACCCAGAT
CCTGCCCAGCCGCGGTACACCAACCGTGAACCAGTCCAACCAGTGCCGCCCCATTCCAGG
CCCCAGCAACCACAAATCGTTGTGGTAGACGAAGATCTCGATGTGAATGTGTTTGCGTAC
AATTCTGAGACGTGCGCCCACAACAGCCACAAATGCGCAGCTTTTGCTGACTGCCGGGAT
TACAGTAAGGGGTACTGCTGCCATTGCAGGCCTGGTTACTACGGTAACGGAAAGGACTGT
GTTGCAGAAGGAAAACCACAGAGGATGAACGGAAAAGTGAATGGTCGAGTGTTCGTGGGG
AACTCACCCCGGCCTGAGGAGCTCAGTAACAACGACTTGCACTCGTATGTGGTACCCAAT
GATGGACGGGCCTACGTGGCCATCAGCAACATTTCTGACGGCCTGGGACCCTCCCTGCTG
CCGCTGTCCTCCCTGGGGGGAATCATCGGCTGGGCCTTTGCCCTGGAGCAGCCTGGCTAC
AAGAACGGCTTCAGTCTCATC------GGTGGCCTGTTTTCCCGGCGGGCCGAGGTGTTC
TTCCAGCCTGGTGATGAGCGTCTGACCATCACGCAACAGTTTAAAGGAATTGACGAACAC
GACCATCTGGTGGTTAGCACCGAACTGGAGGGACGTCTGCCCACCATACCACTGGGATCC
TCTGTCCAGATCAACCCATACAAGGAGATCTACCAGTATGACAGAAACTTGATCACTTCC
TCCTCCAACCGAGAGTACACCATCACCTCCCCTAATGGCGAAGTGCAGACCAGAACCTAC
CAGTGGCGTCAGACTGTCTCCTTCCAGAGCTGCCCGCATGATGAGGCCAGCGGGGCGACA
CCGTCCACCCAGCAGCTCAGCGTGGACCAGATCTTTGTGATGTACGATACCACCAACCAT
CTGATCCGCTACGCCATGAGCAACAGAATCGGCTCCATCCACA-----------------
----------GTGGTCTTCCGGAGCAGAACCCATGTTTCACCGGCAGACACGGCTGTGAC
AACAACGCCATGTGCCGACCAGGTGAAGGCCTCCAGTTCACCTGCGAATGTTCTACTGGT
TTCACTGGAGACGGACGCTACTGTCAGGACATCGACGAGTGCAGAGAGACTCCTCAGATC
TGTGGATACAATGCCGTCTGCAGTAATCAGCCAGGAACTTTCCGCTGTGAGTGTTTGACC
GGCTTCGTGTTCGCCAATGACGGAAGGACCTGTATTGAGGAGAACCATCCGGTGGATCAC
TGTCGGAGAGGAAGTCATGACTGCGATGTTCCTGAAAGAGCTCGGTGCAGCTACACCGGC
GGCTCTGCCTACGTCTGCTCCTGCCTGCCGGGGTTCGTGGGTGACGGCCGGGTGTGTCGG
GATGTAGACGAGTGTCAGCAGGAACGATGCCACCGCGACGCCATCTGCTCCAACACACAG
GGCGCATACAGCTGCCAGTGCCGCCCCGGTTTCCATGGTGACGGCTTCCAGTGCATTGCC
T-----------------------------------------------------------
------------------------------------------------------------
------------------------------------------------------------
------------------------------------------------------------
------------------------------------------------------------
------------------------------------------------------------
------------------------------------------------------------
------------------------------------------------------------
------------------------------------------------------------
----CAGAACACGAGAAGACCCTGTGTGAGCGTCACCGAGAGAGCGCCCAGACTTCCACT
TCTGGCTCCGGCCTCTTCTCGTTCTTCCGTCCTCGGCCGGCCATTGGTCAGTACATCCCT
CAGTGTGACCGACACGGAGCCTACGAGCCCACGCAGTGCCACACCAGCATCGGACAGTGC
TGGTGCGTGGACGCCAACGGCCAGGAGATCCCCAACACTCGCACCGGACCAGGCAGCACC
CCTCTGTGTATCAACCAGGCGGTGACCCCTACTCCGGTGGGTCCGACCCCGCGGCCTGAC
GTTCACCCTGTTGCTCCAGGAACACACCTGCTGTTCGCTCAGAGTGGGAAGATTGAACAT
GTTCCTCTGGATGGATACAACATAAAAAAGGAGGAGGCCAAACCTCTGCTGCATGTCCCC
GACCGGGTGGTGATCGCCGTGGCCTACGACTGTGTGGAGAAGATGGTTTACTGGACCGAC
ATCACTGGGCCGGCTATCAGCAAGGCCAGACTGAGTGGAGGAGATGTCATCCCGGTCGTC
ACTAAAGACCTCCAGAGTCCTGAAGGCATCGCCATCGACCACGTGGCCCGCCTCCTCTTC
TGGACCGACTCCATGCGTGACACCGTGGAGGTTTCCAAACTGGACGGCAGCCAGCGGCGA
GTCCTGTTCGACACCGATCTGATCAACCCTCGACCCATCGTCACCAACCCGGCGTACGGG
CGGCTGTACTGGGCAGACTGGAACAGAGACGGTCCTAAAATTGAGATGTCCAACATGGAT
GGGACGGAGCGGACCGTCCTGGTGAAAGACGACCTGGGGCTTCCCAACGGTCTGACCTTT
GACCTCGAAGACCAGCAGCTGTGCTGGGCCGACGCAGGGACTCGTAAGGTGGAGTGTATG
GATCCTCACCGCAGGCGGAGGAGGCAGATCGTTGAAGGGATCCAGTATCCCTTCGCTCTC
GTCTCCTTCGGGAGGAACCTTTACTACACCGACTGGAGGAGGGAGGCGGTGGTCGCTGTC
GACCGTCACTCAGACAAAGAGACTGAAGAGTTTCTGCCACAGAAACGCTCTCGGCTGTAC
GGCATCACCACAACAACGACAAAGTGTCCACAAGTCTATAACTACTGCTCCAACAATGGC
GGCTGCTCTCACCTTTGTCTGCCGCGGCTTGGCGGGTTCACCTGCCGCTGCCCGGACGCC
AGCGATGGTCAGTGTGTGGAGAGGAACCTTTGA
>E.fuscoguttatus.26240_fus
ATGAGTCCCCGGTCCCGGAGCTGGTTGTGGGTCTGGTCGTGCTTGCTGAGCCTGGGTGTC
CTGACCCGGGCTCTGGACCTGGAGGAGCTGTTCGAGTTCGGAGGAGAAGCCGGAGACGAG
CAGCTGCTGCCCGGCTCGGACTCCACCGCCGAGCTGGCTCTCAACGGATCTCTGTTCTTC
TTCGGCGACACCTTCGACAAAGTTTACATCAATACGAATGGATTTGTGTCCGTTGTGAAG
CCTCCAGCTGAGGGGGACTATCTGGGGAAGATGCCCGCCAGTTTCAAAATGATTGCAGTG
TTGCTGGGAGACATGGACAGTGACGGACAGGGGAAGGTCCACTTCAGGTGGGACAGCAGC
CCGGAGGTACTGAGTCGAGCCGCCAAGATCATCAAACGAGCTTTCCCCAGAGACGAAGGA
GTGGAGCCCAGTGGCATCATCATCGTCACCTGGG---------AGAACATGAGCGCCCGG
GGGACATCTGGACGAGGGGACGGACCGGACACTAAGAGAAACACTTTCCAGCTGGTTTTG
GTCACCATGGCGTCGTCCTCCTGCGCCATCCTCCTGTACCCCCAAGGCGGCCTGCAGTTT
CTCTCCACATCAATAGGGGGCAAGAGTAAGGTCCTGGAGGCCGGCTTCAATGAAGGCATG
GTGGCTGGCTGGTTCAGCTCCTCACAGGGAACGTACTTCCGCAGCACCACTGATGAAGAG
ACCTCCATCAGGGAACTTACTGAGAAGACAAACTCAGGACGTAACGGTGTTTGGGTGTAC
GAGATCGGCTCCTCGCCATTCTTTTTCGCCATTACGCCAGGGCTGGTTACCAGTCTACCT
GAGGAGGAGAATGCCACAGAACCTCCTGTGACCATGTTGCCAGGTCAACCTGAGGAACCC
CAGCTGGTACCGGAAGAAAAGGACGAGTTCCCAACTGAGACTCCCAATGAGTACCAACCC
AGTTACCCAGAAGCTGAGACCGTCACACCAGGGTTTATCGAATTGGAGACCGAAGAACCA
GACTACCCAGAATACCCTGAATCTGAGACTGTCACGCCAACCTACACCAACCCTGAGAGG
GCTCAACCGAGGTACCCAGACCCATCAGAGCCGAGATACCCTGACCAAATAAAGACAGGA
TACCCAGTCTCTGAGCCTTTGCAACCAAGATACACCGTCCCTGAACCCACTGAGCCTAGG
TACTC------------------------TCCAGTTGAGCCAAGGTACCCTGATCCAGCC
CAACCATACTCTCCAGTTGAGCCAAGGTACCCTGATCCAGCCCAACCATACTCTCCAGTC
GAGCCAAGGTACCCTGATCCTGCCCAACCATACTCTCCAGTCGAGCCAAGGTACCCTGAT
CCTGCCCAACCGCGGTACACCAACCGCGAACCAGTCCAACCAGTGCCGCCCCATTCCAGG
CCCCAGCAACCACAAATCGTTGTGGTAGACGAAGATCTCGATGTGAATGTGTTTGCGTAC
AATTCTGAGACGTGCGCCCACAACAGCCACAAATGCGCAGCTTTCGCTGACTGCCGGGAT
TACAGCAAGGGGTACTGCTGCCATTGCAGGCCTGGTTACTACGGTAACGGAAAGGACTGT
GTTGCAGAAGGAAAACCACAGAGGATGAACGGAAAAGTGAACGGTCGAGTGTTCGTGGGG
AACTCCCCCCGGCCTGAGGAGCTCAGTAACAACGACTTGCACTCGTATGTGGTACCCAAT
GATGGACGGGCCTACGTGGCCATCAGCAACATTTCTGACGGCCTGGGACCCTCCCTGCTG
CCGCTGTCCTCCCTGGGGGGAATCATCGGCTGGGCCTTTGCCCTGGAGCAGCCCGGCTAC
AAGAACGGCTTCAGTCTCATT------GGTGGCGTGTTTTCCCGGCGGGCCGAGGTGTTC
TTCCAGCCTGGTGATGAGCGTCTGACCATCACGCAGCAGTTTAAAGGAATTGACGAACAC
GACCATCTGGTGGTTAGCACCGAACTGGAGGGACGTCTGCCCACCATACCGCTGGGATCC
TCTGTCCAGATCAACCCATACAAGGAGATCTACCAGTACGACAGAAACTTGATCACTTCC
TCCTCCAACCGAGAGTACACCATCACCTCCCCTAATGGCGAAGTGCAGACCAGAACCTAC
CAGTGGCGTCAGACTGTCTCCTTCCAGAGCTGCCCGCATGATGAGGCCAGCGGGGCGACA
CCGTCCACCCAGCAGCTCAGCGTGGACCAGATCTTTGTGATGTACGATTCCACCAACCAT
CTGATCCGCTACGCCATGAGCAACAGAATCGGCTCCATCCACA-----------------
----------GTGGTCTTCCGGAGCAGAACCCGTGTTTCACCGGCAGACACGGCTGTGAC
AACAACGCCATGTGCCGACCAGGTGACGGCCTCCAGTTCACCTGCGAATGTTCTACTGGT
TTCACTGGAGACGGACGCTACTGTCAAGACATCGACGAGTGCAGAGAGACTCCTCAGATC
TGTGGATACAATGCCGTCTGCAGTAATCAGCCAGGAACTTTCCGCTGTGAGTGTTTGACC
GGCTTCGTGTTCGCCAACGACGGAAGGACCTGCATTGAGGAGAACCATCCGGTGGATCAC
TGTCGGAGAGGAAGTCATGACTGCGATGTTCCTGAAAGAGCTCTGTGCAGCTACACCGGC
GGCTCGGCCTACGTCTGCTCCTGCCTGCCGGGGTTCGTGGGTGACGGCCGGGTGTGTCGG
GATGTAGACGAGTGTCATCAGGAACGATGCCACCGCGACGCCATCTGCTCCAACTCACAG
GGCTCATACACCTGCCAGTGCCGCCCCGGTTTCCATGGTGACGGCTTCCAGTGCATTGCC
T-----------------------------------------------------------
------------------------------------------------------------
------------------------------------------------------------
------------------------------------------------------------
------------------------------------------------------------
------------------------------------------------------------
------------------------------------------------------------
------------------------------------------------------------
------------------------------------------------------------
----CAGAACACGAGAAGACCCTGTGTGAGCGTCACCGAGAGAGCGCCCAGACTTCCACT
TCTGGCTCCGGCCTCTTCTCGTTCTTCCGTCCTCGGCCGGCCATCGGTCAGTACGTCCCT
CAGTGTGACCGACACGGAGCCTACGAGCCCACGCAGTGCCACACCAGCATCGGACAGTGC
TGGTGCGTGGACGCCAACGGCCAGGAGATCCCCAACACTCGCACCGGGCCAGGCAGCACC
CCTCTGTGTATCAACCAGGCGGTGACCCCTACTCCGGTGGGTCCGACCCCGCGGCCTGAC
GTTCACCCTGTTGCTCCAGGAACGCACCTGCTGTTCGCTCAGAGTGGGAAGATTGAACTT
GTTCCTCTGGATGGATACAACATAAAAAAGGAGGAGGCCAAACCTCTGCTGCACGTCCCC
GACCGGGTGGTGATCGCCGTGGCCTACGACTGTGTGGAGAAGATGGTTTACTGGACCGAC
ATCACTGGGCCGGCTATCAGCAAGGCCAGACTGAGTGGAGGAGATGTCATCCCGGTCGTC
ACTAAAGACCTCCAGAGTCCTGAAGGCATCGCCATCGACCACGTGGCCCGCCTCCTCTTC
TGGACCGACTCCATGCGTGACACCGTGGAGGTTTCCAAACTGGACGGCAGCCAGCGGCGA
GTCCTGTTCGACACCGATCTGATCAACCCTCGACCCATCGTCACTAACCCGGCGTACGGG
CGGCTGTACTGGGCAGACTGGAACAGAGACGGTCCTAAAATTGAGATGTCCAACATGGAC
GGGACAGAGCGGACCATCCTGGTGAAAGACGACCTGGGGCTTCCCAACGGTCTGACCTTT
GACCTCGAAGACCAGCAGCTGTGCTGGGCCGACGCAGGGACTCGTAAGGTGGAGTGTATG
GATCCTCACCGCAGGCGGAGGAGGCAGATCGTTGAAGGGATCCAGTATCCCTTCGCTCTC
GTCTCCTTCGGGAGGAACCTTTACTACACCGACTGGAGGAGGGAGGCGGTGGTCGCTGTC
GACCGTCATTCAGACAAAGAGACTGAAGAGTTTCTGCCACAGAAACGCTCTCGGCTGTAC
GGCATCACCACGACAACGACAAAGTGTCCACAAGTCTATAACTACTGCTCCAACAATGGC
GGCTGCTCTCACCTTTGTCTGCCGCGGCTTGGCGGGTTCACCTGCCGCTGCCCGGACGCC
AGCGATGGTCAGTGTGTGGAGAGGAACCTTTGA
>XP-033480923.1_lan
ATGAGTCACCGGTCCCGGAGCTGGTTGTGGGTCTGGTCGTGCTTGCTGAGCCTGGGTGTT
GTGACCCGGGCTCTGGACCTGGAGGAGCTGTTCGAGTTCGGAGGAGAAGCCGGAGACGAG
CAGCTGCTGCCCGGCTCGGACTCCACCGCCGAGCTGGCTCTCAACGGATCTCTGTTCTTC
TTCGGCGACACCTTCGACAAAGTTTACATCAATACGAATGGATTTGTGTCTGTTGTGAAG
CCTCCGGCTGAGGAGGACTATCTGGGGAAGATGCCCGCCAGTTTCAAAATGATTGCAGTG
TTGCTGGGAGACATGGACAGTGACAGACAGGGGAAGGTCCACTTCAGGTGGGACAGCAGC
CCAGAGGTACTGAGTCGAGCCGCCAAGATCATCAAACGAGCTTTCCCCAGAGACGAAGGA
GTGGAGCCCAATGGCATCATCATCGTCACCTGGG---------AGAACATGAGCGCCCGG
GGGACGTCTGGACGAGGGGACGGACCGGACGCTAAGAGAAACACTTTCCAGCTGGTTTTG
GTCACCATGGCATCGTCCTCCTGCGCCATCCTCCTGTACCCCCAAGGCGGCCTGCAGTTT
CTCTCCACATCAATAGGGGGCGAGAGTAAGGTCCTGGAGACCGGCTTCAATGAAGGCATG
GTGGCCGGCTGGTTCAGCTCCTCACAGGGAACGTACTTCCGCAGCACCACTGATGAAGAG
ACCTCCATCAGGGAACTTACTGAGAAGACAAACTCAGGACAGAACGGTGTTTGGGTGTAT
GAGATCGGCTCCTCGCCATTCTTTTTCGCCATTACGCCAGGGCTGGTTACCAGTCTATCT
GAGGAGGAGAATGCCACCGAACCTCCTGTGACCATGTTGCCAGGGCAACCTGAGGAACCC
CAGCTGGTACCGGAAGAAAAGGACGAGTTCCCAACTGAGACTCCCAATGAGTACCAACCC
AGTTACCCAGAAGCTGAGACCGTCACGCCAGGGTTTATCGAATCGGAGACCGAAGAACCA
GATTACCCAGAATACCCTGAATCTGAGACTGTCACGCCACCCTACACCAACCCTGAGAGG
GCTCAACCGAGGTACCCAGACCCATCACAGCCGAGATACCCTGACCGAACAAAGACAGGA
TACCCAGTCTCTGAGCCTTTGCAACCAAGATACACCGTCCCTGAACCCACTGAGCCTAGG
TACTC------------------------TCCAGTCGAGCCGAGGTACCCTGATCCTGCC
CAACCATACTCTCCAGTCGAGCCAAGGTACCCTGATCCAGCCCAACCATACTCTCCAGTC
GAGCCAAGGTACCCTGACCCAGCCCAACCATACTCTCCAGTCGAGCCAAGGTACCCTGAT
CCTGCCCAACCGCGGTACACCAACCGCGAACCAGTCCAACCAGTGCCGCCCCATTCCAGG
CCCCAGCAACCACAAATCGTTGTGGTAGACGAAGATCTCGATGTGAATGTGTTTGCGTAC
AATTCTGAGACGTGCGCCCACAACAGCCACAAATGCGCAGCTTTCGCTGACTGCCGGGAT
TACAGCAAGGGGTACTGCTGCCATTGCAGGCCTGGTTACTACGGTAACGGAAAGGACTGT
GTTGCAGAAGGAAAACCACAGAGGATGAACGGAAAAGTGAACGGTCGAGTGTTCGTGGGG
AACTCGCCCCGGCCTGAGGAGCTCAGTAACAACGACTTGCACTCGTATGTGGTACCCAAT
GATGGACGGGCCTACGTGGCCATCAGCAACATTTCTGACGGCCTGGGACCCTCCCTGCTG
CCGCTGTCCTCCCTGGGGGGAATCATCGGCTGGGCCTTTGCCCTGGAGCAGCCCGGCTAC
AAGAATGGCTTCAGTCTCATC------GGTGGCGTGTTTTCCCGGCGGGCTGAGGTGTTC
TTCCAGCCTGGTGATGAGCGTCTGACCATCACGCAGCAGTTTAAAGGAATTGATGAACAC
GACCATCTGGTGGTTAGCACCGAACTGGAGGGACGTCTGCCCGCCATACCGCTGGGATCC
TCTGTCCAGATCAACACATACAAGGAGATCTACCAGTACGACAGAAACTTGATCACTTCC
TCCTCCAACCGAGAGTACACCATCACCTCCCCTAATGGCGAAGTGCAGACCAGAACCTAC
CAGTGGCGTCAGACTGTCTCCTTCCAGAGCTGCCCACATGACGAGGCCAGCGGGGCGACA
CCATCCACCCAGCAGCTCAGCGTGGACCAGATCTTTGTGATGTACGATTCCACCAACCAT
CTGATCCGCTACGCCATGAGCAACAGAATCGGCTCCATCCACA-----------------
----------GTGGTCTTCCAGAGCAGAACCCGTGTTTCACCGGCAGACACGGCTGTGAC
AACAACGCCATGTGCCGACCAGGTGAAGGCCTCCAGTTCACCTGCGAATGTTCTACTGGT
TTCACTGGAGATGGACGCAACTGCCAAGACATCGACGAGTGCAGAGAGACTCCTCAGATC
TGTGGATACAACGCCGTCTGCAGTAATCAGCCAGGAACTTTCCGCTGTGAGTGTTTGCCC
GGCTTCGTGTTCGCCAACGACGGAAGGACCTGCATCGAGGAGAACCATCCGGTGGATCAC
TGTCGGAGAGGAAGTCATGGCTGTGATGTTCCTGAAAGAGCTCTGTGCAGCTACACCGGC
GGCTCGGCCTACGTCTGCTCCTGCCTGCCGGGGTTCGTGGGTGACGGCCGGGTGTGTCGG
GATGTAGACGAGTGTCAGCAGGAACGATGCCACCGCGACGCCATCTGCTCCAACACACAG
GGCTCATACAGCTGCCAGTGCCGCCCCGGTTTCCATGGTGACGGCTTCCAGTGCATTGCC
T-----------------------------------------------------------
------------------------------------------------------------
------------------------------------------------------------
------------------------------------------------------------
------------------------------------------------------------
------------------------------------------------------------
------------------------------------------------------------
------------------------------------------------------------
------------------------------------------------------------
----CAGAACACGAGAAGACCCTGTGTGAGCGTCACCGAGAGAGCGCCCAGACTTCCACT
TCTGGCTCCAGCCTCTTCTCGCTCTTCCGTCCTCGGCCGGCCATCGGTCAGTACGTCCCT
CAGTGTGACCGACACGGAGCCTACGAGCCCACACAGTGCCACACCAGCATCGGACAGTGC
TGGTGCGTGGACGCCAACGGCCAGGAGATCCCCAACACTCGCACCGGACCAGGCAGCACC
CCTCTGTGTATCAACCAGGCGGTGACCCCTACTCCGGTGGGTCCAACCCCTCGGCCTGAC
GTTCACCCTGTTGCTCCAGGAACACACCTGCTGTTCGCTCAGAGTGGGAAGATTGAACGT
GTTCCTCTGGATGGATACAACATAAAAAAGGAGGAGGCCAAACCTCTGCTGCACGTCCCC
GACCGGGTGGTGATCGCCGTGGCCTACGACTGTGTGGAGAAGATGGTTTACTGGACCGAC
ATCACTGGGCCGGCTATCAGCAAGGCCAGACTGAGTGGAGGAGATGTCATCCCAGTCGTC
ACTAAAGACCTCCAGAGTCCTGAAGGCATCGCCATCGACCACGTGGCCCGCCTCCTCTTC
TGGACCGACTCCATGCGTGACACCGTGGAGGTTTCCAAACTGGACGGCAGCCAGCGGCGA
GTCCTGTTCGACACCGATCTGATCAACCCTCGACCCATCGTCACCAACCCGGCGTACGGG
CGGCTGTACTGGGCAGACTGGAACAGAGACGGTCCTAAAATTGAGATGTCCAACATGGAC
GGGACGGAGCGGACCATCCTGGTGAAAGACGACCTGGGGCTTCCCAACGGTCTGACCTTT
GACCTCGAAGACCAGCAGCTGTGCTGGGCCGACGCAGGGACTCGTAAGGTGGAGTGTATG
GATCCTCACCGCAGGCGGAGGAGGCAGATCGTTGAAGGGATCCAGTATCCCTTCGCTCTC
GTCTCCTTTGGGAGGAACCTTTACTACACCGACTGGAGGAGGGAGGCGGTGGTCGCTGTC
GACCGTCACTCAGACAAAGAGACTGAAGAGTTTCTGCCACAGAAACGCTCTCGGCTGTAC
GGCATCACCACGACAACGACAAAGTGTCCACAAGTCTATAACTACTGCTCCAACAATGGC
GGCTGCTCTCACCTTTGTCTGCCGCGGCTTGGCGGGTTCACCTGCCGCTGCCCGGACGCC
AACGATGGTCAGTGTGTGGAGAGGAACCTTTGA
