# Supplementary material for: Chromosome-Level Genome Assembly of the Speckled Blue Grouper (Epinephelus cyanopodus) Provides Insight into Its Adaptive Evolution
Source: Biology (Basel). 2022 Dec 13;11(12):1810. doi: 10.3390/biology11121810 (PMC9775623; doi:10.3390/biology11121810)
Supplement: Supplementary file 1 [file biology-11-01810-s001.zip › Supplemental Data/HO01459.align]

>C.altivelis-GLEAN-10025272_alt
ATG--------------------------------------------------TGGTTTC
CACTGCTCT-------------CCCTGCCGTCC------------------------ATC
ATCACTCAGTGT----TCCCTCTGTTTTT-------------------------------
----------------------------------------TGCAGGCTCAGATCGCCTTC
CTGCAGGGAGAGAGGCGAGGTCAGGAGAACCTGAAGAAAGACCTGGTGAGGCGGATCAAG
ATGCTGGAGTACGCTCTAAAACAGGAGAGGGCAAAATACCATAAGCTGAAATATGGAACA
GAACTGAACCAGGGAGAGATCAAACCTCCGAGTTATGATTCAGATGAGGGGAATGACAGC
GAGGCTCCCAGTCCTCCGAACAGCAGCCATCAGCTCAGCTGGAAACAAGGACGCCAGCTG
CTCAGACAATACCTGCAGGAGGTCGGATACACAGACACCATCCTGGATGTGAAGTCTCAG
AGAGTGAGAGCACTGCTCGGTCTGACCGGAGACTCAGGAGAGAAACCCTCAGAGAAGAAA
GTCGAACCGATGGTCAACGGCACTGAACCGTCCTCCTTGAAGGACAGCGGCATGGTCAGT
AAACCCGACATGTCTGACTCAGCCACCGTGTTGGAGGCCTTTAAGTTCATTGAGAGCGCT
GCAGCAGAATTCAGTGACGAGGACGA-AGACGAGGACAGTGAAGGACGGGATAAGACCAT
CTTAGACCTGGCTACAATGGTGAGGAAGAAACAGTCGTCTACCCCTTCGTCCACGACCTC
TGACCTGAGCGACGACCCCGACACAGAGGAGGCTCTGAAGGGTTTTGATTTCTTGGCGAG
TCCAGACGAGTTGGACGGATCTCCGGAGTCCAGGAGCGGGGAGGACAGCGGAGAGTGGG-
----------------------------AGAAGGAAGAGC--------------------
------------------------------------------------------------
------------------------------------------------------------
-----------AGTCTCCTCTGGGTGAACTGGCCTGGGACGTGGACCAGGGACTGATAGC
CCAGCTCAAGGAGCAGTACAGGAAGGAACGCAAGGGCAAGAAGGGGGTAAAGAGACCAAA
CCGGTCTAAGCTCCAGGACATGCTGGCTAATCTGCGGGATGCTGAGGAGATTCCCTCCCT
GCAGCCTCCTGTGACACCCCCCTCCCGCCCCGCTGTACCCAGACTCAATGAGCACGAATT
GGGACGCCCAGAAGAAGAGGCAATGACCTTCCTGCCATCGTCTGGGAAGTCGTTCATACT
GGGCAGAGTGGACGAGGCGGTTTCTAACGAGCTGGGACTGGGAGAACTGGCAGGACTGAC
CGTCGCCAACGAGGCTGAAACCCTGGCGTATGACATCACCAACAACAAAGATGCTCTGAG
GAAGACCTGGAACCCAAAGTTCACCCTGCGGAGCCACTTTGACTCGGTGCGGAGTCTGGC
CTTCCACCCAGTGGAGCCCGTCCTGGTCACCGCCTCCGAAGATCACACCCTCAAACTGTG
GAACCTCCAGAAGACAGCACCCGCCAAGAAATGTGCTGCTTTAGACGTGGAGCCCATCTA
CACATTCAGAGCTCACAGCGGTGCTGTGCTGTGCGTCACCATGAGCTCCAGCGGTGAGCA
GTGCTTCAGTGGCGGCGTGGACGGCACCATCCAGAGCTGGAACACCCCCAACCCCAACAT
TGACCCCTATGACTCATATGAACCTTCTGTCCTGCGGGGGGCGCTGTTAGGTCACACAGA
CTCAGTGTGGGGTCTGGTCTACAGCTCGGCCCACCAGCGCCTCCTCTCCTGCTCAGCTGA
TGGGACGGTCCGGCTGTGGAACGCCGCCGACACCTCGCCATCTCTCGCTGTCTTTAACGA
GAGAGGAGAGCTGGGAGTGCCGACCTCGGTGGACCTGGTGAGCAGCGAGCCGGCTCACAT
GGTGACATCTTTCACCACTGGCCACATCGGACTCTTCAACATGGAGACGCAGCAGCTCGT
CCTGAAGCTGGAGTCCGCCGGGCCGCCAGAAGCTCCCTGCAAGATCAACAAAGTGCTGAG
TCATCCCACGCTGCCAATCACCATCACAGCTCAGGAGGACCGGCACATCCAGTTCTTTGA
TAATAACACAGGTAAACTGATCCACTCGATGGTCGCTCACCTGGACTCTGTCACGAGTCT
CGCTGTGGATCCAAACGGACTGTACCTCATGTCTGGAAGTCACGACTGCTCAATCCGTTT
GTGGAACATGGAGAGCAAGACGTGCATCCAGGAGTTCACCGCTCACCGCAAGAAGTTCGA
GGAGTCGATCCACGACGTGGCATTCCACCCTACCAAGTGCTACATCGGCAGCGCCGGGGC
CGACGCGCTCGCCAAGGTGTTCGTATGA
>OF10512-RA_aka
------------------------------------------------------------
------------------------------------------------------------
------------------------------------------------------------
------------------------------------------------------------
------------------------------------------------------------
------------------------------------------------------------
------------------------------------------------------------
------------------------------------------------------------
------------------------------------------------------------
------------------------------------------------------------
------------------------------------------------------------
------------------------------------------------------------
----------------ATGAGGACGAGGGAGGAGGACAGTGAAGGACGGGATAAGACCAT
CTTAGACCTGGCTACAATGGTGAGGAAGAAACAGTCGTCTACCCCTTCGTCCACGACCTC
TGACCTCAGCGACGACCCCGACACGGAGGAGGCTCTGAAGGGATTTGATTTCTTGGCGAG
TCCAGACGAGTTGGACGGCTCTCCGGAGTCCAGGAGCGGGGAGGACAGCGGAGAGTGGG-
----------------------------AGAAGGAAGAGC--------------------
------------------------------------------------------------
------------------------------------------------------------
-----------AGTCTCCTCTGGGTGAACTGGCCTGGGACGTGGACCAGGGACTGATAGC
CCAGCTCAAGGAGCAGTACAGGAAGGAACGCAAGGGCAAGAAGGGGGTAAAGAGACCAAA
CCGGTCTAAGCTCCAGGACATGCTGGCTAACCTATGGGATGCTGAGGAGATTCCCTCCCT
GCAGCCTCCCGTGA--GCCCCCTCCCG-CCCGCTGTACCCAGACTCAATGAGCACGAATT
GGGACGCCCAGAAGATGAGGCAATGACCTTCCTGCCGTCGTCTGGGAAGTCGTTCATACT
GGGCAGAGTGGACGAGGCGGTGTCTAACGAGCTGGGACTGGGAGAACTGGCAGGGCTGAC
AGTCGCCAACGAGGCTGAAACCCTGGCGTATGACATCACTAACAACAAAGACGCTCTGAG
GAAGACCTGGAACCCAAAGTTCACCCTGCGGAGCCACTTTGACTCGGTGCGGAGTCTGGC
CTTCCACCCGGTGGAGCCCGTCCTGGTCACCGCCTCAGAAGATCACACCCTCAAACTGTG
GAACCTCCAGAAGACGGCGCCCGCCAAGAAATGTGCTGCGTTAGACGTGGAGCCCATCTA
CACATTCAGAGCTCACAGCGGCGCTGTGCTGTGCGTCACCATGAGCTCCAGCGGTGAGCA
GTGCTTCAGTGGGGGCGTGGACGGCACCATCCAGAGCTGGAACACCCCCAACCCCAACAT
CGACCCCTATGACTCATATGAACCCTCTGTCCTGCGGGGGGCGCTGTTAGGTCACACAGA
CTCAGTGTGGGGTCTGGTCTACAGCTCGGCCCACCAGCGCCTCCTCTCCTGCTCGGCTGA
TGGGACGGTCCGGCTGTGGAACGCCGCCGACACCTCGCCATCTCTCGCTGTCTTTAACGA
GAGAGGAGAGCTGGGAGTGCCGACCTCGGTGGACCTGGTGAGCAGCGAGCCGGCTCACAT
GGTGACATCTTTCACCACCGGCCACATCGGACTCTTCAACATGGAGACGCAGCAGCTCGT
CATGAAGCTGGAGTCCGCCGGGCCGCCAGAAGCTCCCTGCAAGATCAACAAAGTGCTGAG
TCATCCCACGCTGCCAATCACCATCACAGCTCAGGAGGACCGGCACATCCAGTTCTTCGA
TAATAACACAGGTAAACTGATCCACTCGATGGTCGCTCACCTGGACTCGGTCACGAGTCT
CGCTGTGGATCCAAATGGACTGTACCTCATGTCTGGAAGTCACGACTGCTCGATCCGTTT
GTGGAACATGGAGAGCAAGACGTGCATCCAGGAGTTCACCGCTCACCGCAAGAAGTTCGA
GGAGTCGATCCACGACGTGGCATTCCACCCTACCAAGTGCTACATCGGCAGCGCCGGGGC
CGACGCGCTCGCCAAGGTGTTCGTATGA
>Ecy-GLEAN-10022717_Ecy
ATGGACGAGCAGGCGGGCCCCGGTGTCTTCTTCAACAACAACAACAACAACTCGGGTTTG
CCCGGCGCTGGGAATATTAAAGCTCCGCAGACTGGCGACGTCGGGGGCGGAGAGGCGGCC
AGGGCTCAGTACAACATCCCGGGGATTTTACACTTTCTCCAGCATGAGTGGGCCCGCTTC
GAGGTGGAGAGGTCACACTGGGAGGTGGAGCGGGCCGAGCTGCAGGCTCAGATCGCCTTC
CTGCAGGGGGAGAGGCGAGGTCAGGAGAACCTGAAGAAAGACCTGGTGAGGCGGATCAAG
ATGCTGGAGTACGCTCTCAAACAGGAGAGGGCAAAATACCATAAGCTGAAATATGGAACA
GAACTGAACCAGGGAGAGATCAAACCTCCGAGTTATGATTCAGATGAGGGGAATGACAGT
GAGGCTCCCAGTCCTCCGAACAGCAGCCATCAGCTCAGCTGGAAACAAGGACGCCAGCTG
CTCAGACAATACCTGCAGGAGGTCGGATACACAGACACCATCCTGGATGTGAAGTCTCAG
AGAGTGAGAGCGCTGCTCGGTCTGACCGGAGACTCAGGAGAGAAACCCTCAGAGAAGAAA
GTCGAGCCGATGGTCAACGGCACCGAACCGTCCTCCCTGAAGGACAGCGGCATGGTCAGT
AAACCCGACATGTCCGACTCAGCCACCGTGTTGGAGGCCTTCAAGTTCATTGAGAGCGCT
GCAGCAGAATTCAGCGACGAGGACGA-GGAGGAGGACAGTGATGGACGGGATAAGACCAT
CTTAGACCTGGCTACAATGGTGAGGAAGAAACAGTCGTCCACCCCTTCGTCCACGACCTC
TGACCTCAGCGACGACCCCGACACGGAGGAGGCTCTGAAGGGTTTTGATTTCTTGGCGAG
TCCAGACGAGTTGGACGGATCTCCAGAGTCCAGGAGCGGGGAGGACAGCGGAGAGTGGG-
----------------------------AGAAGGAAGAGC--------------------
------------------------------------------------------------
------------------------------------------------------------
-----------AGTCTCCTCTGGGTGAACTGGCCTGGGACGTGGACCAGGGACTGATAGC
CCAGCTCAAGGAGCAGTACAGGAAGGAACGCAAGGGCAAGAAGGGGGTAAAGAGACCAAA
CCGGTCTAAGCTCCAGGACATGCTGGCTAACCTGCGGGATGCTGAGGAGATTCCCTCCCT
GCAGCCTCCCGTGACGCCCCCCTCCCGCCCCGCTGTGCCCAGACTCAATGAGCACGAATT
GGGACGCCCAGAAGATGAGGCAATGACCTTCCTGCCATCGTCTGGGAAGTCGTTCATACT
GGGCAGAGTGGACGAGGCGGTTTCTAACGAGCTGGGACTGGGAGAACTGGCAGGACTGAC
GGTCGCCAACGAGGCTGAAACCCTGGCGTATGACATCACCAACAACAAAGACGCTCTGAG
GAAGACCTGGAACCCAAAGTTCACCCTGCGGAGCCACTTTGACTCGGTGCGGAGTCTGGC
CTTCCACCCGGTGGAGCCCGTCCTGGTTACCGCCTCCGAAGATCACACCCTCAAACTGTG
GAACCTCCAGAAGACGGCGCCCGCCAAGAAATGTGCTGCTTTAGACGTGGAGCCCATCTA
CACATTCAGAGCTCACAGCGGCGCTGTGCTGTGCGTCACCATGAGCTCCAGCGGTGAGCA
GTGCTTCAGTGGGGGCGTGGACGGCACCATCCAGAGCTGGAACACCCCCAACCCCAACAT
CGACCCCTACGACTCATATGAACCGTCTGTCCTGCGGGGGGCGCTGTTAGGTCACACAGA
CTCAGTGTGGGGTCTGGTCTACAGCTCGGCCCACCAGCGCCTCCTCTCCTGCTCGGCTGA
TGGGACGGTCCGGCTGTGGAACGCCGCCGACACCTCGCCATCTCTCGCTGTCTTTACCGA
GGGAGGAGAGCTGGGAGTGCCGACCTCGGTGGACCTGGTGAGCAGCGAGCCGGCTCACAT
GGTGACGTCTTTCACCACCGGCCACATTGGACTCTTCAACATGGAGACGCAGCAGCTCGT
CCTGAAGCTGGAGTCTGCCGGGCCGCCAGAAGCTCCCTGCAAGATCAACAAAGTGCTGAG
TCATCCCACGCTGCCAATCACCATCACAGCTCAGGAGGACCGGCACATCCAGTTCTTCGA
TAATAACACAGGTAAACTGATCCACTCGATGGTCGCTCACCTGGACTCAGTCACGAGTCT
CGCTGTGGATCCAAACGGACTGTACCTCATGTCTGGAAGTCACGACTGCTCGATCCGTTT
GTGGAACATGGAGAGCAAGACGTGCATCCAGGAGTTCACCGCTCACCGCAAGAAGTTCGA
GGAGTCGATCCATGACGTGGCATTCCACCCTACCAAGTGCTACATCGGCAGCGCCGGGGC
CGACGCGCTCGCCAAGGTGTTCGTATGA
>Epmoa-GLEAN-10019269_moa
ATGGACGAGCAGGCGGGCCCCGGCGTCTTCTT---CAACAACAACAACAATTCGGGTTTG
CCCGGCGCTGGGAATATTAAAGCTCCGCAGACTGGCGACGTCGGGGGCGGAGAGGCGGCC
AGGGCTCAGTACAACATCCCGGGGATTTTACACTTTCTCCAGCATGAGTGGGCCCGCTTC
GAGGTGGAGAGGTCACACTGGGAGGTCGAGCGGGCCGAGCTGCAGGCTCAGATCGCCTTC
CTGCAGGGGGAGAGGCGAGGTCAGGAGAACCTGAAGAAAGACCTGGTGAGGCGGATCAAG
ATGCTGGAGTACGCTCTCAAACAAGAGAGGGCAAAATACCATAAGCTGAAATATGGAACA
GAACTGAACCAGGGAGAGATCAAACCTCCGAGTTATGATTCAGATGAGGGGAATGACAGT
GAGGCTCCCAGTCCTCCGAACAGCAGCCATCAGCTCAGCTGGAAACAAGGACGCCAGCTG
CTCAGACAATACCTGCAGGAGGTCGGATACACAGACACCATCCTGGATGTGAAGTCTCAG
AGAGTGAGAGCGCTGCTCGGTCTGACCGGAGACTCAGGAGAGAAACCCTCAGAGAAGAAA
GTCGAACCGATGGTCAACGGCACCGAACCGTCCTCCCTGAAGGACAGCGGCATGGTCAGT
AAACCCGACATGTCCGACTCAGCCACCGTGTTGGAGGCCTTCAAGTTCATTGAGAGCGCT
GCAGCAGAATTCAGCGACGAGGACGA-GGAGGAGGACAGTGAAGGACGGGATAAGACCAT
CTTAGACCTGGCTACAATGGTGAGGAAGAAACAGTCGTCTACCCCTTCGTCCACGACCTC
TGACCTCAGCGACGACCCCGACACGGAGGAGGCTCTGAAGGGTTTTGATTTCTTGGCGAG
TCCAGACGAGTTGGACGGATCTCTGGAGTCCAGGAGCGGGGAGGACAGCGGAGAGTGGGT
GCAATGTGTTCGACTAAACAGCGTCTGCAGAAAGAAAAACAAAGCTCACAGCTGCTACCT
GTGTCAACACCGCCAGGTGCAGCCAAGCCAACCGGGCCAAGCTAGCCAGCAGGCTCACCA
GCCCTGTTTGGTCAAAGTCAGTGCTCACTGTTCAAGCACGACCAAGAATGGGTCCCAGTT
CAGACAATACAAGTCTCCTCTGGGTGAACTGGCCTGGGACGTGGACCAGGGACTGATAGC
CCAGCTCAAGGAGCAGTACAGGAAGGAACGCAAGGGCAAGAAGGGGGTAAAGAGACCAAA
CCGGTCTAAGCTCCAGGACATGCTGGCTAACCTGCGGGATGCTGAGGAGATTCCCTCCCT
GCAGCCTCCTGTGACACCCCCCTCCCGCCCCGCTGTACCCAGACTCAATGAGCATGAATT
GGGACGCCCAGAAGAAGAGGCAATGACCTTCCTGCCATCGTCTGGGAAGTCGTTCATATT
GGGCAGAGTGGATGAGGCGGTTTCTAACGAGCTGGGACTGGGAGAACTGGCAGGACTGAC
GGTCGCCAACGAGGCTGAAACCCTGGCTTATGACATCACCAACAACAAAGACGCTCTGAG
GAAGACCTGGAACCCAAAGTTCACCCTGCGGAGCCACTTTGACTCGGTGCGGAGTCTGGC
CTTCCACCCGGTGGAGCCCGTCCTGGTCACCGCCTCCGAAGATCACACCCTCAAACTGTG
GAACCTCCAGAAGACGGCGCCTGCCAAGAAATGTGCTGCTTTAGACGTGGAGCCCATCTA
CACATTCAGAGCTCATAGCGGCGCTGTGCTGTGCGTCACCATGAGCTCCAGCGGTGAGCA
GTGCTTCAGTGGCGGCGTGGACGGCACCATCCAGAGCTGGAACACCCCCAACCCCAACAT
CGACCCCTACGACTCATATGAACCCTCTGTCCTGCGGGGGGCGCTGTTAGGTCACACAGA
CTCAGTGTGGGGTCTGGTCTACAGCTCGGCCCACCAGCGCCTCCTCTCCTGCTCGGCTGA
TGGGACGGTCCGGCTGTGGAACGCCGCCGACACCTCGCCATCTCTCGCTGTCTTTAACGA
GAGAGGAGAGCTGGGAGTGCCGACCTCGGTGGACCTGGTGAGCAGCGAGCCAGCTCACAT
GGTGACATCTTTCACCACCGGCCACATCGGACTCTTCAACATGGAGACGCAGCAGCTCGT
CCTGAAGCTGGAGTCCGCCGGACCGCCAGAAGCTCCCTGCAAGATCAACAAAGTGCTGAG
TCATCCCACGCTGCCAATCACCATCACAGCTCAGGAGGACCGGCACATCCAGTTCTTCGA
TAATAACACAGGTAAACTGATCCACTCGATGGTCGCTCACCTGGACTCTGTCACGAGTCT
CGCTGTGGATCCAAACGGACTGTACCTCATGTCTGGAAGTCACGACTGCTCGATCCGTTT
GTGGAACATGGAGAGCAAGACGTGCATCCAGGAGTTCACCGCTCACCGCAAGAAGTTCGA
GGAGTCGATCCACGACGTGGCATTCCACCCTACCAAGTGCTACATCGGCAGCGCCGGGGC
CGACGCGCTCGCCAAGGTGTTCGTATGA
>XP-033480745.1_lan
ATGGACGAGCAGGCGGGCCCCGGCGTCTTCTTCAACAACAACAACAACAACTCGGGTTTG
CCCGGCGCTGGGAATATTAAAGCTCCGCAGACTGGCGACGTCGGGGGCGGAGAGGCGGCC
AGGGCTCAGTACAACATCCCGGGGATTTTACACTTTCTCCAGCATGAGTGGGCCCGCTTC
GAGGTGGAGAGGTCACACTGGGAGGTCGAGCGGGCCGAGCTGCAGGCTCAGATCGCCTTC
CTGCAGGGGGAGAGGCGAGGTCAGGAGAACCTGAAGAAAGACCTGGTGAGGCGGATCAAG
ATGCTGGAGTACGCTCTCAAACAGGAGAGGGCAAAATACCATAAGCTGAAATATGGAACA
GAACTGAACCAGGGAGAAATCAAACCTCCGAGTTATGATTCAGATGAGGGGAATGACAGC
GAGGCTCCCAGTCCTCCGAACAGCAGCCATCAGCTCAGCTGGAAACAAGGACGCCAGCTG
CTCAGACAATACCTGCAGGAGGTCGGATACACAGACACCATCCTGGATGTGAAGTCTCAG
AGAGTGAGAGCGCTGCTCGGTCTGACCGGAGACTCAGGAGAGAAACCCTCAGAGAAGAAA
GTCGAACCGATGGTCAACGGCACCGAACCGTCCTCCCTGAAGGACAGCGGCATGGTCAGT
AAACCGGACATGTCCGACTCAGCCACCGTGTTGGAGGCCTTCAAGTTCATTGAGAGCGCT
GCAGCAGAATTCAGCGACGAGGACGA-GGAGGAGGACAGTGAAGGACGGGATAAGACCAT
CTTAGACCTGGCTACAATGGTGAGGAAGAAACAGTCGTCTACCCCTTCGTCCACGACCTC
TGACCTCAGCGACGACCCCGACACGGAGGAGGCTCTGAAGGGTTTTGATTTCTTGGCGAG
TCCAGACGAGTTGGACGGATCTCCGGAGTCCAGGAGCGGGGAGGACAGCGGAGAGTGGG-
----------------------------AGAAGGAAGAGC--------------------
------------------------------------------------------------
------------------------------------------------------------
-----------AGTCTCCTCTGGGTGAACTGGCCTGGGACGTGGACCAGGGACTGATAGC
CCAGCTCAAGGAGCAGTACAGGAAGGAACGCAAGGGCAAGAAGGGGGTAAAGAGACCAAA
CCGGTCTAAGCTCCAGGACATGCTGGCTAACCTGCGGGATGCTGAGGAGATTCCCTCCCT
GCAGCCTCCCGTGACACCCCCCTCCCGCCCCGCTGTACCCAGACTCAATGAGCACGAATT
GGGACGCCCAGAAGAAGAGGCAATGACCTTCCTGCCATCGTCTGGGAAGTCGTTTATACT
GGGCAGAGTGGACGAGGCGGTTTCTAACGAGCTGGGACTGGGAGAACTGGCAGGACTGAC
GGTCGCCAACGAGGCTGAAACCCTGGCGTATGACATCACCAACAACAAAGACGCTCTGAG
GAAGACCTGGAACCCAAAGTTCACCCTGCGGAGCCACTTTGACTCGGTGCGGAGTCTGGC
CTTCCACCCGGTGGAGCCCGTCCTGGTCACCGCCTCCGAAGATCACACCCTCAAACTGTG
GAACCTCCAGAAGACGGCGCCCGCCAAGAAATGTGCTGCTTTAGACGTGGAGCCCATCTA
CACATTCAGAGCTCACAGCGGCGCTGTGCTGTGCGTCACCATGAGCTCCAGTGGTGAGCA
GTGCTTCAGTGGCGGCGTGGACGGCACCATCCAGAGCTGGAACACCCCCAACCCCAACAT
CGACCCCTACGACTCATATGAACCCTCTGTCCTGCGGGGGGCACTGTTAGGTCACACAGA
CTCAGTGTGGGGTCTGGTCTACAGCTCGGCCCACCAGCGCCTCCTCTCCTGCTCGGCTGA
TGGGACAGTCCGGCTGTGGAACGCCGCCGACACCTCGCCATCTCTCGCTGTCTTTAACGA
GAGAGGAGAGCTGGGAGTGCCGACCTCGGTGGACCTGGTGAGCAGCGAGCCGGCTCACAT
GGTGACATCTTTCACCACTGGCCACATCGGACTCTTCAACATGGAGACGCAGCAGCTCGT
CCTGAAGCTGGAGTCCGCCGGGCCGCCAGAAGCTCCCTGCAAGATCAACAAAGTGCTGAG
TCATCCCACGCTGCCAATCACCATCACAGCTCAGGAGGACCGGCACATCCAGTTCTTCGA
TAATAACACAGGTAAACTGATCCACTCGATGGTCGCTCACCTGGACTCTGTCACCAGTCT
CGCTGTGGATCCAAACGGACTGTACCTCATGTCTGGAAGTCACGACTGCTCGATCCGTTT
GTGGAACATGGAGAGCAAGACGTGCATCCAGGAGTTCACCGCTCACCGCAAGAAGTTTGA
GGAGTCGATCCACGACGTGGCATTCCACCCTACCAAGTGCTACATCGGCAGCGCCGGGGC
TGACGCGCTCGCCAAGGTGTTCGTATGA
>E.fuscoguttatus.26319_fus
ATGGACGAGCAGGCGGGCCCCGGCGTCTTCTT---CAACAACAACAACAACTCGGGTTTG
CCCGGCGCTGGGAATATTAAAGCTCCGCAGACTGGCGAAGTCGGGGGCGGAGAGGCGGCC
AGGGCTCAGTACAACATCCCGGGGATTTTACACTTTCTCCAGCATGAGTGGGCCCGCTTC
GAGGTGGAGAGGTCACACTGGGAGGTCGAGCGGGCCGAGCTGCAGGCTCAGATCGCCTTC
CTGCAGGGGGAGAGGCGAGGTCAGGAGAACCTGAAGAAAGACCTGGTGAGGCGGATCAAG
ATGCTGGAGTACGCTCTCAAACAAGAGAGGGCAAAATACCATAAGCTGAAATATGGAACA
GAACTGAACCAGGGAGAGATCAAACCTCCGAGTTATGATTCAGATGAGGGGAATGACAGT
GAGGCTCCCAGTCCTCCGAACAGCAGCCATCAGCTCAGCTGGAAACAAGGACGCCAGCTG
CTCAGACAATACCTGCAGGAGGTCGGATACACAGACACCATCCTGGATGTGAAGTCTCAG
AGAGTGAGAGCGCTGCTCGGTCTGACCGGAGACTCAGGAGAGAAACCCTCAGAGAAGAAA
GTCGAACCGATGGTCAACGGCACCGAACCGTCCTCCCTGAAGGACAGCGGCATGGTCAGT
AAACCCGACATGTCCGACTCAGCCACCGTGTTGGAGGCCTTCAAGTTCATTGAGAGCGCT
GCAGCAGAATTCAGCGACGAGGACGA-GGACGAGGACAGTGAAGGACGGGATAAGACCAT
CTTAGACCTGGCTACAATGGTGAGGAAGAAACAGTCGTCTACACCTTCGTCCACAACCTC
TGACCTCAGCGACGACCCCGACACAGAGGAGGCTCTGAAGGGTTTTGATTTCTTGGCGAG
TCCAGACGAGTTGGACGGATCTCCGGAGTCCAGGAGCGGGGAGGACAGCGGAGAGTGGG-
----------------------------AGAAGGAAGAGC--------------------
------------------------------------------------------------
------------------------------------------------------------
-----------AGTCTCCTCTGGGTGAACTGGCCTGGGACGTGGACCAGGGACTGATAGC
CCAGCTCAAGGAGCAGTACAGGAAGGAACGCAAGGGCAAGAAGGGGGTAAAGAGACCAAA
CCGGTCTAAGCTCCAGGACATGCTGGCTAACCTGCGGGATGCTGAGGAGATTCCCTCCCT
GCAGCCTCCTGTGACACCCCCCTCCCGCCCCGCTGTACCCAGACTCAATGAGCACGAATT
GGGACGCCCAGAAGAAGAGGCAATGACCTTCCTGCCATCGTCTGGGAAGTCGTTCATACT
GGGCAGAGTGGACGAGGCGGTTTCTAACGAGCTGGGACTGGGAGAACTGGCAGGACTGAC
GGTCGCCAACGAGGCTGAAACCCTGGCGTATGACATCACCAACAACAAAGACGCTCTGAG
GAAGACCTGGAACCCAAAGTTCACCCTGCGGAGCCACTTTGACTCGGTGCGGAGTCTGGC
CTTCCACCCGGTGGAGCCCGTCCTGGTCACCGCCTCCGAAGATCACACCCTCAAACTGTG
GAACCTCCAGAAGACGGCGCCCGCCAAGAAATGTGCTGCTTTAGACGTGGAGCCCATCTA
CACATTCAGAGCTCACAGCGGCGCTGTGCTGTGCGTCACCATGAGCTCCAGCGGTGAGCA
GTGCTTCAGTGGCGGCGTGGACGGCACCATCCAGAGCTGGAACACCCCCAACCCCAACAT
CGACCCCTACGACTCATATGAACCCTCTGTCCTGCGGGGGGCGCTGTTAGGTCACACAGA
CTCAGTGTGGGGTCTGGTCTACAGCTCGGCCCACCAGCGCCTCCTCTCCTGCTCGGCTGA
TGGGACGGTCCGGCTGTGGAACGCTGCCGACACCTCGCCATCTCTCGCTGTCTTTAACGA
GAGAGGAGAGCTGGGAGTGCCGACCTCGGTGGACCTGGTGAGCAGCGAGCCGGCTCACAT
GGTGACATCTTTCACCACCGGGCACATCGGACTCTTCAACATGGAGACGCAGCAGCTCGT
CCTGAAGCTGGAGTCCGCCGGGCCGCCAGAAGCTCCCTGCAAGATCAACAAAGTGCTGAG
TCATCCCACGCTGCCAATCACCATCACAGCTCAGGAGGACCGGCACATCCAGTTCTTCGA
TAATAACACAGGTAAACTGATCCACTCGATGGTCGCTCACCTGGACTCTGTCACGAGTCT
CGCTGTGGATCCAAATGGACTGTACCTCATGTCTGGAAGTCACGACTGCTCGATCCGTTT
GTGGAACATGGAGAGCAAGACGTGCATCCAGGAGTTCACCGCTCACCGCAAGAAGTTCGA
GGAGTCGATCCACGACGTGGCATTCCACCCTACTAAGTGCTACATCGGCAGCGCCGGGGC
CGACGCGCTCGCCAAGGTGTTTGTATGA
