# Supplementary material for: Chromosome-Level Genome Assembly of the Speckled Blue Grouper (Epinephelus cyanopodus) Provides Insight into Its Adaptive Evolution
Source: Biology (Basel). 2022 Dec 13;11(12):1810. doi: 10.3390/biology11121810 (PMC9775623; doi:10.3390/biology11121810)
Supplement: Supplementary file 1 [file biology-11-01810-s001.zip › Supplemental Data/HO01467.align]

>E.fuscoguttatus.26448_fus
ATGAACCATTGCCGCGGGAAGTGGGACCCTCCGTGCGGTCTGGCAGGCTCCCCGCTGCAG
CACCAGGCAGCCGCAACAAAACCAAACCGACTGAGGAGAAGCTTCAGGCAGACTCAGCAG
ACACAGGTCGACCCTCCAACGAGTCAACACCCGGATTTCAAGACTCCGACCAGAATCCCA
AGATCCAGAGCAGTCAGTGTTTTCAGTGGAGAGTCTCCGCACAACGACTCCGACTTTCAG
CAGGACATCATCTGGGACGCCACCTCTCCTTCACCCAACAGACTCGGTAAAAGAGGCAAG
AAGCAGCGTGCGGGAGTTGTGAACATCTCAGAGATTGTTAACAGGATCGCTCCAAAACAT
GGCAGACCGAAGGTTGCAGAGCCGACTTTGCAGCAGTGGATCGGAGACAGCGCCACCATT
CCCTGCACGCCAGACGTTCAGGTTCCCAAACCCAAGAAGAAGTCCCCGAGGCCAAACGGA
GTGGACGACCTGCTGAAGCTGGCCCAACAGTTTGACTTCAACATGTTTCGTCAGGATGAA
GACGAAGCGGAGGACTTGCACCAGCAGAGTCTGGAGCTCCTGTCAGAAGACATCCTGGAT
TGGGAGAATGGTTCTCAAAATGACTTTTCACCTTCGCTTCCTGGAAACAGTCACCCAGCT
GTGAAGCCAGCAGCGGTAGCGGTGGCGGCGGCGGCGACAACAGCAGCTGAGACAGACGTG
CAGCTCCAACTGGATCAATATATGGAGGACGATTTGGATTTCCTGTTTGATGGACCGACC
CAACATGTCAGCGGGAATCTGAGTCAGGTGTCATTAGCTCAGCCGTCACAAGTGAAACCT
TCTTCCAGTGAAGATTCTGGGAAACTGTCTGCTTCCTCGCACAGTCCCACTGCTGGTGCT
TCAACGACCAACACGAAAGGAGTTTCAGCAAAAGATGAGTTTGAGGACGATTGGGAAAAC
GATGACTTGCTGAATGACTCTTTAGTGCTGGAGATGACACAAAATCCACAGAGCTTCATT
GCTCCAAAGCACTGTTCAACCCAAAAACCACCCACTCAGATAAATTATCAAAGGCAAAGT
CCAGCAAATGTCCAATCAGCTGTTTCTAAAGTGGAAAAGGACAATGTGAGACCAAGAACT
ACTTTTAAACTGGAGTCTAATCCTAATTTTTTAAATTTTTTTGTGGGAAAACCCCAGACG
GACACACAGACAAACTCGAAGGATTACAACTCAAAAACAGCAGGAAAAGACTCTCAGCAG
AAGTTTTCATCTGTTAAGAGTGTTTTAGTCGAGGTGGGCTCTCAGTGTACCTGGCAAACA
AACACATTGAAGTCAGACACACAGTTTCATCAAAGGACCTCTGTTGCCAAGCACAACACG
GCTGCGTCACACACATCAGCTACAAAAACAACTCAAAGCTTTCCAGTTAAACCTGCGGTG
GTTTCATCCCGCAGCGAGACGCCTGCCGTCTCTGACCTCTTGGATGAGGACTTGTCTTCG
TTCTTCTTATCCGACCCAGTTTGGGACGACCTCGCTGACGACGACCTGCTGTGTGAAATG
TGTGAAGATTTGGAGAACCAGATCCAGAGCGCTGAGAACGTTTCCACCAAACAGACCCAG
TCTAATCAGAGAGCGGCTCTG---------------------------------------
---CAGCCGTCCAACAGGAACCTGCAGCCAGCCAGTCAGCAAACTTTCCAACTCAATAAA
CAAATGCCAACAAGTCTTCCACATGCTTCAGGAAGACCAGCTGGTGGTTTTGGCTATAAA
GTCGCTGGAGGT------------------------CACACACTAGCGAAAAACACTTCA
GGATCCACAAACAGCTCAACGTGTGTGCAGGGGAGCAGCTGGGTCCAGTCAGCACCGCAA
GGAAACTCCCATAAAGACCAGTTCACCTTCAAGAAGCCAAACAACCCAGTTTCTATGGTG
ACCACCACA------GGTAAGAGCACGTCCACACGGA-----------------------
-----------------------GCACAGCGCCCTCCTCCTTCAGACACACGTTTTAA
>XP-033479428.1_lan
ATGAACCTTTGCCGCGGGAAGTTGGACCCTCCGTGCGGTCTGACAGGCTCCCCGCTGCAG
CACCAGGCAGCCACAACAAAACCAAACCGACTGAGGAGAAGCTTCAG---------GCAG
ACACAGGTCGACCCTCCACAGAGCCAACAGCCGGATTTCAAGACTCCGACCAGAATCCCA
AGATCCAGAGCAGTCAGTGTTTTCAGTGGAGAGTCTCCGCAGAATGACTCCGACTTTCAG
CAGGACATCATCTGGGACGCCACCTCTCCTTCACCCAACAGACTTGGTAAAAGAGGCAAG
AAGCAGCGTGCTGGAGTTGTGAACATCTCAGAGATTGTTAACAGGATCGCTCCAAAACAT
GGCAGACCGAAGGTTGCAGAGCCAACTTTACAGCAGTGGATCGGAGACAGCGCCACCATT
CCCTGCACGCCAGACGTTCAAGTTCCCAAACCCAAGAAGAAGTCCCCGAGGCCAAACGGA
GTGGACGACCTGCTGAAGCTGGCCAAACAGTTTGACTTCAACATGTTTCGTCAGGATGAA
GAAGAAGCGGAGGACTTGCACCAGCAGAGTCTGGAGCTCCTGTCAGAAGACATCCTGGAT
TGGGAGAATGGTTCTCAAAATGACTTTTCACTTTCGCTTCCTGGAAACAGTCACCCAGCT
GTGAAGCCA------GTGGCGGCGGCGGCGGCGACG---ACAGCAACTGAGACAGACGTG
CAGCTCCAGCTGGATCAATATATGGAGGACGATTTGGATTTCCTGTTTGATGGACCGACC
CAACATGTCAGCGGGAATCTGAGTCAGGTGTCATCAGCTCAGCCGTCACAAGTGAAACCT
TCTTCCAGTGAAGCTTCTGGGAAACTGTCTGCTTTCTCGCACAGTCCCACTGCTGGTGCT
TCAACGACCAACACAAAAGGAGTTTCAGCAAAAGATGAGTTTGAGGACGATTGGGAAAAC
GATGACTTGCTGAATGACTCTTTAGTGCTGGAGATGACACAAAATCCACAGAGCTTCATT
GCTCCAAAGCACTGTTCAACCCAAAAACCACCCAGTCAGATAAAATATCAAAGGCAAAGT
CCAGCAACTGTCCAATCAGCTGTTTCTAAAGTGGAAAAGGACAATGTGAGACCAAGAACT
ACTTTTAAACTGGAGTCTAATCCT---------AATTTTTTTGTGGGAAAAACCCAGACG
GACGCACGGACAAACTCGAAGGATTACAACTCAAAAACAGCAGAAAAAGACTCTCAGCAG
AAGTTTTCATCTGTTAAGAGTGTTTTAGTCGAGGTGGGCTCTCAGCGTACCTGGCAGACA
AACACAGTGAAGTCAGACACACAGTTTCATCAAAGGACCTCTGTTGCCAAACACAACACG
GCTGCGTCGCACACATCAGCTACACAAACAACTCAAAGCTTTCCAATAAAACCTGCGGTG
GTTTCATTCCACAGTGAGACGCCTGCCGTCTCTGACCTCCTGGATGAGGACTTGTCTTCA
TTCTTCTTGTCCGACCCAGTTTGGGACGACCTCGCTGACGACGACCTGCTGTGTGAAATG
TGTGAAGATTTGGAGAACCAGATCCAGAGTGCTGAGAACGTTTTCATCAAACAGACCCAG
TCTAATCAGAGAGCAGCTCTG---------------------------------------
---CAGCCGTCCAACAGGAACCTGCAGCCAGCCAGTCAGCAAACTTTCCAATTCAAAAAA
CAAACGCCAACAAGTCTTCCACATGCTTCAGGAAGACCAGCTGGTGGTTTTGGCTATAAA
GTGGCTGGAGGT------------------------CACACACAAGTGAAAAACACTTCA
GGATCCACAAACAGCTCAACGTGCGTGCAGAGGAGCAGCTGGGTCCAGTCAGCACCGCAA
GGAAACTCCCACAAAGACCAGTTCACCTTCAAGAAGCCAAACAACCCAGTTCCTACCGTG
ACCACCACAGCTGTGGGTAAATGTTCAGCAGCAGAGATCGAGCTGAAGAAGCAGCAGGCG
ATGGAGAGAAGACGTCAGAGACTGCAGGCTGCCCAAAACCTTCGAGCTCCCACCTGA-
>Epmoa-GLEAN-10019254_moa
ATGAACCTTTGCCGCGGGAAGTTGGACCCTCCGTGCGGTCTGACAGGCTCCCCGCTGCAG
CACCAGGCAGCCACAACAAAACCAAACCGACTGAGGAGAAGCTTCAGGCAGACTCAGCAG
ACACAGGTCGACCCTCCAAAGAGCCAGCAGCCGGATTTCAAGACTCCGACCAGAATCCCA
AGATCCAGAGCAGTCAGTGTTTTCAGTGGAGAGTCTCCGCAGAATGACTCCGACTTTCAG
CAGGACATCATCTGGGACGCCACCTCTCCTTCACCCAACAGACTCGGTAAAAGAGGCAAG
AAGCAGCGTGCTGGAGTTGTGGACATCTCAGAGATTGTTAACAGGATCGCTCCAAAACAT
GGCAGACCGAAGGTTGCAGAGCCGACTTTACAGCAGTGGATTGGAGACAGCGCCACCATT
CCCTGCACGCCAGACGTTCAGGTTCCCAAACCCAAGAAGAAGTCCCCGAGGCCAAACGGA
GTGGACGACCTGCTGAAGCTGGCCAAACAGTTTGACTTCAACATGTTTCATCAGGATGAA
GAAGAAGCGGAGGACTTGCACCAGCAGAGTCTGGAGCTCCTGTCAGAAGACATCCTGGAT
TGGGAGAATGGTTCTCAAAATGACTTTTCACCTTCGCTTCCTGGAAACAGTCACCCAGCT
ATGAAGCCAGCAGCGGTGGCGGTGGCGGTGGCGGCG---ACAGCAGCTGAGACAGACGTG
CAGCTCCAGCTGGATCAATATATGGAGGACGATTTGGATTTCCTGTTTGATGGACCGACC
CAACATGTCAGCGGGAATCTGAGTCAGGTGTCATCAGCTCAGCCGTCACAAGTGAAACCT
TCTTCCAGTGAAGCTTGTGGGAAACTGTCTGCTTCCTCGCACAGTCCCACTGCTGGTGCT
TCAACGACCAACACGAAAGGAGCTTCAGCAAAAGACGAGTTTGAGGACGATTGGGAAAAC
GATGACTTGCTGAATGACTCTTTAGTGCTGGAGATGACACAAAATCCACAGAGCTTCATT
GCTCCAAAGCACTGTTCAACCCAAAAACCACCCAGTCAGATAAAATATCAAAGGCAAAGT
CCAGCAAATGTCCAATCAGCTGTTTCTAAAGTGGAAAAGGACAAT---------------
------------------------------------------------------------
------------------------------------------------------------
---------------------------------------------TGTAACTGGCAGACA
AACACAGTGAAGTCAGACACACAGTTTCATCAAAGGACCTCTGTTGCCAAACACAACACG
GCTGCGTCACACACATCAGCTACAAAAACAACTCAAAGCTTTCCAATTAAACCTGCGGTG
GTTTCATCCCGCAGCGAGACGCCTGCCGTCTCTGACCTCCTGGATGAGGACTTGTCTTCA
TTCTTCTTGTCCGACCCAGTTTGGGACGATCTCGCTGATGACGACCTGCTGTGTGAAATG
TGTGAAGATTTGGAGAACCAGATCCAGAGCACCGAGAACGTTTCCACCAAACAGACCCAG
TCTAATCAGAGAGCGGCTCTG---------------------------------------
---CAGCCGTCCAACAGGAACCAACAGCCAGCCAGTCAGCAAACTTTCCAATTCAAAAAA
CAAACGCCAACAAGTCTTCCACATGCTTCAGGAAGACCAGCTGGTGGTTTTGGCTATAAA
GTCGCTGGAGGT------------------------CACACACAAGCGAAAAACACTTCA
GGATCCACAAACAGCTCAACGTGTGTGCAGGGGAGCAGCTGGGTCCAGTCAGCACCGCAA
GGAAACTCCCACAAAGACCAGTTCACCTTCAAGAAGCCAAACAACCCAGTTTCTACCGTG
ACCACCACAGCTGTGGGTAAATGTTCAGCAGCAGAGATCGAGCTGAAGAAGCAGCAGGCG
ATGGAGAGAAGACGTCAGAGACTGCAGGCTGCCCAAAACCTTCGAGCTCCCACCTGA-
>C.altivelis-GLEAN-10025293_alt
ATGAACCTTTGCCGCGGGAAGTTGGACCCTCCGTGCGGTCTGGCAGGCTCCCCGCTGCAG
CACCAGGCAGCCACAACAAAACCAAACCGACTGAGGAGAAGCTTCAGGCAGACTCAGCAG
ACACAGGTCGACCCTCCAGAGAGCCAGCAGCCGGATTTCAAGACTCCGACCAGAATCCCA
AGATCCAGAGCAGTCAGTGTTTTCAGTGGAGAGTCTCCGCAGAACGACTCCGACTTTCAG
CAGGACATCATCTGGGACGCCACCTCTCCTTCACCCAACAGACTCGGTAAAAGAGGCAAG
AAGCAGCATGCTGGAGTTGTGGACATCTCAGAGATTGTTAACAGGATCGCTCCAAAACAT
GGCAGACCGAAGGTTGCAGAGCCGACTTTACAGCAGTGGATCGGAGACAGCGCCACCATT
CCCTGCACGCCAGACATTCAAGTTCCCAAACCCAAGAAGAAGTCCCCGAGGCCAAACGGA
GTAGACGACCTGTTGAAGCTGGCCCAACAGTTTGACTTCAACATGTTTCGTCAGGATGAA
GAAGAAGCGGAGGACTTGCACCAGCAGAGTCTGGAGCTCCTGTCAGAAGACATCCTGGAT
TGGGAGAATGGTTCTCAAAATGACTTTTCACCTTCGCTTCCTGGAAACAGTCACCCAGCT
GTGAAGCCAGCA------------GCGGCGGCGACA---ACGGCAGCTGAGACAGACGTG
CAGCTCCAACTGGATCAATATATGGAGGACGATTTGGATTTCCTGTTTGATGGACCGACC
CAACATGTCAGCGGGAATCTGAGTCAGGTGTCATCAGCTCAGCCGTCACAAGTGAAACCT
TCTTCCAGTGAAGCTTCTGGGAAACTGTCTGCTTCCTTGCATGGTCCCACTGCTGGTGCT
TCAACGACCAACACGAAAGGAGCTTCAGCAAAAGACGAGTTTGAGGATGACTGGGAAAAC
GATGACTTGCTGAATGACTCTTTAGTGCTGGAGATGACACAAAATCCACAGAGCTTCATT
GCTCCAAAGCACTGTTCAACCCAAAAACCACCCAGTCAGATAAAATATCAAAGGCAAAGT
CCAGCAAATGTTCAATCAGCTGTTTCTAAAGTGGAAAAGGACAATGTGAGACCAAGAACT
ACTTTTAAACTGGAGTCTAATCCT---------AATTTTTTTGTGGGAAAACCCCAGACA
GACACACGGACAAACTCGAAGGATTACAACTCAAAAACAGCAGAAAAAGACTCTCAGCAG
AAGTTTTCATCTGTTAAGAGTGTTTTAGTCGAGGTGGGCTCTCAGCGTACCTGGCAGACA
AACACAGTGAAGTCAGACACACAGTTTCATCAAAGGACCTCTGTTGCCAAACACAACATG
GCTGCGTCACACACATCAGCTACAAAAACAACTCAAAGCTTTCCAATTAAACCTGCGGTG
GTTTCATCCCGCAGCGAGACGCCTGCCGTCTCTGACTTCCTGGATGAGGACTTGTCTTCG
TTCTTCTTGTCCGACCCAGTTTGGGACGACCTCGCTGACGACGACCTGCTGTGTGAAATG
TGTGAAGATTTGGAGAACCAGATCCAGAGCGCCGAGAACGTTTCCACCAGACAGACCCAG
TCTAATCAGAGAGCAGCTCTG---------------------------------------
---CAGCCGTCCAACAGGAACCTGCAGCCAGCCAGTCAGCAAACTTTCCAATTCAAAAAA
CAAACGCCAACAAGTCTTCCACATGCTTCAGGAAGACCAGCTGGTGGTTTTGGCTATAAA
GTCGCTGGAGGT------------------------CACACACAAGCGAAAAACACTTCA
GGATCCACAAACAGCTCAACGTGTGTGCAGGGGAGCAGCTGGGTCCAGTCAGCACCACAA
GGAAACTCCCACAAAGACCAGTTCACCTTCAAGAAGCCAAACAACCCAGTTCCTACCGTG
ACCACCACAGCTGTGGGTAAATGTTCAGCAGCAGAGATCGAGCTGAAGAAGCAGCAGGCG
ATGGAGAGAAGACGTCAGAGACTGCAGGCCGCCCAAAACCTTCGAGCTCCCACCTGA-
>Ecy-GLEAN-10022736_Ecy
ATGAACCTGCGCTGCGGGGAGATGGACCCTCCGCGCGGTCTGGCAGGCTCCAAGCTGCAG
CACCAGGCAGCCACAACAAAATCAAACCGGCTGAGAAGAAGCTTCAGACAGACTCCGCAG
ACTCAGGTGGAGCCTGCAGAGAGCCAGCAGCCGGATTTCAAGACTCCGACCAGAGTCCCA
AGATCCAGAGCAGTCTGTGTTTTCAGTGGAGAGTCTTCGCACAACGACTCCGACTTTCAG
CAGGACATCATCTGGGACGCCACCTCTCCTTCACCCAACAGAC---GGAAAAGAGGCAAG
AAGCAGCGTGCTGGAGTTGTGGACATCTCAGAGATTGTTAACAGGATCGCTCCAAAACAT
GGCAGACCGAAGGTTGCAGAGCCGACTTTACAGCAGTGGATCGGAGACAGCGCCACCATT
CCCTGCACGCCAGACGTTCAAGTTCCCAAACCCAAGAAGAAGTCCCAGAGGCCAAACGGA
GTGGACGACCTGCTGAAGCTGGCCAAACAGTTTGACTTCAACATGTTTCGTCAGGATGAA
GAAGAAGCGGAGGACTTGCACCAGCAGAGTCTGGAGCTCCTGTCAGAAGACATCCTGGAT
TGGGAGAATGGTTCTCAAAATGACTTTTCACCTTTGCTTCCTGGAAACAGTCACCCAGCT
GTGAAGCCAGCG---GTGTCGGTGGCGGCGGTGACG---ACAGCAGCTGAGACAGACGTG
CAGCTCCACCTGGATCAATATATGGAGGACGATTTGGATTTCTTGTTTGATGGACCGACC
CAACACGTCAGCGGGAATCTGAGTCAGGTGTCGTCAGCTCAGCCGTCACAAGTGAAACCT
TTTTCCAGTGAAGCTTCTGGGAAACTGTCTGCTTCCTCGCACGGTCCCACTGCTGGTGCT
TCAACGACCAACGCGAAAGGAGCTTCAGCAAAAGACGAGTTTGAGGACGATTGGGAAAAC
GACGACTTGCTGAATGACTCTTTAGTGCTGGAGATAACACAAAATCCACAGAGCTTCATT
GCTCCAAAGCACTGTTCAACCCAAAAACCACCCAGCCAGATAAAATATCAAAAGCAAAGT
CCAGCAAATGTTCAGTCAGCTGTTTCTAAAGTGGAAAAGGACAATGTGAGACCAAGAACT
ACTTTTAAACTGGAGTCTAATCCT---------AATTTTTTTGTGGGAAAAACCCAGACG
GACACATGGACAAACTCGAAGGATTACAGCTCAAAAACAGCAGAAAAAGACTCTCAGCAG
AAGTTTTCATCTGGTAAGAGTGTTTTAGTCGAGGCGGGCTCTCAGTGTACCTGGCAAACA
AACACAGTGAAGTCAGACACACAGTTTCATCAAAGGACCTCTGTTGCCAAACACAACACG
GCTGCGTCACACACATCAGCTACAAAAACAACTCAAAGCTTTCCAGTAAAACCTGCAGTG
GTTTCATCCCACAGCGAGACGCCTGCTGTCTCTGACCTCCTGGATGAGGACTTGTCTTCG
TTCTTCTTGTCCGACCCAGTTTGGGACGACCTCGCTGACGACGACCTGCTGTGTGAAATG
TGTGAAGATCTGGAGAACCAGATCCAGAGCGCTGAGAACGTGTCCACCAAACAGACCCAG
TCTAATCAGAGAGCGGCTCTGCAGCCGTCCAACAGGAACCTGCAGCCGTCCAACAGGAAC
CAACAGCCGTCCAACAGGAACCTGCAGCCAGCCAATCAGCAAACTTTCCAATTCAAAAAA
CAAACGCCAACAAGTCTTCCACATGCTTCAGGAAGACCAGCTGGTGGTTTTGGCTATGGA
GTCGCTGGAGGTGTGCAGATGACGGATTCTTTCGGACACACACAA-CAAAAAACACTTCA
GGACCCACAAACAGCTTAA-----------------------------------------
------------------------------------------------------------
------------------------------------------------------------
----------------------------------------------------------
>OF06708-RA_aka
ATGAACCTTCGCCGCGGGGAGTTGGACCCTCCGTGCGCTCTGGCAGGCTCCCCGCTGCAG
CACCAGGCAGCCACAACAAAACCAAACCGACTGAGGAGAAGCTTCAGGCAGACTCAGCAG
ACACAGGTCGAGCCTCCAAAGAGCCAGCAGCCGGATTTCAAGACTCCGACCAGAATCCCA
AGATCCAGAGCAGTCGGTGTTTTCAGTGGAGAGTCTTCGCACAACGACTCCGACTTTCAG
CAGGACATCATCTGGGACGCCACCTCTCCTTCACCCAACAGACTCGGTAAAAGAGGCAAG
AAGCAGCGTGCTGGAGTTGTGGACATCTCAGAGATTGTTAACAGGATCGCTCCAAAACAT
GGCAGGCCGAAGGTTGCAGAGCCGACTTTACAGCAGTGGATCGGAGACAGCGCCACCATT
CCCTGCACGCCAGACGTTCAAGTTCCCAAACCCAAGAAGAAGTCCCCGAGGCCAAACGGA
GTGGACGATCTGCTGAAGCTGGCCAAACAGTTTGACTTCAACATGTTTCGTCAGGATGAA
GAAGAAGCGGAGGACTTGCACCAGCAGAGTCTGGAGCTCCTGTCAGAAGACATCCTGGAT
TGGGAGAATAGTTCTCAAAATGACTTTTCACCTTTGCTTCCTGGAAACAGTCACCCAGCT
GTGAAGCCAGCG---GCGGCGGCAGCAACGACGACG---ACAGCAGCTGAGACAGACGTG
CAGCTCCACCTGGATCAATATATGGAGGACGATTTGGATTTCCTGTTTGATGGACCGACC
CAACATGTCAGCGGGAATCTGAGTCAGATGTTGTCAGGTCAGCCGACACAAGTGAAACCT
TCTTCCAGTGAAGCTTCTGGGAAACTGTCTGCTTCCTCACATGGTCCCACTGCTGGTGCT
TCAACGACCAACACGAAAGGAGCTTCAGCAAAAGACGAGTTTGAGGACGATTGGGAAAAT
GACGACTTGCTGAATGATTCTTTAGTGCTGGAGATGACACAAAATCCACAGAGCTTCATT
GTTCCAAAGCACTGTTCAACCCAAAAACCACCCAGTCAGATAAAATATCAAAGGCAAAGT
CCAGCAATTGTTCAGTCAGCTGTTTCTAAAGTGGAAAAGGACAATGTGAGACCAAGAACT
ACTTTTAAACTGGAGTCTAATCCT---------AATTTTTTTGTGGGAAAAAGCCAGACG
GACACACGGACAAACTCGAAGGATTACAGCTCAAAAACAGCAGAAAAAGACTCTCAGCAG
AAGTTTTCATCTGGTAAGAGTGTTTTAGTCGAGGCGGGCTCTCAGCGTACCTGGCAAACA
AACACAGTGAAGTCAGACACACAGTTTCATCAAAGGACCTCTGTTGCCAAACACAACATG
GCTGCGTCACACACATCAGCTACAAAAACAGCTCAAAGCTTTCCAGTAAAACCTGCAGTG
GTTTCATCCCGCAGTGAGACGCCTGCCGTCTCTGACCTCCTGGATGAGGACTTGTCTTCG
TTCTTCTTGTCCGACCCAGTTTGGGACGACCTCGCTGACGACGACCTGCTGTGTGAAATG
TGTGAAGATCTGGAGAACCAGATCCAGAGCGCTGAGAACGTTTCCACCAAACAGACCCAG
ACTAATCAGAGAGCGGCTCTG---------------------------------------
---CAGCCGTCCAACAGGAACCAACAGTCAGCCAATCAGCAAACTTTCCAATTCAAAAAA
CAAACGCCAACAAGTCTTCCACATGCTTCAGGAAGACCAGCTGGTGGTTTAGGCTATGGA
GTCGCTGGAGGTGTGCAGATGATGGATTCTTTTGGACACACACAAGCAAAAAACACTTCA
GGATCCACAAACAGCTTAATATGTGCGCAGGGGAGCAGCCGGGTCCAGTCAGCACCGCAA
GGAAACTCCCACAGAGACCAGTTCACCTTCAAGAAGCCAAACAACCCAGTTTCTACGGTG
ACCACCACAGCTGTGGGTAAATGTTCAGCAGCAGAGATCGAGCTGAAGAAGCAGCAGGCG
ATGGAGAGAAGACGTCAGAGGCTGCAGGCCGCCCAAAACCTTCGAGCTCCCACCTGA-
