# Supplementary material for: Chromosome-Level Genome Assembly of the Speckled Blue Grouper (Epinephelus cyanopodus) Provides Insight into Its Adaptive Evolution
Source: Biology (Basel). 2022 Dec 13;11(12):1810. doi: 10.3390/biology11121810 (PMC9775623; doi:10.3390/biology11121810)
Supplement: Supplementary file 1 [file biology-11-01810-s001.zip › Supplemental Data/HO01479.align]

>Ecy-GLEAN-10022763_Ecy
------------------------------------------------------------
---------------------------------ATG--------CCGTTTACAAATGAGG
CAAGTCTGTTCTGGTCCACAGCCAAACTGTTCTCAGCAGACAGGAAGAAGGTCACCATCA
CTGCCAT--------CCAGCACA-----------GGCCAGCCATC---------------
-----------TGCACAGGCAATGTGGAGGTGGTGTCGGGGATCACAGCAGGAAGCAATG
TGAAGCTGGTGTCCTACATCTTCCCAACCCATCTGGAGTATCTGGAACTGAGCTTCACAA
TCGGAGACACCAGCGCAACTGTTCGCACCAAGAAGCCGCTGGACGCAGACACACTGATTG
GGAGTGACAGAAGCTTGTATTACTCTGTCATGTGTGACGGCGCAATTAAGTACAACAACA
C--TCGGACACTGCTGGTCAACGATCTCAATGACAACAGCCCGGTGTTTGAACAGGAGAT
TTACAACACTTCTGTCTCTG----------------------------------------
------------------------------------------------------------
------------------------------------------------------------
---------------------------------------------------AAGATAACG
GAGGGTTCAGTGACACAGCCACTGTGTTGATCAACGTAGTCGACTTCGATAACTTGAATC
CGTATTTCAGCCACAGTGTGTACCAGGCATTTATT------------GCTGGGCCTTTCC
GTACCATTGAGCCAGAGGCGATAAAGGCTCAGGATGGAGACACTGGGATCAACGTGGCTT
TAACTTACAGCATCAGTGCAGTGTCTCCAGACAAATATCAGAGAAACTTCAACATTGACT
CAAGCAGTGGAGTTGTGTCTGTGGTGACAGCTCTAGACAGAGAGGAGATGAACAGCAGTG
TGATCTCTGTCCGCATCAAGGCGGCACAGACAGATGACAGTTTGAAGACAGCAGATGCTG
TGGTGTCTGTCACTATTGAAGATGTGAATGATAACCCTCCAGAGTTTGACCAGCCCAAGT
ACTCTGCAACACTCCTGGAAAATTCTCCTGTTGATGCTGTTGTGTTCAAAGCCGTGGTCA
CCGACCTGGACGAGGGAGGTTTTGTGGGAACTTTGAGGATCCTTCCAGACTCTGCTCCGT
TCTCAATCAGTCCTGATGGGACGGTCAGAGTGAAGAACTCTGCAGCTCTGGACAGAGAGA
CCACTGACAGTATCACATTTCAGATTGAAGCAAGGGAGACGGATCCACCCAACAGTGTTG
CAGTGGTGCAAGTCAATGTAACTCTTCTGGATGAGAATGACAACAGTCCTGTGTTCACCA
GTAACAAGTACGAGGGGAAGGTGTTTGCAAATCAAACGGTGGGACAGTTGCTGGTCCAGA
TTAAGGCAGAGGATCCAGATGCTGGCAAGAATGGACAGATCAAATACTCTATTGACTTCG
GGAACAATGACGGCTACTTCTCAATGGATGAAAACAGTGGAGACATCACGCTGGTTAAAA
AGATCCCCCTGGTGGACAACACGATTTTGGAGTTTCCTCTCTACATAACAGCCAGAGATG
AGGGCACCATACCCCGCTCCTCTGCAGCACAGGTGAACATTTGCGCTCCTGGTAACTCAA
AACCTCAGTTTTTAGAAGAAGTGTACCGTGGTTCTGTAGAAGAAGAGCAGGAGCCAGGAG
TTGTGATTCTCAAAGTTAACTTCCTCTCACTACCTGCCGAGATTCCTGGGATTCTCCAAG
TTGTTACAGAAGCCGACAAGTTCTCCATCTCCTCCAGCGGTGAGTTCACCACCAGAGTGA
AGCTCGACTACGATGAGGCTCCACACAACTACTCTGTGACCATCTCCATCTCTGACGGGG
TCTACAGTGACAGTGCGGTC----------------------------------------
------------------------------------------------------------
------------------------------------------------------------
------------------------------------------------------------
------------------------------------------------------------
------------------------------------------------------------
------------------------------------------------------------
-----------------------GCCGTGGACCCTGATGAAGGAGCAAATGGAAGAGTTA
CTTACAGTATTTTCCAGCAAAGTCCGTCATCAGACCTTCCTGTCTTTGAGCTGGACTCTT
CCAGCGGGGCTCTGCGGCTGGCCCAGCCTCTGGACTACAGTGAGGTGAAGGTGTACAGTC
TCAAAGTTCAGGCCTCTGATGGAGGGACTCCCTCTCTGGTTGGGAACGGCTCTGTGGTGG
TGAAGGTGAAGGACGTGAACAACAACCCACCTGAGTTCAGTAAGGAAAGCTATGATGTGG
CCATCTTTGAGAACCTGGCCAGCGGTGCGTCCATCCTGACCCTGGAGGTCACTGACAGGG
ATGAG-------GGAGGGTTTGTGGGAACACTGCGGATCCTTCCAGAATCTGCTCCTTTT
TCCATCAGTTCTGATGGGACAATCAGAGTGACGAACTCTACAGCTCTGGACAGAGAGACC
ACTGGGACCTTCTTGTTTCAGGTTGAGGCAAGGGAGACAGAGCCACCAAATCATGTTTCT
ATGGCAAATTTGAATGTAACTCTTCTGGATGAGAACGACAACAGCCCTAAATTCACCAGC
AGCAAGTATGAGAGTAAAGTCTTCATCAACCAAACAGAGGGGATGTTGCTCCTGAAGGTT
GAGGCTGAAGATCCAGATGCAGGTGTCAATGGACAAATCAAATACTCCATTGACTTTGGG
AATCAGGACAACTACTTCTCCATTGATGAAAACACCGGAGCAATCACTCTGACGAAAGTG
ATTCCAGTGAAAGAACATCAGACCTTGGAGTTCTTGTTGTTCATTTCAGCCAGAGATGGA
GGTGTAGTGTCGCACTCCGCCTCAGCACAGGTGGAGATTCTTGCTGTTGGAGATACAAAA
CCACAGTTCACACAGAGCACCTACAGTGGCACCATAGAAGAAGAGAGAGACCCAGGAACA
GTGATCTTCAAGGTTGACTTCCTTGCAACAGGAGAGATTCCTGTGACTCTCCAAGTTGTT
ACAGAAGCCGACAAGTTCTCCATCTCCTCCAGCGGTGAGTTCACCACCAGAGTGAAGCTC
GACTACGATGAGGCTCCACACAACTACTCTGTGACCATCTCCATCTCTGACGGGGTCTAC
AGTGACAGTGCGGTCGTGGAGGTTCAAGTCACTGACATCAATGACAACAGTCCTGTTTTT
ACCTCCAGTTCTGTCACTGAATCAGTCCCAGAGGATGCAGAGATAGGATCCAATGTTACT
GTCATTCCAGCGACAGACAAAGACAGCAGCTTCAACAAGGAGATCAGGTACTCTCTGAGA
GGAGGAGAGGGGAGGTTCTCTGTCGATCCCGTGTCTGGGATGGTGAGTGTGGCTGGTGCT
CTTGACAGGGAGACTAAGGCAGAGTACAACCTGCTGGTGGTGGCTGAAGATCAGGGTCGT
CCAGTCAGGTCAGCCACAGCCTCCCTGCTGGTCCGTGTGTCCGACATCAACGATAACGTC
CCCAAGTTCTCAGAGGCTGAGTATCCGGTAGAAGTCTTAGAGACAGAGTCAGTGGGTAAA
AGCCTGCTCACTATATCGGCCGTGGACCCTGATGAAGGAGCAAATGGAAGAGTTACTTAC
AGTATTTTCCAGCAAAGTCCGTCATCAGACCTTCCTGTCTTTGAGCTGGACTCTTCCAGC
GGGGCTCTGCGGCTGGCCCAGCCTCTGGACTACAGTGAGGTGAAGGTGTACAGTCTCAAA
GTTCAGGCCTCTGATGGAGGGACTCCCTCTCTGGTTGGGAACGGCTCTGTGGTGGTGAAG
GTGAAGGACGTGAACAACAACCCACCTGAGTTCAGTAAGGAAAGCTATGATGTGGCCGTC
CTTGAGAACCTGGCCAGCGGTGCGTCCATCCTGACCCTGGAGGTCACTGACAGGGATGAG
GGTGGATTCTCTGATGGTTACTTCCTCTATACCAAGGACACCTTTGATATCAACAAACAA
GGTGTGGTCTCACTGAGGAAGGACGTCACCTTGGACAGAGAGACAAGGGACAGCTATGTA
TTACAGGTCATGGCGGTGGATCAGGTCACTGATGGTCTCAATTCAACAGCTCAGCTCAAC
ATCACCGTCCTGGACTACAATGACAATGCACCACAGTTCCCGAGTATCCCAGACCCCCTC
ACTATCCTTGAAGGCGACTACTCGGAGGAAAATCCAGGAGAAATTTTCACCATCGTGCCC
ACAGATGCCGACCTCGGGCCCAACGGAGAGGTCACCCTGTCCCTCTCCTCCCCTCACCCG
CTCTTTAGATTCAGAGAGGACGGGACGTTGCTGGCTGTTGGCTCTCTGGATCGGGAGAGC
AGGGAAACGTATGATCTGCTTGTGAGGGCCTCAGACAAAGGCAGCCCACAGAGAGAGAAC
GTCACCACAGTCAGAGTGCGCCTCATCGATGTCAATGACAACAGACCTGAGTTCAGCTCC
AGCAACTACGTCAGCAGCATCCTACTGAAAGACGCTAAGGAAGGGAAGCTGCTTCTGAAC
CTGTCTGCCACCGACAGAGACGCAGGGAACAACTCACGCATCACCTACAGTTTCTCTGCA
GGAAGTTCTCCATATTTGGCCTTAGACAGTGAGACTGGGGCTGTGACACTGACCTCTGAC
CTCGCTGATGTCACAGAAGATACCACCATAGTGCTGACAGCCATGGCTAAAGACCACGGC
CAGCCTCCTCTGCACTCCACAGCTCGTGTCGTGGTGAATCTGAGGGTTGTCAGTCTGGTG
GAGGGCGTGGCCTTCCGAAGCTCCTCCTACAACTTCAGCCTACCTGAGAACCAGCCGGCG
GGGGTGGTGGTGGGGAGGGTCTGGGCCTCCTCAGGAAGTGACCTTTACAACGTCTCCTAC
ACGCTAAAAACACACACTGACCTGTTCTCCGTCGATACCAGTGGAGCCGTCCTGACCAGA
ACGGTGCTGGACAAAGAAGAGCAGGAGTGGTACTTCCTGGATGTGGAGGCAGAGGACACA
AGGACTCCCCCTACGACGGCAGTGGCAGTG----------------GTCCGAGTTCAGGT
GGA-GGATGTGAACGAGGCTCCACAGTTTCCCTCTGAGGTTTATCGTGCCTCTGTGTTCA
GCATCGCCCTGTATAAAACCCCCGTCATCTATGTCAAGGCTTCAGACCCTGACGTCGGTG
AGGAGGGTCAGCTCGTCTACAGTTTGTCAGGGGACAGTCCTTACTTTGACGTGGAGCCGT
CCTCGGGTCTGGTGTACGTGGTGTCAGTGGTGGGTCTGGCTGGACAGACAGCTGTAGTGG
AGGTGAAGGCCAAAGACCGTGGAGATCTTTACGCTACGACCAAAGTTGAGGTGGAAGTGC
AGGGAAGTGCAAGCAGTGACGACGTAGCAGTCATCTCTCTCAACAAGCCTGCGAACATAG
TGGAGCAGAAAATCCCACAGTTGGAGAAGTCTTTGGGTGCAGCTCTGGAATGGACTGTGA
ACATCATTGAGGTGTCGAGTGCTAACGGAGGATCCTCTGAGTCCAGATCGCTGAGAGCTG
CAGTGAAGACTTTGGTCAGCTTCATCAGTGTAGATGGAGGAGAAGTTGTTTCCTCTGAAG
AGGTCACAAAGAAGCTGAAGAGCAAATCAGCTGCTGTGACGGCAGAGCTGACCCAAGTGT
TCGGAGAAGGTCTTCATTTTGATGTGGAGATGCCTCAAAGCCCCGCCCCCAACCAGGCTG
TGGTCATCGCTCTGGGCGTCCTGTTGGCTCTGAGCATGCTGGGATTGATCGTTTCTGTTG
CCCTGATCATCAGGTTCAAGGTGACACAGAACCATCAGGACACTGACAAAGAGAGTTTTG
ACATCGGCCGACATGCTGAAGGTTACACGAACTGGACACAGACGAGTCCTGAAACCACTG
---AGCAGAAGCAGTCACAAGAGGACAAGCAGCAGAGGACGGACAAAGACACAACCCGGT
GGGACAGACGGACAGACGACGGTGGATCAGTGAAGACAGGTGGT----------------
-----GACAGACAGACGGAGGACGAGGACAGTGACAGCGATGAAAGTCACACTTCTTCTC
TCTGA
>OF06734-RA_aka
ATGGACACTCTTGCTGTTAAGATCTCGGCAGAGGAAAAGGCATTGTCTCCGCCGCCATCG
GAGATGGTTTGGGGAAAACACAACCGAGCCGAAATGGACACCGGCGGTTTGACTCAGAG-
------TGGTCTGCTCCTCG-------TTTTCTCCATTTGTGTGTGTGTTGTTACTGGGA
CTTCTATAGGTACTTCAATCATAAATTGTGATGTGGGTAGCAGTCAGTCTGTGGGTGCAG
TGGATGAAGGATATACAGGCAATGTGGAGGTGGTGTCGGGGATCACAGCAGGAAGCAATG
TGAAGCTGGTGTCCTTCATCTTCCCAACCCATCTGGAGTATCTGGAACTGAGCTT--CTG
TCGGAGACACCAGCGCAACT----------------------------------------
--------------------------------------------------TACAACAACA
CTTTCGGACACTGCTGATCAACGATCTCAATGACCACAGCCC-GTGTTTGAACAGGAGAT
TTACAACACTTCTGTCTCTGAGCCTTTTCTTCTTTCAGGCACGAGAAGTAAACAGCGAGG
TTCTTCGAGTGAAAGCTGTGGACGGAGACAGCACCCCAGCCAACAACCAA----------
-----GCACCAACTTCAGAGGACTTTACTGTGACCAACTCAGGGGCTTTTATTTTGAAGA
GACGTTTGAACTACAACGTAGTCCAAAAATACAGCTTCATTGTGACGGCCCAGGATAAAG
GAGGGTTCAGTGACACAGCCACTGTGTTGATCAACGTAGTCGACTTCGATAACTTGAATC
CATATTTCAGCCACAGTGTGTACCAGGCTTTTATTCAGGAGAATCAGGCCGGGCCTTTCC
GTACCATTGAGCCAGAGGCGATAAAGGCTCAGGATGGAGACACTGGGATCAACGTGGCTT
TAACTTACAGCATCAGTGCAGTGTCTCCAGACAAATATCAGAGAAACTTCAACATTGACT
CAAGCAGTGGAGTTGTGTCCGTGGTGACAGCTCTAGACAGAGAGGAGATGAACAGCAGTG
TGATCTCTGTCCGCATCAAGGCGGCACAGACAGACGACAGTTTGAAGACGGCAGATGCTG
TGGTGTCTGTCACTATTGAAGATGTGAATGATAACCCTCCAGAGTATGACCAGCCCAAGT
ACTCTGTAACACTCCTGGAAAATTCTCCTGTTGATGCTGTTGTGTTCAAAGCCGTGGTCA
CCGACCTGGACGAGGGAGGTTTTGTGGGAACTTTGAGGATCCTTCCAGAATCTGCTCCGT
TCTCAATCAGTCCTGATGGGACGGTCAGAGTGAAGAACTCTACAGCTCTGGACAGAGAGA
CCACTGGGACGTTCTTGTTTCAGATTGAAGCAAGGGAGACGGATCCACCCAACTATGTTG
CAGTGGTGCAAGTCAATGTAACTCTTCTGGATGAGAATGACAACAGTCCTGTGTTCACCA
GTAACAAGTACGAAGGGAAAGTGTTTGCAAATCAAACAGTGGGACAGTTGCTGGTCCAGA
TTAAGGCAGAGGATCCAGATGCTGGCAAGAATGGACAGATCAAATACTCTATTGACTTCG
GGAACAATGACGGCTACTTCTCAATGGATGAAAACAGTGGAGACATCACGCTGGTTAAAA
AGATCCCCCTGGTGGACAACACGATTTTGGAGTTCCCTCTCTACATAACAGCCAGAGATG
GGGGCACCATATCCCGCTCCTCTGCAGCACAGGTGAACATTTGCGCTCCTGGTAACTCAA
AACCTCAGTTTTTAGAAGAAGTGTACCGTGGTTCTGTAGAAGAAGAGCAGGAGCCAGGAG
TTGTGATTCTCAAAGTTAACTTCCTCTCACTACCTGACGAGGTTCCTGGGACTCTCCAAG
TTGTTACAGAAGCCGACAAGTTCTCCATCTCCTCCAGCGGTGAGTTCACCACCAGAGTGA
AGCTCGACTACGATGAGGCTCCACACAACTACTCTGTGACCATCTCCATCTCTGACGGGG
TCTACAGTGACAGTGCGGTCGTGGAGGTTCAAGTCACCGACATCAATGACAACAGTCCTG
TTTTTACCTCCAGTTCTGTCACTGAATCAGTCCCAGAGGATGCAGAGATAGGATCCAATG
TTACCGTCGTTCCAGCGACAGACAAAGACAGCAGCTTCAACAAGGAGATCAGGTACTCTC
TGAGAGGAGGAGAGGGGAGGTTCTCTGTCGGTCCCGTGTCTGGGATGGTGAGTGTGGCTG
GTGCTCTTGATAGGGAGACTAAGGCAGAGTACAACCTGCTGGTGGTGGCTGAAGATCAGG
GTCGTCCAGTCAGGTCGGCCACAGCCTCCCTGCTGGTCCGTGTGTCCGACATCAACGATA
ACGTCCCCAAGTTCTCAGAGGCTGAGTATCCGGTAGAAGTCTTAGAGACAGAGTCAGTGG
GTAAAAGCCTGCTCACTATATCAGCCGTGGACCCTGATGAAGGAGCAAGTGGGAGAGTTA
CTTACAGTATTTTCCAGCAAAGTCCGTCATCAGACCTTCCTGTCTTTGAGTTGGACTCTT
CCAGCGGGACTCTGCGGCTGGCCCAGCCTCTGGACTACAGTGAGGTGAAGGTGTACAGTC
TCAAAGTTCAGGCCTCTGATGGAGGGACTCCCTCTCTGGTTGGGAACGGCTCTGTGGTGG
TGAAGGTGAAGGACGTGAACAACAACCCACCTGAGTTCAGTAAGGAAAGCTATGATGTGG
CCGTCTTTGAGAACCTGGCCAGCGGTGCATCCATCCTGACCCTGGAGGTCACTGACAGGG
ATGAGGTGAGTTGGAGGATTTGTGGGAACACTGCGGATCCTTCCAGAATCTGCTCC-TTT
TCCATCAGTTCTGATGGGACAATCAGAGTGAGGAACTCTACAGCTCTGGACAGAGAGACC
ACTGGGACGTTCTTGTTTCAGGTTGAAGCAAGGGAGACAGAGCCACCAAATCATGTTTCT
ATGGCAAATTTGAATGTAACTCTTCTGGATGAGAACGACAACAGCCCTAAATTCGCCAGC
AGCAAGTATGAGAGCAAAGTCTTCATCAACCAAACAGAGGGGATGTTGCTCCTGAAGGTT
GAGGCTGAAGATCCAGATGCAGGTGTCAATGGACAAATCAAATACTCCATTGACTTTGGG
AATCAGAACAACTACTTCTCCATTGATGAAAACACCGGAGCAATCACTCTGACGAAAGTG
ATTCCAGTGAAAGAACATCAAACCTTGGAGTTCTTGTTGTTCATTACAGCCAGAGATGGA
GGTGTAGTGTCGCACTCTGCCTCAGCACAGGTGGAGATTCTTGCTGTTGGAGATACAAAA
CCACAGTTCACACAGAGCACCTATAGTGGTACCATAGAAGAAGAGAGAGACCCAGGAACA
GTGATCTTCAAGGTTGACTTCCTTGCAACAGGAGAGATTCCTGTGACTCTCCAAGTTGTT
ACAGAAGCCGACAAGTTCTCCATCTCCTCCAGCGGTGAGTTCACCACCAGAGTGAAGCTC
GACTACGATGAGGCTCCACACAACTACTCTGTGACCATCTCCATCTCTGACGGGGTCTAC
AGTGACAGTGCGGTCGTGGAGGTTCAAGTCACTGACATCAATGACAACAGTCCTGTTTTT
ACCTCCAGTTCTGTCACTGAATCAGTCCCAGAGGATGCAGAGATAGGATCCAATGTTACC
GTCGTTCCAGCGACAGACAAAGACAGCAGCTTCAACAAGGAGATC---------------
------------------------------------------------------------
------AGGGAGACTATGGCAGAGTACAACCTGCTGGTGGTGGCTGAAGATCAGGGTCGT
CCAGTCAGGTCGGCCACAGCCTCCCTGCTGGTCCGTGTGTCCGACATCAACGAT------
---AAGTTCTCAGAGGCTGAGTATCCGGTAGAAGTCTTAGAGACAGAGTCAGTGGGTAAA
AGCCTGCTCACTATATCAGCCGTGGACCCTGATGAAGGAGCAAGTGGGAGAGTTACTTAC
AGTATTTTCCAGCAAAGTCCGTCATCAGACCTTCCTGTCTTTGAGTTGGACTCTTCCAGC
GGGACTCTGCGGCTGGCCCAGCCTCTGGACTACAGTGAGGTGAAGGTGTACAGTCTCAAA
GTTCAGGCCTCTGATGGAGGGACTCCCTCTCTGGTTGGGAACGGCTCTGTGGTGGTGAAG
GTGAAGGACGTGAACAACAACCCACCTGAGTTCAGTAAGGAAAGCTATGATGTGGCCGTC
TTTGAGAACCTGGCCAGCGGTGCGTCCATCCTGACCCTGGAGGTCACTGACAGGGATGAG
GGTGGATTCTCTGATGGTTACTTCCTCTATACCAAGGACACCTTTGATATTAACAAACAA
GGTGTGGTCTCACTGAGGAAGGACGTCACCTTGGACAGAGAGACAAAGGACAGCTATGTA
TTACAGGTCATGGCGGTGGATCAGGTCACTGATGGTCTCAATTCAACAGCTCTGCTCAAC
ATCACCGTCCTGGACTACAATGACAATGCACCACAGTTCCCGAGTATCCCAGACCCCCTC
ACTATCCCTGAAGACGGCTACTCGGAGGAAAATCCAGGAGAAATTTTCACCATCGTGCCC
ACAGATGCCGACCTCGGGCCCAACG-----------------------------------
-------------GAGAGGACGGGACGTTGCTGGCTGTTGGCTCTCTGGATCGGGAGAGC
AGGGAAACGTATGATCTGCTTGTGAGGGCCTCAGACAAAGGCAGCCCACAGAGAGAGAAC
GTCACCACAGTCAGAGTGCGCCTCATCGATGTCAATGACAACAGACCTGAGTTCAGCTCC
AGCAGCTACGTCAGCAGCATCCTACTGAAAGACGCTAAGGAAGGGAAGCTGCTTCTGAAC
CTGTCTGCCACCGACAGAG-CGCAGGGAACAACTCACTCATCACCTA-----------CA
GGAAGTTCTCCATATTTGGCCTTAGACAGTGAGACTGGGGCTGTGACACTGACCTCTGAC
CTCGCTGATGTCACAGAAGATACCACCATAGTGCTGACAGCCATGGCTAAAGACCACGGC
CAGCCTCCTCTGCACTCCACAGCTCGTGTCGTGGTGAATCTGAGAGTTGTCAGTCTGGTG
GAGGGCGTGGCCTTCCGAAGCTCCTCCTACAACTTCAGCCTACTTGAGAACCAGCCGGCG
GGGGTGGTGGTGGGGAGGGTCTGGGCCTCCTCAGGAAGTGACCTTTACAACGTCTCCTAC
ACACTAAAAACACACACTGACCTGTTCTCCGTCGATACCAGTGGAGCCGTCCTGACCAGA
ACGGTGCTGGACAAAGA--AGCAGGAGTGGTACTTCCTGGATGTGGAGGCAGAGGACACA
AGGACTCCCCCCACGACGGCAGTGGCAGTGGTATGATCTGGGTTTTGTCCGAGTTCAGGT
GGAGGGATGTGAACGAGCCTCCACAGTTTCCCTCTGAGGTTTATCGTGCCTCTGTGTTCA
GCATCGCCCCGTATAAAACCCCCGTCATCTATGTCAAGGCTTCAGACCCTGACGTCGGTG
AGGAGGGTCAGCTCGTCTACAGTTTGTCAGGGGACAGTCCTTACTTTGACGTGGAGCCGT
CCTCGGGTCTGGTGTACGTGGTGTCAGTGGTGGGTCTGGCTGGACAGACAGCTGTAGTGG
AGGTGAAGGCCAAAGACCGTGGAGATCTTTACGCTACGACCAAAGTTGAGGTGGAGGTGC
AGGG-AGTGCAAGCA--GACGACGTAGCAGTCATCTCTCTCAACAAGCCTGCGAACATAG
TGGAGCAGAAAGTCCCACAGTTGGAGAAGTCTTTGGGTGCAGCTCTGGAATGGACTGTGA
ACATCATTGAGGTGTCGAGTGCTAACGGAGGATCCTCTGAGTCCAGATCGCTGAGAGCTG
CAGTGAAGACTTTGGTCAGCTTCATCAGTGTAGATGGAGGAGAGGTTGTTTCCTCTGAAG
AGGTCACAAAGAAGCTGAAGAGCAAATCAGCTGCTGTGACGGCAGAGCTGACCCAAGTGT
TCGGACAAGATCTTCATTTTGATGTGGAGATGCCTCAAAGCCCCGCCCCCAACCAGGCTG
TGGTCATCGCTCTGGGCGTCCTGTTGGCTCTGAGCATGCTGGGATTGATCGTTTCTGTTG
CCCTGATCATCAGGTTCAAGGTGACACAGAACCATCAGGACACTGACAAAGAGAGTTTTG
ACATCGACCGACATGCTGAAGGTTACACGAACTGGACACAGGCGAGTCCTGAAACCACTG
---AGCAGAAGCAGTCACAAGAGCACGAGCAGCAGAGGACGGGCAAAGAGACAGCCCAGT
GGGACAGATGGACAGACGACGGTGGATCAGTAAAGACAGGTGGTGACAGTGTGAGATCTA
AACAGGACAGACAGACGAAGGACGAGGACAGTGACAGCGATGAAAGTCACACTTCTTCTC
TCTGA
>C.altivelis-GLEAN-10025323_alt
------------------------------------------------------------
---------------------------------ATGGACACCGGTGGTTTGACTCGGAG-
------TGGTCTGCTCCTCG-------TTTTCTCCATTTGTGTGTGTGTTGTTACTGGGA
CTTCTAT-----------------------------------------------------
----------------AGGCAATGTGGAGGTGGTGTCGGGGATCACAGCAGGAAGCAATG
TGAAGCTGGTGTCCTACATCTTCCCAGAACATCTGCAGTATCTGGAACTGAGCTTCACAA
TCGGAGACACCAGCGCAACTGTTCGCACCAAGAAACCGCTGGACGCAGACACACTGGTTG
GGAGTGACAGAATCTTGTATTACTCTGTCATGTGTGACGGCGCAATTAAGTATAACAACA
C--TCGGACACTGCTGATCAACGATCTCAATGACCACAGCCCGGTGTTTGAACAGGAGGT
TTACAACACTTCTGTCTCTG----------------AGGCACGAGAAGTAAACAGCGAGG
TTCTTCGAGTGACAGCTGTGGACGGAGACAGCACCTCAGCCAACAACCAAGTGACATACT
CCATTGCACCAACTTCAGAGGACTTTATTGTGACCAACTCAGGGGCTTTTATTTTGAAGA
GACGTTTGAACTACAATGTAGTCCAAAACTACAACTTCATTGTGACGGCCCAGGATAAAG
GAGGGTTCAGTGACACAGCCACTGTGTTGATCAACGTAGTCGACTTCGATAACTTGAATC
CATATTTCAGCCACAGTGTGTACCAGGCTTTTATTCGGGAGAATCAGGTTGGGCCTTTCC
GTACCATCGAGCCAGAGGCGATAAAGGCTCAGGATGGAGACACTGGGATCAACATGGCTT
TAAGTTACAGCATCAGTGAAGTGTCTCCAGACAAATACCAGAGAAACTTCAACATTGACT
CAAGCAGTGGAGTTGTGTCTGTGATCACAGCTCTAGACAGAGAAGAGATGAACAGCAGTG
TGATCTCTGTCCGCATCAAGGCGGCACAGACAGACGACAGTTTGAAGACAGCAGATGCTG
TGGTGTCTGTCACTATTGAAGATGTGAATGATAACCCTCCAGAGTTTGACCAGCCCAAGT
ACTCTGCAACACTCCTGGAAAATTCTCCTGTTGATGCTGTTGTGTTCAAAGCCGTGGTCA
CCGACCTGGACGAGGGAGGTTTTGTGGGAACTTTGAGGATCCTTCCAGAATCTGCTCCGT
TCTCAATCAGTCCTGATGGGACGGTCAGAGTGAAGAACTCTGCAGCTCTGGACAGAGAGA
CCACTGAAAGTATCACATTTCAGATTGAAGCAAGGGAGACGGATCCACCCAACAATGTTG
CAGTGGTGCAAGTCAATGTAACTCTTCTGGATGAGAATGACAACAGTCCTGTGTTCACCA
GTAACACGTATGAGGGGAAGGTGTTTGCAAATCAAACAGTGGGACAGTTGCTGGTCCAGA
TTAAGGCAGAGGATCCAGATGCTGGCAAGAATGGACAGATCAAATACTCTATTGACTTCG
GGAACAATGACGGCTACTTCTCATTGGATGAAAACAGTGGAGACATCACGCTGGATAAAA
AGATCCCCCTGGTGGACAACACGATTTTGGAGTTCCCTCTCTACATAACAGCCAGAGATG
GGGGCACTATATCCCGCTCCTCTGCAGCACAGGTGAACATTTGCGCTCCTGGTAACTCAA
ATCCTCAGTTTTTAGAAGAAGTGTACCGTGGTTCTGTAGAAGAAGAGCAGGAGCCAGGAG
TTGTGATTCTCAAAGTTAACTTCCTCTCACTAGCTGCCGAGATTCCTGTGACTCTCCAAG
TTGTTACAGAAGCCGACAAGTTCTCCATCTCCTCCAGCGGTGAGTTCACCACCAGAGTGA
AGCTCGACTACGATGAGGCTCCACACAACTACTCAGTGACCATCTCCATCTCTGACGGGG
TCTACAGTGACAGTGCAGTCGTGGAGGTTCAAGTCACTGACATCAATGACAACAGTCCTG
TTTTTACCTCCAGTTCTGTCACTGAATCAGTCCCAGAGGACGCAGAGATAGGATCCAATG
TTACTGTTGTTCCAGCAACAGACAAAGACAGCAGCTTCAACAAGGAGATCAGGTACTCTC
TGAGAGGAGGAGAGGGGAGGTTCTCTGTCGATCCCGTGTCTGGGATGGTGAGTGTGGCTG
GTGCTCTTGATAGGGAGACTAAGGCAGAGTACAGCCTGCTGGTGGTGGCTGAAGATCAGG
GTCGTCCAGTCAGGTCGGCCACAGCCTCCCTGCTGGTCCGTGTGTCCGACATCAACGATA
ACGTCCCCAAGTTCTCAGAGGCTGAGTATCCGGTAGAAGTCTTAGAGACAGAGTCAGTGG
GTAAAAGCCTGCTCACTCTATCAGCCGTGGACCCTGATGAAGGAGCAAATGGGAGAGTTA
CTTACAGTATTTTCCAGCAAAGTCCGTCATCAGACCTTCCTGTTTTTGAGTTGGACTCTT
CCAGCGGGACTCTGCGGCTGGCCCAGCCTCTGGACTACAGTGAGGTGAAGGTGTACAGTC
TCAACGTTCAGGCCTCTGATGGAGGGACTCCCTCTCTGGTTGGGAACGGCTCTGTGGTGA
TGAAGGTGAAGGACGTGAACAACAACCCACCTGAGTTCAGTAAGGAAAGCTATGATGTGG
CCGTCTTTGAGAACCTGGCCAGCGGTGTGTCCATCCTGACCCTGGAGGTCACTGACAGGG
ATGAG-------GGAGGATTTGTGGGAACACTGCGGATCCTTCCAGAATCTGCTCCTTTT
TCCATCAGTTCTGATGGGACAATAAGAGTGAGGAACTCTACAGCTCTGGACAGAGAGACC
ACTGGGACCTTCTTGTTTCAGGTTGAAGCAAAGGAGACAGAGCCACCAAATCATGTTTCT
ATGGCAAATTTGAATGTAACTCTTCTGGATGAGAACGACAACAGCCCTAAATTCACCAGC
AGCAAGTATGAGAGCAAAGTCTTCATCAACCAAACAGAGGGGATGTTGCTCCTGAAGGTT
GAGGCTGAAGATCCAGATGCAGGTGTCAATGGACAAATCAAATACTCCATCGACTTTGGG
AATCAGAACAACTACTTCTCCATTGATGAAAACACCGGAGCAATCACTCTGACGAAAGTG
ATTCCAGTGAAAGAACATCAAACCTTGGAGTTCTTGTTGTTCATTACAGCCAGAGATGGA
GGTGTAGTGTCGCACTCCGCCTCAGCACAGGTGGAGATTCTTGCTGTTGGAGATACAAAA
CCACAGTTCACGCAGAGCACCCACATTGGCACCACGGAAGAAGAGAGAGACCCAGGAACA
GTGATCTTCAAGGTTGACTTCCTTGCAACAGGAGAGATTCCTGTGACTCTCCAAGTTGTT
ACAGAAGCCGACAAGTTCTCCATCTCCTCCGGCGGTGAGTTCACCACCAGAGTGAAGCTC
GACTACGATGAGGCTCCACACAACTACTCAGTGACCATCTCCATCTCTGACGGGGTCTAC
AGTGACAGTGCAGTCGTGGAGGTTCAAGTCACTGACATCAATGACAACAGTCCTGTTTTT
ACCTCCAGTTCTGTCACTGAATCAGTCCCAGAGGACGCAGAGATAGGATCCAATGTTACT
GTCGTTCCAGCGACAGACAAAGACAGCAGCTTCAACAAGGAGATCAGGTACTCTCTGAGA
GGAGGAGAGGGGAGGTTCTCTGTCGATCCCGTGTCTGGGATGGTGAGTGTGGCTGGTGCT
CTTGATAGGGAGACTAAGGCAGAGTACAACCTGCTGGTGGTGGCTGAAGATCAGGGTCGT
CCAGTCAGGTCGGCCACAGCCTCCCTGCTGGTCCGTGTGTCCGACATCAACGATAACGTC
CCCAAGTTCTCAGAGGCTGAGTATCCGGTAGAAGTCTTAGAGACAGAGTCAGTGGGTAAA
AGCCTGCTCACTCTATCAGCCGTGGACCCTGATGAAGGAGCAAATGGGAGAGTTACTTAC
AGTATTTTCCAGCAAAGTCCGTCATCAGACCTTCCTGTTTTTGAGTTGGACTCTTCCAGC
GGGACTCTGCGGCTGGCCCAGCCTCTGGACAACAGTGAGGTGAAGGTGTACAGTCTCAAA
GTTCAGGCCTCTGATGGAGGGACTCCCTCTCTGGTTGGGAACGGCTCTGTGGTGGTGAAG
GTGAAGGACGTGAATAACAACCCACCTGAGTTCAGTAAGGAAAGTTATGATGTGGCCGTC
TTTGAGAACCTGGCCAGCGGTGTGTCCATCCTGACCCTGGAGGTCACTGACAGGGATGAG
GGTGGATTCTCTGATGGTTACTTTCTCTATACCAAGGACACCTTTGATATTAACAAACAA
GGTGTGGTCTCACTGAGGAAGGACGTCACCTTGGACAGAGAGACAACGGACAGCTACGTA
TTACAGGTCGTGGCGGTGGATCAGGTCACTGATGGTCTCAGTTCAACAGCTCAGCTCAAC
ATCACCATCCTGGACTACAATGACAATGCACCACAGTTCCCGAGTATCCCAGACCCCCTC
ACTATCCCTGAAGACGACTACTCAGAGGAAAATCCAGGAGAAATTTTCACCGTCGTGCCC
ACAGATGCCGACCTCGGGCCCAATGGAGAGGTCACCCTGTCCCTCCCCTCCCCTCACCCA
CTCTTTAGATTCAGAGAGGACGGGACGTTGCTGGCTGTTGGCTCTCTGGATCGGGAGAGC
AGGGAAATGTATGATCTGGTTGTGAGGGCCTCAGACAAAGGCAGTCCGCAGAGAGAGAAC
ATCACCACAGTCAGAGTGCGCCTCATCGATGTCAATGACAACAGACCTGAGTTCAGCTCC
AGCAGCTACGTCAGCAGCATCCTACTGAAAGACGCTGAGGAAGGGAAGCTGCTTCTGAAC
CTGTCTGCCACCGACAGAGACGCAGGGAACAACTCACTCATCACCTACAGTTTCTCTGCA
GGAAGTTCTCCATATTTGGCCTTAGACAGTGAGAGTGGGGCTGTGACACTGACTTCTGAC
CTCGCTAATGTCACAGAAGATACCACCATAGTGCTGACAGCCATGGCTAAAGACCATGGC
CAGCCTCCTCTGCACTCCACAGCTCGTGTCGTGGTGAATCTGAGGGTTGTCAGTCTGGTG
GAGGGCGTGGCCTTCCGAAGCTCCTCCTACAACTTCAGCCTACTTGAGAACCAGCCGGCG
GGGGTGATGGTGGGGAGGGTCTGGGCCTCCTCGGGAAGTAACCTTTACAATGTCTCTTAC
ACACTAAAAACACACACTGACCTGTTCTCCGTCGATGCCAGTGGAGCCGTCCTGACCAGA
ACGGTGCTGGACAAAGAAGAGCAGGAGTGGTACTTCCTGGATGTGGAGGCAGTGGACACA
AGGACCCCCCCTACGTCGGCTGTGGCAATG----------------GTCAGAGTTCAGGT
GGA-GGACGTGAACGAGCCTCCACAGTTTCCCTCTGAGGTTTATCGTGCCTCTGTGTTCA
GCATCGCCCCGTATAAAACCCCGGTCATCTATGTCAAGGCTTCAGACCCTGATGTCGGTG
AGGACGGTCAGCTCGTCTACAGTTTGTCAGGGGACAGTCCTTATTTTGATGTGGAGCCGT
CCTCAGGTCTGGTGTATGTGGTGTCAGTGGTGGGTCTGGCTGGACAGACAGCTATAGTGG
AGGTGAAGGCCAAAGACCGTGGAGATCTTTACGCTACGACCAAGGTGGAGGTGGAGGTGC
AGGGAAGTGCAAGCAGTGACGACGTAGCAGTGATTTCTCTCAACAAGCCTGCTAACATAG
TGGAGCAGAAAGTCCCACAGTTGGAGCAGTCTTTGGGTGCAGCTCTGGAATGGACTGTGA
ACATCATTGAGGTGACAAGTGCTAACGGAGGATCCTCTGAGTCCAGATCGCTGAGAGCTG
AAGTGAAGACTTTGGTCAGCTTCATCAGTGTAGATGGAGGAGAGGTCATTTCCTCTGAAG
AGGTCACAAAGAAGCTAAAGAGCAAATCAGCTGCGGTGACGGCAGAGCTGACCGAAGTGT
TCGGAGAAGATCTTCATTTTGACGTGGAGGTGCCTCAAAGCTCCACCCCTAACCAGGCTG
TGGTCATCGCTCTGGGCATCCTGTTGGCTCTGAGCATGCTGGGATTGATTGTTTCTGTTG
CCCTGATCATCAGGTTCAAGATGACACAGAAACATCAGGATACTGACAAAGAGAGTTTTG
ACATCGACCGACATGCTGAAGGTTACACGAACTGGACACAGACGAGTCCTGAAACCACTA
AGCAGCAGAAGCGGTCACAAGAGGACGAGCAGCAGAGGACGGACAAAGAGACAGCTTGGT
GGGACAGACGGACAGAAGACGGTGGATCAGTAAAGACAGGTGGTGACAGTGTGAGATCTA
AACAGGACAGACAGACGGAGGACATGGACAGTGACAGCGATGAAAGTCACACTTCTTCTC
TCTGA
>XP-033478927.1_lan
------------------------------------------------------------
---------------------------------ATGGACACCGGCGGTTTGACTCGGAG-
------TGGTCTGCTCCTCG-------TTTTCTCCATTTGTGTGTGTGTTGTTACTGGGA
CTTCTATTGGTACTTCAACCATAAACTGTGCTGCGGGTAGCAGTCAGTATGTGGGTGCAG
TGGATGAAGGATATACAGGCAATGTGGAGGTGGTGTCGGGGATCACAGCAGGAAGCAATG
TGAAGCTGGTGTCCTACATCTTCCCAGAACATCTGCAGTATCTGGAACTGAGCTTCACAA
TTGGAGACACCAGCGCAACTGTTCGCACCAAGAAGCCGCTGGATGCAGACACACTGGTTG
GGAGTGACAGAATCTTGTATTACTCTGTCATGTGTGACGGCGCAATTAAGTACAACAACA
C--TCGGACACTGCTGATCAACGATCTCAATGACCACAGCCCGGTGTTTGAACAGGAGGT
TTACAACACCTCTGTCTCTG----------------AGGCACGAGAAGTAAACAGCGAGG
TTCTTCGAGTGACAGCTGTGGACGGAGACAGCACCTCAGCCAACAACCAAGTGACATACT
CCATTGCACCAACTTCAGAGGACTTTATTGTGACCAACTCAGGGGCTTTTATTTTGAAGA
GACGTTTGAACTACAATGTAGTCCGAAACTACAACTTCATTGTGACGGCCCAGGATAAAG
GAGGGTTCAGTGACACAGCCACTGTGTTGATCAACGTAGTCGACTTCGATAACTTGAATC
CATATTTCAGCCACAGTGTGTACCAGGCTTTTATTCGGGAGAATCAGGCTGGGCCTTTCC
GTACCATTGAGCCAGAGGCGATAAAGGCTCAGGATGGAGACACTGGGATCAACATGGCTT
TAACTTACAGCATCAGTGCAGTGTCTCCAGACAAATATCAGAGAAACTTCAACATTGACT
CAAGCAGTGGAGTTGTGTCTGTGATCACAGCTCTAGACAGAGAGGAGATGAACAGCAGTG
TGATCTCTGTCCGCATCAAGGCGGCCCAGACAGACGACAGTTTGAAGACGGCAGATGCTG
TGGTGTCTGTCACTATTGAAGATGTGAATGATAACCCTCCAGAGTTTGACCAGCCCAAGT
ACTCTGCAACACTCCTGGAAAATTCTCCTGTTGATGCTGTTGTGTTCAAAGCCGTGGTCA
CCGACCTGGACGAGGGAGGTTTTGTGGGAACTTTGAGGATCCTTCCAGAATCTGCTCCGT
TCTCAATCAGTTCTGATGGGACGGTCAGAGTGAAGAACTCTGCAGCTCTGGACAGAGAGA
CCACTGAAAGTATCACATTTCAGATTGAAGCAAGGGAGACGGATCCACCCAACAATGTTG
CAGTGGTGCAAGTCAATGTAACTCTTCTGGATGAGAATGACAACAGTCCTGTGTTCACCA
GTAACAAGTACGAGGGGAAGGTGTTTGCAAATCAAACAGTGGGACAGTTGCTGGTCCAGA
TTAAGGCAGAGGATCCAGATGCTGGCAAGAACGGACAGATCAAATACTCTATTGACTTCG
GGAACAATGACGGCTACTTCTCATTGGATGAAAACAGTGGAGACATCACGCTGGTTAAAA
AGATCCCCCTGGTGGACAACATGATTTTGGAGTTCCCTCTCTACATAACAGCCAGAGATG
GGGGCACCATATCCCGCTCCTCTGCAGCACAGGTGAACATTCGCGCTCCTGGTAACTCAA
ATCCTCAGTTTTTAGAAGAAGTGTACCGTGGTTCTGTAGAAGAAGAGCAGGAGCCAGGAG
TTGTGATTCTCAAAGTTAACTTCCTCTCACTAGCTGCCGAGATTCCTCCGACTCTCCAAG
TTGTTACAGAAGCCGACAAGTTCTCCATCTCCTCCAGCGGTGAGTTCACCACCAGAGTGC
AGCTCGACTACGATGAGGCTCCACACAACTACTCTGTGACCATCTCCATCTCTGACGGGG
TCTACAGTGACAGTGCGGTCGTGGTGGTTCAAGTCACTGACATCAATGACAACAGTCCTG
TTTTTACCTCCAGTTCTGTCACTGAATCAGTCCCAGAGGATGCAGAGATAGGATCCAATG
TTACTGTCGTTCCAGCGACAGACAAAGACAGCAGCTTCAACAAGGAGATCAGGTACTCTC
TGAGAGGAGGAGAGGGGAGGTTCTCTGTCGATCCCGTGTCTGGGATGGTGAGTGTGGCTG
GTGCTCTTGATAGGGAGACTAAGGCAGAGTACAACGTGCTGGTGGTGGCTGAAGATCAGG
GTCGTCCAGTCAGGTCGGCCACAGCCTCCCTGCTGGTCCGTGTGTCCGACATCAACGATA
ACGTCCCCAAGTTCTCAGAGGCTGAGTATCCGGTAGAAGTCTTAGAGACAGAGTCAGTGG
GTAAAAGCCTGCTCACTCTATCAGCCGTGGACCCTGATGAAGGAGCAAATGGGAGAGTTA
CTTACAGTATTTTCCAGCAAAGTCCGTCATCAGACCTTCCCGTCTTTGAGTTGGACTCTT
CCAGCGGGACTCTGCGGCTGGCCCAGCCTCTGGACTACAGTGAGGTGAAGATGTACAGTC
TCAAAGTTCAGGCCTCTGATGGAGGGACTCCCTCTCTGGTTGGGAACGGCTCTGTGGTGG
TGAAGGTGAAGGACGTGAACAACAACCCACCTGAGTTCAGTAAGGAAAGATATGATGTGG
CCGTCTTTGAGAACCTGGCCAGCGGTGCGTCCATCCTGACCCTGGAGGTCACTGACAGGG
ATGAG-------GGAGGATTTGTGGGAACACTGCGGATCCTTCCAGAATCTGCTCCTTTT
TCCATCAGTTCTGATGGGACAATAAGAGTGAGGAACTCTACAGCTCTGGACAGAGAGACC
ACTGGGACGTTCTTGTTTCAGGTTGAAGCAAAGGAGACAGAGCCACCAAATCATGTTTCT
ATGGCAAATTTGAATGTAACTCTTCTGGATGAGAACGACAACAGCCCTAAATTCACCAGC
AGCAAGTATGAGAGCAAAGTCTTCATCAACCAAACAGAGGGGATGTTGCTCCTGAAGGTT
GAGGCTGAAGATCCAGATGCAGGTGTCAATGGACAAATCAAATACTCCATTGACTTTGGG
AATCAGAACAACTACTTCTCCATTGATGAAAACACCGGAGCAATCACTCTGACGAAAGTG
ATTCCAGTGAAAGAACATCAAACCTTGGAGTTCTTGTTGTTCATTACAGCCAGAGATGGA
GGTGTAGTGTCGCACTCTGCCTCAGCACAGGTGGAGATTCTTGCTGTTGGAGATACAAAA
CCACAGTTCACGCAGAGTATCTACAGTGGCACCATAGAAGAAGAGAGAGACCCAGGAACA
GTGATCTTCAAGGCTGACTTCCTTGCAACAGGAGAGATTCCAGTGACTCTGCAAGTTGAT
ATAGAAGCCGACAAATTCTCCATCTCCTCTAGCGGTGAGTTCACCACCAGAGTGAAGCTC
GACTACGATGAGGCTCCACACAACTACTCTGTGACCATCTCCATCTCTGACGGGGTCTAC
AGTGACAGTGCGGTCGTGGTGGTTCAAGTCACTGACATCAATGACAACAGTCCTGTTTTT
ACCTCCAGTTCTGTCACTGAATCAGTCCCAGAGGATGCAGAGATAGGATCCAATGTTACT
GTCGTTCCAGCGACAGACAAAGACAGCAGCTTCAACAAGGAGATCAGGTACTCTCTGAGA
GGAGGAGAGGGGAGGTTCTCTGTCGATCCCGTGTCTGGGATGGTGAGTGTGGCTGGTGCT
CTTGATAGGGAGACTAAGGCAGAGTACAACGTGCTGGTGGTGGCTGAAGATCAGGGTCGT
CCAGTCAGGTCGGCCACAGCCTCCCTGCTGGTCCGTGTGTCCGACATCAACGATAACGTC
CCCAAGTTCTCAGAGGCTGAGTATCCGGTAGAAGTCTTAGAGACAGAGTCAGTGGGTAAA
AGCCTGCTCACTCTATCAGCCGTGGACCCTGATGAAGGAGCAAATGGGAGAGTTACTTAC
AGTATTTTCCAGCAAAGTCCGTCATCAGACCTTCCCGTCTTTGAGTTGGACTCTTCCAGC
GGGACTCTGCGGCTGGCCCAACCTCTGGACTACAGTGAGGTGAAGGTGTACAGTCTCATA
GTTCAGGCCTCTGATGGAGGGACTCCCTCTCTGGTTGGGAACGGCTCTGTGGTGGTGAAG
GTGAAGGACGTGAACAACAACCCACCTGAGTTCAGTAAGGAAAGATATGATGTGGCCGTC
TTTGAGAACCTGGCCAGCGGTGCGTCCATCCTGACCCTGGAGGTCACTGACAGGGATGAG
GGTGGATTCTCTGATGGTTACTTCCTCTATACCAAGGACACCTTTGATATTAACAGACAA
GGTGTGGTCTCACTGAGGAAGGACGTCACCTTGGACAGAGAGACAACGGACAGCTACGTA
TTACAGGTCGTGGCGGTGGATCAGGTCACTGATGGTCTCAGTTCAACAGCTCAGCTCAAC
ATCACCGTCCTGGACTACAATGACAATGCACCACAGTTCCCGAGTATCCCAGACCCCCTC
ACTATCCCTGAAGACGACTACTCGGAGGAAAATCCAGGAGAAATTTTCACCATCGTGCCC
ACAGATGCCGACCTCGGGCCCAACGGAGAGGTCACCCTGTCTCTCCCCTCCCCTCACCCA
CTCTTTAGATTCAGAGAGGACGGGACGTTGCTGGCTGTTGGCTCTCTGGATCGGGAGAGC
AGGGAAATGTATGATCTGGTTGTGAGGGCCTCAGACAAAGGCAGCCCGCAGAGAGAGAAC
GTCACCACAGTCAGAGTGCGCCTCATCGATGTCAATGACAACAGACCTGAGTTCAGCTCC
AGCAGCTACGTCAGCAGCATCCTACTGAAAGACGCTGAGGAAGGGAAGCTGCTTCTGAAC
CTGTCTGCCACCGACAGAGACGCAGGGAACAACTCACTCATCACCTACAGTTTCTCTGCA
GGAAGTTCTCCATATTTGGCCTTAGACAGTGAGAGTGGGGCTGTGACATTGACCTCTGAC
CTCGCTAATGTCACAGAAGATACCACCATAGTGCTGACAGCCATGGCTAAAGACAATGGC
CAGCCTCCTCTGCACTCCACAGCCCGTGTCGTGGTGAATCTGAGGGTTGTCAGTCTGGTG
GAGGGCGTGGCCTTCCGAAGCTCCTCTTACAACTTCAGCCTACTTGAGAACCAGCCGGTG
GGGGTGATGGTGGGGAGGGTCTGGGCCTCCTCGGGAAGTAACCTTTACAATGTCTCTTAC
ACACTAAAAACACACACTGACCTGTTCTCCGTCAATGCCAGTGGAGCCGTCCTGACCAGA
ACGGTGCTGGACAAAGAAGAGCAGGAGTGGTACTTCCTGGATGTGGAGGCAGTGGACACA
AGGACCCCCCCTACGACGGCAGTGGCAATG----------------GTCAGAGTTCAGGT
GGA-GGATGTGAACGAGCCTCCACAGTTTCCCTCTGAGGTTTATCGTGCCTCTGTGTTCA
GCATCGCACCGTATAAAACCCCTGTCATCTATGTCAAGGCTTCAGACCCTGATGTCGGTG
AGGACGGTCAGCTCGTCTACAGTGTGTCAGGGGACAGTCCTTACTTTGACGTGGAGCCGT
CCTCGGGTCTGGTGTACTTGGTGTCAGTGGTGGGTCTGGCTGGACAGACAGCTGTAGTGG
AGGTGAAGGCCAAAGACCGGGGAGATCTTTACGCTACGACCAAGGTGGAGGTGGAGGTGC
AGGGAAGTGCAAGCAGTGACGACGTAGCGGTCATCTCTCTCAACAAGCATGCTAACATAG
TGGAGCAGAAAGTCCCACAGTTGGAGAAGTCTTTGGGTGCAGCTCTGGAATGGACTGTGA
ACATCATTGAGGTGACAAGTGCTAACGGAGGATCCTCTCAGTCCAGATCGCTGAGAGCTG
CAGTGAAGACTTTGGTCAGCTTCATCAGTGTAGATGGAGGAGAGGTCGTTTCCTCTGAAG
AGGTCACAAAGAAGCTAAAGAGCAAATCAGCTGCAGTGACAGCAGAGCTGACCGAGGTGT
TCGGAGAAGATCTTCATTTTGACGTGGAGATGCCTCAAAGCCCCGCCCCCAACCAGGCTG
TGGTCATCGCTCTGGGCGTCCTGTTGGCTCTGAGCATGCTGGGATTGATTGTTTCTGTTG
CCCTAATCATCAGGTTCAAGATGACACAGAAACATCAGGATACTGACAAAGAGAGTTTTG
ACATCGGCCGACATGCTGAAGGTTACACGAACTGGACACAGACGAGTTCTGAAACCACTG
---AGCAGAAGCGGTCACAAGAGGACAAGCAGCAGAGGACGGACAAAGAGACAGCTCAGT
GGGACAGACGGACAGATGACGGTGGATCAGTAAAGACAGGTGGTGACAGTGTGAGATCTA
AACAGGACAGACAGACGGAGGACGTGGACAGTGACAGCGATGAAAGTCACACTTCTTCTC
TCTGA
>E.fuscoguttatus.26615_fus
------------------------------------------------------------
---------------------------------ATGGACACCGGCGGTTTGACTCGGAG-
------TGGTCTGCTCCTCG-------TTTTCTCCATTTGTGTGTGTGTTGTTACTGGGA
CTTCTATAGGTACTTCAACCATAAACTGTGCTGCGGGTAGCAGTCAGTATGTAGGTGCAG
TGGATGAAGGATATACAGGCAATGTGGAGGTGGTGTCGGGGATCACAGCAGGAAGCAATG
TGAAGCTGGTGTCCCACCTCTTCCCAGAACATCTGCAGTATCTGGAACTGAGCTTCACAA
TCGGAGACACCAGCGCAACTGTTCGCACCAAGAAGCCGCTGGACGCAGACACACTGGTTG
GGAGTGACAGAATCTTGTATTACTCTGTCATGTGTGACGGCGCAATTAAGTACAACAACA
C--TCGGACACTGCTGATCAACGATCTCAATGACCACAGCCCGGTGTTTGAACAGGAGGT
TTACAACACCTCTGTCTCTG----------------AGGCACAAGAAGTAAACAGCGAGG
TTCTTCGAGTGACAGCTGTGGACGGAGACAGCACCCCAGCCAACAACCAAGTGACATACT
CCATTGCACCAACTTCAGAGGACTTTATTGTGACCAACTCAGGGGCTTTTATTTTGAAGA
GACGTTTGAACTACAATGTAGTCCGAAACTACAACTTCATTGTGACGGCCCGGGATAAAG
GAGGGTTCAGTGACACAACCACTGTGTTGATCAACGTAGTCGACTTCGATAACTTGAATC
CATATTTCAGCCACAGTGTGTACCAGGCTTTTATTCGGGAGAATCAGGTTGGGCATTTCC
GTACCATTGAGCCAGAGGCGATAAAGGCTCAGGATGGAGACACTGGGATCAACATGGCTT
TAACTTACAGCATCAGTGCAGTGTCTCCAGACAAATACCAGAGAAACTTCAACATTGACT
CAAGCAATGGAGTTATGTCTGTGATCACAGCTCTAGACAGAGAAGCGATGAACAGCAGTG
TGATCTCTGTCCGCATCAAGGCGGCCCAGACAGACGACAGTTTGAAGACGGCAGATGCTG
TGGTGTCTGTCACTATTGAAGATGTGAATGATAATCCTCCAGAGTTTGACCAGCCTAAGT
ACTCTGCAACACTCCTGGAAAATTCTCCTGTTGATGCTGTTGTGTTCAAAGCCGTGGTCA
CCGACCTGGACGAGGGAGGTTTTGTGGGAACTTTGAGGATCCTTCCAGAATCTGCTCCGT
TCTCAATCAGTCCTGATGGGACGGTCAGAGTGAAGAACTCTGCAGCTCTGGACAGAGAGA
CCACTGAAAGTATCACATTTCAGATTGAAGCAAGGGAGACGGATCCACCCAACAATGTTG
CAGTGGTGCAAGTCAATGTAACTCTTCTGGATGAGAATGACAACAGTCCTGTGTTCACCA
GTAACACGTACGAAGGGAAGGTCTTTGCAAATCAAACAGTGGGACAGTTGCTGGTCCAGA
TTAAGGCAGAGGATCCAGATGCTGGCAAGAATGGACAGATCAAATACTCTATCGACTTCG
GGAACAATGACGGCTACTTCTCATTGGATGAAAACAGTGGAGACATCACGCTGGTTAAAA
AGATCCCCCTGGTGGACAACACGATTTTGGAGTTCCCTCTCTACATAACAGCCAGAGATG
GGGGCACCATATCCCGCTCCTCTGCAGCACAGGTGAACATTCGCGCTCCTGGTAACTCAA
ATCCTCAGTTTTTAGAAGAAGTGTACCGTGGTTCTGTAGAAGAAGAGCAGGAGCCAGGAG
TTGTGATTCTCAAAGTTAACTTCCTCTCACTAGCTGCCGAGATTCCTCCGACTCTCCAAG
TTGTTACAGAAGCCGACAAGTTCTCCATCTCCTCCAGCGGTGAGTTCACCACCAGAGTGA
AGCTCGACTACGATGAGGCTCCACACAACTACTCTGTGACCATCTCCATCTCTGACGGGG
TCTACAGTGACAGTGCGGTCGTGGAGGTTCAAGTCACTGACATCAATGACAACAGTCCTG
TTTTTACCTCCAGTTCTGTCACTGAATCAGTCCCAGAGGACGCAGAGATAGGATCCAATG
TTACTGTCGTTCCAGCGACAGACAAAGACAGCAGCTTCAACAAGGAGATCAGGTACTCTC
TGAGAGGAGGAGAGGGGAAGTTCTCTGTCGATCCCGTGTCTGGGATGGTGAGTGTGGCTG
CTGCTCTTGATAGGGAGACTAAGGCAGAGTACAACCTGCTGGTGGTGGCTGAAGATCAGG
GTCGTCCAGTCAGGTCGGCCACAGCCTCCCTGCTGGTCCGTGTGTCCGACATCAACGATA
ACGTCCCCAAGTTCTCAGAGGCTGAGTATCCGGTAGAAGTCTTAGAGACAGAGTCAGTGG
GTAAAAGCCTGCTCACTCTATCAGCTGTGGACCCTGATGAAGGAGCAAATGGGAGAGTTA
CTTACAGTATTTTCCAGCAAAGTCCGTCATCAGACCTTCCTGTTTTTGAGTTGGACTCTT
CCAGCGGGACTCTGCGGCTGGCCCAGCCTCTGGACTACAGTGAGGTGAAGGTGTACAGTC
TCAAAGTTCAGGCCTCTGATGGAGGGACTCCCTCTCTGGTTGGGAACAGCTCTGTGGTGG
TGAAGGTGAAGGACGTGAACAACAACCCACCTGAGTTCAGTAAGGAAAGCTATGATGTGG
CCGTCTTTGAGAACCTGGCCAGCGGTGCGTCCATCCTGACCCTGGAGGTCACTGACAGGG
ATGAG-------GGAGGATTTGTGGGAACACTGCGGATCCTTCCAGAATCTGCTCCTTTT
TCCATCAGTTCTGATGGGACAATCAGAGTGAGGAACTCTACAGCTCTGGACAGAGAGACC
ACTGGGACGTTCTTGTTTCAGGTTGAAGCAAAGGAGACAGAGCCGCCAAATCATGTTTCT
ATGGCAAATTTGAATGTAACTCTTCTGGATGAGAACGACAACAGCCCTAAATTCACCAGC
AGCAAGTATGAGAGCAAAGTCTTCATCAACCAAACAGAGGGGATGTTGCTCCTGAAGGTT
GAGGCTGAAGATCCAGATGCAGGTGTCAATGGACAAATCAAATACTCCATTGACTTTGGG
AATCAGAACAACTACTTCTCCATTGATGAAAACACCGGAGCAATCACTCTGACGAAAGTG
ATTCCAGTGAAAGAACATCAAACCTTGGAGTTCTTGTTGTTCATTACAGCCAGAGATGGA
GGTGTAGTGTCGCACTCCGCCTCAGCACAGGTGGAGATTCTTGCTGTTGGAGATACAAAA
CCACAGTTCACACAGAGCACCTACAGTGGCACCATAGAAGAAGAGAGAGACCCAGGAACA
GTGATCTTCAAGGTTGATTTCCTTGCAACAGGAGAGATTCCTCCGACTCTCCAAGTTGTT
ACAGAAGCCGACAAGTTCTCCATCTCCTCCAGCGGTGAGTTCACCACCAGAGTGAAGCTC
GACTACGACGAGGCTCCACACAACTACTCTGTGACCATCTCCATCTCTGATGGGGTCTAC
AGTGACAGTGCGGTCGTGGAGGTTCAAGTCACTGACATCAATGACAACAGTCCTGTTTTT
ACCTCCAGTTCTGTCACTGAATCGGTCCCAGAGGACGCAGAGATAGGATCCAATGTTACT
GTCGTTCCAGCGACAGACAAAGACAGCAGCTTCAACAAGGAGATCAGGTACTCTCTGAGA
GGAGGAGAGGGGAAGTTCTCTGTCGATCCCGTGTCTGGGATGGTGAGTGTGGCTGCTGCT
CTTGATAGGGAGACTAAGGCAGAGTACAACCTGCTGGTGGTGGCTGAAGATCAGGGTCGT
CCAGTCAGGTCGGCCACAGCCTCCCTGCTGGTCCGTGTGTCCGACATCAACGATAACGTC
CCCAAGTTCTCAGAGGCTGAGTATCCGGTAGAAGTCTTAGAGACAGAGTCAGTGGGTAAA
AGCCTGCTCACTCTATCAGCCGTGGACCCTGATGAAGGAGCAAATGGGAGAGTTACTTAC
AGTATTTTCCAGCAAAGTCCGTCATCAGACCTTCCTGTTTTTGAGTTGGACTCTTCCAGC
GGGACTCTGCGGCTGGCCCAGCCTCTGGACTACAGTGAGGTGAAGGTGTACAGTCTCAAA
GTTCAGGCCTCTGATGGAGGGACTCCCTCTCTGGTTGGGAACGGCTCTGTGGTGGTGAAG
GTGAAGGACGTGAACAACAACCCACCTGAGTTCAGTAAGGAAAGCTATGATGTGGCCGTC
TTTGAGAACCTGGCCAGCGGTGCGTCCATCCTGACCCTGGAGGTCACTGACAGGGATGAG
GGTGGATTCTCTGATGGTTACTTCCTCTATACCAAGGACACCTTTGATATTAACAGACAA
GGTGTGGTCTCACTGAGGAAGGACGTCACCTTGGACAGAGAGACAACGGACAGCTACGTA
TTACAGGTCGTGGCGGTGGATCAGGTCACTGACGGTCTCAATTCAACAGCTCAGCTCAAC
ATCACCATCCTGGACTACAATGACAATGCACCACAGTTCCCGAGTATCCCAGACCCCCTC
ACTATCCCTGAAGATGACTACTCGGAGGAAAATCCAGGAGAAATTTTCACCATTGTGCCC
ACAGATGCCGACCTCGGGCCCAACGGAGAGGTCACCCTGTCCCTCCCCTCCCCTCACCCG
CTCTTTAGATTCAGAGAGGACGGGACGTTGCTGGCTGTTGGCTCTCTGGATCGGGAGAGC
AGGGAAATGTATGATCTGGTTGTGAGGGCCTCAGACAAAGGCAGCCCACAGAGAGAGAAC
ATCACCACAGTCAGAGTGCGCCTCATCGATGTCAATGACAACAGACCTGAGTTCAGCTCC
AGCAGCTACGTCAGCAGCATCCTACTGAAAGACGCTGAGGAAGGGAAGCTGCTTCTGAAC
CTGTCTGCCACCGACAGAGACGCAGGGAACAACTCACTCATCACCTACAGTTTCTCTGCA
GGAAGTTCTCCATATTTGGCCTTAGACAGTGAGAGTGGGGCTGTGACACTGACCTCTGAC
CTTGCTGATGTCACAGAAGATACCACCATAGTGCTGACAGCCATGGCTAAAGACCATGGC
CAGCCTCCTCTGCACTCCACAGCTCGTGTCGTGGTGAATCTGAGGGTTGTCAGTCTGGTG
GAGGGCGTGGCCTTCCGAAACTCCTCCTACAACTTCAGCCTACTTGAGAACCAGCCGGCG
GGGTTGATGGTGGGGAGGGTCTGGGCCTCCTCGGGAAGTAACCTTTACAATGTCTCTTAC
ACACTAAAAACACACGCTGACCTGTTCTCCGTCAATGCCAGTGGAGCCGTCCTGACCAGA
ACGGTGCTGGACAAAGAAGAGCAGGAGTGGTACTTCCTGGATGTGGAGGCAGTGGACACA
AGGACTCCCCCTACGACGGCAGTGGCAATG----------------GTCCGAGTTCAGGT
GGA-GGATGTGAACGAGCCTCCACAGTTTCCCTCTGAGGTTTATCGTGCCTCTGTGTTCA
GCATCGCCCCGTATAAAACCCCTGTCATCTATGTCAAGGCTTCAGACCCTGATGTCGGTG
AGGGGGGTCAGCTCGACTACAGTGTGTCAGGGGACAGTCCTTACTTTGACGTGGAGCCGT
CCTCGGGTCTGGTGTACGTGGTGTCAGTGGTGGGTCTGGCTGGACAGACAGCTGTAGTGG
AGGTGAAGGCCAAAGACCGTGGAGATCTTTACGCTACGACCAAGGTGGAGGTGGAGGTGC
AGGGAAGTGCAAGCAGTGACGACGTAGCGGTCATCTCTCTCAACAAGCCTGCTAACATAG
TGGAGCAGAAAGTCCCACAGTTGGAGAAGTCTTTGGGTGCAGCTCTGGAATGGACTGTGA
ACATCATTGAGGTGACGAGTGCTAACGGAGGATCCTCTCAGTCCAGATCGCTGAGAGCTG
CAGTGAAGACTTTGGTCAGCTTCATCAGTGTAGATGGAGGAGAGGTCGTTTCCTCTGAAG
AGGTCACAAAGAAGCTAAAGAGCAAATCAGCTGCAGTGACGGCAGAGCTGACCGAGGTGT
TCGGAGAAGATCTTCATTTTGACGTGGAGATGCCTCAAAGCCCTGCCCCCAACCAGGCTG
TGGTCATCGCTCTGGGCATCCTGTTGGCTCTGAGCATGCTTGGATTGATTGTTTCTGTTG
CCCTGATCATCAGGTTCAAGATGACACAGAAACATCAGGATACTGACAAAGAGAGTTTTG
ACATCGACCGACATGCTGAAGGTTACATGAACTGGACACAGACGAGTCCTGAAACCACTG
---AGCAGAAGCGGTCACAAGAGGACAAGCAGCAGAGGACGGACAAAGAGACAGCTCAGT
GGGACAGATGGACAGACGACGGTGGATCAGTAAAGACAGGTGGTGACAGTGTGAGATCTA
AACAGGACAGACAGACGGAGGACGTGGACAGTGACAGCGATGAAAGTCACACTTCTTCTC
TCTGA
>Epmoa-GLEAN-10019232_moa
------------------------------------------------------------
---------------------------------ATGGACACCGGCGGTTTGACTCGGAG-
------TGGTCTGCTCCTCG-------TTTTCTCCATTTGTGTGTGTGTTGTTACTGGGA
CTTCTATAGGTACTTCAACCATAAATTGTGCTGCGGGCAGCAGTCAGTATGTGGGTGCAG
TGAATGAAGGATATACAGGCAATGTGGAGGTGGTGTCGGGGATCACAGCAGGAAGCAATG
TGAAGCTGGTGTCCTACATCTTCCCAGAACATCTGCAGTATCTGGAACTGAGCTTCACAA
TCGGAGACACCAGCGCAACTGTTCGCACCAAGAAGCCGCTGGACGCAGACACACTGGTTG
GGAGTGACAGAATCTTGTATTACTCTGTCATGTGTGACGGCGCAATTAAGTACAACAACA
C--TCGGACACTGCTGATCAACGATCTCAATGACCACAGCCCGGTGTTTGAACAGGAGGT
TTACAACACTTCTGTCTCTG----------------AGGCACGAGAAGTAAACAGCGAGG
TTCTTCGAGTGACAGCTGTGGACGGAGACAGCACCCCAGCCAACAACCAAGTGACATACT
CCATTGCACCAACTTCAGAGGACTTTACTGTGACCAACTCAGGGGCTTTTATTTTGAAGA
GACGTTTGAACTACAATGTAGTCCGAAACTACAACTTCATTGTGACGGCCCAGGATAAAG
GAGGGTTCAGTGACACAGCCACTGTGTTGATCAACGTAGTCGACTTCGATAACTTGAATC
CATATTTCAGCCACAGTGTGTACCAGGCTTTTATTCGGGAGAATCAGGCTGGGCCTTTCC
GTACCATTGAGCCAGAGGCGATAAAGGCTCAGGATGGAGACACTGGGATCAACATGGCTT
TAACTTACAGCATCAGCGCAGTGTCTCCAGACAAATACCAGAGAAACTTCAACATTGACT
CAAGCAGTGGAGTTGTGTCTGTGGTGACAGCTCTAGACAGAGAAGAGATGAACAGCAGTG
TGATCTCTGTCCGCATCAAGGCGGCCCAGACAGACGACAGTTTGAAGACGGCAGATGCTG
TGGTGTCTGTCACTATTGAAGATGTGAATGATAACCCTCCAGAGTTTGACCAGCCCAAGT
ACTCTGCAACACTCCTGGAAAATTCTCCTGTTGATGCTGTTGTGTTCAAAGCCGTGGTCA
CCGACCTGGACAAGGGAGGTTTTGTGGGAACTTTGAGGATCCTTCCAGAATCTGCTCCGT
TCTCAATCAGTCCTGATGGGACGGTCAGAGTGAAGAACTCTGCAGCTCTGGACAGAGAGA
CCACTGAAAGTATCACATTTCAGATTGAAGCAAGGGAGACGGATCCACCCAACAATGTTG
CAGTGGTGCAAGTCAATGTAACTCTTCTGGACGAGAATGACAACAGTCCTGTGTTCACCA
GTAACAAGTATGAGGGGAAGGTGTTTGCAAATCAAACAGTGGGACAGTTGCTGGTCCAGA
TTAAGGCAGAGGATCCAGATGCTGGCAAGAATGGACAGATCAAATACTCTATTGACTTCG
GGAACAATGACGGCTACTTCTCAATGGATGAAAACAGTGGAGACATCACGCTGGATAAAA
AGATCCCCCTGGTGGACAACACGATTTTGGAGTTCCCTCTCTACATAACAGCCAGAGATG
GGGGCACCATATCCCGCTCCTCTGCAGCACAGGTGAACATTCGTGCTCCTGGTAACTCAA
ATCCTCAGTTTTTAGAAGAAGTGTACCGTGGTTCTGTAGAAGAAGAGCAGGAGCCAGGAG
TTGTGATTCTCAAAGTTAACTTCCTCTCACTAGCTGCCGAGACTCCTGTGACTCTCCAAG
TTGTTACAGAAGCCGACAAGTTCTCCATCTCCTCCAGCGGTGAGTTCACCACCAGAGTGA
AGCTCGACTACGATGAGGCTCCACACAACTACTCAGTGACCATCTCCATCTCTGACGGGG
TCTACAGTGACAGTGCGGTCGTGGAGGTTCAAGTCACTGACATCAATGACAACAGTCCTG
TTTTTACCTCCAGTTCTGTCACTGAATCAGTCCCAGAGGACGCAGAGATAGGATCCAATG
TTACTGTCGTTCCAGCGACAGACAAAGACAGCAGCTTCAACAAGGAGATCAGGTACTCTC
TGAGAGGAGGAGAGGGGAGGTTCTCTGTTGGTCCCGTGTCTGGGATGGTGAGTGTGGCTG
GTGCTCTTGATAGGGAGACTAAGGCAGAGTACAACCTGCTGGTGGTGGCTGAAGATCAGG
GTCGTCCAGTCAGGTCGGCCACAGCCTCCCTGCTGGTCCGTGTGTCCGACATCAACGATA
ACGTCCCCAAGTTCTCAGAGGCTGAGTATCCGGTAGAAGTCTTAGAGACAGAGTCAGTGG
GTAAAAGCCTGCTCACTCTATCAGCCGTGGACCCTGATGAAGGAGCAAATGGGAGAGTTA
CTTACAGTATTTTCCAGCAAAGTCCGTCATCAGACCTTCCTGTCTTTGAGTTGGACTCTT
CCAGCGGGACTCTGCGGCTGGCCCAGCCTCTGGACTACAGTGAGGTGAAGGTGTACAGTC
TCAAAGTTCAGGCCTCTGATGGAGGGACTCCCTCTCTGGTTGGGAACGGCTCTGTGGTGG
TGAAGGTGAAGGACGTGAACAACAACCCACCTGAGTTCAGTAAGGAAAGCTATGATGTGG
CCGTCTTTGAGAACCTGGCCAGCGGTGCGTCCATCCTGACCCTGGAGGTCACTGACAGGG
ATGAG-------GGAGGATTTGTGGGAACACTGCGGATCCTTCCAGAATCTGCTCCTTTT
TCCATCAGTTCTGATGGGACAATCAGAGTGAGGAACTCTACAGCTCTGGACAGAGAGACC
ACTGGGACGTTCTTGTTTCAGGTTGAAGCAAAGGAGACAGAGCCGCCAAATCATGTTTCT
ATGGCAAATTTGAATGTAACTCTTCTGGATGAGAACGACAACAGCCCTAAATTCACCAGC
AGCAAGTATGAGAGCAAAGTCTTCATCAACCAAACAGAGGGGATGTTGCTCCTGAAGGTT
GAGGCTGAAGATCCAGATGCAGGTGTCAATGGACAAATCAAATACTCCATTGACTTTGGG
AATCAGAACAACTACTTCTCCATTGATGAAAACACCGGAGCAATCACTCTGACGAAAGTG
ATTCCAGTGAAAGAACATCAAACCTTGGAGTTCTTGTTGTTCATTACAGCCAGAGATGGA
GGTGTAGTGTCGCACTCCGCCTCAGCACAGGTGGAGATTCTTGCTGTTGGAGATACAAAA
CCACAGTTCACACAGAGCACCTACAGTGGCACCATAGAAGAAGAGAGAGACCCAGGAACA
GTGATCTTCAAGGTTGATTTCCTTGCAACAGGAGAGATTCCTGTGACTCTCCAAGTTGTT
ACAGAAGCCGACAAGTTCTCCATCTCCTCCAGCGGTGAGTTCACCACCAGAGTGAAGCTC
GACTACGATGAGGCTCCACACAACTACTCAGTGACCATCTCCATCTCTGACGGGGTCTAC
AGTGACAGTGCGGTCGTGGAGGTTCAAGTCACTGACATCAATGACAACAGTCCTGTTTTT
ACCTCCAGTTCTGTCACTGAATCAGTCCCAGAGGACGCAGAGATAGGATCCAATGTTACT
GTCGTTCCAGCGACAGACAAAGACAGCAGCTTCAACAAGGAGATCAGGTACTCTCTGAGA
GGAGGAGAGGGGAGGTTCTCTGTTGGTCCCGTGTCTGGGATGGTGAGTGTGGCTGGTGCT
CTTGATAGGGAGACTAAGGCAGAGTACAACCTGCTGGTGGTGGCTGAAGATCAGGGTCGT
CCAGTCAGGTCGGCCACAGCCTCCCTGCTGGTCCGTGTGTCCGACATCAACGATAACGTC
CCCAAGTTCTCAGAGGCTGAGTATCCGGTAGAAGTCTTAGAGACAGAGTCAGTGGGTAAA
AGCCTGCTCACTCTATCAGCCGTGGACCCTGATGAAGGAGCAAATGGGAGAGTTACTTAC
AGTATTTTCCAGCAAAGTCCGTCATCAGACCTTCCTGTCTTTGAGTTGGACTCTTCCAGC
GGGACTCTGCGGCTGGCCCAGCCTCTGGACTACAGTGAGGTGAAGGTGTACCGTCTCAAA
GTTCAGGCCTCTGATGGAGGGACTCCCTCTCTGGTTGGGAACGGCTCTGTGGTGGTGAAG
GTGAAGGACGTGAACAACAACCCACCTGAGTTCAGTAAGGAAAGCTATGATGTGGCCGTC
TTTGAGAACCTGGCTAGCGGTGCGTCCATCCTGACCCTGGAGGTCACTGACAGGGATGAG
GGTGGATTCTCTGATGGTTACTTCCTCTATACCAAGGACACCTTTGATATTAACAGACAA
GGTGTGGTCTCACTGAGGAAGGACGTCACCTTGGACAGAGAGACAACGGACAGCTACGTA
TTACAGGTCGTGGCGGTGGATCAGGTCATTGATGGTCTCAATTCAACAGCTCAGCTCAAC
ATCACCGTCCTGGACTACAATGACAATGCACCACAGTTCCCAAGTATCCCAGACCCCCTT
ACTATCCCTGAAGACGACTACTCAGAGGAAAATCCAGGAGAAATTTTCACCATCGTGCCC
ACAGATGCCGACCTCGGGCCCAACGGAGAGGTCACCCTGTCCCTCCCCTCCCCTCACCCA
CTCTTTAGATTCAGAGAGGACGGGACGTTGCTGGCTGTTGGCTCTCTGGATCGGGAGAGC
AGGGAAATGTATGATCTGGTTGTGAGGGCCTCAGACAAAGGCAGCCCACAGAGAGAGAAC
ATCACCACAGTCAGAGTGCGCCTCATCGATGTCAATGACAACAGACCTGAGTTCAGCTCC
AGCAGCTACGTCAGCAGCATCCTACTGAAAGACGCTGAGGAAGGGAAGCTGCTTCTGAAC
CTGTCTGCCACCGACAGAGACGCAGGGAACAACTCACTCATCACCTACAGTTTCTCTGCA
GGAAGTTCTCCATATTTGGCCTTAGACAGTGAGAGTGGGGCTGTGACATTGACCTCTGAC
CTCGCTGATGTCACAGAAGATACCACCATAGTGCTGACAGCCATGGCTAAAGACCATGGC
CAGCCTCCTCTGCACTCCACAGCTCGTGTCGTGGTGAATCTGAGGGTTGTCAGTCTGGTG
GAGGGCGTGGCCTTCCAAAGCTCCTCCTACAACTTCAGCCTACTTGAGAACCAGCCGGCG
GGGGTGATGGTGGGGGCGGTCTGGGCCTCCTCAGGAAGTAACCTTTACAATGTCTCTTAC
ACACTAAAAACACACACTGACCTGTTCTCCGTCGATGCCAGTGGAGCCGTCCTGACCAGA
ACGGTGCTGGACAAAGAAGAGCAGGAGTGGTACTTCCTGGATGTGGAGGCAGTGGACACA
AGGACTCCCCCTACGACGGCTGTGGCAATG----------------GTCAGAGTTCAGGT
GGA-GGATGTGAACGAGCCTCCACAGTTTCCCTCTGAGGTTTATCGTGCCTCTGTGTTCA
GCATCGCACCGTATAAAACCCCCGTCATCTATGTCAAGGCTTCAGACCCTGATGTCGGTG
AGGGGGGTCAGCTTGTCTACAGTGTGTCAGGGGACAGTCCTTACTTTGACGTGGAGCCGT
CCTCGGGTCTGGTGTACGTGGTGTCAGTGGTGGGTCTGACTGGACAGACAGCTGTAGTGG
AGGTGAAGGCCAAAGACCGTGGAGACCTTTACGCTACGACTAAGGTGGAGGTGGAGGTGC
AGGGAAGTGCAAGCAGTGATGACGTAGCGGTCATCTCTCTCAACAAGCCTGCCAACATAG
TGGAGCAGAAAGTCCCACAGTTGGAGAAGTCTTTGGGTGCAGCTCTGGAATGGACTGTGA
ACATCATTGAGGTGACGAGCGCTAACAGAGGATCCTCTGAGTCCAGATTGCTGAGAGCTG
CAGTGAAGACTTTGGTCAGCTTCATCAGTGTAGATGGGGGAGAGGTTGTTTCCTCTGAAG
AGGTCACAAAG-------------------------------------------------
------------------------------------------------------------
------------------------------------------------------------
------------------------------------------------------------
------------------------------------------------------------
------------------------------------------------------------
------------------------------------------------------------
------------------------------------------------------------
--TAA
