# Supplementary material for: Chromosome-Level Genome Assembly of the Speckled Blue Grouper (Epinephelus cyanopodus) Provides Insight into Its Adaptive Evolution
Source: Biology (Basel). 2022 Dec 13;11(12):1810. doi: 10.3390/biology11121810 (PMC9775623; doi:10.3390/biology11121810)
Supplement: Supplementary file 1 [file biology-11-01810-s001.zip › Supplemental Data/HO01480.align]

>Ecy-GLEAN-10022766_Ecy
ATGCCCGAAGCAGCGGCGGCGGCACCGCGGGTCTCAAACATGAGCAAAAACAAAGGAGGG
GCGTATGTGGACCGCGACAAACCGGCCCAGATCCGCTTCAGTAACATCTCTGCTGCCAAA
GCTGTTGCAGATGCCATCAGAACAAGCCTGGGGCCCAAAGGAATGGACAAGATGATCCAG
GATGAGAAAGGTGACGTGACCATTACCAACGATGGCGCCACCATCCTGAAGCAGATGCAG
GTGCTCCACCCTGCAGCCAAAATGCTGGTGGAACTGTCCAAAGCCCAGGATATTGAGGCG
GGAGACGGCACAACATCTGTGGTGGTGATTGCTGGAGCGCTGTTGGACGCCTGCTCCAAA
CTGCTGCAGAAAGGTATCCACCCCACCACCATCTCAGAGTCCTTCCAGAAGGCTGTGGAG
AAAGGTGTGGAGGTGCTGACGGGCATGAGCCGGCCGGTGCAGCTGAGCGACCGCGAGACG
CTGCTCAACAGCGCCACCACGTCGCTGTGCTCCAAGGTGGTGTCGCAGTACTCCAGTCTG
CTGGCTCCCATGAGCGTGGACGCCGTCATGAGAGTCATCGACCCGGCCACCGCCACTGGG
GTCGACCTGCAGGACATCAAAATCATCAAGAAGCTCGGAGGGACCATTGATGACTGTGAG
CTGGTGGACGGCCTGGTGCTGACCCAGAGGGTGGCCAACACCGGTGTATCCCGTGTGGAG
AAGGCCAAGATCGGCCTCATCCAGTTCTGCCTGTCCCCTCCCAAAACTGACATGGACAAC
CAGATCGTGGTGTCAGACTACGCCCAGATGGACCGCGTGCTGCGGGAGGAGCGCGCTTAC
ATCCTCAACATGGTGAAACAGATCAAGAAAGCCGGCTGCAACGTGCTGCTCATCCAGAAG
TCCATCCTCAGAGACGCTCTGAGCGACCTCGCCCTGCACTTCCTCAACAAAATGAAGATC
ATGGTGGTGAAGGAGATCGAGAGAGAGGACATTGAGTTCATCTGCAAGACTCTTGGCACC
AAGCCCATCGCCCACATCGACCACTTCACTCCAGAGATGCTCGGCACAGCAGAGCTGGCA
GAGGAGGTCAACCTGGATGGCTCCGGCAAGCTGGTCAAGATCACAGGCTGCACCAGCCCC
GGGAAGACGGTGAGCATTGTGGTTCGAGGCTCCAACAAGCTGGTGATCGAGGAGGCAGAG
CGCTCCATCCATGATGCGCTGTGTGTCATCCGCTGCCTGGTCAAGAAGAGGGCTCTGATA
GCTGGCGGCGGTGCTCCAGAGATCGAGCTGGCCGTGCGTCTGGCAGAGTACTCGCGCACT
CTGGCTGGCATGGAGGCCTATTGTGTGCGGGCGTACGCTGACGCCCTGGAAGTGATCCCC
TCAACACTGGCTGAGAACGCAGGCCTGAACCCCATCTCCACTGTGACAGAGCTCCGCAAC
AGGCACGCCCAGGGAGACAAGATGGCCGGCATAAACGTCCGCAAGGGAGGAATCTCCAAC
ATCCTGGAGGAGCTGGTGGTGCAGCCTTTATTGGTCTCCATCAGCGCTTTGACCCTTTCC
ACAGAGACGGTCCGCAGCATCCTCAAGATCGATGACGTGCTGGAGTATGAAGACTCAGGC
TCTGATTTCTGTGATGAGGACTACATGGCGAAGGGCGGCCCTCTTTTGATGACTGACTAC
AGAGCAGCAGGAGACCGCCTCAACCTGAGTGAAATCTTCTTCTCCAACGAGGAGTACTAC
AGCAAGCTGGAGGAGCTGAAGAAGGCCCACCTTCGCACCATGGCTGAGCTGGAGAGCATG
TATCGGCGGAAGCTGCAGCTCAAGGCCATGGAGCCTCTGGACACGACGATGCTGGAGACA
GGCCGGCACAGGCTGCCATGGTTGAACAGCAGCCCAGCAGCTTCACGCCGTTTGAGGAAG
TCGCACTCTGCTGTTGAGCTCAGGAGGGGCTCCAGACAGTCAGACTCTTCAGACGAAGAT
GAAGCTGCCAGTAACGATGTGGAGAAAGGCCTGCTTTTTTCTCCTAAAGAACACATCAAA
AACATGTGGCAGGACTTTAAGCTGTCCCCCTACAATCGCCACCTCACATCCTCCTCGATG
CACAGCCTGCCAGCAGACCAGAAAAGACTGCGAAATGGAAAAGGAAAGAAGAGGCAGCGG
CATAAAGATGGAGAGCGGGAGCACTGGAAACACAGAATGACCGTCCCGAAACCTTTTCAG
ATGACGCTGCGTGAGGCTGAGAGACGAAAGCGTGGCATAAAAACACGCTCAGAGATCGAA
CAGGAGAATGCAGAGCTACGACGGCAGCTAGAAGAACTGACAGAGTGCCAGAAGAAGTTC
CGTGCCAGCCCCGTACCAGCTCACGTTCACCTCCCGCTGTATGAAGAGCTGCAGGAGCGC
ACCGAGGAGCGGCGGCGGATGAGAGAGCGAGAAGATCAGCATCTTCGATCCATCCAGAAG
CCCTTCAGCTTCCTGGAGAGGGAGCGACTGAAGAAGGAGCAGAAACAGCTGCTGAGCCCA
CAACTGTCTGACCGGGAGAAATTTAAACCCTTCAAGGCCAAACCTGTGCCCAAGGCAGTG
TACGCAGCAGCATCAGGGGAGCAGATGAAGGAGGAGCAGCTGTACCGGTCCATCAAGATA
CAGATGAGAGCTCAGGAGATGCTCAGCAGTGCTTCAATGCCCCCCAGCATGCTCGCACGA
CGGCTCAGTGACCGCAAGAAGACCAAAGACGGCAGCGCTTCAGAGGATGAAAACTTCTCC
CACAAGCCCCAAATTAATAAGGAGGTGCCAGACTTTGATGCCAGTTATCGACGCTTCCAG
AAACACCTGGAGAAACATAAAGAAGTGAAGCCCACGACTGCCTGCGAACCCTTTGATTTG
AGGACGTCGCACATCACTTCACACCGTGAACGCATCCTGGCAGACATCGAGAAGGAACAG
ACCAGCCCTCGGATAACACGCTGGCCGTACATCAGCCCCGGGCTGACTCGTACGGCAAAC
TCAAGTCTGTGTTCATCCCTCTCTGGTAGCCTGGAGCTCCTGCCCACCAAAGTCACAGAT
GCCACCAGAAAGCGCCATGAGGCTCTGATTGTTGCACCCATATCCTCAACTACCTGCCCC
CGTCCTCCTGAAGACCCCGTCCCATCCAAACCTTTCTCCACCGGTGACCAGATTGTCTCC
CTGAGCAGAAAGGTGCTGGAGCAGAGGAAGAAGGCTGAGGAGGAGGAGGAGCAGTGGAAG
GAGAGGCAGAAGCAGAGGGAGAAGAAGCTGCAAAAGGTGGTGTTAAAACGAGCGCAGGCC
AATGACCCCCACACGGCTCTCTCACAGACGCACCCGTCCAAACTCAAAGAATTCAGGAAA
CAAGAGCTTCAGCGCAGGAGGGAGTACCAGCAGGAGGTAAAAGAGATGCAGCGAAGAGT-
-----------------------------------GAGGAATGCCAAACAGGCGGCGGAG
AAGCGCTACACAGACGCCCTTCACGGATGTGATCTGACTGAAGAGTTTATCAGCAGCAAG
GCGGCCAAATCAGGATCTGCACGCAAAGCCTCCCCGTCCAGTGACAGCAGACAGAGTGAC
CAAGACGAGCCCGACATGGGATACAAACCTGTTTACTACAGAAAGGTCTTCCTGGACGAT
GAA------------GACGTGGACACAAGGGACGGAGGGAGCGACGCAACTTCACTAAAC
CACCGTGATGGAGAGGACGCCAGCAGTCACCACTCGGATCAGGATTATCGCAGAAATGAT
GATGATGA------CCACTCAGATGAAAGTTACCACTACTCAGACGATCATGAGAACTAT
TCAGACGACAGCGAGCATGATGCCGACACCACACAGCAGGAAGCAGGGGAGTGA
>OF06738-RA_aka
AT---------------------------------------------------------G
GCGAACGCCCACCG-GACAAA------------TGTTTTGGTCACTTC------------
------------------------------------------------------------
------------------------------------------------------------
GTGTT-----------TGAAAACGCCGGTAGACCCGCACA--------------------
-------------------------------CCAAAGCGCCGTTAG--------------
-----------------------------CTTCTTA------------------------
-----------------------------------------------CGAGCGCGAGAGA
GTGCT-------------------------------------------------------
---------------------GCCGT--------------ACACGGCTAC----------
-------------------AAGTCAT----------------------------------
------------------------------------------------------------
---------------------------------------------------ATGGACAAC
CGG------------GACTACGA-------------------------------------
------------------------------------------------------------
------------------------------------------------------------
--------GAAGGA----------------------------------------------
------------------------------------------------------------
------------------------------------------------------------
------------------------------------------------------------
------------------------------------------------------------
------------------------------------------------------------
------------------------------------------------------------
------------------------------------------------------------
------------------------------------------------------------
------------------------------------------------------------
--------------------------------------GCTGGAGTATGAGGACTCAGGC
TCTGATTTCTGTGATGAGGACTATGTGGCGAAGGGCGGCCCTCTTTTGATGACTGACTAC
AGAGCAGCAGGAGACCGCCTCGACCTGAGTGAAATCTTCTTCTCAAACGAGGAGTACTAC
AGCAAGCTGGAGGAGCTGAAGAGGGCCCACCTTCGCACCATGGCTGAGCTGGAGAGCATG
TATCGGCGGAAGCTGCAGCTCAAGGCCATGGAGCCTCTGGACATGACGATGCTGGAGACA
GGCCGGCACAGGCTGCCATGGTTGAACAGCAGCCCAGCAGCTTCACGCCGTTTGAGGAAG
TCGCACTCTGCTGTTGAGCTCAGGAGGGGCTCCAGACAGTCAGACTCTTCAGACGAAGAT
GAAGCTGCCAGTAATGATGTGGAGAAAGGCCTGCTTTTTTCTCCTAAAGAACACATCAAA
AACATGTGGCAGGATTTTAAGCTGTCCCCCTACAATCGCCACCTTACATCCTCCTCGATG
CACAGCCTGCCAGCAGACCAGAAAAGACAGCGAAAGGGAAAAGGAAAGAAGAGGCAGCGG
CATAAAGACGGAGAGCAGGAGCACTGGAAACACAGAATGACCGTCCCGAAACCTTTTCAG
ATGACACTGCGTGAGGCTGAGAGACGAAAGCGTGGCATAAAAACGCGCTCAGAGATTGAA
CAGGAGAATGCAGAGCTACGACGGCAGCTAGAAGAACTGACAGAGTGCCAGAAGAAGTTC
CGTGCCAGCCCCGTACCAGCTCATGTTCACCTCCCGCTGTATGAAGAGCTGCAGGAGCGC
ACCGAGGAGCGGCGGCGGATGAGAGAGCGAGAAGATCAGCATCTTCGATCCATCCAGAAG
CCCTTCAGCTTCCTGGAGAGGGAGCGACTGAAGAAGGAGCAGAAACAGCTGCTGAGCCCA
CAACCGTCTGACCGGGAGAAATTTAAACCCTTCAAGGCCAAACCTGTGCCCAAGGCAGTG
TACGCAGCAGCATCAGGGGAGCAGATGAAGGAGGAGCAGCTGTATCGGTCCATCAAGATA
CAGATGAGAGCTCAGGAGATGCTCAGCAGTGCTTCAATGCCCCCCAGCATGCTTGCACGA
CGGCTCAGTGACCGCAAGAAGACCAAAGACGGCAGCGCTTCAGAGGATGAAAACTTCTCC
CACAAACCCCAAATTAATAAGGAGGTGCCAGACTTCGATGCCAGTTATCGACGCTTCCAG
AAACACCTGGAGAAACATAAAGAAGTGAAGCCCACGACTGCATGCGAACCCTTTGAATTA
AGGACGTCACACATCACTTCACACCGTGAACGCATCCTGGCAGACATCGAGAAGGAGCAG
ACCAGCCCTCGGATAACACGCTGGCCGTACATCAGCCCTGGGCTGACTCGTACAGCAAAC
TCAAGTCTGTGTTCATCCCTCTCTGGTAGCCTGGAGCTCCTGCCCACTAAAGTCACAGAT
GCCACCAGAAAGCGCCATGAGGCT------------------------------------
------------------------------------------------------------
GTG---AGAAAGGTGCTGGAGCAGAGGAAGAAGGCTGAGGAGGAGGAGGAGCAGTGGAAG
GAGAGGCAGAAGCAGAGGGAGAAGAAGCTGCAGAAGGTGGTGTTAAAACGAGCGCAGGCC
AACGACCCCCACACGGCTCTCTCACAGACACACCCGTCCAAACTCAAAGAATTCAGGAAA
CAAGAGCTTCAGCGCAGGAGGGAGTACCAGCAGGAGGTAAAAGAGATGCAGCGAAGAGTG
AAGGGGAGGCCGCTGCTGCTGGAGCAGATTGCACAGAGGAATGCCAAACAGGCAGCGGAG
AAGCGCTACACAGACGCCCTGCACGGATGTGATCTGACTGAAGAGTTTATCAGCAGCAAG
GCGGCCAAATCAGGATCTGCACGCAAAGCCTCCCCATCCAGTGACAGCAGACAGAGTGAC
CAAGACGAGCCCGACATGGGATACAAACCTGTTCACTACAGAAAGGTCTTCCTGGATGAT
GAA------------GATGTGGATACAAGGGACGGAGGGAGCGACGCGACTTCACTAAAC
CACCGTGATGGAGAGGACGCCAGCAGTCACCACTCGGATCAGGATTATCGCAGAAATGAT
GATGATGATGA---CCACTCAGATGAAAGTTACCACTACTCAGACGATCATGAGAACTAT
TCAGACGACAGCGAGCACGATGCTGACACCACTCAGCAGGAAGCAGGGGAGTGA
>C.altivelis-GLEAN-10025327_alt
AT---------------------------------------------------------G
GCGAACGCCCACCG-GACAAA------------CGTTTTGGTCACTTC------------
------------------------------------------------------------
------------------------------------------------------------
GTGTT-----------TGAAAACGCCGGTAGACCCGCACA--------------------
-------------------------------CCAAAGCGCCGTTAG--------------
-----------------------------CTTCTTA------------------------
-----------------------------------------------CGAGCGCGAGAGA
GTGCT-------------------------------------------------------
---------------------GCCGT--------------ACACGGCTAC----------
-------------------AAGTCAT----------------------------------
------------------------------------------------------------
---------------------------------------------------ATGGACAAC
CGG------------GACTACGA-------------------------------------
------------------------------------------------------------
------------------------------------------------------------
--------GAAGGA----------------------------------------------
------------------------------------------------------------
------------------------------------------------------------
------------------------------------------------------------
------------------------------------------------------------
------------------------------------------------------------
------------------------------------------------------------
------------------------------------------------------------
------------------------------------------------------------
------------------------------------------------------------
--------------------------------------GATGGAGTATGAGGACTCAGGC
TCTGATTTCTGTGATGAGGACTACGTGGCGAAGGGCGGCCCTCTTTTGATGACTGACTAC
AGAGCAGCAGGAGACCGCCTTGACCTGAGTGAAATCTTCTTCTCCAACGAGGAGTACTAC
AGCAAGCTGGAGGAGCTGAAGAGGGCCCACCTTCGCACCATGGCTGAGCTGGAGAGCATG
TATCGGCGGAAGCTGCAGCTCAAGGCCATGGAGCCTCTGGACGTGACGATGCTGGAGACA
GGCAGGCACAGGCTGCCATGGTTGAACAGCAGCCCAGCAGCTTCACGCCGTTTGAGGAAG
TCGCACTCAGCTGTTGAGCTCAGGAGGGGCTCCAGACAGTCAGACTCTTCAGATGAAGAT
GAAGCTGCCAGTAACGATGTGGAGAAAGGCCTGCTTTTTTCTCCTAAAGAACATATCAAA
AACATGTGGCAGGATTTCAAGCTGTCCCCCTACAATCGCCACCTTACATCCTCCTCGATG
CACAGCCTGCCAGCAGACCAGAAAAGACAGCGAAAGGGAAAAGGAAAGAAGAGGCAGGGG
CATAAAGTCGGAGAGCAGGAGCACTGGAAACACAGAATGACCGTCCCAAAACCTTTTCAG
ATGATGGTGCGTGAGGCTGAGAGACGAAAGCACGCCATAAAAACACGCTCAGAGATCGAA
AAGGAGAATGCAGAGCTGCGACGGCAGCTAGAAGAACTGACAGAGTGCCAGAAGAAGTTC
CGTGCCAGCCCCGCACCAGCTCATGTTCACCTCCCGCTGTATGAAGAGCTGCAGGAGCGC
ACCAAGGAGCGGCGGCGGATGAGAGAACGAGAAGATCAGCATCTTCGATCCATCCAGAAG
CCCTTCAGCTTCCTGGAGAGGGAGCGATTGAAGAAGGAGCAGAAACAGCTGCTGAGCCCA
CAACCGTCTGACCGGGAGAAATTTAAACCCTTCAAGGCCAAGCCTGTGCCCAAGGCAGTG
TACGCAGCAGCATCAGGGGAGCAGATGAAGGAGGAGCAGCTGTATCGGTCCATCAAGATA
CAGATGAGAGCTCAGGAGATGCTCAGCAGTGCTTCAATGCCCCCCAGCATGCTTGCACGA
CGGCTCAGTGACCGCAAGAAGACCAAAGACGGCAGCGCTTCAGAGGATGAAAACTTCTCC
CACAAGCCCCAAATTAATAAGGAGGTGCCAGACTTCGATGCCAGTTATCGACGCTTCCAG
AAACACCTGGAGAAACATAAAGAAGTGAAGCCCACGACTGCATGCGAACCCTTTGAATTG
AGGACGTCGCACATCACTTCACACCGTGAACGCATCTTGGCAGACATCGAGAAGGAGCAG
ACCAGCCCTCGGATAACACGCTGGCCGTACATCAGCCCCAGGCTGACTCGTACGGCAAAC
TCAAGTCTGTGTTCATCCCTCTCTGGTAGCCTGGAGCTCCTGCCCACCAAAGTCACAGAT
GCCACCAGAAAGCGCCATGAGGCTCTGATTGTTACACCCATATCCTCAACTATCTTCCCC
CGTCCTCCTGAAGACCCCATCCCATCCAAACCTTTCTCCACCGGTGACCAGATTGTCTCC
CTGAGCAGAAAGGTGCTGGAGCAGAGGAAGAAGGCTGAGGAGGAGGAGGAGCAGTGGAAG
GAGAGGCAGAAGCAGAGGGAGAAGAAGCTGCAGAAGGTGGTGTCAAAACGAGCGCAGGCC
AACGACCCCCACACGGCTCTCTCACAGACGCACCCCTCCAAACTCAAAGAATTCAGGAAA
CAAGAGCTTCAGCGCAGGAGGGAGTACCAGCAGGAAGTAAAAGAGATGCAGCGAAGAGTG
AAGGGGAGGCCGCTGCTGCTGGAGCAGGTTGCACAGAGGAATGCCAAACAGGCGGCGGAG
AAGCGCTACACAGACGCCCTGCACGGATGTGATCTGACTGAAGAGTTTATCAGCAGCAAG
GCGGCCAAATCAGGATCTGCACGCAAAGCCTCCCCGTCCAGTGACAGCAGACAGAGTGAC
CAAGACGAGCCCGACATGGGATACAAACCTGTTCACTACAGAAAGGTCTTCCTGGATGAT
GAA------GACGTGGACGTGGACACAAGGGACAGAGGGAGC------------------
------------------------------------------------------------
------------------------------------------------------------
---------------------------------------------------TGA
>E.fuscoguttatus.26755_fus
AT---------------------------------------------------------G
GCGAACGCCCACCG-GACAAA------------CGTTTTGGTCACTTC------------
------------------------------------------------------------
------------------------------------------------------------
GTGTT-----------TGAAAACGCCGGTAGACCCGCACA--------------------
-------------------------------CCAAAGCGCCGTTAG--------------
-----------------------------CTTCTTA------------------------
-----------------------------------------------CGAGCGCGAGAGA
GTGCT-------------------------------------------------------
---------------------GCCGT--------------ACACGGCTAC----------
-------------------AAGTCAT----------------------------------
------------------------------------------------------------
---------------------------------------------------ATGGACAAC
CGG------------GACTACGA-------------------------------------
------------------------------------------------------------
------------------------------------------------------------
--------GAAGGA----------------------------------------------
------------------------------------------------------------
------------------------------------------------------------
------------------------------------------------------------
------------------------------------------------------------
------------------------------------------------------------
------------------------------------------------------------
------------------------------------------------------------
------------------------------------------------------------
------------------------------------------------------------
--------------------------------------GCTGGAGTATGAGGACTCAGGC
TCTGATTTCTGTGATGAAGACTATGTGGCGAAGGGTGGCCCTCTTTTGATGACTGACTAC
AGAGCAGCAGGAGACCGCCTTGACCTGAGTGAAATCTTCTTCTCCAACGAGGAGTACTAC
AGCAAGTTGGAGGAGCTGAAGAAGGCCCATCTTCGCACCATGGCTGAGCTGGAGAGCATG
TATCGGCGGAAGCTGCAGCTCAAGGCCATGGAGCCTCTGGATGTGACGATGCTGGAGACA
GGCAGGCACAGGCTGCCGTGGTTGAACAGCAGCCCAGCAGCTTCACGCCGTTTGAGGAAG
TCGCACTCTGCTGTTGAGCTCAGGAGGGGCTCCAGACAGTCAGACTCTTCAGATGAAGAT
GAAGCTGCCAGTAACGATGTGGAGAAAGGCCTGCTTTTTTCTCCTAAAGAACATATCAAA
AACATGTGGCAGGATTTTAAGCTGTCCCCTTACAATCGCCACCTTACATCCTCCTCGATG
CACAGCCTGCCAGCAGACCAGAAAAGACAGCGAAAGGGAAAAGGAAAGAAGAGGCAGGGG
CATAAAGACGGAGAGCAGGAGCAGTGGAAACACAGAATGACCGTCCCGAAACCTTTTCAG
ATGACGGTGCGTGAGGCTGAGAGACGAAAGCGTGGCATAAAAACACGCTCAGAGATCGAA
AAGGAGAATGCAGAGCTGCGACGGCAGCTAGAAGAACTGACAGAGTGCCAGAAGAAGTTC
CGTGCCAGCCCCGTACCAGCTCATGTTCACCTCCCGCTGTATGAAGAGCTGCAGGAGCGC
ACCGAGGAGCGGCGGCGGATGAGAGAGCGAGAAGATCAGCATCTTCGGTCCATCCAGAAG
CCCTTCAGCTTCCTGGAGAGGGAGCGACTGAAGAAGGAGCAGAAACAGCTGCTGAGCCCA
CAACCGTCTGACCGGGAGAAATTTAAACCCTTCAAGGCCAAGCCTGTGCCCAAGGCAGTG
TACGCAGCAGCATCAGGGGAGCAGATGAAGGAGGAGCAGCTGTATCGGTCCATCAAGATA
CAGATGAGAGCTCAGGAGATGCTCAGCAGTGCTTCAATGCCCCCCAGCATGCTTGCACGA
CGGCTCAGTGACCGCAAGAAGACCAAAGACGGCAGCGCTTCAGAGGATGAAAACTTCTCC
CACAAGCCCCAAATTAATAAGGAGGTGCCAGACTTCGATGCCAGTTATCGACGTTTCCAG
AAACACCTGGAGAAACATAAAGAAGTGAAGCCCACGACTGCATGCGAACCCTTTGAATTG
AGGACGTCGCACATCACTTCACACCGTGAACGCATCCTGGCAGACATCGAGAAGGAGCAG
ACCAGCCCTCGGATAACACGCTGGCCGTACATCAGCCCCAGGCCGACTCGTACGGCAAAC
TCAAGTCTGTGTTCATCCCTCTCTGGTAGCCTGGAGCTCCTGCCCACCAAAGTCACAGAT
GCCACCAGAAAGCGCCATGAGGCTCTGATTGTTGCACCCATATCCTCAACTATCTGCCCC
CGTCCTCCTGAAGACCCCATCCCATCCAAACCTTTCTCCACCGGTGACCAGATTGTCTCC
CTGAGCAGAAAGGTGCTGGAGCAGAGGAAGAAGGCTGAGGAGGAGGAGGAGCAGTGGAAG
GAGAGGCAGAAGCAGAGGGAGAAGAAGCTGCAGAAGGTAGTGTTAAAACGAGCACAGGCC
AACGACCCCCACACGGCTCTCTCACAGACGCACCCGTCCAAACTCAAAGAATTCAGGAAA
CAAGAGCTTCAGCGCAGGAGGGAGTACCAGCAGGAGATAAAAGAGATGCAGCGAAGAGTG
AAGGGGAGGCCGCTGCTGCTGGAGCAGGTTGCACAGAGGAATGCCAAACAGGCAGCGGAG
AAGCGCTACACAGACGCCCTGCACGGATGTGATCTGACTGAAGAGTTTATCAGCAGCAAG
GCGGCCAAATCAGGATCTGCACGCAAAGCCTCCCCGTCCAGTGACAGCAGACAGAGTGAC
CAAGACGAGCCCGACATGGGATACAAACCTGTTCACTACAGAAAGGTCTTCCTGGATGAT
GAAGACGTGGACGTGGACGTGGACACAAGGGACGGAGGGAGCGACGCGACTTCACTAAAC
CACCGTGATGGAGAGGACTCCAGCAGTCACCACTCGGATCAGGATTATCGCAGAAATGAT
GATGATGA------GCACTCAGATGAAAGTTACCACTACTCAGACGATCATGAGAATTAT
TCAGACGACAGCGAGCATGATGCTGACACCACACAGCAGGAAGCAGGGGAGTGA
>Epmoa-GLEAN-10019175_moa
AT---------------------------------------------------------G
GCGAACGCCCACCG-GACAAA------------CGTTTTGGTCACTTC------------
------------------------------------------------------------
------------------------------------------------------------
GTGTT-----------TGAAAACGCCGGTAGACCCGCACA--------------------
-------------------------------CCAAAGCGCCGTTAG--------------
-----------------------------CTTCTTA------------------------
-----------------------------------------------CGAGCGCGAGAGA
GTGCT-------------------------------------------------------
---------------------GCCGT--------------ACACGGCTAC----------
-------------------AAGTCAT----------------------------------
------------------------------------------------------------
---------------------------------------------------ATGGACAAC
CGG------------GACTACGA-------------------------------------
------------------------------------------------------------
------------------------------------------------------------
--------GAAGGA----------------------------------------------
------------------------------------------------------------
------------------------------------------------------------
------------------------------------------------------------
------------------------------------------------------------
------------------------------------------------------------
------------------------------------------------------------
------------------------------------------------------------
------------------------------------------------------------
------------------------------------------------------------
--------------------------------------GCTGGAGTATGAGGACTCAGGC
TCTGATTTCTGTGATGAGGACTACGTGGCGAAGGGCGGCCCTCTTTTGATGACTGACTAC
AGAGCAGCAGGAGACCGCCTCGACCTGAGTGAAATCTTCTTCTCCAACGAGGAGTACTAC
AGCAAGCTGGAGGAGCTGAAGAGGGCCCACCTTCGCACCATGGCTGAGCTGGAGAGCATG
TATCGGCGGAAGCTGCAGCTCAAGGCCATGGAGCCTCTGGACGTGACGATGCTGGAGACA
GGCAGGCACAGGCTGCCGTGGTTGAACAGCAGCCCAGCAGCTTCACGCCATTTGAGGAAG
TCGCACTCTGCTGTTGAACTCAGGAGGGGCTCCAGACAGTCAGACTCTTCAGACGAAGAT
GAAGCTGCCAGTAACGATGTGGAGAAAGGCCTGCTTTTTTCTCCTAAAGAACACATCAAA
AACATGTGGCAGGATTTTAAGCTGTCCCCCTACAATCGCCACCTTACATCCTCCTCAATG
CACAGCCTGCCAGCAGACCAGAAAAGACAGCGAAAGGGAAAAGGAAAGAAGAGGCAGGGG
CATAAAGACGGAGAGCAGGAGCACTGGAAACACAGAATGACCGTCCCGAAACCTTTTCAG
ATGACGGTGCGTGAGGCTGAGAGACGAAAGCGTGGCATAAAAACACGCTCAGAGATCGAA
CAGGAGAATGCAGAGCTGCGACGGCAGCTAGAAGAACTGACAGAGTGCCAGAAGAAGTTC
CGTGCCAGCCCCGTACCAGCTCATGTTCACCTCCCGCTGTATGAAGAGCTGCAGGAGCGC
ACCGAAGAGCGGCGGCGAATGAGAGAGCGAGAAGATCAGTATCTTCGATCCATCCAGAAG
CCCTTCAGCTTCCTGGAGAGGGAGCGACTGAAGAAGGAGCAGAAACAGCTGCTGAGCCCA
CAACTGTCTGACCGGGAGAAATTTAAACCCTTCAAGGCCAAGCCTGTGCCCAAGGCAGTG
TACGCAGCAGCATCAGGGGAGCAGATGAAGGAGGAGCAGCTGTATCGGTCCATCAAGATA
CAGATGAGAGCTCAGGAGATGCTTAGCAGTGCTTCAATGCCCCCCAGCATGCTTGCACGA
CGGCTCAGTGACCGCAAGAAGACCAAAGACGGCAGCGCTTCAGAGGATGAAAACTTCTCC
CACAAGCCCCAAATTAATAAGG--------------------------------------
------------------------------------------------------------
----------------------------------------------------------AG
ACCAGCCCTCGGATAACACGCTGGCCGTACATCAGCCCCGGGCCGACTCGTACGGCAAAC
TCAAGTCTGTGTTCATCCCTCTCTGGTAGCCTGGAGCTCCTGCCCACCAAAGTCACAGAT
GCCACCAGAAAGCGCCATGAGGCT------------------------------------
------------------------------------------------------------
GTGAGCAGAAAGGTGCTGGAGCAGAGGAAGAAGGCTGAGGAGGAGGAGGAGCAGTGGAAG
GAGAGGCAGAAGCAGAGGGAGAAGAAGCTGCAGAAGGTGGTGTTAAAACGAGCGCAGGCC
AACGACCCCCACACGGCTCTCTCACAGACGCACCCGTCCAAACTCAAAGAATTCAGGAAA
CAAGAGCTTCAGCGCAGGAGGGAGTACCAGCAGGAGGTAAAAGAGATGCAGCGAAGAGTG
AAGGGGAGGCCGCTGCTGCTGGAGCAGGTTGCACAGAGGAATGCCAAACAGGCAGCGGAG
AAGCGCTACACAGACGCCCTGCACGGATGTGATCTGACTGAAGAGTTTATCAGCAGCAAG
GCGGCCAAATCAGGATCTGCACGCAAAGCCTCCCCGTCCAGTGACAGCAGACAGAGTGAC
CAAGACGAGCCCGACATGGGATACAAACCTGTTCACTACAGAAGGGTCTTCCTGGATGAT
GAA------GATGTGGACGTGGACACAAGGGACGGAGGGAGCGACGCGACTTCACTAAAC
CACCGTGATGAAGAGGAAGCCAGCAGTCACCACTCGGATCAGGATTATCGCAGAAATGAT
GATGATGA------GCACTCAGATGAAAGTTACCACTACTCAGACGATCATGAGAATTAT
TCAGACGACAGCGAGCATGATGCTGACACCACACAGCAGGAAGCAGGGGAGTGA
>XP-033479557.1_lan
AT---------------------------------------------------------G
GCGAACGCCCACCG-GACAAA------------CGTTTTGGTCACTTC------------
------------------------------------------------------------
------------------------------------------------------------
GTGTT-----------TGAAAACGCCTGTAGACCCGCACA--------------------
-------------------------------CCAAAGCGCCGTTAG--------------
-----------------------------CTTCTTA------------------------
-----------------------------------------------CGAGCGCGAGAGA
GTGCT-------------------------------------------------------
---------------------GCCGT--------------ACACGGCTAC----------
-------------------AAGTCAT----------------------------------
------------------------------------------------------------
---------------------------------------------------ATGGACAAC
CGG------------GACTACGA-------------------------------------
------------------------------------------------------------
------------------------------------------------------------
--------GAAGGA----------------------------------------------
------------------------------------------------------------
------------------------------------------------------------
------------------------------------------------------------
------------------------------------------------------------
------------------------------------------------------------
------------------------------------------------------------
------------------------------------------------------------
------------------------------------------------------------
------------------------------------------------------------
--------------------------------------GCTGGAGTATGAGGACTCAGGC
TCTGATTTCTGTGATGAGGACTACATGGCGAAGGGCGGCCCTCTTTTGATGACTGACTAC
AGAGCAGCAGGAGACCGCCTCGACCTGAGTGAAATCTTCTTCTCCAACGAGGAGTACTAC
AGCAAGCTGGAGGAGCTGAAGAGGGCCCACCTTCGTACCATGGCTGAGCTGGAGAGCATG
TATCGGCGGAAGCTGCAGCTCAAGGCCATGGAGCCTCTGGACGTGACGATGCTGGAGACA
GGCAGGCACAGGCTGCCGTGGTTGAACAGCAGCCCAGCAGCTTCACGCCGTTTGAGGAAG
TCGCACTCTGCTGTTGAGCTCAGGAGGGGCTCCAGACAGTCAGACTCTTCAGACGAAGAT
GAAGCTGCCAGTAACGATGTGGAGAAAGGCCTGCTTTTTTCTCCTAAAGAACATATCAAA
AACATGTGGCAGGATTTTAAGCTGTCCCCTTACAATCGCCACCTTACATCCTCCTCGATG
CACAGCCTGCCAGCAGACCAGAAAAGACAGCGAAAGGGAAAAGGAAAGAAGAGGCAGGGG
CATAAAGTCGGAGAGCAGGAGCACTGGAAACACAGAATGACCGTCCCGAAACCTTTTCAG
ATGACGGTGCGTGAGGCTGAGAGACGAAAGCGTGGCATAAAAACACGCTCAGAGATCGAA
AAGGAGAATGCAGAGCTACGACGGCAGCTAGAAGAACTGACAGAGTGCCAGAAGAAGTTC
CGTGCCAGCCCCGTACCAGCTCATGTTCACCTCCCGCTGTATGAAGAGCTGCAGGAGCGC
ACCGAGGAGCGGCGGCGGATGAGAGAGCGAGAAGATCAGCATCTTCGATCCATCCAGAAG
CCCTTCAGCTTCCTGGAGAGGGAGCGACTGAAGAAGGAGCAGAAACAGCTGCTGAGCCCA
CAACCGTCTGACCGGGAGAAATTTAAACCCTTCAAGGCCAAGCCTGTGCCCAAGGCAGTG
TACGCAGCAGCATCAGGGGAGCAGATGAAGGAGGAGCAGCTGTATCGGTCCATCAAGATA
CAGATGAGAGCTCAGGAGATGCTCAGCAGTGCTTCAATGCCCCCCAGCATGCTTGCACGA
CGGCTCAGTGACCGCAAGAAGACCAAAGATGGCAGCGCTTCAGAGGATGAAAACTTCTCC
CACAAGCCCCAAATTAATAAGGAGGTGCCAGACTTCGATGCCAGTTATCGACGCTTCCAG
AAACACCTGGAGAAACATAAAGAAGTGAAGCCCACGACTGCATGCGAACCCTTTGAATTG
AGGACGTCGCACATCACTTCACACCGTGAACGCATCCTGGCAGACATCGAGAAGGAGCAG
ACCAGCCCTCGGATAACACGCTGGCCGTACATCAGCCCCGGGCCGACTCGTACGGCAAAC
TCAAGTCTGTGTTCATCCCTCTCTGGTAGCCTGGAGCTCCTGCCCACCAAAGTCACAGAT
GCCACCAGAAAGCGCCATGAGGCT------------------------------------
------------------------------------------------------------
GTG---AGAAAGGTGCTGGAGCAGAGGAAGAAGGCTGAGGAGGAGGAGGAGCAGTGGAAG
GAGAGGCAGAAGCAGAGGGAGAAGAAGCTGCAGAAGGTGGTGTTAAAACGAGCGCAGGCC
AACGACCCCCACATGGCTCTCTCACAGACGCACCCGTCCAAACTCAAAGAATTCAGGAAA
CAAGAGCTTCAGCGCAGGAGGGAGTACCAGCAGGAGGTAAAAGAGATGCAGCGAAGAGTG
AAGGGGAGGCCGCTGCTGCTGGAGCAGGTTGCACAGAGGAATGCCAAACAGGCAGCGGAG
AAGCGCTACACAGACGCCCTGCACGGATGTGATCTGACTGAAGAGTTTATCAGCAGCAAG
GTGGCCAAATCAGGATCTGCACGCAAAGCCTCCCCGTCCAGTGACAGCAGACAGAGTGAC
CAAGACGAGCCCGACATGGGATACAAACCTGTTCACTACAGAAAGGTCTTCCTGGATGAT
GAA------GACGTGGACGTGGACACAAGGGACGGAGGGAGCGACGCGACTTCACTAAAC
CACCGTGATGGAGAGGAAGCCAGCAGTCACCACTCGGATCAGGATTATCGCAGAAATGAC
GATGATGATGATGCGCACTCAGATGAAAGTTACCACTACTCAGACGATCATGAGAACTAT
TCAGACGACAGCGAGCATGATGCTGACACCACTCAGCAGGAAGCAGGGGAGTGA
