# Supplementary material for: Chromosome-Level Genome Assembly of the Speckled Blue Grouper (Epinephelus cyanopodus) Provides Insight into Its Adaptive Evolution
Source: Biology (Basel). 2022 Dec 13;11(12):1810. doi: 10.3390/biology11121810 (PMC9775623; doi:10.3390/biology11121810)
Supplement: Supplementary file 1 [file biology-11-01810-s001.zip › Supplemental Data/HO01482.align]

>C.altivelis-GLEAN-10025335_alt
ATGCTGGTTGGTGGTGCGTTCGCGCTCCTGCTCTTTCTCATCAGTAGAGGTTCTGCTGGG
GATGTTCTGCCTCCAACAAACGTGACCCTGAGCTGCACCAATCTCAATGTCACAGTCAGC
TGGAAGTACCGGGAACGGCAATCACAAACCAGCTTCAGGGTATACATTGGAGGATCTGCT
GGGGATTATGAGACCGAAACCACGGCCCATCAGTACGATCTGAGCCACTTTGTTTGGCAA
TCTGAGGAGCGCTACTTGGCTTTCCATTACGTCACTGTAACAGCCATAGAGGGCGGCAAC
CAGTCCCAATCAGTAACATCTGAAACGTTCACCTTTAACAAGTTGAAGTATGCTCAGAAA
AGATGTCCATTGGATTTCCCTCCTGCGGATCTGAATGAGAATGATTCTGGGGCCACAGTC
AGTTTCGTGAATCCCCTTTACTTCTACAGAGAACTGAAGGAGGTTGGCAAACCGAATGCT
GTCACCTTTATATACAATGTCTTTTCAGATGGAGCCTTGAAGTCGGGACCTGCTGAGTGC
ACAGCGGCACAGGAACACTGCAAACATGATGTCTCATTTCCTGAGGGTGTGGAGAAGTGC
GTCAACTTGAGTGGATGGCTGAATGCCGGGAATAATGTTGGTGGGGTGGTGTTCAGAGAG
AGCGGCCGCATTTGTCTCAGAGAATCAACTGAGCTCCATGCTGTAGTGCTTACTGTAATG
CTGTTCGTCCTCGCCATCGTAATCACTGTGATAATAATTATCATCTGTAAGGCAAATGCC
TGGACAATGAAGACAGACAGTTTACCCAAACCTCTGATCTCAGAGCTGCACCCCATGGAC
CGGGACAT---GTATGCTTATATGTCCCACGAACACTTCAGTCAGGTGATTGTCAGCCAG
CCCTGCAAGAACCCGTCCGTCAGCTCTGAAGAGGACAACCATCTCATGGAGAACCTGGAC
AGCAGCACCGGCTCCGGTTTCCAGCATGATGGGTTGTACATGGAGGGAGGACTTTCAGAG
GGATACGGGAGAGGTGATGACTCTGAAAACAGCTCAGTGAAATCAGAGACTGATTCGACT
GGTTT---GGAGGAGGAGGATGAGGAGGAGTTGGAGGA------GGTGTCACCCTACGAC
TGCCCACACACTCTGCAGGTGGACATGGGAGATGGAGACATGGTCACAGGTTACAGCAAG
AGGTAA
>XP-033480472.1_lan
ATGCTGGTTGGTGGTGCGTTCACGGTCCTGCTCTTTCTCATCAGTAGAGTTTCTGCTGGT
AATGTTCTACCTCCAACAAATGTGACCCTGAGCTGCACCAATCTCAACGTCACAGTCAGT
TGGAAGTACCGGGAACGGCAACCACAAACCAGCTTCCGGGTACACATTACAGGATCTGCT
GGGGATTATGAGACCGAAACCACGGACCATCAGTACGATCTGAGCCACTTCGTCTGGCAA
TCTGAAGAGCGCTACTTGGCCTTCCATTACGTCACTGTAACAGCCATAGAGGGCGGCAAC
CAGTCCAAATCAGTACATTCTGAAACGTTCACCTTTAACAAGTTCAATTATCCTCAGAAA
AGATGTGCATTGGATTTCCCTCCTGCGGATCTGAATGAGAATGATTCTGGGGCCACAGTC
AGTTTTGTGAATCCCCTCTACTTCTACAGAGAACTGAAGGAGGCTGACAAACCGAATACT
GTCACCTTTATATACAATGTCTTTTCAGATGGAGCCTTGAAGTCGGGACCTGCTGAGTGC
ACAGCGGCACATGAACACTGCAAACATGATGTCTCATTTCTTGAGGGTGTGGAGAAGTGC
GTCAACTTGAGTGGATGGCTGAATGCCGGGAATAATGTTGGTGGGGTGGTGTTCAGAGAG
AGCGGTCGCATTTGTCTCAGTGAATCAACTGAGCTCCATGCTGTAGCGCTTACTGTAATG
CTGTTCGTCCTCGCCATCTTAATCAGTGGCATAATAATTATCATCTATAATGCAAATGCC
TGGACAATGAAGATACCCAGTTTCCCCAAACTTCTGATCTCAGAGCCGCACCCCAGGGAA
TGGGACAT---GTATGCTCATATGTCCCACGAACACTTCAGTCAGGCGATTGTCAGCCAG
CCCTGCAAGAACCCGTCAGTCAGCTCTGAAGAGGAGAACCATCTCATGGAGAACCTGGAC
AGCAGCACCGGCTCCGGTTTCCAGCATGATGAGTTCTACATGGAGGGAGGACGTTCAGAG
GGATACGGGAGAGGTGATGACTCTGAAAACAGCTCAGTGAAATCAGAGACTGATTCGACT
GGTTT---GGAGGAGGAGGATGAGGAAGAGTTGGAGGAGGTGTCGGTGTCACCCTACGAC
TGCCCACACACTCTGCAGGTGGACATGGGTGATGGAGACATGGTCACAGGTTATAGCAAG
AGGTAA
>E.fuscoguttatus.26808_fus
ATGCTGGTTGGTGGTGCGTTCACGCTCCTGCTCTTTCTCATCAGTAGAGGTTCTGCTGGG
GATGTTCTACCTCCAACAAACGTGACCCTGAGCTGCACCAATCTCAACGTCACAGTCAGC
TGGAAGTACCAGGAACGGCAACCACAAACCAGCTTCCGGGTACACATTACAGGATCTGCT
GGGGATTATGAGACCGAAACCACGGACCATCAGTACGATCTGAGCCACTTCGTCTGGCAA
TCTGAAGAGCGCTACTTGGCCTTCCATTACGTCACTGTAACAGCCATAGAGGGCGGCAAC
CAGTCCCAATCAGTACAATCTGAAACGCTCACCTTTAACAAGTTAAAGTATGCTCATAAA
ACATGTCCATTGGATTTCCCTCCTGCGGATCTGAATGAGAATGATTCTGGGGCCACAGTC
AGTTTTGTGAATCCCCTTTACTTCTACAGAGAACTGAAGGAGGTTGGCAAACCGAATGCT
GTCACCTTTATATACAATGTCTTTTCAGATGGAGCCTTGAAGTCGGGACCTGCTGAGTGC
ACAGCGGCACAGGAACACTGCAAACATGATGTCTCATTTCCTGAGGGTGTTGAGAAGTGC
GTCAACTTGAGTGGATGGCTGAATGCCGGGAATAATGTTGGTGGGGTGGTGTTCAGAGAG
AGCGGCCGCATTTGTCTCAGTGAATCAACTGAGCTCCATGCTGTAGCGCTTACTGTAATG
CTGTTCATCCTCGCCATCGTAATCAGTGTGATAATAATTATCATCTATCAGGCAAACGCC
TGGACAACGAAGATACCCAGTTTACCCGAACCTCTGATCTCAGAACCACACCCCAGGGAA
CGGGACAT---GTATGCTCATATGTCCCACGAACACTTCAGTCAGGTGATTGTCAGCCAG
CCCTGCAAGAACCCGTCAGTCAGCTCTGAAGAGGAGAACCATCTCATGGAGAACTTGGAC
AGCAGCGCCGGCTCCAGTTTCCAGCATGATGGGTTGTACATGGAGGGAGGACGTTCAGAG
GGATACGGGAGAGGTGATGACTCTGAAAACAGCTCAGTGAAATCAGAGACTGATTCGACT
GGTTTGGAGGAGGAGGAGGATGAGGAAGAGTTGGAGGA------GGTGTCACCCTACGAC
TGCCCACACACTCTGCAGGTGGACATGGGTGATGGAGACATGGTCACAGCTTACAGCAAG
AGGTAA
>Epmoa-GLEAN-10019181_moa
ATGCTGGTTGGTGGTGTGTTCACGCTCCTGCTCTTTCTCATCAGTGGAGTTTCTGCTGGG
GATGTTCTGCCTCCAACAAACGTGACCCTGAGCTGCACTAATCTCAATGTCACAGTCAGC
TGGAAGTACCGGGAACGGCAACAACAAACCAGCTTCAGGGTATACATTAGAGGATCTGCT
GGGGATTATGAGACCGAAACCACGGACCATCAGTACGATCTGAGCCACTTCGTCTGGCAA
TCTGAAGAGCGCTACTTGGACTTCTACTACGTCACTGTAACAGCCATAGAGGGCGGCAAC
CAGTCCCAATCAGTAACATCTGAAACATTCACCTTTAACAAGTTCAGTTATCCTCAGAAA
AGATGTGCGTTGGATTTCCCTCCTGCGGATCTGAATGAGAATGATTCTGGGGCCACAGTC
AGTTTTGTGAATCCCCTCTACCTCTACAGAGAACTGAAGGAGGCTGACAAACCGTATACT
GTCACCTTTATATACAATGTCTTTTCAGATGGAGCCTTGAAGTCGGGACCTGCTGAGTGC
ACAGCGGCACAGGAACACTGCAAACATGATGTCTCATTTCCTGAGGGTGTGGAGAAGTGC
GTCAACTTGAGTGGATGGCTGAATGCCGGGAATAATGTTGGTGGGGTGGTGTTCAGAGAG
AGCGGTCGCATTTGTCTCAGTGAATCAACTGAGCTCCATGCTGTAGTGCTTACTGTAATG
CTGTTCGTCCTCGCCATCGTAATCAGTGTGATAGTAATTATCATCTATAAGGCAAACGCC
TGGACAATGAAGATACCCAGCTTACCCGAACCTCTGATCTCAGAGCCGCACCCCAGGGAC
CGGGACAT---GTATGCTCATATGTCCCACGAACACTTCAGTCAGGTGATTGTCAGCCAG
CCCTGCAAGAACCCGTCAGTCAGCTCTGAAGAGGAGAACCATCTCATGGAGAACCTGGAC
AGCAGCGCCGGCTCCGGTTTCCAGCATGATGGGTTGTACATGGAGGGAGGACTTTCAGAG
GGATACGGGAGAGGTGATGACTCTGAAAACAGCTCAGTGAAATCAGAGACTGATTCGACT
GGTTT---GGAGGAGGAGGATGAGGAGGAGTTGGAGGA------GGTGTCACCCTACGAC
TGCCCACACACTCTGCAGGTGGACATGGGTGATGGAGACATGGTCACAGGTTACAGCAAG
AGGTAA
>OF06742-RA_aka
ATGCTGGTTGGTGTTGCGTTCACGCTCCTGCTCTCTCTCATCAGTGGAGTTTCTCCTGGG
GTTGTTCTGCCTCCAACAAACGTGACCCTGAGCTGCACTAATTTCAACGTCACAGTCAGC
TGGAAGTACCAGGAACGGCAACCACAAACCAGCTTCAGGGTATACATTAAAGGACGTGCA
GGGTATTATGAGACCGAAACCACAGACCATCAGTACGATCTGAGCCACTTCGTCTGGCAA
TCTGAAGAGCGCTACTTGGACTTCTACTACGTCACTGTAACAGCCATAGAGGGCGGCAAC
CAGTCCCAATCAGTAACATCCGAAACATTCACCTTTAACAAGTTCAATTATCCTCAGAAA
AGATGTGCATTGGATTTCCCTCCTGTGGATCTGAATGAGAAGGATTCTGGGACCACAGTC
AGTTTCGTGAATCCCCTCTACTTCTACAGAAAACTGAAGGAGGCTGACAAACCGTATACT
GTCACCTTTATATACAGTGTCTTTTCAGATGGAGCCTTGAAGTTGGGAGATACTGAGTGC
ACAGCATCACAGGAACACTGCAAATATGATGTCTCATTTCCTGAGGGTGTGGAGAAGTGC
GTCAACTTGAGTGGATGGCTGAATGCCGGGAATAATGTTGGAGGAGTGGTGTTCAGAGAG
AGCGGCCGCATTTGTCTCAGTGAATCAAATGATCTCCATGCTGTAGCGCTTACTGTAATG
CTGTTCGTCCTCGCCATCGTAATCGGTGTGATAATAATTTTCATCTGTAAAGTAAGGGCC
TGGACAATGAAGATACCCAGTTTACCCGAACCTCTGATCCCAAAGCCGCAACCCAAGGTA
CA---------GTATGCTCATGTGCCCCGCGAAGCCTTCAGTCAGGTGACTGTCAGCCAG
CCCTGCAAGAAACTGTCAGTCAGCTCTGAAGAGGAGAACCATCTCATGGAGAACCTGGAC
AACAGCGCCGGCTCTGGTTTCCGGCATGATGGGTTGTACATGGAGGGAGGACTTTCAGAG
GAATACGGGAGAGGTGATGACTCTGAAAACAGCTCAGTGAAATCAGAGACTGATTCGACT
GGTTT---GGAGGAGGAGGAGGAGGAGGA---------------GGTGTCACCCTACGAC
AGCCCACACACTGTGCAGGTGGACATGGGTGATGGAGACAAGGTCACAGGCTACAGCAAG
AGGTAA
>Ecy-GLEAN-10022772_Ecy
ATGCTGGTTGGTGGTGCGTTCACGCTCCTGCTCTTTCTCATCAGTGGAGTCTCTCCTGGG
GTTGTTCTGCCTCCAACAAACGTGACCCTGAGCTGCACTAATTTCAACGTCACAGTCAGC
TGGAAGTACCGGGAACGGCAACCACAAACCAGCTTCAGGGTATACATTAAGGGACGTGCA
GGGCATTTTGAGACCGAAACCACAGACCATCAGTACGATCTGAGCCACTTGGTCTGGCAA
TCTGAAGAGCGCTACTTGGACTTCTACTACGTCACTGTAACAGCCATAGAGGGCGGCAAC
CATTCCCAATCAGTACCATCTGAAACATTCACCTTTAACACGTTCAATTATCCTCAGAAA
AGATGTGCATTGGATTTCCCTCCTGCGGATCTGAATGAGAAGGATTCTGGGACCACAGTC
AGTTTCGTGAATCCCCTCTACTTCTACAGAGAACTGAAGGAGGCTGACAAACTGGGAACT
GTCACCTTTATATACAATGTCTCTTCACATGGAGCCTTGGAGTCGAGACTTACTGAATGC
ACAGCATCACAGGAACACTGCAAACATGATGTCTCATTTCCTGAGGGTGTGGAGAAGTGC
GTCAACTTGAGTGGATGGCTGAATGCCGGGAATAATATTGGAGGAGTGGTGTTCAGAGAG
AGCGGCCACATTTGTCTCAGTGAATCAAATGATCTCCATGCTGTAGCGCTTACTGTAATG
CTGTTCGTCCTCGCCATCGTAATCAGTGTGATAATAATTTTCATCTGTAAAGTTAGGGCC
TGGACAATGAAGACACCCAGTTTACCCAAACCTCTGGTCCCAGAGTCGCAACCCAGGGAA
CAGGACATGAGGTATGCTGATGTGCCCCACGAAGACTTCAGTCAGTTGACTGTCAGCCAG
CCCTGCAAGAAACTGTCAGTCAGCTCTGAAGAGGAGAACCATCTCATGGAGAACCTGGAC
AGCAGCGCCGGCTCCGGTTTCCGGCATGATGGGTTGTACATGGAGGGAGGACTTTCAGAG
GAATACGGGAGAGGTGATGACTCTGAAAACAGCTCAGTGAAATCAGAGACTGATTCGACT
GGTTT---GGAGGAGGAGGAGGAGGA---------------------GTCACCCTACGAC
AGCCCACACACTGTGCAGGTGGACATGGGTGATGGAGACATGGTCACAGGTTACAACACG
AGGTAA
