# Supplementary material for: Chromosome-Level Genome Assembly of the Speckled Blue Grouper (Epinephelus cyanopodus) Provides Insight into Its Adaptive Evolution
Source: Biology (Basel). 2022 Dec 13;11(12):1810. doi: 10.3390/biology11121810 (PMC9775623; doi:10.3390/biology11121810)
Supplement: Supplementary file 1 [file biology-11-01810-s001.zip › Supplemental Data/HO01487.align]

>Ecy-GLEAN-10022782_Ecy
ATGCACTACAAGTCAGGTGACTGTAAGGTGACGCCGAGATGTCACGCATGCGCGGTGCGA
CTCAAAGCATTTCCTGTCAAGATGGCGCTGAGCAGAGGAGCAGGGTTGTGGAGGACATGC
TGCAGGTTGTTGCCCAGCCAGCCTCTCCTGCCTCCGGCTGCTGTCCGGACACAGAGCTCC
GTGAGCGGGGTCCTGCTGCCCCGCACCTCCCTGTCTAGTCCACCGTGGCCGGAGCAGGTG
ATCCCTGTGTCGGAGGAGGAGGAGCGGAGCCGGCACGCCGCCGTGGTGAGCACCGTGAAC
CAGCGGATCCAGCAGCAGGACTTCGGCCGCCTGTTCGCCGTGGTGCACCTCGCCAGCCGC
CAGTGGAAGGTCACCGTCGAGGACCTGATCCTGATCGAGAACCACATCGAGGCGGAGTGC
GGGGAGCGGATCCGCCTGGAGAAGGTGCTGCTGGTCGGGGCGGAGGACTTCACCCTGCTG
GGCAGGCCGCTGCTGGGGAAAGACCTGGTCCGGGTCGAGGCCACCGTCATCGAGAAGACC
GAGTCCTGGCCCAAAGTGCACATGAAGTTCTGGAAGAGACACCGGTACCAGCGCAAGAAG
ATCATCATCCAGCCGCAGACGGTGCTGAGGATCAACAGCATCGAGCTGAACCCCAGACTC
TCGTGA
>OF06753-RA_aka
------------------------------------------------------------
---------------------ATGGCGCTGAGCAGGGGAACAGGATTGTGGAGGACATGC
TGCAGGTTGTTGCCCAGACAACCTCTCCTGTCTCCAGCTGCTGTCCGGACACAGAGCTCC
GTGAGCGGGGACCTGCTGCCCCGCACCTCCCTGTCTAGTCCACCGTGGCCGGAGCAGGTG
ATCCCTGTATCGGAGGAGGATGAGCGGAGCCGGCACGCCGCCGTGGTGAGCACCGTGAAC
CAGCGGATCCAGCAGCAGGACTTCGGCCGCCTGTTCGCCGTGGTGCACTTCGCCAGCCGT
CAGTGGAAGGTCACCGTCGAGGATCTGATCCTGATCGAGAACCACATCGAGGCGGAGTGC
GGGGAGCGGATCCGCCTGGAGAAGGTGCTGCTGGTCGGGGCGGAGGACTTCACCCTGCTG
GGCAGGCCTCTGCTGGGGAAGGACCTGGTCCGGGTCGAGGCCACCGTCATCGAGAAGACC
GAGTCCTGGCCCAAAGTGCACATGAAGTTCTGGAGGAGACACCGGTACCAGCGCAAGAAG
ATCATCATCCAGCCGCAGACGGTGCTGAGGATCAACAGCATCGAGCTGGCCCCCAGACTC
TCATGA
>C.altivelis-GLEAN-10025346_alt
------------------------------------------------------------
---------------------ATGGCGCTGAGCAGGGGAGCAGGATTGTGGAGGACATGC
TGCAGGTTGTTACCCAGACAGCCTCTCCTGTCTCCAGCTGCTGTCCGGACACAGAGCTCC
GTGAGCGGGGACCTGCTGCCTCGCACCTCCCTGTCTAGTCCACCGTGGCCGGAGCAGGTG
ATCCCGGTATCGGAGGAGGAGGAGCGGAGCCGGCACGCCGCCGTGGTGAGCACCGTGAAC
CAGCGGATCCAGCAGCAGGACTTCGGCCGCCTGTTCGCCGTGGTGCACTTCGCCAGCCGT
CAGTGGAAGGTCACCGTCGAGGACCTGATCCTGATCGAGAACCACATCGAGGCGGAGTGC
GGGGAGCGGATCCGCCTGGAGAAGGTGCTGCTGGTCGGGGCGGAGGACTTCACCCTGCTG
GGCAGGCCTCTGCTGGGGAAGGACCTGGTCCGGGTCGAGGCCACCGTCATCGAGAAGACC
GAGTCCTGGCCCAAAGTGCACATGAAGTTCTGGAAGAGACACCGGTACCAGCGCAAGAAG
ATCATCATCCAGCCGCAGACGGTGCTGAGGATCAACAGCATCGAGCTGGCCCCCAGACTC
TCATGA
>E.fuscoguttatus.26923_fus
------------------------------------------------------------
---------------------ATGGCGCTGAGCAGGGGAGCAGGATTGTGGAGGACATGC
TGCAGGTTGTTACCCAGACAACCTCTCCTGTCTCCAGCTGCTGTCCGGACACAGAGCTCC
GTGAGCGGGGACCTGCTGCCCCGCACCTCCCTGTCTAGTCCACCGTGGCCGGAGCAGGTG
ATCCCGGTATCGGAGGAGGAGGAGCGGAGCCGGCACGCCGCCGTGGTGAGCACCGTGAAC
CAGCGGATCCAGCAGCAGGACTTCGGCCGCCTGTTCGCCGTGGTGCACTTCGCCAGCCGC
CAGTGGAAGGTCACCGTCGAGGACCTGATCCTGATCGAGAACCACATCGAGGCGGAGTGC
GGGGAGCGGATCCGCCTGGAGAAGGTGCTGCTGGTCGGGGCGGAGGACTTCACCCTGCTG
GGCAGGCCTCTGCTGGGGAAGGACCTGGTCCGGGTCGAGGCCACCGTCATCGAGAAGACC
GAGTCCTGGCCCAAAGTGCACATGAAGTTCTGGAAGAGACACCGGTACCAGCGCAAGAAG
ATCATCATCCAGCCGCAGACGGTGCTGAGGATCAACAGCATCGAGCTGGCCCCCAGACTC
TCATGA
>Epmoa-GLEAN-10019188_moa
------------------------------------------------------------
---------------------ATGGCGCTGAGCAGGGGAGCAGGATTGTGGAGGACATGC
TGCAGGTTGTTACCCAGACAACCTCTCCTGTCTCCAGCTGCTGTCCGGACACAGAGCTCC
GTGAGCGGGGACCTGCTGCCCCGCACCTCCCTGTCTAGTCCACCGTGGCCGGAGCAGGTG
ATCCCGGTATCGGAGGAGGAGGAGCGGAGCCGGCACGCCGCCGTGGTGAGCACCGTGAAC
CAGCGGATCCAGCAGCAGGACTTCGGCCGCCTGTTCGCCGTGGTGCACTTCGCCAGTCGC
CAGTGGAAGGTCACCGTCGAGGACCTAATCCTGATCGAGAACCACATCGAGGCGGAGTGC
GGGGAGCGGATCCGCCTGGAGAAGGTGCTGCTGGTCGGGGCGGAGGACTTCACCCTGCTG
GGCAGGCCTCTGCTGGGGAAGGACCTGGTCCGGGTCGAGGCCACCGTCATCGAGAAGACC
GAGTCCTGGCCCAAAGTGCACATGAAGTTCTGGAAGAGACACCGGTACCAGCGCAAGAAG
ATCATCATCCAGCCGCAGACGGTGCTGAGGATCAACAGCATCGAGCTGGCCCCCAGACTC
TCATGA
>XP-033480690.1_lan
------------------------------------------------------------
---------------------ATGGCGCTGAGCAGGGGAGCAGGATTGTGGAGGACATGC
TGCAGGTTGTTACCCAGACAACCTCTCCTGTCTCCAGCTGCTGTCCGGACACAGAGCTCC
GTGAGCGGGGACCTGCTGCCCCGCACCTCCCTGTCTAGTCCACCGTGGCCGGAGCAGGTG
ATCCCGGTATCGGAGGAGGAGGAGCGGAGCCGGCACGCCGCCGTGGTGAGCACCGTGAAC
CAGCGGATCCAGCAGCAGGACTTCGGCCGCCTGTTCGCCGTGGTGCACTTCGCCAGTCGC
CAGTGGAAGGTCACCGTCGAGGACCTGATCCTGATCGAGAACCACATCGAGGCGGAGTGC
GGGGACCGGATCCGCCTGGAGAAGGTGCTGCTGGTCGGGGCGGAGGACTTCACCCTGCTG
GGCAGGCCTCTGCTGGGGAAGGACCTGGTCCGGGTCGAGGCCACCGTCATCGAGAAGACC
GAGTCCTGGCCCAAAGTACACATGAAGTTCTGGAAGAGACACCGGTACCAGCGCAAGAAG
ATCATCATCCAGCCGCAGACGGTGCTGAGGATCAACAGCATCGAGCTGGCCCCCAGACTC
TCATGA
