# Supplementary material for: Chromosome-Level Genome Assembly of the Speckled Blue Grouper (Epinephelus cyanopodus) Provides Insight into Its Adaptive Evolution
Source: Biology (Basel). 2022 Dec 13;11(12):1810. doi: 10.3390/biology11121810 (PMC9775623; doi:10.3390/biology11121810)
Supplement: Supplementary file 1 [file biology-11-01810-s001.zip › Supplemental Data/HO01490.align]

>C.altivelis-GLEAN-10025350_alt
ATGGGTCCAGTTTGGCTCCTTGTTCTGCTCCCATCCCTCCTCAGAGCGCAGGTGACTCCA
GACTTCACATCAGGAGTCACAGTGGAGACAAACAACAGCACTGACTCTTCAACAAACAGC
ACAGGAACCTCAGATGTCTCCACCAGCCTCTCCACTTCCTTCAGACCCTCAGAGCCTTCT
GGGTTTGCAGTGACGCCTTCAGAAGCTCCCACACAGGAGGAAGATGACTGGTCACCAGCA
GAGACCTTCCTGTACACTGGAGACCCTTCCACACTGGAGACAGCCCGCTGCTCACGGGCG
TACAGCTCGCCGGGGCAGCCCGGATCCCTGCCTGTCAGCTTTAGTGCCCCCCTCCGGCCA
GCTCAGAATGCGCTGGCCAGCACCGCCAACTTCCTCAATATGATCTTCCAGGCCAGTGAC
CTGCGGGAGAGCACAGTGCAGGAGGACATGGAGTGGTACCATGCTCTGGTCCGCGCCCTC
CTGGAGGCCGACCTGCTCATCCGGCGGGCCCTGCTGACCTTCGACGCTGACCCGACATCC
CCGGTGCCACAGCTGGTGCTCTGCGCCTCCCGCAACCCGACAGCCAAGGTGCAGACCATC
ATCCTCCAGGACTTATCCAAGTCGTGGGG-GAGCCTGCACCCGCCTGCCCCAGCCCCCGA
CGACAGCTGGTTCAGAAGCTTTAAATTCCCAGAGTCCAACCAGCCGATGGCGGCCCTGTC
CAAGAGGGTGCTCCTCAATGACCTGAGCACCTTGGACACACCCAAGTGGAGGCAGGGTGA
CAGCTACGTGACCAATCACAGCGGTGTGCGCTGGGGCAGCGCCCCTTTCCTCGACTGCAG
GGATGGACGCTTCGTTCCCAACTGGATGCTCACCCTGTCAACATCTTTCTATGGCCTCAA
GCCTGACCTGACGCCAGAGTTCAGAGGTGTGATCCGTGTGGATGTCAACATTCAAGACAT
CGACTTGGACCAGTGTGCAACAGGAGACAGCTGGTTTGCTGATACCCACCAGTGCAACCG
AACCACCATGGA------------------------------------------------
------------------------------------------------------------
------------------------------------------------------------
------------------------------------------------------------
------------------------------------------------------------
------------------------------------------------GAGGATCCGGGC
GTCTGGCCTCCTGCTGCTGGAGACGATCCTGTTCGGCTCTCTGCTCCTCTACTTCCCGGT
GTTCATTATGTACTTCAAGCCAAGTACATTCAGGTGTATTCTGCTCCGCTGGGTCCGAAT
GCTCGGCTTTTCCATCGTCTACGGGACTGTCACACTGAAAATGTACAGGGTCCTGAAGGT
GTTCCTCTCGCGCACGGCCCAGAGGGTGCCCTACATGTCCAGCCTCCACTTGCTGAGGAT
CCTGGGAGTGATGCTGATGACGGTCAGCTGGTTCCTGTGTGCGTGGACGGTGGGCGTCCT
GCAGAACCGCGACAGGAACATCCCGGTGTTCATCACGACCAACACGTCAGACGGTCAGGG
GTTCAACCTGTGTTACCTGGACCGCTGGGACTACATGATGGCTGTGGCTGAGCTTCTGTT
CCTGTGCTGGGGCAGCTCCCTCTGGACCGCCGTCAGGCCGGTCCCCTCAGCCTTCCACGA
GCCTCGCTACATGGGCATCGCCATCCACAACGAGCTGCTCCTCTCCTCCATGTTTCACCT
GCTCAGGTTCACCTTTCCCTCTCTTCATCCTGATTGGATGTTGTTGCTCTCCTTCACGCA
CACCCATGTGACCATCACTGTGACGCTCGCCCTGCTCTTCATTCCAAAGTTTCTCTATGT
GTCTAAGCCGGGGAGAGAGGAGATTGCAGCAGAGGTATATGAAGATGAAGTGGACCTGCG
GCGCTCCGGCTCGTACCTCAACAGCAGTTTTCACTCTGCTTGGAGTGAGCACAGTGGAGT
GGACCCGGATGACTTTCGGGATGAACTGAAGAAGTTATATGCCCAGTTAGAAGTCCACAA
GACCAAGAAGATGACAGCAAACAACCCTCATCTGTCAAAGAAGCGAAGTTCCCGATGTGC
ATTGGGGAGATCCATTATTAAACGCATTGCTGAGATCCCAGAAAGCATGAGCCGGCAGTG
CAGCCGCGAGGAAAGAGATGGATCCTTCCACAGTAGAATCAGTGTGAATCGGCCCGACTC
TTTTAGGAGGGGCCCAGATACTGTCAGTATCAGTTACAAAAGTTCAATGAAATCATCATC
ACCGTCACCATCCATGCGCAAGTCCCAAAGTGATCATCACTATGTCAGGGAAAGAGATCC
ATCCTTACGTGACTCCATGTTAAAGGCCAACACTGTGAAAAGGTCATCACGGCGATCTGA
GACAGACTCCTTGGATATTCCACCAGGGGTCTGCAAGTCAGCCAGTGCACAAAATCTGAC
AATTGATACCAATCTCCTGCATCCTGATCACACCAGGCTTCATAAGTCCTGGAGTTTAAC
TTCCACAACTGCTCATTCAATGGAGAACATAGCCAAGGTGAACAGAGCCAGCACAGTGCT
GACGAGGTCTAGGCAGAGCATTTCAATAAGTGACCAGACCAGGAGTGCTCTGCAGTCAGA
GTCATATGACAAGGCTGAGGTCTGTCCTTGGGAGGTGGAACCAGAACAATCAGGGGACAA
GAACCAGAAGCATGTCACCTATGCCAACACTGAGGATTGTGAGAGAAAAGGGCCACCGTC
TCCAGAGGTGCTTATCTGTCCCTGGGACCATATACCACCTGTAGAAAAGAATCCTTCAGT
GGATAAGGGAATAGGTGAAACTGAGTCCCCCAAACCACAAGCCCCTGTGTCTGCAAGTGC
ACCGGGCACTCCTAGACCAAAGTTCACAAAAGATCAACGTGTCTTCTCCTTCCGCACCAC
CACCACTAAGTGGCTCTCTGTGAAATCAGTGATGGGATCCATGGACGCAGGGAGCAGATC
CAGTAAGGAGGGAAATTTAAACAAAGAGGATGCCGTTTCACAAAAAAGCCAGGAAAGTGT
TTCCACAACACCAAGATCAGGAACATCTAGTAGACGTCCAAGCATGGAAAAGAGGTCACT
GCAGAAAAGAAGTAAGACAGTAGATAAACCATGCCTTGTGAAGCAGAATGCCATCAGACT
GTCCTCTGGGGATTCTGGGGAGAGAAGCCCAAGAAGGCTCGTGATTGTAAAATCTGCCGT
CTACCCTTGGGACATGGATGATATGCAAAAAGATGGCACCTATGAAAATGTGTTTTTATC
AAGGCAGAACAGCAAACGTGGTAGTATCAGTTCTTGGGAAACTGCCAGTAGCTGTAGAAC
TCCTTCAACTCACAGAAGAGGTAGCAATCGAATCACACCAGTCCGCAATATTTCCCAAAC
AGATGTATGTCCATGGGATGGAGCTGGTACTTCCCAGGAGGGAGAGAGACTAAAGAAGCA
GCAGAGCATTAAAGCAGATGTCTGCCCTTGGGAATCACAGGTATCGGAACCATCTAATAT
ATGTCCCTGGGAATCTCAAGGGCAAGGTAATATGAGAAGACAAGGAAGTGGCCGTGGTGA
AGCGTGTCCTTGGGAAACACAGGATATTCCTGTTATTTATTATACTAATACATCCACAGA
TTCACAGGCACAACTGTCTTTAAAACATACAGCAAATGTATGTCCCTGGGAGACTGCAGA
AAGTCCCCAACCTTCAATAAGGCAAGGTAATGAATATGCTAACGTTTGTCCTTGGGATGC
TCAGGACAAGGCTGAAGTTGTATATGAAAACCTAAATCCTTTGGAAGCTAAGGGATCACT
GTCGGTGCCTATTCGACAAGAGGTTTTGAAGCCTGCTATCTATCCTGGTGCATCAAAAGA
AAGTTCACCAAAATCACCTGCCCTGCATATAGGTAGACAAGTGACCAAGGCAGCAGAAAG
TTGTCCATGGGATTTCCCTGATCCCCCTAAAAACGTGGGGAATATTTGCCCATGGGAAGA
AGAGAACACTGAGCCAACAAATACAGGCTCAAGTACACAAATGACCATCAAGATAGATAT
TTGTCCCTGGGAAACTGGAGAATCAGACAAACCAGAAGACTCACAAAAAGGTGTCTCAAC
TCTGAAAGCTGCTTCCGCAGAGACTGATGGGAAAGATGACAGAAAACTAAACATATGTCC
CTGGGAAACAGACCAGCCTGAAAAAACTGCAGTTAACAAGATGGAAGCACAAGGACTGGA
AAGGCCGGCAGATGTTTGTCCATGGGATAGTGCCAAACCAGAGTCGGGAAAGCCACAAGT
CCCTAAAACATCAGAGAGTCATGTTAAGCAAGACACAGCTTGCGCAAATGTTTGTCCATG
GGATATAGAGGATGCAGGG---GCAGTCAAAACTGAAGTATCAAAAGCATCAGAGAGGCT
ACAAAGACAAGGAAATTCACGGGAAGATGTTTGCCCTTGGGACACAGAGGCCCCAAAAGT
TCTGACAAAGCAAGACAGCGCTCGGGCAGATGTTTGTCCGTGGGAAACAGAAGAGCCAAA
AGTTTTAAAAAAGCAAGATAGCGCTCGTGGAGATGTTTGTCCGTGGGAAACAGAAGAGCC
AAAAGTTTTAAAAAAGCAAGATAGCGCTCGTGAAGATGTTTGTCCGTGGGAAACAGAAGA
GCCAAAAGTTTTCAAAAAGCAAGATAGCGCTCTTGGAGATGTTTGTCCGTGGGAAACAGA
AGAGCCGAGAGTTTTAAAAAAACAAGATAGCGTACGGGAAGAGGTTTGTCCTTGGGATTC
AGATGAGCCAGGAGATGTCAAAAAGCAGGATAGTGCACGTGGAAGTGTTTGTCCATGGGA
GACTGATGAACCAGAAGTTGTCAAAAAGCAGGTGAGTGCACGGGAAAGTGTTTGTCCATG
GGAGACTGATGAACCAGAAGTTGTCAAAAAGCAGGATAGTGCACGGGGAAACGTTTGTCC
ATGGGAGACTGATGAACCAGAAGTTGTCAAAAAGCAAGACAGCACTGGAGCAGATGTTTG
TCCCTGGGAATCTAAGGATCCACAAACCTCAACTGAAAAAGTTCATATTCCCTACAGTGA
CCAAGATGATGTCACAGCAAACCAGGGTCCATGCAGCGAAGAAGAGATTCCAGCAGATAT
CGGCACAGAGCACATAGATGGGTCTAAAGAAAACTTAGCCTTGGGCCGACGGGATGCTTT
GTGTCCCTGGGAGATGGTAAGGAGCAGATCTGGTTCATTCACAGACAATGCCTCAGATGT
CTTTACATGGGAGCCTGAGAATATTCCTGAGGA--AGATGAAGAGGATGATGCAGAATGT
GCTGCTGAGGCTCT----TGTATTCCCGCCTGACTTGTGA---------------
>XP-033481118.1_lan
ATGGGTCCAGTTTGGCTCCTTGTTCTGCTCCCATCCCTCCTCAGAGCGCAGGTGACTCCA
GACTTCACATCAGGAGTCACTGTGGAGACAAACAACAGCACTGACTCTTCAACAAACAGC
ACAGGAACCTCAGATGTCTCCACCAGCCTCTCCACTTCCTTCAGACCCTCGGAGCCTTCT
GGGTTTGCAGTGACGCCTTCAGAAGCTCCCACACAGGAGGAAGATGACTGGTCACCAGCA
GAGACCTTCCTGTACACTGGAGACCCTTCCACACTGGAGACAGCCCGCTGCTCACGGGCG
TACAGCTCGCCGGGGCAGCCCGGATCCCTGCCCGTCAGCTTTAGTGCCCCCCTCCGGCCA
GCTCAGAATGCGCTGGCCAGCACCGCCAACTTCCTCAATATGATCTTCCAGGCCAGTGAC
CTGCGGGAGAGCACAGTGCAGGAGGACATGGAGTGGTACCATGCTCTGGTCCGCGCCCTC
CTGGAGGCCGACCTGCTCATCCGGCGGGCCCTGCTGACCTTCGACGCTGACCCGACATCC
CCGGTGCCACAGCTGGTGCTCTGTGCCTCCCGCAACCCGACAGCCAAGGTGCAGACCATC
ATCCTCCAGGACTTATCCAAGTCGTGGGG-GAGCCTGCACCCGCCTGCCCCAGCCCCCGA
CGACAGCTGGTTCAGAAGCTTTAAATTCCCAGAGTCCAACCAGCCGATGGCGGCCCTGTC
CAAGAGGGTGCTCCTCAATGACCTGAGCACCTTGGACACACCCAAGTGGAGGCAGGGTGA
CAGCTACGTGACCAATCACAGCGGTGTGCGCTGGGGCAGCGCCCCTTTCCTCGACTGCAG
GGATGGACGCTTCGTTCCCAACTGGATGCTCACCCTGTCAACATCTTTCTACGGCCTCAA
GCCTGACCTGACGCCAGAGTTCAGAGGTGTGATCCGTGTGGATGTCAACATTCAAGACAT
CGACTTGAACCAGTGTGCAACAGGAGACAGCTGGTTTGCTGATACCCACCAGTGCAACCG
AACCACCATGGAGTGTGTACCAACTCCAGGCCAGGGCTTTCGACTGGGTCAGTACTGCTG
CCGCTGTAAAGAGGGTTACTACAACCCTGACATAGCCCCTCGGGACTCAGGTGTCGATGC
AGATGGCGGCCCTGTGAATACGAGTGATGACGGCGGCGGCGGTGTGTGCTACCCGAACAT
GCCCATCTGTCTCCCGTGCTGGCCGGGCTGTAAGAGCTGCCAGGACGGCACCCCCTGCTG
GGTGCAAGAGGCCTGGCTTCTCAGGGGTGCCGTGCTGGCCGTCCAGGGCGTCTTCATGCT
CCTCATCTTCGTCAGCATGCTGGTGGCCTACAGGCATCGTAGAAACCGGAGGATCCGGGC
GTCCGGCCTCCTGCTGCTGGAGACGATCCTGTTCGGCTCTCTGCTCCTCTACTTCCCGGT
GTTCATCATGTACTTCAAGCCGAGTACATTCAGGTGTATTCTGCTCCGCTGGGTCCGAAT
GCTCGGCTTCTCCATCGTCTACGGGACTGTCACACTGAAAATGTACAGGGTCCTGAAGGT
GTTCCTCTCGCGCACGGCCCAGAGGGTGCCCTACATGTCCAGCCTCCACTTGCTAAGGAT
CCTGGGAGTGATGCTGATGACGGTCAGCTGGTTCCTGTGTGCGTGGACGGTTGGCGTTCT
GCAGAACCGCGACAGGAACATCCCGGTGTTCATCACGACCAACACATCGGACGGTCAGGG
GTTCAACCTGTGTTACCTGGACCGCTGGGACTACATGATGGCTGTGGCTGAGCTTCTGTT
CCTGTGCTGGGGCAGCTCCCTCTGGACCGCCGTCAGGCCGGTCCCCTCAGCCTTCCACGA
GCCTCGCTACATGGGCATCGCCATCCACAACGAGCTGCTCCTCTCCTCCATGTTTCACCT
GCTCAGGTTCACCTTTCCCTCTCTTCATCCTGATTGGATGTTGTTGCTCTCCTTCACGCA
CACCCATGTGACCATCACTGTGACGCTCGCCCTGCTCTTCATTCCAAAGTTTCTCTATGT
GTCTAAGCCGGGGAGAGAGGAGATTGCAGCAGAGGTATATGAAGATGAAGTGGACCTGCG
GCGCTCCGGCTCATACCTCAACAGCAGTTTTCACTCTGCTTGGAGTGAGCACAGTGGAGT
GGACCCGGATGACTTTCGGGATGAATTGAAGAAGTTATATGCCCAGTTAGAAGTCCACAA
GACCAAGAAGATGACAGCAAACAACCCTCATCTGTCAAAGAAGCGAAGTTCCCGATGTGC
ATTGGGGAGATCCATTATTAAACGCATTGCTGAGATCCCAGAAAGCATGAGTCGGCAGTG
CAGCCGCGAGGAAAGAGATGGATCCTTCCACAGTAGAATCAGTGTGAATCGGCCCGACTC
TTTTAGGAGGGGCCCAGATACTATAAGTATCAGTTACAAAAGTTCGATGAAATCATCATC
ACCATCACCATCCATGCGCAAGTCCCAAAGTGATCATCACTATGTCAGGGAAAGAGACCC
ATCCTTACGTGACTCCATGTTAAAGGCCAACACTGTGAAAAGGTCATCACGGCGATCTGA
GACAGACTCCTTGGATATTCCACCAGGGGTCTGCAAGTCAGCCAGTGCACAAAATCTGAC
AATTGATACCAATCTCCTGCATCCTGATCACACCAGGCTTCATAAGTCCTGGAGTTTAAC
TTCCACAACTGCTCATTCAATGGAGAACATAGCCAAGGTGAACAGAGCCAGCACAGTGCT
GACGAGGTCTAGGCAGAGCATTTCAATAAGTGACCAGACCAGGAGTGCTCTCCAGTCAGA
GTCATATGACAAGGCTGAGGTCTGTCCTTGGGAGGTGGAACCAGAACAATCAGGGGACAA
GAACCAGAAGCATGTCACCTATGCCAACACTGAGGATTGTGAGAGAAAAGGGCCACTGTC
TCCAGAGGTGCTTATCTGTCCCTGGGACCATATACCACCTGTAGAAAAGAATCCTTCAGT
GGATAAGGGAATAGGTGAAACCGAGTCCCCCAAACCACAAGCCCCTGTGTCTGCAAGTGC
ACCGGGCACTCCTAGACCAAAGTTCACAAAAGATCAACGTGTCTTCTCCTTCCGCACCAC
CACCACTAAGTGGCTCTCTGTGAAATCAGTGATGGGATCCATGGACGCAGGGAGCAGATC
CAGTAAGGAGGGAAATTTAAACAAAGAGGATGCCGTTTCACAAAAAAGTCAGGAAAGTGT
TTCCACAACACCAAGATCAGGAACATCTAGTAGACGTCCAAGCATGGAAAAGAGGTCACT
GCAGAAAAGAAGTAAGACAGTAGATAAACCATGCCTTGTGAAGCAGAATGCCATCAGACT
GTCCTCTGGGGATTCTGGGGAGAGAAGCCCAAGAAGGCTCGTGATTGTAAAATCTGCCGT
CTACCCTTGGGACATGGATGATATGCAAAAAGATGGCACCTATGAAAATGTGTTTTTATC
AAGGCAGAACAGCAAACGTGGTAGTATCAGTTCTTGGGAAACTGCCAGCAGCTGTAGAAC
TCCTTCAACTCACAGAAGAGGTAGCAATCGAATCACACCAGTCCGCAATATTTCCCAAAC
AGATGTATGTCCATGGGATGGAGCTGGTACTTCCCAGGAAGGAGAGAGACTAAAGAAGCA
GCAGAGCGTTAAAGCAGATGTCTGCCCTTGGGAATCACAGGTATCAGAACCATCTAATGT
ATGTCCCTGGGAATCTCAAGGGCAAGGTAATGTGAGAAGACAAGGAAGTGGCCGTGGTGA
AGCGTGTCCTTGGGAAACACAGGATATTCCTGTTATTTATTATACTAATATATCCACAGA
TTCACAGGCACAACTGTCTTTAAAACATACAGCAAATGTATGTCCCTGGGAGACTGCAGA
AAGTCCCCAACCTTCAATAAGGCAAGGTAATGAATATGCTAATGTTTGTCCTTGGGATGC
TCAGGACAAGTCTGAAGTTGTATATGAAAACCTAAATCCTTTGGAAGCTAAGGGATCACT
GTCGGTGCCTATTCGACAAGAAGTTTTGAAGCCTGCTATCTATCCTGGTGCATCAAAAGA
AAGTTCACCAAAATCACCTGCCCTGCATATAGGTAGACAAATGACCAAGGCAGCAGAAAG
TTGTCCATGGGATTTCCCTGATCCCCCTAAAAACGTGGGGAATATTTGCCCATGGGAAGA
AGAGAACACTGAGCCAACAAATACAGGCTCAAGTACACAAATGACCATCAAGATAGATAT
TTGTCCCTGGGAAACTGGAGAATCAGACAAACCAGAAGACTCACAAAAAGGTGTCTCAAC
TCTGAAAGCTGCTTCCGCAGAGACTGATGGGAAAGGTGACAGAAAAGTAAACGTATGTCC
CTGGGAAACGGACCAGCCTGAAAAAACTGCAGTTACCAAGATGGTATCACAAGGACTGGA
AAGGCCGGCAGATGTCTGTCCATGGGATAGTGCCGAACCAGAGTCGGGAAAGCCACAGGT
CCCTAAAACATCAGAGAGTCATGTTAAGCAAGACACAACTCGCGCAAATGTTTGTCCATG
GGATACAGAGGATGCAGGG---GCAGTCAAAACTGAAGTATCAAAAGCATCAGAGAGGCT
ACAAAGACAAGGAAATTCACGGGAAGATGTTTGCCCTTGGGACACAGAGGCCCCAAAAGT
TCTGACAAAGCAAGACAGCGCTTGGGCAGATGTTTGTCCATGGGAAACAGGAGAGCCAAA
AGTTTTAAAAAAGCAAGATAGCGCTCGTGGAGATGTTTGTCCGTGGGAAACAGAAGAGCC
AAAAGTTTTCAAAAAGCAAGATAGCGCTCTTGGAGATGTTTGTCCGTGGGAAACAGAAGA
GCCGAGAGTTTTAAAAAAACAAGATAGCGCACGGGAAGAGGTTTGTCCTTGGGATTCAGA
TGAGCCAAAGGTTTTCAAAAAGCAAGATAGTGCACGTGCAGAAGTTTGTCCATGGGACAC
AGGTGAGCCAGGAGATGTCAAAAAGCAGGATAGTGCACGTGGAAGTGTTTGTCCATGG--
------------------------------------------------------------
------------------------------------------------------------
------------------------------------------------------------
------------------------------------------------------------
------------------------------------------------------------
-------------------GAGACTGATGAA-----------------------------
------CCAGAAGTTGTCAAAAAGCAGG-ATAGTCCGATCACTACGAACAGCCAACCAGT
AGTTTCTGGTGGTCCCCAGGACCAGACTAAAGACCAAAGGGGACCGAGCATTTGGGGTGG
TGGCCCAAGGCTCTGGAATGCCTTCCCCCAAGCCCTGCGTTCAGTCCCATCCTAG
>Ecy-GLEAN-10022786_Ecy
ATGGGTCCTGTTTGGCTCCTTGTTCTGCTCCCATCCCTCCTCAGAGCGCAGGTGACTCCA
GACTTCACATCAGGAGTCACGGTGGGGACAAACAACAGCACTGACTCTTCAACAAACAGC
ACAGGAGCCTCAGATGTCTCCACCAGCCTCTCCACTTCCTTCAGACCCTCGGAGCCTTCT
GGGTTTGCAGTGACGCCTTCAGAAGCTCCCACACAGGAGGAAGATGACTGGTCACCAGCA
GAGACCTTCCTGTACACTGGAGACCCTTCAACACTGGAGACGGCCCGCTGCTCACGGGCG
TACAGCTCGCCGGGGCAGCCCGGATCCCTGCCCGTCAGCTTTAGTGCCCCCCTCCGGCCA
GCTCAGAATGCGCTGGCCAGCACCGCCAACTTCCTCAATATGATCTTCCAGGCCAGTGAC
CTGCGGGAGAGCACAGTGCAGGAGGACATGGAGTGGTACCACGCTCTGGTCCGTGCCCTC
CTGGAGGCCGACCTGCTCATCCGGCGGGCCCTGCTCACCTTTGATGCTGACCCGACATCC
CCGGTGCCACAGCTGGTGCTCTGCGCCTCCCGCAACCC----------------------
-----------------------------------------CGCCTGCCCCAG-CCCCGA
CGACAGCTGGTTCAGAAGCTTTAAATTCCCAGAGTCCAACCAGCCGATGGCGGCCCTGTC
CAAGAGGGTGCTCCTCAACGACCTGAGCACCTTGGAAACACCCAAGTGGAGGCAGGGTGA
CAGCTACGTGACCAATCACAGCGGTGTGCGCTGGGGCAGCGCCCCTTTCCTCGACTGCAG
GGATGGACGCTTCGTTCCCAACTGGATGCTCACCCT------------------------
------------------------AGGTGTGATCCGTGTGGATGTCAACATTCAAGACAT
CGACTTGGACCAGTGTGCAACAGGAGACAACTGGTTTGCTGATACCCACCAGTGCAACCG
AACCACCATGGAGTGTGTACCAACTCCAGGCCAGGGCTTTCGACTGGGTCAGTACTGCTG
CCGCTGTAAAGAGGGTTACTACAACCCTGACATAGCCCCTCGGGACTCAGGTGTCGATGC
AGATGGCGGCCCTGTGAACGCGAGTGACGGCGGCGGCGGCGGTGTGTGCTACCCGAACAT
GCCCATCTGTCTCCCGTGCTGGCCGGGCTGTAAGAGCTGCCAGGACGGCACCCCCTGCTG
GGTGCAAGAGGCCTGGCTTCTCAGGGGCGCCGTGCTGGCCGTCCAGGGCGTCTTCATGCT
CCTCATCTTCGTCAGCATGCTGGTGGCCTACAGGCATCGTAGAAACCGGAGGATCCGGGC
GTCCGGCCTCCTGCTGCTGGAGACGATCCTGTTCGGCTCTCTGCTCCTCTACTTCCCGGT
GTTCATCATGTACTTCAAGCCGAGTACGTTCAGGTGTATTCTGCTCCGCTGGGTCCGAAT
GCTCGGCTTCTCCATCGTCTACGGGACGGTCACGCTGAAAATGTACAGGGTCCTGAAGGT
GTTCCTCTCGCGCACGGCCCAGAGGGTGCCCTACATGTCCAGCCTCCACTTGCTGAGGAT
CCTGGGAGTGATGCTGATGACGGTCAGCTGGTTCCTGTGTGCGTGGACGGTCGGCGTCCT
GCAGAATCGCGACAGGAACATCCCGGTGTTCATCACGACCAACACATCGGACGGTCAGGG
GTTCAACCTGTGTTACCTGGACCGCTGGGACTACATGATGGCTGTGGCTGAGCTTCTGTT
CCTGTGCTGGGGCAGCTCCCTCTGGACCGCCGTCAGGCCGGTCCCCTCAGCCTTCCACGA
GCCTCGCTACATGGGCATCGCCATCCACAACGAGCTGCTCCTCTCCTCCATGTTTCACCT
GCTCAGGTTCACCTTTCCCTCTCTCCATCCTGACTGGATGTTGCTGCTCTCCTTCACGCA
CACCCATGTGACCATCACTGTGACACTCGCTCTGCTCTTCATTCCAAAGTTTCTCTATGT
GTCTAAGCCGGGGAGAGAGGAGATTGCAGCAGAGGTATATGAAGATGAAGTGGACCTGCG
GCGCTCCGGCTCGTACCTCAACAGCAGTTTTCACTCTGCTTGGAGTGAGCACAGTGGAGT
GGACCCGGATGACTTTCGGGATGAATTGAAGAAGTTATATGCCCAGTTAGAAGTCCACAA
GACCAAGAAGATGACAGCAAACAACCCGCATCTGTCAAAGAAGCGAAGTTCCCGATGTGC
ATTGGGGAGATCCATTATTAAACGCATTGCTGAGATCCCAGAAAGCATGAGCCGGCAGTG
CAGCCGCGAGGAAAGAGATGGATCCTTCCACAGTCGAATCAGTATGAATCGGCCCGACTC
TTTTAGGAGGGGCCCAGATACTGTCAGTATCAGTTACAAAAGTTCGATGAAATCATCATC
ACCGTCACCGTCCATGCGCAAGTCCCAAAGTGATCATCACTATGTCAGGGAAAGAGACCC
CTCCTTACGTGACTCCATGTTAAAGGCCAACGCTGTGAAAAGGTCATCACGGCGATCTGA
GACAGACTCCTTGGATATTCCACCAGGGGTGTGCGA---------TCCACAAA-------
------------------------------------------------------------
--CCTCAAC--------------------------------------------------T
GAAAAAGTTCA-------CATTCCCTACAGTGACCA------------------------
--------------------------------AGATGATGTCACAGCA------------
-AACCAG-----------------------------------------------------
------------------------------------------------------------
------------------------------------------------------------
------------------------------------------------------------
------------------------------------------------------------
------------------------------------------------------------
-----------------------------------------------------GGTCCAT
GCAGCGAAGAAG------------------------------------------------
------------------------------------------------------------
------------------------------------------------------------
------------------------------------------------------------
------------------------------------------------------------
------------------------------------------------------------
------------------------------------------------------------
------------------------------------------------------------
---------------------------------------------------------AGA
TT----------------------------------------------------------
------------------------------------------------------------
------------------------------------------------------------
------------------------------------------------------------
------------------------------------------------------------
------------------------------------------------------------
------------------------------------------------------------
------------------------------------------------------------
------------------------------------------------------------
------------------------------------------------------------
----CCAGCAGATATC--------------------------------------------
------------------------------------------------------------
-GGCACAGAGCACATAGAT-----------------------------------------
------------------------------------------------------------
------------------------------------------------------------
------------------------------------------------------------
------------------------------------------------------------
------------------------------------------------------------
------------------------------------------------------------
------------------------------------------------------------
------------------------------------------------------------
------------------------------------------------------------
------------------------------------------------------------
------------------------------------------------------------
------------------------------------------------------------
-------------------GGGTCTAAAGAAAACTTAGCCCTGGGCCGGCGGGATGCTTT
GTGTCCCTGGGAGATGGTAAGGAGCAGATCTGGTTCATTCACAGACAATGCCTCAGATGT
CTTTACATGGGAGCCTGAGAATATTCCTGAGGA--AGATGAGGAGGATGATGCAGAATGT
GCTGCTGAGGCTCT----TGTATTCCCGCCTGACTTGTGA---------------
>OF06757-RA_aka
------------------------------------------------------------
------------------------------------------------------------
------------------------------------------------------------
------------------------------------------------------------
------------------------------------------------------------
------------------------------------------------------------
------------------------------------------------------------
------------------------------------------------------------
-------------------------------------------ATGCTGACCCGACGTCC
CCGGTGCCACAGCTGGTGCTCTGCGCCTCCCGCAACCCGACAGCCAAGGTGCAGACCATC
ATCCTCCAGGACTTGTCCAAGTCGTGGGGAGAGCCTGCACCCGCCTGCCCCAGCCCCCGA
CGACAGCTGGTTCAGAAGCTTTAAATTCCCAGAGTCCAACCAGCCGATGGCGGCCCTGTC
CAAGAGGGTGCTCCTCAATGACCTGAGCACCTTGGAAACACCCAAGTGGAGGCAGGGTGA
CAGCTACGTGACCAATCACAGCGGTGTGCGCTGGGGCAGCGCCCCTTTCCTCGACTGCAG
GGATGGACGCTTCGTTCCCAACTGGATGCTCACCCTGTCAACGTCTTTCTACGGCCTCAA
GCCTGACCTGACGCCAGAGTTCAGAGGTGTGATCCGTGTGGATGTCAACATTCAAGACAT
CGACTTGGACCAGTGTGCAACAGGAGACAGCTGGTTTGCTGATACCCACCAGTGCAACCG
AACCACCATGGAGTGTGTACCAACTCCAGGCCAGGGCTTTCGACTGGGTCAGTACTGCTG
CCGCTGTAAAGAGGGTTACTACAACCCTGACATAGCCCCTCGGGACTCAGGTGTCGATGC
AGATGGCGGCCCTGTGAACGCGAGTGACGACGGCGGCGGCGGTGTGTGCTACCCGAACAT
GCCCATCTGTCTCCCGTGCTGGCCGGGCTGTAAGAGCTGCCAGGACGGCACCCCCTGCTG
GGTGCAAGAGGCCTGGCTTCTCAGGGGCGCCGTGCTGGCCGTCCAGGGCGTCTTCATGCT
CCTCATCTTCGTCAGCATGCTGGTGGCCTACAGGCATCGTAGAAACCGGAGGATCCGGGC
GTCCGGCCTCCTGCTGCTGGAGACGATCCTGTTCGGCTCTCTGCTCCTCTACTTCCCGGT
GTTCATCATGTACTTCAAGCCGAGTACGTTCAGGTGTATTCTGCTCCGCTGGGTCCGAAT
GCTCGGCTTCTCCATCGTCTACGGGACGGTCACGCTGAAAATGTACAGGGTCCTGAAGGT
GTTCCTCTCCCGCACGGCCCAGAGGGTGCCCTACATGTCCAGCCTCCACTTGCTGAGGAT
CCTGGGAGTGATGCTGATGACGGTCAGCTGGTTCCTGTGTGCGTGGACGGTCGGCGTCCT
GCAGAATCGCGACAGGAACATCCCGGTGTTCATCACGACCAACACATCTGACGGTCAGGG
GTTCAACCTGTGTTACCTGGACCGCTGGGACTACATGATGGCTGTGGCTGAGCTTCTGTT
CCTGTGCTGGGGCAGCTCCCTCTGGACCGCCGTCAGGCCGGTCCCCTCAGCCTTCCACGA
GCCTCGCTACATGGGCATCGCCATCCACAACGAGCTGCTCCTCTCCTCCATGTTTCACCT
GCTCAGGTTCACCTTTCCCTCTCTCCATCCTGATTGGATGTTGTTGCTTTCCTTCACGCA
CACCCATGTGACCATCACTGTGACACTCGCTCTGCTCTTCATTCCAAAGTTTCTCTATGT
GTCTAAGCCGGGGAGAGAGGAGATTGCAGCAGAGGTATATGAAGATGAAGTGGACCTGCG
GCGCTCCGGCTCGTACCTCAACAGCAGTTTTCACTCTGCTTGGAGTGAGCACAGTGGAGT
GGACCCGGATGACTTTCGGGATGAATTGAAGAAGTTATATGCCCAGTTAGAAGTCCACAA
GACCAAGAAGATGACAGCAAACAACCCTCATCTGTCAAAGAAGCGAAGTTCCCGATGTGC
ATTGGGGAGATCTATTATTAAACGCATTGCTGAGATCCCAGAAAGCATGAGCCGGCAGTG
CAGCCGCGAGGAAAGAGATGGATCCTTCCACAGTAGAATCAGTATGAATCGGCCCGACTC
TTTTAGGAGGGGCCCAGATACTGTCAGTATCAGTTACAAAAGTTCGATGAAATCATCATC
ACCGTCACCGTCCATGCGCAAGTCCCAAAGTGATCATCACTACGTCAGGGAAAGAGACCC
CTCCTTACGTGACTCCATGTTAAAGGCCAACGCTGTGAAAAGGTCATCACGGCGATCTGA
GACAGACTCCTTGGATATTCCACCAGGGGTCTGCAAGTCAGCCAGTGCACAAAATCTGAC
GATTGATACCAATCTCCTGCATCCTGATCACACCAGGCTTCATAAGTCCTGGAGTTTAAC
TTCCACAACTGCTCATTCAATGGAGAACATAGCCAAGGTGAACAGAGCCAGCACAGTGTT
GACGAGGTCTAGGCAGAGTATTTCAATTGGTGACCAGACCAGGAGTGCTCTCCAGTCAGA
GTCATATGACAAGGCTGAGGTCTGTCCTTGGGAGGTGGAACCAGAACAATCAGGGGACAA
GAACCAGAAGCATGTCACCTATGCCAACACTGAGGATTGTGAGAGCAAAGGGCCACTGTC
CCCAGAGGTGCTTATCTGTCCCTGGGACCATATACCACCTGTCGAAAAGAATCCTTCAGT
GGATAAGGGAATAGGTGAAACTGAGTCCCCCAAACCACAAGCCCCTGTGTCTGCAAGTGC
ACCGGGCACTCCTAGACCAAAGTTCACAAAGGATCAACGTGTCTTCTCCTTCCGCACCAC
CACCACTAAGTGGCTCTCTGTGAAATCAGTGATGGGATCCATGGACGCAGGGAGCAGATC
CAGTAAGGAGGGAAATTTAAACAAAGAGGATGCCGTTTCACAAAAAAGTCAGGAAAGTGT
TTCCACAACACCAAGATCAGGAACATCTAGTAGACGTCCAAGCATGGAAAAGAGGTCACT
GCAGAAAAGAAGTAAGACAGTAGATAAACCATGCCTTGTGAAGCAGAATGCCATCAGACT
GTCCTCTGGGGATTCTGGGGAGAGAAGCCCAAGAAGGCTCGTGATTGTAAAATCTGCCGT
CTACCCTTGGGACACGGATGATATGCAAAAAGATGGCACCTATGAAAATGTGTTTTTATC
AAGGCAGAACAGCAAACGTGGTAGTATCAGTTCTTGGGAAACTGCCAGCAGCTGTAGAAC
TCCTTCAACTCACAGAAGAGGTAGCAATCGAATCACACCAGTCCGCAATATTTCCCAAAC
AGATGTATGTCCATGGGATGGAGCTGGTACTTCCCAGGAAGGAGAGAGACTAAAGAAGCA
GCAGAGCGTTAAAGCAGATGTCTGCCCTTGGGAATCACAGGTATCAGAACCATCTAATGT
ATGTCCCTGGGAATCTCAAGGGCAAGGTAATGTGAGAAGACAAGGAAGTGGCCGTGGTGA
AGCGTGTCCTTGGGAAACACAGGATATTCCTGTTATTTATTATACTAATACATCCACAGA
TTCACAGGCACAACAGTCTTTAAAACATACAGCAAATGTATGTCCCTGGGAGACTGCAGA
AAGTCCCCAACCTTCAATAAGGCAAGGTAATGAATATGCTAATGTTTGTCCTTGGGATGT
TCAGGACAAGGCCGAAGTTGTATATGAAAACCTAAATCCTTTGGAAACTAAGGGATCACT
GTCGGTGCCTATTCGACAAGAAGTTTTGAAACCTGCTATCTATCCTGGTGCATCAAAAGA
AAGTTCACCAAAATCACCTGCCCTGCATGTAGGCAGACAAGTGACCAAGGCAGCAGAAAG
TTGTCCATGGGATTTCCCTGATCCCCCTAAAAACGTGGCGAATATTTGCCCATGGGAAGA
GGAGAACACTGAGCCAACAAATACAGATTCAAGTACACAAATGACCATCAAGATAGATAT
TTGTCCCTGGGAAACTGGAGAATCAGACAAACCAGAAGACTCACAAAAAGGTGTCTCAAC
TCTGAAAGCTGCTTCCGCAGAGACTGATGGAAAAGATGACAGAAAAATAAACGTATGTCC
CTGGGAAACGGACCAGCCTGAAATAACTGCAGTTACCAAGATGGTATCACAAGGACTGGA
AAGGCCAGCAGATGTTTGTCCATGGGATAGTGCCGAACCAGAACTGGGAAAGCCACAAGT
CCCTAAAACATCAGAGAGTCATGTAAAGCAAGACACAGCTCGCGCAAATGTTTGTCCATG
GGATACAGAGGATGTAGAGGATGCAGTCAAAACTGAAGTATCAAAAGCATCAGAGAGGCT
ACAAA-------------------------------------------------------
------------------------------------------------------------
------------------------------------------------------------
------------------------------------------------------------
------------------------------------------------------------
------------------------------------------------------------
------------------------------------------------------------
------------------------------------------------------------
------------------------------------------------------------
------------------------------------------------------------
------------------------------------------------------------
------------------------------------------------------------
------------------------------------------------------------
---------------GACAAGGAA------------ATTCACGGAAAAC---------GT
TTGCCCTTGGGACACAGAG-----------------------------------------
GCCCCAAAAGTTCT------------------------GA---------------
>E.fuscoguttatus.26960_fus
ATGGGTCCAGTTTGGCTCCTTGTTCTGCTCCCATCCCTCCTCAGAGCGCAGGTGACTCCA
GACTTCACATCAGGAGTCACTGTGGAGACAAACAACAGCACTGACTCTTCAGCAAACAGC
ACAGGAACCTCAGATGTCTCCACCAGCCTGTCCACTTCCTTCAGACCCTCGGAGCCTTCT
GGGTTTGCAGTGACGCCTTCAGAAGCTCCCACACAGGAGGAAGATGACTGGTCACCAGCA
GAGACCTTCCTGTACACTGGAGACCCTTCCACTCTGGAGACGGCCCGCTGCTCACGGGCG
TACAGCTCGCCGGGGCAGCCCGGATCCCTGCCCGTCAGCTTTAGTGCCCCCCTCCGGCCA
GCTCAGAATGCTCTGGCCAGCACCGCCAACTTCCTCAATATGATCTTCCAGGCCAGTGAC
CTGCGGGAGAGCACAGTGCAGGAGGACATGGAGTGGTACCATGCTCTGGTCCGTGCCCTC
CTGGAGGCCGACCTGCTCATCCGGCGGGCCCTGCTGACCTTCGACGCTGACCCGACATCC
CCGGTGCCACAGCTGGTGCTGTGTGCCTCCCGCAACCCAACAGCCAAGGTGCAGACCATC
ATCCTCCAGGACTTATCCAAGTCGTGGAG-GAGCCTGCACCCGCCTGCCCCAGCCCCCGA
CGACAGCTGGTTCAGAAGCTTTAAATTCCCAGAGTCCAACCAGCCGATGGCGGCCCTGTC
CAAGAGGGTGCTCCTCAATGACCTGAGCACCTTGGACACACCCAAGTGGAGGCAGGGTGA
CAGCTACGTGACCAATCACAGCGGTGTGCGCTGGGGCAGCGCCCCTTTCCTCGACTGCAG
GGATGGACGCTTCGTTCCCAACTGGATGCTCACCCTGTCAACATCATTCTACGGCCTCAA
GCCTGACCTGACACCAGAGTTCAGAGGTGTGATCCGTGTGGATGTCAACATTCAAGACAT
CGACTTGGACCAGTGTGCAACAGGAGACAGCTGGTTTGCTGATACCCACCAGTGCAACCG
AACCACCATGGAGTGTGTACCAACTCCAGGCCAGGGCTTTCGACTGGGTCAGTACTGCTG
CCGCTGTAAAGAGGGTTACTACAACCCTGAGATAGCCCCTCGGGACTCAGGTGTCGATGC
AGATGGCGGCCCTGTGAACGCGAGTGATGACGGCGGCGGCGGTGTGTGCTACCCGAACAT
GCCCATCTGTCTCCCGTGCTGGCCGGGCTGTAAGAGCTGCCAGGACGGCACCCCCTGCTG
GGTGCAAGAGGCCTGGCTTCTCAGGGGCGCCGTGCTGGCCGTCCAGGGCGTCTTCATGCT
CCTCATCTTCGTCAGCATGCTGGTGGCCTACAGGCATCGTAGAAACCGGAGGATCCGGGC
GTCCGGTCTCCTGCTGCTGGAGACGATCCTGTTCGGCTCTCTGCTCCTCTACTTCCCGGT
GTTCATCATGTACTTCAAGCCGAGTACGTTCAGGTGTATTCTGCTCCGCTGGGTCCGAAT
GCTCGGCTTCTCCATCGTCTACGGGACTGTCACACTGAAAATGTACAGGGTCCTGAAGGT
GTTCCTCTCGCGCACGGCCCAGAGGGTGCCCTACATGTCCAGCCTCCACTTGCTGAGGAT
CCTCGGAGTGATGCTGATGACGGTCAGCTGGTTCCTGTGTGCGTGGACGGTCGGCGTCCT
GCAGAACCGCGACAGGAACATCCCGGTGTTCATCACGACCAACACGTCGGACGGTCAGGG
GTTCAACCTGTGTTACCTGGACCGCTGGGACTACATGATGGCTGTGGCTGAGCTTCTGTT
CCTGTGCTGGGGCAGCTCCCTCTGGACCGCCGTCAGGCCGGTCCCCTCAGCCTTCCACGA
GCCTCGCTACATGGGCATCGCCATCCACAACGAGCTGCTCCTCTCCTCCATGTTTCACCT
GCTCAGGTTCACCTTTCCCTCTCTTCATCCTGATTGGATGTTGTTGCTCTCCTTCACGCA
CACCCATGTGACCATCACTGTGACCCTCGCCCTGCTCTTCATTCCAAAGTTTCTCTATGT
GTCTAAGCCGGGGAGAGAGGAGATTGCAGCAGAGGTATATGAAGATGAAGTGGACCTGCG
GCGCTCCGGCTCGTACCTCAACAGCAGTTTTCACTCTGCTTGGAGTGAGCACAGTGGAGT
GGACCCGGATGACTTTCGGGATGAATTGAAGAAGTTATATGCCCAGTTAGAAGTCCACAA
GACCAAGAAGATGACAGCAAACAACCCTCATCTGTCAAAGAAGCGAAGTTCCCGATGTGC
ATTGGGGAGATCCATTATTAAACGCATTGCTGAGATCCCAGAAAGCATGAGCCGGCAGTG
CAGCCGCGAGGAAAGAGATGGATCCTTCCACAGTAGAATCAGTGTCAATCGGCCCGACTC
TTTTAGGAGGGGCCCAGATACTGTCAGTATCAGTTACAAAAGTTCGATGAAATCATCATC
ACCGTCACCATCCATGCGCAAGTCCCAAAGTGATCATCACTATGTCAGGGAAAGAGACCC
ATCCTTACGTGACTCCATGTTAAAGGCCAACACTGTGAAAAGGTCATCACGGCGATCTGA
GACAGACTCCTTGGATATTCCACCAGGGGTCTGCAAGTCAGCCAGTGCACAAAATCTGAC
AATTGATACCAATCTCCTGCATCCTGATCACACCAGGCTTCATAAGTCCTGGAGTTTAAC
TTCCACAACTGCTCATTCAATGGAGAACATAGCCAAGGTGAACAGAGCCAGCACAGTGCT
GACGAGGTCTAGGCAGAGCATTTCAATAAGTGACCAGACCAGGAGTGCTCTCCAGTCAGA
GTCATATGACAAGGCTGAGGTCTGTCCTTGGGAGGTGGAACCAGAACAATCAGGGGACAA
GAACCAGAAGCATGTCACCTATGCCAACACTGAGGACTGTGAGAGAAAAGGGCCACCGTC
TCCAGAGGTACTTATCTGTCCCTGGGACCATATACCACCTGTAGAAAAGAATCCTTCAGT
GGATAAGGGAATAGGTGAAACTGAGTCCCCCAAACCACAAGCCCCTGTGTCTGCAAGTGC
ACCGGGCACTCCTAGACCAAAGTTCACAAAAGATCAACGTGTCTTCTCCTTCCGCACCAC
CACCACTAAGTGGCTCTCTGTGAAATCAGTGATGGGATCCATGGACGCAGGGAGCAGATC
CAGTAAGGAGGGAAATTTAAACAAAGAGGATGCCGTTTCACAAAAAAGTCAGGAAAGTGT
TTCCACAACACCAAGATCAGGAACATCTAGTAGACGTCCAAGCATGGAAAAGAGGTCACT
GCAGAAAAGAAGTAAGACAGTAGATAAACCATGCCTTGTGAAGCAGAATGCCATCAGACT
GTCCTCTGGGGATTCTGGGGAGAGAAGCCCAAGAAGGCTCGTGATTGTAAAATCTGCCGT
CTACCCTTGGGACATGGATGATATGCAAAAAGATGGCACCTATGAAAATGTGTTTTTATC
AAGGCAGAACAGCAAACGTGGTAGTATCAGTTCTTGGGAAACTGCCAGCAGCTGTAGAAC
TCCTTCAACTCACAGAAGAGGTAGCAATCGAATCACACCAGTCCGCAATATTTCCCAAAC
AGATGTATGTCCATGGGATGGAGCTGGTACTTCCCAGGAAGGAGAGAGACTAAAGAAGCA
GCAGAGCGTTAAAGCAGATGTCTGCCCTTGGGAATCACAGGTATCGGAACCATCTAATGT
ATGTCCCTGGGAATCTCAAGGGCAAGGTAATGTGAGAAGACAAGGAAGTGGCCGTGGTGA
AGCGTGTCCTTGGGAAACACAGGATATTCCTGTTATTTATTATACTAATACATCCACAGA
TTCACAGGCACAACTGTCTTTAAAACATACAGCAAATGTATGTCCCTGGGAGACTGCAGA
AAGTCCCCAGCCTTCAATAAGGCAAGGTAACGAATATGCTAATGTTTGTCCTTGGGATGC
TCAGGACAAGGCTGAAGTTGTATATGAAAACCTAAATCCTTTGGAAGCTAAGGGATCACT
GTCGGTGCCTATTCGACAAGAAGTTTTGAAGCCTGCTGTCTATCCTGGTGCATCAAAAGA
AAGTTCACCAAAATCACCTGCCCTGCATATAGGTAGACAAGTGACCAAGGCAGCAGAAAG
TTGTCCATGGGATTTTCCTGATCCCCCTAAAAACATGGGGAATATTTGCCCATGGGAAGA
AGAGAACACTGAGCCAACAAATACAGGCTCAAGTACACAAATGACCATCAAGATAGATAT
TTGTCCCTGGGAAACTGGAGAATCAGACAAACCAGAAGACTCACAAAAAGGTGTCTCAAC
TCTGAAAGCTGCTTCCGCAGAGACTGATGGGAAAGATGACAGAAAAGTAAACGTATGTCC
CTGGGAAACGGACCAGCCTGAAAAAACTGCAGTTACCAAGATGGTATCACAAGGACTGGA
AAGGCCGGCAGATGTCTGTCCATGGGATAGTGCCGAACCAGAGTCGGGAAAGCCACAAGT
CCCTAAAACATCAGAGAGTCATGTTAAGCAAGACACAGCTCGCGCAAATGTTTGTCCATG
GGATACAGAGGATGCAGGG---GCAGTCAAAACTGAAGATCCACAAACCTCA--------
------------------------------------------------------------
------------------------------------------------------------
------------------------------------------------------------
------------------------------------------------------------
------------------------------------------------------------
------------------------------------------------------------
------------------------------------------------------------
------------------------------------------------------------
------------------------------------------------------------
------------------------------------------------------------
-------------------------------ACTGAAAAAGTTCATATTCCCTACAGTGA
CCAAGATGATGTCACAGCAAACCAGGGTCCATGCAGTGAAGAAGAGATTCCAGCAGATAT
CGGCACAGAGCAC------GGGTCTAAAGAAAACTTAGCCCTGGGCCGACGGGATGCTTT
GTGTCCCTGGGAGATGGTAAGGAGCAGATCTGGTTCATTCACAGACAATGCCTCAGATGT
CTTTACATGGGAGCCTGAGAATATTCCTGAGGA--AGATGAGGAGGATGATGCAGAATGT
GCTGCTGAGGCTCT----TGTATTCCCGCCTGACTTGTGA---------------
>Epmoa-GLEAN-10019191_moa
ATGGGTCCAGTTTGGCTCCTTGTTCTGCTCCCATCCCTCCTCAGAGCGCAGGTGACTCCA
GACTTCACATCAGGAGTCACTGTGGAGACAAACAACAGCACTGACTCTTCAACAAACAGC
ACAGGAACCTCAGATGTCTCCACCAGCCTCTCCACTTCCTTCAGACCCTCGGAGCCTTCT
GGGTTTACAGTGACGCCTTCAGAAGCTCCCACACAGGAGGAAGATGACTGGTCACCAGCA
GAGACCTTCCTGTACACTGGAGACCCTTCCACTCTGGAGACGGCCCGCTGCTCACGGGCG
TACAGCTCGCCGGGGCAGCCCGGATCCCTGCCCGTCAGCTTTAGTGCCCCCCTCCGGCCA
GCTCAGAATGCGCTGGCCAGCACCGCCAACTTCCTCAATATGATCTTCCAGGCCAGTGAC
CTGCGGGAGAGCACAGTGCAGGAGGACATGGAGTGGTACCATGCTCTGGTCCGCGCCCTC
CTGGAGGCCGACCTGCTCATCCGGCGGGCCCTGCTGACCTTCGACGCTGACCCGACATCC
CCAGTGCCACAGCTGGTGCTCTGTGCCTCCCGCAACCCGACAGCCAAGGTGCAGACCATC
ATCCTCCAGGACTTATCCAAGTC-------------------------------------
------------------------------------------------------------
------GGTGCTCCTCAATGACCTGAGCACCTTGGACACACCCAAGTGGAGGCAGGGTGA
CAGCTACGTGACCAATCACAGCGGTGTGCGCTGGGGCAGCGCCCCTTTCCTCGACTGCAG
GGATGGACGCTTCGTTCCCAACTGGATGCTCACCCT------------------------
------------------------AGGTGTGATCCGTGTGGATGTCAACATTCAAGACAT
CGACTTGGACCAGTGTGCAACAGGAGACAGCTGGTTTGCTGATACCCACCAGTGCAACCG
AACCACCATGGAGTGCGTACCAACTCCAGGCCAGGGCTTTCGACTGGGTCAGTACTGCTG
CCGCTGTAAAGAGGGTTACTACAACCCTGAGATAGCCCCTCGGGACTCAGGTGTCGATGC
AGATGGCGGCCCTGTGAACGCGAGTGATGACGGCGGCGGCGGTGTGTGCTACCCGAACAT
GCCCATCTGTCTCCCGTGCTGGCCGGGCTGTAAGAGCTGCCAGGACAGTACCCCCTGCTG
GGTGCAAGAGGCCTGGCTTCTCAGGGGCGCCGTGCTGGCCGTCCAGGGCGTCTTCATGCT
CCTCATCTTCGTCAGCATGCTGGTGGCCTACAGGCATCGTAGAAACCGGAGGATCCGGGC
GTCCGGTCTCCTGCTGCTGGAGACGATCCTGTTCGGCTCTCTGCTCCTCTACTTCCCGGT
GTTCATCATGTACTTCAAGCCGAGTACATTCAGGTGTATTCTGCTCCGCTGGGTCCGAAT
GCTCGGCTTCTCCATCGTCTACGGGACTGTCACACTGAAAATGTACAGGGTCCTGAAGGT
GTTCCTCTCGCGCACGGCCCAGAGGGTGCCCTACATGTCCAGCCTCCACTTGCTGAGGAT
CCTGGGAGTGATGCTGATGACGGTCAGCTGGTTCCTGTGTGCGTGGACGGTCGGCGTCCT
GCAGAACCGCGACAGGAACATCCCGGTGTTCATCACAACCAACACGTCGGACGGTCAGGG
GTTCAACCTGTGTTACCTGGACCGCTGGGACTACATGATGGCTGTGGCTGAGCTTCTGTT
CCTGTGCTGGGGCAGCTCCCTCTGGACCGCCGTCAGGCCGGTCCCCTCAGCCTTCCACGA
GCCTCGCTACATGGGCATCGCCATCCACAACGAGCTGCTCCTCTCCTCCATGTTTCACCT
GCTCAGGTTCACCTTTCCCTCTCTTCATCCTGATTGGATGTTGTTGCTCTCCTTCACGCA
CACCCATGTGACCATCACTGTGACGCTCGCCCTGCTCTTCATTCCAAAGTTTCTCTATGT
GTCTAAGCCGGGGAGAGAGGAGATTGCAGCAGAGGTATATGAAGATGAAGTGGACCTGCG
GCGCTCCGGCTCGTACCTCAACAGCAGTTTTCACTCTGCTTGGAGTGAGCACAGTGGAGT
GGACCCGGATGACTTTCGGGATGAATTGAAGAAGTTATATGCCCAGTTAGAAGTCCACAA
GACCAAGAAGATGACAGCAAACAACCCTCATCTGTCAAAGAAGCGAAGTTCCCGATGTGC
GTTGGGGAGATCCATTATTAAACGCATTGCTGAGATCCCAGAAAGCATGAGCCGGCAGTG
CAGCCGCGAGGAAAGAGATGGATCCTTCCACAGTAGAATCAGTGTGAATCGGCCCGACTC
TTTTAGGAGGGGCCCAGATACTGTCAGTATCAGTTACAAAAGTTCGATGAAATCATCATC
ACCGTCACCGTCCATGCGCAAGTCCCAAAGTGATCATCACTATGTCAGGGAAAGAGACCC
ATCCTTACGTGACTCCATGTTAAAGGCCAACGCTGTGAAAAGGTCATCACGGCGATCTGA
GACAGACTCCTTGGATATTCCACCAGGGGTCTGCAAGTCAGCCAGTGCACAAAATCTTAC
AATTGATACCAATCTCCTGCATCCTGATCACACCAGGCTTCATAAGTCCTGGAGTTTAAC
TTCCACAACTGCTCATTCAATGGAGAACATAGCCAAGGTGAACAGAGCCAGCACAGTGCT
GACGAGGTCTAGGCAGAGCATGTCAATTAGTGACCAGACCAGGAGTGCTCTCCAGTCAGA
GTCATATGACAAGGCTGAGGTCTGTCCTTGGGAGGTGGAACCAGAACAATCAGGGGACAA
GAACCAGAAGCATAT---------------------------------------------
------------------------------------------------------------
------------------------------------------------------------
------------------------------------------------------------
------------------------------------------------------------
------------------------------------------------------------
------------------------------------------------------------
------------------------------------------------------------
------------------------------------------------------------
------------------------------------------------------------
------------------------------------------------------------
------------------------------------------------------------
------------------------------------------------------------
------------------------------------------------------------
------------------------------------------------------------
------------------------------------------------------------
------------------------------------------------------------
------------------------------------------------------------
------------------------------------------------------------
------------------------------------------------------------
------------------------------------------------------------
------------------------------------------------------------
------------------------------------------------------------
------------------------------------------------------------
------------------------------------------------------------
------------------------------------------------------------
------------------------------------------------------------
------------------------------------------------------------
------------------------------------------------------------
------------------------------------------------------------
------------------------------------------------------------
------------------------------------------------------------
------------------------------------------------------------
------------------------------------------------------------
------------------------------------------------------------
------------------------------------------------------------
------------------------------------------------------------
------------------------------------------------------------
------------------------------------------------------------
------------------------------------------------------------
------------------------------------------------------------
------------------------------------------------------------
---------------GGTAAGGAGCAGATCTGGTTCATTCACAGACAATGCCTCAGATGT
CTTTACATGGGAGCCTGAGAATATTCCTGAGGA--AGATGAGGAGGATGATGCAGAATGT
GCTGCTGAGGCTCT----TGTATTCCCGCCTGACTTGTGA---------------
