# Supplementary material for: Chromosome-Level Genome Assembly of the Speckled Blue Grouper (Epinephelus cyanopodus) Provides Insight into Its Adaptive Evolution
Source: Biology (Basel). 2022 Dec 13;11(12):1810. doi: 10.3390/biology11121810 (PMC9775623; doi:10.3390/biology11121810)
Supplement: Supplementary file 1 [file biology-11-01810-s001.zip › Supplemental Data/HO01498.align]

>OF06773-RA_aka
------------------------ATGGCTGCGGGTAAAGATGCCGATGAAAACACACAT
AATAGAAGAGGTACAGTGTGCAGTATGGTAATCAATCATGAGGAATCACCTGGGGGCTCT
CATGCTGGCCGACCACCCGTCATCTTCAACCCAGACTTTTTTGTGGAGAAACTCCGCCAT
GAGAACCCTGATGTTTTCCTGGAGTTGGTGCTCAGTAACATCACTCGCCTAATCGATCTT
CCTGGTACAGAATTTGCACAGCTCATTGGTGAGGAGGGTCCCAAGACCCCAACTGGTGGG
AATGGAGGCTTCTTCCGCTCTTTCAACTTCCTCAAACGCAAAGATAAAGGCGTTGTGTTT
GGAACTCCCCTGACAGAGAGCTGCATTGCCCAGATCTACCAGCTTATTGAGTATCTCAGT
AAAAATCTCCATGTGGAGGGTCTGTTTCGGGTGCCGGGGAACAGTGTTCGGCAGCAGACC
CTGAAGGAGCTCCTCAACAGTGAGGCTGATGTCGACCTGGATTCTGGAGACTTTCACCCC
AATGATGTGGCCACGCTGCTTAAGACTTTCCTGGGAGAGCTGCCCGAGCCCCTGCTCACA
CACAGACATTTCCACGCACACCTCAAAATTGCTGATATGACTCTGTTTGACGAACAAGGG
AACAAGACTGTGGTACCCAACAAAGAGCGTCAGATAGAGGCCCTGCAGCTCCTCTTCCTG
CTGTTACCTCAGGCCAACCGGTCACTGCTGAAACTCCTGCTGGACCTTCTCTACCACACT
GCCAGGCAGCAGGACAAGAACAAGATGTCCGCCTTTAACCTCGCCCTCATGTTTGCCCCG
CATGTCCTCTGGCCAAGACATATGACAGCCGGTGACCTGAAAGACAATCTGAAGAAACTG
AACAACAGCATGGCCTTCCTGATCAAGCACTCGCAGAAACTCTTCAGGGCTCCAGTCTAC
CTGCGGGAATACGCCAGAGTGCACTTCACTGGTACCAAGGCACTGCAGACCAAGGATGAT
CTGGAG-CTGCTGGCGGCGAGCGGCTCTCCTGCTCAGCGGACAGTGTTGCCCCTGAAGAG
GACGGCCGTTCTGGGCCCCAGCTCTCAGGAGCAGTGCCAGTCACCGGCTCAGCAATACAC
AGAAGAGGCTCTGAAGGAGCTCTTCCGACACGTTCATCACAACATGCCAGACTCCGCCAA
GAAGAAGAAACTCGTCCGACAGTTAGTCAAACAGACAACCTCAGGGACACCTACTAATGA
GCCCCACAAGGTCCCCCCAGCTCCCAGCAAGAAACATCCACGTTCCCGCTCCTTTGGTGG
CCTCATTAAGCGCAAAGCTCGTGGTGAGCAGCTGACAGCAGAGAGAAGGGTCCGTCACAT
CTCTCCTGATACCGTCACCAGGGCAGGAAGAAAGCCCGGTAAAGAAAACGTCATCCTGCA
AGTGGTGA----------G--------------CAG----------------------CC
CATTAAATGGT--------------------------------------CCTGT-GCTGG
GAAAGGCAGGGCTGA--------------------------------TAGTAAAAAACCC
AGACTTTATTTTCAAA--------------------------------------------
------------------------------------------------------------
---------------GAGAACAAACT------TCTGAAGGTTTCCAAGGAAGGTCAGAGG
TCA-------------------------GGCTCGACCAGTG-AGGTGTCCCAGG------
------A-----------------------------------------------------
------------------------------------------------------------
------GCTGTTCAGGAGGACAGACAGGAAAGGTGGGAGAGTGGAGGGGACAACATGCAG
CAAAGGACTGTGA------------------
>Ecy-GLEAN-10022809_Ecy
AACAGCGGAGGATTCAAACTGAACATGGCTGCGGGTAAAGATGCCGATGAAAACACGCAT
AATAGAAGAGGTACAGTGTGCAGTATGGTAATCAATCATGAGGAATCACCTGGGGGCTCT
CACGCTGGCCGACCACCCGTCATCTTCAACCCAGACTTTTTTGTGGAGAAACTCCGTCAT
GAGAACCCTGATGTTTTCCTGGAGCTGGTGCTCAGTAACATCACTCGCCTAATCGATCTT
CCTGGTACAGAGTTTGCACAGCTCATTGGTGAGGAGGGTCCCAAGACCCCAACTGGTGGA
AATGGAGGCTTCTTCCGCTCTTTCAACTTCCTCAAACGCAAAGATAAAGGCGTTGTGTTT
GGAACTCCCCTGACAGAGAGCTGCATTGCCCAGATCTACCAGCTTATCGAGTATCTCAGT
AAAA--------------GGTCTGTTTCGCGTGCC-GGGAACAGTGTTCGGCAGCAGACC
CTGAAGGAGCTCCTCAACAGTGAGGCTGATGTCGACCTGGATTCTGGAGACTTTCACCCC
AATGACGTGGCCACGCTGCTTAAGACTTTCCTGGGAGAGCTGCCCGAGCCCCTGCTCACA
CACAGACATTTCCACGCACACCTCAAAATTGCTGATATGACTCTGTTTGACGAACAAGGG
AACAAGACTGCGGTACCCAACAAAGAGCGTCAGATAGAGGCCCTGCAGCTTCTCTTCCTG
CTGTTACCGCAGGCCAACCGGTCACTGCTGAAACTCCTGCTGGACCTTCTCTACCACACT
GCCAGGCAGCAAGACAAGAACAAGATGTCCGCCTTTAACCTCGCCCTCATGTTTGCCCCG
CATGTCCTCTGGCCAAGACATATGACAGCCGGTGACCTGAAAGACAATCTGAAGAAACTG
AACAACAGCATGGCCTTCCTGATCAAACACTCACAGAAACTCTTCAGGGCTCCAGTCTAC
CTGCGGGAATACGCCAGAGTGCACTTCACTGGTACCAAGGCACTGCAGACCAAGGTTCGT
GGAGAGACTGCTGGC-GCGAGCGGCTCTCCTGCTCAGCGGACAGTGTTGCCCCTGAAGAG
GACGGCCGTTCTGGGCCCCAGCTCTCAGGAGCAGTGCCAGTCACCGGCTCAACAATACAC
AGAAGAGGCTCTGAAGGAGCTCTTCCGACACGTCCATCACAACATGCCAGACTCCGCCAA
GAAGAAGAAACTCGTCCGACAGTTAGTCAAACAGACAACCCCAGGGACACCTACTAATGA
GCCCCACAAGGTCCCCCCAGCTCCCAGCAAGAAACATCCACGTTCCCGCTCCTTTGGTGG
CCTCATTAAGCGCAAAGCTCGTGGTGAGCAGCTGACAGCAGAGAGGCGGGTCCGTCACAT
CTCTCCTGATACTGTCACCAGGGCAGGAAGAAAGCCCGGTAAAGAAAACGTCATCCTGCA
AGCGGTGA----------G--------------CAG----------------------CC
CATTAAATGGT--------------------------------------CCTGT-GCTGG
GGAAGGCAGGGCTGA--------------------------------TAGTAAAAAACCC
AGACTTTATTTTCAAA--------------------------------------------
------------------------------------------------------------
---------------GAGAACAAACT------TCTGAAGGTTTCCAAG------CAGGAG
TCTT----------------------CCTCCGTGACCAGGATGGGTTTCTCTC-------
------------------------------------------------------------
------------------------------------------------------------
-------CTGTTTAG---------------------------------------------
-------------------------------
>XP-033479792.1_lan
------------------------ATGGCTGCGGGTAAAGATGCCGATGAAAACACACAT
AATAGAAGAGGTACAGTGTGCAGTATGGTGATCAATCATGAGGAATCACCTGGGGGCTCT
CATGCTGGCCGACCACCCGTCATCTTCAACCCAGACTTTTTTGTGGAGAAACTCCGCCAT
GAGAACCCTGATGTTTTCCTTGAGTTGGTACTCAGTAACATCACTCGCCTAATTGATCTT
CCTGGTACAGAGTTTGCACAGCTCATTGGTGAGGAGGGTCCCAAGACCCCAACTGGTGGG
AATGGAGGCTTCTTCCGCTCTTTCAACTTCCTCAAACGCAAAGATAAAGGCGTTGTGTTT
GGAACTCCCCTGACAGAGAGCTGCATTGCCCAGATCTACCAGCTTATTGAGTATCTCAGT
AAAAATCTCCATGTGGAGGGTCTGTTTCGGGTGCCGGGGAACAGTGTTCGGCAGCAGACC
CTGAAGGAGCTCCTCAACAGTGAGGCTGATGTCGACCTGGATTCTGGAGACTTTCACCCC
AATGACGTGGCCACGCTGCTTAAGACTTTCCTGGGAGAGCTGCCCGAGCCCCTGCTCACA
CACAGACATTTCCACGTGCACCTCAAAATTGCTGATATGACTCTGTTTGACGAACAAGGG
AATAAGACTGAGGTACCCAACAAAGAGCGTCAGATAGAGGCCCTGCAGCTCCTCTTCCTG
CTGTTACCTCAGGCCAACCGGTCACTGCTGAAACTCCTGCTGGACCTTCTCTACCACACT
GCCAGGCAGCAGGACAAGAACAAGATGTCTGCCTTTAACCTGGCCCTCATGTTTGCCCCG
CATGTCCTCTGGCCCAGACATATGACAGCCGGTGACCTGAAAGACAATCTGAAGAAACTG
AATAACAGCATGGCCTTCCTGATCAAACACTCGCAGAAACTCTTCAGGGCTCCAGTCTAC
CTGCGGGAATATGCCAGAGTGCACTTCACTGGTACCAAGGCACTGCAGACCAAGGATGAT
CTGGAG-CTGCTGGCGGCGAGCGGCTCTCCTGCTCAGCGGACAGTGTTGCCCCTGAAGAG
GACGGCCGTTCTGGGCCCCAGCTCTCAGGAGCAGTGCCAGTCACCGGCTCAACAATACAC
AGAAGAGGCTCTGAAGGAGCTCTTCCGGCACGTCCATCACAACATGCCAGACTCCGCCAA
GAAGAAGAAACTCGTCCGACAGTTAGTCAAACAGACAACCTCAGGGACACCTACTAATGA
GCCCCACAAGGTCCCCCCAGCTCCCAGCAAGAAACATCCACGTTCCCGCTCCTTTGGTGG
CCTCATTAAGCGCAAAGCTCGTGGTGAGCAGCTGACAGCAGAGAGGCGGGTCCGTCACAT
CTCTCCTGATACCGTCACCAGGGCAGGAAGAAAGCCTGGTAAAGAGAACGTCATCCTGCA
AGCGGTGA----------A--------------CAG----------------------CC
CATTAAATGGT--------------------------------------CCTGT-GCTGG
GGAAGGCGGGGCTGG--------------------------------TAGTGAAAAACCC
AGACTTTATTTTCAAA--------------------------------------------
------------------------------------------------------------
---------------GAGAACAAACT------TCTGAAGGTTTCCAAG------CAGGAG
TCTT----------------------CCTCCGTGACCAGGATGGGTTTCTCTC-------
------------------------------------------------------------
------------------------------------------------------------
-------CTGTTTAG---------------------------------------------
-------------------------------
>C.altivelis-GLEAN-10025375_alt
------------------------ATGGCTGCGGGTAAAGATGCCGATGAAAACACACAT
AATAGAAGAGGTACAGTGTGCAGTATGGTGATCAATCATGAGGAATCACCTGGGGGCTCT
CATGCTGGCCGACCACCCGTCATCTTCAACCCAGACTTTTTTGTGGAGAAACTCCGCCAT
GAGAACCCTGATGTTTTCCTGGAGTTGGTGCTCAGTAACATCACTCGCCTAATTGATCTT
CCTGGTACAGAGTTTGCACAGCTCATTGGTGAGGAGGGTCCCAAGACCCCAACTGGTGGG
AATGGAGGCTTCTTCCGCTCTTTCAACTTCCTCAAACGCAAAGATAAAGGCGTTGTGTTT
GGAACTCCCCTGACAGAGAGCTGCATTGCCCAGATCTACCAGCTTATTGAGTATCTCAGT
AAAAATCTCCATGTGGAGGGTCTGTTTCGGGTGCCGGGGAACAGTGTTCGGCAGCAGACC
CTGAAGGAGCTCCTCAACAGTGAGGCTGATGTCGACCTGGATTCTGGAGACTTTCACCCC
AATGACGTGGCCACGCTGCTTAAGACTTTCCTGGGAGAGCTGCCCGAGCCCCTCCTCACA
CACAGACATTTCCATGCACACCTCAAAATTGCTGATATGACTCTGTTTGACGAACAAGGG
AATAAGACTGCGGTACCCAACAAAGAACGTCAGATAGAGGCCCTCCAGCTCCTCTTCCTG
CTGTTACCTCAGGCCAACCGGTCACTGCTGAAACTCCTGCTGGACCTTCTCTACCACACT
GCCAGGCAGCAGGACAAGAACAAGATGTCCGCCTTTAACCTGGCCCTCATGTTTGCCCCG
CATGTCCTCTGGCCCAGACATATGACAGCCGGTGACCTGAAAGACAATCTGAAGAAACTG
AATAACAGTATGGCCTTCCTGATCAAACACTCGCAGAAACTCTTCAGGGCTCCAGTCTAC
CTGCGGGAATATGCCAGAGTGCACTTCGCTGGTACCAAGGCACTGCAGACCAAGGATGAT
CTGGAG-CTGCTGGCAGCGAGCGGCTCTCCTGCTCAGCGGACAGTGTTGCCCCTGAAGAG
GACGGCCGTTCTGGGCCCCAGCTCTCAGGAGCAGTGCCAGTCACCGGCTCAACAATACAC
AGAAGAGGCTCTGAAGGAGCTCTTCCGACACGTCCATCACAACATGCCAGACTCCGCCAA
GAAGAAGAAACTCGTCCGACAGTTAGTCAAACAGACAACCTCAGGGACACCTACTAATGA
GCCCCACAAGGTCCCCCCAGCTCCCAGCAAGAAACATCCACGTTCCCGCTCCTTTGGTGG
CCTCATTAAGCGCAAAGCTCGTGGTGAGCAGCTGACTGCAGAGAGGCGGGTCCGTCACAT
CTCTCCTGATACCGTCACCAGGGCAGGAAGAAAGCCTGGTAAAGAGAACGTCATCCTGCA
AGCGGTGA----------A--------------CAG----------------------CC
CATTAAATGGT--------------------------------------CCTGT-GCTGG
GGAAGGCAGGGCTGG--------------------------------TAGTGAAAAACCC
AGACTTTATTTTCAAA--------------------------------------------
------------------------------------------------------------
---------------GAGAACAAACT------TCTGAAGGTTTCCAAG------CAGGAG
TCTT----------------------CCTCCATGACCAGGATGGGTTTCTCTC-------
------------------------------------------------------------
------------------------------------------------------------
-------CTGTTTAG---------------------------------------------
-------------------------------
>E.fuscoguttatus.27261_fus
------------------------ATGGCTGCGGGTAAAGATGCCGATGAAAACACACAT
AATAGAAGAGGTACAGTGTGCAGTATGGTGATCAATCATGAGGAATCACCTGGGGGCTCT
CATGCTGGCCGACCACCCGTCATCTTCAACCCAGACTTTTTTGTGGAGAAACTCCGCCAT
GAGAATCCTGATGTTTTCCTTGAGTTGGTGCTCAGTAACATCACTCGCCTAATTGATCTT
CCTGGTACAGAGTTTGCACAGCTCATTGGTGAGGAGGGTCCCAAGACCCCAACTGGTGGG
AATGGAGGCTTCTTCCGCTCTTTCAACTTCCTCAAACGCAAAGATAAAGGCGTTGTGTTT
GGAACTCCCCTGACAGAGAGCTGCATTGCCCAGATCTACCAGCTTATTGAGTATCTCAGT
AAAAATCTCCATGTGGAGGGTCTGTTTCGGGTGCCGGGGAACAGTGTTCGGCAGCAGACC
CTGAAGGAGCTCCTCAACAGTGAGGCTGATGTCGACCTGGATTCTGGAGACTTTCACCCC
AATGACGTGGCCACGCTGCTTAAGACTTTTCTGGGAGAGCTGCCCGAGCCCCTGCTCACA
CACAGACATTTCCACGCGCACCTCAAAATTGCTGATATGACTCTGTTTGACGAACAAGGG
AATAAGACTGCGGTACCCAACAAAGAGCGTCAGATAGAGGCCCTGCAGCTCCTCTTCCTG
CTGTTACCTCAGGCCAACCGGTCACTGCTGAAACTCCTGCTGGACCTTCTCTACCACACT
GCCAGGCAGCAGGACAAGAACAAGATGTCCGCCTTTAACCTGGCCCTCATGTTTGCCCCG
CATGTCCTCTGGCCCAGACATATGACAGCCGGTGACCTGAAAGACAATCTGAAGAAACTG
AACAACAGCATGGCCTTCCTGATCAAACACTCGCAGAAACTCTTCAGGGCTCCAGTCTAC
CTGCGGGAATATGCCAGAGTGCACTTCGTTGGTACCAAGGCACTGCAGACCAAGGATGAT
CTGGAG-CTGCTGGCGGCGAGCGGCTCTCCTGCTCAGCGGACAGTGTTGCCCCTGAAGAG
GACGGCCGTTCTGGGCCCCAGCTCTCAGGAGCAGTGCCAGTCACCGGCTCAGCAATACAC
AGAAGAGGCTCTGAAGGAGCTCTTCCGACACGTCCATCACAACATGCCAGACTCCGCCAA
GAAGAAGAAACTTGTCCGACAGTTAGTCAAACAGACAACCTCAGGGACACCTACTAATGA
GCCCCACAAGGTCCCCCCAGCTCCCAGCAAGAAACATCCACGGTCCCGCTCCTTTGGTGG
CCTCATTAAGCGCAAAGCTCGTGGTGAGCAGCTGACAGCAGAGAGGCGGGTTCGTCACAT
CTCTCCTGATACCGTCACCAGGGCAGGAAGAAAGCCTGGTAAAGAGAACGTCATCCTGCA
AGCGGGGGTTGCACTGCTGCTGGTGTTGGTGGTCAGTGATCCCTGGGAGGGGATAGGATC
TGTCGACTGGTTTCTGCAGTGTGGTGGAGTGCTGCAGGACAGTAGGATGCCT---GCTGG
GAGAAGCAGGGATGGAGCTGGGTCAGGAGGCTGTGGGACGGCGGCATTGGCAGTGGCCCC
TGGCTGGGCTCTTCGATCTGGGCTGCGGACGATGCTGGCGTGGGGCATCCTGGCACTGGT
GGCAGGACGAGGAGGTGTGGAGGCGTGTCCCGCTCCCTGCAGCTGCCTGGGGAACACGGT
GGACTGCCATGGCCTGGGGATACACTCCATACCCAGAAACATCCCCAGAGGGACTGAGAG
GCTCGATCTAAATGGAAACAACCTGACCGTCATCACCAAGGCAGACTTCTCTGGCCTCAA
ACACCTAAGAGTCCTTCATCTGATGGAGAACCAGATCGGTAACGTTGAGAGAGGAGCTTT
TGATGAACTGAAGGAGCTGGAGAGACTCCGCCTCAACAAGAACCGTCTGAGAGAACTTCC
AGAGCTGCTGTTTCAGAAGAACGAAGGCCTGTCTCGACTTCTTTTGTTGGCTCTGTGTGG
CTGCATGAAGGGCTCGCTCCACACCCAGTAA
>Epmoa-GLEAN-10019211_moa
------------------------------------------------------------
------------------------ATGGTGATCAATCATGAGGAATCACCTGGGGGCTCT
CATGCTGGCCGACCACCCGTCATCTTCAACCCAGATTTTTTTGTGGAGAAACTCCGCCAT
GAGAACCCTGATGTTTTCCTGGAGTTGGTGCTCAGTAACATCACTCGCCTAATTGATCTT
CCTGGTACAGAGTTTGCACAGCTCATTGGTGAGGAGGGTCCCAAGACCCCAACTGGTGGG
AATGGAGGCTTCTTCCGCTCTTTCAACTTCCTCAAACGCAAAGATAAAGGCGTTGTGTTT
GGAACTCCCCTGACAGAGAGCTGCATTGCCCAGATCTACCAGCTTATTGAGTATCTCAGT
AAAAATCTCCATGTGGAGGGTCTGTTTCGGGTGCCGGGGAACAGTGTTCGGCAGCAGACC
CTGAAGGAGCTCCTCAACAGTGAGGCTGATGTCGACCTGGATTCTGGAGACTTTCACCCC
AATGACGTGGCCACGCTGCTTAAGACTTTCCTGGGAGAGCTGCCCGAGCCCCTGCTCACA
CACAGACATTTCCATGCACACCTCAAAATTGCTGATATGACTCTGTTTGACGAACAAGGG
AATAAGACTGCGGTACCCAACAAAGAGCGTCAGATAGAGGCCCTGCAGCTCCTCTTCCTG
CTGTTACCTCAGGCCAACCGGTCACTGCTGAAACTCCTGCTGGACCTTCTCTACCACACT
GCCAGGCAGCAGGACAAGAACAAGATGTCCGCCTTTAACCTGGCCCTCATGTTTGCCCCG
CATGTCCTCTGGCCCAGACATATGACAGCCGGTGACCTGAAAGACAATCTGAAGAAACTG
AACAACAGCATGGCCTTCCTGATCAAACACTCGCAGAAACTCTTCAGGGCTCCAGTCTAC
CTGCGGGAATATGCCAGAGTGCACTTCGCTGGTACCAAGGCACTGCAGACCAAGGATGAT
CTGGAG-CTGCTGGCGGCGAGCAGCTCTCCTGCTCAGCGGACAGTGTTGCCCCTGAAGAG
GACGGCCGTTCTGGGCCCCAGCTCTCAGGAGCAGTGCCAGTCACCGGCTCAGCAATACAC
AGAAGAGGCTCTGAAGGAGCTCTTCCGACACGTTCATCACAACATGCCAGACTCCGCCAA
GAAGAAGAAACTCGTCCGACAGTTAGTCAAACAGACAACCTCAGGGACACCTACTAATGA
GCCCCACAAGGTCCCCCCAGCTCCCAGCAAGAAACATCCACGTTCCCGCTCCTTTGGTGG
CCTCATTAAGCGCAAAGCGCGTGGTGAGCAGCTGACAGCAGAGAGGCGGGTCCGTCACAT
CTCTCCTGATACCGTCACCAGGGCAGGAAGAAAGCCTGGTAAAGAGAACGTCATCCTGCA
AGCGGAAG----------GTCAGAGGTCAGGCTCAA----------------------CC
AGTGAGGTGTC--------------------------------------CCAGAAGCTGG
GGAGGAGAGCACATG--------------------------------TGGGCAAGAG---
AGA---------TAGA--------------------------------------------
------------------------------------------------------------
---------------CAGAAAGAG----------GGAGAGGGGAAGAGAGAGAGAAAAAG
GCT-------------------------GCCGTCACTGGAGGTGGCGGCTCCAGCTACTG
CTGTCA------------------------------------------------------
------------------------------------------------------------
-------CTGAATAG---------------------------------------------
-------------------------------
