# Supplementary material for: Chromosome-Level Genome Assembly of the Speckled Blue Grouper (Epinephelus cyanopodus) Provides Insight into Its Adaptive Evolution
Source: Biology (Basel). 2022 Dec 13;11(12):1810. doi: 10.3390/biology11121810 (PMC9775623; doi:10.3390/biology11121810)
Supplement: Supplementary file 1 [file biology-11-01810-s001.zip › Supplemental Data/HO01506.align]

>Epmoa-GLEAN-10019356_moa
------------------------------------------------------------
------------------------------------------------------------
------------------------------------------------------------
------------------------------------------------------------
------------------------------------------------------------
ATGCTCCTCCAGGACTCTGCCACACTCAATTCGGAAAATGGATTCCATGTGCTCAAGGCC
ATACAGCTTCCCTCGGATCGTTTGAATCGAGAAGAGAAAAAGAACAAGTTTGTGTATCTG
AAGGTGAACTTTGGGGGCCACTACACTGAGGAGAGGGTACTGATGGTGTCCTTTCACTCT
GGATACATCTTCATCCAGACAGACAAACCTGTCTATAATCCCGGAGACACTGTTCGGTTC
AGAACCTTTGTGTCCTCACCGTCCTTCAAGGCCTTTAACAGCTCCGTCACTATTGATATG
CAGAATCCAGACGGTGTGGTGGTTAAACAGACCACCAGGGTCAGAGCTGTCAATGGCATC
TTTGCAGACACTTTTCCTCTCTCTGAACTTGTCAATGAAGGAAAATGGACAGTGACTGCA
AAGTTTGACCACTGGCAGCAGAACGCATTCACCGCCCAGTTTGAGGTGAAGAAATATGTG
CTTCCTGCCTTCAATGTTACCCTGACACCCAAGAAGTCCTACCTTGACCTGGATGATAAG
GAACTGGAAGTAGAGATTTCGGCTAGGTACCTGTATGGAGAGCCAGTCCAGGGGACGGCT
TATGTGGTGTTTGGAGTGAAGATCAACCAAGAGATGAGAAGGCTGCCTTCAGTGAAGCAG
GTGTCAGATTGGAAAAATACCCTTTATCTGTGTGTTCTCCTGCAGCTCGATGGAGGAGTC
GTCACACTAAGCATGGACGAGATCAAGAGAGCTTACCCCAACATCAGATCTCTGGTGGGC
AACTCTGTGTATGTGAAGGCCTCTGTGCTCACCAAGTCAGGCAGTGATCTGGTTGAATCA
GAGAAGTCTGGAATCAAAATTGTGGAGTCTCCGTATGTTGTATCCTTCAGAGACATGCCA
AAGTACTTCAAGCCGGGCCTGCCCTTCGACTTTACAATCCAGGTGAGCCACCATGACGGT
TCCCCGGCCCGTAACGTCTTGGTCAAAGTGACGCTGCTGGATGAGCCCCTGGTCGTCTTC
ATGGGCACCGCCAGAGTCACCGTCAACATGCCCGA----CAAAAACCGTAATGTGTTTTT
TATTTTGTCGTTTTCCCAGGCTGAAACTGTGCAGACTGACCTGAGACCAGAGCAGCAGGC
CAAACAACAGATTGTTGTTCATCCGTACGTTGCCTTTAACCAGCGCCACCAAAACTACCT
GTACATCTCCACAGGGACCAACACGGCGTCTTTAGGAGACAGACTGTCCCTGAAACTCAG
CATCAATGTTGAAGACGCGACGCACAGATCATTCATTACACACATCACCCACCTGGTGCT
GAATAAAGGTAAAATCATTTCTGCTGAGCGTGTGGATGTGACGGGTCAGCTGGTCACCAG
CATCGGACTGACGGTCACCCCGGAGATGATGCCGTCGTTCCGTTTTGTGGCGTTCTACAG
TATTCCCTGGGCAGGGCGCGAGGAGGTGGTGTCGGACTCTATCTGGGTGGATGTGGCAGA
TTCCTGTGTTGGAGGGGTGAGTGATCAGCTCAGTCTCAGAGCCTTTTGTCCATCTTTGTG
TCAACGCATTTTATTTCATGCTGTCTTACAGCTGACAGTCGGGCCGGTGGATGGCAAACA
TCGAGACTACACACCTGGGAAGAGCTTTAGTTTCGAGGTCAAGGGTGATCCGGGGGCAAA
GGTCAGCCTGGTGGCTGTGGACAACGCTGTGTTTCTGCTGAACAGGGACAGACTTACACA
GAGGAAG---GTTTGGAGCACTGTGGAGCACGGAGACATCGGCTGCACACGAGGGGGAGG
CAGAGATGCCACGACGGTGTTTTCAGACGCAGGACTGCTCTTCGCCTCCAGCACCGGGAT
CAAAACCCAAACCAGACAAGGTACCTACGAGCATGGAGTAGCTGCCTGCTCAGCTCATGT
GGGGAAGTATAGCTACACTATTTTGAAAAAGACCAAAAAAGAAAAAGAGATTCTCAAATC
CCTGCAGTGTCCAGGCAGTGTCAGAAGGAGGCGTTCTGCTGAGCTGTTGCAGCGTAAAGC
CCAGCTGGAGAGTCATTACAAGGAGAAGCTGCAGCGTCGCTGCTGTAAGGACGGCCTCAG
GGAGATTCCCATGCCGTACTCCTGCACGCGACGCTCCCTCTACATCACAGAGGGCTGGGA
GTGCATCCGGGCCTTCCGCTACTGCTGTGCCACCTACAGGAACCAAGAGTTTAACACTGA
GATCCCCACCACCCCACCACCCATCACCACAGTTGCCCCCACCACTTCCGCTCCAATGAT
ACTCCCCTCCC-------------------------------------------------
---------------------------------------------ACTGGGGACGTGAAC
GTGGATTACCTGGAATGCCTGGACCACCTGGGCGGCCTGGGTCGCCTGGATTACCTGGAT
TACCTGGAATGCCTGGAATGCCTGGAATGCCTGGACCACCTGGACCGGACATTTTCTATA
CAACTGCAAACAAAGCAGAGCCAGAAGAAGATAGGCCACTTTTAGGGGCTGAAGATGGAA
TGTG---GGAGGAGGAAGAGGAGTATCTGGATGAAAGTGATGTGTACCTGAGGTTCAAGT
TCTTTGAGTCCTGGCTGTGGACGGATGTTAACCTGCCCAGTGAGACAGACAAAGATGGGT
TTGCATCTAAGAATGTGGACGGTCCCTTACCTGACAGCATCACAGAGTGGGGAGTTTTTG
CCGTCAGTGCATCACCTGATACAGGTTTCTGTGTTGCCGAGCCGTACAACATCAGAGCAT
GGAAGCGTTTCTTCGTGGACCTGAAGCTGCCATACTCGGTGGCGAGGAACGAACAGGTCG
AGATTAAAGCCGTAGTCCATAACTACGGCTACGACGACCTGCATGTGAGGGTGGTGCTGA
TGAAGACAGAAGGCATATGCAGTGTTGCCTTCAAAGACAGACACACGCAGGAAGTGACGC
TGCCAGCCGGCTCTTCTGTCGCGGTGCCTTACACCATCGTACCGCTTGTGGTGGGGAAAC
TTCCTCTGGACGTGAT-----------GAGATTTGCTTTGATAAATTTACCCAAACA---
-------------GCTGGATGGAGTGCAGAAGACTGAAGTCACAAGTGTGGTATTAAACC
CATCTGCTGAGGGAGGAACACAAACAGTTAATGTGGGCAAAATCGAACTGGAGTCAGTTG
TTCCGAACTCTGTGCCAGAGACGTTCATCAATGTCAGAGGTAATGTGCTGGCAGACAGCA
TTGATAACTCCATCAGTGAGGACTCTCTTGCCTCCCTGATCCGGATGCCTGGTGGCTGTG
TGGAGCAGAACTTGGCCTCCATAACTCTGCCGCTCATCGCCACCCTCTACCTGGAGCGAA
CCAACAACTGGGAGAGTGTAGGGGTGCAGCGCAAGGCTGAGGCTCTGCGGTACATCAGGA
GAGGCTATGAGAACCAGCTGGCATACAGACGGAGTGATGGCTCTTATCCCCCCTACAGGA
AGGAAGGCGCAAGTACATGGATCACGGCATACGTGGTGAAAGTTTTCTCCATGGCGCACT
CCATCGTTGGCATCAACGAGCAGCAGGTGTGTGAGCCTCTGCTCTACCTGGTGAATAACA
AGCTCCGACTGCCAAGGGCGTTCTTTGTAGAGGACAACCCAGTTTACAGCACCACCATGA
CTGGCGGTTTCCAGGGTGGGCGAGGTGATGACCCTGAGATAACCCTGACAGCCTTCGTCC
TCATAGCACTTGCTGAGGCTAAACAAGCTGGACTCAGCTGCATGGGTCCAAGCACAGAGT
GTCTACTATATCTGTTACTGCAGGTCCATTTGCGTAGGGCACTTTTACACCTGAAGAAAG
CAGTGGCAAGGTCGGGGAGAAGACCGTACACTGTGGCCATTGCCTCCTACGCGCTGGCTC
TGCAGGGGAAAGATCATTCCTCCAACCCCACAAGATTTTTACTCAGAGATGCAGCTCCAG
GTGGCACTCACTGGCCCGACGCGCAGAACCCCTTGTTCACCTTGGAGGCGACCGGCTACG
CCCTGCTGGCTCTGGTCAAGTTAGGGCGCATGGAGGAAGCCGAAGCGCCATTTAAATGGC
TGAACAGCCAGCGGAGGCGAGGAGGAGGCTTCGGCTCCACTCAGTCCACCATGGTGGTGC
TCCAGGCACTGTCAGAGTACCTCATCAACAAACCACCTCCTGATGACCTCAGTCTGGATG
TGGACATCAGGATAACAGGACGCAGGGAAATCCGCCACCATTTCAACCCCAACACAGCCT
ACGTTGCTCGCTCCTCCAGGCTGCCTACTGGTCTTGATCTGGAAGTGCAGGCTAAAGGGA
ATGGACAGGGAATACTGGAG--------GTCGTGACCT--------ATTACAACC-----
-AGCTGCACGAGGT-GGATGAGAAAATGCCCTGCAAGAACTTTGAGCTCAATGTCACTAT
CGAAGAATCCGGCGAAAAGCCTCCAGCAGATGTAGAAAAATCCTACCAGATCACCGTCAG
CGTGAGGGCTTTAGGACCCAGAGATGTCAGGATGGTGGTCCTGGATATAAGTCTGCCAAC
TGGCTTCACCCCAGAAAACTCTGACCTGGAGATGTTGTCCAACTCAGTGGACCGTTACAT
CAATAACTTCCAGATTGTTGATAACCTGAGCGACAGAGGCTCTCTGATCATCCACCTGTT
CAAGGTGTCTCACAAAGAGCCAGAGATCCTGATCTTCAGGCTTCAGCAGAGTTTCAAAGT
CGGCCTCCTCCAGCCATCCTCAGTTACTGTTTATGAGTATTACAACCCAGGT--------
--------------------AGGAGAACACATTCCAGCTCACA-----------------
----TCTCACTGCA------------GCAGCATATACAA---------------------
------------------------------------------------------------
----------------------------------------GAAATCA-------------
-------------------------------------------TCCATGCC---------
-------------CTAAAC-----------------------------------------
--ATCAGTGA--------------------------------------------------
------------------------------------------------------------
----------------------------------------------------------
>E.fuscoguttatus.27468_fus
ATGGGTTGGTGGACGCTACACAGCGTTTTATTTCTCATGTTTCTCTGCAGCTCCAATGGA
CAGATTGTCTCTCATGGGATACCCCCCTGGCGTGAGAGATTTCCAATAAGAGAGGAACTT
TGGGTACGCCATCATCACATACCACAGCCGAAGGCCACAGTTAGTTCTGCACCGAGGTTT
ACCTTGCTGGCTCCAGACCTGTTGAGGACAGACAGCCAGGAGAACATCTATTTACAGGCA
GACGGTGTATCCAACCCTGTCACCGCCTCCATCTCCATCCTGGATTTCAGCAAAACCACC
ATGCTCCTCCAGGACTCTGCCACACTCAATTCGGAAAATGGATTCCATGTGCTCAAGGCC
ATACAGCTTCCCTCGGATCGTTTGAATCGAGAAGAGAAAAAGAACAAGTTTGTGTATCTG
AAGGTGAACTTTGGGGGCCACTACACTGAGGAGAGGGTACTGATGGTGTCCTTTCACTCT
GGATACATCTTCATCCAGACAGACAAACCTGTCTATAATCCCGGAGACACTGTTCGGTTC
AGAACCTTTGTGTCCTCACCGTCCTTCAAGGCCTTTAACAGCTCCGTCACTATTGATATG
CAGAATCCAGACGGTGTGGTGGTTAAACAGACCACCAGGGTCAGAGCTGTCAATGGCATC
TTTGCAGACACTTTTCCTCTCTCTGAACTTGTCAATGAAGGAAAATGGACAGTGACTGCA
AAGTTTGACCACTGGCAGCAGAACACATTCACCACCCAGTTTGAGGTGAAGAAATATGTG
CTTCCTGCCTTCAATGTTACCCTGACGCCCAAGAAGTCCTACCTTGACCTGGATGACAAG
GAACTGGAAGTAGAGATTTCGGCTAGGTACCTGTATGGGGAGCCAGTCCAGGGGACGGCT
TATGTGGTGTTTGGAGTAAAGATCAACCAAGAGATGAGAAGGCTGCCTTCAGTGAAGCAG
GTGTCAGAT------------------------------------CTCGATGGAGGAGTC
GTCACACTAAGCATGGACGAGATCAAGAGAGCTTACCCCAACATCAGATCTTTGGTGGGC
AACTCTGTGTATGTGAAGGCCTCTGTGCTCACCAAGTCAGGCAGTGATCTGGTTGAATCA
GAGAAGTCTGGAATCAAAATTGTGGAGTCTCCGTATGTTGTATCCTTCAGAGACATGCCA
AAGTACTTCAAGCCGGGCCTGCCGTTCGACTTCACAATCCAGGTGAGCCACCATGACGGT
TCCCCGGCCCGTAACGTCTTGGTCAAAGTGACGCTGCTGGACAAGCCCCTGGTCGTCTTC
ATGGGCACTGCCAGAGTCACCATCAACATGCCCGGTGCTCAACGGTCACAAACCATCACT
-------------------GCTGAAACCGTGCAGACTGACCTGAGACTAGAGCAGCAGGC
CAAACAACAGACTGTTGTTCATCCGTACGTTGCCTTTAACCAGCGCCGCCAAAACTACCT
GTACATCTCCACAGGGACCAACACGGTGTCTTTAGGAGACAGACTGTCCCTGAAACTCAG
CATCAATGTTGAAGACGCGACGCACAGATCATTCATTACACACATCACCCACCTGGTGCT
GAATAAAGGTAAAATCATTTCTGCTGAGCGTGTGGATGTGACGGGTCAGCTGGTCACCAG
CATCGGACTGACGGTCACCCCGGAGATGATGCCGTCATTCCGTTTTGTGGCGTTCTACAG
TATTCCCTGGGCAGGGCGCGAGGAGGTGGTGTCAGACTCTATCTGGGTGGATGTGGCAGA
TTCCTGTGTTGGAGG---------------------------------------------
------------------------------GCTGACAGTTGGGCCGGTGGATGGCAAACA
TCGAGACTACACACCTGGGAAGAGCTTTAGTTTCGAGGTCAAGGGTGATCCGGGGGCAAA
GGTCAGCCTGGTGGCTGTGGACAACGCTGTGTTTCTGCTGAACAGGGACAGACTTACACA
GAGGAAG---GTTTGGAGCACTGTGGAGCACGGAGACATCGGCTGCACACGAGGGGGAGG
CAGAGATGCCACGACAGTGTTTTCAGACGCAGGACTGCTCTTCGCCTCCAGCACTGGGAT
CAAAACCCAAACCAGACAAG----------------------------------------
-----------------------------------------------------------C
CCTGCAGTGTCCAGGCAGTGTCAGAAGGAGGCGTTCTGCTGAGCTGTTGCAGCGTAAAGC
CCAGCTGGAGAGTCATTACAAGGAGCAGCTGCAGCGTCGCTGCTGTAAGGACGGCCTCAG
GGAGATTCCCATGCCGTACTCCTGCACGCGACGCTCCCTCTACATCACAGAGGGCTGGGA
GTGCATCCGGGCCTTCCGCTACTGCTGTGCCACCTACAGGAACCAAGAGTTTAACACTGA
GATCCCCACCACCCCACCACCCTTCACCACAGTTGCCCCCACCACTTCCGCTCCAATGAT
ACTCCCCTCCCATCCTGGTTTAGTGGATATGGCTAGACAAGGAAAATTGCATCTATCCCG
GGAAAAATTTA----------------------------------ACTGGGGA---GAAC
GTGGATTC---------CCTGGACCACCTGGGCCACCTGGGTGGCCTGGAATGCCTGGAA
---------TGCCTGGACCACCTGGAATGCCTGGACCACCTGGACCAGGCATTTTCTATA
CAACTGCAAACAAAGCAGAGCCAGAAGAAGATAGGCCACTTTTAGGGGCTGAAGATGGAA
TGTG---GGAGGAGGAAGAGGAGTATCTGGATGAAAGTGATGTGTACCTGAGGTTCAAGT
TCTTTGAGTCCTGGCTGTGGACGGATGTTAACCTGCCGAGTGAGACAGACAAAGATGGGT
TTGCATCTAAGAATGTGGACAGTCCCTTACCTGACAGCATCACAGAGTGGGGAGTTTTTG
CCGTCAGTGCATCACCTGATACAGGTTTCTGTGTTGCCGAGCCGTACAACATCAGAGCAT
GGAAGCGTTTCTTCGTGGACCTGAAGCTGCCATACTCGGTGGCGAGGAACGAACAGGTCG
AGATTAAAGCCGTAGTCCATAACTACGGCTACGACGACCTGCATGTGAGGGTGGTGCTGA
TGAAGACAGAAGGCATATGCAGTATTGCCTTCAAAGACAGACACACACAGGAAGTGACGC
TGCCGGCCGGCTCTTCTGTCGTGGTGCCTTACACCATCGTACCGCTTGTGGTGGGGAAAC
TTCCTCTGGAAGTGATGGTGGTGGCCAGAGACATGATGGGAGGAGACCGCATCAAGAAAG
AACTACGGGTGGTGTTGGATGGAGTGCAGAAGACTGAAGTCACGAGTGTGGTATTAAACC
CATCTGCTGAGGGAGGAACACAGACAGTTAATGTGGGCAAAATCGAACTGGAGTCAGTTG
TTCCGAACTCTGTGCCAGAGACGTTCATCAATGTCAGAGGTAATGTGCTGGCAGACAGCA
TTGATAACTCCATCAGTGAGGACTCTCTTGCCTCCCTGATCCGGATGCCTGGCGGCTGTG
TGGAGCAGAACTTGGCCTCCATAACTCTGCCGCTCATCGCCACCCTCTACCTGGAGCGAA
CCAACAACTGGGAGAGTGTAGGGGTGCAGCGCAAGGCTGAGGCTCTGCGATACATCAGGA
GAGGCTATGAGAACCAGCTGGCATACAGACGGAGTGATGGCTCTTATCCCCCCTACAGGA
AGGAAGGCGCAAGTACATGGATCACGGCATACGTGGTGAAAGTTTTCTCCATGGCGCACT
CCATCGTTGGCATCAATGAGCAGCAAGTGTGTGAGCCTCTGCTCTACCTGGTGAATAACA
AGCTCCGACTGCCGAGGGCGTTCTTCGTAGAGGACAACCCAGTTTACAGCACCACCATGA
CTGGCGGTTTCCAGGGTGGGCGAGGCGATGACCCTGAGATAACCCTGACAGCCTTCGTCC
TCATAGCACTTGCTGAGGCTAAACAAGCTGGAATCAGCTGCATGGGTCCAAGCACAG---
---------------------AGGTCCATTTGCATAGGGCATTTTTACACCTGAAGAAAG
CAGTGGCAAGGTCGGGGAGAAGACCGTACACTGTAGCCATTGCCTCTTATGCGCTGGCTC
TGCAGGGGAAAGATCATTCCTCCAACCCCACAAGATTTTTACTCAGAGTTGCAGCTCCAG
GTGGCACTCACTGGCCTGACACGCAGAACCCCTTGTTCACCTTGGAGGCGACGGGCTACG
CCCTGCTGGCTCTGGTCAAGTTAGGGCGCATGGAGGAAGCTGAAGCGCCATTTAAATGGC
TGAACAGCCAGCGGAGGCGAGGAGGAGGCTTCGGCTCCACTCAGTCCACCATGGTGGTGC
TCCAGGCACTGTCAGAGTACCTGATCAACAAACCCCCTCCTGATGACCTCAGTCTGGATG
TGGACATCAGGATAACAGGACGCAAGGAAATCCGCCACCATTTCAACCCCAACACGGCCT
ACGTTGCTCGCTCCTCCAGGCTGCCTACTGGTCTTGATCTGGAAGTGCAGGCTAAAGGGA
ATGGACAGGGAATACTGGAG--------GTCGTAACCT--------ATTACAACC-----
-AGCTGCACGAGGT-GGATGAGAAAAGGCCCTGCAAAAACTTTGAGCTCAATGTCACTAT
CGAAGAATCCAGCGAAAAGCCTCCAGCAGATGTAGAAAAATCCTACCAGATCACCGTCAG
CGTGAGGGCTTTAGGACCACGAGATGTCAGGATGGTGGTCCTGGATATAAGTCTGCCAAC
TGGCTTCACCCCAGAAAACTCTGACCTGGAGATGTTGTCCAACTCAGTGGACCGTTACAT
CAATAACTTCCAAATTGTTGATAACCTGAGCGACAGAGGCTCTCTGATCATCCACCTGTT
CAAGGTGTCTCACAAAGAGCCAGAGATCCTGATCTTCAGGCTTCAGCAGAGCTTCAAAGT
CGGCCTCCTCCAGCCATCCTCAGTTACTGTTTATGAGTATTACAACCCAGATCACCGCTG
CAGTCGCACCTACACTCCCACGGAGGACAAAGAGGAGCTCACGCAGATCTGCAGGGACAA
CGTCTGCCGCTGCACTCAGGGTGACTGCTGCGTTTCCAAAACCGACAGTGAAAACTTCCC
CAACAAAGAAAGAGAGATGTTTGCCTGCAATACTTTACACCACGTTTTCAAGGTGAATGT
ACTCAGTGTCAGCAAGAGTTACTACGACAAATATGAGATGGAGATCACACAAGTTGTCAA
GCTGGGTGTGGAGGCAGGAGTTGAAGTTGGCCAGAAGAGGATTTTCATGTCTCATGGAGG
CTGCAGAGATGGACTCAACCTGATGGAGGGCTCCCAATACCTCATCATGGGCCCCAAAGA
GGACCAGTGGAACACTGACACTGACACAAACACTTTAACCTACATGTTGGGAAAGGACAC
CTGGGTGGAACGCTGGCCTACATCTGCAGAGTGCTCCAACAACCCCAGCCTTCAAGCTAA
ATGCAAGAACCTCAAGGACACTGCATATGAACTGTCTGTCAATGGCTGCAGGCTGTAG
>C.altivelis-GLEAN-10025398_alt
ATGGGTTGGTGGACGCTACACAATGTTTTATTCCTCATGTTTCTCTGCAGCTCCAATGGA
CAGGCTGTCTCTCATGCGGT------------------ATTTCCAATAAGAGAGGAATCT
TGGATACGCCATCATCACATACCACAGCCGAAGGCCACAGTTAGTTCTGCACCGAGGTTT
ACCTTGCTGGCTCCAGACCTGTTGAGGACAGACAGCCAGGAGAACATCTATTTACAGGCA
GACGGTGTATCCAACCCCGTCACCGCCTCCATCTCCATCCTGGATTTCAGCAAGACCACC
ATGCTCCTCCAGGACTCTGCCACACTCAATTCAGAAAATGGATTCCATGTGCTCAAGGCC
ATACAGCTTCCCTCGGATCGTTTGAATCGAGAAGAGAAAAAGAACAAGTTTGTGTATCTG
AAGGTGAACTTTGGGGGCCACTACACTGAGGAGAGGGTGCTGATGGTGTCCTTTCACTCT
GGATACATCTTCATCCAGACAGACAAACCTGTCTATAATCCCGGAGACACTGTTCGGTTC
AGAACCTTTGTGTCCTCACCGTCCTTTAAGGCCTTTAACAGCTCTGTCACTATTGATATG
CAGAATCCAGACGGTGTGGTGGTTAAACAGACCACCAGGGTCAGAGCTGTCAATGGCATC
TTTGCAGAGACTTTTCCTCTCTCTGAACTTGTCAATGAAGGAAAATGGACAGTGACTGCA
AAGTTTGACCACTGGCAGCAGAACACATTCACCACCCAGTTTGAGGTGAAGAAATATGTG
CTTCCTGCCTTCAATGTTACCTTGACGCCCAAGAAGTCCTACCTTGACCTGGATGACAAG
GAACTGGAAGTAGAGATTTCGGCTAGGTACCTGTATGGGGAGCCAGTCCAGGGGACAGCT
TATGTGGTGTTTGGAGTGAAGATCAACCAAGAGATGAGAAGGCTGCCTTCAGTGAAGCAG
GTGTCAGAT------------------------------------CTCGATGGAGGAGTT
GTCACACTAAGCATGGACGAGATCAAGAGAGCTTACCCCAACATCAGATCTTTGGTGGGC
AACTCTGTGTATGTGAAGGCCTCTGTGCTCACCAAGTCAGGCAGTGATCTGGTTGAATCA
GAGAAGTCTGGAATCAAAATTGTGGAGTCTCCGTATGTTGTATCCTTCAGAGACATGCCA
AAGTACTTCAAGCCAGGCCTGCCATTCGACTTCACAATCCAGGTGAGCCACCATGATGGT
TCCCCGGCCCGTAACGTCTTGGTCAAAGTGACGCTGCTGGACGAGCCCCTGGTCGTCTTC
ATGGGCACCGCCAGAGTCACCGTCAACATGCCTGGTGCTCAACGGCCACAAATCATCACT
-------------------GCTGAAACCGTGCAGACTGACCTGAGACCAGAGCAGCAGGC
CAAACAACAGATTGTTGTTCATCCGTACGCTGCCTTTAACCAGCGCCACCAAAACTATCT
GTACATCTCCACAGGGACCAACATGGCGTCTTTAGGAGACAGACTGTCCCTGAAACTCAG
CATCAATGTTAAAGACGCAACGCACAGATCATTCATTACTCACATCACTCACCTGGTGCT
GAATAAAGGTAAAATCATTTCTGCTGAGCGTGTGGATGTGACGGGTCAGCTGGTCACCAG
CATCGGACTGACGGTCACCCCGGAGATGATGCCGTCATTCCGTTTTGTGGCGTTCTACAG
TATTCCCTGGGCAGGGCGCGAGGAGGTGGTGTCGGACTCTATCTGGGTGGATGTGGCAGA
TTCCTGTGTTGGAGG---------------------------------------------
------------------------------GCTGACAGTCGGGCCGGTGGATGGCAAACA
TCGAGACTACACACCTGGGAAGAGCTTTAGTTTCGAGGTCAAGGGTGATCCGGGGGCAAA
GGTCAGCCTGGTGGCTGTGGACAACGCTGTGTTTCTGCTGAACAGGGACAGACTTACACA
GAGGAAG---GTTTGGAGCGCTGTGGAGCACGGAGACATCGGCTGCACACGAGGGGGAGG
CAGAGATGCCACGACGGTGTTTTCAGACGCAGGACTGCTCTTCGCCTCCAGCACCGGGAT
CAAAACCCAAACCAGACAAG----------------------------------------
-----------------------------------------------------------C
CCTGCAGTGTCCAGGCAGTGTCAGAAGGAGGCGTTCTGCTGAGCTGTTGCAGCGTAAAGC
CCAGCTGGAGAGTCATTACAAGGAGAAGCTGCAGCGTCGCTGCTGTAAGGATGGCCTCAG
GGAGATTCCCATGCCGTACTCCTGCACGCGACGCTCCCTCTACATCACAGAGGGCTGGGA
GTGCATCCGGGCCTTCCGCTACTGCTGTGCCACCTACAGGAACCAAGAGTTTAACACTGA
GATCCCCACCACCCCACCACCCTTCACCACAGTTGCCCCAACCACTTCCGCTCCAATGAT
ACTCCCCTCCCATCCTGGTTTAGTGGATGTGGCTAGACAAGGAAAATTGCATCTATCCCG
GGAAAAATTTA----------------------------------ACTGGGGACGTGAAC
GTGGATTACCTGGACCGCCTGGACCACCTGGGCGGCCTGGGTTGCCTGGATTACCTGGAA
---------TGCCTGGAATGCCTGGACCACCTGGACCACCTGGACCAGGCATTTTCTATA
CAACTGCAAACAAAGCAGAGCCAGAAGAAGATAGACCACTTTTAGGGGCTGAAGATGGAA
TGTG---GGAGGAGGAAGAGGAGTATCTGGATGAAAGTGATGTGTACCTGAGGTTCAAGT
TCTTTGAGTCCTGGCTGTGGACAGATGTTAACCTGCCCAGTGAGACAGACAAAGATGGGT
TTGCATCTAAGAATGTGGACAGTCCCTTACCTGACAGCATCACAGAGTGGGGAGTTTTTG
CCGTCAGTGCATCACCTGATACAGGTTTCTGTGTTGCCGAGCCGTACAACATCAGAGCAT
GGAAGCGTTTCTTCGTGGACCTGAAACTTCCATACTCGGTGGCGAGGAACGAACAGGTTG
AGATTAAAGCCGTAGTCCATAACTACGGCTACGACGACCTACATGTGAGGGTGGTGCTGA
TGAAGACAGAAGGCATATGTAGTGTTGCCTTCAAAGACAGACACACGCAGGAAGTGACGC
TGTCGGCTGGCTCTTCTGTCGTGGTGCCTTACACCATCGTACCGCTTGTGGTGGGGAAAC
TTCCTCTGGAGGTGATGGTGGTGGCCAGAGACATGATGGGAGGAGACCGCATCAAGAAAG
AACTACGGGTGGTGCTGGATGGAGTGCAGAAGACTGAAGTCACGAGTGTGGTATTAAACC
CATCTGCTGAGGGAGGAACACAGACAGTCAATGTGGGCAAAATCGAACTGGAGTCAGTTG
TTCCGAACTCTGTGCCAGAGACGTTCATCAATGTCAGAGGTAATGTGCTGGCAGACAGCA
TTGATAACTCCATCAGTGAGGACTCTCTTGCCTCCCTGATCCGGATGCCTGGTGGCTGTG
TGGAGCAGAACTTGGCCTCCATAACTCTGCCGCTCATCGCCACCCTCTACCTGGAGCGAA
CCAACAACTGGGAGAGTGTAGGGGTGCAGCGCAAGGCTGAGGCTCTGCGGTACATCAGGA
GAGGCTATGAGAACCAGCTGGCATACAGACGGAGTGATGGCTCTTATCCCCCCTACAGGA
AGGAAGGCGCAAGTACATGGATCACGGCATACGTGGTGAAAGTTTTCTCCATGGCGCACT
CCATCGTTGGCATCAACGAGCAGCAGGTGTGTGAGCCTCTGCTCTACCTGGTGAATAACA
AGCTCCGACTGCCAAGGGCGTTCTTCGTAGAGGACAACCCAGTTTACAGCACCACCATGA
CTGGCGGTTTCCAGGGTGGGCGAGGCGATGACCCTGAGATAACCCTGACAGCCTTCGTCC
TCATAGCACTTGCTGAGGCTAAACAAGCTGGACTCAGCTGCATGGGTCCAAGCACAG---
---------------------AGGTCCATTTGCGTAGGGCACTTTTACACCTGAAGAAAG
CAGTGGTAAGGTCGGGGAGAAGACCGTACACTGTGGCCATTGCCTCCTACGCGCTGGCTC
TGCAGGGGAAAGATCATTCCTCCAACCCCACAAGATTTTTACTCAGAGATGCAGCTCCAG
GTGGCACTCACTGGCCCGACGCGCAGAACCCCTTGTTCACCCTGGAGGCGACCGGCTACG
CCCTGCTGGCTCTGGTCAAGTTAGGGCGCATGGAGGAAGCCGAAGCGCCATTTAAATGGC
TGAACAGCCAGCGGAGGCGAGGAGGAGGCTTCGGCTCCACTCAGTCCACCATGGTGGTGC
TCCAGGCACTGTCAGAGTACCTCATCAACAAACCACCTCCTGATGACCTCAGTCTGGATG
TGGACATCAGGATAACAGGAC---------------------------------------
------------------GGCTGCCTACTGGTCTTGATCTGGAAGTGCAGGCTAAAGGGA
ATGGACAGGGAATACTGGAG--------GTCGTGACCT--------ATTACAACC-----
-AGCTGCACGAGGT-GGATGAGAAAATGCCCTGCAAGAACTTTGAGCTCAATGTCACTAT
CGAAGAATCCGGCGAAAAGCCTCCAGCAGATGTAGAAAAATCCTACCAGATCACCGTCAG
CGTGAGGGCTTTAGGACCACGAGATGTCAGGATGGTGGTCCTGGATATAAGTCTGCCAAC
TGGCTTCACCCCAGAAAACTCTGACCTGGAGATGTTGTCCAACTCAGTGGACCGATACAT
CAATAACTTCCAGATTGTTGATAACCTGAGCGACAGAGGCTCTCTGATCGTCCACCTGTT
CAAGGTGTCTCACAAAGAGCCAGAGATCCTGATCTTCAGGCTTCAGCAGAGCTTCAAAGT
CGGCCTCCTCCAGCCATCCTCAGTTACTGTTTATGAGTATTACAACCCAGATCACCGCTG
CAGTCGCACCTACACTCCCACGGAGGACAAAGAGGAGCTCACACAGATCTGCAGGGACAA
CGTCTGCCGCTGCACTCAGGGTGACTGCTGCGTTTCCAAAACCGACAGTGAAAACTTCCC
CAACAAAGACAGAGAGATGTTTGCCTGCAATACTTTACACCACGTTTTCAAGGTGAATGT
ACTCAGTGTCAGCAAGAGTTACTACGACAAATATGAGATGGAGATCACACAAGTTGTCAA
GCTGGGTGTGGAGGCAGGAGTTGAAGTTGGCCAGAAGAGGATTTTCATGTCTCATGGAGG
CTGCAGAGATGGACTCAACCTGATGGAGGGCTCCCAATACCTCATCATGGGCCCCAAAGA
GGACCAGTGGAACATTGACACTGACACAAACACTTTAACCTACATGTTGGGAAAGGACAC
CTGGGTGGAACGCTGGCCTACATCTGCAGAGTGCTCCAACAACCCCAGCCTTCAAGCTAA
ATGCAAGAACCTCGAGGACACTGCATATGAACTGTCTGTCAACGGCTGCAGGCTGTAG
>XP-033480279.1_lan
ATGGGTTGGTGGACGCTACACAATGTTTTATTTCTCATGTTTCTCTGCAGCTCCAATGGG
CAGGATGTCTCTCATGCAGTACGCCCCTGGCGTGAGAGATTTCCAATAAGAGAGGAACTT
TGGATACGCCATCATCACATACCACAGCCAAAGGCCACAGTTAGTTCTGCACCGAGGTTT
ACCTTGCTGGCTCCAGACCTGTTGAGGACAGACAGCCAGGAGAACATCTATTTACAGGCA
GACGGTGTATCCAACCCCGTCACCGTCTCCATCTCCATCCTGGATTTCAGCAAGACCACC
ATGCTCCTCCAGGACTCTGCCACACTCAATTCGGAAAATGGATTCCATGTGCTCAAGGCC
ATACAGCTTCCCTCGGATCGTTTGAATCGAGAAGAGAAAAAGAACAAGTTTGTGTATCTC
AAGGTGAACTTTGGGGGCCACTACACTGAGGAGAGGGTACTGATGGTGTCCTTTCACTCT
GGATACATCTTCATCCAGACAGACAAACCTGTCTATAATCCCGGAGACACTGTTCGGTTC
AGAACCTTTGTGTCCTCACCGTCCTTCAAGGCCTTTAACAGCTCCGTCACTATTGATATG
CAGAATCCAGATGGCGTGGTGGTTAAACAGACCACCAGGGTCAGAGCTGTCAATGGCATC
TTTGCAGACACTTTTCCTCTCTCTGAACTTGTCAATGAAGGAAAATGGTCAGTGACTGCA
AAGTTTGACCACTGGCAGCAGAACACATTCACCGCCCAGTTTGAGGTGAAGAAATATGTG
CTTCCTGCCTTCAATGTTACCCTGACGCCCAAGAAGTCCTACCTTGACCTGGATGACAAG
GAACTGGAAGTAGAGATTTCGGCTAGGTACCTGTATGGGGAGCCAGTCCAGGGGACGGCT
TATGTGGTGTTTGGAGTGAAGATCAACCAAGAGATGAGAAGGCTGCCTTCAGTGAAGCAG
GTGTCAGAT------------------------------------CTCGATGGAGGAGTC
GTCACACTAAGCATGGACGAGATCAAGAGAGCTTACCCCAACATCAGATCTTTGGTGGGC
AACTCTGTGTATGTGAAGGCCTCTGTGCTCACCAAGTCAGGCAGTGATCTGGTTGAATCA
GAGAAGTCTGGAATCAAAATTGTGGAGTCTCCGTATGTTGTATCCTTCAGAGACATGCCA
AAGTACTTCAAGCCAGGCCTGCCGTTCGACTTCACAATCCAGGTGAGTCACCATGACGGT
TCCCCGGCCCGTAACGTCTTGGTCAAAGTGACGCTGCTGGACGAGCCCCTGGTCGTCTTC
ATGGGCACTGCCAGAGTCACCGTCAACATGCCCGGTGCTCAACGGTCACAAACCATCACT
-------------------GCTGAAACCGTGCAGACTGACCTGAGACCAGAGCAGCAGGC
CAAACAACAGATTGTTGTTCATCCGTACGTTGCCTTTAACCAGCGCCACCAAAACTACCT
GTACATCTCCACAGGGACCAACACGGCGTCTTTAGGAGACAGACTGTCCCTGAAACTCAG
CATCAATGTTGAAGACGCGACGCACAGATCATTCATTACACACATCACCCACCTGGTGCT
GAATAAAGGTAAAATCATTTCTGCTGAGCGTGTGGATGTGACGGGTCAGCTGGTCACCAG
CATCGGACTGACGGTCACCCCGGAGATGATGCCGTCATTCCGTTTTGTGGCGTTCTACAG
TATTCCCTGGGAAGGGCGCGAGGAGGTGGTGTCGGACTCTATCTGGGTGGATGTGGCAGA
TTCCTGTGTTGGAGG---------------------------------------------
------------------------------GCTGACAGTCGGGCCGGTGGATGGCAAACA
TCGAGACTACACACCTGGGAAGAGCTTTAGTTTCGAGGTCAAGGGTGACCCGGGGGCAAA
GGTCAGCCTGGTGGCTGTGGACAACGCTGTGTTTCTGCTGAACAGGGACAGACTTACACA
GAGGAAG---GTTTGGAGCACTGTGGAGCACGGAGACATCGGCTGCACACGAGGGGGAGG
CAGAGATGCCACGACGGTGTTTTCAGACGCAGGACTGCTCTTCGCCTCCAGCACCGGGAT
CAAAACCCAAACCAGACAAG----------------------------------------
-----------------------------------------------------------C
CCTGCAGTGTCCAGGCAGTGTCAGAAGGAGGCGTTCTGCTGAGCTGTTGCAGCGTAAAGC
CCAGCTGGAGAGTCATTACAAGGAGAAGCTGCAGCGTCGCTGCTGTAAGGACGGCCTCAG
GGAGATTCCCATGCCATACTCCTGCACGCGACGCTCCCTCTACATCACAGAGGGCTGGGA
GTGCATCCGGGCCTTCCGCTACTGCTGTGCCACCTACAGGAACCAAGAATTTAACACTGA
GATCCCCACCACCCCACCACCCTTCACCACAGTTGCCCCCACCACTTCCGCTCCAATGAT
ACTCCCCTCCCGTCCTGGTTTTGTGGATGTGGCTGCACGAGGAAAATTGCATCTATCCCG
GGAAAAATTTA----------------------------------ACTGGGGACGTGAAC
GTGGATTACCTGGAATGCCTGGACCACCTGTGCGGCCTGGGTCGCCTGGATTACCTGGAT
---------TACCTGGAATGCCTGGAATGCCTGGACCACCTGGACCGGACATTTTCTATA
CAACTGCAAACAAAGCAGAGCCAGAAAAAGATAGACCACTTTTAGGGGCTGAAGATGGAA
TGTG---GGAGGAGGAAGAGGAGTATCTGGATGAAAGTGATGTGTACCTGAGGTTCAAGT
TCTTTGAGTCCTGGCTGTGGACGGATGTTAACCTGCCCAGTGAGACAGACAAAGATGGGT
TTGCATCTAAGAATGTGGACGGTCCCTTACCTGACAGCATCACAGAGTGGGGAGTTTTTG
CCGTCAGTGCATCACCTGATACAGGTTTCTGTGTTGCCGAGCCGTACAACATCAGAGCAT
GGAAGCGTTTCTTCGTGGACCTGAAGCTGCCATACTCGGTGGCGAGGAACGAACAGGTGG
AGATTAAAGCCGTAGTCCATAACTACGGCTACGACGACCTGCATGTGAGGGTGGTGCTGA
TGAAGACAGAAGGCATATGCAGTGTTGCCTTCAAAGACAGACACACGCAGGAAGTGACGC
TGCCAGCCGGCTCTTCTGTCGTGGTGCCTTACACCATCGTACCGCTTGTGGTGGGGAAAC
TTCCTCTGGACGTGATGGTGGTGGCCAGAGACATGATGGGAGGAGACCGCATCAAGAAAG
AACTACGGGTGGTGCTGGATGGAGTGCAGAAGACTGAAGTTATGAGTGTGGTATTAAACC
CATCTGCTGAGGGAGGAACACAGACAGTTAATGTGGGCAAAATCGAACTGGAGTCAGTTG
TTCCGAACTCTGTGCCAGAGACGTTCATCAATGTCAGAGGTAATGTGCTGGCAGACAGCA
TTGATAACTCCATCAGTGAGGACTCTCTTGCCTCCCTGATCCGGATGCCTGGCGGCTGTG
TGGAGCAGAACTTGGCCTCCATAACTCTGCCGCTCATCGCCACCCTCTACCTGGAGCGAA
CCAACAACTGGGAGAGTGTAGGGGTGCAGCGCAAGGCTGAGGCTCTGCGGTACATCAGGA
GAGGCTATGAGAACCAGCTGGCATACAGACGGAGTGATGGCTCTTATCCCCCCTACAGGA
AGGAAGGCGCAAGTACATGGATCACGGCATACGTGGTGAAAGTTTTCTCCATGGCGCACT
CCATCGTTGGCATCAACGAACAGCAGGTGTGTGAGCCTCTGCTCTACCTGGTGAAGAACA
AGCTCCGACTGCCAAGGGCGTACTTCGTAGAGGACAACCCAGTTTACAGCACCACCATGA
CTGGCGGTTTCCAGGGTGGGCGAGGCGATGACCCTGAGATAACCCTGACAGCCTTCGTCC
TCATAGCACTTGCTGAGGCTAAACAAGCTGGACTCAGCTGCATGGGTCCAAGCACAG---
---------------------AGGTCCATTTGCATAGGGCACTTTTACACCTGAAGAAAG
CAGTGGCAAGGTCGGGGAGAAGACCGTACACTGTGGCCATTGCCTCCTACGCGCTGGCTC
TGCAGGGGAAAGGTCATTCCTCCAACCCCACAAGATTTTTACTCAGAGTTGCAGCTCCAG
GTGGCACTCACTGGCCCGACACGCAGAACCCCTTGTTCACCTTGGAGGCGACCGGCTACG
CCCTGCTGGCTCTGGTCAAGTTAGGGCACATGGAGGAAGCCGAAGCACCATTTAAATGGC
TGAACAGCCAGCGGAGGCGAGGAGGAGGCTTTGGCTCCACTCAGTCCACCATGGTGGTGC
TCCAGGCACTGTCAGAGTACCTCATCAACAAACCCCCTCCTGATGACCTCAGTCTGGATG
TGGACATCAGGATAACAGGACGCAAGGAAATCCGCCACCATTTCAACCCCAACACGGCCT
ACGTTGCTCGCTCCTCCAGGCTGCCTACTGGTCTTGATCTGGAAGTGCAGGCTAAAGGGA
ATGGACAGGGAATACTGGAG--------GTCGTGACCT--------ATTACAACC-----
-AGCTGCACGAGGT-GGATGAGAAAATGCCCTGCAAGAACTTTGAGCTCAATGTCACCAT
CGAAGAATCCAGCGAAAAGCCTCCAGCAGATGTAGAAAAATCCTACCAGATCACCGTCAG
CGTGAGGGCTTTAGGACCACGAGATGTCAGGATGGTGGTCCTGGATATAAGTCTGCCAAC
TGGCTTCACCCCAGAAAACTCTGACCTGGAGATGTTGTCCAACTCAGTGGACCGTTACAT
CAATAACTTCCAGATTGTTGATAACCTGAGCGACAGAGGCTCTCTGATCATCCACCTGTT
CAAGGTGTCTCACAAAGAGCCAGAGATCCTGATCTTCAGGCTTCAGCAGAGCTTCAAAGT
CGGCCTCCTCCAGCCATCCTCAGTTACTGTTTATGAGTATTACAACCCAGATCACCGCTG
CAGTCGCACCTACACTCCCACAGAGGACAAAGAGGAGCTCACACAGATCTGCAGGGACAA
CGTCTGCCGCTGCACTCAGGGTGACTGCTGCGTCTCCAAAACCGACAGTGAAAACTTCCC
CAACAAAGACAGAGAGACATTTGCCTGCAATACTTTACACCACGTTTTCAAGGTGAATGT
ACTCAGTGTCAGCAAGAGTTACTACGACAAATATGAGATGGAGATCACACAAGTTGTCAA
GCTGGGTGTGGAGGCAGGAGTTGAAGTTGGCCAGAAGAGGATTTTCATGTCTCATGGAGG
CTGCAGAGATGGACTCAACCTGATGGAGGGCTCCCAATACCTCATCATGGGCCCCAAAGA
GGACCAGTGGAACACTGACACTGACACAAACACATTAACCTACATGTTGGGAAAGGACAC
CTGGGTGGAACGCTGGCCTACATCTGCAGAGTGCTCCAACAACCCCAGCCTTCAAGCTAA
ATGCAAGAACCTCGAGGACACTGCATATGAACTGTCTGTCAATGGCTGCAGGCTGTAG
>OF06789-RA_aka
ATG---------------------------------------------AGCTCCAATGGA
CAATTTAACTCTCATGCGGT----------------------------------------
-----------------CATACCACAGCCGAAGGCCACAGTTAGTACTGCACCGAGGTTT
ACCTTGCTGGCTCCAGACCTGTTGAGGACAGACAGCCAGGAGAACATCTATTTACAGGCA
GACGGTGTAACCAACCCCTTCACCGCCTCCATCTCCATCCTGGACTTCAGCAAGACCACC
ATGCTCCTCCAGGACTCTGCCACACTCAATTTGGAAAATGGATTCCATGTGCTCAAGACC
ATACAGCTTCCCTCAGATCGTTTGAATCGAGAAGAGAAAAAGAACAAGTTTGTGTATCTG
AAGGTGAACTTTGGGGGCCACTACACTGAGGAGAGGGTACTGATGGTGTCCTTTCACTCT
GGATACATCTTCATCCAGACAGACAAACCTGTCTATAATCCCGGAGACACTGTTCGGTTC
AGAACCTTTGTGTCCTCACCGTCCTTCAAGGCCTTTAACAGCTCCATCACTATTGATATG
CAGAATCCAGACGGTGTGGTGGTTAAACAGACCACCAGGGTCAGAGCTGTCAATGGCATC
TTTGCAGACACGTTTCCTCTCTCTGAACTTGTCAATGAAGGAAAATGGACAGTGACTGCA
AAGTTTGACCACTGGCAGCAGAACGCATTCACCGCCCAGTTTGAGGTGAAGAAATATGTG
CTTCCTGCCTTCAATGTTACCCTGACGCCCAAGAAGTCCTACCTTGACCTGGATGACAAG
GAACTGGAAGTAGAGATTTCGGCTAGGTACCTGTATGGGGAGCCAGTCCAGGGGACGGCT
TATGTGGTGTTTGGAGTGAAGATCAACCAAGAGATGAGAAGGCTGCCTTCAGTGAAGCAG
GTGTCAGAT------------------------------------CTCGATGGAGGAGTC
GTCACACTGAGCATGGACGAGATCAAGAGAGCTTACCCCAACATCAGATCTTTGGTGGGC
AACTCTGTGTATGTGAAGGCCTCTGTGCTCACCAAGTCAGGCAGTGATCTGGTTGAATCA
GAGAAGTCTGGAATCAAAATTGTGGAGTCTCCGTATGTTGTATCCTTCAGAGACATGCCA
AAGTACTTCAAGCCGGGCCTGCCCTTCGACTTCACAATCCAGGTGAGCCACCATGACAGT
TCCCCGGCCCGTAACGTCTTGGTCAAAGTGACGCTGCTGGACGAGCCCCTGGTCGTCTTC
ATGGGCACCGCTAGAGTCACCGTCAACATGCCTGATGCTCAACACCCACAAACCATCACT
-------------------GCTGAAACCGTGCAGACTGACCTGAGACCAGAGCAGCAGGC
CAAACAACAGATCATTGTTCATTCGTACGTCGCCTTTAACCGGCGCCACCAAAACTACCT
GTACATCTCCACAGGGACCAACACGGCGTCTTTAGGGGACAGACTGTCCCTGAAACTCAG
TGTCAATGTTGAAGACGCGACGCACAGACCATATATTACACACATAACCCACCTGGTGCT
GAATAAAGGTAAAATCATTTCTGCTGAGCGTGTGGATGTGACGGGTCAGCTGGTCACCAG
CATCGGACTGACGGTCACCCCGGAGATGATGCCGTCGTTCCGTTTTGTGGCGTTCTACAG
TATTCCCTGGGCAGGGCGCGAGGAGGTGGTGTCGGACTCTATCTGGGTGGATGTGGCAGA
TTCCTGTGTTGGAGG---------------------------------------------
------------------------------GCTGACAGTCGGGCCGGTGGATGGCAAACA
TCGAGACTACACACCTGGGAAGAGCTTTAGTTTCGAGGTCAAGGGTGATCCGGGGGCAAA
GGTCAGCCTGGTGGCTGTGGACAACGCTGTGTTTCTGCTGAACAGGGACAGACTTACACA
GAGGAAG---GTTTGGAGCACTGTGGAGCACGGAGACATCGGCTGTACACGAGGGGGAGG
CAGAGATGCCACGACGGTGTTTTCAGACGCAGGACTGCTCTTCGCCTCCAGCACCGGGGT
CAAAACCCAAACCAGACAAG----------------------------------------
-----------------------------------------------------------C
CCTGCAGTGTCCAGGCAGTGTCAGAAGGAGGCGTTCTGCTGAGCTGTTGCAGCGTAAAGC
CCAGCTGGAGAGTCATTACAAGGAGAAGCTGCAGCGTCGCTGCTGTAAGGACGGCCTCAG
GGAGATTCCCATGCCGTACTCCTGCACGCGACGCTCCCTCTACATCACAGAGGGCTGGGA
GTGCATCCGGGCCTTCCGCTACTGCTGTGCAACTTACAGGAACCAAGAGTTTAACACTGA
GATCCCCACCACCCCACCACCCGTCACCACAGCTGCCCCCACCACTTCCGCTCCAAAGAT
ACCCCCCCCCCGTCATGGTTTTGTGGATGTGGCTACACGAGGAAAATTGCATCTATCCCG
GGAAAGATTTA----------------------------------ACTGGGGACGTGAGC
GTGGATTGCCTGGACCACCTGGACCACCTGGACCACCTGGGCAGCCTGGGTATCCTGGAT
---------TACCTGGATTACCTGGAATGGCTGGACCACCTGGACCGGGCATTTTCTATA
CAACTGCAAACAAAGCAGAGCCAGAAGAAGATAGGCCACTTTTAGGGGCTGAAGATGGAA
TATGGGAGGAGGAGGAGGAGGAGTATCTGGATGAAAGTGATGTGTACCTGAGATTCAAGT
TCTTTGAGTCCTGGCTGTGGACGGATGTTAACCTGCCCAGTGAGACAGACAAAGATGGGT
TTGCCTCTAAGAATGTGGACAGTCCCTTACCTGACAGCATCACAGAGTGGGGAGTTTTTG
CCGTCAGTGCATCACCTGATACAGGTTTCTGTGTTGCCGAGCCGTACAACATCAGAGCAT
GGAAGCGTTTCTTCGTGGACCTGAAGCTGCCATACTCGGTGGCAAGGAACGAACAGGTCG
AGATTAAAGCCGTAGTCCATAACTACGGCTACGACGACCTGCATGTGAGGGTGGTGCTGA
TGAAGACAGAAGGCATGTGCAGTGTTGCCTTCAAAGACAGACACACGCAGGAAGTGACGC
TGTCGGCCGGCTCTTCTGTCGCGGTGCCTTACACCATCGTACCGCTTGTGGTGGGGAAAC
TTCCTCTGGAAGTGATGGTGGTGGCCAGAGACATGATGGGAGGAGACCGCATCAAGAAAG
AACTACGGGTGGTGCTGGATGGAGTACAGAAGACTGAAGTCACGAGTGTGGTATTAAACC
CATCTGCTGAGGGAGGAACACAGACAGTTAATGTGGGCAAAATCGAACTGGAGTCAGTTG
TTCCGAACTCTGTGCCAGAGACGTTCATCAATGTCAGAGGTAATGTGCTGGCAGACAGCA
TTGATAACTCCATCAGTGAGGACTCTCTTGCCTCCCTGATCCGGATGCCTGGCGGCTGTG
TGGAGCAGAACTTGGCCTCCATAACTCTGCCGCTCATCGCCACCCTCTACCTGGAGCGAA
CCAACAACTGGGAGAGTGTAGGGGTGCAGCGCAAGGCTGAGGCTCTGCGGTACATCAGGA
GAGGCTATGAGAACCAGCTGGCATACAGACGGAGTGATGGCTCTTATCCCCCCTACAGGA
AAGAAGGCGCAAGTACATGGATCACAGCGTACGTGGTGAAAGTTTTCTCCATGGCGCACT
CCATCGTTGGCATCAACGAGCAGCAGGTGTGTGAGCCTCTGCTCTACCTGGTGAATAACA
AGCTCCGACTGCCAAGGGCGTTCTTCGTAGAGGACAACCCAGTTTACAGCACCACCATGA
CTGGCGGTTTCCAGGGTGGGCGAGGCGATGACCCTGAGATAACCCTGACAGCCTTCGTCC
TCATAGCACTTGCTGAGGCTAAACAAGCTGGACTCAGCTGCATGGGTCCAAGCACAG---
---------------------AGGTCCGTTTGCATAGGGCACTTTTACACCTGAAGAAAG
CAGTGGCAAGGTCGGGGAGAAGACCGTACACTGTGGCCATTGCCTCCTACGCGCTGGCTC
TCATGGGAAAAGATCAATCCTCCAACCCGACAAGATTTTTACTCAGAGATGCAGCTCCAG
GTGGCACCCACTGGCCCGACACGCAGAACCCCTTGTTCACTTTGGAGGCGACCGGCTACG
CCCTGCTGGCTCTGGTCAAGTTAGGGCGCATGGAGGAAGCCGAAGCTCCATTTAAATGGC
TGAACAGCCAGCGGAGGCGAGGAGGAGGCTTCGGCTCCACTCAGTCCACCATGGTGGTGC
TCCAGGCACTGTCAGAGTACCTGATCAACAAACCACCTCCTGATGACCTCAGTCTGGATG
TGGACATCAGGATAACAGGACGCAGGGAAATCCGCCACCATTTCAACCCCAACACGGCCT
ACGTTGCTCGCTCCTCCAGGCTGCCTGCTGGTCTTGATCTGGAAGTGCAGGCTAAAGGGA
ATGGACAGGGAATACTGGAG--------GTCGTGACCT--------ATTACAACC-----
-AGCTGCACGAGGT-GGATGAGAAAATTCCCTGCAAGAACTTTGAGCTCAATGTCACTAT
CGAAGAATCCGGCGAAAAGCCTCCAGCAGATGTAGAGAAATCCTACCAGGTCACCGTCAG
CGTGAGGGCTTTAGGACCACGAGATGTCAGGATGGTGGTCCTGGATATAAGTCTGCCAAC
TGGCTTCACCCCAGAAAACTCTGACCTGGAGATGTTGTCCAACTCAGTGGACCGTTACAT
CAGTAACTTCCAGATTGTTGATAACCTGAGTGACAGAGGCTCTCTGATCATCCACCTGTT
CAAGGTGTCTCACAAAGAGCCAGAGATCCTGATCTTCAGGCTTCAGCAGAGCTTCAAAGT
CGGCCTCCTCCAGCCATCCTCAGTTACTGTTTATGAGTATTACAACCCAGATCACCGCTG
CAGTCGCACCTACACTCCCACGGAGGACAAAGAGGAGCTCACACAGATCTGCAGGGACAA
CGTCTGCCGCTGCACTCAGGGTGACTGCTGCGTCTCCAAAACCGACAGTGAAAACTTCCC
CAACAAAGACAGAGAGACGTTTGCCTGCAATACGTTACACCACGTTTTCAAGGTGAATGT
ACTCAATGTGAGCAACAGTTACTACGACAAATATGAGATGGAGATCACACAAGTTGTCAA
GCTGGGTGTGGAGGCAGGAGTTGAAGTTGGCCAGAAGAGGATTTTCATGTCTCATGGAGG
CTGCAGAGATGGACTGAACCTGAAGGAGGGCTCCCAATACCTCATCATGGGCCCCAAAGA
GGACCAGTGGAACACTGACACTGAAACAAACACATTAACCTATATGCTGGGAAAGGACAC
CTGGGTGGAACGCTGGCCTACATCTGCAGAGTGCTCCAACAACCCCAGCCTTCAAGCTAA
ATGCAAGAACCTCGAGGACACTGCATATGAACTGTCTGTCAATGGCTGCAGGCTGTAG
>Ecy-GLEAN-10022835_Ecy
------------------------------------------------------------
------------------------------------------------------------
------------------------------------------------------------
------------------------------------------------------------
------------------------------------------------------------
ATGCTCCTCCAGGACTCTGCCACACTCAATTCAGAAAATGGATTCCATGTGCTCAAGGCC
ATACAGCTTCCCTCGGATCGTCTGAATCGAGAAGAGAAAAAGAACAAGTTTGTGTATCTG
AAGGTGAACTTTGGGGGCCACTACACTGAGGAGAGGGTACTGATGGTGTCCTTTCACTCT
GGATACATCTTCATCCAGACAGACAAACCTGTCTATAATCCTGGAGACACTGTTCGGTTC
AGAACCTTTGTGTCCTCACCATCCTTCAAGGCCTTTGACAGCTCCATCACTATTGATATA
CAGAATCCAGACGGTGTGGTGGTTAAACAGACCGCCAGGGTCAGAGCTGACAATGGCATC
TTTGCAGACACTTTTCCTCTCTCTGAACTTGTCAATGAAGGAAAATGGACAGTGACTGCA
AAGTTTGACCACTGGCAGCAGAACGCATTCACCGCCCAGTTTGAGGTGAAGAAATATGTG
CTTCCTGCCTTCAATGTTACCCTGACGCCCAAGAAGTCCTACCTTGACCTGGATGACAAG
GAACTGGAAGTAGAGATTTCTGCTAGGTACCTGTATGGGGAGCCAGTCCAGGGGACGGCT
TATGTAGTGTTTGGAGTGAAGATCAACCAAGAGATGAGAAGGCTGCCTTCAGTGAAGCAG
GTGTCAGAT------------------------------------CTCGATGGAGGAGTC
GTCACGCTGAGCATGGACGAGATCAAGAGAGCTTACCCCAACATCAGATCTTTGGTGGGC
AACTCTGTGTATGTGAAGGCCTCTGTGCTCACCAAGTCAGGCAGTGATCTGGTTGAATCA
GAGAAGTCTGGAATCAAAATTGTGGAGTCTCCGTATGTTGTATCCTTCAGAGACATGCCA
AAGTACTTCAAGCCGGGCATGCCCTTCGACTTCACA------------------------
------------------------------------------------------------
------------------------------------------------------------
-------------------GCGGAAACCGTGCAGACTGACATGAGACCAGAGCAGCAGGC
CAAACAACAGATTGTTGTTCAACCGTACGTTGCCTTTAACCGGCGCCACCAAAACTACCT
GTACATCTCCACAGGGGCCAACACGGCGTCTTTAGGAGACAGACTGTCCCTGAAACTCAG
CATCAATGTTGAAGACGAGATGCACAGACAATATATTACACACATCACCCACCTGGTGCT
GAATAAAGGTAAAATCATTTCTGCTGAGCGTGTGGATGTGACGGGTCAGCTGCTCACCAG
CATCGGACTGACGGTCACCCCGGAGATGATGCCGTCGTTCCGTTTTGTGGCGTTCTACAG
TATTCCCTGGGCAGGGCGCGAGGAGGTGGTGTCGGACTCTATCTGGGTGGATGTGGCAGA
TTCCTGTGTTGGAGG---------------------------------------------
------------------------------GCTGACAGTCGGGCCGGTGGATGGCAAACA
TCGAGACTACACACCTGGGAAGAGCTTTAGTTTTGAGGTCAAGGGTGATCCGGGGGCAAA
GGTCAGCCTGGTGGCTGTGGACAACGCTGTGTTTCTGCTGAACAGGGACAGACTTACACA
GAGAAGGTATGTTTGGAGCACTGTGGAGCACGGAGACATCGGCTGCACACGAGGGGGAGG
CAGAGATGCCACGACGGTGTTTTCAGATGCAGGACTGCTCTTCGCCTCCAGCACCGGGAT
CAAAACCCAAACCAGACAAG----------------------------------------
-----------------------------------------------------------T
CCTGCAGTGTCCAGGCAGTGCCAGAAGGAGGCGTTCTGCTGAGCTGTTGCAGCGTAAAGC
CCAGCTGGAGAGTCATTACAAGGAGAAGCTGCAGCGTCGCTGCTGTAAGGACGGCCTCAG
GGAGATTCCCATGCCGTACTCCTGCACGCGACGCTCCCTCTACATCACCGAGGGCTGGGA
GTGCATCCGGGCCTTCCGCTACTGCTGTGCAACTTACAGGAACCAGGAGTTTAGCACTGA
GATCCCCACCACCCCACCACCTGTCACCACAGTTGCCCCC-CCACTTCCGCTCCAAAGAT
ACCCCCCTTGCGTCACGGTTTCGATGATGTGGCTGGACGAGGAAAATTGCATCTATCCCG
GGAAAGATTTAGTAATTATTGCCTCAACCTTATCTTTTACTTTCTACTGGGGACGTGAAC
GTGGATTGCCTGGACCACCTGGACCACCTGGACCACCTGGGCAGCCTGGGTATCCTGGGT
---------TGCCTGGATTACCTGGAATGGCTGGACCACCTGGACCGGAAATTTTCTATA
CAACTGTAAACAAAGCAGAGCCAGAAGAAGATAGGCCAGTTTTAGCGGCTGAAGATGGAA
TATGGGAGGAGGAGGAGGAGGAGTATCTGGATGAAAGTGATGTGTACCTGAGATTCAAGT
TCTTTGAGTCCTGGCTGTGGACGGATGTTAACCTGCCCAGTGAGACAGACAAAGATGGGT
TTGCATCTAAGAATGTGGACAGTCCCTTACCTGACAGCATCACAGAGTGGGGAGTTTTTG
CCGTCAGTGCATCACCTGATAAAGGTTTCTGTGTTGCCGAGCCGTACAACATCAGAGCAT
GGAAGCGTTTCTTCGTGGACCTGAAGCTGCCATACTCGGTGGCAAGGAACGAACAGGTCG
AGATTAAAGCCGTAGTCCATAACTACGGCTACGACGACCTGCATGTGAGGGTGGTGCTGA
TGAAGACAGAAGGCATATGCAGTGTTGCCTTCAAAGACAGACACACGCAGGAAGTGACGC
TGTCGGCCGGCTCTTCTGTCGCGGTGCCTTACACCATCGTACCGCTTGTGGTGGGGAAAC
TTCCCCTGGAAGTGATGGTGGTTGCCAGAGACATGATGGGAGGAGACCGCATCAAGAAAG
AACTACGGGTGGTGCTGGATGGAGTGCAGAAGACTGAAGTCACGAGTGTGGTATTAAACC
CATCTGCTGAGGGAGGAACACAGACAGTTAAAGTGGGCAAAATCGAACTGGAGTCAGTTG
TTCCGAACTCTGTGCCAGAGACGTTCATCAATGTCAGAGGTAATGTGCTGGCAGACAGCA
TTGATAACTCCATCAGTGAGGACTCTCTTGCCTCCCTGATCCGGATGCCTGGCGGCTGTG
TGGAGCAGAACTTGGCCTCCATAACTCTGCCGCTCATCGCCACCCTCTACCTGGAGCGAA
CCAACAACTGGGAGAGTGTAGGGGTGCAGCGCAAGGCTGAGGCTCTGCGGTACATCAGGA
GAGGCTATGAGAACCAGCTGGCATACAGACGGAGTGATGGCTCTTATCCCCCCTACAGGA
AGCAAGGCGCAAGTACATGGATCACAGCGTACGTGGTGAAAGTTTTCTCCATGGCGCACT
CCATCGTTGGCATCAACGAGCAGCAGGTGTGTGAGCCTCTGCTCTACCTGGTGAATAACA
AGCTCCGACTGCCAAGGGCGTACTTTGTAGAGGACAACCCAGTTTACAGCACCACCATGA
CT------------------------------CCTGAGATAACCCTGACAGCCTTCGTCC
TCATAGCACTTGCTGAGGCTAAACAAGCTGGACTCAGCTGCATGGGTCCAAGCACAG---
---------------------AGGTTCGTTTGCATAGGGCACTTTTACACCTGAAGAAAG
CAGTGGCAAGGTCGGGGAGAAGACCGTACACTGTGGCCATTGCCTCCTACGCGCTGGCTC
TGATGGGGAAAGATCAATCCTCCAACCCAACAAAATTTTTACTCAGAAGTGCAGCTCCAG
GTGGCACCCACTGGCCCGACACGCAGAACCCCTTGTTCACCTTGGAGGCGACCGGCTACG
CCCTGCTGGCTCTGGTCAAGTTAGGGCGCATGGAGGAAGCCGAAGCTCCATTTAAATGGC
TGAACAGCCAGCGGAGGCGAGGAGGAGGCTTCGGCTCCACTCAGTCCACCATGGTGGTGC
TCCAGGCACTGTCAGAGTACCTGATCAACAAACCACCTCCTGATGACCTCAGTCTGGACG
TGGACATCAGGATAAAAGGACGCAGAGAAATCCGCCACCATTTCAA-CCCAACACGGCCT
ACGTTGCTCGCTCCTCCAGGCTGCCTGCTGGTCTTGATCTGGAAGTGCAGGCTAGAGGGA
ATGGACAAGGAATACTGGAGAAAGACTTATCGTGACCTCAAGGATAATCACAGCCTTGTG
AAACTTTACAAACTCAGACTAGAAA----CCTCTAAAA---CTGAGATGGCTTTCAT---
------------AGAAAAGCCTCCAGCAGATGTTGAGAAATCCTACCAGATCACCGTCAG
CGTGAGGGCTTTAGGACCACGAGATGTCAGGATGGTGGTCCTGGATATAAGTCTGCCAAC
TGGCTTCACCCCAGAAAACTCTGACCTGGAGATGTTGTCCAACTCAGTGGACCGTTACAT
CAGTAACTTCCAGATTGTTGATAACCTGAGTGACAGAGGCTCTCTGATCATCCACCTGTT
CAAGGTGTCTCACAAAGAGCCAGAGATCCTGATCTTCAGGCTTCAGCAGAGCTTCAAAGT
CGGCCTCCTCCAGCCATCCTCAGTTACTGTTTATGAGTATTACAACCCAGATCACCGCTG
CAGTCGCACCTACACTCCCACGGAGGACAAAGATGAGCTCACACAGATCTGCAGGGACAA
CGTCTGCCGCTGCACTCAGGGCGACTGCTGCGTCTCCAAAACCGACAGTGAAAACTTCCC
CAACAAAGACAGAGAGATGTTTGCCTGCAATACGTTACACCACGTTTTCAAGGTGAATGT
ACTCAGTGTGAGCAACAGTTACTACGACAAATATGAGATGGAGATCACACAAGTTGTCAA
GCTGGGTGTGGAGGCAGGAGTTGGAGTTGGCCAGAAGAGGATTTTCATGTCTCATGGAGG
CTGCAGAGATGGACTGAACCTGAAGGAGGGCTCCCAATACCTCATCATGGGCCCCAAAGA
GGACCAGTGGAACACTGACACTGACACAAACACAATAACCTACATGCTGGGAAAGGACAC
CTGGGTGGAACGCTGGCCTACATCTGCAGAGTGCTCCAACAACTCCAGCCTTCAAGCTAA
ATGCAAGAACCTCGAGGACACTGCGTATGAACTGTCTGTCAATGGCTGCAGGCTGTAG
