# Supplementary material for: Chromosome-Level Genome Assembly of the Speckled Blue Grouper (Epinephelus cyanopodus) Provides Insight into Its Adaptive Evolution
Source: Biology (Basel). 2022 Dec 13;11(12):1810. doi: 10.3390/biology11121810 (PMC9775623; doi:10.3390/biology11121810)
Supplement: Supplementary file 1 [file biology-11-01810-s001.zip › Supplemental Data/HO01512.align]

>Ecy-GLEAN-10022841_Ecy
ATGGTGGAACCAGGAAATATAAAGAGGCATGATCCGCTGCTCACACTCTTT---------
------------------------------------------------------------
------------------------------------------------------------
------------------------------------------------------------
------------------------------------------------------------
------------------------------------------------------------
------------------------------------------------------------
------------------------------------------------------------
------------------------------------------------------------
------------------------------------------------------------
------------------------------------------------------------
------------------------------------------------------------
------------------------------------------------------------
------------------------------------------------------GTTTGT
GGTCCAGAAAGCAGAATGGCGCGTTTTGGAGACGAGCTACCCAACAGGTAT---------
GGAGGAGGAGGAGGTGGTGGTGGCGGTGGTGGCGGGGGTGCCGGCGGACAAGGGGGGCCC
GGCCGCGGCGGCAGCAGGCAAGGGGGGCCCCCCGGAGCGCAGCGGATGTACAAGCAGTCG
ATGGCCCAGAGAGCCCGGACCATGGCCCTGTACAACCCCATACCCGTCCGGCAGAGCTGC
CTAACGGTCAACCGCTCCCTCTTCCTCTTCAGCGAAGACAACCTGGTGAGGAAGTACGCC
AAAAAGATCACCGAATGGCCAT--------------------------------------
---------------------------ATCCTT----------TGATAAGCAATGCCG--
-------------AGCAGCCTGCCAA------------------------------GGAG
GAGACGGAGCCCTACTTCATAGCCATCTTCTGTTTTGAGTCGGGGATAAAGATCCTGGCT
CTTGGTTTTGCGTTACATAAGGGCTCCTATCTGAGGAACGGCTGGAACGTCATGGACTTT
GTGGTCGTGCTCACCGGTATTTTGTCGTCAGTGGGGACTCAGCTTGACCTGAGGACACTT
CGAGCTGTCAGAGTGCTGCGACCACTGAAACTGGTGTCTGGGATCCCCAGCCTGCAGGTG
GTGCTCAAGTCCATTATGAAGGCTATGATCCCCCTGCTGCAGATTGGCCTGCTGTTGTTC
GTGGCCATCCTCATGTTCGCCATCATCGGCCTGGAGTTCTACATGGGAAAGTTCCACACC
ACCTGTTACGACAAAGTCACACGAGAGCAAGTGGACGATGACCCATGTGGCACATCGGTG
TCGGCCCGGTTGTGTCCTAATGGCACAGTGTGCGAAGGTAGCTGGATTGGACCCAACTAC
GGCATCACCCAGTTTGACAACATCCTGTTTGCTGTGCTCACCGTCTTCCAGTGCATCACC
ATGGAGGGATGGACAGACATGCTCTACTACAGTAATGATGTGGAGGGCAGTGCCTGGAAC
TGGATGTACTACATCCCCCTCATCATCATCGGCTCCTTCTTCATGCTCAACCTGGTGCTG
GGTGTACTCTCAGGTGAATTTGCCAAAGAGAGAGAGCGAGTGGAGAACAGGAGCGAGTTC
CTCAAGCTAAGGCGACAGCAGCAGATTGAGAGAGAGCTCAACGGATACCTGGAGTGGATC
TGCAAAGCAGAGGAGGTGATTTTGGCTGAGGAGGACGGCACAGGGAACTTTGATGGTTCG
AGGCGGAGGCCAACCATCAAAACCAAAAATAACAAGACAGAGCTGCTGAACCCTGAGGAA
GGGGAGGACAACATGGGGGATGCAGTAGGATTTGCCCGCTCCAGTATAAAGAGCGGTAAG
GATGGCTCCAATTACAGTAAGAAGGAGCGGCGAATGCGATTCTTCATCCGCAAGATAGTG
AAGACACAGGCTTTTTATTGGACTGTGCTCTGCCTGGTGGGCCTCAACACCATGTGTGTG
GCTGCGGTGCATTACAACCAGCCTGAGCTGCTCTCTGACTTCCTCTGTGCCGAAGA----
------------------ATGTCAAGCA---TTAACAGAAAACATAGT-TGGCCATGACA
AACTGTTGGTAC----------ATTGC--CAAGTGTACAGGCACCTGAACTCTCAGCAGT
G-CTTCATCCTTGCATATATAA--ATGAAACAGAGGA---------GGATAAAAGATTTG
TGAG----------------------------------GTACTGGGCCCCTCTTCGAAAC
CTGGTGGTTTCTTTGCTCAACTCCATGAAGTCCATCGTCAGTTTGCTGTTCCTCCTCTTC
CTCTTCATTGTGGTCTTTGCCTTGTTGGGGATGCAGCTGTTTGGAGGACAATTCAACTTT
GAAGATGGAACCCCGCCCACTAACTTTGACACTTTTGCAGCAGCGATCATGACAGTGTTT
CAGATCCTGACAGGAGAGGACTGGAACGTGGTGATGTACGATGGAATTGAGTCCCAAGGA
GGAGTGAACGACAAAGGGATGGTGTTCTCCATCTACTTCATTGTCCTCACTCTTTTTGGC
AACTACACTCTGCTCAACGTCTTCTTGGCCATCGCTGTCGACAATCTGGCTAACGCCCAG
GAGCTCACCAAGGACGAGGAGGAACAGGAGGAAGCAGCCAATCAGAAGACGGCACTACAG
AAGGCCAAGGAGGTGGCAGAGGTCAGCCCGCTGTCAGCAGCCAACCTGTCTATTGCTGCT
AAGGAGCAGCAGAAGAACCACACCAAGGGCAACAAGTCTGTGTGGGAGCAGAGAACGAGT
GAAATCCGCCGACAGAACCTGATGACGAGTCGTGAGGCGCTCTACAACGAGCTAGAGCAG
GATGATTGGAAGGTGGGAGGTGAAGGGGAGGAGATGTCCTACCCACGAAAAGGACGTGGT
GATATGAAGACCCACCTGGACCGGCCACTGGTGGTCAACCCCCAGGACAACCGCAACAAC
AACACCAACAAGACCCAACCTGGGGAGGTGCCTCTGGAGCAGGAGTACCGGCGTCAGGAT
ATGGACCACTACCGCAGAGCCGCCCACCACTATCACTACCACCACCATCATCAGAAAGTT
GTTGGGCCGGACAATGGAGAGACAGGTCAACCGGCTGAGACCCGCATGGAGCACGGCTTC
AGCTGCAC----------------------------------------------------
------------------------------------------------------------
--------CGAGGGGGTTGAGGGGAACAACGAACACAGGAGATCCCGGCAGCACCGCAGA
GCAGCCAGGGAGGGGGAGGAAGGCAGGAGACACAGGTCCAGGGGTACAGAGGGAGAGGGG
GAGAAAGGCGAGGAAGGGGACGGACGGAAGACGAGGAGGCATCGCCACGGCAACCAGGAG
AGGAGCAGAGGACATCGCACCAGAAAGGAGCACCACAGCACTGGGCCCAGCCTCTCCACC
ACTCGCCCCATACAGCAGTACAACGAGGACCTTGACAACTTCCGCAACAACAGCAAGCTG
GCCAGTGCCCATGAACACCCTTACGCCCTCCCACCAGATCACCCTGACCATCCTGACCAC
GTCAACAACCTGCTCAACTGCCGTGACGCAGACACCCACACCCTGCTCCACAGCATGGAC
AGCCTGATCCTGACCAGCATGGCCAAACCTGAGTACACAAAGATAGACATGCCACCCGTC
TACCCCTACCCCTCCACCAACGCCATCCTGCAAGTGAACAAGAATGCCAACACTGACCAG
AAAAAAAATGAAGAGAAGAAGGAGGAGGAAGATGAGGGAGGAGATGAAGACGGCCCCAAA
CCTATGCCTCCCTACAGCTCCTGCTTCATTATGTCCACCACAAACCCGTTTCGAAAGTGC
TGTCACTACATCCTGACTCTGAAGTATTTTGAGTTCAGCATCCTGTCTGTCATCGCTATG
AGCAGCATCGCCCTCGCCGCAGAGGACCCCGTCTGGCCTGACTCACCGCGAAACAAT---
---------------------------------------------------------ATG
GTGGTGCTGGGCTTGTTTCTCCACCAGGGTTCCTACTTCCGCGACTTGTGGAACATTCTG
GACTTTATAGTGGTTAGTGGTGCTCTTGTGGCCTTCGCCTTCAC------------GGGG
AGCAGCAAGGGCAAAGACATCAGTACAATCAAGTCCCTTCGTGTGCTGAGGGTGCTGCGT
CCTCTAAAGACCATCAAACGACTCCCAAAGTTAAAGGCTGTGTTTGACTGTGTGGTCAAC
TCTCTGAAGAATGTGCTGAACATCTTGATTGTTTACATGCTATTCATGTTCATCTTCGCT
GTGGTGGCCGTGCAGCTCTTCAAAGGCCGCTTCTTCTTCTGCTCGGATGAATCCAAAGAG
TTTGAGCGTGACTGCAGGGGCGAGTACTTGGTGTATGATAAAGATGAGGTTAAAGCTCAG
AAGCGGGAGTGGAAGAAGTACGATTTCCACTACGACAACGTGGCTTGGGCCCTGCTCACC
CTCTTCACTGTCTCAACTGGAGAGGGGTGGCCGCAGGTGTTAAAGCACTCAGTGGACTCC
ACCTATGAGAATCAGGGCCCTAGCCCGGGCTATAGGATGGAAATGTCCATCTTTTACGTG
GTGTACTTCGTTGTCTTCCCCTTCTTCTTCGTAAATATCTTTGTGGCTCTCATCATCATC
ACCTTCCAGGAACAAGGGGATAAGATGATGGAGGACTACAGCTTAGAAAAGAATGAGAGA
GCTTGTATAGATTTCGCCATCAACGCCAGGCCTTTGACTCGCCACATGCCGAAGAATAAA
CTGAGCTTCCAGTATCGCATGTGGCAGTTTGTGGTGTCTCCACCCTTCGAGTACAGCATC
ATGGCTCTGATTGCGCTCAACACCATCGTCCTTATGATGAAGTTTGACGGTGCATCAAAA
ACGTACGATAAGGTACTGCAGAACCTCAACATTGTGTTTACCTCCTTCTTCTTCTTGGAG
TCAGTCCTCAAGATCATCGCTTTCGGCCCTCTGAATTTCTTCAGAGATGCCTGGAACATT
TTTGATTTTGTCTCCGTGCTTGGAAGCATCACTGACATATTAGTGACTGAACTAGG----
--GAATAATTTCATCAACTTGAGCTTCCTGAGGCTGTTCAGAGCAGCTCGCCTCATCAAG
CTGCTGAGACAGGGAGAGACCATTCGCATCCTTCTGTGGACCTTTGTCCAGTCCTTTAAG
GCTCTGCCATACGTGTGCCTCCTCATTGCCATGCTCTTCTTCATCTACGCCATCATCGGC
ATGCAGCTCTTTGGGAATTTGTCAATAGAAGTCGAAA---AGAGTGCCATCACCGAGCAC
AACAACTTCAGAACCTTCATCATGGCCCTAATGCTGCTGTTTAGGAGTGCTACGGGTGAG
GCGTGGCATGAAATCATGTTGTCTTGCCTGGGTGGTCAGGAATGCGACCCGGACTCAGGG
AACACAGAACCTGAATGTGGCAGCACCTTTGCCTACACCTACTTTGTCTCTTTCATCTTC
CTCTGCTCTTTCCTGATGTTGAATCTCTTTGTGGCTGTCATCATGGACAACTTTGAGTAC
TTGACCAGAGACTCCTCTATACTGGGGCCTCATCACCTGGACGAGTATGTAAGGATATGG
GCCGAGTACGACGCCGCCGCCTGC---------------AAGGACACGTCCC--------
-------TTTCTCATCCTCT----------------CATCCTGACTGGCTCTCC--ACAG
AGGCTGCTGCGCATGGATCTGCCGGTTGCTGATGACAACACGGTGCATTTTAACTCCACT
CTCATGGCTCTGATCAGGACAGCACTGGATATAAAGATTGCCAAGGGCGGTGCAGACAAG
CACCAGATGGATGCAGAGCTGAGAAAGGAGATGATGGCCATTTGGCCAAACTTATCGCAG
AAGACGCTGGACCTGCTGGTTACACCGCACAAGGCAGCCACAGACTTGACGGTGGGCAAA
ATCTACGCTGCCATGATGATCATGGAATACTACCGGCAGAGCAAGACGAAAAAGCTGCAG
GCCCTGCGAGAGGAA------------------------CAGCGCATGGAGCCGCCCTCT
GAGGGAGGGGGCACGGACGGCCAGGGGGGCCAAGGCCTCAACGGCCTCCCCAGCACCCAG
CCAGATAACCTCAACAGCATACCTCCCGAGGGTGGCATGACTGAGAGCCAATCGTGGGTG
ACGGCCAAAGCCCAGGAAATGTTCCAAAAGACGGGTAACTGGAGTCCCGACAGACCCTAT
CCCGATGATCTCCATGACAACCGTCACAACCCGCAGACGGTAGAGATGAGGGAGATGGGG
CGGGACGGGTACTCCGACACTGAGCCCTATCACCTAATGGATGGGCATGGGCGGACCCTC
TCCATGCCCCGCCTCTCGGCAGACAACCAA------------------------------
------------------------ACCATCACCGACACCAGTCCGATGCGACGCTCCACC
TCCAGCCTGGTTCACGGGCGTACGGGCCGGGGCGTGAGGCTGGACGACTACTCCCTGGAG
AGGGTGGTGTCTGAGGAGGGGAGGCACGGAGGTGGACGCAGACACAGGGACAGGAGTCAC
CGGACCTCACAGCGCTCCCTGACCAGATACACCGATGCTGACACGGGCCTGGGCACAGAC
CTTAGCACCACCACGCAGTCGGGCGACCTTCCACCTAAGGAGCGCGAGCGGGACCGCGGC
CGGACCAAGGACCGTCGTCACCACCATCACCACCATCACCATCACAGCTCCATGGACAAG
GAGCGCTACGGCCCCGACAGGCACGACTACCCCCACAGGCATCCCCACGACCGCCACTGG
TCCCGCTCACCCAGCGAGGGGCCTGATGGACGAGGACACAGACAGGGGGACGCGCACAGT
GGAAAAGCCATGACGCGAACGCGCAACCGCAGCCC---CCCCTCCCCTTCCCGCGTACCC
GAGCACAGCGGTGATGGCGTCATC-TCTGCACCATA--------------TATGGAGATG
TCACCGG-------------CGGAGGTGCAG--AAGGCCCTGTCTCGAGCCCGGAGC---
------------CTCTTTGACA----------------GATGGGAGGAGCTGTTG-----
--------------CAGG--------------AGGGGACCC-----------AGGTAAGC
CGTGACGAGCTGGACTGGAGTGCCAATGAACTGAGGAACTGTCTGAGGGCTATAGACTGG
GATCTGGAGGACCTCAGCGAAACCATCAGTATTGTGGAGTCGAACCCCGGGAAGTTCAGA
CTGGGCGACAATGAACTTCAGGAGAGAAGAGACTTTGTG-GAGCGAACCAGGAAATCTGT
CCAGGA-TATGAAGGATCAGTTGTCCAGCCCTTCTGCTGTGGCTCAGGCAGAGAAGAAGA
ACAGAGAGGCTCTGCTGACCTCATCAGGCCAGGACAGGTCAACGGGACTGGAGGCTCATC
TGGTGTCTGCAAACTCCAGATACATCCAGGAGCAACAGGAGCAGCAGCAGCTGATCATGC
AGGAGCAGGATGAGCAGCTGGAGTTGGTGTCAGGCAGCATCAGAGTCCTCA----AAGAC
ATGTCGGG-ACGCATTGGGGACGAACTTGACGAGCAGGCT-------GTCATGTTGGGCG
ATTTTGGAGACGAGATGGA------------CCAGA-CATCGTCCCGAATGGACTCCGTC
CTAAAGAAGCTGGAGAAGGTGTCCCACATGACCAGCAGTCGGAGACAGTGGTGTGCAATC
GGTGTGCTGGTCGCCATCATGATCGTGGTCCTCATCCTCTTCTTCGCCCTCTGA
>OF06795-RA_aka
ATGGTGGAACCAGGAAATATAAAGAGGCATGATCTGCTGCTCACACTCTTTTGTTTGTGG
TCCAGACAGCAGCGCTTCTACGACTCCTCCTCATGTCAGGGACGCCACCCTGGACCAGGG
GCTCCTGCCTCCAGATCTTCCCACTCAGAGTGTGACATAAATCAAACGTGGTTGTCGTGG
GTGTACCGGGCCTGGCGGAGTAAACAACATCCTGTGTTCTGGCTTTTAGGCAGGAGTCGG
GATGAAAGCAGGACAATTAGTCATTCCTCCACTCATCTGTCATGTCCCCTAATCTCTCCC
ACTCCTTCTCCCTCATGCTGCCGGCTTTTGCTGCCTCTGTACCTTTTATTAAAGTGCTCC
CTCCATCATGCCAGCATGCCTCTGGGAGCCTTCGCTCCACCTCAGTCCTTCTCCAGCCCT
CGCTCCCTCCACGTCCATTCCTTCCATCCACCCTTTCTCCACTCCATGCTGTCCCCCCTC
TATCCGGACCATGGCGGCTCGGCGGTGTGGCCCCAGAGTTCGTCCTGCTCCTCCTCCTCT
CAGGGCCTCCACCGGCCGCTGCGCTGCCACCCTCCCCCAATCAGCGGGAGCAGCGTGGGC
CCCAACCCCACCTACTATCATGCTGTCTATGACGTCCGGGTGGAGCAGTACAGAGAAGTG
CCCTTTATCGGCGGAGGTGGTGGCTATGGGGTTCGCTCCGGCCGGGGCTCCATGTCCCTG
GTTACCAGCAGCACCGACCCCACAGTCCCGCTGATCCGCAGGAGGGGAGGAGTGGTGGAC
CATCGTGATGTCATCCTGGCCCACCAGGCACACAAGCTGCACAACACACCACAGGCCAGG
AGGAAACAGTGGGAAATGGCGCGTTTTGGAGACGAGCTACCCAACAGGTAT------GGA
GGAGGAGGAGGAGGTGGTGGTGGCGGTGGTGGCGGGGGTGCCGGCGGACAAGGGGGGCCC
GGCCGCGGCGGCAGCAGGCAAGGGGGGCCCCCCGGAGCGCAGCGGATGTACAAGCAGTCG
ATGGCCCAGAGAGCCCGGACCATGGCCCTGTACAACCCCATACCCGTCCGGCAGAGCTGC
CTAACGGTCAACCGCTCCCTCTTCCTCTTCAGCGAAGACAACCTGGTGAGGAAGTACGCC
AAAAAGATCACCGAATGGCCATATCCTTTGATAAGCAATGCCGAGCAGCCTGCCAAGGTA
CTGGGCTGCACTCCATTTGAATGGATGATCCTCACCACTATCATTGCAAACTGCATCGTC
CTGGCTCTGGAACAGCACCTTCCCGATGGAGACAAGACGCCTCTGTCTGAACGACTGGAG
GAGACGGAGCCCTACTTCATAGCCATCTTCTGTTTTGAGTCGGGGATAAAGATCCTGGCT
CTTGGTTTTGCGTTACATAAGGGCTCCTATCTGAGGAACGGCTGGAACGTCATGGACTTC
GTGGTCGTGCTCACCGGTATTTTGTCGACAGTGGGGACTCAGCTTGACCTGAGGACACTT
CGAGCCGTCAGAGTGCTGCGACCACTGAAACTGGTGTCTGGGATTCCCAGCCTGCAGGTG
GTGCTCAAGTCCATTATGAAGGCTATGATCCCCCTGCTGCAGATTGGCCTGCTGTTGTTC
GTGGCCATCCTCATGTTCGCCATCATCGGCCTGGAGTTCTACATGGGAAAGTTCCACACT
ACCTGCTACGACAAAGTCACACGAGAGCAAGTGGACGATGAACCATGTGGCACATCGTTG
TCGGCCCGGTTGTGTCCTAATGGCACAGTGTGCGAAGGTAGCTGGATTGGACCCAACTAC
GGCATCACCCAGTTCGACAACATCCTGTTTGCTGTGCTCACCGTCTTCCAGTGCATCACC
ATGGAGGGATGGACAGAAATGCTCTACTTCAGTAATGATGTGGAGGGCAGTGCCTGGAAC
TGGATGTACTACATCCCCCTCATCATCATCGGCTCCTTCTTCATGCTCAACCTGGTGCTG
GGTGTACTCTCAGGTGAATTTGCCAAAGAGAGAGAGCGAGTGGAGAACAGGAGCGAGTTC
CTCAAGCTAAGGCGACAGCAGCAGATTGAGAGAGAGCTCAACGGATACCTGGAGTGGATC
TGCAAAGCAGAGGAGGTGATTTTGGCTGAGGAGGACGGCACAGGGAACTTTGATGGTTCG
AGGCGGAGGCCAACCATCAAAACCAAAAATAACAAGACAGAGCTGCTGAACCCTGAGGAA
GGGGAGGACAACATGGGGGATGCAGTAGGTTTTGCCCGCTCCAGTATAAAGAGCGGTAAG
GATGGCTCCAATTACAGTACGAAGGAGCGGCGAATGCGATTCTTCATCCGTAAGATAGTG
AAGACACAGGCTTTTTATTGGACTGTGCTCTGCCTGGTGGGCCTCAACACCATGTGTGTG
GCTGCGGTGCATTACAACCAGCCTGAGCTGCTCTCTGACTTCCTCTTCTATGCAGAGTTT
ATCTTCCTCGGTTTGTTCATGTCTGAGATGCTGATCAAGATGTATGGTCTGGGCATACAG
CCCTACTTCCACTCCTCATTCAACTGCTTCGACTGTGTGGTC------ATTGTGGGCAGT
ATCTTCGAGGTGGTGTGGGCCACCATCAAACCAGGAACATCCTTTGGGATCAGTGTGTTA
CGAGCTCTGCGACTGCTCCGCATCTTCAAAGTCACCAAGTACTGGGCCCCTCTTCGAAAC
CTTGTGGTTTCTTTGCTCAACTCCATGAAGTCCATCGTCAGTTTGCTGTTCCTCCTCTTC
CTCTTCATTGTGGTCTTTGCCTTGTTGGGGATGCAGCTGTTTGGAGGACAATTCAACTTT
GAAGACGGAACCCCGCCCACTAACTTTGACACTTTTGCAGCAGCGATCATGACAGTGTTT
CAGATCCTGACAGGAGAGGACTGGAACATGGTGATGTACGCTGGAATTGAGTCCCAAGGA
GGAGTGAACGACAAAGGGATGGTGTTCTCCATCTACTTCATTGTCCTCACACTTTTTGGC
AACTACACTCTGCTCAACGTCTTCTTGGCCATCGCTGTTGACAATCTGGCTAACGCCCAG
GAGCTCACCAAGGACGAGGAGGAACAGGAGGAAGCAGCCAATCAGAAGACGGCACTACAG
AAGGCCAAGGAGGTGGCAGAGGTCAGCCCGCTGTCAGCAGCCAACCTGTCTATTGCTGCT
AAGGAGCAGCAGAAGAACCACACCAAGGGCAACAAGTCAGTGTGGGAGCAGAGAACGAGT
GAAATCCGCCGACAGAACCTGATGACGAGTCGCGAGGCGCTCTACAACGAGCTAGAGCAG
GATGATTGGA---------------------AGATGTCCTACCCACGAAAAGGACGTGGT
GATATGAAGACCCACCTGGACCGGCCACTGGTGGTCAACCCCCAGGACAACCGCAACAAC
AACACCAACAAGACCCAACCTGGGGAGGTGCCTCTGGAGCAGGAGTACCGGCGTCAGGAT
ATGGACCACTACCGCAGAGCCGCCCACCACTATCACTACCACCACCATCATCAGAAAGTT
GTTGGGCCGGACAATGGAGAGACAGGTCAACCGGCTGAGACCCGCATGGAGCACGGCTTC
AGCTGCACGTCCCTGGGCAATGTAGAGGGCCAACAGGGGGAGGAGAGGCACAGCCACAGG
AGCCACAGGAGCCACCGGTGCAGGAACAGGGAAGGCAGGGAGGCTCGCAGCGTGTCTCCC
CACCATAGCGAGGGGGTTGAGGGGAACAACGAACACAGAAGATCCCGGCAGCACCGCAGA
GCAGCCAGGGAGGGGGAGGAAGGCAGGAGACACAGATCCAGGGGTACAGAGGGAGAGGGG
GAGAAAGGCGAGGAAGGGGACGGACGGAAGACGAGGAGGCATCGCCACGGCAACCAGGAG
AGGAGCAGAGGACATCGCACCAGAAAGGAGCACCACAGCACTGGGCCCAGCCTCTCCACC
ACTCGCCCCATACAGCAGTACAACGAGGACCTTGACAACTTCCGCAACAACAGCAAGCTG
GCCAGTGCCCATGAACACCCTTACGCCCTCCCACCAGATCACCCTGACCATCCTGACCAC
GTCAACAACCTGCTGAACTGCCGTGACGCAGACACCCACACCCTGCTCCACAGCATGGAC
AGCCTGATCCTGACCAGCATGGCCAAACCTGAGTACACAAAGATAGACATGCCACCCGTC
TACCCCTACCCCTCCACCAACGCCATCCTGCAAGTGAACAAGAATGCCAACACTGACCAG
AAAAAGAACGAAGAGAAGAAGGAGGAGGAAGACGAGGGAGGAGATGAAGACGGCCCCAAA
CCTATGCCTCCCTACAGCTCCTGCTTCATTATGTCCACCACAAACCCGTTTCGAAAGTGC
TGTCACTACATCCTGACTCTGAAGTATTTTGAGTTCAGCATCCTGTCTGTCATCGCTATG
AGCAGCATCGCCCTCGCCGCAGAGGACCCCGTCTGGCCTGACTCACCGCGAAACAATGTG
CTGCGTTATTTTGACTACGTTTTCACAGGCGTCTTCACATTTGAAATGTTGATCAAGATG
GTGGTGCTGGGCTTGTTTCTCCACCAGGGTTCCTACTTCCGTGACTTGTGGAACATTCTG
GACTTTATAGTGGTTAGTGGTGCTCTTGTGGCCTTCGCCTTCAC------------GGGG
AGCAGCAAGGGCAAAGACATCAGTACGATCAAGTCCCTTCGTGTGCTGAGGGTGCTGCGT
CCTCTAAAGACCATCAAACGACTCCCCAAGTTAAAGGCTGTGTTTGACTGTGTGGTCAAC
TCTCTGAAGAATGTGCTGAACATCTTGATTGTTTACATGCTATTCATGTTCATCTTCGCT
GTGGTGGCCGTGCAGCTCTTCAAAGGCCGCTTCTTCTACTGCACGGATGAATCCAAAGAG
TTTGAGCGTGACTGCAGGGGCGAGTACTTGGTGTATGATAAAGATGAGGTTAAAGCTCAG
AAGCGGGAGTGGAAGAAGTACGATTTCCACTACGACAACGTGGCTTGGGCCCTGCTCACC
CTCTTCACTGTCTCCACTGGAGAGGGGTGGCCGCAGGTGTTAAAGCACTCAGTGGACTCC
ACCTATGAGAATCAGGGCCCTAGCCCGGGCTATAGGATGGAAATGTCCATCTTTTACGTG
GTGTACTTCGTTGTCTTCCCCTTCTTCTTCGTAAACATCTTTGTGGCTCTCATCATCATC
ACCTTCCAGGAACAGGGGGATAAGATGATGGAGGACTACAGCTTAGAAAAGAATGAGAGA
GCTTGTATAGATTTCGCCATCAACGCCAGGCCTCTGACTCGCCACATGCCGAAGAATAAA
CTGAGCTTCCAGTATCGCATGTGGCAGTTTGTGGTGTCTCCACCCTTCGAGTACAGCATC
ATGGCTCTGATTGCGCTCAACACCATCGTCCTTATGATGAAGTTTGACGGTGCATCAAAA
ACGTACGATAAGGTACTGCAGAACCTCAACATTGTGTTTACCTCCTTCTTCTTCTTGGAG
TCAGTCCTCAAGATCATCGCTTTCGGCCCTCTGAATTTCTTCAGAGATGCCTGGAACATT
TTTGATTTTGTCTCCGTGCTTGGAAGCATCACTGACATATTAGTGACAGAATTAGG----
--GAATAATTTCATCAACTTGAGCTTCCTGAGGCTGTTCAGAGCAGCTCGCCTCATCAAG
CTGCTGAGACAGGGAGAGACCATCCGCATCCTTCTGTGGACCTTCGTCCAGTCCTTTAAG
GCTCTGCCATACGTGTGCCTCCTCATTGCCATGCTCTTCTTCATCTATGCCATCATCGGC
ATGCAGCTGTTTGGGAATTTGGCAATAGATGACAAAAAAGAGAGTGCCATCGACGAGCAC
AATAACTTCAGAACCTTCATCATGGCCCTAATGCTGCTGTTTAGGAGTGCTACGGGTGAG
GCGTGGCATGAAATCATGTTGGCTTGCCTGGGTGGTAAGGAATGCGACCCGGACTCAGGG
AACACAGAACCTGAATGTGGCAGCACCTTTGCCTACACCTACTTTGTCTCCTTCATCTTC
CTCTGTTCTTTCCTGATGCTGAATCTCTTTGTGGCTGTCATCATGGACAACTTTGAGTAC
CTGACCAGAGACTCCTCTATACTGGGGCCTCATCACCTGGACGAGTATGTAAGGATATGG
GCCGAGTACGACGCCGCCGCCTGCGGGCGCATACATTATAAGGATATGTACAGTTTATTG
CGAGTTATCTCCCCTCCCCTGGGCCTTGGCAAGAAATGCCCACATAGGGTGGCCTGCAAG
AGGCTGCTGCGCATGGATCTGCCGGTTGCTGATGACAACACGGTGCATTTTAACTCCACT
CTCATGGCTCTGATCAGGACAGCACTGGATATAAAGATTGCCAAGGGCGGTGCAGACAAG
CACCAGATGGATGCAGAGCTGAGAAAGGAGATGATGGCCATTTGGCCAAGCTTATCGCAG
AAGACGCTGGACCTGCTGGTTACACCGCACAAG---GCCACAGACTTGACGGTGGGCAAA
ATCTACGCTGCCATGATGATCATGGAATACTACCGGCAGAGCAAGACGAAAAAGCTGCAG
GCCCTGCGAGAGGAACAGAACCGAACGCCATTAATGTTTCAGCGCATGGAGCCGCCCTCT
GAGGGAGGGGGCACGGACGGCCAGGGGGGTCAAGGCCTCAACGGCCTCCCCAGCACCCAG
CCAGATAACCTCAACAGCATACCTCCCGAGGGTGGCATGACTGAGAGCCAATCGTGGGTG
ACGGCCAAAGCCCAGGAAATGTTCCAAAAGACGGGTAACTGGAGCCCCGACAGACCCTAT
CCCGATGATCTCCATGACAACCGTCACAACCCGCAGACAGTAGAGATGAGGCCGATGGGG
CGGGACGGGTACTCCGACACTGAGCCCTGTCACCTAATGGATGGGCATGGGCGGACCCTC
TCCATGCCCCGCCTCTCGGCAGACAACCAA------------------CGGAGGAGACAC
AGGCCTCGCGGAAATAACCTCAGTACCATCACCGACACCAGTCCGATGCGACGCTCCACC
TCCAGCCTGGTCCACGGGCGTACGGGCCGGGGCGTGAGGCTGGACGACTACTCCCTGGAG
AGGGTGGTGTCTGAGGAGGGGAGGCACGGAGGTGGACGCAGACACAGGGACAGGAGTCAC
CGAACCTCACAGCGCTCCCTGACCAGATACACCGACGCTGACACGGGCCTGGGCACAGAC
CTTAGCACCACCACGCAGTCAGGCGACCTTCCACCTAAGGAGCGCGAGCGGGACCGCGGC
CGGACCAAGGACCGTCGTCACCACCATCACCACCATCACCATCACAGCTCCATGGACAAG
GAGCGCTACGGCCCCGACAGGCACGACTACCCCCACAGGCATCCCCACGACCGCCACTGG
TCCCGCTCACCCAGCGAGGGGCCTGATGGACGAGGACACAGACAGGG---------CAGT
AG--------TTCGGTGAGCG-------GCAGCCCGGTCCCCTCCAC--CTCGGGGACCA
GCACTCCGCGGAGAGGCCGTCGCCAGCTGCCCCAGACCCCTGCTGTCCCCCGTCCACATG
TCACCTACTCCCCCGCTGTCCGCAAGCCCAGCTACGGCCC---CCCAGGGCCGGGCCGAC
TGCGCTCGCCCTCTCCCCGACACTTCTCCCCACCAGACCATGACAGAGGCTACCACCACC
GACCCCCGTCACGCCAAGCTTCTCCCCACCACGGGGGATCCTCGTCCCGGCACGGTTCAC
CGCGCTCCCCTAGGCACCAGTCCCCGCGCTC------TCCCCTCCACGGCTC---ACCCA
GGTCC------CCTCACCGAGGCCGC--------TGGAGCGGGCCTCCG-----------
CCTGGGGAC----AGCCTGGAGGGAGACGGGCCTTTCTACGAGCG------------TGA
CTACGAGTATGAGCGACACCATG---AGCCCCCTGCCTATG-------------------
--AGCAAAGCCTTTC-------------CCATGGCAACCCAC-----------ACCCACA
TGGGG---GAAATCCTCACCCACACCCACGCTCACCTAGGACTGC---------------
--------------CCGCCA----------CGGGCCCCCTCCGCCCCCTCACCCGCATCC
ACGTAGGGTGCCCAATGGCTAC--------CGCTCATCCTCACCTTCGCCACATCGG---
----CGGGGGCCACCTGGGGTACCCCCCCATCCACATCACCGCCCC-------CCCCATG
TCCGAGGGCCCCGCAAGGG---CCTGCACGAACCTTATAGTGAGACGGATGAGGATGACT
GGTG----------------------------------------------CTAG
>Epmoa-GLEAN-10019362_moa
------------------------------------------------------------
------------------------------------------------------------
------------------------------------------------------------
------------------------------------------------------------
------------------------------------------------------------
------------------------------------------------------------
------------------------------------------------------------
------------------------------------------------------------
------------------------------------------------------------
------------------------------------------------------------
------------------------------------------------------------
------------------------------------------------------------
------------------------------------------------------------
------------------------------------------------------------
---------------ATGGCGCGTTTTGGAGACGAGCTACCCAACAGGTAT---------
GGAGGAGGAGGAGGTGGTGGTGGCGGTGGTGGCGGGGGTGCCGGCGGACAAGGGGGGCCC
GGCCGCGGCGGCAGCAGGCAAGGGGGGCCCCCTGGAGCGCAGCGGATGTACAAGCAGTCG
ATGGCCCAGAGAGCCCGGACCATGGCCCTGTACAACCCCATACCCGTCCGGCAGAGCTGC
CTAACGGTCAACCGCTCCCTCTTCCTCTTCAGCGAAGACAACCTGGTGAGGAAGTACGCC
AAAAAGATCACCGAATGGCCATATCCTTTGATAAGCAATGCCGAGCAGACTGCCAAGGTA
CTGGGCTGCACTCCATTTGAATGGATGATCCTCACCACCATCATTGCAAACTGCATCGTC
CTGGCTCTGGAACAGCACCTTCCCGATGGAGACAAGACACCTCTGTCTGAACGACTGGAG
GAGACGGAGCCCTACTTCATAGCCATCTTCTGTTTTGAATCGGGGATAAAGATCCTGGCT
CTTGGTTTTGCGTTACATAAGGGCTCCTATCTGAGGAACGGCTGGAATGTCATGGACTTC
GTGGTCGTGCTCACCGGTATTTTGTCGTCAGTGGGGTCTCAGTTTGACCTGAGGACACTA
CGAGCCGTCAGAGTGCTGCGACCACTGAAACTGGTGTCTGGGATTCCCAGCCTGCAGGTG
GTGCTCAAGTCCATTATGAAGGCTATGATCCCCCTGCTGCAGATTGGCCTGCTGTTGTTC
GTGGCCATCCTCATGTTCGCCATCATCGGCCTGGAGTTCTACATGGGAAAGTTCCACACT
ACCTGCTACGACAAAGTCACACGAGAGCAAGTGGACGATGACCCATGTGGCACATCGCCG
TCGGCCCGGATGTGTCCTAATGGCACAGTGTGCGAAGGTAGCTGGATTGGACCCAACTAC
GGCATCACCCAGTTCGACAACATCCTGTTTGCTGTGCTCACCGTCTTCCAGTGCATCACC
ATGGAGGGATGGACAGACATGCTCTACTACAGTAATGATGTGGAGGGCAGTGCCTGGAAC
TGGATGTACTACATCCCCCTCATCATCATCGGCTCCTTCTTCATGCTCAACCTGGTGCTG
GGTGTACTCTCAGGTGAATTTGCCAAAGAGAGAGAGCGAGTGGAGAACAGGAGCGAGTTC
CTCAAGCTAAGGCGACAGCAGCAGATTGAGAGAGAGCTCAACGGATACCTGGAGTGGATC
TGCAAAGCAGAGGAGGTGATTTTGGCTGAGGAGGACGGCACAGGGAACTTTGATGGTTCG
AGGCGGAGGCCAACCATCAAAACCAAAAATAACAAGACAGAGCTGCTGAACCCTGAGGAA
GGGGAGGACAACATGGGGGATGCAGTAGGTTTTGCCCGCTCCAGTATAAAGAGCGGTAAG
GATGG---CAATTACAGTAAGAAGGAGCGGCGAATGCGATTCTTCATCCGCAAGATAGTG
AAGACGCAGGCTTTTTATTGGACTGTGCTCTGCCTGGTGGGCCTCAACACCATGTGTGTG
GCTGTGGTGCATTACAACCAGCCTGAGCTGCTCTCTGACTTCCTCTTCTATGCAGAGTTT
ATCTTCCTCGGTTTGTTCATGTCTGAGATGTTGATCAAGATGTATGGTCTGGGCATACAG
CCCTACTTCCACTCCTCATTCAACTGCTTCGACTGTGTGGTC------ATTGTGGGCAGT
ATCTTCGAGGTGGTGTGGGCCACCATCAAACCAGGAACATCCTTTGGGATCAGTGTGTTA
CGAGCTCTGCGACTGCTCCGCATCTTCAAAGTCACCAAGTACTGGGCCCCTCTTCGAAAC
CTGGTGGTTTCTTTGCTCAACTCCATGAAGTCCATCGTCAGTTTGCTGTTCCTCCTCTTC
CTCTTCATTGTGGTCTTTGCCTTGTTGGGGATGCAGCTGTTTGGAGGACAATTCAACTTT
GAAGAGGGGACCCCGCCCACTAACTTTGACACTTTTGCAGCAGCGATCATGACAGTGTTT
CAGATCCTGACAGGAGAAGACTGGAACATGGTGATGTACAATGGAATTGAGTCCCAAGGA
GGAGTGAACGACAAAGGGATGGTGTTCTCCATCTACTTCATCGTCCTCACACTTTTTGGC
AACTACACTCTGCTTAACGTCTTCTTGGCCATCGCTGTCGACAATCTGGCTAACGCCCAG
GAGCTCACCAAGGACGAGGAGGAACAGGAGGAAGCTGCCAATCAGAAGACGGCACTGCAG
AAGGCCAAGGAGGTGGCAGAGGTCAGCCCGCTGTCAGCAGCCAACCTGTCTATTGCTGCT
AAAGAGCAGCAGAAGAACCACACCAAGGGCAACAAGTCAGTGTGGGAGCAGAGAACGAGT
GAAATCCGCAGACAGAACCTGATGACGAGTCGTGAGGCGCTCTACAACGAGCTAGAGCAG
GATGATTGGA---------------------AGATGTCCTACCCACGAAAAGGACGTGGT
GATATGAAGACCCACCTGGACCGGCCACTGGTGGTCAACCCCCAGGACAACCGCAACAAC
AACACCAACAAGACCCAACCTGGGGAGGTGCCTCTGGAGCAGGAGTACCGGCGTCAGGAT
ATGGACCACTACCGCAGAGCCGCCCACCACTATCACTACCACCACCATCATCAGAAAGTT
GTTGGGCCGGACAATGGAGAGACAGGTCAACCGGCTGAGACCCGCATGGAGCATGGCTTC
AGCTGCAC----------------------------------------------------
------------------------------------------------------------
--------CGAGGGGGTTGAGGGGCACAACGAACACAGAAGATCCCGGCAGCACCGCAGA
GCAGCCAGGGAGGGGGAGGAAGGCAGGAGACACAGATCCAGGGGAACAGAGGGAGAGGGG
GAGAAAGGCGAGGAAGGGGAAGGACGGAAGACGAGAAGGCATCGCCACGGCAACCAGGAG
AGGAGCAGAGGACATCGCACCAGAAAAGAGCACCACAGCACTGGGCCCAGCCTCTCCACC
ACTCGCCCCATACAGCAGTACAACGAGGACCTTGACAACTTCCGCAACAACAGCAAGCTG
GCCAGTGCCCATGAACATCCTTACGCCCTCCCACCAGATCACCCTGACCATCCTGACCAC
ATCAACAACCTGCTGAACTGCCGTGACGCAGACACCCACACCCTGCTCCACAGCATGGAC
AGCCTGATCCTGACCAGCATGGCCAAACCTGAGTACACAAAGATAGACATGCCACCCATC
TACCCCTACCCCTCCACCAACGCCATCCTGCAAGTGAACAAGAATGCCAACACTGACCAG
AAAAAGAATGAAGAGAAGAAGGAGGAGGAAGACGAGGGAGGAGATGAAGACGGCCCCAAA
CCTATGCCTCCCTATAGCTCCTGCTTCATAATGTCCACCACAAACCCGTTTCGAAAGTGC
TGTCACTACATCCTGACTCTGAAGTATTTTGAGTTCAGCATCCTGTCTGTCATCGCTATG
AGCAGCATCGCCCTCGCCGCAGAGGACCCCGTCTGGCCTGAGTCACCGCGAAACAATGTG
CTGCGTTATTTTGACTACGTTTTCACAGGCGTCTTCACATTTGAAATGTTGATCAAGATG
GTGGTGCTGGGCTTGTTTCTCCACCAGGGTTCCTACTTCCGCGACTTGTGGAACATTCTG
GACTTTATAGTGGTTAGTGGTGCTCTTGTGGCCTTCGCCTTCAC------------GGGG
AGCAGCAAGGGCAAAGACATCAGTACGATCAAGTCCCTTCGTGTGCTGAGGGTGCTGCGT
CCTCTAAAGACCATCAAACGACTCCCCAAGTTAAAGGCTGTGTTTGACTGTGTGGTCAAC
TCTCTGAAGAATGTGCTGAACATCTTGATTGTTTACATGCTATTCATGTTCATCTTCGCT
GTGGTGGCCGTGCAGCTCTTCAAAGGCCGCTTCTTCTACTGCACGGATGAATCCAAAGAG
TTTGAGCGTGACTGCAGGGGCGAGTTCTTGGTGTATAATGGAGATGAGGTTAAAGCTCAG
AAGCGGGAGTGGAAAAAGTACGATTTCCACTACGACAACGTGGCTTGGGCCCTGCTCACC
CTGTTCACTGTCTCCACTGGAGAGGGGTGGCCACAGGTGTTAAAGCACTCAGTGGACTCC
ACCTATGAGAATCAGGGCCCTAGCCCGGGCTATAGGATGGAAATGTCCATCTTTTACGTG
GTGTACTTCGTTGTCTTCCCCTTCTTCTTCGTAAACATCTTTGTGGCTCTCATCATCATC
ACCTTCCAGGAACAGGGGGATAAGATGATGGAGGACTACAGCTTAGAAAAGAATGAGAGA
GCTTGTATAGATTTCGCCATCAACGCCAGGCCTCTGACTCGCCACATGCCGAAGAATAAA
CTGAGCTTCCAGTATCGCATGTGGCAGTTTGTGGTGTCTCCACCCTTCGAGTACAGCATC
ATGGCTCTGATTGCGCTCAACACCATCGTCCTTATGATGAAGTTTGACGGTGCATCAAAA
ACGTACGATAAGGTACTGCAGAACCTCAACATTGTGTTTACCTCCTTCTTCTTCTTGGAG
TCAGTCTTCAAGATCATCGCTTTCGGCCCTCTGAATTTCTTCAGAGATGCCTGGAACATT
TTTGATTTTGTCTCCGTGATTGGAAGCATCACGGACATATTAGTGACAGAACTAGG----
--GAATAATTTCATCAACTTGAGCTTCCTGAGGTTGTTCAGAGCAGCTCGCCTCATCAAG
CTGCTGAGACAGGGAGAGACCATCCGCATCCTTCTGTGGACCTTCGTCCAGTCCTTTAAG
GCTCTGCCATACGTGTGCCTCCTCATTGCCATGCTCTTCTTCATCTATGCCATCATCGGC
ATGCAGCTGTTTGGGAATTTGGCACTAGATGACAAAAAAGATTCTGCCATCGACGAGCAC
AATAACTTCAGAACCTTCATCATGGCCCTAATGCTGCTGTTTAGGAGTGCTACGGGTGAG
GCGTGGCATGACATCATGTTGGCTTGCCTGGGTGGTAAGGAATGCGACCCGGACTCAGGG
AACACAGAACCTGAATGTGGCAGCACCTTTGCCTACACCTACTTTGTCTCCTTCATCTTC
CTCTGCTCTTTCCTGATGCTGAATCTCTTTGTGGCTGTCATCATGGACAACTTTGAGTAC
CTGACCAGAGACTCCTCTATCCTGGGGCCTCATCACCTGGACGAATATGTAAGGATATGG
GCCGAGTACGATGCCGCCGCCTGCGGGCGCATACATTATAAGGATATGTACAGTTTATTG
AGAGTTATCTCCCCTCCCCTGGGCCTTGGCAAGAAATGCCCACATAGGGTGGCCTGCAAG
AGGCTGCTGCGCATGGATCTGCCGGTTGCTGATGACAACACGGTGCATTTTAACTCCACT
CTCATGGCTCTGATCAGGACAGCACTGGATATAAAGATTGCCAAGGGCGGTGCAGACAAG
CACCAGATGGATGCAGAGCTGAGAAAGGAGATGATGGCCATTTGGCCAAACTTATCGCAG
AAGACGCTGGACCTGCTGGTTACACCGCACAAGGCAGCCACAGACTTGACGGTGGGCAAA
ATCTACGCAGCCATGATGATCATGGAATACTACCGGCAGAGCAAGACGAAAAAGCTGCAG
GCCCTGCGAGAGGAACAGAACCGAACGCCATTAATGTTTCAGCGCATGGAGCCGCCCTCT
GAGGGAGGGGGCATGGATGGCCAGGGGGGTCAAGGCCTCAACGGCCTCCCCAGCACCCAG
CCAGATAACCTCAACAGCATACCTCCCGAGGGTGGCATGACTGAGAGCCAATCGTGGGTG
ACGGCCAAAGCCCAAGAAATGTTCCAAAAGACGGGTAACTGGAGCCCCGACAGACCCTAT
CCCGATGATCTCCATGACAACCGTCACAACCCGCAGACGGTAGAGATGAGGGAGATGGGG
CGGGACGGGTACTCCGACACTGAGCCCTATCACCTAATGGATGGGCATGGGCGGACCCTC
TCCATGCCCCGCCTCTCGGCAGACAACCAA------------------CGGAGGAGACAC
AGGCCTCGCGGAAATAACCTCAGTACCATCACCGACACCAGTCCGATGCGACGCTCCACC
TCCAGCCTGGTCCACGGGCGTACGGGCCGAGGCGTGAGGCTGGACGACTACTCCCTAGAG
AGGGTGGTGTCTGAGGAGGGGAGGCACGGAGGAGGACGCAGACACAGGGACAGAAGTCAC
CGGGCCTCGCAGCGCTCCCTGACCAGATACACCGACGCTGACACGGGCCTGGGCACAGAC
CTTAGCACCACCACGCAGTCGGGCGACCTTCCACCTAAGGAGCGCGAGCGGGACCGCGGC
CGGACCAAGGACCGTCGTCACCACCATCACCACCATCACCATCACAGCTCCATGGACAAG
GAGCGCTACGGCCCCGACAGGCACGACTACCCCCACAGGCATCCCCACGACCGCCACTGG
TCCCGCTCACCCAGCGAGGGGCCTGATGGACGAGGACACAGACAGGG---------CAGT
AG--------TTCGGTGAGCG-------GCAGCCCGGTCCCCTCCAC--CTCGGGGACCA
GCACTCCGCGGAGAGGCCGTCGCCAGCTGCCCCAGACCCCTGCTGTCCCCCGTCCACATG
TCACCTACTCCCCCGCTGTCCGCAAGCCCAGCTACGGCCC---CCCAGGGCCGGGCCGAC
TGCGCTCGCCCTCTCCCCGACACTTCTCCCCACCAGACCATGACAGAGGCTACCACCACC
GACCCCCGTCACGCCAAGCTTCTCCCCACCATGGGGGATCCTCGTCCCGGCACGGTTCAC
CGCGCTCCCCTAGGCACCAGTCCCCACGCTC------ACCCCTCCACGGCTC---GCCCA
GGTCC------CCTCACCGAGGCCGC--------TGGAGCGGGCCTCCG-----------
CCTGGGGAC----AGCCTGGAGGGAGACGGGCCTTTCTACGAGCG------------TGA
CTACGAGTATGAGCGACACCATG---AGCCCCCTGCCTATG-------------------
--AGCAAAGCCTTTC-------------CCATGGCAACCCAC-----------ACCCACA
TGGGG---GAAATCCTCACCCACACCCACGCTCACCTAGGACTGC---------------
--------------CCGCCA----------CGGGCCCCCTCCGCCCCCTCACCCGCATCC
ACGTAGGGTGCCCAATGGCTAC--------CGCTCATCCTCACCTTCGCCACATCGG---
----CGGGGGCCACCTGGAGTTCCCCCCCATCCACATCACCGCCCC-------CCCCATG
TCCGAGGGCCCCGCAAGGG---CCTGCACGAACCTTATAGTGAGACGGATGAGGATGACT
GGTG----------------------------------------------CTAG
>XP-033479399.1_lan
------------------------------------------------------------
------------------------------------------------------------
------------------------------------------------------------
------------------------------------------------------------
------------------------------------------------------------
------------------------------------------------------------
------------------------------------------------------------
---------------------------------------------ATGCTGTCCCCCCTC
TATCCGGACCATGGCGGCTCGGTGGTGTGGCCCCAGAGTTCGTCCTGCTCCTCCTCCTCT
CAGGGCCTCCACCGGCCGCTGCGCTGCCACCCTCCCCCAATCAGTGGGAGCAGCGTGGGC
CCCAACCCCACCTACTATCATGCTGTCTATGACGTCCGGGTGGAGCAGTACAGAGAAGTG
CCCTTTATCGGCGGAGGTGGTGGCTATGGGGTTCGCTCCGGCCGGGGCTCCATGACCCTG
GTTACCAGCAGCACCGACCCCACAGTCCCGCTGATCCGCAGGAGGGGAGGAGTGGTGGAC
CATCGTGATGTCATCCTGGCCCACCAGGCACACAAGCTGCACAACACACCACAGGCCAGG
AGGAAACAGTGGGAAATGGCGCGTTTTGGAGACGAGCTACCCAACAGGTATGGAGGAGGA
GGAGGAGGAGGAGGTGGTGGTGGCGGTGGTGGCGGGGGTGCCGGCGGACAAGGGGGGCCC
GGCCGCGGCGGCAGCAGGCAAGGGGGGCCCCCTGGAGCACAGCGGATGTACAAGCAGTCG
ATGGCCCAGAGAGCCCGGACCATGGCCCTGTACAACCCCATACCCGTCCGGCAGAGCTGC
CTAACGGTCAACCGCTCCCTCTTCCTCTTCAGCGAAGACAACCTGGTGAGGAAGTACGCC
AAAAAGATCACCGAATGGCC----------------------------------------
-----------TCCATTTGAATGGATGATCCTCACCACCATCATTGCAAACTGCATCGTC
CTGGCTCTGGAACAGCACCTTCCCGATGGAGACAAGACACCTCTGTCTGAACGACTGGAG
GAGACGGAGCCCTACTTCATAGCCATCTTCTGTTTTGAATCGGGGATAAAGATCCTGGCT
CTTGGTTTTGCGTTACATAAGGGCTCCTATCTGAGGAACGGCTGGAATGTCATGGACTTC
GTGGTCGTGCTCACCGGTATTTTGTCGTCAGTGGGGTCTCAGTTTGACCTGAGGACACTA
CGAGCCGTCAGAGTGCTGCGACCACTGAAACTGGTGTCTGGGATTCCCAGCCTGCAGGTG
GTGCTCAAGTCCATTATGAAGGCTATGATCCCCCTGCTGCAGATTGGCCTGCTGTTGTTC
GTGGCCATCCTCATGTTCGCCATCATCGGCCTGGAGTTCTACATGGGAAAGTTCCACACT
ACCTGCTACGACAAAGTCACACGAGAGCAAGTGGACGATAGCCCATGTGGCACATCGCCG
TCGGCCCGGATGTGTCCTAATGGCACAGTGTGCGAAGGTAGCTGGATTGGACCCAACTAC
GGCATCACCCAGTTCGACAACATCCTGTTTGCTGTGCTCACCGTCTTCCAGTGCATCACC
ATGGAGGGATGGACAGACATGCTCTACTACAGTAATGATGTGGAGGGCAGTGCCTGGAAC
TGGATGTACTACATCCCCCTCATCATCATCGGCTCCTTCTTCATGCTCAACCTGGTGCTG
GGTGTACTCTCAGGTGAATTTGCCAAAGAGAGAGAGCGAGTGGAGAACAGAAGCGAGTTC
CTCAAGCTAAGGCGACAGCAGCAGATTGAGAGGGAGCTCAACGGATACCTGGAGTGGATC
TGCAAAGCAGAGGAGGTGATTTTGGCTGAGGAGGACGGCACAGGGAACTTTGATGGTTCG
AGGCGGAGGCCAACCATCAAAACCAAAAATAACAAGACAGAGCTGCTGAACCCTGAGGAA
GGGGAGGACAACATGGGGGATGCAGTAGGTTTTGCCCGCTCCAGTATAAAGAGCGGTAAG
GATGG---CAATTACAGTAAGAAGGAGCGGCGAATGCGATTCTTCATCCGCAAGATAGTG
AAGACGCAGGCTTTTTATTGGACTGTGCTCTGCCTGGTGGGCCTCAACACCATGTGTGTG
GCTGTGGTGCATTACAACCAGCCTGAGCTGCTCTCTGACTTCCTCTTCTATGCAGAGTTT
ATCTTCCTTGGTTTGTTCATGTCTGAGATGCTGATCAAGATGTATGGTCTGGGCATACAG
CCCTACTTCCACTCCTCATTCAACTGCTTTGACTGTGTGGTC------ATTGTGGGCAGT
ATCTTCGAGGTGGTGTGGGCCACCATCAAACCAGGAACATCCTTTGGGATCAGTGTGTTA
CGAGCTCTGCGACTGCTCCGCATCTTCAAAGTCACCAAGTACTGGGCCCCTCTTCGAAAC
TTGGTGGTTTCCTTGCTCAACTCCATGAAGTCCATCGTCAGTTTGCTGTTCCTCCTCTTC
CTCTTCATTGTGGTCTTTGCCTTGTTGGGGATGCAGCTGTTTGGAGGACAATTCAACTTT
GAAGAGGGGACCCCGCCCACTAACTTTGACACTTTTGCAGCAGCGATCATGACAGTGTTT
CAGATCCTGACAGGAGAAGACTGGAACATGGTGATGTACGATGGAATTGAGTCCCAAGGA
GGAGTGAACGACAAAGGGATGGTGTTCTCCATCTACTTCATCGTCCTCACACTTTTTGGC
AACTACACTCTGCTTAACGTCTTCTTGGCCATCGCTGTCGACAATCTGGCTAACGCCCAG
GAGCTCACCAAGGACGAGGAAGAACAGGAGGAAGCAGCCAATCAGAAGACGGCACTGCAG
AAGGCCAAGGAGGTGGCAGAAGTCAGCCCGCTGTCAGCAGCCAACCTGTCTATTGCTGCT
AAGGAGCAGCAGAAGAACCACACCAAGGGCAACAAGTCAGTGTGGGAGCAGAGAACGAGT
GAAATCCGCAGACAGAACCTGATGACGAGTCGTGAGGCGCTCTACAACGAGCTAGAGCAG
GATGATTGGAAGGTGGGAGGTGAAGGGGAGGAGATGTCCTACCCACGAAAAGGACGTGGT
GATATGAAGACCCACCTGGACCGGCCACTGGTGGTCAACCCCCAGGACAACCGCAACAAC
AACACCAACAAGACCCAACCTGGGGAGGTGCCTCTGGAGCAGGAGTACCGGCGTCAGGAT
ATGGACCACTACCGCAGAGCCGCCCACCACTATCACTACCACCACCATCATCAGAAAGTT
GTTGGGCCGGACAATGGAGAGACAGGTCAACCGGCTGAGACCCGCATGGAGCACGGCTTC
AGCTGCACGTCCCTGGGCAATGTAGAAGGCCAACAGGGGGAGGAGAGGCACAGCCACAGG
AGCCACAGGAGCCACCGGTGCAGGAACAGGGAATGCAGGGAGGCTCGCAGCGTGTCTCCC
CACCATAGCGAGGGGGTTGAGGGGAACAACGAACACAGAAGATCCCGGCAGCACCGCAGA
GCAGCCAGGGAGGGGGAGGAAGGCAGGAGACACAGATCCAGGGGAACAGAGGGAGAGGGG
GAGAAAGGCGAGGAAGGGGAAGGACGGAAGACGAGAAGGCATCGCCACGGCAACCAGGAG
AGGAGCAGAGGACATCGCACCAGAAAGGAGCACCACAGCACTGGGCCCAGCCTCTCCACC
ACTCGCCCCATACAGCAGTACAACGAGGACCTTGACAACTTCCGCAACAACAGCAAGCTG
GCCAGTGCCCATGAACACCCTTACGCCCTCCCACCAGATCACCCTGACCATCCTGACCAC
GTCAACAACCTGCTGAACTGCCGTGACGCAGACACCCACACCCTGCTCCACAGCATGGAC
AGCCTGATCCTGACCAGCATGGCCAAACCTGAGTACACAAAGATAGACATGCCACCCGTC
TACCCCTACCCCTCCACCAACGCCATCCTGCAAGTGAACAAGAATGCCAACACTGACCAG
AAAAAGAATGAAGAGAAGAAGGAGGAGGAAGACGAGGGAGGAGATGAAGACGGCCCCAAA
CCTATGCCTCCCTATAGCTCCTGCTTCATAATGTCCACCACAAACCCGTTTCGAAAGTGC
TGTCACTACATCCTGACTCTGAAGTATTTTGAGTTCAGCATCCTGTCTGTCATCGCTATG
AGCAGCATCGCCCTCGCCGCAGAGGACCCCGTCTGGCCTGAGTCACCGCGAAACAATGTG
CTGCGTTATTTTGACTACGTTTTCACAGGCGTCTTCACATTTGAAATGTTGATCAAGATG
GTGGTGCTGGGCTTGTTTCTCCACCAGGGTTCCTACTTCCGCGACTTGTGGAACATTCTG
GACTTTATAGTGGTTAGTGGTGCTCTTGTGGCCTTCGCCTTCACGAGCAGCACCCGGGGG
AGCAGCAAAGGCAAAGACATCAGTACAATCAAGTCCCTTCGTGTGCTGAGGGTGCTGCGT
CCTTTGAAGACCATCAAACGACTCCCCAAGTTAAAGGCTGTGTTTGACTGTGTGGTCAAC
TCTCTGAAGAATGTGCTGAACATCTTGATTGTTTACATGCTATTCATGTTCATCTTCGCT
GTGGTGGCCGTGCAGCTCTTCAAAGGCCGCTTCTTCTACTGCACGGATGAATCCAAAGAG
TTTGAGCGTGACTGCAGGGGCGAGTTCTTGGTGTATAATGGAGATGAGGTTAAAGCTCAG
AAGCGGGAGTGGAAAAAGTACGATTTCCACTACGACAACGTGGCTTGGGCCCTGCTCACC
CTGTTCACTGTCTCCACTGGAGAGGGGTGGCCACAGGTGTTAAAGCACTCAGTGGACTCC
ACCTATGAGAATCAGGGCCCTAGCCCGGGCTATAGGATGGAAATGTCCATCTTTTACGTG
GTGTACTTCGTTGTCTTCCCCTTCTTCTTCGTAAACATCTTTGTGGCTCTCATCATCATC
ACCTTCCAGGAACAGGGGGATAAGATGATGGAGGACTACAGCTTAGAAAAGAATGAGAGA
GCTTGTATAGATTTCGCCATCAACGCCAGGCCTCTGACTCGCCACATGCCGAAGAATAAA
CTGAGCTTCCAGTATCGCATGTGGCAGTTTGTGGTGTCTCCACCCTTCGAGTACAGCATC
ATGGCTCTGATTGCGCTCAACACCATCGTCCTTATGATGAAGTTTGACGGTGCATCAAAA
ACGTACGATAAGGTACTGCAGAACCTCAACATTGTGTTTACCTCCTTCTTCTTCTTGGAG
TCAGTCCTCAAGATCATCGCTTTCGGCCCTCTGAATTTCTTCAGAGATGCCTGGAACATT
TTTGATTTTGTCTCCGTGATTGGGAGCATCACTGACATATTAGTGACAGAACTAGGGATT
GCGAATAATTTCATCAACTTGAGCTTCCTGAGGTTGTTCAGAGCAGCTCGCCTCATCAAG
CTGCTGAGACAGGGAGAGACCATCCGCATCCTTCTGTGGACCTTCGTCCAGTCCTTTAAG
GCTCTGCCATACGTGTGCCTCCTCATTGCCATGCTCTTCTTCATCTATGCCATCATTGGC
ATGCAGCTGTTTGGGAATTTGGCACTAGATGACAAAAAAGAGACTGCCATCGACGAGCAC
AATAACTTCAGAACCTTCATCATGGCCCTAATGCTGCTGTTTAGGAGTGCTACGGGTGAG
GCGTGGCATGACATCATGTTGGCTTGCCTGGGTGGTAAGGAATGCGACCCGGACTCAGGG
AACACAGAACCTGAATGTGGCAGCACCTTTGCCTACACCTACTTTGTCTCCTTCATCTTC
CTCTGCTCTTTCCTGATGCTGAATCTCTTTGTGGCTGTCATCATGGACAACTTTGAGTAC
CTGACCAGAGACTCCTCTATCCTGGGGCCTCATCACCTGGACGAGTATGTAAGGATATGG
GCCGAGTACGACGCCGCCGCCTGCGGGCGCATACATTATAAGGATATGTACAGTTTATTG
AGAGTTATCTCCCCTCCCCTGGGCCTTGGCAAGAAATGCCCACATAGGGTGGCCTGCAAG
AGGCTGCTGCGCATGGATCTGCCGGTTGCTGATGACAACACGGTGCATTTTAACTCCACT
CTCATGGCTCTGATCAGGACAGCACTGGATATAAAGATTGCCAAGGGCGGTGCAGACAAG
CACCAGATGGATGCTGAGCTGAGAAAGGAGATGATGGCCATTTGGCCAAACTTATCGCAG
AAGACGCTGGACCTGCTGGTTACACCGCACAAGGCAGCCACAGACTTGACGGTGGGCAAA
ATCTACGCAGCCATGATGATCATGGAATACTACCGGCAGAGCAAGACGAAAAAGCTGCAG
GCCCTGCGAGAGGAACAGAACCGAACGCCATTAATGTTTCAGCGCATGGAGCCGCCCTCT
GAGGGAGGGGGCATGGATGGCCAGGGGGGTCAAGGCCTCAACGGCCTCCCCAGCACCCAG
CCAGATAACCTCAACAGCATACCTCCCGAAGGTGGCATGACTGAGAGCCAATCCTGGGTG
ACGGCCAAAGCCCAGGAAATGTTCCAAAAGACGGGTAACTGGAGCCCCGACAGACCCTAT
CCCGATGATCTCCATGACAACCGTCACAACCCGCAGACGGTAGAGATGAGGGAGATGGGG
CGGGACGGGTACTCCGACACTGAGCCCTATCACCTAATGGATGGGCATGGGCGGACCCTC
TCCATGCCCCGCCTCTCGGCAGACAACCAAAGAGCTCATGCTGTTTCGCGGAGGAGACAC
AGGCCTCGCGGAAATAACCTCAGTACCATCACCGACACCAGTCCGATGCGACGCTCCACC
TCCAGCCTGGTCCACGGGCGTACGGGCCGAGGCGTGAGGCTGGACGACTACTCCCTAGAG
AGGGTGGTGTCTGAGGAGGGGAGACACGGAGGAGGACGCAGACACAGGGACAGGAGTCAC
CGGGCCTCGCAGCGCTCCCTGACCAGATACACCGACGCTGACACGGGCCTGGGCACAGAC
CTTAGCACCACCACGCAGTCGGGCGACCTTCCACCTAAGGAGCGCGAGCGGGACCGCGGC
CGGACCAAGGACCGTCGTCACCACCATCACCACCATCACCATCACAGCTCCATGGACAAG
GAGCGCTACGGCCCCGACAGGCACGACTACCCCCACAGGCATCCCCACGACCGCCACTGG
TCCCGCTCACCCAGTGAGGGGCCTGATGGACGAGGACACAGACAGGG---------CAGT
AG--------TTCGGTGAGCG-------GCAGCCCGGTCCCCTCCAC--CTCGGGGACCA
GCACTCCGCGGAGAGGCCGTCGCCAGCTGCCCCAGACCCCTGCTGTCCCCCGTCCACATG
TCACCTACTCCCCCGCTGTCCGCAAGCCCAGCTACGGCCC---CCCAGGGCCGGGCCGAC
TGCGCTCGCCCTCTCCCCGACACTTCTCCCCACCAGACCATGACAGAGGCTACCACCACC
GACCCCCGTCACGCCAAGCTTCTCCCCACCACGGGGGATCCTCGTCCCGGCACGGTTCAC
CGCGCTCCCCTAGGCACCAGTCCCCACGCTC------ACCCCTCCACGGCTC---ACCCA
GGTCC------CCTCACCGAGGCCGC--------TGGAGCGGGCCTCCG-----------
CCTGGGGAC----AGCCTGGAGGGAGACGGGCCTTTCTACGAGCG------------TGA
CTACGAGTATGAGCGACACCATG---AGCCCCCTGCCTATG-------------------
--AGCAAAGCCTTTC-------------CCATGGCAACCCAC-----------ACCCACA
TGGGG---GAAATCCTCACCCACACCCACGCTCACCTAGGACTGC---------------
--------------CCGCCA----------CGGGCCCCCTCCGCCCCCTCACCCGCATCC
ACGTAGGGTGCCCAATGGCTAC--------CGCTCATCCTCACCTTCGCCACATCGG---
----CGGGGGCCACCTGGGGTCCCCCCCCATCCACATCACCGCCCC-------CCCCATG
TCCGAGGGCCCCGCAAGGG---CCTGCACGAACCTTATAGTGAGACGGATGAGGATGACT
GGTG----------------------------------------------CTAG
>C.altivelis-GLEAN-10025405_alt
------------------------------------------------------------
------------------------------------------------------------
------------------------------------------------------------
------------------------------------------------------------
------------------------------------------------------------
------------------------------------------------------------
------------------------------------------------------------
------------------------------------------------------------
------------------------------------------------------------
------------------------------------------------------------
------------------------------------------------------------
------------------------------------------------------------
------------------------------------------------------------
------------------------------------------------------------
------------------------------------------------------------
------------------------------------------------------------
------------------------------------------------------------
------------------------------------------------------------
------------------------------------------------------------
------------------------------------------------------------
------------------------ATGATCCTCACCACCATCATTGCGAACTGCATCGTC
CTGGCTCTGGAACAGCACCTTCCCGATGGAGACAAGACGCCTCTGTCTGAACGACTGGAG
GAGACGGAGCCCTACTTCATAGCCATCTTCTGTTTTGAATCTGGGATAAAGATCCTGGCT
CTTGGTTTTGCATTACATAAGGGCTCCTATCTGAGGAACGGCTGGAACGTCATGGACTTC
GTGGTCGTGCTCACCGGTATTTTGTCGTCAGTGGGGTCTCAGTTTGACCTGAGGACACTA
CGAGCCGTCAGAGTGCTGCGACCACTGAAACTGGTGTCTGGGATTCCCAGCCTGCAGGTG
GTGCTCAAGTCCATTATGAAGGCTATGATCCCCTTGCTGCAGATTGGCCTGCTGTTGTTC
GTGGCCATCCTCATGTTCGCCATCATCGGCCTGGAGTTCTACATGGGAAAGTTCCACACT
ACCTGCTACGACAAAGTCACACGAGAGCAAGTGGACGATAACCCATGTGGCACATCGCCG
TCGGCCCGGAGGTGTCCTAATGGCACAGTGTGCGAAGGTAGCTGGATTGGACCCAACTAC
GGCATCACCCAGTTCGACAACATCCTGTTTGCTGTGCTCACCGTCTTCCAGTGCATCACC
ATGGAGGGATGGACAGAAATGCTCTACTACAGTAATGATGTGGAGGGCAGTGCCTGGAAC
TGGATGTACTACATCCCCCTCATCATCATCGGCTCCTTCTTCATGCTCAACCTGGTGCTG
GGTGTACTCTCAGGTGAATTTGCCAAAGAGAGAGAGCGAGTGGAGAACAGGAGCGAGTTC
CTCAAGCTAAGGCGACAGCAGCAGATTGAGAGAGAGCTCAACGGATACCTGGAGTGGATC
TGCAAAGCAGAGGAGGTGATTTTGGCTGAGGAGGACGGCACAGGGAACTTTGATGGTTCG
AGGCGGAGGCCAACCATCAAAACCAAAAATAACAAGACAGAGCTGCTGAACCCTGAGGAA
GGGGAGGACAACATGGGGGATGCAGTAGGTTTTGCCCGCTCCAGTATAAAGAGCGGTAAG
GATGG---CAATTACAGTAAGAAGGAGCGGCGAATGCGATTCTTCATCCGCAAGATAGTG
AAGACGCAGGCTTTTTATTGGACTGTGCTCTGCCTGGTGGGCCTCAACACCATGTGTGTG
GCTGTGGTGCATTACAACCAGCCTGCGCTGCTCTCTGACTTCCTCTTCTATGCAGAGTTT
ATCTTCCTCGGTTTGTTCATGTCTGAGATGCTGATCAAGATGTATGGTCTGGGCATACAG
CCCTACTTCCACTCCTCATTCAACTGCTTCGACTGTGTGGTC------ATTGTGGGCAGT
ATCTTCGAGGTGGTGTGGGCCACCATCAAACCAGGAACATCCTTTGGGATCAGTGTGTTA
CGAGCTCTGCGACTGCTCCGCATCTTCAAAGTCACCAAGTACTGGGCCCCTCTTCGAAAC
TTGGTGGTTTCTTTGCTCAACTCCATGAAGTCCATCGTCAGTTTGCTGTTCCTTCTCTTC
CTCTTCATTGTGGTCTTTGCCTTGTTGGGGATGCAGCTGTTTGGAGGACAATTCAACTTT
GAAGAGGGGACCCCGCCCACTAACTTTGACACTTTTGCAGCAGCGATCATGACAGTGTTT
CAGATCCTGACAGGAGAAGACTGGAACATGGTGATGTACAATGGAATTGAGTCCCAAGGA
GGAGTGAACGACAAAGGGATGGTGTTCTCCATCTACTTCATCGTTCTCACACTTTTTGGC
AACTACACTCTGCTTAACGTCTTCTTGGCCATCGCTGTCGACAATCTGGCTAACGCCCAG
GAGCTCACCAAGGACGAGGAGGAACAGGAGGAAGCAGCCAATCAGAAGACGGCACTGCAG
AAGGCCAAGGAGGTGGCAGAGGTCAGCCCGCTGTCAGCAGCCAACCTGTCTATTGCTGCT
AAGGAGCAGCAGAAGAACCACACCAAGGGCAACAAGTCGGTGTGGGAGCAGAGAACGAGT
GAAATCCGCAGACAGAACCTGATGACGAGTCGTGAGGCGCTCTACAACGAGCTAGAGCAG
GATGATTGGAAGGTGGGAGGGGAAGGGGAGGAGATGTCCTACCCACGAAAAGGACGTGGT
GATATGAAGACCCACCTGGACCGGCCACTGGTGGTCAACCCCCAGGACAACCGCAACAAC
AACACCAATAAGACCCAACCTGGGGAGGTGCCTCTGGAGCAGGAGTACCGGCGTCAGGAT
ATGGACCACTACCGCAGAGCTGCCCACCACTATCACTACCACCACCATCATCAGAAAGTT
GTTGGGCCGGACAATGGAGAGACAGGTCAACCGGCTGAGACCCGCATGGAGCATGGCTTC
AGCTGCACGTCCCTGGGCAATGTAGAGGGCCAACAGGGGGAGGAGAGGCACAGCCACAGG
AGCCACAGGAGCCACCGGTGCAGGAACAGGGAAGGCAGGGAGGCTCGCAGCGTGTCTCCC
CACCATAGCGAGGGAGTTGAGGGGAACAACGAACACAGAAGATCCCGGCAGCACCGCAGA
GCAGCCAGGGAGGGGGAGGAAGGCAGGAGACACAGATCCAGGGGAACAGAGGGAGAGGGG
GAGAAAGGCGAGGAAGGGGAAGGACGGAAGACGAGAAGGCATCGCCACGGCAACCAGGAG
AGGAGCAGAGGACATCGCACCAGAAAGGAGCACCACAGCACTGGGCCCAGCCTCTCCACC
ACTCGCCCCATACAGCAGTACAACGAGGACCTTGACAACTTCCGCAACAACAGCAAGCTG
GCCAGTGCCCATGAACACCCTTACGCCCTCCCACCAGATCACCCTGACCATCCTGACCAC
GTCAACAACCTGCTGAACTGCCGTGACGCAGACACCCACACCCTGCTCCACAGCATGGAT
AGCCTGATCCTGACCAGCATGGCCAAACCTGAGTACACAAAGATAGACATGCCACCCGTC
TACCCCTACCCCTCCACCAACGCCATCCTGCAAGTGAACAAGAATGCCAACACTGACCAG
AAAAAGAATGAAGAGAAGAAGGAGGAGGAAGACGAGGGAGGAGATGAAGACGGCCCCAAA
CCTATGCCTCCCTATAGCTCCTGCTTCATAATGTCCACCACAAACCCGTTTCGAAAGTGC
TGTCACTACATCCTGACTCTGAAGTATTTTGAGTTCAGCATCCTGTCTGTCATCGCTATG
AGCAGCATCGCCCTCGCCGCAGAGGACCCCGTCTGGCCTGAGTCACCGCGAAACAAT---
---------------------------------------------------------ATG
GTGGTGCTGGGCTTGTTTCTCCACCAGGGTTCCTACTTCCGCGACTTGTGGAACATTCTG
GACTTTATAGTGGTTAGTGGTGCTCTTGTGGCCTTCGCCTTCAC------------GGGG
AGCAGCAAGGGCAAAGACATCAGTACGATCAAGTCCCTTCGTGTGCTGAGGGTGCTGCGT
CCTCTAAAGACCATCAAACGACTCCCCAAGTTAAAGGCTGTGTTTGACTGTGTGGTCAAC
TCTCTGAAGAATGTGTTGAACATCTTGATTGTTTACATGCTGTTCATGTTCATCTTCGCT
GTGGTGGCCGTGCAGCTCTTCAAAGGCCGCTTCTTCTACTGCACGGATGAATCCAAAGAG
TTTGAGCGTGACTGCAGGGGCGAGTTCTTGGTGTATAATGGAGATGAGGTTAAAGCTCAG
AAGCGGGAGTGGAAAAAGTACGATTTCCACTACGACAACGTGGCTTGGGCCCTGCTCACC
CTCTTCACTGTCTCCACTGGAGAGGGGTGGCCACAGGTGTTAAAGCACTCAGTGGACTCC
ACCTATGAGAATCAGGGCCCTAGCCCGGGCTATAGGATGGAAATGTCCATCTTTTACGTG
GTGTACTTCGTTGTCTTCCCCTTCTTCTTCGTAAACATCTTTGTGGCTCTCATCATCATC
ACCTTCCAGGAACAGGGGGATAAGATGATGGAGGACTACAGCTTAGAAAAGAATGAGAGA
GCTTGTATAGATTTCGCCATCAACGCCAGGCCTCTGACTCGCCACATGCCAAAGAATAAA
CTGAGCTTCCAGTATCGCATGTGGCAGTTTGTGGTGTCTCCACCCTTCGAGTACAGCATC
ATGGCTCTGATTGCGCTCAACACCATCGTCCTTATGATGAAGTTTGACGGTGCATCAAAA
ACGTACGATAAGGTACTGCAGAACCTCAACATTGTGTTTACCTCCTTCTTCTTCTTGGAG
TCAGTCCTCAAGATCATCGCTTTCGGCCCTCTGAATTTCTTCAGAGATGCCTGGAACATT
TTTGATTTTGTCTCCGTGATTGGAAGCATCACTGACATATTAGTGACAGAACTAGG----
--GAATAATTTCATCAACTTGAGCTTCCTGAGGTTGTTCAGAGCAGCTCGCCTCATCAAG
CTGCTGAGACAGGGAGAGACCATCCGCATCCTTCTGTGGACCTTCGTCCAGTCCTTTAAG
GCTCTGCCATACGTGTGCCTCCTCATTGCCATGCTCTTCTTCATCTATGCCATCATCGGC
ATGCAGCTGTTTGGGAATTTGGCACTAGATGACAAAAAAGAGACTGCCATCGACGAGCAT
AATAACTTCAGAACCTTCATCATGGCCCTAATGCTGCTGTTTAGGAGTGCTACGGGTGAG
GCGTGGCATGACATCATGTTGGCTTGCCTGGGTGGTAAGGAATGCGACCCGGACTCAGGG
AACACAGAACCTGAATGTGGCAGCACCTTTGCCTACACCTACTTTGTCTCCTTCATCTTC
CTCTGCTCTTTCCTGATGCTGAATCTCTTTGTGGCTGTCATCATGGACAACTTTGAGTAC
CTGACCAGAGACTCCTCTATCCTGGGGCCTCATCACCTGGACGAGTATGTAAGGATATGG
GCCGAGTACGACGCCGCCGCCTGCGGCCGGATCAGTTACACAGACATGTATCAGATGCTA
AGACACATGTGTCCGCCGCTAGGCCTCGGGAAGAGGTGTCCCGCCCGGGTCGCCTATAAG
AGGCTGCTGCGCATGGATCTGCCGGTTGCTGATGACAACACGGTGCATTTTAACTCCACT
CTCATGGCTCTGATCAGGACAGCACTGGATATAAAGATTGCCAAGGGCGGTGCAGACAAG
CACCAGATGGATGCAGAGCTGAGAAAGGAGATGATGGCCATTTGGCCAAACTTATCGCAG
AAGACACTGGACCTGCTGGTTACACCGCACAAGGCAGCCACAGACTTGACGGTGGGCAAA
ATCTACGCAGCCATGATGATCATGGAATACTACCGGCAGAGCAAGACGAAAAAGCTGCAG
GCCCTGCGAGAGGAACAGAACCGAACGCCATTAATGTTTCAGCGCATGGAGCCACCCTCT
GAGGGAGGGGGCATGGATGGCCAGGGGGGTCAAGGCCTCAACGGCCTCCCCAGCACCCAG
CCAGATAACCTCAACAGCATACCTCCCGAGGGTGGCATGACTGAGAGCCAATCGTGGGTG
ACGGTCAAAGCCCAGGAAATGTTCCAAAAGACGGGTAACTGGAGCCCCGACAGGCCCTAT
CCCGATGATCTCCATGACAACCGTCACAACCCGCAGGCGGTAGAGATGAGGCAGATGGGG
CGGGACGGGTACTCCGACACTGAGCCCTATCACCTAATGGATGGGCATGGGCGGACCCTC
TCCATGCCCCGCCTCTCGGCAGACAACCAA------------------------------
------------------------ACCATCACCGACACCAGTCCGATGCGACGCTCCACC
TCCAGCCTGGTCCACGGGCGTACGGGCCGAGGCGTGAGGCTGGACGACTACTCCCTAGAG
AGGGTGGTGTCTGAGGAGGGGAGGCACGGAGGAGGACGCAGACACAGGGACAGAAGTCAC
CGGGCCTCGCAGCGCTCCCTGACCAGATACACCGACGCTGACACGGGCCTGGGCACAGAC
CTTAGCACCACCACGCAGTCGGGCGACCTTCCACCTAAGGAGCGCGAGCGGGACCGCGGC
CGGACCAAGGACCGTCGTCACCACCATCACCACCATCACCATCACAGCTCCATGGACAAG
GAGCGCTACGGCCCCGACAGGCACGACTACCCCCACAGGCATCCCCACGACCGCCACTGG
TCCCGCTCACCCAGCGAGGGGCCTGATGGACGAGGACACAGACAGGG---------CAGT
AG--------TTCGGTGAGCG-------GCAGCCCGGTCCCCTCCAC--CTCGGGGACCA
GCACTCCGCGGAGAGGCCGTCGCCAGCTGCCCCAGACCCCTGCTGTCCCCCGTCCACATG
TCACCTACTCCCCCGCTGTCCGCAAGCCCAGCTACGGCCC---CCCAGGGCCGGGCCGAC
TGCGCTCACCCTCTCCCCGACACTTCTCCCCACCAGACCATGACAGAGGCTACCACCACC
GACCCCCGTCACGCCAAGCTTCTCCCCACCACGGGGGATCCTCGTCCCGGCACGGTTCAC
CGCGCTCCCCTAGGCACCAGTCCCCACGCTC------ACCCCTCCACGGCTC---ACCCA
GGTCC------CCTCACCGAGGCCGC--------TGGAGCGGGCCTCCG-----------
CCTGGGGAC----AGCCTTGAGGGAGATGGGCCTTTCTACGAGCG------------TGA
CTACGAGTATGAGCGACACCATG---AGCCCCCTGCCTATG-------------------
--AGCAAAGCCTTTC-------------CCATGGCAACCCAC-----------ACCCACA
TGGGG---GAAATCCTCACCCACACCCACGCTCCCCTAGGACTGC---------------
--------------CCGCCA----------CGGGCCCCCTCCGCCCCCTCACCCGCATCC
ACGTAGGGTGCCCAATGGTTAT--------CGCTCATCCTCACCTTCGCCACATCGG---
----CGGGGGCCACCTGGAGTTCCCCCCCATCCACATCACCGCCCC-------CCCCATG
TCCGAGGGCCCCGCAAGGG---CCTGCACGAACCTTATAGTGAGACGGATGAGGATGACT
GGTG----------------------------------------------CTAG
>E.fuscoguttatus.27543_fus
------------------------------------------------------------
------------------------------------------------------------
------------------------------------------------------------
------------------------------------------------------------
------------------------------------------------------------
------------------------------------------------------------
------------------------------------------------------------
------------------------------------------------------------
------------------------------------------------------------
------------------------------------------------------------
------------------------------------------------------------
------------------------------------------------------------
------------------------------------------------------------
------------------------------------------------------------
------------------------------------------------------------
------------------------------------------------------------
------------------------------------------------------------
------------------------------------------------------------
------------------------------------------------------------
------------------------------------------------------------
------------------------ATGATCCTCACCACCATCATTGCAAACTGCATCGTC
CTGGCTCTGGAACAGCACCTTCCCGATGGAGACAAGACACCTCTGTCTGAACGACTGGAG
GAAACGGAGCCCTACTTCATAGCCATCTTCTGTTTTGAATCGGGGATAAAGATCCTGGCT
CTTGGTTTTGCGTTACATAAGGGCTCCTATCTGAGGAACGGCTGGAACGTCATGGACTTC
GTGGTCGTGCTCACCGGTATTTTGTCGTCAGTGGGGTCTCAGTTTGACCTGAGGACACTA
CGAGCGGTCAGAGTGCTGCGACCACTGAAACTGGTGTCTGGGATTCCCAGCCTGCAGGTG
GTGCTCAAGTCCATTATGAAGGCTATGATCCCCCTGCTGCAGATTGGCCTGCTGTTGTTC
GTGGCCATCCTCATGTTCGCCATCATCGGCCTGGAGTTCTACATGGGAAAGTTCCACACT
ACCTGCTACGACAAAGTCACACGAGAGCAAGTGGACGATAACCCATGTGGCACATCACCG
TCGGCCCGGAGGTGTCCTAATGGCACAGTGTGCGAAGGTAGCTGGATTGGACCCAACTAC
GGCATCACCCAGTTCGACAACATCCTGTTTGCTGTGCTCACCGTCTTCCAGTGCATCACC
ATGGAGGGATGGACAGAAATGCTCTACTTCAGTAATGATGTGGAGGGCAGTGCCTGGAAC
TGGATGTACTACATCCCCCTCATCATCATTGGCTCCTTCTTCATGCTCAACCTGGTGCTG
GGTGTACTCTCAGGTGAATTTGCCAAAGAGAGAGAGCGAGTGGAGAACAGGAGCGAGTTC
CTCAAGCTAAGGCGACAGCAGCAGATTGAGAGAGAGCTCAACGGATACCTGGAGTGGATC
TGCAAAGCAGAGGAGGTGATTTTGGCTGAGGAGGACGGCACAGGGAACTTTGATGGTTCG
AGGCGGAGGCCAACCATCAAAACCAAAAATAACAAGACAGAGCTGCTGAACCCTGAGGAA
GGGGAGGACAACATGGGGGATGCAGTAGGTTTTGCCCGCTCCAGTATAAAGAGCGGTAAG
GATGG---CAATTACAGTAAGAAGGAGCGGCGAATGCGATTCTTCATCCGCAAGATAGTG
AAGACGCAGGCTTTTTATTGGACTGTGCTCTGCCTGGTGGGCCTCAACACCATGTGTGTG
GCTGTGGTGCATTACAACCAGCCTGAGCTGCTCTCTGACTTCCTCTTCTATGCAGAGTTT
ATCTTCCTCGGTTTGTTCATGTCTGAGATGCTGATCAAGATGTATGGTCTGGGCATACAG
CCCTACTTCCACTCCTCATTCAACTGCTTCGACTGTGTGGTC------ATTGTGGGCAGT
ATCTTCGAGGTGGTGTGGGCCACCATCAAACCAGGAACATCCTTTGGGATCAGTGTGTTA
CGAGCTCTGCGACTGCTCCGCATCTTCAAAGTCACCAAGTACTGGGCCCCTCTTCGAAAC
CTGGTGGTTTCTTTGCTCAACTCCATGAAGTCCATCGTCAGTTTGCTGTTCCTCCTCTTC
CTCTTCATTGTGGTCTTTGCCTTGTTGGGGATGCAGCTGTTTGGAGGACAATTCAACTTT
GAAGAGGGGACCCCGCCCACTAACTTTGACACTTTTGCAGCAGCGATCATGACAGTGTTT
CAGATCCTGACAGGAGAAGACTGGAACATGGTGATGTACAATGGAATTGAGTCCCAAGGA
GGAGTGAACGACAAAGGGATGGTGTTCTCCATCTACTTCATCGTCCTCACACTTTTTGGC
AACTACACTCTGCTTAACGTCTTCTTGGCCATCGCTGTCGACAATCTGGCTAACGCCCAG
GAGCTCACCAAGGATGAGGAGGAACAGGAGGAAGCAGCCAATCAGAAGACGGCACTGCAG
AAGGCCAAGGAGGTGGCAGAGGTCAGCCCGCTGTCAGCAGCCAACCTGTCTATTGCTGCT
AAGGAGCAGCAGAAGAACCACACCAAGGGCAACAAATCAGTGTGGGAGCAGAGAACGAGT
GAAATCCGCAGACAGAACCTGATGACGAGTCGTGAGGCGCTCTACAACGAGCTAGAGCAG
GATGATTGGA---------------------AGATGTCCTACCCACGAAAAGGACGTGGT
GATATGAAGACCCACCTGGACCGGCCACTGGTGGTCAACCCCCAGGACAACCGCAACAAC
AACACCAACAAGACCCAACCTGGGGAGGTGCCTCTGGAGCAGGAGTACCGGCGTCAGGAT
ATGGACCACTACCGCAGAGCCGCCCACCACTATCACTACCACCACCATCATCAGAAAGTT
GTTGGGCCGGACAATGGAGAGACAGGTCAACCGGCTGAGACCCGCATGGAGCACGGCTTC
AGCTGCACGTCCCTGGGCAATATAGAAGGCCAACAGGGGGAGGAGAGGCACAGCCACAGG
AGCCACAGGAGCCACCGGTGCAGGAACAGGGAAGGCAGGGAGGCTCGCAGCGTGTCTCCC
CACCATAGCGAGGGGGTTGAGGGGAACAACGAACACAGAAGATCCCGGCAGCACCGCAGA
GCAGCCAGGGAGGGGGAGGAAGGCAGGAGACACAGATCCAGGGGAACAGAGGGAGAGGGG
GAGAAAGGCGAGGAAGGGGAAGGACGGAAGACGAGAAGGCATCGCCACGGCAACCAGGAG
AGGAGCAGAGGACATCGCACCAGAAAGGAGCACCACAGCACTGGGCCCAGCCTCTCCACC
ACTCGCCCCATACAGCAGTACAACGAGGACCTTGACAACTTCCGCAACAACAGCAAGCTG
GCCAGTGCCCATGAACACCCTTACGCCCTCCCACCAGATCACCCTGACCATCCTGACCAC
GTCAACAACCTGCTGAACTGCCGTGACGCAGACACCCACACCCTGCTGCACAGCATGGAC
AGCCTGATCCTGACCAGCATGGCCAAACCTGAGTACACAAAGATAGACATGCCACCCGTC
TACCCCTACCCTTCCACCAACGCCATCCTGCAAGTGAACAAGAATGCCAACACTGACCAG
AAAAAGAATGAAGAGAAGAAGGAGGAAGAAGACGAGGGAGGAGATGAAGACGGCCCCAAA
CCTATGCCTCCCTATAGCTCCTGCTTCATAATGTCCACCACAAACCCGTTTCGAAAGTGC
TGTCACTACATCCTGACTCTGAAGTATTTTGAGTTCAGCATCCTGTCTGTCATCGCTATG
AGCAGCATCGCCCTCGCCGCAGAGGACCCCGTCTGGCCTGAGTCACCGCGAAACAATGTG
CTGCGTTATTTTGACTACGTTTTCACAGGCGTCTTCACATTTGAAATGTTGATCAAGATG
GTGGTGCTGGGCTTGTTTCTCCACCAGGGTTCCTACTTCCGCGACTTGTGGAACATTCTG
GACTTTATAGTGGTTAGTGGTGCTCTTGTGGCCTTCGCCTTCAC------------GGGG
AGCAGCAAGGGCAAAGACATCAGTACGATCAAGTCCCTTCGTGTGCTGAGGGTGCTGCGT
CCTCTAAAGACCATCAAACGACTCCCCAAGTTAAAGGCTGTGTTTGACTGTGTGGTCAAC
TCTCTGAAGAATGTGCTGAACATCTTGATTGTTTACATGCTATTCATGTTCATCTTCGCT
GTGGTGGCCGTGCAGCTCTTCAAAGGCCGCTTCTTCTATTGCACGGATGAATCCAAAGAG
TTTGAGCGTGACTGCAGGGGCGAGTTCTTGGTGTATAATGGAGATGAGGTTAAAGCTCAG
AAGCGGGAGTGGAAAAAGTACGATTTCCACTACGACAACGTGGCTTGGGCCCTGCTCACC
CTGTTCACTGTCTCCACTGGAGAGGGGTGGCCACAGGTGTTAAAGCACTCAGTGGACTCC
ACCTATGAGAATCAGGGCCCTAGCCCGGGCTATAGGATGGAAATGTCCATCTTTTACGTG
GTGTACTTCGTTGTCTTCCCCTTCTTCTTCGTAAACATCTTTGTGGCTCTCATCATCATC
ACCTTCCAGGAACAGGGGGATAAGATGATGGAGGACTACAGCTTAGAAAAGAATGAGAGA
GCTTGTATAGATTTCGCCATCAACGCCAGGCCTCTGACTCGCCACATGCCGAAGAATAAA
CTGAGCTTCCAGTATCGCATGTGGCAGTTTGTGGTGTCTCCACCCTTCGAGTACAGCATC
ATGGCTCTGATTGCGCTCAACACCATCGTCCTTATGATGAAGTTTGACGGTGCATCAAAA
ACGTACGATAAGGTACTGCAGAACCTCAACATTGTGTTTACCTCCTTCTTCTTCTTGGAG
TCAGTCCTCAAGATCATCGCTTTCGGCCCTCTGAATTTCTTCAGAGATGCCTGGAACATT
TTTGATTTTGTCTCCGTGATTGGAAGCATCACTGACATATTAGTGACAGAACTAGG----
--GAATAATTTCATCAACTTGAGCTTCCTGAGGTTGTTCAGAGCAGCTCGCCTCATCAAG
CTGCTGAGACAGGGAGAGACCATCCGCATCCTTCTGTGGACCTTCGTCCAGTCCTTTAAG
GCTCTGCCATACGTGTGCCTCCTCATTGCCATGCTCTTCTTCATCTATGCCATCATCGGC
ATGCAGCTGTTTGGGAATTTGGCACTAGATGACAAAAAAGAGACTGCCATCGACGAGCAC
AATAACTTCAGAACCTTCATCATGGCCCTAATGCTGCTGTTTAGGAGTGCTACGGGTGAG
GCGTGGCATGACATCATGTTGGCTTGCCTGGGTGGTAAGGAATGCGACCCGGACTCAGGG
AACACAGAGCCTGAATGTGGCAGCACCTTTGCCTACACCTACTTTGTCTCCTTCATCTTC
CTCTGCTCTTTCCTGATGCTGAATCTCTTTGTGGCTGTCATCATGGACAACTTTGAGTAC
CTGACCAGAGACTCCTCTATCCTGGGGCCTCATCACCTGGACGAGTATGTAAGGATATGG
GCCGAGTACGACGCCGCCGCCTGCGGCCGGATCAGTTACACAGACATGTATCAGATGCTA
AGACACATGTGTCCGCCGCTAGGCCTCGGGAAGAGGTGTCCCGCCCGGGTCGCCTATAAG
AGGCTGCTGCGCATGGATCTGCCGGTTGCTGATGACAACACGGTGCATTTTAACTCCACT
CTCATGGCTCTGATCAGGACAGCACTGGATATAAAGATTGCCAAGGGCGGTGCAGACAAG
CACCAGATGGATGCAGAGCTGAGAAAAGAGATGATGGCCATTTGGCCAAACTTATCACAG
AAGACGCTGGACCTGCTGGTTACACCGCACAAG---GCCACAGACTTGACGGTGGGCAAA
ATCTACGCAGCCATGATGATCATGGAATACTACCGGCAGAGCAAGACGAAAAAGCTGCAG
GCCCTGCGAGAGGAACAGAACCGAACGCCATTAATGTTTCAGCGCATGGAGCCGCCCTCT
GAGGGAGGGGGCATGGATGGCCAGGGGGGTCAAGGCCTCAACGGCCTCCCCAGCACCCAG
CCAGATAACCTCAACAGCATACCTCCCGAGGGTGGCATGACTGAGAGCCAATCGTGGGTG
ACGGCCAAAGCCCAGGAAATGTTCCAAAAGACGGGTAACTGGAGCCCCGACAGACCCTAT
CCCGATGATCTCCATGACAACCGTCACAACCCGCAGACGGTAGAGATGAGGGAGATGGGG
CGGGACGGGTACTCCGACACTGAGCCCTATCACCTAATGGATGGGCATGGGCGGACCCTC
TCCATGCCCCGCCTCTCGGCAGACAACCAA------------------CGGAGGAGACAC
AGGCCTCGCGGAAATAACCTCAGTACCATCACCGACACCAGTCCGATGCGACGCTCCACC
TCCAGCCTGGTCCACGGGCGTACAGGCCGAGGCGTGAGGCTGGACGACTACTCCCTAGAG
AGGGTGGTGTCTGAGGAGGGGAGGCACGGAGGAGGACGCAGACACAGGGACAGGAGTCAC
CGGGCCTCGCAGCGCTCCCTGACCAGATACACCGACGCTGACACGGGCCTGGGCACAGAC
CTTAGCACCACCACGCAGTCGGGCGACCTTCCACCTAAGGAGCGCGAGCGGGACCGCGGC
CGGACCAAGGACCGTCGTCACCACCATCACCACCATCACCATCACAGCTCCATGGACAAG
GAGCGCTACGGCCCCGACAGGCACGACTACCCCCACAGGCATCCCCACGACCGCCACTGG
TCCCGCTCACCCAGCGAGGGGCCTGATGGACGAGGACACAGACAGGG---------CAGT
AG--------TTCGGTGAGCG-------GCAGCCCGGTCCCCTCCAC--CTCGGGGACCA
GCACTCCGCGGAGAGGCCGTCGCCAGCTGCCCCAGACCCCTGCTGTCCCCCGTCCACATG
TCACCTACTCCCCCGCTGTCCGCAAGCCCAGCTACGGCCC---CCCAGGGCCGGGCCGAC
TGCGCTCGCCCTCTCCCCGACACTTCTCCCCACCAGACCATGACAGAGGCTACCACCACC
GACCCCCGTCACGCCAAGCTTCTCCCCACCACGGGGGATCCTCATCCCGGCACGGTTCAC
CACGCTCCCCTAGGCACCAGTCCCCACGCTC------ACCCCTCCACGGCTC---ACCCA
GGTCC------CCTCACCGAGGCCGC--------TGGAGCGGGCCTCCG-----------
CCTGGGGAC----AGCCTGGAGGGAGACGGGCCTTTCTACGAGCG------------TGA
CTACGAGTATGAGCGACACCATG---AGCCCCCTGCCTATG-------------------
--AGCAAAGCCTTTC-------------CCATGGCAACCCAC-----------ACCCACA
TGGGG---GAAATCCTCACCCACACCCACGCTCACCTAGGACTGC---------------
--------------CCGCCA----------CGGGCCCCCTCCGCCCCCTCACCCGCATCC
ACGTAGGGTTCCCAATGGCTAC--------CGCTCATCCTCACCTTCGCCACATCGG---
----CGGGGGCCACCTGGGGTTCCCCCCCATCCACATCACCGCCCC-------CCCCATG
TCCGAGGGCCCCGCAAGGG---CCTGCACGAACCTTATAGTGAGACGGATGAGGATGACT
GGTG----------------------------------------------CTAG
