# Supplementary material for: Chromosome-Level Genome Assembly of the Speckled Blue Grouper (Epinephelus cyanopodus) Provides Insight into Its Adaptive Evolution
Source: Biology (Basel). 2022 Dec 13;11(12):1810. doi: 10.3390/biology11121810 (PMC9775623; doi:10.3390/biology11121810)
Supplement: Supplementary file 1 [file biology-11-01810-s001.zip › Supplemental Data/HO01516.align]

>C.altivelis-GLEAN-10025411_alt
ATGGCGGCCAGGAAGCAGCAGCAGCTTGCTGTTGCTCTCCTCTTCATCCTCGGTGGAGTT
TTAAGCTTTCCTGTCGGGCAGGAGACGAAGCAGTCTGTCACGTGCGGATATGAGTCATGT
CATGCCACCAAACCCAACATGCTGAATGTCCACCTGGTCCCTCACACACATGATGACGTC
GGCTGGCTCAAGACTGTTGACCAGTACTACTATGGAGATCGTAACGACATCCAGCATGCG
GGGGTGCAGTACATCCTGGACTCAGTGGTGGATCAGCTGTTGAAGAATCCTGACAGGAGG
TTCATCTACGTGGAGACGGCGTTCTTCTACCGCTGGTGGAAACAGCAGAGCTCCAGCATG
CAGCAGACAGTCAAACAGCTGGTGAATGAAGGCCGTCTGGAGTTTGTGAATGGCGGCTGG
TGTATGAGTGACGAGGCCACCACCCACTACAGCGCTGTCATCGACCAGATGACCATGGGC
CTGAGGTTCCTCAATGAGACTTTTGGGCCTTGTGGTCGTCCCCGTGTCGCCTGGCACATC
GATCCCTTCGGTCACGCCCGAGAACACGCCTCCATGTTTGCACAGATGGGGTATGACGGC
TTCTTCTTTGGTCGTCTGGACTACCAGGACCGTGCTCGCAGGATGGGGGCGAAGGAGCAG
GAGCTTCTGTGGAGGGCCTCTGACAGCCTCACAGCCCCCGTGGCTGACCTCTTCACTGGG
ATCCTTCCCAACGGATACAACCCTCCTGAGGGCTTCTGCTGGGACCAGTCCTGTGATGAC
GCACCAATCAGAGACGACCCTGACCTGGAGGACTATAATGTTGATGACGTGGTGAAGCGC
TTTCTCGCCATCGCTAACAGTCAGGCCTCAGTGTATAAGTCCAATCATATTATCATGACC
ATGGGCTCAGACTTCCAGTATGAGAATGCCAACCTGTGGTACAAGAACCTGGACAAGCTG
ATCCACTACGTCAACGCCCAGCAGGCGAATGGCGTCAAAGTCAACGTCCTCTATTCAACC
CCATCCTGTTACCTCCAGGAGCTGCACAGAGCAAACCTCACCTGGGCTTTGAAGACGGAC
GATTTCTTCCCCTATGCAGATGACGCTCATGACTTCTGGACCGGCTACTTTACCAGCCGA
CCAGCACTGAAGCGTTATGAGAGGATCAGCAACAGCAACCTGCAGACGTGTAACCAGCTG
GAGGTACTCGGTGGTCCTGTCTCCAGGAAGGGACCCTTTGGGCAGGGCGACAGTCAGACC
ATGAAGAAAGCCATGGCAGTGGCTCAGCACCATGACGCAGTGTCGGGCACAGAGAAGCAA
CATGTAGCAAACGACTACGCCAGGAGGCTCGCTAACGGCTGGCAACACTGTCAGGTTCTG
GTCAGTAACAGTCTGGCCGCTCTGAGTGGCTCGACTGCTGAGCGAGTCTACTGTGACAAC
CTCAACATCAGTGTGTGTCCTCTCACCGAGTCCAGCAAAAAGTTTTCAGTCAATGTGTAC
AACCCTCTCGCCCGTCCCGTCACTTGGCCGGTTAGGCTGCCGGTGAATGGAACGGCATAC
GTCATATCAGACGCTGAAGGCAGATCTGTGGACTGCCAGGTGGTTGCAGTCTCCACAGCC
ACTCGGGAGGTGAGGAGGAACCGAGGCTACGCTGTCAACGAGCTGGTGTTCCAGGTGCAG
GCTCCTCCTCTGGGCTTCACCACCTATTCTGTGTCCCAGCTTCAGGACGGGCCTCCACCT
GTCTCCACACAGCGCCACACGCCCACAGCCATCCAGAATAAGTACCTAAAAGTGACCTTT
GACCCTGACACCGGCCTCTTGAGCAGCCTCAGCAACCTGGAGACCAAACAGACCATCCAA
CTGACACAGAACTTCTACTGGTACAACGCCAGTGACGGTAACAACTTACTGAGTATCCAG
CCTTCAGGTGCCTACATATTCAGACCCAACTCCTCCACACCTTTCATCATCAGCAAGACA
GCCGTAACGGAGAGCGTTCAGACCCCCGTGGTGCAGGAGGTGAGGCAGTGGTTTGGTCCT
TGGGTGTCTCAGGTGGTTCGTCTCTACAGCGACAGCAGAGCTCTGGAGCTGGAGTGGACC
GTCGGGCCGCTGCCTATTGATGATGACCTGGGGAAGGAAGTGATCACTCGTCTGGACACG
AGCATCAAAACCTCTGAATATTTCTACACCGATTCCAACGGCAGAGAGGTGCTGCAGAGA
AAGAAAGATTTCAGACCCACCTGGAAACTCAGACAGTCGGAGCCCATTGCTGGAAACTAC
TACCCCATCAACTCCCGTGCTTTCATCAAGGATGACGACGACCAACTCACTGTGGTGACA
GATCGCTCCCAAGGAGGAGGCAGCATCCACAACGGCTCTCTGGAAATCATGCTCCACCGC
CGGCTGCTGTACGATGATGTTCGGGGTGTTGCCGAGCCTCTCAATGAGTCCTCTGCAATC
TTCCCAGAGGGCCTGGTGGTCCGAGGCCGCCTCCTGCTCTCCCTCGACCGCCCACCCAGT
GCGGCTGATGCACACCGCCCTCTGGCCCAGGAGGTGGTACTGCAGCCACTGCTGACGTTC
ACTGATGGAGATCTGCACCCAAACACTCAACTGGAGTTCTCTGGGCTGCAGGCTGCGCTG
CCCCCTGCTGTCCACCTGCTCACACTGACACAATGGGATGAAGACTTGGTGCTGCTGAGA
CTGGAGCATCAGTTCCAGAGCTGGGAGAGCAAAGTGAACTCGGAGCCTGTCACTGTCAAC
CTGCAGAAGCTGTTTTCCACTCTGGAGGTGCTGGGCATGTCTGAACTGAACCTGTCAGCC
AATCAGTGGAAAGATGAGATGACACGTTTTCAGTGGACACCACAGACAGGAGAGAAGCCC
CTGCTGAAGACGTTCCGTGACCCCTCTGGATGGGAGGTGACCTTGAAGCCAATGGAGATC
CGAACCTTCCTCCTCAGGGTCAGCCTCAGATAG
>XP-033480880.1_lan
ATGGCGGCCAGGA---AGCAGCAGTTTGCTGTTGCTCTTCTCTTCATCCTCGGTGGAGTT
TTAAGTTTTCCTGTCGGGCAGGAGACCAAACAGTCTGTCACGTGCGGATATGAGTCATGT
CATGCCACCAAACCCAACATGCTGAATGTCCACCTGGTCCCTCACACACACGATGACGTC
GGCTGGCTCAAGACTGTAGACCAGTACTACTATGGAGATCGTAACAACATCCAGCATGCC
GGGGTGCAGTACATCCTGGACTCAGTGGTGGATCAGCTGTTGAAGAATCCTGACAGGAGG
TTCATCTACGTGGAGACGGCGTTCTTCTACCGCTGGTGGAAACAGCAGAGCTCCAGCATG
CAGCAGACAGTCAAACAGCTGGTGAATGAAGGTCGTCTGGAGTTTGTGAATGGCGGCTGG
TGTATGAGTGACGAGGCCACCACCCACTACAGCGCCGTCATCGACCAGATGACCGTGGGC
CTGAGGTTCCTCAATGAGACTTTTGGGCCTTGTGGTCGTCCCCGTGTCGCCTGGCACATC
GACCCCTTCGGTCACGCCCGAGAACACGCCTCCATGTTTGCACAGATGGGGTATGACGGC
TTCTTCTTTGGTCGTCTGGACTACCAGGACCGTGCTCGCAGGATGGGGGCGAAGGAGCAG
GAGCTTCTGTGGAGGGCCTCTGACAGCCTCACAGCCCCCATGGCTGACCTCTTCACCGGG
ATCCTTCCCAATGGGTACAACCCTCCTGAGGGCTTCTGCTGGGACCAGTCCTGTGATGAC
GCACCAATCAGAGACGACCCTGACCTGGAGGACTATAATGTTGATGACGTGGTGAAGCGC
TTTCTCGCCATCGCTAACAGTCAGGCCTCGGTTTATAAGTCCAATCATATTATCATGACC
ATGGGCTCAGACTTCCAGTATGAGAATGCCAACCTGTGGTACAAGAACCTGGACAAGCTG
ATCCACTACGTCAACGCCCAGCAGGCAAATGGCGTCAAAGTCAACGTCCTCTATTCGACC
CCGTCCTGTTACCTCCAGGAGCTGCACAGAGCAAACCTCACCTGGGCTTTGAAGACGGAC
GATTTCTTCCCCTATGCGGACGACGCTCATGACTTCTGGACCGGCTACTTTACCAGCCGA
CCAGCGCTGAAGCGTTATGAGAGGATCAGCAACAGCAACCTGCAGACGTGTAACCAGCTG
GAGGTACTCGGTGGTCCCGTCTCCAGGAAGGGACCCTTTGGGCAGGGCGACAGTCAGACC
ATGAAGAAAGCCATGGCGGTGGCTCAGCACCATGACGCAGTGTCGGGCACAGAGAAGCAA
CATGTAGCAAACGACTACGCCAGGAGGCTCGCTAACGGCTGGCAACACTGTCAGGTTCTG
GTCAGTAACAGTCTGGCCGCTCTGAGTGGCTCGACTGCTGAGCGAGTCTACTGTGACAAC
CTCAACATCAGTGTGTGTCCTCTCACCGAGTCCAGCAAAAAGTTTTCAGTCAATGTGTAC
AACCCTCTCGCCCGTCCCGTCACTTGGCCGGTTAGGCTGCCGGTGAATGGAACGGCATAC
GTCATATCAGACGCTGAAGGCAGATCTGTGGACTGCCAGGTGGTTGCAGTCTCCACAGCC
ACTCGGGAGGTGAGGAGGAACCGAGGCTATGCTGTCAACGAGCTGGTGTTCCAGGTGCAG
GCTCCTCCTCTGGGCTTCACCACCTATTCTGTGTCCCAGCTTCAGGACGGGCCTCCACCT
GCCTCCACACAGCGCCGCACGCCCACAGCCATCCAGAACAAGTACCTAAAAGTGACCTTT
GACCCTGACACCGGCCTCTTGAGCAGCCTCAGCAACCTGGAGACCAAACAGACCATCCAA
CTGACACAGAACTTCTACTGGTACAACGCCAGTGACGGTAACAACTTAATGAGTATCCAG
CCTTCAGGTGCCTACATATTCAGACCCAACTCCTCCACACCTTTCATCATCAGCAAGACA
GCCGTAACGGAGAGCATTCAGACCCCCGTGGTGCAGGAGGTGAGGCAGTGGTTTGGTCCT
TGGGTGTCTCAGGTGGTTCGTCTCTACAGCGACAGCAGAGCTCTGGAGCTGGAGTGGACC
GTCGGGCCGCTGCCTATTGATGATGACCTGGGGAAGGAAGTGATCACTCGTCTGGACACA
AGCATCAAAACCTCTGAATATTTCTACACCGATTCCAACGGCAGAGAGGTGCTGCAGAGA
AAGAAAGATTTCAGACCCACCTGGAAACTCAGACAGTCGGAGCCCATTGCTGGAAACTAC
TACCCCATCAACTCCCGCGCTTTCATCAAGGATGAGGACGACCAACTCACTGTGGTGACA
GATCGCTCCCAAGGAGGAGGCAGCATCCACAACGGCTCTCTGGAAATCATGCTCCACCGC
CGGCTGCTGTACGATGATGTTCGGGGTGTTGCCGAGCCTCTCAATGAGTCCTCTGCAATC
TTCCCAGAGGGCCTGGTGGTCCGAGGCCGCCTCCTGCTCTCCCTCGACCGCCCACCCAGT
GCGGCTGATGCACACCGCCCTCTGGCCCAGGAGGTGGTACTGCAGCCACTGCTGACGTTC
ACCGATGGAGATCTGCACCCAAACACTCAACTGGAGTTCTCTGGGCTGCAGGCTGCACTG
CCCCCTGCTGTCCACCTGCTCACACTGACACAATGGGACAAAGACTTGGTGCTGCTGAGA
CTGGAGCATCAGTTCCAGAGCTGGGAGAGCAAAGTCAACTCAGAGCCTGTCACTGTCAAC
CTGCAGAAGCTGTTTTCCACTCTGGAGGTGCTGGGCATGTCTGAATTGAACCTGTCAGCC
AATCAGTGGAAAGATGAGATGACACGTTTTCAGTGGACACCACAGACAGGAGAGAAGCCC
CTGCTGAAGACGTTCCATGACCCCTCTGGATGGGAGGTGACCTTGAAGCCAATGGAGATC
CGAACCTTCCTCCTCAGGGTCAGCCTCAGTTAG
>E.fuscoguttatus.27630_fus
ATGGCGGCCAGGA---AGCAGCAGCTTGCTGTTACTCTCCTCTTCATCCTCGGTGGAGTT
TTAGGTTTTCCTGTCGGGCAGGAGACGAAACAGTCTGTCACGTGCGGATATGAGTCATGT
CATGCCACCAAACCCAACATGCTGAATGTCCACCTGGTCCCTCACACACACGATGACGTC
GGCTGGCTCAAGACTGTTGACCAGTACTACTATGGAGATCGTAACGACATCCAGCATGCC
GGGGTGCAGTACATCCTGGACTCAGTGGTGGATCAGCTGTTGAAGAATCCTGACAGGAGG
TTCATCTACGTGGAGACGGCGTTCTTCTACCGCTGGTGGAAACAGCAGAGCTCCAGCATG
CAGCAGACAGTCAAACAGCTGGTGAATGAAGGCCGTCTGGAGTTTGTGAATGGCGGCTGG
TGTATGAGTGACGAGGCCACCACCCACTACAGCGCCGTCATCGACCAGATGACCATGGGC
CTGAGGTTCCTCAATGAGACTTTCGGGCCTTGTGGTCGTCCCCGTGTCGCCTGGCACATC
GACCCCTTCGGTCACGCCCGAGAACACGCCTCCATGTTTGCACAGATGGGGTATGACGGC
TTCTTCTTTGGTCGTCTGGACTACCAGGACCGTGCTCGCAGGATGGGGACGAAGGAGCAG
GAGCTTCTGTGGAGGGCCTCTGACAGCCTCACACCCCCCGTGGCTGACCTCTTCACTGGG
ATCCTTCCCAACGGGTACAACCCTCCTGAGGGCTTCTGCTGGGACCAGTCCTGTGATGAC
GCACCAATCAGAGACGACCCTGACCTGGAGGACTATAATGTTGATGACGTGGTGAAGCGC
TTTCTCGCCATCGCTAACAGTCAGGCCTCGGTGTATAAGTCCAATCATATTATCATGACC
ATGGGCTCAGACTTCCAGTATGAGAATGCCAACCTGTGGTACAAGAACCTGGACAAGCTG
ATCCACTACGTCAACGCCCAGCAGGCGAATGGCGTCAAAGTCAACGTCCTCTATTCGACC
CCGTCCTGTTACCTCCAGGAGCTGCACAGAGCAAACCTCACCTGGGCTTTGAAGACGGAC
GATTTCTTCCCCTATGCAGACGACGCTCATGACTTCTGGACCGGCTACTTTACCAGCCGA
CCAGCGCTGAAGCGTTACGAGAGGATCAGCAACAGCAACCTGCAGACATGTAACCAGCTG
GAGGTACTCGGTGGTCCCGTCTCCAGGAAGGGACCCTTTGGGCAGGGCGACAGTCAGACC
ATGAAGAAAGCCATGGCGGTGGCTCAGCACCATGACGCAGTGTCGGGCACAGAGAAGCAA
CATGTAGCAAACGACTACGCCAGGAGGCTCGCTAACGGCTGGCAACACTGTCAGGTTCTG
GTCAGTAACAGTCTGGCCGCTCTGAGTGGCTCGACTGCTGAGCGAGTCTACTGTGACAAC
CTCAACATCAGTGTGTGTCCTCTCACCGAGTCCAGCAAAAAGTTTTCAGTCAATGTGTAC
AACCCTCTCGCCCGTCCTGTCACTTGGCCGGTTAGGCTGCCGGTGAATGGAACGGCATAC
GTCATATCAGACGCTGAAGGCAGATCTGTGGACTGCCAGGTGGTTGCAGTCTCCACAGCC
ACCCGGGAGGTGAGGAGGAACCGAGGCTACGCTGTCAACGAGCTGGTGTTCCAGGTGCAG
GCTCCTCCTCTGGGCTTCACCACCTACTCTGTGTCCCAGCTTCAGGATGGGCCTCCACCT
GCCTCCACACAGCGCCGCACGCCCACAGCCATCCAGAACAAGTACCTAAAAGTGACCTTT
GACCCTGACACCGGCCTCTTGAGCAGCCTCAGCAACCTGGAGACCAAACAGACCATCCAA
CTGACACAGAACTTCTACTGGTACAACGCCAGTGATGGTAACAACTTACTGAGTATCCAG
CCTTCAGGTGCCTACATATTCAGACCCAACTCCTCCACACCTTTCATCATCAGCAAGACA
GCCGTAACGGAGAGCATTCAGACCCCCGTGGTGCAGGAGGTGAGGCAGTGGTTTGGTCCT
TGGGTGTCTCAGGTGGTTCGTCTCTACAGTGACAGCAGAGCTCTGGAGCTGGAGTGGACC
GTCGGGCCGCTGCCTATTGCTGATGACCTGGGGAAGGAAGTGATCACTCGTCTGGACACA
AGCATCAAAACCTCTGAATATTTCTACACCGATTCCAACGGCAGAGAGGTGCTGCAGAGA
AAGAAAGATTTCAGACCCACCTGGAAACTCAGACAGTCGGAGCCCATTGCTGGAAACTAC
TACCCCATCAACTCCCGTGCTTTCATCAAGGATGACGACGACCAACTCACTGTGGTGACA
GATCGCTCCCAAGGAGGAGGCAGTATCCACAACGGCTCTCTGGAAATCATGCTCCACCGC
CGGCTGCTGTACGATGATGTTCGGGGTGTTGCCGAGCCTCTCAATGAGTCCTCTGCAATC
TTCCCAGAGGGCCTGGTGGTCCGAGGCCGCCTCCTGCTCTCCCTCGACCGCCCGCCCAGT
GCAGCTGATGCACACCGCCCTCTGGCCCAGGAGATGGTACTGCAGCCACTGCTGACGTTC
ACCAATGGAGATCTGCACCCAAACACTCAACTGGAGTTCTCTGGGCTGCAGGCTGCGCTG
CCCCCTGCTGTCCACCTGCTCACACTGACACAATGGGACCAAGACTTGGTGCTGCTGAGA
CTGGAGCATCAGTTCCAGAGCTGGGAGAGCAAAGTCAACTCAGAGCCTGTCACTGTCAAC
CTGCAGAAGCTGTTTTCCACTCTGGAGGTGCTGGGCATGTCTGAACTGAACCTGTCAGCC
AATCAGTGGAAAGATGAGATGACACGTTTTCAGTGGACACCACAGACAGGAGAGAAGCCC
CTGCTGAAGACGTTCCGTGACCCCTCTGGATGGGAGGTGACCTTGAAGCCAATGGAGATC
CGAACCTTCCTCCTCAGGGTCAGCCTCAGATAG
>Epmoa-GLEAN-10019369_moa
ATGGCGGCCAGGA---AGCAGCAGCTTGCTGTTGCTCTCCTCTTCATCCTCGGTGGAGTT
TTAAGTTTTCCTGTCGGGCAGGAGACGAAACGGTCTGTCACGTGCGGATATGAGTCATGT
CATGCCACCAAACCCAACATGCTGAATGTCCACCTGGTCCCTCACACACACGATGACGTC
GGCTGGCTCAAGACTGTTGACCAGTACTACTATGGAGATCGTAACGACATCCAGCATGCC
GGGGTGCAGTACATCCTGGACTCAGTGGTGGATCAGCTGTTGAAGAATCCTGACAGGAGG
TTCATCTACGTGGAGACGGCGTTCTTCTACCGCTGGTGGAAACAGCAGAGCTCCAGCATG
CAGCAGACAGTCAAACAGCTGGTGAATGAAGGTCGTCTGGAGTTTGTGAATGGCGGCTGG
TGTATGAGTGACGAGGCCACCACCCACTACAGTGCCGTCATCGACCAGATGACCATGGGC
CTGAGGTTCCTCAATGAGACTTTTGGGCCTTGTGGTCGTCCCCGTGTCGCCTGGCACATC
GACCCCTTCGGTCACGCCCGAGAACACGCCTCCATGTTTGCACAGATGGGGTATGACGGC
TTCTTCTTTGGTCGTCTGGACTACCAGGACCGTGCTCGCAGGATGGGGGCGAAGGAGCAG
GAGCTTCTGTGGAGGGCCTCTGACAGCCTCACAGCCCCCGTGGCTGACCTCTTCACTGGG
ATCCTTCCCAACGGGTACAACCCTCCTGAGGGCTTCTGCTGGGACCAGTCCTGTGATGAC
GCACCAATCAGAGACGACCCTGACCTGGAGGACTATAATGTTGATGACGTGGTGAAGCGC
TTTCTCGCCATCGCTAACAGTCAGGCCTCGGTGTATAAGTCCAATCATATTATCATGACC
ATGGGCTCAGACTTCCAGTATGAGAATGCCAACCTGTGGTACAAGAACCTGGACAAGCTG
ATCCACTACGTCAACGCCCAGCAGGCGAATGGCGTCAAAGTCAACGTCCTCTATTCGACC
CCGTCCTGTTACCTCCAGGAGCTGCACAGAGCAAACCTCACCTGGGCTTTGAAGACGGAC
GATTTTTTCCCCTATGCAGACGACGCTCATGACTTCTGGACCGGCTACTTTACCAGCCGA
CCAGCGCTGAAGCGTTACGAGAGGATCAGCAACAGCAACCTGCAGACGTGTAACCAGCTG
GAGGTACTCGGTGGTCCCGTCTCCAGGAAGGGACCCTTTGGGCAGGGCGACAGTCAGACC
ATGAAGAAAGCCATGGCGGTGGCTCAGCACCATGACGCAGTGTCGGGCACAGAGAAGCAA
CATGTAGCAAACGACTACGCCAGGAGGCTCGCTAACGGCTGGCAACACTGTCAGGTTCTG
GTCAGTAACAGTCTGGCCGCTCTGAGTGGCTCGACTGCTGAGCGAGTCTACTGTGACAAC
CTCAACATCAGTGTGTGTCCTCTCACCGAGTCCAGCAAAAAGTTTTCAGTTAATGTGTAC
AACCCTCTCGCCCGTCCCGTCACTTGGCCGGTTAGGCTGCCGGTGAATGGAACGGCATAC
GTCATATCAGACGCTGAAGGCAGATCTGTGGACTGCCAGGTGGTTGCAGTCTCCACAGCC
ACCCGGGAGGTGAGGAGGAAACGAGGCTACGCTGTCAACGAGCTGGTGTTCCAGGTGCAG
GCTCCTCCTCTGGGCTTCACCACCTATTCTGTGTCCCAGCTTCAGGACGGGCCTCCACCT
GCCTCCACACAGCGCCGCACGCCCACAGCCATCCAGAACAAGTACCTAAAAGTGACCTTT
GACCCTGACACCGGCCTCTTGAGCAGCCTCAGCAACCTGGAGACCAAACAGACCATCCAA
CTGACACAGAACTTCTACTGGTACAACGCCAGTGATGGTAACAACTTACTGAGTATCCAG
CCTTCAGGTGCCTACATATTCAGACCCAACTCCTCCACACCTTTCATCATCAGCAAGACA
GCCGTAACGGAGAGCATTCAGACCCCCGTGGTGCAGGAGGTGAGGCAGTGGTTTGGTCCT
TGGGTGTCTCAGGTGGTTCGTCTCTACAGCGACAGCAGAGCTCTGGAGCTGGAGTGGACC
GTCGGGCCGCTGCCTATTGATGATGACCTGGGGAAGGAAGTGATCACTCGTCTGGACACA
AGCATCAAAACCTCTGAATATTTCTACACCGATTCCAACGGCAGAGAGGTGCTGCAGAGA
AAGAAAGATTTCAGACCCACCTGGAAACTCAGACAGTCGGAGCCCATTGCTGGAAACTAC
TACCCCATCAACTCCCGCGCTTTCATCAAGGATGAGGACGACCAACTCACTGTGGTGACA
GATCGCTCCCAAGGAGGAGGCAGCATCCACAACGGCTCTCTGGAAATCATGCTCCACCGC
CGGCTGCTGTACGATGATGTTCGGGGTGTTGCCGAGCCTCTCAATGAGTCCTCTGCAATC
TTCCCAGAGGGCCTGGTGGTCCGAGGCCGCCTCCTGCTCTCCCTCGACCGTCCACCCAGT
GCGGCTGATGCACACCGCCCTCTGGCCCAGGAGGTGGTACTGCAGCCACTGCTGACGTTC
ACCGATGGAGATCTGCACCCAAACACTCAACTGGAGTTCTCTGGGCTGCAGGTTGCGCTG
CCCCCTGCTGTCCACCTGCTCACACTGACACAATGGGACGAAGACTTGGTGCTGCTGAGA
CTGGAGCATCAGTTCCAGAGCTGGGAGAGCAAAGTCAACTCAGAGCCTGTCACTGTCAAC
CTGCAGAAGCTGTTTTCCACTCTGGAGGTGCTGGGCATGTCTGAACTGAACCTGTCAGCC
AATCAGTGGAAAGATGAGATGACACGTTTTCAGTGGACACCACAGACAGGAGAGAAGCCC
CTGCTGAAGACGTTCCGTGACCCCTCTGAATGGGAGGTGACCTTGAAGCCAATGGAGATC
CGAACCTTCCTCCTCAGGGTCAGCCTCAGATAG
>OF06800-RA_aka
ATGGCGGCCAGGA---AGCAGCAGCCTGCTGTTGCTCTCCTCTTCATCCTCGGTGGAGTT
TTAAGTTTTCCTGTCGGGCAGGACACGAAACAGTCTGTCACGTGCGGATATGAGTCGTGT
CATGCCACCAAACCCAACATGCTGAATGTCCACCTGGTCCCTCACACACACGATGACGTC
GGCTGGCTCAAGACTGTTGACCAGTACTACTATGGAGATCGCAACGACATCCAGCATGCG
GGGGTGCAGTACATCCTGGACTCAGTGGTGGATCAGCTGTTGAAGAATCCTGACAGGAGG
TTCATCTATGTGGAGACGGCGTTCTTCTACCGCTGGTGGAAACAGCAGAGCTCCAGCATG
CAGCAGACAGTCAAACAGCTGGTGAATGAAGGTCGTCTGGAGTTTGTGAATGGCGGCTGG
TGTATGAGTGATGAGGCCACCACCCACTACAGCGCCGTCATCGACCAGATGACCATGGGC
CTGAGGTTCCTCAATGAGACTTTTGGGCCTTGTGGTCGTCCCCGTGTCGCCTGGCACATC
GACCCCTTCGGCCACGCCCGAGAACACGCCTCCATGTTTGCACAGATGGGGTATGACGGC
TTTTTCTTTGGTCGTCTGGACTACCAGGACCGTGCTCGCAGGATGGGGGCGAAGGAGCAG
GAGCTTCTGTGGAGGGCCTCTGACAGCCTCACAGCCCCCCTGGCTGACCTCTTCACTGGG
ATCCTTCCCAACGGGTACAACCCTCCTGAGGGCTTCTGCTGGGACCAGTCCTGTGATGAC
GCACCAATCAGAGATGACCCCGACCTGGAGGACTATAATGTTGATGACGTGGTGAAGCGT
TTTCTCGCCATCGCTAATAGTCAGGCCTCGGTGTATAAGTCCAATCATATTATCATGACC
ATGGGCTCAGACTTCCAGTATGAGAATGCCAACCTGTGGTACAAGAACCTGGACAAGCTG
ATCCACTACGTCAACGCCCAGCAGGCGAATGGCGTCAAAGTCAACGTCCTCTATTCGACC
CCGTCCTGTTACCTCCAGGAGCTGCACAGAGCAAACCTCACCTGGGCTTTGAAGACGGAC
GATTTCTTCCCCTATGCAGACGACGCTCATGACTTCTGGACCGGGTACTTTACCAGCCGA
CCAGCGCTGAAGCGTTATGAGAGGATCAGCAACAGCAACCTGCAGACGTGTAACCAGCTG
GAGGTACTGGGTGGTCCCGTCTCCAGGAAGGGACCCTTTGGGCAGGGCGACAGTCAGACC
ATGAAGAAAGCTATGGCGGTGGCTCAGCACCATGACGCAGTGTCGGGCACAGAGAAGCAA
CACGTCGCGAACGACTATGCCAGGAGGCTTGCTAACGGCTGGCAACACTGTCAGGTTCTG
GTCAGTAACAGTCTGGCCGTTCTGAGTGGCTTGACTGCTGAGCGAGTCTACTGTGACAAC
CTCAACATCAGTGTGTGTCCTCTCACCGAGTCCAGCAAAAAGTTTTCAGTCAATGTGTAC
AACCCTCTCGCCCGTCCCGTCACTTGGCCGGTCAGGCTGCCGGTGAATGGAACAGCATAC
GTCATATCAGACGCTGAAGGCAGATCTGTGGACTGCCAGGTGGTTGCAGTCTCCACAGCC
ACTCGGGAGGTGAGGAGGAACCGAGGCTACGCTGTCAACGAGCTGGTGTTCCAGGTGCAG
GCTCCTCCTCTGGGCTTCACCACCTACTCTGTGTCCCAGCTTCAGGACGGGCCTCCACCT
GCCCCCACACAGCGCCGCACGCCCACAGCCATCCAGAACAAGTACCTAAAAGTGACCTTT
GACCCTGACACCGGCCTCTTGAGCAGCCTCAGCAACCTGGAGACCAAACAGACCATCCAA
CTGACACAGAACTTCTACTGGTACAACGCCAGTGACGGTAACAACTCACTGAGTATCCAG
CCTTCAGGTGCCTACATCTTCAGACCCAACTCCTCCACACCTTTCATCATCAGCAAGACG
GCAAAGACTGAGAGCATTCAGACCCCTGTGCTGCAGGAGGTGAGGCAGTGGTTTGGTCCC
TGGGTGTCTCAGGTGGTTCGTCTCTACAGCGACAGCAGAGCTCTGGAGCTGGAGTGGACC
GTCGGGCCGCTGCCTATTGATGATGACCTGGGGAAGGAAGTGATCACTCGTCTGGACACA
AGCATCAAAACCTCTGAATATTTCTACACTGACTCCAACGGCAGAGAGATGCTGCAGAGA
AAGAAAGATTTCAGACCCACCTGGAAACTCAGACAGTCGGAGCCCATTGCTGGAAACTAC
TACCCCATCAACTCCCGCGCTTTCATCAAGGATGACAACGACCAACTCACTGTGGTGACA
GATCGTTCCCAAGGAGGAGGCAGCATCCACAACGGCTCTCTGGAAGTCATGCTCCACCGC
CGGCTGCTGTACGATGATGTTCGGGGTGTTGCCGAGCCTCTCAATGAGTCCTCTGCAATC
TTCCCAGAGGGTCTGGTGGTCCGAGGCCGCCTCCTGCTCTCCCTCGACCGCCCACCCAGT
GCGGCTGATGCACACCGCCCTCTGGCCCAGGAGGTGGTACTGCAGCCACTGCTGACGTTC
ACTGATGGAGATCTGTACCCCAACGCTCAACTGGAGTTCTCTGGGCTGCAGGCTGCGCTG
CCCCCTGCTGTCCACCTGCTCACACTGACACAATGGGACGAAGACTTGGTGCTGCTGAGA
CTGGAGCATCAGTTCCAGAGCTGGGAGAGCAAAGTCAACTCAGAGCCTGTCACTGTCAAC
CTGCAGAAGCTGTTTTCCACTCTGGATGTGCTGGGCATGTCTGAACTGAACCTGTCAGCC
AATCAGTGGAAAGATGAGATGACACGTTTTCAGTGGACACCACAGACAGGAGAGAAGCCC
CTGCTGAAGACGTCCCGTGACCCCTCTGGATGGGAGGTGACCCTGAAGCCAATGGAGATC
CGAACCTTCCTGCTCAGGGTCAGCCTCAGATAG
>Ecy-GLEAN-10022845_Ecy
ATGGCGGCCAGGA---AGCAGCAGCCTGCTGTTGCTCTTCTCTTCATCCTCGGTGGAGTT
TTAAGTTTTCCTGTCGGGCAGGACACGAAACAGTCTGTCACGTGTGGATATGAGTCGTGT
CATGCCACCAAACCCAACATGCTGAATGTCCACCTGGTCCCTCACACACACGATGACGTC
GGCTGGCTCAAGACTGTTGATCAGTACTATTATGGAGATCGTAACGACATCCAGCATGCA
GGGGTGCAGTACATCCTGGACTCAGTGGTGGATCAGCTGTTGAAGAATCCTGACAGGAGG
TTCATCTACGTGGAGACGGCGTTCTTCTACCGCTGGTGGAAACAGCAGAGCTCCAGCATG
CAGCAGACAGTCAAACAGCTGGTGAATGAAGGTCGTCTGGAGTTTGTGAATGGCGGCTGG
TGTATGAGTGATGAGGCCACCACCCACTACAGCGCCGTCATCGACCAGATGACCATGGGC
CTGAGGTTCCTCAATGAGACTTTTGGGCCTTGTGGTCGTCCCCGCGTCGCCTGGCACATC
GACCCCTTCGGTCACGCCCGAGAACACGCCTCCATGTTTGCACAGATGGGGTATGACGGC
TTCTTCTTTGGTCGTCTGGACTACCAGGACCGTTCTCGCAGGATGTTGGCGAAGGAGCAG
GAGCTTCTGTGGAGGGCCTCTGACAGCCTCACAGCCCCCATGGCTGACCTCTTCACCGGG
ATCCTTCCCAACGGGTACAACCCTCCTGAGGGCTTCTGCTGGGACCAGTCCTGTAATGAC
GCACCAATCAGAGACGACCCTGACCTGGAGGACTATAATGTTGATGATGTGGTGAAGCGA
TTTCTCGCCATCGCTAACAGTCAGGCCTCGGTGTATAAGTCCAATCATATTATCATGACC
ATGGGCTCAGACTTCCAGTATGAGAATGCCAACCTGTGGTACAAGAACCTGGACAAGCTG
ATCCACTACGTCAACGCCCAGCAGGCGAATGGCGTCAAAGTCAACGTCCTCTATTCGACC
CCGTCCTGTTACCTCCAGGAGCTGCACAGAGCAAACCTCACCTGGGCTTTGAAGACGGAC
GATTTCTTCCCCTATGCAGACGACGCTCATGACTTCTGGACCGGCTACTTTACCAGCCGA
CCAGCGCTGAAGCGTTACGAGAGGATCAGCAACAGCAACCTGCAGACGTGTAACCAGCTG
GAGGTACTGGGTGGCCCCGTCTCCAGGAAGGGACCCTTTGGGCAGGGCGACAGTCAGACC
ATGAAGAAAGCCATGGCGGTGGCTCAGCACCATGACGCAGTGTCGGGCACAGAGAAGCAA
CACGTCGCCAACGACTACGCCAGGAGGCTCGCTAACGGCTGGCAACACTGTCAGGTTCTG
GTCAGTAACAGTCTGGCCGCTCTGAGTGGCTTGACTGCTGAGCGAGTCTACTGTGACAAC
CTCAACATCAGTGTGTGTCCTCTCACCGAGTCCAGCAAAAAGTTTGCAGTCAATGTATAC
AACCCTCTCGCCCGTCCCGTCACTTGGCCGGTCAGGCTGCCGGTGAATGGAACAGCATAC
CTCATATCAGACGCTGAAGGCAGATCTGTGGACTGTCAGGTGGTCGCAGTCTCCACAGCC
ACTCGGGAGGTGCGGAGGAACCGAGGCTACGCTGTCAACGAGCTGGTGTTCCAGGTGCAG
GCTCCTCCTCTGGGCTTCACCACCTACTCTGTGTCCCAGCTTCAGGACGGGCCTCCACCT
GCCTCCACACAGCGCCGCACGCCCACAGCCATCCAGAACAAGTACCTAAAAGTGACCTTT
GACCCTGACACCGGCCTCTTGAGCAGCCTCAGCAACCTGGAGACCAAACAGACCATCCAG
CTGACACAGAACTTCTACTGGTACAACGCCAGTGACGGTAACAACTCACTGAGTATCCAG
CCTTCAGGTGCCTACATCTTCAGACCCAACTCCTCCACACCTTTCATCATCAGCAAGACG
GCAAAGACTGAGACCATTCAGACCCCTGTGCTGCAGGAGGTGAGGCAGTGGTTTGGTCCC
TGGGTGTCTCAGGTGGTTCGTCTCTACAGCGACAGCAGAGCTCTGGAGCTGGAGTGGACC
GTCGGGCCGCTTCCTATTGATGATGACCTGGGGAAGGAAGTGATCACTCGTCTGGACACA
AGCATCAAAACCTCTGAATATTTCTACACTGATTCCAACGGCAGAGAGGTGCTGCAGAGA
AAGAAAGATTTCAGACCCACCTGGAAACTCAGACAGTCGGAGCCCATTGCTGGAAACTAC
TACCCCATCAACTCCCGCGCTTTCATCAAGGATGACAACGACCAACTCACTGTGGTGACA
GATCGCTCCCAAGGAGGAGGCAGCATCCACAACGGCTCTCTGGAAATCATGCTCCACCGC
CGGCTGCTGTACGATGATGTTCGGGGTGTTGCCGAGCCTCTCAATGAGTCCTCTGCAGTC
TTCCCAAAGGGCCTGGTGGTCCGAGGCCGCCTCCTGCTCTCCCTCGACCGCCCACCCAGT
GCGGCTGATGCACACCGCCCTCTGGCCCAGGAGGTGGTACTGCAGCCACTGCTGACGTTC
ACCGATGGAGATCTGCACCCACACGTTCAACTGGAGTTCTCCGGGCTGCAGGCTGCGCTG
CCCCCTGCTGTCCACCTGCTCACACTGACACAATGGGACGAAGACTTGGTGCTGCTGAGA
CTGGAGCATCAGTTCCAGAGCTGGGAGAGCAAAGTCAACTCAGAGCCTGTCACTGTCAAC
CTGCAGAAGCTGTTTTCCACTCTGGATGTGCTGGGCATGTCTGAACTGAACCTGTCAGCC
AATCAGTGGAAAGATGAGATGACACGTTTTCAGTGGACACCACAGACAGGAGAGAAGCCC
CTGCTGAAGACGTTCCGTGACCCCTCTGGATGGGACGTGACCCTGAAGCCAATGGAGATC
CGAACCTTCCTGCTCAGGGTCAGCCTCAGATAG
