# Supplementary material for: Chromosome-Level Genome Assembly of the Speckled Blue Grouper (Epinephelus cyanopodus) Provides Insight into Its Adaptive Evolution
Source: Biology (Basel). 2022 Dec 13;11(12):1810. doi: 10.3390/biology11121810 (PMC9775623; doi:10.3390/biology11121810)
Supplement: Supplementary file 1 [file biology-11-01810-s001.zip › Supplemental Data/HO01517.align]

>OF06801-RA_aka
ATGGATGTCTCTGGAGACTGCCTCCAAAGAGAGAAAGAGCTTGATACAATTAATTCACCT
CAGACCCTCATCGCCACCTTTCGAGTACATCACAGCCCCACTTTGAACAAAGGGCCAGGG
GAGTCGAGGGACCAGACCCCCTTTCAGGGCTTTGTCCCTCCGCCTGCTCTGAGCTCTGAG
TCAGACAGAGACTTGGACGCCACTCAAGAAGTGGGATTGGAGAAACACGACAGAC----A
TGCAGGTGAGGAAGTCATAAGATCAAGAGCTGCAGGAGGCCCTCGGCCGGTGCTGCGGAG
GAACACGGTGCTCGCCGAGGTCGTCGACAAACTCAAGCTGAGCGAGATGGTCACGGCGCC
GCCGGAGCTGTACCTGGGGGGAGTCGGGGAAGTGCCGTGCGACTTCTGCCCGGCGGAGAG
CAAGCTGAGGGCGGTCAAGTCGTGCCTGGTTTGTCTCGCGTCCTTCTGCGAGCTCCACGT
CCTGCCGCACCGGGAGGTTGGCACTCTGCGGCGGCACAAGCTGGTGGCCGCGGTGGAGTG
TCTGGCGGAGCGGCTGTGCGCACAGCACCGCCTGGGTCTGGAGCCCGCGGGGAGCGGCTC
CGAGGCGGAGGCCGCGGTGGAGTGGAGCGGGGACTGCCTGCTGTGCGAGGCGGACCAGGA
GGAGGTGCACAGCGCGGACGCCCAGAGGACCAGGAGACAGCTGCAGCTCCAGGAGTGTCA
GAGGATCGTTCAGGGGAGGACACGCAGCGGAGAGAGAGAGCTGGAGGAGTTTCAACAAAG
CTTGGAGTCCCTCAAGGTGTCAGCGTCGGCTGTTTTGGAGGACAGTGAAGCTCTGTTTGC
AGATATGGCACTCCGCCTGGAGAAAACCAAAGCAGAGGTCCGAGCGAGGCTGGAGGCGAA
GGAGCGGGCGGTGGTTGGGAGGGCCGAACGAGACATAGAGATGCTGGAGAAAGACCTGGA
GGAGCTGAGGAAGAGAGACGAGGAGATCAGTCAGCTCCTGCACACGGAGGACAACGCCCA
TTTCCTACAGGCGGCTCCCCTGCTATGCGTCCCTCTCACCACCGGTCGGCACTCTAGAGC
CCTCAGCCTGCCCACAGAGGGTTTCAGCGGCGCCAGGAGAGCGCTGTGCCACCTCCGCAG
CCGCATGGAGGAGGTCTGCAGGGAGGAGGTGGACAAGATCAGCCGCGCAGTTAACGAGAA
CTACGTGTCTGGTGCAGAGTGTGCGAAAGGTGGCAGTGCGGAGAACTCCAAACCACAGCA
AGTGCATCCAACACTATCTGCAGGGCAACAAACCACTGGGGCGATGCCGGTGTCGTTCCC
TCTGTCCTCTTTGTCTCTGCAGCCGGCTGATCAGAGGATGAGGGGAGCTTTCCTCAGGTT
TTCATGTCGTCTATCCTTGGACCCCGACACAGCCCACCCTACCCTGGTCCTCCTGCAGGG
GCCCCAGGGTGCGCACTGTGGCGAGGAGCCCCAATCCTACCCCCCGGACCAGCAGCGCTT
CGATTCAGTGGCCCAGGTCCTGTGCAGGGAAGGCCAGTTTGGTGGTGCCAGCTACTGGGA
GGTGGAGTGGAGGGGCGGGGGATGGGTTGACATCGGCGTCACCTACAGAGGTATCGGACG
CAAAGGTGGCGGTAAACCCTGCCTGCTGGGGCGCAACGAGAACTCTTGGCGACTGAGGTG
TACACATGCCGGATACGCTGCCTGGCATGACAACCGCAAGACCACGGTGGCTGCACCGCC
ATGCCCCAGAATCGGCGTGTTCCTGGAGCGCCAGAAAGGAGCGCTGTCCTTCTACAGCGT
GTCGGACACAGTGGTGCTCCTGCACACCTTTCGTTGTCCGTTCTCTCAGCCGCTGTACCC
GGCCTTCCGCCTCGACCTGGACTCCACCCTGCTCATCTGTCCTCATGAGGGACAGGGAGG
AAATGCACACCCACCCTAA
>Ecy-GLEAN-10022846_Ecy
ATGG----CCCAGGCGAATATCTC---GGTGACGGAGAGC---------------CAGTT
CAGGTGTC-----CCGTCTGCCTGG------ACATCCTC----------AAGGACCCGGT
--GTCCA----------CCCCGTGCGGA----------CACACCTACTGCATGTCGTGCA
TCA-ACAACTACTGGGAC---------CAGGCGGAATCGGGCCAGTTCAGCTGCCCCCAG
TGCCGG-GAGACGTTCA---------------------GCCCTCGGCCGGTGCTGCGGAG
GAACACGGTGCTCGCCGAGGTCGTCGACAAACTCAAGCTGAGCGACATGGTCACGGCGCC
GCCGGAGCTGTACCTGGGGGGAGTCGGGGAAGTGCCGTGCGACTTCTGTCCGGCGGAGAG
CAAGCTGAGGGCGGTCAAGTCGTGCCTGGTTTGTCTCGCGTCCTTCTGCGAGCTCCACGT
CCTGCCGCACCGGGAGGTTGGCACCCTGCGGCGGCACAAGCTGGTGGCCGCGGTGGAGTG
TCTGGCGGAGCGGCTGTGCGCGCAGCACCGCCTGGGTCTGGAGCCCGCGGGGAGCGGCTC
CGAGGCGGAGGCCGCGGTGGAGTGGAGCGGGGACTGCCTGCTGTGCGAGGCGGACCAGGA
GGAGGTGCACAGCGCGGACGCCCAGAGGACCAGGAGACAGCTGCAGCTCCAGGAGTGTCA
GAGGATCGTTCAGGGGAGGACACGCAGCGGAGAGAGAGAGTTGGAGGAGTTTCAACAAAG
CTTGGAGTCCCTCAAGGTGTCAGCGTCGGCTGTTTTGGAGGACAGTGAAGCTCTGTTTGC
AGACATGGCACTCCGCCTGGAGAAAACCAAAGCAGAGGTCCGAGCGAGGCTGGAGGCGAA
GGAGCGGGCGGTGGTCGGGAGGGCCGAACGAGACATAGAGATGCTGGAGAAAGACCTGGA
GGAGCTGAGGAAGAGAGACGAGGAGATCAGTCAGCTCCTGCACACGGAGGACAACGTCCA
TTTCCTACAGGCGGCTCCCCTGCTATGCGTCCCTCTCACCACCGGTCGGCACTCTAGAGC
CCTCAGCCTGCCCACAGAGGGTTTCAGCGGAGCCAGGAGAGCGCTGTGCCACCTCCGCAG
CCGCATGGAGGAGGTCTGCAGGGAGGAGGTGGACAAGATCAGCCGCGCAGTTAACGAGAA
CTACGTGTCTGGTGCAGAGTGTGCAAAAGGTGGCAGTGCGGAGAACTCCAAACCACAGCA
AGTGCATCCAACACTATCTGCAGGGCAACAAACCACTGGGGCGATGCCGGTGTCGTTCCC
TCTGTCCTCTTTGTCTCTGCAGCCGGCTGATCAGAGGATGAGGGGAGCTTTCCTCAGGTT
TTCATGTCGTCTATCCTTGGACCCCGACACAGCCCACCCTACCCTGGTCCTCCTGCAGGG
GCCCCAGGGTGCGCACTGTGGCGAGGAGCCCCAATCCTACCCCCCGGACCAGCAGCGCTT
CGATTCGGTGGCCCAGGTCCTGTGCAGGGAAGGCCAGTTTGGTGGTGCCAGCTACTGGGA
GGTGGAGTGGAGGGGCGGGGGATGGGTTGACATCGGCGTCACCTACAGAGGTATCGGACG
CAAAGGTGGCGGTAAACCCTGCCTGCTGGGGCGCAACGAGAACTCTTGGCGACTGAGGTG
TACACACGCCGGATACGCTGCCTGGCATGACAACCGCAAGACCACGGTGGCTGCACCGCC
ATGCCCCAGAATCGGCGTGTTCCTGGAGCGCCAGAAAGGAGCGCTGTCCTTCTACAGCGT
GTCGGACACAGTGGTGCTCCTGCACACCTTTCGTTGTCCGTTCTCTCAGCCGCTGTACCC
GGCCTTCCGCCTCGACCTGGACTCCACCCTGCTCATCTGTCCTCATGAGGGGCAAGGAGG
AAATGCACACCCACCCTAA
>E.fuscoguttatus.27654_fus
ATGG----CCCAGGCGAATATCTC---GGTGACGGAGAGC---------------CAGTT
CAGGTGTC-----CCGTCTGCCTGG------ACATCCTC----------AAGGACCCGGT
--GTCCA----------CCCCCTGCGGA----------CACACCTACTGCATGTCGTGTA
TCA-ACAACTACTGGGAC---------CAGGCGGAATCGGGCCAGTTCAGCTGCCCCCAG
TGCCGG-GAGACGTTCA---------------------GCCCTCGGCCGGTGCTGCGGCG
GAACACGGTGCTCGCCGAGGTCGTCGACAAGCTCAAGCTGAGCGAGATGGTCACGGCGCC
GCCGGAGCTGTACCTGGGGGGAGTCGGGGAAGTGCCGTGCGACTTCTGCCCGGCGGAGAG
CAAGCTGAGGGCGGTCAAGTCGTGCCTCGTTTGTCTCGCGTCCTTCTGCGAGCTCCACGT
CCTGCCGCACCGGGAGGTTGGCACCCTGCGGCGGCACAAGCTGGTGGCCGCGGTGGAGTG
TCTGGCGGAGCGGCTGTGCGCACAGCACCGCCTGGGTCTGGAGCCCGCGGGGAGCGGCTC
CGAGGCGGAGGCCGCGGTGGAGTGGAGCGGGGACTGCCTGCTGTGCGAGGCGGACCAGGA
GGAGGTGCACAGTGCGGACGCCCAGAGAACCAGGAGACAGCTGCAGCTCCAGGAGTGTCA
GAGGATCGTTCAGGGGAGGACACGCAGCGGAGAGAGAGAGTTGGAGGAGTTTCAACAAAG
CTTGGAGTCCCTCAAGGTGTCAGCGTCGGCTGTTTTGGAGGACAGTGAAGCTCTGTTTGC
AGACATGGCACTCCGCCTGGAGAAAACCAAAGCAGAGGTCCGAGCAAGGCTGGAGGCGAA
GGAGCGGGCGGTGGTTGGGAGGGCCGAACGAGACATAGAGATGTTGGAGAAAGACCTGGA
GGAGCTGAGGAAGAGAGACGAGGAGATCAGTCAGCTCCTGCACACGGAGGACAATGCCCA
TTTCCTACAGGCGGCTCCCCTGCTATGTGTCCCTCTCACCACCGGTCGGCACTCTAGAGC
CCTCAGCCTGCCCACAGAGGGTTTCAGCGGCGCCAGAAGAGCGCTGTGCCACCTCCGCAG
CCGCATGGAGGAGGTCTGCAGGGAGGAGGTGGACAAGATCAGCCGCGCAGTTAACGAGAA
CTACGTGTCTGGTGCAGAGTGTGCAAAAGGTGGCAGTGCGGAGAACTCCAAACCACAGCA
AGTGCATCCAACACTATCTGCAGGGCAACAAACCACTGGGGCGATGCCGGTGTCGTTCCC
TCTGTCCTCTTTGTCTCTGCAGCCGGCTGATCAGAGGATGAGGGGAGCTTTCCTCAGGTT
TTCATGTCGTCTGTCCTTGGACCCCGACACAGCCCACCCTACCCTGGTCCTCCTGCAGGG
GCCCCAGGGTGCGCACTGTGGCGAGGAGCCCCAATCCTACCCCCCGGACCAGCAGCGCTT
CGATTCAGTGGCCCAGGTCCTGTGCAGGGAAGGCCAGTTTGGTGGTGCCAGCTACTGGGA
GGTGGAGTGGAGGGGCGGGGGATGGGTTGACATCGGCGTCACCTACAGAGGTATTGGACG
CAAAGGTGGCGGTAAACCCTGCCTGCTGGGGCGCAACGAGAACTCCTGGCGACTGAGGTG
TACACATGCCGGATACGCTGCCTGGCATGACAACCGCAAGACCACGGTGGCTGCACCGCC
ATGCCCCAGAATCGGCGTGTTCCTGGAGCGCCAGAAAGGAGCGCTGTCCTTCTACAGCGT
GTCGGACACAGTGGTGCTCCTGCACACCTTTCGTTGTCCGTTCTCTCAGCCGCTGTACCC
GGCCTTCCGCCTCGACCTGGACTCCACCTTGCTCATCTGTCCTCATGAGGGGCAGGGAGG
AAATGCACACCCACCCTAA
>C.altivelis-GLEAN-10025412_alt
ATGG----CCCAGGCGAATATCTC---GGTGACGGAGAGC---------------CAGTT
CAGGTGTC-----CCGTCTGCCTGG------ACATCCTC----------AAGGACCCGGT
--GTCCA----------CCCCCTGCGGA----------CACACCTACTGCATGTCGTGCA
TCA-ACAACTACTGGGAC---------CAGGCGGAATCGGGCCAGTTCAGCTGCCCCCAG
TGCCGG-GAGACGTTCA---------------------GCCCTCGGCCGGTGCTGCGGCG
GAACACGGTGCTCGCCGAGGTCGTCGACAAACTCAAGCTGAGCGAGATGGTCACTGCGCC
GCCGGAGCTGTACCTGGGGGGAGTCGGGGAAGTGCCGTGCGACTTCTGCCCGGCGGAGAG
CAAGCTGAGGGCGGTCAAGTCGTGCCTGGTTTGTCTCGCGTCCTTCTGCGAGCTCCACGT
CCTGCCGCACCGGGAGGTTGGCACGCTGCGGCGGCACAAGCTGGTGGCCGCGGTGGAGTG
TCTGGCGGAGCGGCTGTGCGCACAGCACCGCCTGGGTCTGGAGCCCGCGGGGAGCGGCTC
CGAGGCGGAGGCCGCGGTGGAGTGGAGCGGGGACTGCCTGCTGTGCGAGGCGGACCAGGA
GGAGGTGCACAGTGCGGACGCCCAGAGGACCAGGAGACAGCTGCAGCTCCAGGAGTGTCA
GAGGATCATTCAGGGGAGGACACGCAGTGGAGAGAGAGAGTTGGAGGAGTTTCAACAAAG
CTTGGAGTCCCTCAAGGTGTCAGCGTCGGCTGTTTTGGAGGACAGTGAAGCTCTGTTTGC
AGACATGGCACTCCGCCTGGAGAAAACCAAAGCAGAGGTCAGAGCGAGGCTGGAGGCGAA
GGAGCGGGCGGTGGTTGGGAGGGCCGAACGGGACATAGAGATGTTGGAGAAAGACCTGGA
GGAGCTGAGGAAGAGAGACGAGGAGATCAGTCAGCTTCTGCACACGGAGGACAATGCCCA
TTTCCTACAGGCGGCTCCCCTGCTATGCGTCCCTCTCACCACCAGTCGGCACTCTAGAGC
CCTCAGCCTGCCCACAGAGGGTTTCAGTGGCGCCAGAAGAGCGCTGTGCCACCTCCGCAG
CCGCATGGAGGAGGTCTGCAGGGAGGAGGTGGACAAGATCAGCCGCGCAGTTAACGAGAA
CTACGTGTCTGGTGCAGAGTGTGCAAAAGGTGGCAGTGCGGAGAACTCCAAACCACAGCA
AGTACATCCAACACTATCTGCAGGGCAACAAACCACTGGGGCGATGCCGGTGTCGTTCCC
TCTGTCCTCTTTGTCTCTGCAGCCGGCTGATCAGAGGATGAGGGGAGCTTTCCTCAGGTT
TTCATGTCGTCTATCCTTGGACCCCGACACAGCCCACCCTACCCTGGTCCTCCTGCAGGG
GCCCCAGGGTGCACACTGTGGCGAGGAGCCCCAATCCTACCCCCCGGACCAGCAGCGCTT
CGATTCAGTGGCCCAGGTCCTGTGCAGGGAAGGCCAGTTTGGTGGTGCCAGTTACTGGGA
GGTGGAGTGGAGGGGCGGGGGATGGGTTGACATCGGCGTCACCTACAGAGGTATCGGACG
CAAAGGTGGCGGTAAACCCTGCCTGCTGGGGCGCAACGAGAACTCTTGGCGACTGAGGTG
TACACATGCCGGATACGCTGCCTGGCATGACAACCGCAAGACCACGGTGGCTGCACCGCC
ATGCCCCAGAATCGGCGTGTTCCTGGAGCGCCAGAAAGGAGCGCTGTCCTTCTACAGCGT
GTCGGACACAGTGGTGCTCCTGCACACCTTTCGTTGTCCGTTCTCTCAGCCACTGTACCC
GGCCTTCCGCCTCGACCTGGACTCCACCTTGCTCATCTGTCCTCATGAGGGGCAGGGAGG
AAATGCACACCCACCCTAA
>Epmoa-GLEAN-10019370_moa
ATGG----CCCAGGCGAATATCTC---GGTGACGGAGAGC---------------CAGTT
CAGGTGTC-----CCGTCTGCCTGG------ACATCCTC----------AAGGACCCAGT
--GTCAA----------CCCCCTGCGGA----------CACACCTACTGCATGTCGTGCA
TCA-ACAACTACTGGGAC---------CAGGCGGAATCGGGCCAGTTCAGCTGCCCCCAG
TGCCGG-GAGACGTTCA---------------------GCCCTCGGCCGGTGCTGCGGCG
GAACACGGTGCTCGCCGAGGTCGTCGACAAACTCAAGCTGAGCGAGATGGTCACGGCGCC
GCCGGAGCTGTACCTGGGGGGAGTCGGGGAAGTGCCGTGCGACTTCTGCCCGGCGGAGAG
CAAGCTGAGGGCGGTCAAGTCGTGCCTGGTTTGTCTCGCGTCCTTCTGCGAGCTCCACGT
CCTGCCGCACCGGGAGGTTGGCACGCTGCGGCGACACAAGCTGGTGGCCGCGGTGGAGTG
TCTGGCGGAGCGGCTGTGCGCACAGCACCGCCTGGGTCTGGAGCCCGCGGGGAGCGGCTC
CGAGGCGGAGGCCGCGGTGGAGTGGAGCGGGGACTGCCTGCTGTGCGAGGCGGACCAGGA
GGAGGTGCACAGTGCGGACGCTCAGAGGACCAGGAGACAGCTGCAGCTCCAGGAGTGTCA
GAGGATCGTTCAGGGGAGGACACGCAGCGGAGAGAGAGAGTTGGAGGAGTTTCAACAAAG
CTTGGAGTCCCTCAAGGTGTCAGCGTCGGCTGTTTTGGAGGACAGTGAAGCTCTGTTTGC
AGACATGGCACTCCGCCTGGAGAAAACCAAAGCAGAGGTCCGAGCGAGGCTGGAGGCGAA
GGAGCGGGCGGTGGTTGGGAGGGCCGAACGAGACATAGAGATGCTGGAGAAAGACCTGGA
GGAGCTGAGGAAGAGAGACAAGGAGATCAGTCAGCTCCTGCACACGGAGGACAATGCCCA
TTTCCTACAGGCGGCTCCCCTGCTATGCGTCCCTCTCACCACCGGTCGGCACTCTAGAGC
CCTCAGCCTGCCCACAGAGGGTTTCAGCGGCGCCAGAAGAGCGCTGTGCCACCTCCGCAG
CCGCATGGAGGAGGTCTGCAGGGAGGAGGTGGACAAGATCAGCCGCGCAGTTAACGAAAA
CTACGTGTCTGGTGCAGAGTGTGCAAAAGGTGGCAGTGCGGAGAACTCCAAACCACAGCA
AGTACATCCAACACTATCTGCAGGGCAACAAACCACTGGGGCGATGCCGGTGTCGTTCCC
TCTGTCCTCTTTGTCTCTGCAGCCAGCTGATCAGAGGATGAGGGGAGCTTTCCTCAGGTT
TTCATGTCGTCTATCCTTGGACCCCGACACAGCCCACCCTACCCTGGTCCTCCTGCAGGG
GCCCCAGGGTGCGCACTGTGGCGAGGAGCCCCAATCCTACCCCCCGGACCAGCAGCGCTT
CGATTCAGTGGCCCAGGTCCTGTGCAGGGAAGGCCAGTTTGGTGGTGCCAGCTACTGGGA
GGTGGAGTGGAGGGGCGGGGGATGGGTTGACATCGGCGTCACCTACAGAGGTATCGGACG
CAAAGGTGGCGGTAAACCCTGCCTTCTGGGGCGCAACGAGAACTCTTGGCGACTGAGGTG
TACACATGCCGGATACGCTGCCTGGCATGACAACCGCAAGACCACGGTGGCTGCACCGCC
ATGCCCCAGAATCGGCGTGTTCCTGGAGCGCCAGAAAGGAGCGCTGTCCTTCTACAGCGT
GTCGGACACAGTGGTGCTCCTGCACACCTTTCGTTGTCCGTTCTCTCAGCCGCTGTACCC
GGCCTTCCGCCTCGACCTGGACTCCACCTTGCTCATCTGTCCTCATGAGGGGCAGGGAGG
AAATGCACACCCACCCTAA
>XP-033478819.1_lan
ATGG----CCCAGGCGAATATCTC---GGTGACGGAGAGC---------------CAGTT
CAGGTGTC-----CCGTCTGCCTGG------ACATCCTC----------AAGGACCCGGT
--GTCCA----------CCCCCTGCGGA----------CACACCTACTGCATGTCGTGCA
TCA-ACAACTACTGGGAC---------CAGGCGGAATCGGGCCAGTTCAGCTGCCCCCAG
TGCCGG-GAGACGTTCA---------------------GCCCTCGGCCGGTGCTGCGGCG
GAACACGGTGCTCGCCGAGGTCGTCGACAAACTCAAGCTGAGCGAGATGGTCACGGCGCC
GCCGGAGCTGTACCTGGGGGGAGTCGGGGAAGTGCCGTGCGACTTCTGCCCGGCGGAGAG
CAAGCTGAGGGCGGTCAAGTCGTGCCTGGTTTGTCTGGCGTCCTTCTGCGAACTCCACGT
CCTGCCGCACCGGGAGGTTGGCACGCTGCGGCGGCACAAGCTGGTGGCCGCGGTGGAGTG
TCTGGCGGAGCGGCTGTGCGCACAGCACCGCCTGGGTCTGGAGCCCGCGGGGAGCGGCTC
CGAGGCGGAGGCCGCGGTGGAGTGGAGCGGGGACTGCCTACTGTGCGAGGCGGACCAGGA
GGAGGTGCACAGTGCGGACGCCCAGAGAACCAGGAGACAGCTGCAGCTCCAGGAGTGTCA
GCGGATCGTTCAGGGGAGGACACGCAGCGGAGAGAGAGAGTTGGAGGAGTTTCAACAAAG
CTTGGAGTCCCTCAAGGTGTCAGCGTCGGCTGTTTTGGAGGACAGTGAAGCTCTGTTTGC
AGACATGGCACTCCGCCTGGAGAAAACCAAAGCAGAGGTCCGAGCGAGGCTGGAGGCGAA
GGAGCGGGCGGTGGTTGGGAGGGCCGAACGAGATATAGAGATGTTGGAGAAAGACCTGGA
GGAGCTGAGGAAGAGAGACGAGGCGATCAGTCAGCTTCTGCACACGGAGGACAATGCCCA
TTTCCTACAGGCGGCTCCCCTGCTATGCGTCCCTCTCACCACCGGTCGGCACTCTAGAGC
CCTCAGCCTGCCCACAGAGGGTTTCAGCGGCGCCAGGAGAGCGCTGTGCCACCTCCGCAG
CCGCATGGAGGAGGTCTGCAGGGAGGAGGTGGACAAGATCAGCCGCGCAGTTAACGAGAA
CTACGTGTCTGGTGCAGAGTGTGCAAAAGGTGGCAGTGCGGAGAACTCCAAACCACAGCA
AGTACATCCAACACTATCTGCAGGGCAACAAACCACTGGGGCGATGCCGGTGTCGTTCCC
TCTGTCCTCATTGTCTCTGCAGCCGGCTGATCAGAGGATGAGGGGAGCTTTCCTCAGGTT
TTCATGTCGTCTATCCTTGGACCCTGACACAGCCCACCCTACCCTGGTCCTCCTGCAGGG
GCCCCAGGGTGCGCACTGTGGCGAGGAGCCCCAATCCTACCCCCCGGACCAGCAGCGCTT
CGATTCAGTGGCCCAGGTCCTGTGCAGGGAAGGCCAGTTTGGTGGTGCCAGCTACTGGGA
GGTGGAGTGGAGGGGCGGGGGATGGGTTGACATCGGCGTCACCTACAGAGGTATCGGACG
CAAAGGTGGCGGTAAACCCTGCCTGCTGGGGCGCAACGAGAACTCTTGGCGACTGAGGTG
TACACATGCCGGATACGCTGCCTGGCATGACAACCGCAAGACCACGGTGGCTGCACCGCC
ATGCCCCAGAATCGGCGTGTTCCTGGAGCGCCAGAAAGGAGCGCTGTCCTTCTACAGCGT
GTCGGACACAGTGGTGCTCCTGCACACCTTTCGTTGTCCGTTCTCTCAGCCGCTGTACCC
GGCCTTCCGCCTCGACCTGGACTCCACCTTGCTCATCTGTCCTCATGAGGGGCAGGGAGG
AAATGCACACCCACCCTAA
