# Supplementary material for: Chromosome-Level Genome Assembly of the Speckled Blue Grouper (Epinephelus cyanopodus) Provides Insight into Its Adaptive Evolution
Source: Biology (Basel). 2022 Dec 13;11(12):1810. doi: 10.3390/biology11121810 (PMC9775623; doi:10.3390/biology11121810)
Supplement: Supplementary file 1 [file biology-11-01810-s001.zip › Supplemental Data/HO01533.align]

>Ecy-GLEAN-10022878_Ecy
------------------------------------------------------------
------------------------------------------------------------
---------------------------ATGAGCTCACAGGGAGACTCCCTTTGGTGTGGT
GGGGGGGTGAGGGCTGAAGATTTGTGGTG----TCTGCAGCACCCAG-------------
-----CCATGTCTCGTAGGAGTTCTCGCCTGGTGTCCGGCGGCTACTATAATTCAGATGA
AGAATCTGATTCAAGTAGTGTGACAAACATTTCCTACCGTGAAAACCCTGTCAA------
------------------------------------------------------------
----------------------GGTTTTCAAGAAGAAGGCAGGGAACCGCAAGGCCGCCT
CCCGCACCCCCAATAGAGCCAACAGCAATGCTAGTTCTGTCAGCTCAGAGCCGCCCGTCA
CTGCAGGCCAGTATGATGGCCTGAGTCCTTCTCCCTTGAGCATCCAGACTCAGCCGACCA
TGAGGACGTTGCCCTACATCTCCCCCACAGCCACCACCCCTCGGCCACCCCTGACCCCGT
CATCAAGCCGGGGTCAGACGCCCACGCGCTGCCCCTCAGTACCTCCAGAGAAGCGCCCCT
ACACTGGGCTCTGCAGCTCCAGCCAGCCAGGATTACACCTCAGACCCAGCAACAAGGAGC
TGAGTCAGAGCGGCGTGGACAGCTCAGGGTACTCATCGTCTGAGGGTCCTCACAGAAAGC
CCACAGCCACCACCACCAGTGGCACCAGTAGAACCGGCAGTGCCAGTGAGGCTCCGGGTG
CTGGATACAGAAACAGAATCAACAGTGCCTTTGTCAATTTAATG--------------GG
TGAGAACTGCAGGGC-----------ATGTGTGT-----TTTTTGTTTGCATGTC-----
---TTTGCATGC----------CTGTTTATTAATGTCATCATTTTCTTTGT-----TTTG
TCTTTGGTTCCTTCTTCCCTGGTTTACCTCACTCTTCTCCCGCATGGCTGTCACAAAGAC
CCCGTCACAGACAAAACCTAAGAGTCAACCTGTTCTCCCAGCCTCTCCTCCTCCTCAACC
CAGCACCATACATCCTACACTCGTGG----------------------------------
-----------------TGGATTCAGCCGCTGTGT---CTGCTGCTGCTGTAGAAACAAA
GATGCAACGTCTTTTGGAGGAGCAGCAGCTGAAGCAGGAACAAATTCTCTTTCAGATGAA
GGAGAGACTACAGCTGGACGTGCATGATATGAAAACCAAGCTTGAGACTTTGGACTCAGA
CAGTCGGCTGCGCTTTGAACAGGAGCTCGCTGTGTTGGGCAGGCAGATGGTGGATCACCA
GACAGACAGTCGCTCTGCTGCCACTAGCCTCAGCCTTAGGATCCAAGCTTTAGAGGCCCA
GAATACTGAGCTGTCCCAGAAGTGGTCGTCCATCCAGCTGATGCCTCCTCCTGCCCCCTG
TCCTGATACGAGCACCGCCCCCGTCCAAAACCAACTCACTCCAGAGCTCCAACAGGCCAT
GGAGAAGTGGTTCACTGACCGCATCAAGGAGCACGATGCTGTCAGGCTCGGTGACAAAGG
AAGCTGCTCAGACTGTGGACGTCCCATGGCTGACAAAATGCCCGACTTTGCACTGGAGAC
TCAAGGCGCCAGTGTGATCAGTACCAGGTGTTCAGAGACGTATCGTATTCGTTCAGCATG
TGTGACCCTGTTTGGATTCCCTCTGTGGTATCCATCTGAGAGTCCACGCACTGTTATTCA
GGGCTTCCCGGTGCTGCTCCCAGGGAAATGCTGGGCGTTCCATGGTGTCCAGGGGACTCT
TGTGATCTCTCTGTCTCACCCCATCACTTTAACTCATGTGACAGTTGACCACCTGCCGCG
CTACAACTCCCCCACCGGCCACATCGACTCCGCCCCCAAAGACTTTGAAGTCTATGGAAT
GAAAAACGACACAGAAGAAGGAACACTGCTGGGAACGTTCACTTACGATGAGAACGGAGC
GTCAACGCAGACGTTTAAGCTGCCTAACCCCAGTGATGTGGTGTATCGAGTTGTGGAGCT
GCGTGTCCTCAGTAACTGGGGTCATGTCGAATACACGTGTCTTTACCGTTTCCGTGTACA
TGGAAAGATCGCCTCCGCATGA
>OF02613-RA_aka
ATGACCGTTGAGTCGTTAATGAA-------------------------------------
------------------------------------------------GCTAAAGCTAGC
TGATAAGTGGTCAGGATACTGGACCAG------TTACAGTGCCCCACCCTGCCCAGCCCT
GAGCAAACACACCCTCTACATCTCGATTTCTACTCTCTCAAACTTTGATCCTGTAAAAGA
TGCCTCCATGTCTCGTAGGAGTTCTCGCCTGGTGTCCGGCGGCTACTATAATTCAGATGA
AGAATCTGATTCAAGTAGTGTGACAAACATTT-CTACCGTGAAAACCCTGTCAATCACCA
GCTCTGATTTACAAACTGTAAAGATAAGTAATCTTTGTCCTTTGCCCCATGCCACCTTCC
CGTGTGTGTTTATTATCAACAGGGTTTTCAAGAAGAAGGCAGGGAACCGCAAGGCCGGCT
CCCGCACCCCCAATAGAGCCAACAGCAATGCTAGTTCTGTCAGCTCAGAGCCGCCCATCA
CTGCAGGCCAGTATGATGGCCTGAGTCCTTCTCCCTTGAGCATCCAGACTCAGCCGACCA
TGAGGACGTTGCCCTACATCTCCACCACAG---CCACCCCTCGGCCACCCCTGACCCCGT
CATCAAGCCGGGGTCAGACGCCCACACGCTGCCCCTCAGTACCTCCAGAGAAGGCCCCCT
ACACTGGGCTCTGCAGCTCCAGCCCGCGAGGATTACACCTCAGACCCAGCAACAAGGAGC
TGAGTCAGAGCGGCGTGGACAGCTCAGGGTACTCGTCGTCTGAGGGTCCTCACAGGAAAG
CCGCAGCCGCCGCCACCAGTGGT---AGTAGAACTGGCAGTGACAGTGAGGCTCCTGCTG
CTGGATACAGAAGCAGAATCAACAGTGCCTTTGTTAATTTAATGGACTCAAGTAAATTGA
TGGCCGCTGCAGCGCAGTCAAAAATAATGCATGTGGCAGCTTTAGCTAATACTTCAGTCA
GCAGTCGCATGAAGAAGGCTTGTTGTCTGTT--TCTCCTCCTCCTCCTCATACTTCTATG
TCTTTGGTTCCTTCGTCCCTGGTTTACCTCACTCCTCTCCCGCATGGCTGTCACAAAGAC
CCCGTCACAGACAAAACCTAAGAGTCAACCTGTTCTCCCAACCACTCCTCCTCCTCAACC
CAGCACCATACATCCTACACCTGTGGTGGATCCAGCTGTTGTGTCTGCTGTCGTGGAAGC
GAAGATGCAACGTCTTTTGGATTCAGCCGCTGTGTCTACTGCTGCTGCTGTAGAAACAAA
GATGCAACGTCTTTTGGAGGAGCAGCAGCTGAAGCAGGAACAAATTCTCTTTCAGATGAA
GGAGAGACTACAGCTGGACGTGCATGATATGAAAAGCAAGCTTGCGACTTTGGACTCAGA
CAGTCGGCTGCGTTTGGAACAGGAGCTTGCTGAGTTGGGCAGGCAGATGGTGGATCACCA
GACAGACAGTCGCTCTGCTGCCGCCAGTCTCAGCCTTAGGATCCAAGCTTTAGAGGCCCA
GAATACTGAGCTGTCCCAGAAGTGGTCGGCCATCCAGCTGATGCCTCCTCCTGCCCCCTG
TCCTGATATGAGCACCGCCCCCGTCCAAAACCAACTCACTCCAGAGCTCCAACAGGCCAT
GGAGAAGTGGTTCACTGACCGCATCAAGGAGCACGATGCTGTCAGGCTCGGTGACAAAGG
AAGCTGCTCAGACTGTGGACGTCCCATGGCTGACAAAATGCCCGACTTTGCACTGGAGAC
TCAAGGTGCCAGTGTGATCAGTACCAGGTGTTCAGAGACGTATCGTATTCGTTCAGCATG
TGTGACCCTGTTTGGATTCCCTCTGTGGTATCCATCTGAGAGCCCACGCACTGTTATTCA
GGGCTTCCCGGTGCTGCTCCCAGGGAAATGCTGGGCGTTCCATGGTGTCCAGGGGACTCT
TGTGATCTCTCTGTCTCACCCCATCACTTTAACTCATGTGACGGTTGACCACCTGCCACG
CTACAACTCCCCCACCGGCCACATCGACTCTGCCCCCAAAGACTTTGAAGTCTATGGAAT
GAAAAACGACACAGAAGAAGGAACACTGCTGGGAACGTTCACTTACGATGAGAACGGAGA
GTCAACGCAGACGTTTAAGCTGCCTAACCCCAGTGATGTGGTGTATCGAGTTGTGGAGCT
GCGTGTCCTCAGTAACTGGGGTCATGTCGAATACACGTGTCTTTACCGTTTCCGTGTGCA
TGGAAAGATCGCCTCCACATGA
>XP-033480940.1_lan
------------------------------------------------------------
------------------------------------------------------------
------------------------------------------------------------
------------------------------------------------------------
-------ATGTCTCGTAGGAGTTCTCGCCTGGTGTCCGGCGGCTACTATAATTCAGATGA
AGAATCTGATTCAAGTAGTGTGACAAATATTTCCTACCGTGAAAACCCTGTCAA------
------------------------------------------------------------
----------------------GGTTTTCAAGAAGAAGGCAGGGAACCGCAAGGCCGGCT
CCCGCACCCCCAATAGAGCCAACAGCAATGCTAGTTCTGTCAGCTCAGAGCCGCCTATCA
CTGCGGGCCAGTATGATGGCCTGAATCCTTCTCCCTTGAGCATTCAGACTCAGCCGACCA
TGAGGACGTTGCCGTACATTTCCACCACAG---CCACCCCTCGGCCACCCCTGACCCCGT
CATCAAGCCGGGGTCAGACGCCCACACGCTGCCCCTCAGTACCTCCAGAGAAGGGCCCCT
ACACTGGGATCTGCAGCTCCAGCCAGCCAGGATTACACCTCAGACCCAGCAACAAGGAGC
TGAGTCAGAGCGGCGTGGACAGCTCAGGGTACTCGTCCTCTGAGGGTCCTCACAGGAAGC
CCACAGCCACCGCCACCAGTGGTACCAGTAGAACCGGCAGTGACAGTGAGGCTCCCAGTG
CTGGATACAGAAGCAGAATCAACAGTGCCTTCGTTAATCTAATGGACTCAAGTAAATTGA
TGGCCGCTGCAGCGCAGTCAAAAATAATGCATGTGGCAGCTTTAGCTAATACTTCAGTCA
GCAGTCGCATGAAGAAGGCTTGTTGTCTGTT--TCTCCTCCTGCTCCTCATACTTCTATG
TCTTTGGTTCCTTCTTCCCTGGTTTAGCTCACTCTTCTCTCGCATGGCTGTCACAAAGAC
CCCGTCACAGACAAAACCTAAGAGTCAACCTGTTCTCCCAGCCACTCCTCCTCCTCAACC
CAGCACCATACATCCTACACCCGTGGTGGATCCAGCTGTTGTCTCTGCTGTTGTGGAGGC
GAAGATGCAACGTCTTTTGGATTCAGCCGCTGTGT---CTGCTGCTGCTGTAGAAACAAA
GATGCAGCGTCTTTTGGAGGAGCAGCAGCTGAAGCAGCAACAAATTCTCTTTCAGATGAA
GGAGAGACTACAGCTGGACATGCATGATATGAAAACCAAGCTTGAGACTTTGGACTCAGA
CAGTTGGCTGCGTTTGGAGCAGGAGCTTGCGGAGTTGGGCAGGCAGATGGTGGATCACCA
GACAGACAGTCGCTCCGCTGCCACCAGCCTCAGCCTTAGGATCCAAGCTTTAGAGGCCCA
GAATACTGAGCTGTTCCAGAAGTGGTCGTCCATCCAGCTGATGCCTCCTCCTGCCCCCTG
TCCTGATCCGAGCACCGCCCCCGTCCAAAACCAACTCACTCCAGAGCTCCAACAGGCCAT
GGAGAAGTGGTTCACTGACCGCATCAAGGAGCAGGATGCTGTCAGGCTCGGTGATAAAGG
AAGCTGCTCAGACTGTGGACGTCCCATGGCTGACAAAATGGCCGACTTTGCACTGGAGAC
TCAAGGTGCCAGTGTGATCAGCACCAGGTGTTCAGAGACGTATCGTATTCGTTCAGCATG
TGTGACCCTGTTTGGATTCCCTCTGTGGTATCCATCTGAGAGCCCACGCACTGTTATTCA
GGGCTTCCCGGTGCTGCTCCCAGGGAAATGTTGGGCGTTCCATGGTGTCCAGGGGATTCT
TGTGATCTCTCTGTCTCACCCCATCACTTTAACTCATGTGACACTTGACCACCTGCCACG
CTACAACTCCCCCACCGGCCACATCGACTCCGCCCCCAAAGACTTTGAAGTCTATGGAAT
GAAAAATGACACAGAAGAAGGAACACTGCTGGGAACGTTCACTTACGATGAGAACGGAGA
GTCAACACAGACGTTTAAGCTGCCTAACCCCAGTGATGTGGTGTATCGAGTTGTGGAGCT
GCGTGTCCTCAGTAACTGGGGTCATGTCGAATACACGTGTCTTTACCGTTTCCGCGTGCA
TGGAACGATCGCCTCCACATGA
>E.fuscoguttatus.27936_fus
ATGAAAGTAGAAGAACTGAGGGAAGAGGAGAAATTAGGGGAAATGAAGAAAGAAGGTAAA
ATGCCAGCAGACAGAGGGACCGGGACAGGAAAGGAGGGGAGAGGAGACGGTGAGGACAAG
ATACAGGAGGTGGGCAGAGCTCCAGACATGAGCTCACAGGGAGACTCCCTTTGGTGTGGT
GGGGGGGTGAGGGGTGAAGATTTGTGGTG----TCTGCAGCACCCAGACCTCACAACACA
GCGAGCCATGTCTCGTAGGAGTTCTCGCCTGGTGTCCGGCGGCTACTATAATTCAGATGA
AGAATCTGATTCAAGTAGTGTGACAAACATTTCCTACCGTGAAAACCCTGTCAA------
------------------------------------------------------------
----------------------GGTTTTCAAGAAGAAGGCAGGGAACCGCAAGGCCGGCT
CCCGCACCCCCAGTAGAGCCAACAGCAATGCTAGTTCTGTCAGCTCAGAGCCGCCTATCA
CTGCAGGCCAGTATGATGGCCTGAGTCCTTCTCCCTTGAGCATCCAGACTCAGCCGACCA
TGAGGACATTGCCATACATTTCCACCACAG---CCACCCCTCGGCCACCCCTGACCCCTT
CATCAAGCCGGGGTCAGACGCCCACGCGCTGCCCCTCAGTACCTCCAGAGAAGGGCCCCT
ACACTGGGCTCTGCAGCTCCAGCCAGCCAGGATTACACCTCAGACCCAGCAACAAGGAGC
TGAGTCAGAGCGGCGTGGACAGCTCAGGGTACTCGTCCTCTGAGGGTCCTCACAGGAAGC
CCACAGCCACTGCCACCAGTGGTACCAGTAGAACCGGCAGTGACAGTGAGGCTCCCAGTG
CTGGATACAGAAGCAGAATCAACAGTGCCTTCGTTAATCTAATGGACTCAAGTAAATTGA
TGGCCGCTGCAGCGCAGTCAAAAATAATGCATGTGGCAGCTTTAGCTAATACTTCAGTCA
GCAGTCGCATGAAGAAGGCTTGTTGTCTGTT--CCTCCTCCTCCTCCTCATACTTCTATG
TCTTTGGTTCCTTCTTCCCTGGTTTACCTCACTCTTCTCCCGCATGGCTGTCACAAAGAC
CCCGTCACAGACAAAACCTAAGAGTCAACCTGTTCTCCCAGCCA---CTCCTCCTCAACC
CAGCACCATACATCCTACACCTGTGGTGGATCCAGCTGTTGTCTCTGCTGTTGTGGAGGC
GAAGATGCAACGTCTTTTGGATTCAGCTGCTGTGT---CTGCTGCTGCTGTAGAAACAAA
GATGCAGCGTCTTTTGGAGGAGCAGCAGCTGAAGCAGGAACAAATTCTCTTTCAGATGAA
GGAGAGACTACAGCTGGACATGCATGATATGAAAACCAAGCTTGAGACTTTGGACTCAGA
CAGTCGGCTGCGTTTGGAGCAGGAGCTTGCGGAGTTGGGCAGGCAGATGGTGGATTACCA
GACAGACAGTCGCTCTGCTGCCGCCAGCCTCAGCCTCAGGATCCAAGCTTTAGAGGACCA
GAATACTGAGCTGTCCCAGAAGTGGTCATCCATCCAGCTGATGCCTCCTCCTGCCCCCTG
TCCTGATACGAGCACCGCCCCCGTCCAAAACGAACTCACTCCAGAGCTCCAACAGGCCAT
GGAGAAGTGGTTCACTGACCGCATCAAGGAGCAGGATGCTGTCAGGCTCGGTGACAAAGG
AAGCTGCTCAGACTGTGGACGTCCCATGGCTGACAAAATGGCCGACTTTGCACTGGAGAC
TCAAGGTGCCAGTGTGATCAGCACCAGGTGTTCAGAGACGTATCGTATTCGTTCAGCATG
TGTGACCCTGTTTGGATTCCCTCTGTGGTATCCATCTGAGAGCCCACGCACTGTTATTCA
GGGCTTCCCGGTGCTGCTCCCAGGGAAATGTTGGGCGTTCCATGGTGTTCAGGGGACTCT
TGTGATCTCTCTGTCTCACCCCATCACTTTAACTCATGTGACACTTGACCACCTGCCACG
CTACAACTCCCCCACTGGCCACATCGACTCCGCCCCCAAAGACTTTGAAGTCTATGGAAT
GAAAAATGACACAGAAGAAGGAACACTGCTGGGAACGTTCACTTACGATGAGAACGGAGA
GTCAACACAGACATTTAAGCTGCCTAACCCCAGTGATGTGGTGTATCGAGTTGTGGAGCT
GCGAGTCCTCAGTAACTGGGGTCATGTCGAATACACGTGTCTTTACCGTTTCCGCGTGCA
TGGAAAGATCGCCTCCACATGA
>Epmoa-GLEAN-10019507_moa
------------------------------------------------------------
------------------------------------------------------------
------------------------------------------------------------
------------------------------------------------------------
-------ATGTCTCGTAGGAGTTCTCGCCTGGTGTCCGGCGGCTACTATAATTCAGATGA
AGAATCTGATTCAAGTAGTGTGACAAACATTTCCTACCGTGAAAACCCTGTCAA------
------------------------------------------------------------
----------------------GGTTTTCAAGAAGAAGGCAGGGAACCGCAAGGCCGGCT
CCCGCACCCCCAATAGAGCCAACAGCAATGCTAGTTCTGTCAGCTCAGAGCCGCCTATCA
CTGCAGGCCAGTATGATGGCCTGAGTCCTTCTCCCTTGAGCATCCAGACTCAGCCGACCA
TGAGGACGTTGCCGTACATCTCCACCACAG---CCACCCCTCGGCCACCCCTGACCCCTT
CATCGAGCCGGGGTCAGACGCCCACGCGCTGCCCCTCAGTACCTCCAGAGAAGGGCCCCT
ACACTGGGCTCTGCAGCTCCAGCCAGCCAGGATTACACCTCAGACCCAGCAACAAGGAGC
TGAGTCAGAGCGGCGTGGACAGCTCAGGGTACTCGTCCTCTGAGGGTCCTCACAGGAAGC
CCACAGCCACCGCCACCAGTGGTACCAGTAGAACCGGCAGTGACAGTGAGGCTCCCAGTG
CTGGATACAGAAGCAGAATCAACAGTGCCTTCGTTAATCTAATGGACTCAAGTAAATTGA
TGGCCGCTGCAGCGCAGTCAAAAATAATGCATGTGGCAGCTTTAGCTAATACTTCAGTCA
GCAGTCGCATGAAGAAGGCTTGTTGTCTGTT--TCTCCTCCTCCTCCTCATACTTCTATG
TCTTTGGTTCCTTCTTCCCTGGTTTACCTCACTCTTCTCCCGCATGGCTGTCACAAAGAC
CCCGACACAGACAAAACCTAAGAGTCAACCTGTTCTCCCAGCCCCTCCTCCTCCTCAACC
CAGCACCATACATCCTACACCCGTGGTGGATCCAGCTGTTGTCTCTGCTGTTGTGGAGGC
GAAGATGCAACGTATTTTGGATTCAGCCGCTGTGT---CTGCTGCTGCTGTAGAAACAAA
GATGCAACGTCTTTTGGAGGAGCAGCAGCTGAAGCAGCAACAAATTCTCTTTCAGATGAA
GGAGAGACTACAGCTGGACGTGCATGATATGAAAACCAAGCTTGAGACTTTGGACTCAGA
CAGTCGGCTGCGTTTGGAGCAGGAGCTTGCGGAGTTGGGCAGGCAGATGGTGGATCACCA
GACAGACAGTCGCTCTGCTGCCGCCAGCCTCAGCCTTAGGATCCAAGCTTTAGAGGCCCA
GAATACTGAGCTGTCCCAGAAGTGGTCGTCCATCCAGCTGATGCCTCCTCCTGCCCCCTG
TCCTGATACGAGCACCGCCCCCGTCCAAAACCAACTCACTCCAGAGCTCCAACAGGCCAT
GGAGAAGTGGTTCACTGACCGCATCAAGGAGCAGGATGCTGTCAGGCTCGGTGACAAAGG
AAGCTGTCCAGACTGTGGACGTCCCATGGCTGACAAAATGGCCGACTTTGCACTGGAGAC
TCAAGGTGCCAGTGTGATCAGCACCAGGTGTTCAGAGACGTATCGTATTCGTTCAGCATG
TGTGACCCTGTTTGGATTCCCTCTGTGGTATCCATCTGAGAGCCCACGCACTGTTATTCA
GGGCTTCCCGGTGCTGCTCCCAGGGAAATGTTGGGCGTTCCATGGTGTCCAGGGGACTCT
TGTGATCTCTCTGTCTCACCCCATCACTTTAACTCATGTGACGCTTGACCACCTGCCACG
CTACAACTCCCCCACCGGCCACATCGACTCCGCCCCCAAAGACTTTGAAGTCTATGGAAT
GAAAAACGACACAGAAGAAGGAACACTGCTGGGAACGTTCACTTACGATGAGAACGGAGA
GTCAACACAGACGTTTAAGCTGCCTAACCCCAATGATGTGGTGTATCGAGTTGTGGAGCT
GCGTGTCCTCAGTAACTGGGGTCATGTCGAATACACGTGTCTTTACCGTTTCCGCGTGCA
TGGAAAGATCGCCTCCACATGA
>C.altivelis-GLEAN-10025452_alt
------------------------------------------------------------
------------------------------------------------------------
------------------------------------------------------------
------------------------------------------------------------
-------ATGTCTCGTAGGAGTTCTCGCCTGGTGTCCGGCGGCTACTATAATTCAGATGA
AGAATCTGATTCAAGTAGTGTGACAAACATTTCCTACCGTGAAAACCCTGTCAA------
------------------------------------------------------------
----------------------GGTTTTCAAGAAGAAGGCAGGGAACCGCAAGGCCGGTG
CCCGCACCCCCAATAGAGCCAACAGCAATGCTAGTTCTGTCAGCTCAGAGCCGCCCATCA
CTGCAGGCCAGTATGATGGCCTGAGTCCTTCTCCCTTGAGCATCCAGACTCAGCCGACCA
TGAGGACGTTGCCGTACATTTCCACCACAG---CCACCCCTCGGCCACCCCTGACCCCTT
CATCGAGCCGGGGTCAGACACCCACGCGCTGCCCCTCAGTAGCTCCAGAGAAGGGCCCCT
ACACTGGGATCTGCAGCTCCAGCCAGCCAGGATTACACCTCAGACCCAGCACCAAGGAGC
TGAGTCAGAGCGGCGTGGACAGCTCAGGGTACTCGTCCTCTGAGGGTCCTCACAGGAAGC
CCACAGCCACCGCCTCCAGTGGTACCAGTAGAACCGGCAGTGACAGTGAGGCTCCCAGTG
CTGGATACAGAAGCAGAATCAACAGTGCCTTCGTTAATCTGATG----------------
--------------------------------------------GCTAATACTTCAGTCA
GCAGTCGCATGAAGAAGGCTTGTTGTCTGTT--TCTCCTCCTCCTCCTCATACTTCTATG
TCTTTGGTTCCTTCTTCCCTGGTTTACCTCACTCTTCTCCCGCATGGCTGTCACAAAGAC
CCCGTCACAGACAAAACCTAAGAGTCAACTTGTTCTCCCAGCCACTCCTCCTCCTCAACC
CAGCACCATACATCCTACACCCGTGGTGGATCCAGCTGTTGTCTCTGCTGTTGTGGAGGC
GAAGATGCAACGTCTTTTGGATTCAGCCGCTGTGT---CTGCTGCTGCTGTAGAAACAAA
GATGCAGCGTCTTTTAGAGGAGCAGCAGCTGAAGCAGCAACAAATTCTCTTTCAGATGAA
GGAGAGATTACAGCTGGACGTGCATGATATGAAAACCAAGCTTGAGACTTTGGACTCAGG
CAGTCGGTTGCGTTTGGAGCAGGAGCTTGCAGAGTTGGGCAGGCAGATGGTGGATCACCA
GACAGACAGTCGCTCTGCTGCCGCCAGCCTCAGCCTCAGGATCCAAGCTTTAGAGGCCCA
GAATACTGAGCTGTCCCAGAAGTGGTCGTCCATCCAGCTGATGCCTCCTCCTGCCCCCTG
TCCTGATACAAGCACCGCCCCCGTCCAAAACCAACTCACTCCAGAGCTCCAACAGGCCAT
GGAGAAGTGGTTCACTGACCGCATCAAGGAGCAGGATGCTGTCAGGCTCGGTGACAAAGG
AAGCTGCTCAGACTGTGGACGTCCCATGGCTGACAAGATGGCCGACTTTGCACTGGAGAC
TCAAGGTGCCAGTGTGATCAGCACCAGGTGTTCAGAGACGTATCGTATTCGTTCAGCATG
TGTGACCCTGTTTGGATTCCCTCTGTGGTATCCATCTGAGAGCCCACGCACTGTTATTCA
GGGCTTCCCGGTGCTGCTCCCAGGGAAATGTTGGGCGTTCCATGGTGTCCAGGGGACTCT
TGTGATCTCTCTGTCTCACCCCATCACTTTAACTCATGTGACGCTTGACCACCTGCCACG
CTACAACTCCCCCACCGGCCACATCGACTCCGCCCCCAAAGACTTTGAAGTCTATGGAAT
GAAAAACGACACAGAAGAAGGAACACTGCTGGGAACGTTCACTTAC--------------
-------------------------AACCCCAGTGATATGGTGTATCGAGTTGTGGAGCT
GCGTGTCCTCAGTAACTGGGGTCATGTCGAATACACGTGTCTTTACCGTTTCCGCGTGCA
TGGAAAGATCGCCTCCACATGA
