# Supplementary material for: Chromosome-Level Genome Assembly of the Speckled Blue Grouper (Epinephelus cyanopodus) Provides Insight into Its Adaptive Evolution
Source: Biology (Basel). 2022 Dec 13;11(12):1810. doi: 10.3390/biology11121810 (PMC9775623; doi:10.3390/biology11121810)
Supplement: Supplementary file 1 [file biology-11-01810-s001.zip › Supplemental Data/HO01538.align]

>Ecy-GLEAN-10022886_Ecy
ATGATTTGTAGCAAGCTTGGTTGCAGCGTCGCGGCTGTTGATGTCGCTGTCAGAAGTCAG
CGGATAACAGGACAGCTAGCAGGTGACAATGCAGTTCCTTGGCCGTCTCTTAGACACTGT
GTCCTCTGTGTCAACCCTCTTCACCAACCCTTACCGGGTCAGGGATGTGCCGCTGGCCGA
CTACGCT-GGGGAGGCAAGATCCTTCTGAAAGAGGAAGGGCGCATGATCCTGTACAGAAA
CACTCAGTGTCAGTCATGGGACTGTCTGCTTATGTGCCCTGAGACGCCTAATGTCACTCT
------------------------------------------------------------
------------------------------------------------------------
------------------------------------------------------------
------------------------------GAGTCAGATCAATGCTCGGAATGCATCAGG
TCAGACGCCGCTGCACCGGGCATGTGAGCGTGGCGACGCGGCATGTGTGAAGGAGCTGTT
GGAGGAAAGCCAGGCTCGCACTGACATCAAAGACTGCAATGGAGAGACGCCCTTGCACTG
TGCTGCCAAGCAGGATACTTCTGCCATAATCCAGGTCATGTGCTCGCGATTGTGTCCGGG
GGTGAACGAGCTGAATAGCAACGGAGAGACGCCGCTCCATGTGGCCTGCCGTCTGGGACG
CGTGGATGCCGTAAAAGCTCTGTTGGAGGGTGGGGCCAAGTGTGATGTCAATGGTGGCAC
TGGCTATGCGATTCACAGTGCCATGAAGTACAGTGAGAAGGGCTGTGTGGAGGAGATTCT
CAAAGCGGACCCAGGCCAGCTCCATGCTGAGGACTCCATGTATGGAGGGACGCCTCTTCA
CTGGTCCAAAACTGCTGAGATGTGTCGTTTGCTGCTGGAACACGGCTGTGCGGTGAACTA
CCTCAGTAAGACTGGAGAGAGCCCCCTCCACATTCTGACCAAGAAGGGGCGCTTTGAGGC
GGCCATGGTGCTGCTCACCCACGGAGCGAATGCCAACCTGAAGGGCCAGGATGGAAACAC
AGCTCTGCACCTCGCTATGAAGAAGGACCACATAGAGCTGATCAAAGCTCTCATTGTGTT
CGGGGCTGATGTGGAGATCCACAACGACCTGGGAGAGACACCTGGACTCATCGCTGCTCG
CACCAGCAAAGGTCCTAATAGAAAGATACTGCTGGACATGCTGTGTAGTGTAGGGGTCCA
GCGGTGCCTCCCACCCTCCCCTGGCAGTCCTCCCCCCTTCTCCAACAACGCCAAGCCTCC
AAGCAATAAAGGCATAGGGTTTGAGGACATCATGTATATGGGGGCTGCCGTCAGTGCAAT
GAGCAGAGGCACATCTGAAGTGGACGGCCCCAGAATGGAGAAAAAGAAGATGGACAGACT
GCTGTGTCTGGATGGTGGAGGTATTAAAGGCCTGGTGTTGATCCAGATGTTGATTGCACT
GGAGAGAGAAGCCGGTCGACCCACCAGAGAGCTCTTTGACTGGGTGGCTGGCACCAGCAC
GGGCGGCATCCTGGCCCTTGCTATAATCCACGGTAAATCCATGGAGTACCTGCGCTGCCT
TTACTTTAGGATGAAGGAGCAGGTGTTCAGGGGGTCACGACCTTATGAATCAGCACCACT
GGAGGACTTCCTGAAGAAAGAGTTTGGGGAGAACACCAAGATGACAGACGTCCGATACCC
CAGGGTGATGGTGACCAGCGTTCTAGCAGACAGACATCCAGGCGAGCTGCACATCTTCAG
GAACTATGACCCTCCCTCCGTCCACAGAGAGCCGCCATATG---CCACTGCCACGTTCAA
GCCCCTCACCACCCCACAAGGATGGGAGGATGAGGATGTATTGATAGTAGGATACACAGA
GGAGCCACCCAGAAAGCGTAGGAAGGTGACGGATGAAGAGCAACTCGTGTGGCGAGCTGC
CCGCTCCAGCGGCGCTGCCCCCACCTACTTCCGACCAATGGGCCGCTTTCTGGATGGAGG
GCTACTGGCCAATAACCCAACGTTAGACGCCATGTCAGAAATCCATCAGTACAATAAAGC
TTTAAAAGTAGAGGGCCATGGAAACGAAGTCAAGAAGTTGGGTATAGTGGTCTCTCTTGG
TACAGGTAAACCTCCTCAGGTGGTGGTGAGCTCTGTGGATGTTTTCCGACCCTCCAACCC
TCTGGAGCTGGCCAAGAGCTTCGTAGGAGCCAAGGAGCTGGGCAAGATGCTGGTG-----
-TGTACAGACTCCGATGGCTGCGCAGTAGACAGAGCCGCAGCCTGGTGTGAAATGATCGA
CACCATCTACCACAGATTGAGTCCCCAGTTGTCTCAGGAAGTGATGCTGGACGAGGTGAG
TGACGCAGTCCTGGTGGACATGTTGTGGGAAACCCAGATGTATCTGTACGAGAAGAGGGA
AAAGCTACAGTCCCTGGCGAAGGTGCTACTGGACAAATGA
>OF02627-RA_aka
ATGA--------------------------------------------------------
--------------------GAGTGACAATGCAGTTCCTTGGCCGTCTCTTAGACACTGT
GTCCTCTGTGTCAACCCTCTTCACCAACCCTTACCGGGTCAGGGATGTGCCGCTGGCCGA
CTACGCTGGGGGAGGCAAGATCCTTCTGAAAGAGGAAGGACGCATGATCCTGTACAGAAA
CACTCAGTGCCAGTCATGGGACTGTCTGCTTATGTGCCCTGAGACGCCTAATGTCACTCT
GAGGCTGTTTCAGGTGGCGTCAGAGGAGGATGCCATGAACTGGTTCCCCCAGTATGCCCT
CAAGCTTCGGCCCTTTTATGAGACACTTGCTCTGAAGGCTGAGACTGCCCAGCCAATCGT
GGACTGCATCCGCAGCCATCCTGACTGGAGCTCCGCCCACATTGCCGTGGAGACAGGCCT
GAGAGAGTGTCTCAAACATAACTATGTACAGAGTCAGATCAATGCTCGGAATGCATCAGG
TCAGACGCCGCTGCACCGGGCATGTGAGCGTGGCGACTCGGCATGTGTGAAGGAGCTGTT
GGAGGAAAGCCAGGCTCGCACTGACATCAAAGACTGCAATGGAGAGACGCCCATGCACTG
TGCTGCCAAGCAGGATACTTCTGCCATAATCCAGGTCATGTGCTCGCGGTTGTGTCCGGG
GGTGAACGAGCTGAATAGCAACGGGGAGACGCCGCTCCATGTGGCCTGCCGTCTGGGACG
CGTGGATGCCGTAAAAGCTCTGTTGGAGGGTGGGGCCAAGTGTGATGTCAATGGTGGCAC
TGGCTACGCGATTCACAGTGCCATGAAGTACAGTGAGAAGGGCTGTGTGGAGGAGATCCT
CAAAGCGGACCCAGGCCAGCTCCATGCTGAAGACTCCATGTATGGAGGGACGCCTCTTCA
CTGGTCCAAAACTGCTGAGATGTGTCGTTTGCTGCTGGAACACGGCTGTGCGGTGAACTA
CCTCAGTAAGACTGGAGAGAGCCCCCTCCACATTCTGACCAAGAAGGGGCGCTTTGAGGC
GGCCATGGTGCTGCTCACCCACGGAGCGAATGCCAACCTGAAGGGCCAGGATGGAAACAC
AGCTCTACACCTCGCTATGAAGAAGGACCACATAGAGCTGATCAAAGCTCTCATTGTGTT
CGGGGCTGATGTGGAGATCCACAACGACCTGGGAGAGACACCTGGACTCATCGCTGCTCG
CACCAGCAAAGGTCCTAATAGAAAGATACTGCTGGACATGCTGTGTAGTGTAGGGGTCCA
GCGGTGCCTCCCACCCTCCCCTGGCAGTCCTCCCCCCTTCTCCAACAACGCCAAGCCTCC
AAGCAATAAAGGCATAGGGTTTGAGGACATCATGTATATGGGGGCTGCCGTCAGTGCAAT
GAGCAGAGGCACATCTGAAGTGGACGGCCCCAGAATGGAGAAAAAGAAGATGGACAGACT
GCTGTGTCTGGATGGTGGAGGTATTAAAGGCCTGGTGTTGATCCAGATGTTGATTGCGCT
GGAGAGAGAAGCCGGTCGGCCCACCAGAGAGCTCTTTGACTGGGTGGCTGGCACCAGCAC
GGGTGGCATCCTGGCCCTTGCTATAATCCACGGTAAATCCATGGAGTACCTGCGCTGCCT
GTACTTTAGGATGAAGGAGCAGGTGTTCAGGGGGTCACGACCTTATGAATCAGCACCACT
GGAGGACTTCCTGAAGAAAGAGTTTGGGGAGAACACCAGGATGACAGACGTCCGATACCC
CAGGGTGATGGTGACCAGTGTTCTAGCAGACAGACATCCAGGCGAGCTGCACATCTTCAG
AAACTATGACCCTCCCTCCGTCCACAGAGAGCCGCCATATGCCACCACTGCCACGTTCAA
GCCCCTCACCACCCCAC-------------------------------------------
-----------------------------------AAGAGCAACTCGTGTGGCGAGCTGC
TCGCTCCAGCGGTGCTGCCCCCACCTACTTCCGACCAATGGGCCGCTTTCTGGATGGAGG
GCTACTGGCCAATAACCCGACGTTAGACGCCATGTCAGAAATCCATCAGTACAATAAAGC
TTTAAAAGTAGAGGGCCATGGAAACGAAGTCAAGAAGTTGGGTATAGTGGTCTCTCTTGG
TACAGGTAAACCTCCTCAGGTGGTGGTGAGCTCTGTGGATGTTTTCCGACCCTCCAACCC
TCTGGAGCTGGCCAAGAGCTTCGTAGGAGCCAAGGAGCTGGGCAAGATGCTGGTGGACTG
TTGTACAGACTCCGATGGCTGCGCAGTAGACAGAGCCGCAGCCTGGTGTGAAATGATAGA
CACCATCTACCACAGATTGAGTCCCCAGTTGTCTCAGGAAGTGATGCTGGACGAGGTGAG
TGACGCAGTCCTGGTGGACATGTTGTGGGAAACCCAGATGTATCTGTACGAGAAGAGGGA
AAAGCTACAGTCCCTGGCAAAGGTGCTACTGGACAAATGA
>E.fuscoguttatus.28071_fus
------------------------------------------------------------
----------------------------ATGCAGTTCCTTGGCCGTCTCTTAGACACTGT
GTCCTCTGTGTCAACCCTCTTCACCAACCCCTACCGGGTCAGGGATGTGCCGCTGGCTGA
CTACGCTGGGGGAGGCAAGATCCTTCTGAAAGAGGAAGGACGCATGATCCTGTACAGACA
CACACAATGCCAGTCATGGGACTGTCTGCTAATGTGCCCTGAGACGCCTCACGTCACTCT
GAGGCTGTTTCAGGTGGCGTCAGAGGAGGACGCCATGAACTGGTTCCCCCAGTATGCCCT
CAAGCTTCGGCCATTTTATGAGACACTTCCTCTGAAGGCTGAGACCGCCCAGCCAATCGT
GGACTGCATCCGCAGCCATCCTGACTGGAGCTCCGCCCACATTGCCGTGGAGACAGGCCT
GAGAGAGTGTCTCAAACATAACTATGTACAGAGTCAGATCAATGCTCGGAATGCATCAGG
TCAGACGCCGCTGCACCGGGCATGTGAGCGTGGCGACTCTGCATGCGTGAAGGAGCTGTT
GGAGGAAAGCCAGGCTCGCACCGACATCAAAGACTGCAATGGGGAGACGCCCATGCACTG
CGCGGCCAAGCAGGATACTTCTACCATAATCCAGATCATGTGCTCGCGGTTGTGTCCGGG
GGTGAACGAGCTGAATAGCAACGGAGAGACGCCGCTCCATGTGGCCTGCCGTCTGGGACG
CGTGGATGCCGTAAAAGCTCTGTTGGAGGGTGGGGCCAAGTGTGATGTCAATGGTGGCAC
TGGCTACGCGATTCACAGTGCCATGAAGTATAGTGAGAAGGGCTGTGTGGAGGAGATTCT
CAAAGCGGACCCAGGCCAGCTCCATGCTGAGGATTCCATGTATGGAGGGACGCCTCTCCA
CTGGTCCAAAACTGCTGAGATGTGTCGTTTGCTGCTGGAACACGGCTGTGCGGTGAACTA
CCTCAGTAAGACCGGAGAGAGCCCCCTCCATATTCTGACCAAGAAGGGGCGCTTTGAGGC
GGCCATGGTGCTGCTCACCCACGGAGCGAACGCCAACCTGAAGGGCCAGGATGGAAACAC
AGCTCTACACCTCGCTATGAAGAAGGACCACATAGAGCTGATCAAAGCTCTCATTGTATT
CGGGGCTGATGTGGAGGTCCACAACGACCTGGGAGAGACACCTGGACTCATCGCTGCTCG
CACCAGCAAAGGTCCTAATAGAAAGATACTGCTGGACATGCTGTGTAGTGTAGGGGTCCA
GCGGTGCCTCCCACCCTCCCCTGGCAGTCCTCCCCCCTTCTCCAACAACGCCAAGCCTCC
AGGCAATAAAGGCATAGGGTTTGAGGACATCATGTATATGGGGGCTGCCGTCAGTGCAAT
GAGCAGAGGCACATCTGAAGTGGACGGCCCCAGAATGGAGAAAAAGAAGATGGACAGACT
GCTGTGTCTGGATGGTGGAGGTATTAAAGGCCTGGTGTTGATCCAGATGTTGATTGCGCT
GGAGAGGGAAGCTGGTCGGCCCACCAGAGAGCTCTTTGACTGGGTGGCTGGCACCAGCAC
GGGCGGCATCCTGGCCCTCGCTATAATCCACGGTAAATCCATGGAGTACCTGCGCTGCCT
GTACTTTAGGATGAAGGAGCAGGTTTTCAGGGGGTCACGACCTTATGAATCAGCACCACT
GGAGGACTTCCTGAAGAAAGAGTTTGGGGAGAACACCAAGATGACAGACGTCCGATACCC
TAGGGTGATGGTGACCAGTGTTCTAGCAGACAGACATCCAGGTGAGCTGCACATCTTCAG
GAACTATGACCCTCCCTCCGTCCACAGAGAGCCGCCATATGCCACCACTGCCACGTTCAA
GCCCCTCACCACCCCAC-------------------------------------------
-----------------------------------AAGAACAACTTGTGTGGCGAGCTGC
CCGCTCCAGCGGCGCTGCCCCCACCTACTTCCGACCAATGGGCCGCTTTCTGGATGGAGG
GCTACTGGCCAATAACCCGACATTAGACGCCATGTCAGAAATCCATCAATACAATAAAGC
TTTAAAAGTAGAGGGCCATGGAAACGAAGTTAAGAAGTTGGGTATAGTGGTCTCTCTTGG
TACAGGTAAACCTCCTCAGGTGGTGGTGAGCTCTGTGGATGTTTTCCGACCCTCCAACCC
TCTGGAGCTGGCCAAGAGCTTCGTAGGAGCCAAGGAGCTGGGCAAGATGCTGGTGGACTG
TTGTACAGACTCTGATGGCTGCGCAGTAGACAGAGCTGCAGCCTGGTGTGAAATGATCGA
CACCATCTACCACAGATTGAGTCCCCAGTTGTCTCAGGAAGTGATGCTGGACGAAGTGAG
TGATGCAGTCCTGGTGGACATGTTGTGGGAAACCCAGATGTATCTGTACGAGAAGAGGGA
AAAGCTACAGTCCCTGGCAAAGGTGCTACTGGACAAATGA
>C.altivelis-GLEAN-10025462_alt
------------------------------------------------------------
----------------------------ATGCAGTTCCTTGGCCGTCTCTTAGACACTGT
GTCCTCTGTGTCAACCCTCTTCACCAACCCCTACCGGGTTAGGGATGTGCCGCTGGCCGA
CTACGCTGGGGGAGGCAAGATCCTTCTGAAAGAGGAAGGACGCATGATCCTGTACAGAAA
CACTCAATGCCAGTCATGGGACTGTCTGCTAATGTGCCCTGAGACGCCTAATGTCACTCT
GAGGCTGTTTCAGGTGGCGTCAGAGGAGGACGCCATGAACTGGTTCCCCCAGTATGCCCT
CAAGCTTCGGCCATTTTATGAGACACTTCCTCTGAAGGCTGAGACCGCCCAGCCAATCGT
GGACTGCATCCGCAGCCATCCTGACTGGAGCTCCGCCCACATTGCCGTGGAGACAGGCCT
GAGAGAGTGTCTCAAACATAACTATGTACAGAGTCAGATCAATGCTCGGAATGCATCAGG
TCAGACACCGCTGCACCGGGCATGTGAGCGTGGCGACTCTGCATGCGTGAAGGAGCTGTT
GGAGGAAAGCCAGGCTCGCACCGACATCAAAGACTGCAATGGGGAGACGCCCATGCACTG
TGCGGCCAAGCAGGATACTTCTGCCATAATCCAGATCATGTGCTCGCGGTTGTGTCCGGG
GGTGAACGAGCTGAATAGCAACGGAGAGACGCCGCTTCATGTGGCCTGCCGTCTGGGACG
CGTGGATGCCGTAAAAGCTCTGTTGGAGGGTGGGGCCAAGTGTGATGTCAATGGTGGCAC
TGGTTACGCGATTCACAGTGCCATGAAGTACAGTGAGAAGGGCTGTGTGGAGGAGATCCT
CAAAGCGGACCCAGGCCAGCTCCATGCTGAGGACTCCATGTATGGAGGGACACCTCTCCA
CTGGTCCAAAACTGCTGAGATGTGTCGTTTGCTGCTGGAACACGGCTGTGCGGTGAACTA
CCTCAGTAAGACCGGAGAGAGCCCCCTCCATATTCTGACCAAGAAGGGACGCTTTGAGGC
AGCCATGGTGCTGCTCACCCACGGAGCGAACGCCAACCTAAAGGGCCAGGATGGAAACAC
AGCTCTACACCTCGCTATGAAGAAGGACCACATAGAGCTGATCAAAGCTCTCATTGTGTT
CGGGGCTGATGTGGAGATCCACAACGACCTGGGAGAGACACCTGGACTCATTGCTGCTCG
CACCAGCAAAGGTCCTAATAGAAAGATACTGCTGGACATGCTGTGTAGTGTAGGGGTCCA
GCGGTGCCTCCCACCTTCCCCTGGCAGTCCTCCCCCCTTCTCCAACAACGCCAAGCCTCC
AGGCAATAAAGGCATAGGGTTTGAGGACATCATGTATATGGGGGCTGCCGTCAGTGCAAT
GAGCAGAGGCACATCTGAAGTGGACGGCCCCAGAATGGAAAAAAAGAAGATGGACAGACT
GCTGTGTCTGGATGGTGGAGGTATTAAAGGCCTGGTGTTGATCCAGATGTTGATTGCGCT
GGAGAGAGAAGCCGGTCGGCCCACCAGAGAGCTCTTTGACTGGGTGGCTGGCACCAGCAC
GGGCGGCATCCTGGCCCTCGCTATAATCCATGGTAAATCCATGGAGTACCTGCGCTGCCT
GTACTTTAGGATGAAGGAGCAGGTGTTCAGGGGGTCACGACCTTATGAATCAGCACCACT
GGAGGACTTCCTGAAGAAGGAGTTTGGGGAGAACACCAAGATGACAGACGTCCGATACCC
TAGGGTGATGGTGACCAGCGTTCTAGCAGACAGACATCCAGGTGAGCTGCACATCTTCAG
GAACTATGACCCTCCCTCCGTCCACAGAGAGCCACCATATGCCACCACTGCCACGTTCAA
GCCCCTCACCACCCCACAAGGATGGGAGGATGAGGATGTATTGATAGTAGGATACACAGA
GGAGCCACCCAGAAAGCGTAGGAAGGTGACGGATGAAGAACAACTTGTGTGGCGAGCTGC
CCGCTCCAGCGGCGCTGCCCCCACCTACTTCCGACCAATGGGCCGCTTTCTGGATGGAGG
GCTACTGGCCAATAACCCGACATTAGACGCCATGTCAGAAATCCATCAGTACAATAAAGC
TTTAAAAGTAGAGGGCCATGGAAACGAAGTCAAGAAGTTGGGTATAGTGGTCTCTCTTGG
TACAGGTAAACCTCCTCAGGTGGTGGTGAGCTCTGTGGATGTTTTCCGACCCTCCAACCC
TCTGGAGCTAGCCAAGAGCTTCGTAGGAGCCAAGGAGCTGGGCAAGATGCTGGTGGACTG
TTGTACAGACTCTGATGGCTGCGCAGTGGACAGAGCCGCAGCCTGGTGTGAAATGATCGA
CACCATCTACCACAGATTGAGTCCCCAGTTGTCTCAGGAAGTGATGCTGGATGAGGTGAG
TGACGCAGTCCTGGTGGACATGTTGTGGGAAACCCAGATGTATCTGTATGAGAAGAGGGA
AAAGCTACAGTCCCTGGCAAAGGTGCTACTGGACAAATGA
>Epmoa-GLEAN-10019399_moa
------------------------------------------------------------
----------------------------ATGCAGTTCCTTGGCCGTCTCTTAGACACTGT
GTCCTCTGTGTCAACCCTCTTCACCAACCCCTACCGGGTCAGGGATGTGCCGCTGGCCGA
CTACGCTGGGGGAGGCAAGATCCTTCTGAAAGAGGAAGGACGCATGATCCTGTACAGAAA
CACTCAATGCCAGTCATGGGACTGTCTGCTAATGTGCCCTGAGACGCCTAATGTCACTCT
GAGGCTGTTTCAGGTGGCGTCAGAGGAGGACGCCATGAACTGGTTCCCCCAGTATGCCCT
CAAGCTTCGGCCATTTTATGAGACACTTCCTCTGAAGGCTGAGACCGCCCAGCCAATCGT
GGACTGCATCCGCAGCCATCCTGACTGGAGCTCCGCCCACATTGCCGTGGAGACAGGCCT
GAGAGAGTGTCTCAAACATAACTATGTACAGAGTCAGATCAATGCTCGGAATGCATCAGG
TCAGACGCCGCTGCACCGGGCATGTGAGCGTGGCGACTCTGCATGCGTGAAGGAGCTGTT
GGAGGAAAGCCAGGCTCGCACCGACATCAAAGACTGCAATGGGGAGACGCCCATGCACTG
CGCGGCCAAGCAGGATACTTCTGCCATAATCCAGATCATGTGCTTGCGGTTGTGTCCGGG
GGTGAATGAGCTGAATAGCAACGGAGAGACGCCGCTCCATGTGGCCTGCCGTCTGGGACG
CGTGGATGCCGTAAAAGCTCTGTTGGAGGGTGGGGCCAAGTGTGATGTCAATGGTGGCAC
TGGCTACGCGATTCACAGTGCCATGAAGTACAGTGAGAAGGGCTGTGTGGAGGAGATCCT
CAAAGCGGACCCAGGCCAGCTCCATGCTGAGGACTCCATGTATGGAGGGACGCCTCTCCA
CTGGTCCAAAACTGCTGAGATGTGTCGTTTGCTGCTGGAACACGGCTGTGTGGTGAACTA
CCTCAGTAAGACCGGAGAGAGCCCCCTCCATATTCTGACCAAGAAGGGACGCTTTGAGGC
GGCCATGGTGCTGCTCACCCACGGAGCGAACGCCAACCTGAAGGGCCAGGATGGAAACAC
AGCTCTACACCTCGCTATGAAGAAGGACCACATAGAGCTGATCAAAGCTCTCATTGTGTT
CGGGGCTGATGTGGAGATCCACAACGACCTGGGAGAGACACCTGGACTCATCGCTGCTCG
CACCAGCAAAGGTCCTAATAGAAAGATACTGCTGGACATGCTGTGTAGTGTAGGGGTCCA
GCGGTGCCTCCCACCCTCCCCTGGCAGTCCTCCCCCCTTCTCCAACAACGCCAAGCCTCC
AAGCAATAAAGGCATAGGGTTTGAGGACATCATGTATATGGGGGCTGCCGTCAGTGCAAT
GAGCAGAGTCACATCTGAAGTGGACGGCCCCAGAATGGAGAAAAAGAAGATGGACAGACT
GCTGTGTCTGGATGGTGGAGGTATTAAAGGCCTGGTGTTGATCCAGATGTTGATCGCGCT
GGAGAGAGAAGCCGGTCTGCCCACCAGAGAGCTCTTTGACTGGGTGGCTGGCACCAGCAC
GGGCGGCATCCTGGCCCTCGCTATAATCCACGGTAAATCCATGGAGTACCTGCGCTGCCT
GTACTTCAGGATGAAGGAGCAGGTTTTCAGGGGGTCACGACCTTATGAATCAGCACCACT
GGAGGACTTCCTGAAGAAAGAGTTTGGGGAGAACACCAAGATGACAGACGTCCGATACCC
CAGGGTGATGGTGACCAGCGTTCTAGCAGACAGACATCCAGGTGAGCTGCACATCTTCAG
GAACTATGACCCTCCCTCCGTCCACAGAGAGCCGCCATATGCCACCACTGCCACGTTCAA
GCCCCTCACCACCCCACAAGGATGGGAGGATGAGGATGTATTGATAGTAGGATACACAGA
GGAGCCACCCAGAAAATGTAGGAAGGTGACGGATGAAGAACAACTTGTGTGGCGAGCTGC
CCGCTCCAGCGGCGCTGCCCCCACCTACTTCCGACCAATGGGCCGCTTTCTGGATGGAGG
GCTGCTGGCCAATAACCCGACATTAGACGCCATGTCAGAAATCCATCAGTACAATAAAGC
TTTAAAAGTAGAGGGCCATGGAAATGAAGTCAAGAAGTTGGGTATAGTGGTCTCTCTTGG
TACAGGTAAACCTCCTCAGGTGGTGGTGAGCTCTGTGGATGTTTTCCGACCCTCCAATCC
TCTGGAGCTGGCCAAGAGCTTCGTAGGAGCCAAGGAGCTGGGCAAGATGCTGGTGGACTG
TTGTACAGACTCTGATGGCTGCGCAGTAGACAGAGCCGCAGCCTGGTGTGAAATGATCGA
CACCATCTACCACAGATTGAGTCCCCAGTTGTCTCAGGAAGTGATGCTGGACGAGGTGAG
TGACGCAGTCCTGGTGGACATGTTGTGGGAAACCCAGATGTATCTGTACGAGAAGAGGGA
AAAGCTACAGTCCCTGGCAAAGGTGCTACTGGACAAATGA
>XP-033480568.1_lan
------------------------------------------------------------
----------------------------ATGCAGTTCCTTGGCCGTCTCTTAGACACTGT
GTCCTCTGTGTCAACCCTCTTCACCAACCCCTACCGGGTCAGGGATGTGCCGCTGGCTGA
CTACGCTGGGGGAGGCAAGATCCTTCTGAAAGAGGAAGGACGCATGATCCTGTACAGAAA
CACTCAATGCCAGTCATGGGACTGTCTGCTAATGTTCCCTGAGACGCCTAATGTCACTCT
GAGGCTGTTTCAGGTGGCGTCAGAGGAGGACGCCATGAACTGGTTCCCCCAGTATGCCCT
CAAGCTTCGGCCATTTTATGAGACACTTCCTCTGAAGGCTGAGACCGCCCAGCCAATCGT
GGACTGCATCCGCAGCCATCCTGACTGGAGCTCCGCCCACATTGCCGTGGAAACAGGCCT
GAGAGAGTGTCTCAAACATAACTATGTACAGAGTCAGATCAATGCTCGGAATGCATCAGG
TCAGACGCCGCTGCACCGGGCATGTGAGCGTGGCGACTCTGCATGCGTGAAGGAGCTGTT
GGAGGAAAGCCAGGCTCGCACCGACATCAAAGACTGCAATGGGGAGACGCCCATGCACTG
CGCGGCCAAGCAGGATACTTCTGCCATAATCCAGATCATGTGCTCGCGGTTGTGTCCGGG
GGTGAACGAGCTGAATAGCAACGGAGAGACGCCGCTCCATGTGGCCTGCCGTCTGGGACG
CGTGGATGCCGTAAAAGCTCTGTTGGAGGGTGGGGCCAAGTGTGATGTCAAAGGTGGCAC
TGGCTACGCGATTCACAGTGCCATGAAGTACAGTGAGAAGGGCTGTGTGGAGGAGATCCT
CAAAGCGGACCCAGGCCAGCTCCATGCTGAGGACTCCATGTATGGAGGGACGCCTCTCCA
CTGGTCCAAAACTGCTGAGATGTGTCGTTTGCTGCTGGAACACGGCTGTGCAGTGAACTA
CCTCAGTAAGACCGGAGAGAGCCCCCTCCATATTCTGACCAAGAAGGGGCGCTTTGAGGC
AGCCATGGTGCTGCTCACCCACGGAGCGAATGCCAACCTGAAGGGACAGGATGGAAACAC
AGCTCTACACCTCGCTATGAAGAAGGACCACATAGAGCTGATCAAAGCTCTCATTGTGTT
CGGGGCTGATGTGGAGATCCACAACGACCTGGGAGAGACACCTGGACTCATCGCTGCTCG
CACCAGCAAAGGTCCTAATAGAAAGATACTGCTGGACATGCTGTGTAGTGTAGGGGTCCA
GCGGTGCCTCCCACCCTCCCCTGGCAGTCCTCCCCCCTTCTCCAACAACGCCAAGCCTCC
AAGCAATAAAGGCATAGGGTTTGAGGACATCATGTATATGGGGGCTGCCGTCAGTGCAAT
GAGCAGAGGCAAATCTGAAGTGGACGGCCCCAGAATGGAGAAAAAGAAGATGGACAGACT
GCTGTGTCTGGATGGTGGAGGTATTAAAGGCCTGGTGTTGATCCAGATGTTGATTGCGCT
GGAGAGAGAAGCCGGTCGGCCCACCAGAGAGCTCTTTGACTGGGTAGCTGGCACCAGCAC
GGGTGGCATCCTGGCCCTCGCTATAATCCACGGTAAATCCATGGAGTACCTGCGCTGCCT
GTACTTTAGAATGAAGGAGCAGGTTTTCAGGGGGTCACGACCTTATGAATCAGCACCACT
GGAGGACTTCCTGAAGAAAGAGTTTGGGGAGAACACCAAGATGACAGACGTCCGATACCC
CAGGGTGATGGTGACCAGCGTTCTAGCAGACAGACATCCAGGTGAGCTGCACATCTTCAG
GAACTATGACCCTCCCTCCGTCCACAGAGAGCCACCATATGCCACCACTGCCACGTTCAA
GCCCCTCACCACCCCACAAGGATGGGAGGATGAGGATGTATTGATAGTAGGATACACAGA
GGAGCCACCCAGAAAACGTAGGAAGGTGACGGATGAAGAACAACTTGTGTGGCGAGCTGC
CCGCTCCAGCGGCGCTGCCCCCACCTACTTCCGACCAATGGGCCGCTTTCTGGATGGAGG
GCTACTGGCCAATAACCCGACATTAGACGCCATGTCAGAAATCCATCAGTACAATAAAGC
TTTAAAAGTAGAGGGCCATGGAAACGAAGTCAAGAAGTTGGGTATAGTGGTCTCTCTTGG
TACAGGTAAACCTCCTCAGGTGGTGGTGAGCTCTGTGGATGTTTTCCGACCCTCCAACCC
TCTGGAGCTGGCCAAGAGCTTCGTAGGAGCCAAGGAGCTGGGCAAGATGCTGGTGGACTG
TTGTACAGACTCTGATGGCTGCGCAGTAGACAGAGCCGCAGCCTGGTGTGAAATGATCGA
CACCATCTACCACAGATTGAGTCCCCAGTTGTCTCAGGAAGTGATGCTGGACGAGGTGAG
TGACGCAGTCCTGGTGGACATGTTGTGGGAAACGCAGATGTATCTGTACGAGAAGAGGGA
AAAGCTACAGTCCCTGGCAAAGGTGCTACTGGACAAATGA
