# Supplementary material for: Chromosome-Level Genome Assembly of the Speckled Blue Grouper (Epinephelus cyanopodus) Provides Insight into Its Adaptive Evolution
Source: Biology (Basel). 2022 Dec 13;11(12):1810. doi: 10.3390/biology11121810 (PMC9775623; doi:10.3390/biology11121810)
Supplement: Supplementary file 1 [file biology-11-01810-s001.zip › Supplemental Data/HO01544.align]

>Epmoa-GLEAN-10019418_moa
ATGGCTGTGGCGCATAGAGGTTGTGTTGTGGCTGGATATTTACTCGTACTGCTGCTGGCT
GGGTGCAAAGCGAGGATACACAAGCTCACTTTAAAGAATGAAACTCGGTTTGCCGTCGAC
CTCAACAACTTTGGTTTCTATGCCAATGGGACTCTGGATGTCAACCTGCTTTCTCTGCGC
CTCCCAGAGCAGCTGGTGAACTACAGCCTCTACCCTGTTGGTTTCAGCCTCTCAAGGTCA
CGTGTGAATGGAGTCTTGTCCTACACTGCGGAAGAGACCGAGACATGCCCACTGACTCTC
ACAAAGCTGACCAACAACGAGCCTCTCGTCCTTTTTCTCATTGATATCAGCACCCTCAGT
GTCAATGTGAGAGCTATGGGTGATCAAGACAACATCTTGCGAGCAAAGCCAAAGGGTGAA
TCGCCTAAAGGCCAGAGGAAAGCCAGACAAGCTCCTGCTATTGCTGCTGTTAAACCTGGG
GATAAACAGACAACAAATGGAGAGAACAATGCAGGTCAGACAGACAAGAAGGCTGACAAG
AAGGCTGTTGAAATGGAAAATAAATCTGCGGTTCCGAAGGAAGAAGTTGAGACAGAAG--
----CAAAGCCTTCAGTAGAAGCTACTGAAAAGGATGAAAAGGAATTCCAGCTGGGGAAG
AACACCCAGTTTACTCTAGCTCTGGACAAAGATAAGGACACAGGTTCATACAAATTCAAA
TTCCACATGGTGGTGGGGATGCTGGCGGAGGGTCTGTACAGCCTCAAGTTCCACTACTGT
CAGAACAGGGTGCATGGAATCAAGCTACCCTACTCATTTGCCGTGGAAGTGATAGAGGAG
AATCCAGGTGGCTACCTGTCTGCAGCAGAAATTCCTTTGTCTCGCCTTTACATCGGTATG
GCCGGAGTCTTCTTCACCGCTGCCATGATCTGGGTGTACACACTCATGAAGCACAGGTAC
AGCGTGTTTAAGATCCACTGGCTGATGGCGGCACTGGCCTTCACCAAGTCCACATCATTG
GTTTTCCATAGTATCAATTACCACTTCATCAACACTGAGGGGCATCCCATTGAAGGCTGG
GCTGTCATGTATTACATCACACACCTGCTCAAGGGGGCGCTGCTGTTCATCACACTGGCA
CTGATTGGCACCGGCTGGGCTTTTGTGAAATACATCCTGTCTGACAAGGAAAAGAAGATC
TTCATGATTGTCATCCCTCTGCAGGTCCTGGCTAATGTCGCCTACATCATCATCGAGTCT
ACGGAGGAAGGCTCCAGTGAATATTATCTGTGGAAGGAGATTCTCTTCCTGGTCGACCTC
ATCTGCTGCGGAGCCATCCTTTTCCCTGTTGTCTGGTCCATCCGTCACCTACAGGAGGCT
TCTAGCACCGACGGCAAAG---------------------------------------CT
GCAATGAATTTGGAGAAGCTCAAGCTCTTCCGGCATTATTACGTTATGATTGTGTGTTAT
ATCTACTTCACAAGGATCATAGCCATCCTGCTCAAGGTCACTATGCCTTTCCAGTGGCAG
TGGTGCTACGAGTTTCTGGTGGAGGTGTCTACTCTGATCTTCTTCGTGTTGACGGGCTAC
AAGTTCAGACCAGCATCCAACAACCCCTACCTCCAGCTTCCCCAGGACGAGGAGGATGTA
GAGGCGGATGAAGT----ACCGAGCACCAACACCAGCTTTTGCACCGAGTCAAAGGAATG
TCTTGAATATCAGCTGGTCTGCAAAACAGATGAATATGAGGTGCGA----CACTACAGCC
CCACTC------------------------------------------------------
------------------------------------------------------------
------------------------------------------------------------
------------------------------------------------------------
---------------------------------------------GCTGGGTGTCAACAG
ACGCCGAAGCCTACTTCATGGGCGTGGGTGCAGCCATGGCTTTCAGGAGACTTTTCCAGT
ACATCACTGGAGCCAATGAAGGAGGCATCCAGATGGAGATGACCGCCCCTGTTCTGGTCA
AGATCCCAGAGGAGACCAAGATGTGGGAGCCGGCTATCTACTCACTTAACTTCCCCCTGC
CGGCAGCCTATCAGGAGAAGCCGCCCGTGCCCACCAATGACAAGCTGTATTTCACTGAGA
TGCCAGAGATGGATGTCTATGTGAGGAGTTATGGAGGCTGGATGCTGTCAGTCACCTCCA
GGCTTCACGCTCATCTGCTGACTAAAGAACTGGCAAGGGTTCGAGCTTCCTACAACCACA
GCTACCACTATGGAGTCGGCTATGACAGTCCCTTGAAGCTGTTGAACAGGCACAATGAGG
TTTGGTACGTGGCCGAGGGGGAGCTAGTTTGCACGGATCCGCAGGAGCCGACCCCTGCGC
ACACACCCAGGCCAACTCAGACCAACTCACCCACAGACTCTTCATCTGACCCGCTCCCTC
ACACACTCTCTGATTCACCCTCACTCACTCCCTCCAACCTATCCTCAAATACAACGTCCA
ACGCATCCTCACCAACGCTGTCTGACACCCCCGCTCTCCCCCCATCCAACGCTCCTCCCA
GTCCATCAACCAACCTGCCTGCTGACGCCCCGTTCAGCCAAACCCCCACCTCCACTCAGA
TCCTGCTGGACCCCACAACCAACTCCTCCGACCCCGCCTCTGTGAGCCCGTCCCTGGAGC
CCCAGTCTGACGCCGCCCTATTGAACAGCACAGCCCACAGCTCTCTGGATACACAAGCTG
ACAGCAGCCCCGTGGTCGAGCCAGTCGACGCTCATTAG
>Ecy-GLEAN-10022907_Ecy
ATGGCTGTGGCGCATAGAGGTTGTGTTGTGGCTGGATATTTACTCGTACTGCTGCTGGCT
GGGTGCAAAGCGAGGATACACAAGCTCACTTTGAAGAATGAAACTCGGTTTGCCGTCGAC
CTCAACAACTTTGGTTTCTATGCCAATGGGACTCTGGATGTCAACCTGCTTTCTCTGCGC
CTCCCAGATCAGACGGTGAACTACAGCTTCTACCCTGTTGGTTTCAGCCTCTCAAGGTCA
CGTGTGAATGGAGTCTTGTCCTACACTGCGGAAGAAACCGAGACATGCCCGCTGACTCTC
ACAAAGCTGACCAACAACGAGCCTCTCGTCCTTTTTCTCATCGACTACAGCACCCTCAGT
GTCAATGTGAGAGCTATGGGTGATCAAGACAACATCTTGCGAGCAAAGCCAAAGGCTGAC
TCACCTAAAGGCCAGAGGAAAGTCAGGCAAGCTCGTGCTATTACTGCTGTTAAACCTGGG
GATAAACCGACAACAAATGGAGAAAACAATGCAGATCAGACA------------GTCAAG
AAGACTGTTGAAGTGGAAAGTAAGCCTGCGGTTCAGAGGGAAGAAGTTAAGACAGAAGCA
AAGCCAAAGCCTTCA------------------------------------CTGGGGAAG
AACGCCCAGTTTACTCTCGCTCTGGACAAAGATACGGACACAGGTTCATACAAATTCAAA
TTCCACATGAGGGTGGGGATGCTGGCGGAGGGTCTGTACAGCCTCAAGTTCCACTACTGT
CGGAACAGGGGGCAAGAAAAGAAGCTACACTACTCATTCGCCGTGGAAGTGATAGAGAAG
AATCCAGGCGGCTACCTGTCTGCAGCAGAAATTCCTTTGTCTCGCCTTTACATCGGTATG
GCCGGAGTCTTCTTCACCGCTGCCATGATCTGGGTGTACACACTCATGAAGCACAGGTAC
AGCGTTTTTAAGATCCACTGGCTGATGGCGGCACTGGCCTTCACCAAGTCCACATCATTG
GTTTTCCATAGTATCAATTACCACTTCATCAACACTGAGGGGCATCCCATTGAAGGCTGG
GCAGTCATGTATTACATCACACACCTGCTCAAGGGGGCGCTGCTGTTCATCACGCTGGCA
CTGATCGGCACCGGCTGGGCTTTTGTGAAATACATCCTGTCTGACAAGGAAAAGAAGATC
TTCATGATTGTCATCCCTCTGCAGGTCCTGGCTAATGTCGCCTACATCATCATCGAGTCT
ACGGAGGAAGGCTCCAGTGAATATTATCTGTGGAAGGAGATTCTCTTCCTGGTCGACCTC
ATCTGCTGCGGAGCCATCCTTTTCCCTGTTGTCTGGTCCATCCGTCACCTACAGGAAGCT
TCGAGCACCGACGGCAAAG---------------------------------------CT
GCAATGAATTTGGAGAAGCTCAAGCTCTTCCGGCATTATTACGTTATGATTGTGTGTTAT
ATCTACTTCACAAGGATCATAGCCATCCTGCTCAAGGTCACTATGCCTTTCCAGTGGCAG
TGGTGCTACGAGTTTCTGGTGGAGGTGTCTACTCTGATCTTCTTCGTGTTGACGGGCTAC
AAGTTCAGACCAGCATCCAACAACCCCTACCTCCAGCTTCCCCAGGACGAGGAGGATGTA
GAGGCAGATGAAGTTGTGACTGAG--------TCAG---GTGCACTG----GAGGGAATT
TCCAAAGT-------------CAAGA-AGACGTGTAACGGACGCGAGCGCCAGAAAGAGT
CCACCT------------------------------------------------------
------------------------------------------------------------
------------------------------------------------------------
------------------------------------------------------------
------------------------------------------------------------
------------------------------------------------------------
------------------------------------------------------------
------------------------------------------------------------
------------------------------------------------------------
------------------------------------------------------------
------------------------------------------------------------
------------------------------------------------------------
------------------------------------------------------------
------------------------------------------------------------
------------------------------------------------------------
------------------------------------------------------------
------------------------------------------------------------
----------------------------------------TGTGA---------------
------------------------------------------------------------
--------------------------------------
>E.fuscoguttatus.28312_fus
ATGGCTGTGGCGCATAGAGGTTGTGTTGTGGCTGGATATTTACTCGTACTGCTGCTGGCT
GGGTGCAAAGCGAGGATACACAAGCTCACTTTAAAGAATGAAACCCGCTTTGCCGTCGAT
CTCAACAACTTTGGTTTCTATGCCAATGGGACTCTGGATGTCAACCTGCTTTCTCTGCGC
CTCCCAGAGCAGCTGGTGAACTACAGCCTCTACCCTGTTGGTTTCAGCCTCTCAAGGTCA
CGTGTGAATGGAGTCTTGTCCTACACTGCGGAAGAGACCGAGACATGCCCACTGACTCTC
ACAAAGCTGACCAACAACGAGCCTCTCGTCCTTTTTCTCATCGATATCAGCACCCTCAGT
GTCAACGTGAGAGCTATGGGTGATCAAGACAACATCTTGCAAGCAAAGCCAAAGGGTGAA
TTGCCTAAAGGCCAAAGGAAAGCCAGGCAAGCTCCTGCTAATACTGCTGTTAAACCTGGG
GATAAACCGACAACAAATGGAGAAAACAATGCAGATCAGACAGACAAGAAGGCTGACAAG
AAGGCTGTTGAAACGGAAGATAAATCTGCGGTTCCGAAGGACGAAGTTAAGACAGAAGCA
AAGCCAAAGCCTTCAGTAGAAGCTACTGAAAAGGATGAAAAGGAATTCCAGCTGGGGAAG
AACACCCAGTTTACTCTAGCTCTGGACAAAGATAAGGACACAGGTTCATACAAATTCAAA
TTCCACATGGTGGTGGGGATGCTGGCAGAGGGTCTGTACAGCCTCAAGTTCCACTACTGT
CAGAACAGGGTGCATGGAATCAAGCTACCCTACTCATTTGCCGTGGAAGTGATAGAGGAG
AATCCAGGCGGCTACCTGTCTGCAGCAGAAATTCCTTTGTCTCGCCTTTACATCGGTATG
GCCGGAGTCTTCTTCACCGCTGCCATGATCTGGGTGTACACACTCATGAAGCACAGGTAC
AGCGTGTTTAAGATCCACTGGCTGATGGCGGCACTGGCCTTTACCAAGTCCACATCATTG
GTTTTCCATAGTATCAATTACCACTTCATCAACACTGAGGGGCATCCCATTGAAGGCTGG
GCTGTCATGTATTACATCACACACCTGCTCAAGGGGGCGCTGCTGTTCATCACACTGGCA
CTGATCGGCACTGGCTGGGCTTTTGTGAAATACATCCTGTCTGACAAGGAAAAGAAGATC
TTCATGATTGTCATCCCTCTGCAGGTCCTGGCTAATGTCGCCTACATCATCATCGAGTCT
ACGGAGGAAGGCTCCAGTGAATATTATCTGTGGAAGGAGATTCTCTTCCTGGTCGACCTC
ATCTGCTGCGGAGCCATCCTTTTCCCTGTTGTCTGGTCCATCCGTCACCTACAGGAGGCT
TCTAGCACCGACGGCAAAG---------------------------------------CT
GCAATGAATTTGGAGAAGCTCAAGCTCTTCCGGCATTATTACGTTATGATTGTGTGTTAT
ATCTACTTCACAAGGATCATAGCTATCCTGCTCAAGGTCACTATGCCTTTCCAGTGGCAG
TGGTGCTACGAGTTTCTGGTGGAGGTGTCTACTCTGATCTTCTTCGTGTTGACGGGCTAC
AAGTTCAGACCAGCATCCAACAACCCCTACCTCCAGCTTCCCCAGGACGAGGAGGATGTA
GAGGCGGATGAAGTTGTGACTGAG--------TCAG---GTGCACTG----GAGGGAATT
TCCAAAGT-------------CAAGA-AGACGTGTAACGGACGCGAGCGCCAGAAAGAGT
CCACCT------------------------------------------------------
------------------------------------------------------------
------------------------------------------------------------
------------------------------------------------------------
------------------------------------------------------------
------------------------------------------------------------
------------------------------------------------------------
------------------------------------------------------------
------------------------------------------------------------
------------------------------------------------------------
------------------------------------------------------------
------------------------------------------------------------
------------------------------------------------------------
------------------------------------------------------------
------------------------------------------------------------
------------------------------------------------------------
------------------------------------------------------------
----------------------------------------TGTGA---------------
------------------------------------------------------------
--------------------------------------
>XP-033480605.1_lan
ATGGCTGTGGCGCATAGAGGTTGTGTTGTGGCTGGATATTTACTCGCACTGCTGCTGGCT
GGGTGCAAAGCGAGGATACACAAGCTCACTTTAAAGAATGAAACTCGGTTTGCCGTCGAT
CTCAACAATTTTGGTTTCTATGCCAATGGGACTCTGGATGTCAACCTGCTTTCTCTGCGC
CTCCCAGAGCAGCCGGTGAATTACAGCCTCTACCCTGTTGGTTTCAGCCTCTCAAGGTCA
CGTGTGAATGGAGTCTTGTCCTACACTGCGGAAGAGACCGAGACATGCCCACTGACTCTC
ACAAAGCTGACCAACAACGAGCCTCTCATCCTTTTTCTCATCGATATCAGCACCCTCAGT
GTCAATGTGAGAGCTATGGGTGATCAAGACAACATCTTGCGAGCAAAGCCAAAGGGTGAA
TCGCCTAAAGGCCAGAGGAAAGCCAGGCAAGCTCTTGCTAATACTGCTGTTAAACCCGGG
GATAAACAGACAACAAATGGAGAAAACAATGCAGGTCAGACAGACAAGAAGGCTGACAAG
AAGGCTGTTGAAATGGAAAATAAACCTGCGGTTGCAAAGGAAGAAGTTGAGACAGAAGCA
AAGCCAAAGCCTTCAGTAGAAGCTACTGAAAAGGATGAGAAGGAATTCCAGCTGGGGAAG
AACACCCAGTTTACTCTAGCTCTGGACAAAGATAAGGACACAGGTTCATACAAATTCAAA
TTCCACATGGTGGTGGGGATGCTGGCGGAGGGTCTGTACAGCCTCAAGTTCCACTACTGT
CAGAACAGGGTGCAAGGAATCAAGCTACCCTACTCATTTGCCGTGGAAGTGATAGAGGAG
AATCCAGGTGGCTACCTGTCTGCAGCAGAAATTCCTTTGTCTCGCCTTTACATCGGTATG
GCCGGAGTCTTCTTCACCGCTGCCATGATCTGGGTGTACACACTCATGAAGCACAGGTAC
AGCGTGTTTAAGATCCACTGGCTGATGGCAGCACTGGCCTTTACCAAGTCCACATCATTG
GTTTTCCATAGTATCAATTACCACTTCATCAACACTGAGGGGCATCCCATTGAAGGCTGG
GCTGTCATGTATTACATCACACACCTGCTCAAGGGGGCGCTGCTGTTCATCACACTGGCA
CTGATCGGCACCGGCTGGGCTTTTGTGAAATACATCCTGTCTGACAAGGAAAAGAAGATC
TTCATGATTGTCATCCCTCTGCAGGTCCTGGCTAATGTCGCCTACATCATCATCGAGTCT
ACAGAGGAAGGCTCCAGTGAATATTATCTGTGGAAGGAGATTCTCTTCCTGGTCGACCTC
ATCTGCTGCGGAGCCATCCTTTTCCCTGTTGTCTGGTCCATCCGTCACCTACAGGAGGCT
TCTAGCACCGACGGCAAAGAAAATGTCAAAGTCATGGGAGTATTACCAGCTGCTGAATCT
GCAATGAATTTGGAGAAGCTCAAGCTCTTCCGGCATTATTACGTTATGATTGTGTGTTAT
ATCTACTTCACAAGGATCATAGCCATCCTGCTCAAGGTCACTATGCCTTTCCAGTGGCAG
TGGTGCTACGAGTTTCTGGTGGAGGTGTCTACTCTGATCTTCTTCGTGTTGACGGGCTAC
AAGTTCAGACCAGCATCCAACAACCCCTACCTCCAGCTTCCCCAGGATGAGGAGGATGTA
GAGGCGGATGAAGTTGTGACTGAG--------TCAG---GTGCACTG----GAGGGAATT
TCCAAAGT-------------CAAGA-AGACGTGTAACGGACGCGAGCGCCAGAAAGAGT
CCACCT------------------------------------------------------
------------------------------------------------------------
------------------------------------------------------------
------------------------------------------------------------
------------------------------------------------------------
------------------------------------------------------------
------------------------------------------------------------
------------------------------------------------------------
------------------------------------------------------------
------------------------------------------------------------
------------------------------------------------------------
------------------------------------------------------------
------------------------------------------------------------
------------------------------------------------------------
------------------------------------------------------------
------------------------------------------------------------
------------------------------------------------------------
----------------------------------------TGTGA---------------
------------------------------------------------------------
--------------------------------------
>OF02641-RA_aka
ATGGCTGTGGCGCATAGAGGTTGTGTTGTGGCTGGATATTTACTCGTACTGCTGCTGGCT
GGATGCAAAGCGAGGATACACAAGCTCACTTTAAAGAATGAAACTCGGTTTGCTGTCGAC
CTTAACAACTTTGGTTTCTATGCCAATGGGACTCTGGATGTCAGCCTGCTTTCTCTGCGC
CTCCCAGAGCAGCTGGTGAACTACAGCCTCTACCCTGTTGGTTTCAGCCTCTCAAGGTCA
CGTGTGAATGGAGTCTTGTCCTACACTGCGGAAGAGACCGAGACATGCCCGCTGACTCTC
ACAAAGCTGACCAACAACGAGCCTCTCGTCCTTTTTCTCATCGATATCAGCACCCTCAGT
GTCAATGTGAGAGCTATGGGTGATCAAGACAACATGTTGCGAGCAAAGCCAAAGGGTGAC
TCGCCTAAAGGCCAGAGGAAAGTCAGGCAAGCTCCTGCTATTACTGCTGTTAAACCTGGG
GATAAACAGACAACAAATGGAGAAAACAATGCAGGTCAGACA------------GTCAAG
AAGGCTGTTGAAGTGGAAAATAAGCCTGCGGTTCAGAGGGAAGAAGTTGAGACAGAAGCA
AAGCCAAAGCCTTCAGTAGAAGCTCCTGAAAAGGATGAAAAGGAATTCCAGCTGGGGAAG
AACACCCAGTTTACTCTCGCTCTGGACAAAGATAAGGACACAGGTTCATACAAATTCAAA
TTCCACATGGTGGTGGGGATGCTGGCGGAGGGTCTGTACAGCCTCAAGTTCCACTACTGT
CAGAACAGGGTGCAAGGAATCAAGCTACCCTACTCATTTACCGTGGAAGTGATAGAGAAG
AATCCAGGCGGCTACCTGTCTGCAGCAGAAATTCCTTTGTCTCGCCTTTACATCGGTATG
GCCGGAGTCTTCTTCACCGCTGCCATGATCTGGGTGTACACACTCATGAAGCACAGGTAC
AGTGTGTTTAAGATCCACTGGCTGATGGCAGCACTGGCCTTCACCAAGTCCACATCATTG
GTTTTCCATAGTATCAATTACCACTTCATCAACACTGAGGGGCATCCCATTGAAGGCTGG
GCTGTCATGTATTACATCACACACCTGCTCAAGGGGGCGCTGCTGTTCATCACACTGGCA
CTGATCGGCACCGGCTGGGCTTTTGTGAAATACATCCTGTCTGACAAGGAAAAGAAGATC
TTCATGATTGTCATCCCTCTGCAGGTCCTGGCTAATGTCGCCTACATCATCATCGAGTCT
ACGGAGGAAGGCTCCAGTGAATATTATCTGTGGAAGGAGATTCTCTTCCTGGTCGACCTC
ATCTGCTGCGGAGCCATCCTTTTCCCTGTTGTCTGGTCCATCCGTCACCTACAGGAAGCT
TCGAGCACCGACGGCAAAG---------------------------------------CT
GCAATGAATTTGGAGAAGCTCAAGCTCTTCCGGCATTATTACGTTATGATTGTGTGTTAT
ATCTACTTCACAAGGATCATAGCCATCCTGCTCAAGGTCACTATGCCTTTCCAGTGGCAG
TGGTGCTACGAGTTTCTGGTGGAGGTGTCTACTCTGATCTTCTTCGTGTTGACGGGCTAC
AAGTTCAGACCAGCATCCAACAACCCCTACCTCCAGCTTCCCCAGGACGAGGAGGATGTA
GAGGCAGATGAAGTTGTGACTGAG--------TCAG---GTGCACTG----GAGGGAATT
TCCAAAGT-------------CAAGA-AGACGTGTAACGGACGCGAGCGCCAGAAAGAGT
CCACCTTTAAATCCACCGGAGCCCGTCAGAGTGCAGCAGACTGCAGTCTCCATCACACCG
CTCCGCCTCCCTGCACTCCCCTGGCAGGTGGAAAGGACACGCACAACGGGGCCGGGACAA
TGGCTTTCATCTCAGTCTTGGCGTTGTTGGCCCTAGTGGTCTCTGCTGAAGGAAGTGTTG
GACCGAGCACCAACACCAGCTTTTGCACCGAGTCAAAGGAATGTCTTGAATATCAGCTGG
TCTGCAAAACAGATGAATATGAGGTGCGACACTACAGCCCCACTCGCTGGGTGTCAACGG
ACGCCGAAGCCTACTTCATGGGCGTGGGTGCAGCCATGGCTTTCAGGAGACTTTTCCAGT
ACATCACTGGAGCCAATGAAGGAGGCATCCAGATGGAGATGACCGCCCCTGTCCTGGTCA
AGATCCCAGAGGAGACCAAGATGTGGGAGCCGGCTATCTACTCTCTTAACTTCCCCCTGC
CGGCAGCCTATCAGGAGAAGCCGCCCGTGCCCACCAATGACAAGCTGTATTTTACTGAGA
TGCCAGAGATGGATGTCTATGTGAGGAGTTATGGAGGCTGGATGCTGTCAGTCACCTCCA
GGCTTCACGCTCATCTGCTGACTAAAGAACTGGCGAGGGTTCGAGCTTCCTACAACCACA
GCTACCACTATGGAGTGGGCTATGACAGTCCCTTGAAGCTGTTGAACAGGCACAATGAGG
TTTGGTACGTGGCCGAAGGGGAGCTAGTTTGCACGGATCCGCAGGAGCCGACCCCTGCGC
ACACACCCAGGCCGACTCAGACCAACTCACCCACAGACTCTCCATCTGACCCGCTCCCTC
ACACACTCTCTGATTCACCCTCACTCAC-CCCTCCAACCTATCCTCAAACACAACGTCAA
ACGCATCCTCGCCAACGCTGTCTGACACCCCCGCTCTCCCCCCATCCAACGCTCCTCCCA
GTCCATCAACCAACCTGCCCGCCGACGCCCCGTTCAGCCAAACCCCCACCTCCGCCCAGA
TCCTGCTGGACCCCACAACCAACTCCTCCGACCCCGCCTCTGTGA---------------
------------------------------------------------------------
--------------------------------------
>C.altivelis-GLEAN-10025483_alt
ATGGCTGTGGCGCATAGAGGTTGTGTTGTGGCTGGATATTTACTCGTACTGCTGCTGGCT
GGGTGCAAAGCGAGGATACACAAGCTCACTTTAAAGAATGAAACTCGGTTTGCCGTCGAC
CTCAACAACTTTGGTTTCTATGCCAATGGGACTCTGGATGTCAACCTGCTTTCTCTGCGC
CTCCCAGAGCAGCTGGTGAACTACAGCCTCTACCCTGTTGGTTTCAGCCTCTCAAGGTCA
CGTGTGAATGGAGTCTTGTCCTACACTGCGGAAGAGACTGAGACATGTCCACTGACTCTC
ACAAAGCTGACCAACAACGAGCCTCTCGTCCTTTTTCTCATCGATATCAGCACCCTCAGT
GTCAATGTGAGAGCTATGGGTGATCAAGACAACATCTTGCGAGCAAAGCCAAAGGGTGAA
TCGCCTAAAGGCCAAAGGAAAGCCAGGCAAGCTCCTGCTATTATTGCTGTTCAACCTGGG
GATAAACAGACAACAAGTGGAGAAAACAATGCAGGTCAGACA------------GGCAAG
AAGGCTGTTGAAATGGTAAATAGGCCTACGGTTCAGAAGGAAGAAGTTGAGACAGAAGCA
AAGCCAAAGCCTTCAGTAGAAGCTACTGAAAAGGATGAAAAGGAATTCCAGCTGGGGAAG
AACACCCAGTTTACTCTCGCTCTGGACAAAGATAAGGACACAGGTTCATACAAATTCAGA
TTCCACATGGTGGTGGGGATGCTGGCGGAGGGTCTGTACAGCCTCAAGTTCCACTACTGT
CAGAACAGGGTGCATGGAATCAAGCTACCCTACTCATTTGCCGTGGAAGTGATAGAGGAG
AATCCAGGCGGCTACTTGTCTGCAGCAGAAATTCCTTTGTCTCGCCTTTACATCGGTATG
GCCGGAGTCTTCTTCACCGCTGCCATGATCTGGGTGTACACACTCATGAAGCACAGGTAC
AGCGTGTTTAAGATCCACTGGCTGATGGCGGCACTGGCCTTCACCAAGTCCACATCATTG
GTTTTCCATAGTATCAATTACCACTTCATCAACACTGAGGGGCATCCCATTGAAGGCTGG
GCTGTCATGTATTACATCACACACCTGCTCAAGGGGGCGCTGCTGTTCATCACACTGGCA
CTGATCGGCACCGGCTGGGCTTTTGTGAAATACATCTTGTCTGACAAGGAAAAGAAGATC
TTCATGATTGTCATCCCTCTGCAGGTCCTGGCTAATGTCGCCTACATCATCATCGAGTCT
ACAGAGGAAGGCTCCAGTGAATATTATCTGTGGAAGGAGATTCTCTTCCTGGTCGACCTC
ATCTGCTGCGGAGCCATCCTTTTCCCTGTTGTCTGGTCCATCCGTCACCTACAGGAGGCT
TCTAGCACCGACGGCAAAG---------------------------------------CT
GCAATGAATTTAGAGAAGCTCAAGCTCTTCCGGCATTATTACGTTATGATTGTGTGTTAT
ATCTACTTCACAAGGATCATAGCCATCCTGCTCAAGGTCACTATGCCTTTCCAGTGGCAG
TGGTGCTACGAGTTTCTGGTGGAGGTGTCTACTCTGATCTTCTTCGTGTTGACGGGCTAC
AAGTTCAGACCAGCATCCAACAACCCCTACCTCCAGCTTCCCCAGGACGAGGAGGATGTA
GAGGCAGATGAAGTTGTGACTGAG--------TCAG---GTGCACTG----GAGGGAATT
TCCAAAGT-------------CAAGA-AGACGTGTAACGGACGCGAGCGCCAGAAAGAGT
CCACCT------------------------------------------------------
------------------------------------------------------------
------------------------------------------------------------
------------------------------------------------------------
------------------------------------------------------------
------------------------------------------------------------
------------------------------------------------------------
------------------------------------------------------------
------------------------------------------------------------
------------------------------------------------------------
------------------------------------------------------------
------------------------------------------------------------
------------------------------------------------------------
------------------------------------------------------------
------------------------------------------------------------
------------------------------------------------------------
------------------------------------------------------------
----------------------------------------TGTGA---------------
------------------------------------------------------------
--------------------------------------
