# Supplementary material for: Chromosome-Level Genome Assembly of the Speckled Blue Grouper (Epinephelus cyanopodus) Provides Insight into Its Adaptive Evolution
Source: Biology (Basel). 2022 Dec 13;11(12):1810. doi: 10.3390/biology11121810 (PMC9775623; doi:10.3390/biology11121810)
Supplement: Supplementary file 1 [file biology-11-01810-s001.zip › Supplemental Data/HO01546.align]

>XP-033479155.1_lan
ATGACAAGTTACAGCAA-----------------------TGGAGGATTCTTCAACCCTG
CCTACCATG------ACAGCGATACTCTGGAAATTGATAGAAGGTCTTCCAACAGAACCC
ACCACGCTAACCCCTATGCCAGGGGTGA-----GAGGGTGGATGTGTATAACTCGTACAC
TGGTCAGACCAGCAGGGAT-GATGCTGTGGGGGGAGTGCCCTGGGGGGGCTGGCA-----
-------------GGAGGAGAGCTGGAGGGGG------AGGGAAAGCATCCCCATGGGCC
TCGTTTCAACGCGCCCTGGGAGTCCTCCATGGCAGCATGACCACAATCACAGTACGTTCC
AAATCCCAGCTGACTCTCAGTATGATCGATCACTTCCTGTTCACCTTCCTTCTGCAACAT
CAGGGAACATGACAATGAGATGGAGGGGAATGGCAATGAGGAGGATGAGCATGTTTCCTA
ACGGTGATCCTGCCCACCTAGCTCTCACAGAGGATGCCATCAGGAGCGAGATGGAGAACG
--------------------------------AGGAACAGAACCTTGTCAAAGAGC-TCG
TTGCCCTGTCAACAAGAGACCAAATTCGGGCCATTCGAGACCTTCCAATGAGCTTTGAAG
AGAAGAAACATATCAGGAGCCAGGTGCTGGCATTCAAGTCTTCCAAAC--AATCTCGCCA
GTTCAAATGTTTTGCAGATTGCTCTGAGAGTGTGTCACTGTCTTTCCGCAGGTGTGGCTA
CAGTTTAAGGTCAGCCAGGCAGACCCTGCAGCTGTGGCAAGGCATCATGAAAGAAATCAG
TGGCAAGTTTGGCACCAGCGTCCTCTCTTACTTTGTTTTCCTCAAGTGGCTGCTCATGTT
CAACATTTTCTCCTTCCTGGTCAACTTTGGCTTTATCACCATCCCGCTGCTTGTTTACGA
CCTCACACCCAACATACCTCCGAATGTGAGCTTCAGTGGGCTGGAGATACTGACTGGAGC
TGGTTACTTCAACTACACCGTCATGTACTACGGTGGCTACAGCAATGAAACCCTGGTGGG
TCTGGTGGAGTACAACATGCAGTTAGCCTACTTCTTCACTATTGCAGTCTACATGGTTCT
GTGTGGAATCGCACTCATCTTCAGCATGGCCAGCTCATTCAGGAAAAACTACGTACTAGC
AGACTCGACTTCAAACAGCGCTTGGCAGCTTCTGTGCAGCTGGGATTTTAATATTACCAA
TGAGAGAGCAGTGAGACAGCGCAAGAACAATCTACGTATCCAACTAAAGGAGTCTTTGTC
AGAGAAGGCCCAGAGGGAGCTGCTAACCCTCTCTGAAAAGCTGAAGCACTTTGGAGTTCA
TATTGGTTCCTGGCTCCTCTCCACCGGCTTGGCTGTTGGCTGTGGAGCTAGCATCCATTA
CCTCTGCCAATACGAACAGCAGCAGGCCACAGACACCGCCAGCTGGTCTCTGCTTGAGGA
GGCAGAGACTCTCCTGGTTCCCTTTGTGGTGTCTCTGATTAACCTGGTCGTCCCGCTCTT
CTACTCCCTCTTCAACAAGTTTGAGCCCTACTCCAGCCAGCGCAGACAGATCTATGCTCT
GGTGGTCAGAAATGTGTTTCTCAAGATGTCCATTCTGGCTGTCTTGTGTTATCACTGGAT
GAATGTGGTGGCTAACAAGTTTTCATGTTGGGAGTCCATGGTGGGACAGGCTTTGTACCG
TCTGGTCATTTTTGATTTCCTTTTCCTGATGTTGGGATCCTTTTTTGGAGAGTTTCTTAG
CAATGTGGTTGGGACGAGATTACTACCTCGTCTGGGGGTTCCAGAGTTTGACGTAGCCAG
AAATGTCCTCGAACTCATCTACGCACAGACTCTGGCCTGGATTGGAATCTACTTCTCTCC
TCTGCTGCCGGCCATTCAGATCCTCAAATTCTTCATTTTGTTCTACTTAAAGAAGGTCAG
CCTGACCCAGAACTGCCAGCCTCCGAGGCGATCAGGCAGAGCAGCTCAGATGCAAACCAT
CTTCATCGCCCTCCTCTTCTTCCCTTTCTTTGTGGGAGCCCTGTCCATGGTTGCATACAC
TGCCTGGAGATTGACTCCCTCAGAGCAGTGCGGTCCTTTTCGGGGACTCAACAGCACCTT
CAGTGTGGTTGGAGTGTGGATGGATGATCTGCAGGACATCCCTGGTTCTCAATGGGCTGT
CTGGATCTACGAAAATGTCATCAGGAGTGAAATCTTCTACTTTCTCATCTCACTCATCAT
AATCGTCATTATATACATCTTCTGGCAAGTCACTCAGGGCCGCAAGCAGCTTATTAGTCT
ACTGAGACAACAGATTGTTAATGAAGGGAAAGACAAGTCCTTCTTGTTAGACAAACTCCA
GAATCTCCAGAAATCTCATCCTGATAAAAAATCCAAAAAGAGGAATCAGAAAAAGCACAC
CAAACGGCGTTCAGATGACAACTCCTCAAGCGGCCAGTCCAACTCAAACGCCATGGTTCA
GGCTTTACTCGCTCGCCAGCAGCTTGAAGAAGAGGAAGAAAGACGCAGTGGTGGTGTGCC
CGTTCCCTCCGACATCTCCACTTCCAGCAGTGTGATTCAGGCCATGTGGGCCCGTCAGAG
AGCTGAGGACCAAGATGGAGATAAATCATCCTCCAGCGCCCTCACGCAGGCCATGCAGGC
CAGGCAGAGGGCCGAGGGTCAGGAGAGCGATGACTATTACAGCACGGGTTTTTTTGAAAA
CCCTCTCAACACATCCAGCGCTGTCACACGGGCGATGCAAGCCAGACACAGAGCAGAGGA
TGTCACAGATGATGCACATGATCAGCCATCCTCTGTGTCAAGTGTTATGATGCAGGTCAT
GCAAGCCAGGCAGAGAGCAGAGGCAGAGGACAGGACTCAGATGGTCCCACCTCCTCCACA
AAACCCAGCTCCAGCAGGCTCCAGCGCTCTCATACAGGCCATGTTGGCCCGGCAGCAGGC
TCAGAATGAGTATGATGACGGT--------------------------------------
------------------------------------------------------------
------------------------------------------------------------
------------------------------------------------------------
------------------------------------------------------------
------------------------------------------------------------
------------------------------------------------------------
------------------------------------------------------------
------------------------------------------------------------
------------------------------------------------------------
------------------------------------------------------------
------------------------------------------------------------
------------------------------------------------------------
------------------------------------------------------------
------------------------------------------------------------
------------------------------------------------------------
------------------------------------------------------------
------------------------------------------------------------
------------------------------------------------------------
------------------------------------------------------------
------------------------------------------------------------
------------------------------------------------------------
------------------------------------------------------------
---------------------TACTGA---------------------------------
-------------------------
>E.fuscoguttatus.28379_fus
ATGACAAGTTACAGCAA-----------------------CGGAGGATTCTTCAACCCTG
CCTACCATG------ACAGCGATACTCTGGAAATTGATAGAAGGTCTTCCAACAGAACCC
ACCATGCTAACCCCTATGCCAGGGGTGA-----GAGGGTGGATGTGTATAACTCGTACAC
TGGTCAGACCAGCAGGGAT-GATGCTGTGGGGGGAGTGCCCTGGGGGGGCTGGCA-----
-------------GGAGGAGAGCTGGAGGGGG------AGGGAAAGCATCCCCATGGGCC
TCGTCTCAACGCGCTCTGGGAGTCCTCCATGGCAGCATGACCACAATCACAGTACGTTCC
AAATCCCAGGTGACTCTCAGTACGATCGATCACATCCTGTTCACCTTCCTTCTGCAGCAT
CAGGGAACATGACAATGAGATGGAGGGGAATGACAATGAGGAGGATGAGCATGTTTCCTG
ACGGTGATCCGGCCCACCTAGCTCTCACAGAGGATGCCATCAGGAGTGAGATGGAGAACG
--------------------------------AGGAACAGAACCTCGTCAAAGAGC-TCG
TTGCCCTGTCAACAACAGACCGAATTCGGGCCATTCGAGACCTTCCAATGAGCTTTGAAG
AGAAGAAACATATCAGGAGCCAGGTGCTGGCATTCAAGTCTTCCAAAC--AATCTCGCCA
GTTCACATGTTTTGCAGATTGCTCTGAGAATGTGTCACTGTCTTTCCGCAGGTGCGGCTA
CAGTTTAAGTTCAGCTAGGCAGACCCTGCAGCTGTGGCAAGGCATCATGAAAGAGATCAG
TGGCAAGTTTGGCACCAGCGTCCTCTCTTACTTTGTTTTCCTCAAGTGGCTGCTCATGTT
CAACATTTTCTCCTTCCTGGTCAACTTTGGCTTTATCACCATCCCGCTGCTTGTTTACGA
CCTCACACCCAACATACCTCCGAATGTGAGCTTCAGTGGGCTGGAGATACTGACTGGAGC
TGGTTACTTCAACTACACCGTCATGTACTACGGTGGCTACAGCAATGAAACCCTGGTGGG
TCTGGTGGAGTACAACATGCAGTTAGCCTACTTCTTCACTATTGCAGTCTACATGGTTCT
GTGTGGAATCGCACTTATCTTCAGCATGGCCAGCTCATTCAGGAAAAACTACGTACTAGC
AGACTCGACTTCAAACAGCGCGTGGCAGCTTCTGTGCAGCTGGGATTTTAATATTACCAG
TGAGAGAGCAGTGAGACAGCGTAAGAACAATCTACGTGTCCAACTAAAGGAGTCTTTGTC
AGAGAAGGCCCAGAGGGAGCTGCTAACCCTCTCTGAAAAGCTGAAGCACTTTGGAGTTCA
TCTTGGTTCCTGGCTCCTCTCCACTGGCTTGGCTGTTGGCTGTGGAGCTAGCATTCATTA
CCTCTGCCAATACGAACAGCAGCAGGCCACAGACACCGCCAGCTGGTCTCTGCTTGAGGA
GGCAGAGACTCTCCTGGTTCCCTTTGTGGTGTCTCTGATGAACCTGGTCGTCCCGCTCTT
CTACTCCCTCTTCAACAAGTTTGAGCCCTACTCCAGCCAGCGCAGACAGATCTATGCTCT
GGTGGTCAGAAATGTGTTTCTCAAGATGTCCATTCTGGCTGTCTTGTGTTATCACTGGAT
GAACGTGGTGGCTAACAAGTTTTCATGTTGGGAGTCCATGGTGGGACAGGCTTTGTACCG
TCTGGTCATTTTTGATTTCCTTTTCCTGATGTTGGGATCCTTTTTTGGAGAGTTTCTTAG
CAATGTAATTGGAACGAGATTACTACCACGTCTGGGGGTTCCAGAGTTTGACGTAGCCAG
AAATGTCCTCGAACTCATCTACGCACAGACTCTGGCCTGGATTGGAATCTACTTCTCTCC
TCTGCTGCCGGCCATTCAGATCCTCAAATTCTTCATTTTGTTCTACTTAAAGAAGGTCAG
CCTGACCCAGAACTGCCAGCCTCCGCGGCGATCAGGCAGAGCAGCTCAGATGCAAACCAT
CTTCATCGCCCTCCTCTTCTTCCCTTTCTTTGTGGGAGCCCTGTCCATGGTTGCATACAC
TGCCTGGAGATTGACTCCCTCAGAGCAGTGCGGTCCTTTTCGGGGACTCAACAGCACCTT
CAGTGTGGTTGGAGTGTGGATGGATGATCTGCAGGACATCCCTGGTTCTCATTGGGCTGT
CTGGATCTACGAAAATGTCATCAGGAGTGAAATCTTCTACTTTCTCATCTCACTCATCAT
AATCGTCATTATATACATCTTCTGGCAAGTCACTCAGGGCCGCAAGCAGCTTATTGGTCT
ACTGAGACAACAGATTGTTAATGAAGGGAAAGACAAGTCCTTCTTGTTAGACAAACTCCA
GAATCTTCAGAAATCTCATCCTGATAAAAAATCCAAAAAGAGGAATCAAAAAAAGCACAC
CAAACGGCGTTCAGATGACAACTCCTCAAGCGGCCAGTCCAACTCAAACGCCATGGTTCA
GGCTTTACTCGCTCGCCAGCAGCTTGAAGAGGAGGAAGAAAGACGTAGTGGTGGTGTGCC
CATTCCCTCTGACATCTCCACCTCCAGCAGTGTGATTCAGGCCATGTGGGCCCGTCAGAG
AGCTGAGGACCAAGATGGAGATAAATCATCCTCCAGCGCCCTCGCGCAGGCCATGCAGGC
CAGGCAGAGGGCCGAGGGTCAGGAGAGTGATGACTATTACAGCACGGGTTTTTTTGAAAA
CCCTCTCAACACATCCAGCGCTGTCACACGGGCGATGCAAGCCAGACACAGAGCAGAGGG
TGTCACAGATGATGCATGTGATCAGCCATCCTCTGTCTCAAGTGTTATGATGCAGGTCAT
GCAAGCCAGGCAGAGAGCAGAGGCAGAGGACAGGACTCAGATGGTCCCACCTCCTCCACA
AAACCCAGCTCCAGCAGGCTCCAGCGCTCTCATACAGGCCATGTTGGCCCGGCAGCAGGC
CCAGAATGAGTATGATGACGGT--------------------------------------
------------------------------------------------------------
------------------------------------------------------------
------------------------------------------------------------
------------------------------------------------------------
------------------------------------------------------------
------------------------------------------------------------
------------------------------------------------------------
------------------------------------------------------------
------------------------------------------------------------
------------------------------------------------------------
------------------------------------------------------------
------------------------------------------------------------
------------------------------------------------------------
------------------------------------------------------------
------------------------------------------------------------
------------------------------------------------------------
------------------------------------------------------------
------------------------------------------------------------
------------------------------------------------------------
------------------------------------------------------------
------------------------------------------------------------
------------------------------------------------------------
---------------------TACTGA---------------------------------
-------------------------
>C.altivelis-GLEAN-10025489_alt
ATGACAAGTTACAGCAA-----------------------CGGAGGATTCTTCAACCCTG
CCTACCATG------ACAGCGATACTCTGGAAATTGATAGAAGGTCTTCCAACAGAACCC
ACCACGCTAACCCCTATGCCAGGGGTGA-----GAGGGTGGATGTGTATAACTTGTACAC
TGGTCAGACCAGCGGGGAT-GATGCTGTGGGGGGAGTGCCCTGGGGGGGCTGGCA-----
-------------GGAGGAGAGCTGGAGGGCG------AGGGAAAGCATCCCCATGGGCC
TCGTCTCAACGCGCCCTGGGAGTCCTCCATGGCAGCATGACCACAATCACAGTACGTTCC
AAATCCCAGCTGACTCTCAGTACGATCGATCACATCCTGTTCACCTTCCTTCTGCAACAT
CAGGGAACATGACAATGAGATGGAGGGGAATGACAATGAGGAGGATGAGCATGTTTCCTA
ACGGTGATCCTGCCCATCTAGCTCTCACAGAGGATGCCATCAGGAGCGAGATGGAGAACG
--------------------------------AGGAACAGAACCTCGTCAAAGAGC-TTG
TTGCCCTGTCAACAGCAGACCGAATTCAGGCCATTCGAGACCTTCCAATGAGCTTTGAAG
AGAAGAAACATATCAGGAGCCAGGTGCTGGCATTCAAGTCTTCCAAAC--AATCTCGCCA
GTTCACATGTTTTGCAGATTGCTCTGAGAATGTGTCACTGTCTTTTCGCAGGTGCGGCTA
CAGTTTAAATTCAGCCAGGCAGATCCTGCAGCTGTGGCAAGGCATCATGAAAGAGATCAG
TGGCAAGTTTGGCACCAGCGTCCTCTCTTACTTTGTTTTCCTCAAGTGGCTGCTCATGTT
CAACATTTTCTCCTTCCTGGTCAACTTTGGCTTTATCACCATCCCGCTGCTTGTTTACGA
CCTCACACCCAACATACCTCCGAATGTGAGCTTCAGTGGGCTGGAGATACTGACTGGAGC
TGGTTACTTCAACTACACAGTCATGTACTACGGTGGCTACAGCAATGAAACCCTGGTGGG
TCTGGTGGAGTACAACATGCAGTTAGCCTACTTCTTCACTATTGCAGTCTACATGGTTCT
GTGTGGAATCGCACTTATCTTCAGCATGGCCAGCTCATTCAGGAAAAACTACGTACTAGC
AGACTCGACTTCAAACAGCGCATGGCAGCTTCTGTGCAGCTGGGATTTTAATATTACCAA
TGAGAGAGCAGTGAGACAGCGCAAGAACAATCTACGTGTCCAACTAAAGGAGTCTTTGTC
AGAGAAGGCCCAGAGGGAGCTGCTAACCCTCTCTGAAAAGCTGAAGCACTTTGGAGTTCA
TCTTGGTTCCTGGCTCCTCTCCACCGGCTTGGCTGTTGGCTGTGGAGCTAGCATCCATTA
CCTCTGCCAATACGAACAGCAGCAGGCCACAGACACCGCCAGCTGGTCTCTGCTTGAGGA
GGCAGAGACTCTCCTGGTTCCCTTTGTGGTGTCTCTGATGAACCTGGTCGTCCCGCTCTT
CTACTCCCTCTTCAACAAGTTTGAGCCCTACTCCAGCCAGCGCAGGCAGATCTACGCTCT
GGTGGTCAGAAATGTGTTTCTCAAGATGTCCATTCTGGCTGTCTTGTGTTATCACTGGAT
GAACGTGGTGGCTAACAAGTTTTCATGTTGGGAGTCCATGGTGGGACAGGCTTTGTACCG
TCTGGTCATTTTTGATTTCCTTTTCCTGATGTTGGGATCCTTTTTTGGAGAGTTTCTTAG
CAATGTGGTTGGGACGAGATTACTACCTCGTCTGGGGGTTCCAGAGTTTGACGTAGCCAG
AAATGTCCTCGAACTCATCTACGCACAGACTCTGGCCTGGATTGGAATCTACTTCTCTCC
TCTGCTGCCGGCCATTCAGATCCTCAAATTCTTCATTTTGTTCTACTTAAAGAAGGTCAG
CCTGACCCAGAACTGCCAGCCTCCGCGGCGATCAGGCAGAGCAGCTCAGATGCAAACCAT
CTTCATCGCCCTCCTCTTCTTCCCTTTCTTTGTGGGAGCCCTGTCCATGGTTGCATACAC
TGCCTGGAGATTGACTCCCTCAGAGCAGTGCGGTCCTTTTCGGGGACTCAACAGCACCTT
CAGTGTGGTTGGAGTGTGGATGGATGATCTGCAAGACATCCCTGGTTCTCAATGGGCTGT
CTGGATCTACGAAAATGTCATCAGGAGTGAAATCTTCTACTTTCTCATCTCACTCATCAT
AATCGTCATTATATACATCTTCTGGCAAGTCACTCAGGGCCGCAAGCAGCTTATTGGTCT
ACTGAGACAACAGATTGTTAATGAAGGGAAAGACAAGTCCTTCTTGTTAGACAAACTCCA
GAATCTCCAGAAATCTCATCCTGATAAAAAATCCAAAAAGAGGAATCAAAAAAAGCACAC
CAAACGGCGTTCAGATGACAACTCCTCAAGCGGCCAGTCCAACTCAAACGCCATGGTTCA
GGCTTTACTCGCTCGCCAGCAGCTTGAAGAGGAGGAAGAAAGACGCAGTGGTGGTGTGCC
CGTTCCCTCCGACATCTCCACCTCCAGCAGTGTGATTCAGGCCTTGTGGGCCCGTCAGAG
AGCTGAGGACCAAGATGGAGATAAATCATCCTCCAGCGCCCTCGCGCAGGCCATGCAGGC
CAGACAGAGGGCCGAGGGTCAGGAGAGCGATGACTATTACAGCACAGGTTTTTTTGAAAA
CCCTCTCAACACATCCAGCGCTGTCACACGGGCAATGCAAGCCAGACACAGAGCAGAGGA
TGTCACAGATGATGCACGTGATCAGCCATCCTCTGTGTCAAGTGTTATGATGCAGGTCAT
GCAAGCCAGGCAGAGAGCAGAGGCAGAGGACAGGACTCAGATGGTCCCACCTCCTCCACA
AAACCCAGCTCCAGCAGGCTCTAGCGCTCTCATACAGGCCATGTTGGCCCGGCAGCAGGC
CCAGAATGAGTATGATGACGGT--------------------------------------
------------------------------------------------------------
------------------------------------------------------------
------------------------------------------------------------
------------------------------------------------------------
------------------------------------------------------------
------------------------------------------------------------
------------------------------------------------------------
------------------------------------------------------------
------------------------------------------------------------
------------------------------------------------------------
------------------------------------------------------------
------------------------------------------------------------
------------------------------------------------------------
------------------------------------------------------------
------------------------------------------------------------
------------------------------------------------------------
------------------------------------------------------------
------------------------------------------------------------
------------------------------------------------------------
------------------------------------------------------------
------------------------------------------------------------
------------------------------------------------------------
---------------------TACTAA---------------------------------
-------------------------
>Epmoa-GLEAN-10019424_moa
ATGTTCACCCCCAGGAAAGACAGTCTCCCGTCCCCTAGCTTGGAGGACTCCTTCTTCCCT
CTCTCCTCGTCCTCCTCAGTGTCACTCT---------CCTTCGCTCTCCCGTC---ATCC
ACATC-----CTCTCTTGGTAGCAGTGACAGCGGAGGAGGGATTGAGACAGATCTGATAC
TAG-CGGCGGAGCTGGGACAGGCTTTACTGGAGAAGAAT----GAGGAGCTGGCAGCCTC
TCTGGAGCAGAGGGAGAGGGAGCTGGAGGCTGTACAGCAGGAGAAGCACGTCC-------
-----------TGCAGAGGAAGCTGGAGATGAACGAACTAGCATCTGGGCAGAGAG----
-AGGCAGAGCTGACTGCAGATTTAGCCG------CCTTGAGGGCTGAGCTGGAGCGACAT
CACAG-CCAGGGCCGTGACCGGCGGAGGGACGAGAGTGAGCA-GCTGACTCAGTTAGCCA
ATCATAA----------CCAGCGCTTGGTGGAGCAGCTGGCAGAGGC----TGTAACACT
---------------------------------GGAACACACCTTGAGGACTGAGATTCG
TTCCCTC---------------------------------------------------AG
AGAGGAGATGG---AGGAATCA----------------TCTTTCAGCCGGAATATCAACT
TCTCACAGCT-----AGACAACATTCAGG------CAGAGTCTTTCCGCAGGTGCGGCTA
CAGTTTAAGTTCAGCCAGGCAGACCCTGCAGCTGTGGCAAGGCATCATGAAAGAGATCAG
TGGCAAGTTTGGCACCAGCGTCCTCTCTTACTTTGTTTTCCTCAAGTGGCTGCTCATGTT
CAACATTTTCTCCTTCCTGGTCAACTTTGGCTTTATCACCATCCCGCTGCTTGTTTATGA
CCTCACACCCAACATACCTCCGAATGTGAGCTTCAGTGGGCTGGAGATACTGACTGGAGC
TGGTTACTTCAACTACACCGTCATGTACTACGGTGGCTACAGCAATGAAACCCTGGAGGG
TCTGGTGGAGTACAACATGCAGTTAGCCTATTTCTTCACTATTGCAATCTACATGGTTCT
GTGTGGAATCGCACTTATCTTCAGCATGGCCAGCTCATTCAGGAAAAACTACGTACTAGC
AGACTCGACTTCAAACAGTGCATGGCAGCTTCTGTGCAGCTGGGATTTTAATATCACCAA
TGAGAGAGCAGTGAGACAGCGCAAGAACAATCTACGTGTCCAACTAAAGGAGTCTTTGTC
AGAGAAGGCCCAGAGGGAGCTGCTAACCCTCTCTGAAAAGCTGAAGCACTTTGGAGTTCA
TCTTGGTTCCTGGCTCCTCTCCACCGGCTTGGCTGTTGGCTGTGGAGCTAGCATCCATTA
CCTCTGCCAATACGAACAGCAGCAGGCCACAGACACCGCCAGCTGGTCTCTGCTTGAGGA
GGCAGAGACTCTCCTGGTTCCCTTTGTGGTGTCTCTGATGAACCTGGTCGTCCCACTCTT
CTACTCCCTCTTCAACAAGTTTGAGCCCTACTCCAGCCAGCGCAGACAGATCTACGCTCT
GGTGGTCAGAAATGTCTTTCTCAAGATGTCCATTCTGGCTGTCTTGTGTTATCACTGGAT
GAACGTGGTGGCTAACAAGTTTTCATGTTGGGAGTCCATGGTGGGACAGGCTTTGTACCG
TCTGGTCATTTTTGATTTCCTTTTCCTGATGTTGGGATCCTTTTTTGGAGAGTTTCTTAG
CAATGTGGTTGGGACGAGATTACTACCTCGTCTGGGGGTTCCAGAGTTTGACGTAGCCAG
AAATGTCCTCGAACTCATCTACGCACAGACTCTGGCCTGGATTGGAATCTACTTCTCTCC
TCTGCTGCCGGCCATTCAGATCCTCAAATTCTTCATTTTGTTCTACTTAAAGAAGGTCAG
CCTGACCCAGAACTGCCAGCCTCCACGGCGATCAGGCAGAGCAGCTCAGATGCAAACCAT
CTTCATCGCCCTCCTCTTCTTCCCTTTCTTTGTGGGAGCCCTGTCCATGGTTGCATACAC
TGCCTGGAGACTGACTCCCTCAGAGCAGTGCGGCCCTTTTCGGGGACTCAACAGCACCTT
CAGTGTGGTTGGAGTGTGGATGGATGATCTGCAGGACATCCCTGGTTCTCAATGGGCTGT
CTGGATCTACGAAAATGTCATCAGGAGTGAAATCTTCTACTTTCTCATCTCACTCATCAT
AATCGTCATTATATACATCTTCTGGCAAGTCACTCAGGGCCGCAAGCAGCTTATTGGTCT
ACTGAGACAACAGATTGTTAATGAAGGGAAAGACAAGTCCTTCTTGTTAGACAAACTCCA
GAATCTCCAGAAATCTCATCCTGATAAAAAATCCAAAAAGAGGAATCAAAAAAAGCACAC
CAAACGGCGTTCAGATGACAACTCCTCAAGCGGCCAGTCCAACTCAAACGCCATGGTTCA
GGCTTTACTTGCTCGCCAGCAGCTTGAAGAGGAGGAAGAAAGACGCAGTGGTGGTGTGCC
CATTCCCTCCGACATCTCCACCTCCAGCAGTGTGATTCAGGCCATGTGGGCCCGTCAGAG
AGCTGAGGACCAAGATGGAGATAAATCATCCTCCAGTGCCCTCGCGCAGGCCATGCAGGC
CAGGCAGAGGGCTGAGGGTCAGGAGAGCGATGACTATTACAGCACGGGTTTTTTTGAAAA
CCCTCTCAACACATCCAGCGCTGTCACACGGGCGATGCAAGCCAGACACAGAGCAGAGGA
TGTCACAGATGATGCACGTGATCAGCCATCCTCTGTGTCAAGTGTTATGATGCAGGTCAT
GCAAGCCAGGCAGAGAGCAGAGGCAGAGGACAGGACTCGGATGGTCCCACCTCCTCCACA
AAACCCAGCTCCAGCAGGCTCCAGCGCTCTCATACAGGCCATGTTGGCCCGGCAGCAGGC
CCAGAATGAGTATGATGACGGT--------------------------------------
------------------------------------------------------------
------------------------------------------------------------
------------------------------------------------------------
------------------------------------------------------------
------------------------------------------------------------
------------------------------------------------------------
------------------------------------------------------------
------------------------------------------------------------
------------------------------------------------------------
------------------------------------------------------------
------------------------------------------------------------
------------------------------------------------------------
------------------------------------------------------------
------------------------------------------------------------
------------------------------------------------------------
------------------------------------------------------------
------------------------------------------------------------
------------------------------------------------------------
------------------------------------------------------------
------------------------------------------------------------
------------------------------------------------------------
------------------------------------------------------------
---------------------TACTGA---------------------------------
-------------------------
>OF02645-RA_aka
ATGACAAGTTACAGCAA-----------------------CGGAGGATTCTTCAACCCTG
CCTACCATG------ACAGTGATACTCTGGAAATTGATAGAAGGTCTTCCAACAGAACCC
ACCACGCTAACCCCTATGCCAGGGGTGA-----GAGGGCGGATGTGTATAACTCGTACAC
CGGTCAGACCAGCGGGGAT-GATGCTGTGGGGGAAGTGCCCTGGGGGGGCTGGCA-----
-------------GGAGGAGAGCTGGAGGG--------AGGGAAAGCATCCCCATGGGCC
TCGTCTCAACGCGCCCTGGGA-------------------------------TACGTTCC
AAATCCCAGCTGACTCTCAGTACGATCGATCACTTCCTGTTCACCTTCCTTCTGCAACAT
CAGGGAACATGACAATGAGATGGAGGGGAATGACAATGAGGAGGATGAGCATGTTTCCAA
GCGGTGATCCTGCCCACCTAGCTCTCACAGAGGATGCCATCAGGAGCGAGATGGAGAACG
GTAAGAGCCTGTGGTGGGTGTCGGATTGTGATAGGAACAGAACCTCGTCAAAGAGCTTCG
TTGCCCTGTCAACAAGAGAACGAATTCGGGCCATTCGAGACCTTCCAATGAGCTTTGAAG
AGAAGAAACATATCAGGAGCCAAGTGCTGGCATTCAAGTCTTCCAAAC--AATCTCGCCA
GTTCACATGTTTTGCTGATTGCTCTGAGAATGTGTCACTGTCTTTCCGCAGGTGCGGCTA
CAGTTTAAGGTCAGCCAGGCAGACCCTGCAGCTGTGGCAAGGCATCATGAAAGAGATCAG
TGGCAAGTTTGGCACCAGCGTCCTCTCTTATTTTGTTTTCCTCAAGTGGCTGCTCATGTT
CAACATTTTCTCCTTCCTGGTCAACTTTGGCTTTATCACCATCCCGCTGCTTGTTTACGA
CCTCACACCCAACATACCTCCGAATGTGAGCTTCAGTGGACTGGAGATACTGACTGGAGC
TGGTTACTTCAACTACACCGTCATGTACTACGGTGGCTACAGCAATGAAACCCTGGTGGG
TCTGGTGGAGTACAACATGCAGTTAGCCTATTTCTTCACTATTGCAATCTACATGGTTCT
CTGTGGAATCGCACTTATCTTCAG------------------------------------
----------------------------------------------TTTAACA-------
-------------------------------------------------GAGTCTTTGTC
AGAGAAGGCCCAGAGGGAGCTGCTAACCCTCTCTGAAAAGCTGAAGCACTTTGGAGTTTA
TCTTGGTTCCTGGCTCCTCTCCACCGGCTTGGCTGTTGGCTGTGGAGCTAGCATCCATTA
CCTCTGCCAATACGAACAGCAGCAGGCCACAGACACCGCCAGCTGGTCCCTGCTTGAGGA
GGCAGAGACTCTCCTGGTTCCCTTTGTGGTGTCTCTGATGAACCTGGTCGTCCCGCTCTT
CTACTCCCTCTTCAACAAGTTTGAGCCCTACTCCAGCCAGCGCAGACAGATCTACGCTCT
GGTGATCAGAAATGTCTTTCTCAAGATGTCCATTCTGGCTGTCTTGTGTTATCACTGGAT
GAACGTGGTGGCTAACAAGTTTTCATGTTGGGAGTCCATGGTGGGACAGGCTTTGTACCG
TCTGGTCATATTTGATTTCCTTTTCCTGATGTTGGGATCCTTTTTTGGAGAGTTTCTTAG
CAATGTGGTTGGGACGAGATTACTACCTCGTCTGGGGGTTCCAGAGTTTGACGTAGCCAG
AAATGTCCTCGAACTCATCTATGCACAGACTCTGGCCTGGATTGGAATCTACTTCTCTCC
TCTGCTGCCGGCCATTCAGATCCTCAAATTCTTCATTTTGTTCTACTTAAAGAAGGTCAG
CCTGACCCAGAACTGCCAGCCTCCGCGGCGATCAGGCAGAGCAGCTCAGATGCAAACCAT
CTTCATCGCCCTCCTCTTCTTCCCTTTCTTTGTGGGAGCCCTGTCGATGGTTGCCTACAC
CGCCTGGAGACTGACTCCCTCAGAACAGTGTGGTCCTTTCCGGGGACTTAACAGCACCTT
CAGTGTGGTGGGAGTGTGGATGGATGATCTGCAGGACATCCCTGGTTCTCAGTGGGCTGT
CTGGATCTACGAAAATGTCATCAGGAGTGAAATCTTCTACTTTCTCATCTCACTCATCAT
AATCGTCATTATATACATCTTCTGGCAAGTCACTCAGGGCCGCAAGCAGCTTATTGGTCT
ACTGAGACAACAGATTGTCAAT--------------------------------------
-------------------------------------------------------CACAC
CAAACGGCGTTCAGATGACAACTCCTCAAGCGGCCAGTCCAACTCAAACGCCATGGTTCA
GGCTTTACTCGCTCGCCAGCAGCTTGAAGAGGAGGAAGAAAGACGCAGTGGTGGTGTGCC
CGTTCCCTCCGACATCTCCACCTCCAGCAGTGTGATTCAGGCCATGTGGGCCCGTCAGAG
AGCTGAGGACCAAGATGGAGATAAATCATCCTCCAGCGCCCTCGCGCAGGCCATGCAAGC
CAGGCAGAGGGCCGAGGGTCAGGAGAGCGATGACTATCACAGCACGGGTTTTTTTGAAAA
CCCTCTCAACACATCCAGTGCAGTCACACTGGCGATGCAAGCCAGACAAAGAGCAGAGGA
TGTCACAGATGATGCACATGATCAGCCGTCTTCTGTGTCAAGTGTTATGATGCAGGTCAT
GCAAGCCAGGCAGAGAGCAGAGGCAGAGGACAGGACTCAGATGGTCCCACTTCCTCCACA
AAACCCAGCTCCAGCAGGGTCCAGCGCTCTCATACAGGCCATGTTGGCCCGGCAGCAGGC
CCAGAATGAGTATGATGACGGCATCCGTTCCATCTTAATGTCATATTTCTGCAATGACGC
AGGTACCTTCCCAGAGACGGACTGGGCGTCTAAAGGACAGAGAACATACATTATTCAGCT
GCTCGAGCTGTTGCTTCAGCTGGATGACCTCTCTCTTGGAGCGGACAACTTCACCATGAC
ACTCCGCTATCGTCTTCTCGACCAGTCCAAAGATTTCCTCTGCAGCCGCCGCCAGTCGCT
CTTTGACCAGCAGTTTGAGCAGCTGCGTCCCCGACATGACGCGGCACCGGAGAACGGTCT
GGCTGGGATAAACCTCCACAGATTTGGAGATGGAGTGCAGGGAGTGTTCCCGGAAATATC
CGAAAGCGTCCCGCGCGTGCTCCTCGCGGATGCTTTGCTCGAAGGTCTTGCGTTTGTGCC
TGAACTCGATGACGGTCTTCGTGTAGGAGTTGAGGGTGGTGACGGATGCGCCCATGCAGC
AGCCCGACTCTCATCTTTCTTCCTGTTCAATCCCTTCACAGTGAGACAGGAAATGGACGC
TGATTCTATACACTGGTGCGTCCGCAGCTTGCTGCACTTCGGTTTGGGGACTCTCTGGGT
CCCCACGCACCAGTACGTGGTTATAAACGCGGTTATGGAGAAGAGCAGGGCGAAGAAGTT
CAAGGTAACCGACAGAAGGCTCCTGCATTTGCGACTCGTCTTCATTGTCCGTGTGGAGGA
GGGTGCAGCGGCGCGCGGAGGACCGAAAAGTTCATGGGTGCTAGGTGGAGCAGATGCGCG
AGTCCCGGCTAATTCCCAAACACACCTGGTGAAGCGCAGGTCCCATTTGGCACTCTACAG
TCACCATCCCATACTCTTAGGCTACATGAACGTCTCCATTGATGCGCAGGATCATGGTCT
CCACACTGGGCTCAGCTGTGTGCCAAAGTCTCACATCTCCACACTTATTTTTCTCCTTTA
CGCGCGGTGTCCCACGAAGAAGCGGATCTGTGAGGAGGGAGCTCATGAAGAGGATGATGA
GCTGCTTCTAAACAGACTGATGGTGGCTAAGCCGTACTTCGACACGACTCTGACAAATCA
GGCCACCAAAATGCCCCAAATACTGCTGAACAAGCTGCTGGTGATACTGGGGGTAATCTG
TACAAAAGGAACAAACAGTAATGACAAGAACAAGCAGAGAGAAATAAAGGAGATGATGAT
TTTTGGAGCAGCACTGTCGCACCTCTCCGTGGTAGATAACGAGTTGGAAGAAAGTGTCCA
TCAGCAGGATTCGATCTGGCAGGATGCTGCTGCTGTCCAGGAGCACAGGCTGCAAAGAAC
AGGACACAGTTTAGAACAATTCAAGGAGCAAATACATAAAGACATCCTGAAGAGTGAAGG
AAAGGCCTCCGGCTGCTCTGACACTGATAATGATGGTGTGGAGGAGGGTGTGAGGCTGAC
CTCTGGTGGTCCGTGGAAGGAGTAG
>Ecy-GLEAN-10022913_Ecy
------------------------------------------------------------
------------------------------------------------------------
------------------------------------------------------------
------------------------------------------------------------
------------------------------------------------------------
------------------------------------------------------------
------------------------------------------------------------
------------------------------------------------------------
------------------------------------------------------------
------------------------------------------------------------
------------------------------------------------------------
------------------------------------------------------------
------------------------------------------------------------
----------------------------------------------ATGAAAGAGATCAG
TGGCAAGTTTGGCACCAGCGTCCTCTCTTATTTTGTTTTCCTCAAGTGGCTGCTCATGTT
CAACATTTTCTCCTTCCTGGTCAACTTTGGCTTTATCACCATCCCGCTGCTTGTTTACGA
CCTCACACCCAACATACCTCCGAATGTGAGCTTCAGTGGACTGGAGATACTGACTGGAGC
TGGTTACTTCAACTACACCGTCATGTACTACGGTGGCTACAGCAATGAAACCCTGGTGGG
TCTGGTGGAGTACAACATGCAGTTAGCCTATTTCTTCACTATTGCAATCTACATGGTTCT
GTGTGGCATCGCACTTATCTTCAGCATGGCCAGCTCATTCAGGAAAAACTACGTACTAGC
AGACTCGACTTCAAACAGTGCATGGCAGCTTCTGTGCAGCTGGGATTTTAATATTACCAA
TGAGAGAGCAGTGAGGCAGCGCAAGAACAATCTACGTGTTCAACTAAAGGAGTCTTTGTC
AGAGAAGGCCCAGAGGGAGCGGCTAACCCTCTCTGAAAAGCTGAAGCACTTTGGAGTTTA
TCTTGGTTCCTGGCTCCTCTCCACCGGCTTGGCTGTTGGCTGTGGAGCTAGCATCCATTA
CCTCTGCCAATACGAACAGCAGCAGGCCACAGACTCCGCCAGCTGGTCTCTGCTGGAGGA
GGCAGAGACTCTCCTGGTTCCCTTTGTGGTGTCTCTGATGAACCTGGTCGTCCCGCTCTT
TTACTCCCTCTTCAACAAGTTTGAG-----------------------------------
------------------------------------------------------------
-------------------------TGTTGGGAGCCCATGGTGGGACAGGCTTTGTACCG
TCTGGTCATTTTTGATTTCCTTTTCCTGATGTTGGGATCCTTTTTTGGAGAGTTTCTTAG
CAATGTGGTTGGGACGAGATTACTACCACGTCTGGGGGTTCCGGAGTTTGATGTAGCCAG
AAATGTCCTCGAACTCATCTACGCACAGACTCTGGCCTGGATTGGAATCTACTTCTCTCC
TCTGCTGCCGGCCATTCAGATCCTCAAATTCTTCATTTTGTTCAACCTAAAGAAGGTCAG
CCTGACCCAGAACTGCCAGCCTCCGCGGCGATCGGGCAGAGCAGCTCAGATGCAAACCAT
CTTCATCGCCCTCCTCTTCTTCCCTTTCTTTGTGGGAGCCCTGTCCATGGTTGCCTACAC
CGCCTGGAGACTGACTCCCTCAGAGCAGTGCGGCCCTTTCCGGGGACTCAACAGCACCTT
CAGTGTGGTGGGAGTGTGGATGGATGATCTGCAGGACATCCCTGGTTCTCAGTGGGCTGT
CTGGATCTACGAAAATGTCATCAGGAGTGAAATCTTCTACTTTCTCATCTCACTCATCAT
AATCGTCATTATATACATCTTCTGGCAAGTCACTCAGGGCCGCAAGCAACTTATTGGTCT
ACTGAGACAACAGATTGTCAATGAAGGGAAAGACAAGTCCTTCTTGTTAGACAAACTCCA
GAACCTCCAGAAATCTCATCCTGATAAAAAATCCAAAAGGAAGAATCAAAAAAAGCAAGC
CAAACGGCGTTCAGATGACAACTCCTCAAGCGGCCAGTCCAACTCAAACGCCATGGTTCA
GGCTTTACTCGCTCGCCAGCAGCTTGAAGAGGAGGAAGAAAGACGCAGTGGTGGTGTGCC
CGTTCCCTCCGACATCTCCACCTCCAGCAGTGTGATTCAGGCCATGTGGGCCCGTCAGAG
AGCTGAGGACCAAGATAGAGATAAATCATCCTCCAGCGCCCTCGCGCAGGCCATGCAGGC
CAGGCAGAGGGCCGAGGGTCAGGAGAACGATGACTATTACAGCACGGGCTTTTTTGAAAA
CCCTCTCAACACATCCAGCGCTGTCACACTGGCGATGCAAGCCAGACAAAGAGCACAGGA
TGTCACAGATGATGCACATGATCAGCCATCCTCTGTGTCAAGTGTTATGATGCAGGTCAT
GCAAGCCAGGCAGAGAGCAGAGGCAGAGGACAGGACTCAGATGGTCCCACTTCCTCCACA
AAACCCAGCTCCAGCAGGGTCCAGCGCTCTCATACAGGCCATGTTGGCCCGGCAGCAGGC
CCAGAATGAGTATGATGACGGT--------------------------------------
------------------------------------------------------------
------------------------------------------------------------
------------------------------------------------------------
------------------------------------------------------------
------------------------------------------------------------
------------------------------------------------------------
------------------------------------------------------------
------------------------------------------------------------
------------------------------------------------------------
------------------------------------------------------------
------------------------------------------------------------
------------------------------------------------------------
------------------------------------------------------------
------------------------------------------------------------
------------------------------------------------------------
------------------------------------------------------------
------------------------------------------------------------
------------------------------------------------------------
------------------------------------------------------------
------------------------------------------------------------
------------------------------------------------------------
------------------------------------------------------------
---------------------TACTGA---------------------------------
-------------------------
