# Supplementary material for: Chromosome-Level Genome Assembly of the Speckled Blue Grouper (Epinephelus cyanopodus) Provides Insight into Its Adaptive Evolution
Source: Biology (Basel). 2022 Dec 13;11(12):1810. doi: 10.3390/biology11121810 (PMC9775623; doi:10.3390/biology11121810)
Supplement: Supplementary file 1 [file biology-11-01810-s001.zip › Supplemental Data/HO01551.align]

>C.altivelis-GLEAN-10025502_alt
ATG---------------------------------------------------------
------------------------------------------------------------
------------------------------------------------------------
------------------------------------------------------------
------------------------------------------------------------
------------------------------------------------------------
------------------------------------------------------------
------------------------------------------------------------
----------------TCTTTGTCTCTTTTGTTGT-------------------------
------------------------------------------------------------
--------------------------------CAATCC----------------------
------------------------------------------------------------
------------------------------------------------------------
------------------------------------------------------------
------------------------------------------------------------
------------------------------------------------------------
------------------------------------------------------------
------------------------------------------------------------
------------------------------------------------------------
------------------------------------------------------------
------------------------------------------------------------
--------------------------------------AGTCTTTGGTGATAAACAGCTC
TGCCAGGAGGACTTGCACTGTGGGCGAGATTGTCAATCTGGTCTCGGCAGACACTCAGAA
GCTCATGGACTTTGTGGTGTACTTCAACGCTGTCTGGCTGGCTCCTATTGAAATTGCTCT
TTGTCTCTTCTTCCTCTGGCAGCATCTCGGGCCTTCGGCTTTGGCAGGAATCGCCACTGT
CATTCTCATTTTTCCACTCAACGGATTCATAGCAAAGAAAAGAAGCAAGCTGCAGGAGAT
TCAAATGAAGTTCATGGATGGCCGCATCAGACTGATGAATGAGATCCTGAATGGGATAAA
GATCCTGAAGTTCTACGCCTGGGAGAAGGCCTTCCTGGAGCAGGTTTTGGGCCACAGAGA
AAAAGAGCTCAAAGCCCTGAAGAAGTCTCAGATCCTTTATTCCATCTCTATCGCATCCTT
CAACTCCTCCTCTTTCCTGATTGCCTTCGCCATGTTTGGAGTCTACGTGATGCTCGATGA
CAGGAACGTCCTGGATGCACAGAAGGTTTTCGTCTCAATGGCGCTGATCAACATCCTGAA
GACCCCACTCAGTCAGCTGCCATTTGCCATAAGCACGACTATGCAGGCTATGGTTTCACT
GAGACGTCTGGGAAAGTACCTGTGCTCAGAGGAACTGAAACTGGACAATGTCTCCAAGGC
TCCAGTGAGTTCTGATGGAGAAGACGTGGTGATAGAAAACGGCACTTTCAGCTGGTCTGC
AGAGGGCCCTCCATGTCTTAAAAGAATCAGTATCCATGTGCCACGAGGTGCCCTGGTCGC
TGTGGTTGGGCATGTGGGCAGTGGAAAGTCTTCTTTGTTGTCCGCCATGCTCGGTGAAAC
AGAGAAAAGAAGCGGCCATGTCGCTGTTAAGGGCTCTGTGGCCTATGTGCCCCAGCAAGC
CTGGATTCAGAATGCCACAGTTCAGGACAACATCATATTCGGCCGAGAGAAACTGAAGAC
ATGGTACAATCGAGTGCTGGAGGCCTGTGCACTGCTGCCCGACCTGGACATCCTACCTGC
CGGAGATGCTACAGAAATTGGAGAGAAGGGACTGAACCTCTCAGGTGGGCAGAAGCAGAG
GGTGAGCCTGGCCAGAGCTGTCTACAGAAAGGCTGATGTATACCTCATGGATGATCCTCT
GTCTGCAGTTGATGCACATGTGGGTCAACACATCTTTGACAAAGTCATTGGACCAAAAGG
AGTCCTTAGAGACAAGACCCGCATCCTAGTGACCCATGGGATGAGCTTCCTGCCACAGGC
TGACCTCATCATCGTCCTGGGAGACGGAGAAATCACAGAGAGCGGCTCCTACCAGGAGCT
CCTCAGCCGCCATGGCGCCTTCGCCGACTTCATTCACACTTTTGCCAGCACAGAGAGAAA
AGAGAGCGCCATTCAGAGAGCTGGTTCCAGGAGGTCCAATGCTCGTCTCAGCATGGTCGA
CTTCATGCCATTCTCCAGAGACCTGTCACAGGAGCAGCTCATTGGGGGTGACACCACAAA
TACCAACCTGCAGAACATGGAGCCTGTGAATGAAACAGACCAGGAACAGGTACCAGAGGA
CTTGGGCAAGCTAACTGAGGCTGACAAGGCCCGCACGGGAAGGGTGAGGTTGTCGATGTA
CAAGAAGTACTTCAAGACCATCGGCTTGGCCATCATCATTCCCATTGTCTTCCTGTACGC
TTTCCAGCAGGGCGCCTCGTTGGCCTACAACTACTGGCTCAGCATGTGGGCTGACGACCC
TGTTGTTAACGGCACCCAGATTGATGCAGAGCTCAAACTGACTGTGTTTGGCGCACTGGG
CTTCGTACAAGGTATCGCCATCTTTGGTACAACTGTCGCCATCTCCATCTGCGGAATCAT
CGCCTCCCGCCACTTGCACATGGACCTGCTGGTCAACGTGCTGCGCTCTCCCATGTCCTT
CTTCGAGTGCACACCCAGCGGGAACCTGCTCAACCGCTTTGCCAAAGAGATCGACGCCAT
CGACTGCATGGTCCCCGACGGCTTGAAGATGATGCTGAGTTACGTCTTTAAACTCATGGA
GGTCTGCATCATTGTGCTGATGGCGACGCCCTTTGCAGCCGCGATCATCCTGCCTCTTGC
TTTCCTTTATGCCTTTGTCCAGAGCTTCTACGTCGCCACATCCTGTCAGCTGCGGAGGCT
GGAAGCTGTGAGCCGCTCGCCCATCTACACCCACTTCAACGAGACGGTGCAGGGTGCCAG
CGTCATCCGTGCCTTTGGCGAGCAGTCCAGGTTCATTTTGCAGGCTAATGAGAGGGTCGA
CTTCAATCAGACCTCCTACTTCCCCAGATTTGTGGCCACCCGGTGGTTGGCAGTCAATCT
GGAGTTTATTGGTAATGGTGTGGTCTTAGCTGCTGCCATTCTCTCTGTGTGGGGAAAAGG
AACCCTGAGTCCTGGCATCGTTGGTTTGGCTGTGTCACACTCCCTCCAGGTGACTGGAAT
CCTGAGTTGGATTGTGAGAGCCTGGACTGATGTGGAAAACAACATTGTTTCTGTGGAGAG
AGTCAATGAGTATGCTGAAACTGCTAAAGAGGCGAGTTGGACTATCGAAGGCAGCTCCTT
GCCACTGGCTTGGCCCCAGAGAGGCACCATCGAGTTCCAGGAATACGGGCTGCAGTACCG
TAAAGGCCTTGAGTTGGCTCTGAAGGGCATTACCTTGAATATTCATGAAAGAGAGAGGGT
TGGAATTGTGGGTCGGACGGGAGCGGGGAAGTCCTCACTTGCCCTGGGAATCTTCCGGAT
CTTAGAGGCGGCAAAGGGAAAGATCTTTATAGACGGAGTCAACATCGCCGACATTGGGCT
CCATGACCTCAGATCTCGCATTACTATCATTCCTCAGGACCCTGTGCTGTTCTCAGGCTC
CCTCCGGATGAATCTCGACCCCTTTGACACCTACACTGATGAGGAGGTGTGGAGGTCACT
TGAGCTCGCTCACCTCAAAAACTTTGTCTCCAACTTGCCTGACAAACTCAACCATGAATG
CTCCGAGGGTGGAGAAAACCTCAGTCTGGGTCAGCGCCAGTTGGTGTGCCTGGCCAGGGC
CCTGCTGAGGAAAACCAAGATCCTGGTTTTGGACGAGGCGACAGCTGCTGTGGACCTGGA
GACAGACACGCTCATCCAGTCAACAATCCGCACGCAGTTTGAGGACTGCACCGTCCTGAC
CGTCGCTCACCGCCTCAACACTATTATGGATTACACAAGAGTGATCGTCATGGACAGAGG
CCTCATCTCTGAGATGGACTCTCCAGCCAACCTCATCGCACAGCGGGGACAGTTCTATCG
AATGTGCCGGGAAGCTGGGCTGGTCTAA
>XP-033480765.1_lan
ATGGATGCCTTTTGCAGACTCAGTGGCCTGGACCCTCTGTGG------------------
------------------------------------------------------------
----------------------GACTGGAACCGTACGTGGTACACGGCCAACCCAGACCT
GACCCAGTGTTTCCAGAACACAGTACTGGTGTGGGTCCCCTGTATCTACCTTTGGTTGCT
GGCCCCCTTCTACTGCCTTTTCCTCTACTGCCATGACAGCGGACGCATTCGAATGTCCTG
CCTCTGCTCCGCCAAGATGGTGTTGGGCTTTCTGCTGGCCTCCTTTGGTTTTGTGGAGTT
CTTCTACATCCTGCTGGAGAGGAGTCAGGAGATCCAGCAGCACATGGTCTTCCTACTCAG
CCCCATCATACGCAGCATGACTGTGATCTTGGCCTTATGCATCATCCAGTTGGAAAGAAT
AAGAGGCTGTCGTTCCTCTGTGTTCCTCTTCCTGTTCTGGGTCTTGGCTGTTGTCTGTTC
CCTGGTGCCTCTCAGAGCAAAGATCCAGCTGGCCATGGATGAGGGCATTGCCTCCGATAT
TGTGCGATACCTCGCCTTCTTCTCCTACTTCACAATCCAACTGGCCCAGCTCTTCCTGTG
CTGTTTTGCTGACC-AGCCTCCAGAGGGAAAAACT--------GTCT------TGGAAAA
GAATCCCTGTCCCGTGAAAGATGCCTCTTTCCTGTCAAAGATCCTCTTCTGGTGGTTCAC
TGGGCTTGTTGTGAAAGGATATCGCACACCACTGGCAGCAGAGGACCTGTGGACCCTCAG
GGAGGAAGACACGTCACGGAAGATCATCTCTGAGCTGGAAGAGGACTGGACAGACGAATG
TGCCAAACTTCAAAAGCAGGAGAAGGCCTTAGCGTCGGGCGTGGCGTTGGGGAGCAGACT
GCCAGACCAGGCCCAGCTCCTCAGGAAGTTGCAGAAGGAGCAGAGCTCTGGCTTCTTCCT
GCTCAGGACACTGGCACGCAAGTTCGGTCCATACTTTCTGACTGGTACCCTGTGTATCAT
CTTCCACGATGCCTTCATGTTCGCCATCCCCCAGGTGCTCAGTCTTCTTCTGGGTTTCAT
GAGAGACGAAGACGCACCACTCTGGAAAGGCTATTTCTATGCCACCCTGATGTTCCTGCT
GTCCTGTCTCCAGTCCCTCTTCAACCATCAGTACATGTACACTTGCTTCACAGTGGGGAT
GAGGGTGAAGACAGCTGTTATGGGCTTGGTTTACAGGAAGTCTTTGGTGATAAACAGCTC
TGCCAGGAGGACTTGCACTGTGGGCGAGATTGTCAATCTGGTCTCAGCAGACACTCAGAA
GCTCATGGACTTTGTGGTGTACTTCAACGCTGTCTGGCTGGCTCCTATTGAAATTGCTCT
TTGTCTCTTCTTCCTCTGGCAGCATCTCGGGCCTTCGGCTTTGGCAGGAATCGCCACTGT
CATTCTCATTTTTCCACTCAACGGATTCATAGCAAAGAAAAGAAGCAAGCTGCAGGAGAT
TCAAATGAAGTTCATGGATGGCCGCATCAGACTGATGAATGAGATCCTGAATGGGATAAA
GATCCTGAAGTTCTACGCCTGGGAGAAGGCCTTCCTGGAGCAGGTTTTGGGCCACAGAGA
AAAAGAGCTCAAAGCCCTGAAGAAGTCTCAGATACTTTATTCCATCTCTATTGCATCCTT
CAACTCCTCATCTTTCCTGATTGCCTTCGCCATGTTTGGAGTCTACGTGACGCTCGATGA
CAGGAACGTCCTGGATGCACAGAAGGTTTTCGTCTCAATGGCGCTGATCAACATCCTGAA
GACCCCACTCAGTCAGCTGCCATTTGCCATAAGCACGACTATGCAGGCTATGGTTTCACT
GAGACGTCTGGGAAAGTACCTGTGCTCAGAGGAACTGAAACTGGACAATGTCTCCAAGGC
TCCAGTGAGTTCTGATGGAGAAGACGTGGTGATAGAAAACGGCACTTTCAGCTGGTCTGC
AGAGGGCCCTCCATGTCTTAAAAGGATCAGTATCCATGTGCCACGAGGTGCCCTGGTCGC
TGTGGTTGGGCATGTGGGCAGTGGAAAGTCTTCTTTGTTGTCCGCCATGCTCGGTGAAAC
AGAGAAAAGAAGCGGCCATGTCGCTGTTAAGGGCTCTGTGGCCTATGTACCCCAGCAAGC
CTGGATCCAGAACGCCACAGTTCAGGACAACATCATATTCGGCCGAGAGAAACTGAAGAC
ATGGTACAATCGAGTGCTGGAGGCCTGTGCGCTGCTGCCTGACCTGGACATCCTACCTGC
CGGAGATGCTACAGAAATTGGAGAGAAGGGACTGAACCTCTCAGGTGGGCAGAAGCAGAG
GGTGAGCCTGGCCAGAGCTGTCTACAGAAAGGCTGATGTATACCTCATGGATGATCCTCT
GTCTGCAGTTGATGCACATGTGGGTCAACACATCTTTGACAAAGTCATTGGACCAAAAGG
AGTCCTTAGAGACAAGACCCGCATCTTAGTGACCCATGGGATGAGCTTCCTGCCACAGGC
TGACCTCATCATCGTCCTGGGAGACGGAGAAATCACAGAGAGCGGCTCCTACCAGGAGCT
CCTCAGCCGCCATGGCGCCTTCGCCGACTTCATTCACACTTTTGCCAGCACAGAGAGAAA
AGAGAGCGCCATTCAGAGAGCTGGTTCCAGGAGGTCCAATGCTCGTCTCAGCATGGTCGA
CTTCATGCCATTCTCCAGAGACCTGTCACAGGAGCAGCTCATTGGGGGTGACACCACGAA
TACCAACCTGCAGAACATGGAGCCTGTGAATGAAACAGACCAGGAACAGGTACCAGAGGA
CTTGGGCAAGCTAACTGAGGCTGACAAGGCCCGCACGGGAAGGGTGAGGTTGTCGATGTA
CAAGAAGTACTTCAAGACCATCGGCTTGGCCATCATCATTCCCATCGTCTTCCTGTACGC
TTTCCAGCAGGGCGCCTCGTTGGCCTACAACTACTGGCTCAGCATGTGGGCTGACGACCC
TGTTGTTAACGGCACCCAGATTGATGCAGAGCTCAAACTGACTGTGTTTGGCGCACTGGG
CTTCGTACAAGGTATCGCCATCTTTGGTACAACTGTCGCCATCTCCATCTGCGGAATCAT
CGCCTCCCGCCACTTGCACATGGACCTGCTGGTCAACGTGCTGCGCTCTCCCATGTCCTT
CTTCGAGTGCACACCCAGCGGGAACCTGCTCAACCGCTTCGCCAAAGAGATCGACGCCAT
CGACTGCATGGTCCCCGACGGCTTGAAGATGATGCTGAGTTACGTCTTTAAACTCATGGA
GGTCTGCATCATTGTGCTGATGGCGACACCCTTTGCAGCCGCGATCATCCTGCCTCTCGC
TTTCCTTTACGCCTTTGTCCAGAGCTTCTACGTCGCCACATCCTGTCAGCTGCGGAGGCT
GGAAGCTGTGAGCCGCTCGCCCATCTACACCCACTTCAACGAGACGGTGCAGGGCGCCAG
CGTCATCCGTGCCTTTGGCGAGCAGTCCAGGTTCATTCTGCAGGCTAATGAGAGGGTCGA
CTTCAATCAGACCTCCTACTTCCCCAGATTTGTGGCCACCCGGTGGTTGGCAGTCAATCT
GGAGTTTATTGGTAATGGTGTGGTCTTAGCTGCTGCCATTCTCTCTGTGTGGGGAAAAGG
AACCCTGAGTCCTGGCATCGTTGGTTTGGCTGTGTCACACTCCCTCCAGGTGACTGGAAT
CCTGAGTTGGATTGTGAGAGCCTGGACTGATGTGGAAAACAACATTGTTTCTGTGGAGAG
AGTCAATGAGTATGCTGAAACTGCTAAAGAGGCGAGTTGGACCATCGAAGGCAGCTCCTT
GCCACTGGCTTGGCCCCAGAGAGGCACCATCGAGTTCCAGGAATATGGGCTGCAGTACCG
TAAAGGCCTTGAGTTGGCTCTGAAGGGCATTACCTTGAATATTCATGAAAGAGAGAGGGT
TGGAATTGTGGGTCGGACGGGAGCGGGGAAGTCCTCACTTGCCCTGGGAATCTTCCGGAT
CTTAGAGGCAGCAAAGGGAAAGATCTTTATAGACGGAGTCAACATCGCCGACATTGGACT
CCATGACCTCAGATCTCGCATTACTATCATTCCTCAGGACCCTGTGCTGTTCTCAGGCTC
CCTCAGGATGAATCTCGACCCCTTTGACACCTACACCGATGAGGAGGTGTGGAGGTCACT
TGAGCTCGCTCACCTCAAAAACTTTGTCTCCAACTTGCCTGACAAACTCAACCATGAATG
CTCCGAGGGTGGAGAAAACCTCAGTCTGGGTCAGCGCCAGCTGGTGTGCCTGGCCAGGGC
CCTGCTGAGGAAAACCAAGATCCTGGTTTTGGACGAGGCGACAGCTGCTGTGGACCTGGA
GACAGACACACTCATCCAGTCAACAATCCGCACGCAGTTTGAGGACTGCACCGTCCTGAC
CGTCGCTCACCGCCTCAACACTATTATGGATTACACAAGAGTGATCGTCATGGACAGAGG
CCTCATCTCTGAGATGGACTCTCCAGCCAACCTCATCGCACAGCGGGGACAGTTCTACCG
AATGTGCCGGGAAGCTGGGCTGGTCTAA
>E.fuscoguttatus.28487_fus
ATGGATGCCTTTTGCAGACTCAGTGGCCTGGACCCTCTGTGG------------------
------------------------------------------------------------
----------------------GACTGGAACCGTACGTGGTACACGGCCAACCCAGACCT
GACCCAGTGTTTCCAGAACACAGTACTGGTGTGGGTCCCCTGTATCTACCTTTGGTTGCT
GGCCCCCTTCTACTGCCTTTTCCTCTACTGCCACGACAGCGGACGCATTCGAATGTCCTG
CCTCTGCTCCGCCAAGATGGTGTTGGGCTTCCTGCTGGCCTCCTTTGGTTTTGTGGAGTT
CTTCTACATCCTGCTGGAGAGGAGTCAGGAGATCCAGCAGCACATGGTCTTCCTACTCAG
CCCCATCATACGCAGCATGACTGTGATCTTGGCCTTATGCATCATCCAGTTGGAAAGAAT
AAGAGGCTGTCGTTCCTCTGTGTTCCTCTTCCTGTTCTGGGTCTTGGCTGTTGTCTGTTC
CCTGGTGCCTCTCAGAGCGAAGATCCAGCTGGCCATGGATGAGGGCATTGCCTCCGATAT
TGTGCGATACCTCGCCTTCTTCTCCTACTTCACAATCCAACTGGCCCAGCTCTTCCTGTG
CTGTTTTGCTGACC-AGCCTCCAGAGGGAAAAACC--------GTCT------TGGAAAA
GAATCCCTGTCCCGTGAAAGATGCCTCTTTCCTGTCAAAGATCCTCTTCTGGTGGTTCAC
TGGGCTTGTTGTGAAAGGATATCGCACACCGCTGGCAGCAGAGGACCTGTGGACCCTCAG
GGAGGAAGACACGTCACGGAAGATCATCTCTGAGCTGGAAGAGGACTGGACAGACGAATG
TGCCAAACTTCAAAAGCAGGAGAAGGCCTTAGCGTCGGGCGTGGCGTTGGGGAGCAGACT
GCCAGACCAGGCCCAGCTCCTCAGGAAGTTGCAGAAGGAGCAGAGCTCTGGCTTCTTCCT
GCTCAGGACACTGGCACGCAAGTTCGGTCCATACTTTCTGACTGGTACTCTGTGTATCAT
CTTCCACGATGCCTTCATGTTCGCCATCCCCCAGGTGCTCAGTCTTCTTCTGGGTTTCAT
GAGAGACGAAGACGCACCGCTCTGGAAAGGCTACTTCTACGCCACCCTGATGTTCCTGCT
GTCCTGTCTCCAGTCCCTCTTCAACCATCAGTACATGTACACTTGCTTCACAGTGGGGAT
GAGGGTGAAGACAGCTGTTATGGGCTTGGTTTACAGGAAGTCTTTGGTGATAAACAGCTC
TGCCAGGAGGACTTGCACTGTGGGCGAGATTGTCAATCTGGTCTCGGCAGACACTCAGAA
GCTCATGGACTTTGTGGTGTACTTCAACGCTGTCTGGCTGGCTCCTATTGAAATTGCTCT
TTGTCTCTTCTTCCTCTGGCAGCATCTCGGGCCTTCGGCTTTGGCAGGAATCGCCACTGT
CATTCTCATTTTTCCACTCAACGGATTCATAGCAAAGAAAAGAAGCAAGCTGCAGGAGAT
TCAAATGAAGTTCATGGATGGCCGCATCAGACTGATGAATGAGATCCTGAATGGGATAAA
GATCCTGAAGTTCTACGCCTGGGAGAAGGCCTTCCTGGAGCAGGTTTTGGGCCACAGAGA
AAAAGAGCTCAAAGCCCTGAAGAAGTCTCAGATCCTTTATTCCATCTCTATCGCATCCTT
CAACTCCTCCTCTTTCCTGATTGCCTTCGCCATGTTTGGAGTCTACGTGATGCTCGATGA
CAGGAACGTCCTGGATGCACAGAAGGTTTTCGTCTCAATGGCGCTGATCAACATCCTGAA
GACCCCACTCAGTCAGCTGCCATTTGCCATAAGCACGACTATGCAGGCTATGGTTTCGCT
GAGACGTCTGGGAAAGTACCTGTGCTCAGAGGAACTGAAACTGGACAATGTCTCCAAGGC
TCCAGTGAGTTCTGATGGAGAAGACGTGGTGATAGAAAACGGCACTTTCAGCTGGTCTGC
AGAGGGCCCTCCATGTCTTAAAAGGATCAGTATCCATGTGCCACGAGGTGCCCTGGTCGC
TGTGGTCGGGCATGTGGGCAGTGGAAAGTCTTCTTTGTTGTCCGCCATGCTCGGTGAAAC
AGAGAAAAGAAGCGGCCATGTCGCTGTTAAGGGCTCTGTGGCCTATGTGCCCCAGCAAGC
CTGGATCCAGAACGCCACAGTTCAGGACAACATCATATTCGGCCGAGAGAAACTGAAGAC
ATGGTACAATCGAGTGCTGGAGGCCTGTGCACTGCTGCCCGACCTGGACATCCTACCTGC
CGGAGATGCTACAGAAATTGGAGAGAAGGGACTGAACCTCTCAGGTGGGCAGAAGCAGAG
GGTGAGCCTGGCCAGAGCTGTCTACAGAAAGGCTGATGTATACCTCATGGATGATCCTCT
GTCTGCAGTTGATGCACATGTGGGTCAACACATCTTTGACAAAGTCATTGGACCAAAAGG
AGTCCTTAGAGACAAGACCCGCATCCTAGTGACCCATGGGATGAGCTTCCTGCCACAGGC
TGACCTCATCATCGTCCTGGGAGACGGAGAAATCACAGAGAGCGGCTCCTACCAGGAGCT
CCTCAGCCGCCATGGCGCCTTTGCCGACTTCATTCACACTTTTGCCAGCACAGAGAGAAA
AGAGAGCGCCATTCAGAGAGCTGGTTCCAGGAGGTCCAATGCTCGTCTCAGCATGGTCGA
CTTCATGCCATTCTCCAGAGACCTGTCACAGGAGCAGCTCATTGGGGGTGACACCACAAA
TACCAACCTGCAGAACATGGAGCCTGTGAATGAAACAGACCAGGAACAGGTACCAGAGGA
CTTGGGCAAGCTAACTGAGGCTGACAAGGCCCGCACGGGAAGGGTGAGGTTGTCGATGTA
CAAGAAGTACTTCAAGACCATCGGCTTGGCCATCATCATTCCCATCGTCTTCCTGTACGC
TTTCCAGCAGGGCGCCTCGTTGGCCTACAACTACTGGCTCAGCATGTGGGCTGACGACCC
TGTTGTTAACGGCACCCAGATTGATGCAGAGCTCAAACTGACTGTGTTTGGCGCACTGGG
CTTCGTACAAGGTATCGCCATCTTTGGTACAACTGTCGCCATCTCCATCTGCGGAATCAT
CGCCTCCCGCCACTTGCACATGGACCTGCTGGTCAACGTGCTGCGCTCTCCCATGTCCTT
CTTCGAGTGCACACCCAGCGGGAACCTGCTCAACCGCTTCGCCAAAGAGATCGACGCCAT
CGACTGCATGGTCCCCGACGGCTTGAAGATGATGCTGAGTTACGTCTTTAAACTCATGGA
GGTCTGCATCATTGTGCTGATGGCGACGCCCTTTGCAGCCGCGATCATCCTGCCTCTCGC
TTTCCTTTACGCCTTTGTCCAGAGCTTCTACGTCGCCACATCCTGTCAGCTGCGGAGGCT
GGAAGCTGTGAGCCGCTCACCCATCTACACCCACTTCAACGAGACGGTGCAGGGCGCCAG
CGTCATCCGTGCCTTTGGCGAGCAGTCCAGGTTCATTCTGCAGGCTAATGAGAGGGTCGA
CTTCAATCAGACCTCCTACTTCCCCAGATTTGTGGCCACCCGGTGGTTGGCAGTCAATCT
GGAGTTTATTGGTAATGGTGTGGTCTTAGCTGCTGCCATTCTCTCTGTGTGGGGAAAAGG
AACCCTGAGTCCTGGCATCGTTGGTTTGGCTGTGTCACACTCCCTCCAGGTGACTGGAAT
CCTGAGTTGGATTGTGAGAGCCTGGACTGATGTGGAAAACAACATTGTTTCTGTGGAGAG
AGTCAATGAGTATGCTGAAACTGCTAAAGAGGCGAGTTGGACCATCGAAGGCAGCTCCTT
GCCACTGGCTTGGCCCCAGAGAGGCACCATCGAGTTCCAGGAATACGGGCTGCAGTACCG
TAAAGGCCTTGAGTTGGCTCTGAAGGGCATTACCTTGAATATTCATGAAAGAGAGAGGGT
TGGAATTGTGGGTCGGACGGGAGCGGGGAAGTCCTCACTTGCCCTGGGAATCTTCCGGAT
CTTAGAGGCAGCAAAGGGAAAGATCTTTATAGACGGAGTCAACATTGCCGACATTGGACT
CCATGACCTCAGATCTCGCATTACTATCATTCCTCAGGACCCTGTGCTGTTCTCAGGCTC
CCTCCGGATGAATCTCGACCCCTTTGACACCTACACCGATGAGGAGGTGTGGAGGTCACT
TGAGCTCGCTCACCTCAAAAACTTTGTCTCCAACTTGCCTGACAAACTCAACCATGAATG
CTCCGAGGGTGGAGAAAACCTCAGTCTGGGTCAGCGCCAGCTGGTGTGCCTGGCCAGGGC
CCTGCTGAGGAAAACCAAGATCCTGGTTTTGGACGAGGCGACAGCTGCTGTGGACCTGGA
GACAGACACGCTCATCCAGTCAACAATCCGCACGCAGTTTGAGGACTGCACCGTCCTGAC
CGTCGCTCACCGCCTCAACACTATTATGGATTACACAAGAGTGATCGTCATGGACAGAGG
CCTCATCTCTGAGATGGACTCTCCAGCCAACCTCATCGCACAGCGGGGACAGTTCTACCG
AATGTGCCGGGAAGCTGGGCTGGTCTAA
>Epmoa-GLEAN-10019492_moa
ATGGATGCCTTTTGCAGACTCAGTGGCCTGGACCCTCTGTGG------------------
------------------------------------------------------------
----------------------GACTGGAACCGTACGTGGTACACGGCCAACCCAGACCT
GACCCAGTGTTTCCAGAACACAGTACTGGTGTGGGTCCCCTGTATCTACCTTTGGTTGCT
GGCCCCCTTCTACTGCCTTTTCCTCTACTGCCATGACAGTGGACACATTCGAATGTCCTG
CCTCTGCTCTGCCAAGATGGTGTTGGGCTTCCTGCTGGCCTCCTTTGGTTTTGTGGAGTT
CTTCTACATCCTGCTGGAGAGGAGTCAGGAGATCCAGCAGCACATGGTCTTCCTACTCAG
CCCCATCATACGCAGCATGACTGTGATCTTGGCCTTATGCATCATCCAGTTGGAAAGAAT
AAGAGGCTGTCGTTCCTCTGTGTTCCTCTTCCTGTTCTGGGTCTTGGCTGTTGTCTGTTC
CCTGGTGCCTCTCAGAGCGAAGATCCAGCTGGCCATGGATGAGGGCATTGCCTCCGATAT
TGTGCGATACCTCGCCTTCTTCTCCTACTTCACAATCCAACTGGCCCAGCTCTTCCTGTG
CTGTTTTGCTGACC-AGCCTCCAGAGGGAAAAACA--------GTCT------TGGAAAA
GAATCCCTGTCCCGTGAAAGATGCCTCTTTCCTGTCAAAGATCCTCTTCTGGTGGTTCAC
TGGGCTTGTTGTGAAAGGATATCGCACACCGCTGGCAGCAGAGGACCTGTGGACCCTCAG
GGAGGAAGACACGTCACGGAAGATCATCTCTGAGCTGGAAGAGGACTGGACAGACGAATG
TGCCAAACTTCAAAAGCAGGAGAAGGCCTTAGCGTCGGGCGTGGCGTTGGGGAGCAGACT
GCCAGACCAGGCCCAGCTCCTCAGGAAGTTGCAGAAGGAGCAGAGCTCTGGATTCTTCCT
GCTCAGGACACTGGCACGCAAGTTCGGTCCATACTTTCTGACTGGTACCCTGTGTATCAT
CTTCCACGATGCCTTCATGTTCGCCATCCCCCAGGTGCTCAGTCTTCTTCTGGGTTTCAT
GAGAGACGAAGACGCACCGCTCTGGAAAGGCTACTTCTACGCCACCCTGATGTTCCTGCT
GTCCTGTCTCCAGTCCCTCTTCAACCATCAGTACATGTACACTTGCTTCACAGTGGGGAT
GAGGGTGAAGACAGCTGTTATGGGCTTGGTTTACAGGAAGTCTTTGGTGATAAACAGCTC
TGCCAGGAGGACTTGCACTGTGGGCGAGATTGTCAATCTGGTCTCGGCAGACACTCAGAA
GCTCATGGACTTTGTGGTGTACTTCAACGCTGTCTGGCTGGCTCCTATCGAAATTGCTCT
TTGTCTCTTCTTCCTCTGGCAGCATCTCGGGCCTTCGGCTTTGGCAGGAATCGCCACTGT
CATTCTCATTTTTCCACTCAACGGATTCATAGCAAAGAAAAGAAGCAAGCTGCAGGAGAT
TCAAATGAAGTTCATGGATGGCCGCATCAGACTGATGAATGAGATCCTGAATGGGATAAA
GATCCTGAAGTTCTACGCCTGGGAGAAGGCCTTCCTGGAGCAGGTTTTGGGCCACAGAGA
AAAAGAGCTCAAAGCCCTGAAGAAGTCTCAGATCCTTTATTCCATCTCTATCGCATCCTT
CAACTCCTCATCTTTCCTGATTGCCTTCGCCATGTTTGGAGTCTACGTGACGCTCGATGA
CAGGAACGTCCTGGATGCACAGAAGGTTTTCGTCTCAATGGCGCTGATCAACATCCTGAA
GACCCCACTCAGTCAGCTGCCATTTGCCATAAGCACGACTATGCAGGCTATGGTTTCACT
GAGACGTCTGGGAAAGTACCTGTGCTCAGAGGAACTGAAACTGGACAATGTCTCCAAGGG
TCCAGTGAGTTCTGATGGAGAAGACGTGGTGATAGAAAACGGCACTTTCAGCTGGTCTGC
AGAGGGCCCTCCATGTCTTAAAAGGATCAGTATCCATGTGCCACGAGGTGCCCTGGTCGC
TGTGGTCGGGCATGTGGGCAGTGGAAAGTCTTCTTTGTTGTCCGCCATGCTCGGTGAAAC
AGAGAAAAGAAGCGGCCATGTCGCTGTTAAGGGCTCTGTGGCCTATGTGCCCCAGCAAGC
CTGGATCCAGAACGCCACAGTTCAGGACAACATCATATTCGGCCGAGAGAAACTGAAGAC
ATGGTACAATCGAGTGCTGGAGGCCTGTGCACTGCTGCCCGACCTGGACATCCTACCTGC
CGGAGATGCTACAGAAATTGGAGAGAAGGGACTGAACCTCTCAGGTGGGCAGAAGCAGAG
GGTGAGCCTGGCCAGAGCTGTCTACAGAAAGGCTGATGTATACCTCATGGATGATCCTCT
GTCTGCAGTTGATGCACATGTGGGTCAACACATCTTTGACAAAGTCATTGGACCAAAAGG
AGTCCTTAGAGACAAGACCCGCATCCTAGTGACCCATGGGATGAGCTTCCTGCCACAGGC
TGACCTCATCATCGTCCTGGGAGACGGAGAAATCACAGAGAGCGGCTCCTACCAGGAGCT
CCTCAGCCGCCATGGCGCCTTCGCTGACTTCATTCACACTTTTGCCAGCACAGAGAGAAA
AGAGAGCGCCATTCAGAGAGCTGGTTCCAGGAGGTCCAATGCTCGTCTCAGCATGGTCGA
CTTCATGCCATTCTCCAGAGACCTGTCACAGGAGCAGCTCATTGGGGGTGACACCACGAA
TACCAACCTGCAGAACATGGAGCCTGTGAATGAAACAGACCAGGAACAGGTACCAGAGGA
CTTGGGCAAGCTAACTGAGGCTGACAAGGCCCGCACGGGAAGGGTGAGGTTGTCGATGTA
CAAGAAGTACTTCAAGACCATCGGCTTGGCCATCATCATTCCCATCGTCTTCCTGTACGC
TTTCCAGCAGGGCGCCTCGTTGGCCTACAACTACTGGCTCAGCATGTGGGCTGACGACCC
TGTTGTTAACGGCACCCAGATTGATGCAGAGCTCAAACTGACTGTGTTTGGCGCACTGGG
CTTCGTACAAGGTATCGCCATCTTTGGTACAACTGTCGCCATCTCCATCTGCGGAATCAT
CGCCTCCCGCCACTTGCACATGGACCTGCTGGTCAACGTGCTGCGCTCTCCCATGTCCTT
CTTCGAGTGCACACCCAGCGGGAACCTGCTCAACCGCTTCGCCAAAGAGATCGACGCCAT
CGACTGCATGGTCCCCGACGGCTTGAAGATGATGCTGAGTTACGTCTTTAAACTCATGGA
GGTCTGCATCATTGTGCTGATGGCGACGCCCTTTGCAGCCGCGATCATCCTGCCTCTCGC
TTTCCTTTACGCCTTTGTCCAGAGCTTCTACGTCGCCACATCCTGTCAGCTGCGGAGGCT
GGAAGCTGTGAGCCGCTCGCCCATCTACACCCACTTCAACGAGACGGTGCAGGGCGCCAG
CGTCATCCGTGCCTTTGGCGAGCAGTCCAGGTTCATTCTACAGGCTAATGAGAGGGTCGA
CTTCAATCAGACCTCCTACTTCCCCAGATTTGTGGCCACCCGGTGGTTGGCAGTCAATCT
GGAGTTTATTGGTAATGGTGTGGTCTTAGCTGCTGCCATTCTCTCTGTGTGGGGAAAAGG
AACCCTGAGTCCTGGCATCGTTGGTTTGGCTGTGTCACACTCCCTCCAGGTGACTGGAAT
CCTGAGTTGGATTGTGAGAGCCTGGACTGATGTGGAAAACAACATTGTTTCTGTGGAGAG
AGTCAATGAGTATGCTGAAACTGCTAAAGAGGCAAGTTGGACCATCGAAGGCAGCTCCTT
GCCACTGGCTTGGCCCCAGAGAGGCACCATTGAGTTCCAGGAATACGGGCTGCAGTACCG
TAAAGGCCTTGAGTTGGCTCTGAAGGGCATTACCTTGAATATTCATGAAAGAGAGAGGGT
TGGAATTGTGGGTCGGACGGGAGCGGGGAAGTCCTCACTTGCCCTGGGAATCTTCCGGAT
CTTAGAGGCAGCAAAGGGAAAGATCTTTATAGACGGAGTCAACATCGCCGACATTGGACT
CCATGACCTCAGATCTCGCATTACTATCATTCCTCAGGACCCTGTGCTGTTCTCAGGCTC
CCTCCGGATGAATCTCGACCCCTTTGACACCTACACCGATGAGGAGGTGTGGAGGTCACT
TGAGCTCGCTCACCTCAAAAACTTTGTCTCCAACTTGCCTGACAAACTCAACCATGAATG
CTCCGAGGGTGGAGAAAACCTCAGTCTGGGTCAGCGCCAGCTGGTGTGCCTGGCCAGGGC
CCTGCTGAGGAAAACCAAGATCCTGGTTTTGGACGAGGCGACAGCTGCTGTGGACCTGGA
GACAGACACGCTCATCCAGTCAACAATCCGCACGCAGTTTGAGGACTGCACCGTCCTGAC
CGTCGCTCACCGCCTCAACACTATTATGGATTACACAAGAGTGATCGTCATGGACAGAGG
CCTCATCTCTGAGATGGACTCTCCAGCCAACCTCATCGCACAGCGGGGACAGTTCTACCG
AATGTGCCGGGAAGCTGGGCTGGTCTAA
>OF02651-RA_aka
----ATGCCTTTTGCAGACTCAGTGGCCTGGACCCTCTGTGGCCCCAGGGTAGTGACTGG
GATTTATATGGCTTTAAATACTGAACTGAGCATGCACCATCCAGCTGAGCAGAAGATGTT
TGATCCAGAAACACCTATGCACGACTGGAACCGTACGTGGTACACGGCCAACCCAGACCT
GACCCAGTGTTTCCAGAACACAGTACTGGTGTGGGTCCCCTGTATCTACCTTTGGTTGCT
GGCCCCTTTCTACTGCCTTTTCCTCTACTGCCATGACAGTGGACGCATTCGAATGTCCTG
CCTCTGCTCCGCCAAGATGGTGTTGGGCTTCCTGCTGGCCTCCTTTGGTTTTGTGGAGTT
CTTCTACATCCTGCTGGAGAGGAGTCAGGAGATCCAGCAGCACATGGTCTTCCTACTCAG
CCCCATCATACGCAGCATGACTGTGATCTTGGCCTTATGCATCATCCAGTTGGAAAGAAT
AAGAGGCTGTCGTTCCTCTGTGTTCCTCTTCCTGTTCTGGGTCTTGGCCGTTGTCTGTTC
CCTGGTGCCTCTCAGAGCGAAGATCCAGCTGGCCATGGATGAGGGCATTGCCTCTGATAT
TGTGCGATACCTCGCCTTCTTCTCCTACTTCACAATCCAACTGGCCCAGCTCTTCCTGTG
CTGTTTTGCTGACCAAGCCTCCAGAGGGAAAAACCTGAGTCTGGTCTCTAATCTGTTGCA
GAATCCCTGTCCCGTGAAAGATGCATCTTTCCTGTCAAAGATCCTCTTCTGGTGGTTCAC
TGGGCTTGTTGTGAAAGGATATCGCACACCGCTGGCAGCAGAGGACCTGTGGACCCTGAG
GGAGGAAGACACGTCACGCAAGATCATCTCTGAGCTGGAAGAGGACTGGACAGATGAATG
TGCCAAACTTCAAAAGCAGGAGAAGGCCTTAGCGTCGGGCGTGGCGTTGGGGAGCAGACT
GCCAGACCAGGCCCAGCTCCTCAGGAAGTTGCAGAAGGAGCAGAGCTCTGGCTTCTTCCT
GCTCAGGACACTGGCACGCAAGTTCGGTCCATACTTTCTGACCGGTACCCTGTGTATCAT
CTTCCACGATGCCTTCATGTTCGCCATCCCCCAGGTGCTCAGTCTTCTTCTGGGTTTCAT
GAGAGACGAAGACGCACCGCTCTGGAAAGGCTACTTCTACGCCACCCTGATGTTCCTGCT
GTCCTGTCTCCAGTCCCTCTTCAACCATCAGTACATGTACACTTGCTTCACAGTGGGGAT
GAGGGTGAAGACAGCTGTTATGGGCTTGGTTTACAGGAAGTCTCTGGTGATAAACAGCTC
TGCCAGGAGGACTTGCACTGTGGGCGAGATTGTCAATCTGGTCTCGGCAGACACTCAGAA
GCTCATGGACTTTGTGGTGTACTTCAACGCTGTCTGGCTGGCTCCTATCGAAATTGCTCT
TTGTCTCTTCTTCCTCTGGCAGCATCTCGGGCCTTCGGCTTTGGCAGGAATCGCCACTGT
CATTCTCATTTTTCCACTCAACGGATTCATAGCAAAGAAAAGAAGCAAGCTGCAGGAGAT
TCAAATGAAGTTCATGGACGGCCGCATCAGACTGATGAATGAGATCCTGAATGGGATAAA
GATCCTGAAGTTCTACGCCTGGGAGAAGGCCTTCCTGGAGCAGGTTTTGGGCCACAGAGA
AAAGGAGCTCAAAGCCCTGAAGAAGTCTCAGATCCTTTATTCCATCTCTATCGCATCTTT
CAACTCCTCATCTTTCCTGATTGCCTTTGCCATGTTTGGAGTCTACGTGACGCTCGATGA
CAGAAACGTCCTGGATGCACAGAAAGTTTTCGTCTCAATGGCGCTGATCAACATCCTGAA
GACCCCACTCAGTCAGCTGCCATTTGCCATAAGCACAACTATGCAGGCTATGGTTTCACT
GAGACGTCTGGGAAAGTACCTGTGCTCAGAGGAACTGAAACCGGACAATGTCTCCAAGGC
TCCAGTGAGTTCTGATGGAGAAGACGTGGTGATAGAAAATGGCACTTTCAGCTGGTCTGC
AGAGGGCCCTCCATGTCTTAAAAGGATCAGTATCCATGTGCCACGAGGTGCCCTGGTCGC
TGTGGTCGGGCATGTGGGCAGTGGAAAGTCGTCTTTGTTGTCTGCCATGCTCGGTGAAAC
AGAGAAAAGAAGCGGCCATGTCGCTGTTAAGGGCTCTGTGGCCTATGTGCCCCAGCAAGC
CTGGATCCAGAACGCCACAGTTCAGGACAACATCATATTCGGCCGGGAGAAACTGAAGAC
ATGGTACAATCGAGTGCTGGAGGCCTGTGCACTGCTGCCCGACCTGGACATCCTACCTGC
TGGAGATGCTACAGAAATTGGAGAGAAGGGACTGAACCTCTCAGGTGGGCAGAAGCAGAG
GGTGAGCCTGGCCAGAGCTGTCTACAGAAAGGCTGATGTATACCTCATGGATGATCCTCT
GTCTGCAGTTGACGCACATGTGGGTCAACACATCTTTGACAAAGTCATTGGACCAAAAGG
AGTCCTTAGAGACAAGACCCGCATCCTAGTGACCCATGGGATGAGCTTCCTGCCACAGGC
TGACCTCATCATCGTCCTGGGAGACGGAGAAATCACAGAGAGCGGCTCCTACCAGGAGCT
CCTCAGCCGCCATGGCGCCTTCGCCGACTTCATTCACACTTTTGCCAGCACGGAGAGAAA
AGAGAGCGCCATTCAGAGAGCTGGTTCCAGGAGGTCCAATGCTCGTCTCAGCATGGTCGA
CTTCATGCCATTCTCCAGAGACCTGTCACAGGAGCAGCTCATTGGGGGTGACACCACGAA
TACCAACCTGCAGAACATGGAGCCTGTGAATGAAACAGACCAGGAACAGTTACCAGAGGA
CTTGGGCAAGCTAACTGAGGCTGACAAGGCCCGCACGGGAAGGGTGAGGTTGTCGATGTA
CAAGAAGTACTTCAAGACCATCGGCTTGGCCATCATCATTCCCATCGTCTTCCTGTACGC
TTTCCAGCAGGGCGCCTCATTGGCCTACAACTACTGGCTCAGCATGTGGGCGGACGACCC
TGTTGTTAACGGCACCCAGATTGATGCAGAGCTCAAACTGACTGTGTTTGGCGCACTGGG
CTTCGTACAAGGTATCGCCATCTTTGGTACAACTGTCGCCATCTCCATCTGCGGAATCAT
CGCCTCCCGCCACTTGCACATGGACCTGCTGGTCAACGTGCTGCACTCTCCCATGTCCTT
CTTCGAGTGCACACCCAGCGGGAACCTGCTCAACCGCTTCGCCAAAGAGATCGACGCCAT
CGACTGCATGGTCCCCGACGGCTTGAAGATGATGCTGAGCTACGTCTTTAAACTCATGGA
GGTCTGCATCATTGTGCTGATGGCGACGCCCTTTGCAGCCGCGATCATCCTGCCTCTCGC
TTTCCTTTACGCCTTTGTCCAGAGCTTCTACGTCGCCACATCCTGTCAGCTGCGGAGGCT
GGAAGCTGTGAGCCGCTCGCCCATCTACACCCACTTCAACGAGACGGTGCAGGGCGCCAG
CGTCATCCGTGCCTTTGGCGAGCAGTCCAGGTTCATTCTGCAGGCTAATGAGAGGGTCGA
CTTCAATCAGACCTCCTACTTCCCCAGATTTGTGGCCACCCGGTGGTTGGCAGTCAATCT
GGAGTTTATTGGTAATGGTGTGGTCTTGGCTGCTGCCATTCTCTCTGTGTGGGGAAAAGG
AACCCTGAGTCCTGGCATCGTTGGTTTGGCTGTGTCACACTCCCTCCAGGTGACTGGAAT
CCTGAGCTGGATTGTGAGAGCCTGGACTGATGTGGAAAACAACATTGTTTCTGTGGAGAG
AGTCAATGAGTATGCTGAAACTGCTAAAGAGGCGAGTTGGACTATCGAAGGCAGCTCCTT
GCCCCTGGCTTGGCCCCAGAGAGGCACCATCGAGTTCCAGGAATACGGGCTGCAGTACCG
TAAAGGCCTTGAGTTGGCTCTGAAGGGCATTACCTTGAATATTCATGAAAGAGAGAGGGT
TGGAATTGTGGGTCGGACGGGAGCGGGGAAGTCCTCACTTGCCCTGGGAATCTTCCGGAT
CTTAGAGGCAGCAAAGGGAAAGATCTTTATAGACGGAGTCAACATCGCCGACATTGGACT
CCATGACCTCAGATCTCGCATTACTATCATTCCTCAGGACCCTGTGCTGTTCTCAGGCTC
CCTCCGGATGAATCTCGACCCCTTTGACACCTACACCGATGAGGAGGTGTGGAGGTCACT
TGAGCTCGCTCACCTCAAAAACTTTGTCTCCAACTTGCCTGACAAACTCAACCATGAATG
CTCCGAGGGTGGAGAAAACCTCAGTCTGGGTCAGCGCCAGCTGGTGTGCCTGGCCAGGGC
CCTGCTGAGGAAAACCAAGATCCTGGTTTTGGACGAGGCGACAGCTGCTGTGGACCTGGA
GACAGACACGCTCATCCAGTCAACAATCCGCACGCAGTTTGAGGACTGCACCGTCCTGAC
CGTCGCTCACCGCCTCAACACTATTATGGATTACACAAGAGTGATCGTCATGGACAGAGG
CCTCATCTCTGAGATGGACTCTCCAGCCAACCTCATCGCACAGCGTGGACAGTTCTACCG
AATGTGCCGGGAAGCTGGGCTGGTCTAA
>Ecy-GLEAN-10022920_Ecy
ATGGATGCCTTTTGCAGACTCAGTGGCCTGGACCCTCTGTGG------------------
------------------------------------------------------------
----------------------GACTGGAACCGTACGTGGTACACGGCCAACCCCGATCT
GACCCAGTGTTTCCAGAACACAGTACTGGTGTGGGTCCCCTGTATCTACCTTTGGTTGCT
GGCCCCTTTCTACTGCCTTTTCCTCTACTGCCATGACAGCGGACGCATTCGAATGTCCTG
CCTCTGCTCCGCCAAGATGGTGCTGGGCTTCCTGCTGGCCTCCTTTGGTTTTGTGGAGTT
CTTCTACATCCTGCTGGAGAGGAGTCAGGAGATCCAGCAGCACATGGTCTTCCTACTCAG
CCCCATCATACGCAGCATGACTGTGATCTTGGCCTTATGCATCATCCAGTTGGAAAGAAT
AAGAGGCTGTCGTTCCTCTGTGTTCCTCTTCCTGTTCTGGGTCTTGGCCGTTGTCTGTTC
CCTGGTGCCTCTCAGAGCGAAGATCCAGCTGGCCATGGATGAGGGCATTGCCTCCGATAT
TGTGCGATACCTCGCCTTCTTCTCCTACTTCACAATCCAACTGGCCCAGCTCTTCCTGTG
CTGTTTTGCTGACC-AGCCTCCAGAGGGAAAAACC--------GTCT------TGGAAAA
GAATCCCTGTCCTGTGAAAGATGCCTCTTTCCTGTCAAAGATCCTCTTCTGGTGGTTCAC
TGGGCTTGTTGTGAAAGGATATCGCACACCGCTGGCAGCAGAGGACCTGTGGACCCTGAG
GGAGGAAGACACGTCACGCAAGATCATCTCTGAGCTGGAAGAGGACTGGACAGATGAATG
TGCCAAACTTCAAAAGCAGGAGAAGGCCTTAGCGTCGGGCGTGGCGTTGGGGAGCAGACT
GCCAGACCAGGCCCAGCTCCTCAGGAAGTTGCAGAAGGAGCAGAGCTCTGGCTTCTTCCT
GCTCAGGACACTGGCACGCAAGTTCGGTCCATACTTTCTGACCGGTACCCTGTGTATCAT
CTTCCACGATGCCTTCATGTTCGCCATCCCCCAGGTGCTCAGTCTTCTTCTGGGTTTCAT
GAGAGACGAAGACGCACCGCTCTGGAAAGGCTACTTCTACGCCACCCTGATGTTCCTGCT
GTCCTGTCTCCAGTCCCTCTTCAACCATCAGTACATGTACACTTGCTTTACAGTGGGGAT
GAGGGTGAAGACAGCTGTTATGGGCTTGGTTTACAGGAAGTCTCTGGTGATAAACAGCTC
TGCCAGGAGGACTTGCACTGTGGGCGAGATTGTCAATCTGGTCTCGGCAGACACTCAGAA
GCTCATGGACTTTGTGGTGTACTTCAACGCTGTCTGGCTGGCTCCTATCGAAATTGCTCT
TTGTCTCTTCTTCCTCTGGCAGCATCTCGGGCCTTCGGCTTTGGCAGGAATCGCCACTGT
CATTCTCATTTTTCCACTCAATGGATTCATAGCAAAGAAAAGAAGCAAGCTGCAGGAGAT
TCAAATGAAGTTCATGGATGGCCGCATCAGGCTGATGAATGAGATCCTGAATGGGATAAA
GATCCTGAAGTTCTACGCCTGGGAGAAGGCCTTCCTGGAGCAGGTTTTGGGCCACAGAGA
AAAGGAGCTCAAAGCCCTGAAGAAGTCTCAGATCCTTTATTCCATCTCTATCGCATCTTT
CAACTCCTCATCTTTCCTGATTGCATTTGCCATGTTTGGAGTCTACGTGACGCTCGATGA
CAGAAACGTCCTGGATGCACAGAAAGTTTTCGTCTCAATGGCGCTGATCAACATCCTGAA
GACTCCACTCAGTCAGCTGCCATTTGCCATAAGCACGACTATGCAGGCTATGGTTTCACT
GAGACGTCTGGGAAAGTACCTGTGCTCAGAGGAACTGAAACTGGACAATGTCTCCAAGGC
TCCAGTGA------ATGGAGAAGACGTGGTGATAGAAAATGGCACTTTCAGCTGGTCTGC
AGAGGGCCCTCCATGTCTTAAAAGGATCAGTATCCATGTGCCACGAGGTGCCCTGGTCGC
TGTGGTCGGGCATGTGGGCAGTGGAAAGTCGTCTTTGTTGTCCGCCATGCTCGGTGAAAC
AGAGAAAAGAAGCGGCCATGTCGCTGTTAAGGGCTCTGTGGCCTATGTGCCCCAGCAAGC
CTGGATCCAGAACGCCACAGTTCAGGACAACATCATATTCGGCCGGGAGAAACTGAAGAC
ATGGTACAATCGAGTGCTGGAGGCCTGTGCACTGCTGCCCGACCTGGACATCCTACCTGC
TGGAGATGCTACAGAAATTGGAGAGAAGGGACTGAACCTCTCAGGTGGGCAGAAGCAGAG
GGTGAGCCTGGCCAGAGCTGTCTACAGAAAGGCTGATGTATACCTCATGGATGATCCTCT
GTCTGCAGTTGACGCACATGTCGGTCAACACATCTTTGACAAAGTCATTGGACCAAAAGG
AGTCCTTAGAGACAAGACCCGCATCCTAGTGACCCATGGGATGAGCTTCCTGCCACAGGC
TGACCTCATCATCGTCCTGGGAGACGGAGAAATCACAGAGAGCGGCTCCTACCAGGAGCT
CCTCAGCCGCCATGGCGCCTTCGCCGACTTCATTCACACTTTTGCCAGCACGGAGAGAAA
AGAGAGCGCCATTCAGAGAGCTGGTTCCAGGAGGTCCAATGCTCGTCTCAGCATGGTCGA
CTTCATGCCATTCTCCAGAGACCTGTCACAGGAGCAACTCATTGGGGGTGACACCACGAA
TACCAACCTGCAGAACATGGAGCCTGTGAATGAAACAGACCAGGAACAGGTACCAGAGGA
CTTGGGCAAGCTAACTGAGGCTGACAAGGCCCGCACGGGAAGGGTGAGGTTGTCGATGTA
CAAGAAGTACTTCAAGACCATCGGCTTGGCCATCATCATTCCCATCGTCTTCCTGTACGC
TTTCCAGCAGGGCGCCTCGTTGGCCTACAACTACTGGCTCAGCATGTGGGCGGACGACCC
TGTTGTTAACGGGACCCAGATTGACGCAGAGCTCAAACTGACTGTGTTTGGCGCACTGGG
CTTCGTACAAGGTATCGCCATCTTTGGTACAACTGTCGCCATCTCCATCTGCGGAATCAT
CGCCTCCCGCCACTTGCACATGGACCTGCTGGTCAACGTGCTGCGCTCTCCCATGTCCTT
CTTCGAGTGCACACCCAGCGGGAACCTGCTCAACCGCTTCGCCAAAGAGATCGACGCCAT
CGACTGCATGGTCCCCGACGGCTTGAAGATGATGCTGAGTTACGTCTTTAAACTCATGGA
GGTCTGCATCATTGTGCTGATGGCGACGCCCTTTGCAGCCGCGATCATCCTGCCTCTCGC
TTTCCTTTACGCCTTTGTCCAGAGCTTCTACGTCGCCACATCCTGTCAGCTGCGGAGGCT
GGAAGCTGTGAGCCGCTCGCCCATCTACACCCACTTCAATGAGACGGTGCAGGGCGCCAG
CGTCATCCGTGCCTTTGGCGAGCAGTCCAGGTTCATTCTGCAGGCTAATGAGAGGGTCGA
CTTCAATCAGACCTCCTACTTCCCCAGATTTGTGGCCACCCGGTGGTTGGCAGTCAATCT
GGAGTTTATTGGTAATGGTGTGGTCTTAGCTGCTGCCATTCTCTCTGTGTGGGGAAAAGG
AACCCTGAGTCCTGGCATCGTTGGTTTGGCTGTGTCACACTCCCTCCAGGTGACTGGAAT
CCTGAGCTGGATTGTGAGAGCCTGGACTGATGTGGAAAACAACATTGTTTCTGTGGAGAG
AGTCAATGAGTATGCTGAAACTGCTAAAGAGGCGAGTTGGACTATCGAAGGCAGCTCCCT
GCCCCTGGCTTGGCCCCAGAAAGGCACCATCGAGTTCCAGGAATACGGGCTGCAGTACCG
TAAAGGCCTTGAGTTGGCTCTGAAGGGCATTACCTTGAATATTCATGAAAGAGAGAGGGT
TGGAATTGTGGGTCGGACGGGAGCGGGGAAGTCCTCACTTGCCCTGGGAATCTTCCGGAT
CTTAGAGGCAGCAAAGGGAAAGATCTTTATAGACGGAGTTAACATCGCCGACATCGGACT
CCATGACCTCAGATCTCGCATTACTATCATTCCTCAGGACCCTGTGCTGTTCTCGGGCTC
CCTCCGGATGAATCTCGACCCCTTTGACACCTACACCGATGAGGAGGTGTGGAGGTCACT
TGAGCTCGCTCACCTCAAAAACTTTGTCTCCAACTTGCCTGACAAACTCAACCATGAATG
CTCCGAGGGTGGAGAAAACCTCAGTCTGGGTCAGCGCCAGCTGGTGTGCCTGGCCAGGGC
CCTGCTGAGGAAAACCAAGATCCTGGTTTTGGACGAGGCGACAGCTGCTGTGGACCTGGA
GACAGACACGCTCATCCAGTCAACAATCCGCACGCAGTTTGAGGACTGCACCGTCCTGAC
CGTCGCTCACCGCCTCAACACTATTATGGATTACACAAGAGTGATCGTCATGGACAGAGG
CCTCATCTCTGAGATGGACTCTCCAGCCAACCTCATCGCACAGCGGGGACAGTTCTACCG
AATGTGCCGGGAAGCTGGGTTGGTCTAA
