# Supplementary material for: Chromosome-Level Genome Assembly of the Speckled Blue Grouper (Epinephelus cyanopodus) Provides Insight into Its Adaptive Evolution
Source: Biology (Basel). 2022 Dec 13;11(12):1810. doi: 10.3390/biology11121810 (PMC9775623; doi:10.3390/biology11121810)
Supplement: Supplementary file 1 [file biology-11-01810-s001.zip › Supplemental Data/HO01575.align]

>Ecy-GLEAN-10022955_Ecy
ATGGACAAGAGGACGTTCCCTGGCACAATGTTCAGGCAAGTGGATGCATCATCCAAAAGA
CGCCCTTGTGGTGGAAGCGGACTGCCCCAGCCTCCGCCATCCTCCTCCATCCAGCAGGGT
CGCATCCGGGCTGTGGAGGTGGCGAGAGGGAGAACAGGGTATGGCTTTACGCTGTCAGGC
CAAAGTCCATGTGTCCTCAGCTGCATCCTGAAAGGGAGCCCTGCAGACTATGTAGGTTTG
CGTTCAGGAGACCACATCCTCTCCGTCAATGACATCAATGTCTCCAAGGCATCGCATGAA
GATGTGGTCAAACTGATTGGACGCTGCTCTGGTGTCTTGAAACTGGTCATTGCCGAAGGA
GAGCGCCACAGGCGGCACCAT---CACCACCACCAACGCAGTGCTGGAAGTCGTCATCAT
AGCAGCAACACAATGGCAGCATCTTACATGGACTCATGCTCTAGTGATGATGAGTTGGAT
GTTTTTTATGACAATGGTGTAAATAACAATAATAACAGCAGGTCAGGCTGCGGGGCTCGT
GGGGGATGGTACAAACCCAAAATGGATTCTAAGCAGCTGGGTATCAACAGGGCAGAGAAG
GTTGTGGCAGAGCTGCAGTCCGGAGGAATTTTTAACATGATTTTTGAGAACTCCAGCCAG
TCCTCCAGCAGCTCAGACAAGGAGAGACCTGGGGCCAGCTCATCATCAAAGCCACGTCCG
CTGTCCGATCCAGAGTTCCCTCCATATCGGAACCCTTCGCGTTCGCAGAGCAACCCCAAC
CTGCTCTCTGAGGAGGAGATGGCCCAAGTTCTAAATGATGACTCAGTCTTCCTGGACGCA
GACTTCCGTCATCTCCACCTTCAGCACCACGAAGAGCAAGACTTGGATGTAGGAGATGGC
GGCGACTTGGGGCTAGAGCCCAGCGAGGGCATCCTCAATGTGGGCATGATTGTTGGCTAC
CTGGGCTCCATTGAGCTGGCCTCCATAGGGACGAGCTTAGAGAGTGACAGCCTGCAAGCC
ATCAGATGCAGCATGAGGCGCCTCCGGGCCGAGCAGAAGATCCATTCACTGGTCCTGATG
AAGGTGATGCATGACAGTGTGCGTCTGTGCAGTGACAGAGGTCAGGTTCTGGCCACCTAT
CCTGCAGAAAAACTAGCCTTCAGCGCCTGCTGCCCTGATGACCGTCGATTCTTTGGACTG
GTCACAATGCAGGCCACTGACGACCACGATGATTTTCACTTCAGCAACGGACGAGATGAA
GAGGGCAGTCTGAGGACTTCCTGTCACGTCTTCATTGTGGACCCAGACCTCTGTCACCAC
CAGGTCCATTTAGGTGTAGCGAGGAGGTTTGGCTTTGAGTGCACACCTGACCCCGACACA
GGAGGCTGCCTGGAATTCCCACCCAGTTCCCAGCCTCTCCTCCAGTTTGTCTCCGTCCTC
TACCGGGACATGGGGGACAACATTGAGGGGGTCCGGGCTCGGGCCTTCCACGATCCAGAC
AATGACGCCCAGCAGAACCACAGCACCAGCAGCAACAGTGACAGCGGGATCGGCAACTTT
TTACCAGAAGAGAAGAGCAACAGAGTGCTTTTAGTAGACCTCGGAGGTCCTCCTAACCAC
AACCACATCTCTGGGCCACGCCACTGGGACAGTCCACCCTCATCCCAGCAGGCCTGGAGC
CCCACCCTAGGAGCTGCAGCCCCTCACCCACCTCCTCCTCCTCCGCCAGCTCTGAGAAAT
GGCCACTACCGTCACGATCCGCACCTGGCTGACCTCCCTCACCCTCTCCCCTTGGCTCAC
CCTGATGTCCCTGGCAGGCACTCTCGAGGGGTCCACCCACACCACTACTCACCGGGAAAG
CGGGGAGGAGCTGTTGGGGGAGGAGAAAAGAGAGGGGGCGGAGGAGTGGGAGCAGGGGTG
GAGCCGCAGCGGTGGCTACCAGTCCATGTGCTGAGAGACTGGCGTCAGCAGCACCACCAC
AGCCACCTCCAGGGCCTGAGCAGCGATCAGGAGTCCTACGCCGAATCCACCGACGGATGG
TCATCAGCCAACTGCAGCACCCTGCCCCCACCCATGAATAAGATCCCGGCCGACCGCTAC
CGGGCCCCACTGGCCCCCGGGGACCACCTGCCACCACCTGGAGGGAGCCAGCCTCCTCCT
CCTGCACATCCCCACACCCACCGGCTGGCTGCTCACAAAGATGAGTGGGCTAAGAAGCTG
TTTGGTGGAGACAGGGAGAGAGCCGGAGCAGAGAGAGGTGAAAGAGAGAAGAAACGAGGG
AATGCAAAGGAGGGAGAGAAAAAGGGTGGTCGGTTCCGTGGTCTCACCATGGGCTTCCCT
CCTCTCCCCCAGCGATCCTCAGCCAGACGTTCCTTTGGACGCTCCAAACGTCTCAGCCTG
GCCCGCTCTCT-------------------------------------------------
-------------------------------------------------------GGATG
ACCTGGAG----------------------------------------------------
------------------------------------------------------------
------------------------------------------------------------
------GTAGGAG-----------------------------------------------
----------------------AATTTGCATGC---------------------------
------------------------------------------------------ACACAC
ACTAACACACACACACGC------------------------------------------
-------------------------------------------------ACAGACACACA
------------------------------------------------------------
---------------------------------CACACACACACACAGTACTTCCATCGT
C-----------------------------------------------------------
------------------------------------------------------------
------------------------------------------------------------
------------------------------------------------------------
------------------------------------------------------------
---------CAACAAAGTATTGAGTGTTACTGTAGCGCTC--------------------
------------------------------------------------------------
---------------------AAGCTCAGTCTGA--------------------------
---------------CCACTTTGTTACAGTCACATTTGAGCCACA-CGTGCACCATCCAT
CTCTAATAATAGCACCTCATGCACATCATAC-----------------------------
------------------------------------------------------------
------------------------------------------------------------
----ATCCTCACATATC-------------------------------------AAGGAA
TCTTCTGG----------------------------------------------------
------------------------------------------------------------
---------------------------------------CATCACCGTGG----------
-----------CAACATACACACAATTGCAG-----------------------------
------------------------------------------------------------
------------------------------ACAGAGCCAGGATACAGCAAGAGCCAACAG
ACGTATACAGCCTGGTATTTATGGACTT--------------------------------
------------------------------------------------------------
----------------------------------------------------------GG
ACGGAGG-------------------------------CTGGCCTACAGCTT--------
------------------------------------------------------------
------------------------------------------------------------
------------------------------------------------------------
------------------------------------------------------------
--------------------------------------------------------TGA
>OF02687-RA_aka
ATGGACAAGAGGACGTTCCCTGGCACAATGTTCAGGCAAGTGGATGCATCATCCAAAAGA
CGCCCTTGTGGTGGAAGCGGACTGCCCCAGCCTCCGCCATCCTCCTCCATCCAGCAGGGT
CGCATCCGGGCTGTGGAGGTGGCGAGAGGGAGAACTGGGTATGGCTTTACACTGTCAGGC
CAAAGTCCATGTGTCCTCAGCTGCATCCTGAAAGGGAGCCCTGCAGACTATGTAGGTTTG
CGTTCAGGAGACCACATCCTCTCCGTCAATGACATCAATGTCTCCAAGGCATCGCATGAA
GATGTGGTCAAACTGATTGGACGCTGCTCTGGTGTCTTGAAACTGGTCATTGCCGAAGGA
GAGCGCCACAGGCGGCACCAT---CACCACCACCAACGCAGTGCTGGAAGTCGTCATCAT
AGCAGCAACACAATGGCAGCATCTTACATGGACTCATGCTCTAGTGATGATGAGCTGGAT
GTTTTTTATGACAATGGTGTAAATAACAACAATAACAGCAGGTCAGGCTGCGGGGCTCGT
GGGGGATGGTACAAACCCAAAATGGATTCTAAGCAGCTGGGTATCAACAGGGCAGAGAAG
GTTGTGGCAGAGCTGCAGTCCGGAGGAATTTTTAACATGATTTTTGAGAACTCCAGCCAG
TCCTCCAGCAGCTCAGACAAGGAGAGACCTGGGGCCAGCTCATCATCAAAGCCACGTCCG
CTGTCCGATCCAGAGTTCCCTCCATATCGGAACCCCTCGCGTTCACAGAGCAACCCCAAC
CTGCTCTCTGAGGAGGAGATGGCCCAAGTTCTAAATGATGACTCAGTCTTCCTGGACGCA
GACTTCCGTCATCTCCACCTTCAGCACCATGAAGAGCAAGACTTGGATGTAGGAGATGGG
GGCGACTTGGGCCTAGAGCCCAGCGAGGGCATCCTCAATGTGGGCATGATTGTTGGCTAT
CTGGGCTCCATTGAGCTGGCCTCCATAGGGACGAGCTTAGAGAGTGACAGCCTGCAAGCC
ATCAGATGCAGCATGAGGCGCCTCCGGGCCGAGCAGAAGATCCATTCACTGGTCCTGATG
AAGGTGATGCATGACAGTGTGCGTCTGTGCAGTGACAGAGGTCAGGTTCTGGCCACCTAT
CCTGCAGAAAAACTAGCCTTCAGCGCCTGCTGCCCTGATGACCGTCGATTCTTTGGACTG
GTCACAATGCAGGCCACTGATGACCACGATGATTTTCACTTCAGCAGCGGACGAGATGAA
GAGGGCAGTCTGAGGACTTCCTGTCACGTCTTCATTGTGGACCCAGACCTCTGTCACCAC
CAGGTCCATTTAGGTGTAGCGAGGAGGTTTGGCTTTGAGTGCACACCTGACCCCGACACA
GGAGGCTGCCTGGAATTCCCACCCAGTTCCCAGCCTCTCCTCCAGTTTGTCTCCGTTCTC
TACCGGGACATGGGGGACAACATTGAGGGGGTCCGGGCTCGGGCCTTCCACGATCCAGAC
AATGACGCCCAGCAGAACCACAGCACCAGCAGCAACAGTGACAGCGGGATCGGCAACTTT
TTACCAGAAGAGAAGAGCAACAGAGTGCTTTTAGTAGACCTCGGAGGTCCTCCTAACCAC
AACCACATCTCTGGGCCACGCCACTGGGACAGTCCACCCTCATCCCAGCAGGCCTGGAGC
CCCACCCTAGGAGCTGCAGCCCCTCACCCTCCTCCTCCTCCTCCGCCAGCTCTGAGAAAT
GGCCACTACCGTCACGATCCACACCTGGCTGACCTCCCTCACCCTCTCCCCTTGGCTCAC
CCCGATGTCCCTGGCAGGCACTCTCGAGGGGTCCACCCACACCACTACTCACCGGGAAAG
CGGGGAGGAGCTGTTGGGGGAGGAGAAAAGAGAGGGGGCGGAGGAGTGGGAGCAGGGGTG
GAGCCGCAGCGGTGGCTACCAGTCCATGTGCTGAGAGACTGGCGTCAGCAGCACCACCAC
AGCCACCTCCAGGGCCTGAGCAGCGATCAGGAGTCCTACGCCGAATCCACCGACGGATGG
TCATCAGCCAACTGCAGCACCCTGCCCCCACCCATGAATAAGATCCCGGCCGACCGCTAC
CGGGCCCCACTGGCCCCCGGGGACCACCTGCCACCACCTGGAGGGAGCCAGCCTCCTCCT
CCTGCACATCCCCACACCCACCGGCTGGCTGCTCACAAAGATGAGTGGGCTAAGAAGCTG
TTTGGTGGAGACAGGGAGAGAGCCGGAGCAGAGAGAGGTGAAAGAGAGAAGAAACGAGGG
AATGCAAAGGAGGGAGAGAAAAAGGGTGGTCGGTTCCGTGGTCTCACCATGGGCTTCCCT
CCTCTCCCCCAGCGTTCCTCAGCCAGACGCTCCTTTGGACGCTCCAAACGTCTCAGCCTG
GCCCGCTCTCT-------------------------------------------------
-------------------------------------------------------GGATG
ACCTGGAG-------TCCGCTGCAGTCTCTGATGGAGAACTTAACAGCGTGGAGCTTCAG
GGCTGCAGCAGCGACAACAGTCTGAACAGTAATGCCAGTCTGCCCAGTGTTCAGAGCCAC
CGGCGCCACACTGAGAGGAGAGTGGCCAGCTGGGCTGTCTGCTTCGAGAGACTCCTGCAG
GACCCCGTGGGAGTCCGCTACTTCTCGGAGTTCTTGAAGAAAGAGTTCAGTGAGGAGAAT
ATCCTATTCTGGCAGGCTTGTGAGTTCTTCAGCCACATACCTGAGAATGACAAGAAGCAG
CTCTCTCAGCGTGCCAGGGAGATCTACAACAGCTTCCTGTCCAGTAAAGCGACAACACCG
GTCAACATAGACA---GCCAGGCCCAGCTAGCTGACGACATCCTCAACGCTCCCCGACCT
GACATGTTCAAGGAGCAGCAGCTGCAGATCTTCAACCTGATGAAGTTTGACAGCTACA-G
CGGTTCCTCAAGTCTCTGCTGTACCAGGAGTGTATGCTGGCCGAGGGTGGAGGGGAGGCC
TCTGCCTGACCCTTACCACATCCCCAGCAGCCCCACGTCCAAACACAGCACCACTGGTCT
CGATCGCTCCAACCTGTCCACACCCAAGAAGGAGGATAAAAAGAGCAAGTCAGGCAGATC
TTTGAATGAGGACAGTCGGGATGATTCAGGAGACCGGGAGGAAAGGCATGTTCTTCTCCT
------------------------------------------------------------
---------------GCAATGGTCGCCG-GAATCCCAGGGCTCGCTGTCTTCAGGAGCCA
GTCTGGAGCTGGGACCATCAGGGTCGGGAAGGAATGAGGGTGATGTTTCCCGAAGCGCAG
TATCAGTGTCAACAGAGCGCGGAGGG----GGCAGCGCCCCCTTGAGGCAGTGTAACATT
AGCTTGCCAGACGGCTCATGTTGCTCTGTGCCACTGAGGGCCGGAGTGTCCATCAGGGAT
CTGCTGCTTGGTCTCTGTGAGAAGCTCTGCATCAACCTGGCAGCTATAGACCTCTTCCTG
GTCGGAGGGGAGAAGCCACTTGTTTTAGACCAAGACTGTATGACATTGTGCTCTCGAGAC
CTCCGACTAGAAAAACGCACTCTCTTCAGACTTGACTTGGTCCCTATTAACCGTTCAGTG
GGCCTTAAAGCAAAGCCCACCAAGCCAGTGACTGAAGTCCTCAGGCCTGTGGTGGCCAAA
TACGGCCTGCACCTCGCTGACTTGGTGGCACGTATTAGTGGGGAAATGGAGCCATTAGAT
CTAGGTCTTCCTATATCCAACCTGGACGGGCTGCGGGTGGTATTAGATATTGCAGAAAAC
ACTCCTGGAAA---AGACAAACAGAAAGTAGCTCCCTCTAAGAGCCTTGTCCCGGCCTCG
ACAAGCAGAAACCAATCGACAACA------------------------------------
---GGGGAGGACAGGCCGTCAGAGAAAACCGGTTCAACCCACCCTCATGGGGAGAACGGC
AAAGCTGGGCCCAGCCCTGACACAA--GCAGCCAGCCGTTACCCAACCACTCTGTCTCTC
TCCATAAGGCTCCGGAGAAAAGAAAGCAGAAAAAGATTAATATAGACGAAGCTGAAGAGT
TCTTCGACCTCATATCCAAAGCTCAGAGCAACCGAGCAGACGACCAGCGAGGCCTGCTAA
ACAAAAGCGACCTGCAGCTCCCAGACTTTCTGCGCCTGTCACCAGTGGCAACCAACCAGG
CTGCCCCTCCTCCCTATGACCCTGAGCCCAGTTGCTCCACCCCTTATTCCCGTAACCCCA
ACAACGGCAGCTTCCCTAGCAGCGGTCGCCGGGGCAATAAGGCGAACAGCAACGACAGGG
GAGGAGGAGGCGGCACCCACTTGCTCAACGCGAGCCATCAGTCCCAGAGCTTGGACTCTG
CACTGGGAACTGAGAGTGGAGGGGGGAGGAAAGCCAGGCCACCTCCTCCGTTTCCTGGCA
CCATCTCCCCCATCCACCCATCCCAGGGTGCCCAGCGTGGTCTCCTCCAGGACTCTGGCA
GAGGAGAATCAGTCCAGATGCTGGAGGAGGACACGCTGTCTGATCTGACTCTTGTGGGAG
AGGGGGACATTAACAGCCCCAGCCTCAACTACGTCACTCCCTCAGCCCTACAGTGCAAAC
CCCGACCCCAACAACAAGCACAGGACGGTCGGCCTAGCTCAGGTACTTCCCCCGTGTGA
>XP-033480036.1_lan
ATGGACAAGAGGACGTTCCCTGGCACAATGTTCAGGCAAGTGGATGCATCATCCAAAAGA
CGGCCTTGTGGTGGAAGCGGACTGCCCCAGCCTCCGCCATCCTCCTCCATCCAGCAGGGT
CGCATCCGGGCTGTGGAGGTGGCGAGAGGGAGAACAGGCTATGGCTTTACGCTGTCAGGC
CAAAGTCCGTGTGTCCTCAGCTGCATCCTGAAAGGGAGCCCTGCAGACTATGTAGGTTTG
CGTTCAGGAGACCACATCCTCTCTGTCAATGACATCAATGTCTCCAAGGCATCGCATGAA
GATGTGGTCAAACTGATAGGACGCTGCTCTGGTGTCTTGAAACTGGTCATTGCTGAAGGA
GAGCGCCACAGGCGGCACCAT---CACCACCATCAACGCAGTGCTGGAAGTCGTCATCAT
AGCAGCAACACAATGGCAGCATCTTACATGGACTCATGCTCTAGTGATGATGAGCTGGAT
GGTTTTTATGACAACGGTGTAAATAACAATAATAACAGCAGGTCAGGCTGCGGGGCTCGT
GGGGGGTGGTACAAACCCAAAATGGATTCTAAGCAGCTGGGCATCAACAGGGCAGAGAAG
GTTGTGGCAGAGCTGCAGTCCGGAGGAATTTTTAACATGATTTTTGAGAACTCCAGCCAG
TCCTCCAGCAGCTCAGACAAGGAGAGACCTGGGGCCAGCTCATCATCAAAGCCACGCCCG
CTGTCTGATCCAGAGTTCCCTCCATATCGGAACCCCTCGCGTTCACAGAGCAACCCCAAC
CTGCTCTCTGAGGAGGAGATGGCCCAAGTTCTAAATGATGACTCAGTCTTCCTGGACGCA
GACTTCCGTCATCTCCACCTTCAGCACCACGAAGAGCAAGACTTGGATGTAGGAGATGGC
GGTGACTTGGGCCTAGAGCCCAGCGAGGGCATCCTCAATGTGGGCATGATTGTTGGCTAT
CTGGGCTCCATTGAGCTGGCCTCCATAGGGACGAGCTTAGAGAGTGACAGCCTGCAAGCC
ATCAGATGCAGCATGAGACGCCTCCGGGCCGAGCAGAAGATCCATTCACTGGTCCTGATG
AAGGTGATGCATGACAGTGTGCGTCTGTGCAGTGACAGAGGTCAGGTTCTGGCCACCTAT
CCTGCAGAAAAACTAGCCTTCAGCGCTTGCTGTCCCGATGATCGTCGATTCTTTGGACTG
GTCACGATGCAGGCCACTGACGACCACGACGATTTTCACTTCAACAACGGACGAGATGAA
GAGGGCAGTCTGAGGACTTCCTGTCACGTCTTCATTGTGGACCCAGACCTCTGTCACCAC
CAGGTCCATTCAGGTGTAGCCAGGAGGTTTGGGTTTGAGTGCACCCCTGACCCGGACACA
GGAGGCTGCCTGGAATTCCCGCCCAGTTCTCAGCCTCTCCTCCAGTTTGTCTCCGTCCTC
TACCGGGACATGGGGGACAACATTGAGGGGGTCCGGGCTCGGGCTTTCCACGATCCAGAC
AATGATGCCCAGCAGAACCACAGCACCAGCAGCAACAGTGACAGTGGGATCGGCAACTTT
TTACCAGAAGAGAAGAGCAACAGAGTGCTTTTAGTAGACCTCGGAGGTCCTCCTAACCAC
AACCACATCTCTGGGCCACGCCACTGGGACAGTCCACCCTCATCCCAGCAGGCCTGGAGC
CCCACCCTAGGAGCTGCAGCCCCTCACCCGCCTCCTCCTCCTCCACCAGCTCTGCGAAAT
GGCCACTACCGTCACGATCCACACCTGGCTGACCTCCCTCACCCTCTCCCCTTGGCTCAC
CCCGATGTCCCTGGCAGACACTCTCGAGGGGTCCACCCACACCACTACTCACCGGGAAAG
CGGGGAGGAGCTGTGGGGGGAGGAGAAAAGAGAGGGGGCGGAGGAGTGGGAGCAGGGGTG
GAGCCGCAGCGGTGGCTACCAGTCCATGTGCTGAGAGACTGGCGTCAGCAGCACCACCAC
AGCCACCTCCAGGGCCTGAGCAGCGATCAGGAGTCCTACGCTGAATCCACCGACGGATGG
TCATCAGCCAACTGCAGCACCCTGCCCCCACCCATGAATAAGATCCCGGCCGACCGCTAC
CGGGCCCCACTGGCCCCCGGGGACCACCTGCCACCACCTGGAGGGAGCCAGCCTCCTCCT
CCTGCGCATCCCCACACCCACCGGCTGGCTGCTCACAAAGATGAGTGGGCTAAGAAGCTG
TTTGGTGGAGACAGGGAGAGAGCTGGGGCAGAGAGAGGTGAAAGAGAGAAGAAACGAGGG
AATGCAAAGGAGGGAGAGAAAAAGGGTGGTCGGTTCCGTGGTCTCACCATGGGCTTCCCT
CCTCTCCCCCAGCGCTCCTCAGCCAGACGCTCCTTTGGACGCTCCAAACGTCTCAGCCTG
GCCCGCTCTCT-------------------------------------------------
-------------------------------------------------------GGATG
ACCTGGAG-------TCCGCTGCAGTCTCCGATGGAGAACTTAACAGCGTGGAGCTGCAG
GGCTGCAGCAGCGACAACAGTCTGAACAGTAATGCCAGCCTGCCCAGTGTTCAGAGCCAC
CGGCGCCACACTGAGAGGAGAGTGGCCAGCTGGGCTGTCTGCTTCGAGAGACTCCTGCAG
GACCCCGTGGGAGTCCGCTACTTCTCGGAGTTCTTGAAGAAAGAGTTCAGTGAGGAGAAT
ATCCTGTTCTGGCAGGCTTGTGAGTTCTTCAGCCACGTACCTGAGAATGACAAGAAGCAG
CTCTCTCAGCGTGCCAGGGAGATCTACAACAGCTTCCTGTCCAGCAAAGCAACAACACCG
GTCAACATAGACA---GCCAGGCCCAGCTAGCTGACGACATCCTCAACGCTCCCCGACCT
GACATGTTCAAGGAGCAGCAGCTGCAGATCTTCAACCTGATGAAGTTCGACAGCTACACA
CGGTTCCTCAAGTCTCTGCTGTACCAGGAGTGTATGCTGGCCGA-GGTGGAGGGGAGGCC
CCTGCCTGACCCTTACCACATCCCCAGCAGCCCCACGTCCAAACATAGCACCACCGGCTC
CGACCGCTCCAACCTGTCCACACCCAAGAAGGAGGACAAGAAGAGCAAGTCAGGCAGATC
TTTAAATGAGGACAGTCGGGATGATTCAGGAGACC-GGAGGAAAGGCATGTTCTTCTCCT
GGTCCCGCAACAGGAGCTTTGGCAAAGGCCCGAAGAAACGAGAGCTGGCCGACTTCAACT
ACAATTTTTCTGGCAGCAATGGTCGCCGGGAATCCCAGGGTTCGTTGTCTTCAGGAGCCA
GTCTGGAGCTGGGACCATCAGGGTCAGGAAGGAATGAGGGTGATGTTTCCCGAGGCGCAG
TATCAGTGTCAACAGAGCGCGGAGGG----GGCAGCGCCCCCTTGAGGCAGTGTAACATA
AGCTTGCCGGACGGCTCATGTTGCTCTGTGCCACTGAGGGCTGGAGTGTCCATCAGGGAT
CTGCTGCTTGGTCTCTGTGAGAAGCTCTGCATCAACCTGGCAGCTATAGACCTCTTCCTG
GTTGGAGGGGAGAAGCCACTTGTTTTAGACCAAGACTGTATGACATTGTGCTCTCGAGAC
CTCCGGCTAGAAAAACGCACTCTCTTCAGACTTGACTTGGTCCCTATTAACCGTTCAGTG
GGCCTTAAAGCAAAGCCCACCAAGCCAGTGACTGAAGTCCTCAGGCCTGTGGTGGCCAAA
TACGGCCTGCACCTCGCTGACTTGGTGGCACGTATTAGTGGGGAAATGGAGCCATTAGAT
TTAGGTCTTCCTATATCCAACCTGGACGGGCTGCGGGTGGTATTAGATATTGCAGAAAAC
ACTCCTGGAAAAGCAGACAAACAGAAAGTAGCTCCCTCTAAGAGCCTCGTCCCGGCCTCA
ACAAGCAGAAACCAATCGACAACA------------------------------------
---GGGGAGGACAGGCCGTCAGAGAAAACCGGTTCAACCCACCCCCATGGGGAGAACGGC
AAAGCTGGGCCCAGCCCTGACACAA--GCAGCCAGCCATTACCCAACCACTCTGTCTCTC
TCCATAAGGCTCCGGAGAAAAGAAAGCAGAAAAAGATTAATATAGACGAAGCTGAAGAGT
TCTTCGACCTCATATCCAAAGCTCAGAGCAACCGAGCAGACGACCAGCGAGGCCTGCTAA
ACAAAAGCGACCTGCAGCTCCCAGACTTTCTGCGCCTGTCACCAGTGGCAACCAACCAGG
CTGCCCCTCCTCCCTACGACCCTGAGCCTAGTTGCTCCACCCCTTATTCTCGTAACCCCA
ACAACGGCAGCTTCCCTAGCAGCGGTCGCCGGGGCAATAAGACGAACAGCAACGACAGGG
GAGGAGGAGGCAGCACCCACTTGCTCAACGCGAGCCATCAGTCCCAGAGCTTGGACTCTG
CACTGGGAACTGAGAGTGGAGGGGGGAGGAAAGCCAGGCCACCTCCTCCGTTTCCTGGCA
CCATCTCCCCCATTCACCCATCCCAGGGTGCCCAGCGTGGTCTCCTCCAGGACTCTGGCA
GAGGAGAATCAGTCCAGATGCTGGAGGAGGACACGCTGTCTGATCTGACTCTTGTGGGAG
AGGGGGACATTAACAGCCCCAGCCTCAACTACGTCACTCCCTCAGCCCTACAGTGCAA--
----ACCCCAACAACAAGCACAGGACGGTCGGCCTAGCTCAGGTACTTCCCCTGTGTGA
>Epmoa-GLEAN-10019456_moa
ATGGACAAGAGGACGTTCCCTGGCACAATGTTCAGGCAAGTGGATGCATCATCCAAAAGA
CGCCCTTGTGGTGGAAGCGGACTGCCCCAGCCTCCGCCATCCTCCTCCATCCAGCAGGGT
CGCATCCGGGCTGTGGAGGTGGCGAGAGGGAGAACAGGGTATGGCTTTACGCTGTCAGGC
CAAAGTCCGTGTGTCCTCAGCTGCATCCTGAAAGGGAGCCCTGCAGACTATGTAGGTTTG
CGTTCAGGAGACCACATCCTCTCTGTCAATGACATCAATGTCTCCAAGGCATCGCATGAA
GATGTGGTCAAACTGATAGGACGCTGCTCTGGTGTCTTGAAACTAGTCATTGCTGAAGGA
GAGCGCCACAGGCGGCACCATCACCACCACCACCAACGCAGTGCTGGAAGTCGTCATCAT
AGCAGTAACACAATGGCAGCATCTTACATGGACTCATGCTCTAGTGATGATGAGCTGGAT
GTTTTTTATGACAACGGTGTAAATAACAACAATAACAGCAGGTCAGGCTGTGGGGCTCGT
GGGGGGTGGTACAAACCCAAAATGGATTCTAAGCAGCTGGGCATCAACAGGGCAGAGAAG
GTTGTGGCAGAGCTGCAGTCCGGAGGAATTTTTAACATGATTTTTGAGAACTCCAGCCAG
TCCTCCAGCAGCTCAGACAAGGAGAGACCTGGGGCCAGCTCATCATCAAAGCCACGCCCG
CTGTCCGATCCAGAGTTCCCTCCATATCGGAACCCCTCGCGTTCACAGAGCAACCCCAAC
CTGCTCTCTGAGGAGGAGATGGCCCAAGTTCTAAATGATGACTCAGTCTTCCTGGACGCA
GACTTCCGTCATCTTCACCTTCAGCACCACGAAGAGCAAGACTTGGATGTAGGAGATGGC
GGCGACTTGGGCCTAGAGCCCAGCGAGGGCATCCTCAATGTAGGCATGATTGTTGGCTAT
CTGGGCTCCATTGAGCTGGCCTCCATAGGGACGAGCTTAGAGAGTGACAGCCTGCAAGCC
ATCAGATGCAGCATGAGACGCCTCCGGGCCGAGCAGAAGATCCATTCACTGGTCCTGATG
AAGGTGATGCATGACAGTGTGCGTCTGTGCAGTGACAGAGGTCAGGTTCTGGCCACCTAT
CCTGCAGAAAAACTAGCCTTCAGCGCTTGCTGTCCCGATGATCGTCGATTCTTTGGACTG
GTCACGATGCAGGCCACTGACGACCACGACGATTTTCACTTCAACAACGGACGAGATGAA
GAGGGCAGTCTGAGGACTTCCTGTCACGTCTTCATTGTGGACCCAGACCTCTGTCACCAC
CAGGTCCATTTAGGTGTAGCCAGGAGGTTTGGGTTTGAGTGCACCCCTGACCCGGACACA
GGAGGCTGCCTGGAATTCCCGCCCAGTTCTCAGCCTCTCCTCCAGTTTGTCTCCGTCCTC
TACCGGGACATGGGGGACAACATTGAGGGGGTCCGGGCTCGGGCTTTCCACGATCCAGAC
AATGACGCCCAGCAGAACCACAGCACCAGCAGCAACAGTGACAGTGGGATCGGCAACTTT
TTACCAGAAGAGAAGAGCAACAGAGTGCTTTTAGTAGACCTCGGAGGTCCTCCTAACCAC
AACCACATCTCTGGGCCACGCCACTGGGACAGTCCACCCTCATCCCAGCAGGCCTGGAGC
CCCACCCTTGGAGCTGCGGCCCCTCACCCACCTCCTCCTCCTCCACCAGCTCTGAGAAAT
GGCCACTACCGTCACGATCCACACCTGGCTGACCTCCCTCACCCTCTCCCCTTGGCTCAC
CCCGATGTCCCTGGCAGGCACTCTCGAGGGGTCCACCCACACCACTACTCACCGGGAAAG
CGGGGAGGAGCTGTGGGGGGAGGAGAAAAGAGAGGGGGCGGAGGAGTGGGAGCAGGGGTG
GAGCCGCAGCGGTGGCTACCAGTCCATGTGCTGAGAGACTGGCGTCAGCAGCACCACCAC
AGCCACCTCCAGGGCCTGAGCAGCGATCAGGAGTCCTACGCCGAATCCACCGACGGATGG
TCATCAGCCAACTGCAGCACCCTGCCCCCACCCATGAATAAGATCCCAGCCGACCGCTAC
CGAGCCCCACTGGCCCCCGGGGACCACCTGCCACCACCTGGAGGGAGCCAGCCTCCTCCT
CCTGCACATCCCCACACCCACCGGCTGGCTGCTCACAAAGATGAGTGGGCTAAGAAGCTG
TTTGGTGGAGACAGGGAGAGAGCTGGGGCAGAGAGAGGTGAAAGAGAGAAGAAACGAGGG
AATGCAAAGGAGGGAGAGAAAAAGGGTGGTCGGTTCCGTGGTCTCACCATGGGCTTCCCT
CCTCTCCCCCAGCGCTCCTCAGCCAGACGCTCCTTTGGACGCTCCAAACCCCACAGCAGT
GTGGGTGGAATAGAAATTATACGAGGGTGGGTGGAAAAGCAGAGGAAGGGGAGGGGGAGA
GCGGAGAGGCAGGGCGAGGGAGATGATAGAGAGGGAGGAGGTGGAGGAGGAGGGGGGATG
ACAGAGAGAGAGAGATCCGCTGCAGTCTCCGATGGAGAACTTAACAGCGTGGAGCTGCAG
GGCTGCAGCAGCGACAACAGTCTGAACAGTAATGCCAGCCTGCCCAGTGTTCAGAGCCAC
CGGCGCCACACTGAGAGGAGAGTGGCCAGCTGGGCTGTCTGCTTCGAGAGACTCCTGCAG
GACCCCGTGGGAGTCCGCTACTTCTCGGAGTTCTTGAAGAAAGAGTTCAGTGAGGAGAAT
ATCCTGTTCTGGCAGGCTTGTGAGTTCTTCAGCCACGTACCTGAGAATGACAAGAAGCAG
CTTTCTCAGCGTGCCAGGGAGATCTACAACAGCTTCCTGTCCAGTAAAGCGACAACACCG
GTCAACATAGACA---GCCAGGCCCAGCTAGCTGACGACATCCTCAACGCTCCCCGACCT
GACATGTTCAAGGAGCAGCAGCTGCAGATCTTCAACCTGATGAAGTTCGACAGCTACACG
CGGTTCCTCAAGTCTCTGCTGTACCAGGAGTGTATGCTGGCCGA-GGTGGAGGGGAGGCC
CCTGCCTGACCCTTACCACATCCCCAGCAGCCCCACGTCCAAACATAGCACCACCGGCTC
TGACCGCTCCAACCTGTCCACACCCAAGAAGGAGGACAAGAAGAGCAAGTCAGGCAGATC
TTTAAATGAGGACAGTCGGGATGATTCAGGAGACC-GGAGGAAAGGCATGTTCTTCTCCT
GGTCCCGCAACAGGAGCTTCGGCAAAGGCCCGAAGAAACGAGAGCTGGCCGACTTCAACT
ACAATTTCTCTGGCAGCAATGGTCGCCGGGAATCTCAGGGCTCGCTGTCTTCAGGAGCCA
GTCTGGAGCTGGGACCATCAGGGTCAGGAAGGAATGAGGGTGATGTTTCCCGAGGCGCAG
TATCAGTGTCAACAGAGCGCGGAGGA----GGCAGCGCCCCCTTGAGGCAGTGTAACATA
AGCTTGCCGGACGGCTCATGTTGCTCTGTGCCACTGAGGGCCGGAGTGTCCATCAGGGAT
CTGCTGCTTGGTCTCTGTGAGAAGCTCTGCATCAACCTGGCAGCTATAGACCTCTTCCTG
GTTGGAGGGGAGAAGCCACTTGTTTTAGACCAAGACTGTATGACATTGTGCTCTCGAGAC
CTCCGACTAGAAAAACGCACTCTCTTCAGACTTGACTTGGTCCCTATTAACCGTTCAGTG
GGCCTTAAAGCAAAGCCCACCAAGCCAGTGACTGAAGTCCTCAGGCCTGTGGTGGCCAAA
TACGGCCTGCACCTCGCTGACTTGGTGGCACGTATTAGTGGGGAAATGGAGCCATTAGAT
TTAGGTCTTCCTATATCCAACCTGGACGGGCTGCGGGTGGTATTAGATATTGCAGAAAAC
ACTCCTGGAAAAGCAGACAAACAGAAAGTAGCTCCCTCCAAGAGCCTCGTCCCGGCCTCG
ACAAGCAGAAACCAATCGACAACAGGCTCTAATGCCCTGCTCCGCTCTCCTTATGGCACC
CAGGGGGAGGACAGGCCGTCAGAGAAAACCGGTTCAACCCACCCCCATGGGGAGAACGGC
AAAGCTGGGCCCAGCCCTGACACAA--GCAGCCAGCCGTTACCCAACCACTCTGTCTCTC
TCCATAAGGCTCCGGAGAAAAGAAAGCAGAAAAAGATTAATATAGATGAAGCTG------
------------------AAGCTCAGAGCAACCGAGCAGACGACCAGCGAGGCCTGCTAA
ACAAAAGCGACCTGCAGCTCCCAGACTTTCTGCGCCTGTCACCAGTGGCAACCAACCAGG
CTGCCCCTCCTCCCTACGACCCTGAGCCCAGTTGCTCCACCCCTTATTCCCGTAACCCCA
ACAACGGCAGCTTCCCTAGCAGCGGTCGCCGGGGCAATAAGACGAACAGCAACGACAGGG
GAGGAGGAGGCAGCACCCACTTGCTCAACGCGAGCCATCAGTCCCAGAGCTTGGACTCTG
CACTGGGAACTGAGAGTGGAGGGGGGAGGAAAGCCAGGCCACCTCCTCCGTTTCCTGGCA
CCATCTCCCCCATCCACCCATCCCAGGGTGCCCAGCGTGGTCTCCTCCAGGACTCTGGCA
GAGGAGAATCAGTCCAGATGCTGGAGGAGGACACGCTGTCTGATCTGACTCTTGTGGGAG
AGGGGGACATTAACAGCCCCAGCCTCAACTACATCACTCCCTCAGCCCTACAGTGCAAAC
CCCGACCCCAACAACAAGCACAGGACGGTCGGCCTAGCTCAGGTACTTCCCCCGTGTGA
>E.fuscoguttatus.28928_fus
---------------------------ATGTTCAGGCAAGTGGATGCATCATCCAAAAGA
CGCCCTTGTGGTGGAAGTGGACTGCCCCAGCCTCTGCCATCCTCCTCCATCCAGCAGGGT
CGCATCCGGGCTGTGGAGGTGGCAAGAGGGAGAACAGGGTATGGCTTTACGCTGTCAGGC
CAAAGTCCGTGTGTCCTCAGCTGCATCCTGAAAGGGAGCCCTGCAGACTATGTAGGTTTG
CGTTCAGGAGACCACATCCTCTCTGTCAATGACATCAATGTCTCCAAGGCATCGCATGAA
GATGTGGTCAAACTGATAGGACGCTGCTCTGGTGTCTTGAAACTAGTCATTGCTGAAGGA
GAGCGCCACAGGCGGCACCAT---CACCACCACCAACGCAGTGCTGGAAGTCGTCATCAT
AGCAGTAACACAATGGCAGCATCGTACATGGACTCATGCTCTAGTGATGATGAGCTGGAT
GGTTTTTATGACAACGGTGTAAATAACAACAATAACAGCAGGTCAGGCTGCGGGGCTCGT
GGGGGGTGGTACAAACCCAAAATGGATTCTAAGCAGCTGGGCATCAACAGGGCAGAGAAG
GTTGTGGCAGAGCTGCAGTCCGGAGGAATTTTTAACATGATTTTTGAGAACTCCAGCCAG
TCCTCCAGCAGCTCAGAGAAGGAGAGACCTGGGGCCAGCTCATCATCAAAGCCACGCCCG
CTGTCCGATCCAGAGTTCCCTCCATATCGGAACCCCTCGCGTTCACAGAGCAACCCCAAC
CTGCTCTCTGAGGAGGAGATGGCCCAAGTTCTAAATGATGACTCAGTCTTCCTGGACGTA
GACTTCCGTCATCTCCACCTTCAGCACCACGAAGAGCAAGACTTGGATGTAGGAGATGGT
GGCGACTTGGGCCTAGAGCCCAGCGAGGGCATCCTCAATGTGGGCATGATTGTTGGCTAT
CTGGGCTCCATTGAGCTGGCCTCCATAGGGACGAGCTTAGAGAGTGACAGCCTGCAAGCC
ATCAGATGCAGCATGAGACGCCTCCGGGCCGAGCAGAAGATCCATTCACTGGTCTTGATG
AAGGTGATGCATGACAGTGTGCGTCTGTGCAGTGACAGAGGTCAGGTTCTGGCCACCTAT
CCTGCAGAAAAACTAGCCTTCAGCGCCTGCTGCCCCGATGACCGTCGATTCTTCGGACTG
GTCACGATGCAGGCCACTGACGACCACGACGATTTTCACTTCGGCAACGGACGAGATGAA
GAGGGCAGTCTGAGGACTTCCTGTCACGTCTTCATTGTGGACCCAGACCTCTGTCACCAC
CAGGTTCATTTAGGTGTAGCGAGGAGGTTTGGCTTTGAGTGCACACCTGACCCTGACACA
GGAGGCTGCCTGGAATTCCCACCCAGTTCTCAGCCTCTCCTCCAGTTTGTCTCCGTCCTC
TACCGGGACATGGGGGACAACATTGAGGGGGTCCGGGCTCGGGCCTTCCACGATCCAGAC
AATGACGCCCAGCAGAACCACAGCACCAGCAGCAACAGTGACAGCGGGATCGGCAACTTT
TTACCAGAGGAGAAGAGCAACAGAGTGCTTTTAGTAGACCTCGGAGGTCCTCCTAACCAC
AACCACATCTCTGGGCCACGCCACTGGGACAGTCCACCCTCATCCCAGCAGGCCTGGAGC
CCCACCCTAGGAGCTGCGGCCCCTCACCCACCTCCTCCTCCTCCACCAGCTCTGCGAAAT
GGCCACTACCGTCATGATCCACACCTGGCTGACCTCCCTCACCCTCTCCCCTTGGCTCAC
CCCGATGTCCCTGGCAGGCACTCTCGAGGGGTCCACCCACACCACTACTCACCGGGAAAG
CGGGGAGGAGCTGTGGGGGGAGGAGAAAAGAGAGGGGGCGGAGGAGTGGGAGCAGGGGTG
GAGCCGCAGCGGTGGCTACCAGTCCATGTGCTGAGAGACTGGCGTCAGCAGCACCACCAC
AGCCATCTCCAGGGCCTGAGCAGCGATCAGGAGTCCTACGCCGAATCCACCGACGGATGG
TCATCAGCCAACTGCAGCACCCTGCCCCCACCCATGAATAAGATCCCGGCCGACCGCTAC
CGGGCTCCACTGGCCCCCGGGGACCACCTGCCACCACCTGGAGGGAGCCAGCCTCCTCCT
CCTGCACATCCCCACACCCACCGGCTGGCTGCTCACAAAGATGAGTGGGCTAAGAAGCTG
TTTGGTGGAGACAGGGAGAGAGCTGGGGCAGAGAGAGGTGAAAGAGAGAAGAAACGAGGG
AATGTAAAGGAGGGAGAGAAAAAGGGTGGTCGGTTCCGTGGTCTCACCATGGGCTTCCCT
CCTCTCCCCCAGCGCTCCTCAGCCAGACGCTCCTTTGGACGCTCCAAACGTCTCAGCCTG
GCCCGCTCTCT-------------------------------------------------
-------------------------------------------------------GGATG
ACCTGGAG----------------------------------------------------
---------------------------------------TTGCTCAGTA-----------
------------------------------------------------------------
-------------------AGCTCTCTGA---------------------TGTGGA----
----------------------AATCTATGAGCTACG-----------------------
------------------------------------------------------------
------ATTGAAA---GC------------------------------------------
-----------------------------------TCTGATTAAATCTGATAG-------
---------AATTTTGTG------------------------------------------
------------------------------------------------------------
------------------------------------------------------------
------------------------------------------------------------
------------------------------------------------------------
------------------------------------------------------------
------------------------------------------------------------
---------CATTAGAGGGCTGAGTG----------------------------------
------------------------------------------------------------
------------------------------------------------------------
------------------------------------TGAATGAGGTGGTGCTTC------
--------------ACCCGCTGTCCTCACCCCTGAGCCGA--------------------
------------------------------------------------------------
------------------------------------------------------------
------------------------------------------------------------
------------------------------------------------------------
------------------------------------------------------------
---GAGGAGGACAGGCAG------------------------------GAGGATGTGGAT
TTAGCCAACTTAAACTTTGTCACAT----------------CCCTCTTATCCTGTGT---
------------------------------------------------------------
------------------------------------------------------------
--------------------------------------------------AGCACCCGGT
GCGTCTCTCTTCC-----------------------------------------------
------------------------------------------------------------
------------------------------------------------------------
--------------------------------------------CCTCCACTTACAGATA
TGATCTGCGC--------------------------------------------------
------------------------------------------------------------
------------------------------------------------------------
--------------------------------------------------------TGA
>C.altivelis-GLEAN-10025539_alt
ATGGACAAGAGGACGTTCCCTGGCACAATGTTCAGGCAAATGGATGCATCATCCAAAAGA
CGCCCTTGTGGTGGAAGCGGACTGCCCCAGCCTCCGCCATCCTCCTCCATCCAGCAGGGT
CGCATCCGGGCTGTGGAGGTGGCGAGAGGGAGAACAGGGTATGGCTTTACGCTGTCAGGC
CAAAGTCCGTGTGTCCTCAGCTGCATCCTGAAAGGGAGCCCTGCAGACTATGTAGGTTTG
CGTTCAGGAGACCACATCCTCTCTGTTAATGACATCAATGTCTCCAAGGCATCGCATGAA
GATGTGGTCAAACTGATAGGACGCTGCTCTGGTGTCTTGAAACTGGTCATTGCTGAAGGA
GAGCGCCACAGGCGGCACCAT---CACCACCATCAACGCAGTGCTGGAAGTCGTCATCAT
AGCAGCAACACAATGGCAGCATCTTACATGGACTCATGCTCTAGTGATGATGAGCTGGAT
GGTTTTTATGACAATGGTGTAAATAACAACAATAACAGCAGGTCAGGCTGTGGGGCTCGT
GGGGGGTGGTACAAACCCAAAATGGATTCTAAGCAGCTGGGCATCAACAGAGCAGAGAGG
GTTGTGGCAGAGCTGCAGTCCGGAGGAATTTTTAACATGATTTTTGAGAACTCCAGCCAG
TCCTCCAGCAGCTCAGACAAGGAGAGACCTGGGGTCAGCTCGTCATCAAAGCCACGCCCG
CTGTCCGATCCAGAGTTCCCTCCATATCGGAACCCCTCACGTTCACAGAGCAACCCCAAC
CTGCTCTCTGAGGAGGAGATGGCCCAAGTTCTAAATGATGACTCAGTCTTCCTGGACGCA
GACTTCCGTCATCTTCACCTTCAGCACCATGAAGAGCAAGACTTGGATGTAGGAGATGGT
GGCGACTTGGGCCTAGAGCCCAGCGAGGGCATCCTCAATGTGGGCATGATTGTTGGCTAT
CTGGGCTCCATTGAGCTGGCCTCCATAGGGACGAGCTTAGAGAGTGACAGCCTGCAAGCC
ATCAGATGCAGCATGAGACGCCTCCGGGCCGAGCAGAAGATCCATTCACTGGTCCTGATG
AAGGTGATGCATGACAGTGTGCGTCTGTGCAGTGACAGAGGTCAGGTTCTGGCCACCTAT
CCTGCAGAAAAACTAGCCTTCAGCGCCTGCTGCCCTGATGACCGTCGATTCTTCGGACTG
GTCACGATGCAGGCCACTGACGACCACGACGATTTTCACTTCAGCAACGGACGAGATGAA
GAGGGCAGTCTGAGGACCTCCTGTCACGTCTTCATTGTGGACCCAGACCTCTGTCACCAC
CAGGTTCATTTAGGTGTAGCGAGGAGGTTTGGCTTTGAATGCACACCTGACCCTGACACA
GGAGGCTGCCTGGAATTCCCACCCAGTTCTCAGCCCCTCCTCCAGTTTGTCTCCGTCCTC
TACCGGGACATGGGGGACAACATTGAGGGGGTCCGGGCTCGGGCCTTCCACGATCCAGAC
AATGACGCCCAGCAGAACCACAGCACCAGCAGCAACAGTGACAGTGGGATCGGCAACTTT
TTACCAGAAGAGAAGAGCAACAGAGTGCTTTTAGTAGACCTCGGAGGTCCTCCTAACCAC
AACCACATCTCTGGGCCACGCCACTGGGACAGTCCACCCTCATCCCAGCAGGCCTGGAGC
CCCACCCTAGGAGCTGCGGCCCCTCACCCGCCTCCTCCTCCTCCACCAGCTCTGCGAAAT
GGCCACTACCGTCATGATCCACACCTGGCTGACCTCCCTCACCCTCTCCCCTTGGCTCAC
CCTGATGTCCCTGGCAGGCACTCTCGAGGGGTCCACCCACACCACTACTCACCGGGAAAG
CGGGGAGGAGCTGTGGGGGGAGGAGAAAAGAGAGGGGGCGGAGGAGTGGGAGCAGGGGTG
GAGCCGCAGCGGTGGCTACCAGTCCATGTGCTGAGAGACTGGCGTCAGCAGCACCACCAC
AGCCACCTCCAGGGCCTGAGCAGCGATCAGGAGTCCTACGCCGAATCCACCGACGGATGG
TCATCAGCCAACTGCAGCACCCTGCCCCCACCCATGAATAAGATCCCGGCCGACCGCTAC
CGGGCCCCACTGGCCCCCGGGGACCACCTGCCACCACCTGGAGGGAGCCAGCCTCCTCCT
CCTGCACATCCCCACACCCACCGGCTGGCTGCTCACAAAGATGAGTGGGCTAAGAAGCTG
TTTGGTGGAGACAGGGAGAGAGCTGGGGCAGAGAGAGGTGAAAGAGAGAAGAAACGAGGG
AATGCAAAGGAGGGAGAGAAAAAGGGTGGTCGGTTCCGTGGTCTCACCATGGGCTTCCCT
CCTCTCCCCCAGCGCTCCTCAGCCAGACGCTCCTTTGGACGCTCCAAACGTCTCAGCCTG
GCCCGCTCTCT-------------------------------------------------
-------------------------------------------------------GGATG
ACCTGGAG----------------------------------------------------
------------------------------------------------------------
------------------------------------------------------------
------CCGTGCCTCCGC-ATTTGTCTGAGTGTGTGTA------------TGCGGG----
----------------------TGTCTCTCAGCC--------------------------
------------------------------------------------------------
---------CACA---GC------------------------------------------
------------------------------------------------------------
------------------------------------------------------------
------------------------------------------------------------
------------------------------------------------------------
------------------------------------------------------------
------------------------------------------------------------
------------------------------------------------------------
------------------------------------------------------------
---------------AGTGTGGGTGG----AATAG-------------------------
------------------------------------------------------------
------------------------------------------------------------
--------------------------------AAATTATACGAGGGTGGG----------
------------------------------------------------------------
------------------------------------------------------------
------------------------------------------------------------
------------------------------------------------------------
-----TGGAAAAGCAGAGGAA---------------------------------------
------------------------------------------------------------
---GGGGAGG--------------------------------------GGGGAGAGCGG-
---------------------AGAG--GCAG-----------------------------
------------------------------------------------------------
---------------------------------------------GGCGAGG--------
------------------------------------------------------------
------------------------------------------------------------
------------------------------------------------GAGATGATAGAG
AGGGAGGAGG--------------------------------------------------
----------TGGAGGAGGAGGGGGGA---------------------------------
------------------------------------------------------------
------------------------------------------------------------
------------------------------------------------------------
--------------------------------------------------------TGA
