# Supplementary material for: Chromosome-Level Genome Assembly of the Speckled Blue Grouper (Epinephelus cyanopodus) Provides Insight into Its Adaptive Evolution
Source: Biology (Basel). 2022 Dec 13;11(12):1810. doi: 10.3390/biology11121810 (PMC9775623; doi:10.3390/biology11121810)
Supplement: Supplementary file 1 [file biology-11-01810-s001.zip › Supplemental Data/HO01610.align]

>C.altivelis-GLEAN-10025599_alt
A-----------------------------------------------------------
------------------------------------------------------------
-----------------------------------------------------TGCCTGT
TTCAGGAGTAGTTCAAC-------------------------------------------
------------------------------------------------------------
------------------------------------------------------------
------------------------------------------------------------
------------------------------------------------------------
------------------------------------AATCTCATTTGTGTCATTTGCCCT
GTCCTTCT----------------------------------------------------
------------------------------------------------------------
------------------------------------------------------------
------------------------------------------------------------
------------------------------------------------------------
------------------------------------------------------------
TCCCTGGATGAAGACTGTACGTTGGAGGAGGAAGACGAGGGGCTCGTAGAGGAGGAAGAT
GAAATTGATCAGTTCAATGACGACACCTTCGGAGCTGGGGCCATCGATGATGACTGGCAG
GAGGAACACAAACGCCTTGCTGAGCTCGATGAGAGGGACGGGCTCGGAGCAGGGCTGGGG
TTAGGAGGAGGGGTGATGGGAGGAGAATCCGATTTAGGAGGAGCTGAAGACCTGCCCTCC
ACCCATGTCCCTTCTTCTGTGGGCCATGTTCCCCATCCATCTTCCCTCCCTACCCTCAAA
TTCTCTTTGTCTTCCTCCAGACTGCCTCCATCAGATGTGGAGGACCGAGGAGGGGGAGGT
GACCTGGCCGAGTCTCTCGCCAGACTCATCCTGGAGGCTGACCCGGCCATTGCTGGGGTC
GGAGCGGCTGAGAGACCTGGTCCATCCCCCGGCTCTTCAGGAACCAGCCTGTCTGCTCTG
CAGGGCCTGGACCGACCCAGAGTCCTGCCCCAGCCTTCCTCCATCCCACACCCCACTCAG
CCGCACCAGCATCCCCAACACCCCCAGCACCAGCTGCCTCCTGGGCACTCCACCTCAGGC
CTTTCTCCTGGCCCTCCTCCATCGTCCATGCTCAGCTACCAACAGCAGCAGCACTTGCTG
CGCAGAGGGACTGCTCCCATGGCCCAGATGAACTCTCACAGTATCTGGGAGAACAGTATG
GGTTTTGGTCCAGTCAGCGTCACCCCCGGACTGGTCACACACATGGAGGATAGTCCACTG
ATGTCTATAATCAAGGAGGTGGGCCTCCCTAAACGACCTCCTCAGGGCAGGAATGATGAA
GGACGGGATTTGTCAGAGAGGGTCCCACCTCCGCGCTCTTCTTCCCCCGTGATTGGCTCC
CCTCCGGTGAGGGCAGTGCCCATCGGGACCCCGCCTAAACAGCCAATGAGCCACGCCCTG
AATCATCAGATCCACCATCCCACGGCGGTTCATGTGAGAGCCCCGGTCCAGCACAGATAT
CCTCCTCCTTTCCCTGAGCGTGTGTCACCCAACACCCTCCTCAATATAGCTAACTCTCCG
CTGTGTCGTGGTCCGTTCCCTCCTGGTGTTGGTCCTGTCCTGTCTCAGATTCAACGGGCC
CAGCTACTTAACTCTCAGGTGGCTGGTTTTCCTCGCGGTGGTCCGGCGCCTCCTTTGTTA
CCAGGTGGTGGTGGTTTCAGGCCGTTCTTCGGGGGCCCTCCTCCTCCACTGGGTCACAGA
ATGGGCCTGCCGCCCCCTCATGGCCCCCCCAACCACACACCACCCATCCGGCACAACACC
ACCCACCTCCACCCCCAGCACCGCCGCATGCTCACCCAGCGCATGCAGAACCGGGGAGGG
GACCGTGGCAGGACTGGAGGCGACAGGCGCAGCAGGGACCCCTACAGTAATCTTATGACT
CAGAAAGAGAAGGAATGGGTAACTAAGATCCAGATGATGCAGCTGCAGAGTACTGACCCT
TACCTGGATGACTACTACTATCAGAACTACTACGAAAAGATGGAGAAGCGTCAGGAGAGA
GAGAGAGACAGCAGCAAGAAGGAGCACACCACCAAACTGATCACTCCACAGGTCGCCAAA
GTTGAACACACCTACAGACCAGTTCAATTTGCAGGCTCTCTGGGTAAGCTGACAGTCTCC
AGCGTTAACAACCCCCGCAAGATGATTGATGCTGTGGTGACGACGCGCACAGATGACGAG
GAGAAAAGAGAGAAGCAGGTTTGGAATAAGAGGCGACAGATCCTCTACACTGTGGAGAAG
ATGTACAGTTTGCTGCTGGAGGTTCAAGACTTTGAGAAGCGCTTTGTCCTGGCGCCAGAG
GAGGACAGGGAGGCTCTTCTGGAGCAGCATAAAATCAACACGGTTCAGCTGTGCAACTCT
CTGCGGGAGAAGGAGTGGGATGACAGAGTGAGTGATGAGCAGTGTGTGATGATCATGTCA
GTGAGGAAGGGCAAGCGACTCATCTCTAGGCTGCTCCCCTTCCTGCCCTCAGCCCAGGCC
GTTGCCGTTGTCATGGCGATTTCCCGCAACTTTCCTGCCCTGGCCAAGAAGGACAAGCAG
GACCAGGTGCTGTGCTGGTTAGTTGAGCCAGTTTCTGCAGTGATCCAGGCATTGTCGAGC
TCCGCCCTCACAGACTTGCTCCAGGAGCTTCAGGGCAATGAGGGCCAACTGGCCACAGTA
CTGCACAACAAGTTTGGTGTGACACTGCTGTATCTGATCCTGAGTGAAGGAGAGAGGATG
CAAAGCACCGATCCCAACTGTCAACTCATGGACGACAATCGATGGACTGAGTTGGTGTTT
TCAGTAACGAGGGAGTTGCTCAGCGTCCCCACCTCATCCCTGTCTCCTCCCCTCTTCACC
CCTCCTAACCTGCTCTCCCTCTTCTCACGCTACGTCGATCGGCAGAGGCTGGAGCTGTTA
CAGGACAAGCTACAGATCTCTGCTTTGTCCAGGTAG
>E.fuscoguttatus.29556_fus
A-----------------------------------------------------------
------------------------------------------------------------
-----------------------------------------------------TGT----
-----------TTCGATTT-----------------------------------------
------------------------------------------------------------
------------------------------------------------------------
------------------------------------------------------------
------------------------------------------------------------
------------------------------------------------------------
------------------------------------------------------------
------------------------------------------------------------
------------------------------------------------------------
------------------------------------------------------------
------------------------------------------------------------
---------------------------------------------------------CAG
TCCCTGGATGAAGACTGTACGTTGGAGGAGGAAGACGAGGGGCTCGTAGAGGAGGAAGAT
GAAATTGATCAGTTCAATGACGACACCTTTGGAGCCGGGGCCATCGATGACGACTGGCAG
GAGGAACACAAACGCCTTGCTGAGCTCGATGAGAGGGACGGGCTCGGAGCAGGGTTGGGG
TTAGGAGGAGGGGTGATGGGAGGAGAATCCGATTTAGGAGGAGCTGAAGACCCGTCCTCC
ACCCATGTCCCTTCTTCTGTGGGCCATGTTCCCCATCCATCTTCCCTCCCTACCCTCAAA
TTCTCCTTGTCTTCCTCCAGACTGCCTCCATCAGATGTGGAGGACCGAGGAGGGGGAGGT
GACCTGGCCGAGTCTCTGGCCAGACTCATCCTGGAGGCTGACCCGGCCATCGCTGGGGTC
GGAGCGGCTGAGAGACCTGGTCCATCCCCTGGCTCTTCAGGAACCAGCTTGTCTGCTCTG
CAGGGCCTGGACCGACCCAGAGTCCTGCCCCAGCCTTCCTCCATCCCACACCCCACTCAG
CCGCACCAGCATCCCCAACACCCCCAGCACCAGCTGCCTCCTGGGCACTCCACCTCAGGC
CTTTCTCCTGGCCCTCCTCCATCGTCCATGCTCAGCTACCAACAGCAGCAGCACTTGCTG
CGCAGAGGGACTGCTCCCATGGCCCAGATGAACTCTCACAGTATCTGGGAGAACAGTATG
GGTTTTGGTCCAGTCAGCGTCACCCCCGGACTGGTCACACACATGGAGGATAGTCCACTA
ATGTCTATAATCAAGGAGGTGGGCCTCCCTAAACGACCTCCTCAGGGCAGGAATGATGAA
GGACGAGATTTGTCAGAGAGGGTCCCACCTCCGCGCTCTTCTTCCCCCGTGATTGGCTCC
CCTCCGGTGAGGGCAGTGCCCATCGGGACCCCGCCTAAACAGCCAATGAGCCACGCCCTG
AATCATCAGATCCACCATCCCACGGCGGTTCATGTGAGAGCCCCGGTCCAGCACAGATAC
CCTCCTCCTTTCCCTGAGCGTGTGTCACCCAACACCCTCCTCAATATAGCTAACTCTCCT
CTGTGTCGTGGTCCATTCCCTCCTGGTGTTGGTCCTGTCCTGTCTCAGATTCAACGGGCC
CAGCTGCTTAACTCTCAGGTGGCTGGTTTTCCTCGCGGTGGTCCGGCGCCTCCTTTGTTA
CCAGGTGGTGGTGGTTTCCGGCCGTTCTTCGGAGGCCCTCCTCCTCCACTGGGTCACAGA
ATGGGCCTGCCGCCCCCTCATGGCCCCCCCAACCACACACCACCCATCCGGCACAACACC
ACCCACCTCCACCCCCAGCACCGCCGCATGCTCACCCAGCGGATGCAGAACCGGGGAGGG
GACCGTGGCAGGACTGGAGGAGACCGGCGCAGCAGGGACCCCTACAGTAACCTTATGACT
CAGAAAGAGAAGGAATGGGTAACTAAGATCCAGATGATGCAGCTGCAGAGTACTGACCCT
TACCTGGATGACTACTACTATCAGAACTACTACGAAAAGATGGAGAAGCGTCAGGAGAGA
GAGAGAGACAGCAGCAAGAAGGAGCACACCACCAAACTGATCACTCCACAGGTCGCCAAA
GTTGAACACACCTACAGACCAGTTCAATTTGCAGGCTCTCTGGGTAAGCTGACAGTCTCC
AGCGTTAACAACCCCCGCAAGATGATCGATGCTGTGGTGACGACGCGCACAGATGACGAG
GAGAAAAGAGAGAAGCAGGTTTGGAATAAGAGGCGACAGATCCTCTACACTGTGGAGAAG
ATGTACAGTTTGCTGCTGGAGGTTCAAGACTTTGAGAAGCGCTTTGTCCTGGCGCCAGAG
GAGGACAGGGAGGCTCTTCTGGAGCAGCATAAAATCAACACGGTTCAGCTGTGCAACTCT
CTGCGGGAGAAGGAGTGGGATGACAGAGTGAGTGATGAGCAGTGTGTGATGATCATGTCA
GTGAGGAAGGGCAAGCGACTCATCTCCAGGCTGCTCCCCTTCCTGCCCTCAGCCCAGGCC
GTTGCCGTTGTCATGGCGATTTCCCGCAACCTTCCTGCCCTGGCCAAGAAGGACAAGCAG
GACCAGGTGCTGTGCTGGTTAGTTGAGCCAGTTTCTGCAGTGATCCAGGCGTTGTCGAGC
TCCGCCCTCACAGACTTGCTCCAGGAGCTTCAGGGCAATGAGGGCCAACTGGCCACAGTA
CTGCACAACAAGTTTGGTGTGACACTGCTGTATCTGATCCTGAGTGAAGGAGAGAGGATG
CAAAGCACCGATCCCAACTGTCAACTCATGGATGACAATCGATGGACTGAGTTGGTGTTT
TCAGTAACGAGGGAGTTGCTCAGCGTCCCCACCTCATCCCTGTCTCCTCCCCTTTTCACC
CCTCCTAACCTGCTCTCCCTCTTCTCACGCTACGTCGATCGGCAGAGGCTGGAGCTGTTA
CAGGACAAGCTACAGATCTCTGCTTTGTCCAGGTAG
>Epmoa-GLEAN-10019536_moa
A-----------------------------------------------------------
------------------------------------------------------------
-----------------------------------------------------TGCCTGT
TTCAGGAGTAGTTCAAC-------------------------------------------
------------------------------------------------------------
------------------------------------------------------------
------------------------------------------------------------
------------------------------------------------------------
------------------------------------AATCTCATTTGTGTCATTTGCCCT
TTCCTTCTTCCTTCTTGTCCCTTCATCTGTCCTCCCTGCTGTCTTTG-------------
------------------------------------------------------------
------------------------------------------------------------
------------------------------------------------------------
------------------------------------------------------------
---------------------------------------------------------CAG
TCCCTGGATGAAGACTGTACGTTGGAGGAGGAAGACGAGGGGCTCGTAGAGGAGGAAGAT
GAAATTGATCAGTTCAATGACGACACCTTCGGAGCCGGGGCCATCGATGACGACTGGCAA
GAGGAACACAAACGCCTTGCTGAGCTCGATGAGAGGGACGGGCTCGGAGCAGGGCTGGGG
TTAGGAGGAGGGGTGATGGGAGGAGAATCCGATTTAGGAGGAGCTGAAGACCTGTCCTCC
ACCCAAGTCCCTTCTTCTGTGGGCCATGTTCCCCATCCATCTTCCCTCCCTACCCTCAAA
TTCTCCTTGTCTTCCTCCAGACTGCCTCCATCAGATGTGGAGGACCGAGGAGGGGGAGGT
GACCTGGCCGAGTCTCTGGCCAGACTCATCCTGGAGGCTGACCCGGCCATCGCTGGGGTC
GGAGCGGCTGAGAGACCTGGTCCATCCCCCGGCTCTTCAGGAACCAGCCTGTCTGCTCTG
CAGGGCCTGGACCGACCCAGAGTCCTGCCCCAGCCTTCCTCCATCCCACACCCCACTCAG
CCGCACCAGCATCCCCAACACCCCCAGCACCAGCTGCCTCCTGGGCACTCCACCTCAGGC
CTTTCTCCTGGCCCTCCTCCATCGTCCATGCTCAGCTACCAACAGCAGCAGCACTTACTG
CGCAGAGGGACTGCTCCCATGGCCCAGATGAACTCTCACAGTATCTGGGAGAACAGTATG
GGTTTTGGTCCAGTCAGCGTCACCCCCGGACTGGTCACACACATGGAGGATAGTCCACTG
ATGTCTATAATCAAGGAGGTGGGCCTCCCTAAACGACCTCCTCAGGGCAGGAATGATGAA
GGACGGGATTTGTCAGAGAGGGTCCCACCTCCGCGCTCTTCTTCCCCCGTGATTGGCTCC
CCTCCGGTGAGGGCAGTGCCCATCGGGACCCCGCCTAAACAGCCAATGAGCCACGCCCTG
AATCATCAGATCCACCATCCCACGGCGGTTCATGTGAGAGCCCCGGTCCAGCACAGATAC
CCTCCTCCTTTCCCTGAGCGTGTGTCACCCAACACCCTCCTCAATATAGCTAACTCTCCT
CTGTGTCGTGGTCCGTTCCCTCCTGGTGTTGGTCCTGTCCTGTCTCAGATTCAACGGGCC
CAGCTGCTTAACTCTCAGGTGGCTGGTTTTCCTCGCGGTGGTCCGGCGCCTCCTTTGTTA
CCCGGTGGTGGTGGTTTCAGGCCATTCTTCGGGGGCCCTCCTCCTCCACTTGGTCACAGA
ATGGGCCTGCCACCCCCTCACGGCCCCCCCAACCACACACCACCCATCCGGCACAACACC
ACCCACCTCCACCCCCAGCACCGCCGCATGCTCACCCAGCGCATGCAGAACCGGGGAGGG
GACCGTGGCAGGACTGGAGGAGACCGGCGCAGCAGGGACCCCTACAGTAACCTTATGACT
CAGAAAGAGAAGGAATGGGTAACTAAGATCCAGATGATGCAGCTGCAGAGTACTGACCCT
TACCTGGATGACTACTACTATCAGAACTACTACGAAAAGATGGAGAAGCGTCAGGAGAGA
GAGAGAGACAGCAGCAAGAAGGAGCACACCACCAAACTGATCACTCCACAGGTCGCCAAA
GTTGAACACACCTACAGACCAGTTCAGTTTGCAGGCTCTCTGGGTAAGCTGACAGTCTCC
AGCGTTAACAACCCCCGCAAGATGATTGATGCTGTGGTGACGACGCGCACAGATGACGAG
GAGAAAAGAGAGAAGCAGGTTTGGAATAAGAGGCGACAGATACTCTACACTGTGGAGAAG
ATGTACAGTTTGCTGCTGGAGGTTCAAGACTTTGAGAAGCGCTTTGTCCTGGCGCCAGAG
GAGGACAGGGAGGCTCTTCTGGAGCAGCATAAAATCAACACGGTTCAGCTGTGCAACTCT
CTGCGAGAGAAGGAGTGGGACGACAGAGTGAGTGATGAGCAGTGTGTGATGATCATGTCA
GTGAGGAAGGGCAAGCGACTCATCTCCAGGCTGCTCCCCTTCCTGCCCTCAGCCCAGGCT
GTTGCCGTTGTCATGGCGATTTCCCGCAACCTTCCTGCCCTGGCCAAGAAGGACAAGCAG
GACCAGGTGCTGTGCTGGTTAGTTGAGCCAGTTTCTGCAGTGATCCAGGCGTTGTCGAGC
TCCGCCCTCACAGACTTGCTCCAGGAGCTTCAGGGCAATGAGGGCCAACTGGCCACAGTA
CTGCACAACAAGTTTGGTGTGACACTGCTGTATCTGATCCTGAGTGAAGGAGAGAGGATG
CAAAGCACCGATCCCAACTGTCAACTCATGGATGACAATCGATGGACTGAGTTGGTGTTT
TCAGTAACGAGGGAGTTGCTCAGCGTCCCCACCTCATCCCTGTCTCCTCCCCTCTTCACC
CCTCCTAACCTGCTCTCCCTCTTCTCACGCTACGTCGATCGGCAGAGGCTGGAGCTGTTA
CAGGACAAGCTACA------------------GTGA
>XP-033479717.1_lan
A-----------------------------------------------------------
------------------------------------------------------------
-----------------------------------------------------TGT----
-----------TTCGATTT-----------------------------------------
------------------------------------------------------------
------------------------------------------------------------
------------------------------------------------------------
------------------------------------------------------------
------------------------------------------------------------
------------------------------------------------------------
------------------------------------------------------------
------------------------------------------------------------
------------------------------------------------------------
------------------------------------------------------------
---------------------------------------------------------CAG
TCCCTGGATGAAGACTGTACGTTGGAGGAGGAAGACGAGGGGCTCGTAGAGGAGGAAGAT
GAAATTGATCAGTTCAATGAAGACACCTTCGGAGCCGGGGCCATCGATGACGACTGGCAG
GAAGAACACAAACGCCTTGCTGAGCTCGATGAGAGGGACGGGCTAGGAGCAGGGCTGGGG
TTAGGAGGAGGGGTGATGGGAGGAGAATCCGATTTAGGAGGAGCTGAAGACCTGTCCTCC
ACCCATGTCTCCTCTTCTGTGGGCCATGTTCCCCATCCATCTTCCCTCCCTACCCTCAAA
TTCTCCTTGTCTTCCTCCAGACTGCCTCCATCAGATGTGGAGGATCGAGGAGGGGGAGGT
GACCTGGCCGAGTCTCTGGCCAGACTCATCCTGGAGGCTGACCCGGCCATCGCTGGGGTC
GGAGCGGCTGAGAGACCTGGTCCATCCCCCGGCTCTTCAGGAACCAGCCTGTCTGCTCTG
CAGGGCCTGGACCGACCCAGAGTCCTGCCCCAGCCTTCCTCCATCCCACACCCCACTCAG
CCGCACCAGCATCCCCAACACCCCCAGCACCAGCTGCCTCCTGGGCACTCCACCTCAGGC
CTTTCTCCTGGCCCTCCTCCATCGTCCATGCTCAGCTACCAACAGCAGCAGCACTTGCTG
CGCAGAGGGACTGCTCCCATGGCCCAGATGAACTCTCACAGTATCTGGGAGAACAGTATG
GGTTTTGGTCCAGTCAGCGTCACCCCCGGACTGGTCACACACATGGAGGATAGTCCACTA
ATGTCTATAATCAAGGAGGTGGGCCTCCCTAAACGACCTCCTCAGGGCAGGAATGATGAA
GGACGGGATTTGTCAGAGAGGGTCCCACCTCCGCGCTCTTCTTCCCCTGTGATTGGCTCC
CCTCCGGTGAGGGCAGTGCCCATCGGGACCCCGCCTAAACAGCCAATGAGCCACGCCCTG
AATCATCAGATCCACCATCCCACGGCGGTTCATGTGAGAGCCCCGGTCCAGCACAGATAC
CCTCCTCCTTTCCCTGAGCGTGTGTCACCCAACACCCTCCTCAATATAGCTAACTCTCCT
CTGTGTCGTGGTCCGTTCCCTCCTGGTGTTGGTCCTGTCCTGTCTCAGATTCAACGGGCC
CAGCTGCTTAACTCTCAGGTGGCTGGTTTTCCTCGCGGTGGTCCGGCGCCTCCTTTGTTA
CCCGGTGGTGGTGGTTTCAGGCCATTCTTCGGGGGCCCTCCTCCTCCACTTGGTCACAGA
ATGGGCCTGCCACCCCCTCACGGCCCCCCCAACCACACACCACCCATCCGGCACAACACC
ACCCACCTCCACCCCCAGCACCGCCGCATGCTCACCCAGCGCATGCAGAACCGGGGAGGG
GACCGTGGCAGGACTGGAGGAGACCGGCGCAGCAGGGACCCCTACAGTAACCTTATGACT
CAGAAAGAGAAGGAATGGGTAACTAAGATCCAGATGATGCAGCTGCAGAGTACTGACCCT
TACCTGGATGACTACTACTATCAGAACTACTACGAAAAGATGGAGAAGCGTCAGGAGAGA
GAGAGAGACAGCAGCAAGAAGGAGCACACCACCAAACTGATCACTCCACAGGTCGCCAAA
GTTGAACACACCTACAGACCAGTTCAGTTTGCAGGCTCTCTGGGTAAGCTGACAGTCTCC
AGCGTTAACAACCCCCGCAAGATGATTGATGCTGTGGTGACGACGCGCACAGACGACGAG
GAGAAAAGAGAGAAGCAGGTTTGGAATAAGAGGCGACAGATTCTCTACACTGTGGAGAAG
ATGTACAGTTTGCTGCTGGAGGTTCAAGACTTTGAGAAGCGCTTTGTCCTGGCGCCAGAG
GAGGACAGGGAGGCTCTTCTGGAGCAGCATAAAATCAACACGGTTCAGCTGTGCAACTCT
CTGCGGGAGAAGGAGTGGGACGACAGAGTGAGTGATGAGCAGTGTGTGATGATCATGTCA
GTGAGGAAGGGCAAGCGACTCATCTCCAGGCTGCTCCCCTTCCTGCCCTCAGCCCAGGCC
GTTGCCGTTGTCATGGCGATTTCCCGCAACCTTCCTGCCCTGGCCAAGAAGGACAAGCAG
GACCAGGTGCTGTGCTGGTTAGTTGAGCCAGTTTCTGCAGTGATCCAGGCATTGTCGAGC
TCCGCCCTCACAGACTTGCTCCAGGAGCTTCAGGGCAATGAGGGCCAACTGGCCACAGTA
CTGCACAACAAGTTTGGTGTGACACTGCTGTATCTGATCCTGAGTGAAGGAGAGAGGATG
CAAAGCACCGATCCCAACTGTCAACTCATGGATGACAATCGATGGACTGAGTTGGTGTTT
TCAGTAACGAGGGAGTTGCTCAGCGTCCCCACCTCATCCCTGTCTCCTCCCCTCTTCACC
CCTCCTAACCTGCTCTCCCTCTTCTCACGCTAA---------------------------
------------------------------------
>OF03050-RA_aka
A-----------------------------------------------------------
------------------------------------------------------------
-----------------------------------------------------TGT----
-----------TTCGATTT-----------------------------------------
------------------------------------------------------------
------------------------------------------------------------
------------------------------------------------------------
------------------------------------------------------------
------------------------------------------------------------
------------------------------------------------------------
------------------------------------------------------------
------------------------------------------------------------
------------------------------------------------------------
------------------------------------------------------------
---------------------------------------------------------CAG
TCCCTGGATGAAGACTGTACGTTGGAGGAGGAAGACGAGGGGCTCGTAGAGGAGGAAGAT
GAAATTGATCAGTTCAATGACGACACCTTCGGAGCCGGGGCCATCGATGACGACTGGCAG
GAGGAGCACAAACGCCTTGCTGAGCTCGATGAGAGGGACGGGCTAGGAGCAGGTTTGGGG
TTAGGAGGAGGGGTGATGGGAGGAGAATCTGATTTAGGAGGAGCCGAAGACCTGTCCTCC
ACCCATGTCTCTTCTTCTGTGGGCCATGTTCCCCATCCATCTTCCCTCCCTACCCTCAAA
TTCTCCTTGCCTTCCTCGAGACTGCCTCCAACAGATGTGGAGGATCGAGGAGGGGGAGGT
GACCTGGCCGAGTCCCTGGCCAGACTCATCCTGGAGGCTGACCCGGCCATTGCTGGGGTC
GGAGCGGCTGAGAGACCTGGTCCATCCCCTGGCTCTTCAGGAACCAGCCTGTCTGCTCTG
CAGGGCCTGGACCGACCCAGAGTCCTGCCCCAGCCTTCCTCCATCCCACACCCCACTCAG
CCGCACCAGCATGCCCAACACCCCCAGCACCAGCTGCCTCCTGGGCACTCCACCTCAGGC
CTTTCTCCTGGCCCTCCTCCATCGTCCATGCTCAGCTATCAACAGCAGCAGCACTTGCTG
CGCAGAGGGACTGCTCCCATGGCCCAGATGAACTCTCACAGTATCTGGGAGAACAGTATG
GGTTTTGGTCCAGTCAGCGTCACCCCCGGGCTGGTCACACACATGGAGGATAGTCCACTA
ATGTCTATAATCAAGGAGGTGGGCCTCCCTAAACGACCTCCTCAGGGCAGGAATGATGAA
GGACGGGATTTGTCAGAGAGGGTCCCACCTCCACGCTCTTCTTCCCCCGTGATTGGCTCC
CCTCCGGTGAGGGCAGTGCCCATCGGGACCCCGCCTAAACAGCCAATGAGCCACGCCCTG
AATCATCAGATCCACCATCCCACGGCGGTTCATGTGAGAGCCCCGGTCCAGCACAGATAC
CCTCCTCCTTTCCCTGAGCGTGTGTCACCCAACACCCTCCTCAATATAGCTAACTCTCCG
CTGTGTCGTGGTCCGTTCCCTCCTGGTGTTGGTCCTGTCCTGTCTCAGATTCAACGGGCC
CAGCTGCTTAACTCTCAGGTGGCTGGTTTTCCTCGCGGTGGTCCGGCGCCTCCTTTGTTA
CCCGGTGGTGGTGGTTTCAGACCGTTCTTCGGGGGCCCTCCTCCTCCACTGGGTCACAGA
ATGGGCCTGCCGCCCCCTCATGGACCCCCTAACCACACACCACCCATCCGACACAACACC
ACCCACCTCCACCCCCAGCACCGCCGCATGCTCACCCAGCGCATGCAGAACCGGGGAGGG
GACCGTGGCAGGACTGGAGGAGACCGGCGCAGCAGGGACCCCTACAGTAACCTTATGACT
CAGAAAGAGAAGGAATGGGTAACTAAGATCCAGATGATGCAGCTGCAGAGTACTGACCCT
TACCTGGATGACTACTACTATCAGAACTACTACGAAAAGATGGAGAAGCGTCAGGAGAGA
GAGAGAGACAGCAGCAAGAAGGAGCACACCACCAAACTGATCACTCCACAGGTCGCCAAA
GTTGAACACACCTACAGACCAGTTCAATTTGCAGGCTCTCTGGGTAAGCTGACAGTCTCC
AGCGTCAACAACCCCCGCAAGATGATTGATGCTGTGGTGACGACGCGCACAGACGACGAG
GAGAAAAGAGAGAAGCAGGTTTGGAATAAGAGGCGACAGATCCTCTACACTGTGGAGAAG
ATGTACAGTTTGCTGCTGGAGGTTCAAGACTTTGAGAAACGCTTTGTCCTGGCGCCAGAG
GAGGACAGGGAGGCTCTTCTGGAGCAGCATAAAACCAACACAGTGCAGCTGTGCAACTCT
CTGCGGGAGAAGGAGTGGGACGACAGAGTGAGCGATGAGCAGTGTGTGATGATCATGTCA
GTGAGGAAGGGCAAGCGACTCATCTCCAGGCTGCTCCCCTTCCTGCCCTCAGCCCAGGCC
GTTGCCGTTGTCATGGCGATTTCCCGCAACCTTCCTGCCCTGGCCAAGAAGGACAAGCAG
GACCAGGTGCTGTGCTGGTTAGTGGAGCCGGTTTCTGCAGTGATCCAGGCGTTGTCGAGC
TCCGCCCTCACAGACTTGCTCCAGGAGCTTCAGGGCAATGAGGGCCAACTGGCCACAGTA
CTGCACAACAAGTTTGGTGTGACACTGCTGTATCTGATCCTGAGTGAAGGAGAGAGGATG
CAAAGCACCGATCCCAACTGTCAACTCATGGACGACAATCGATGGACTGAGTTGGTGTTT
TCAGTAACGAGGGAGTTGCTCAGTGTCCCCACCTCATCCCTCTCTCCTCCCCTCTTCACC
CCTCCTAACCTGCTCTCCCTCTTCTCACGCTACGTTGATCGGCAGAGGCTGGAGCTGTTA
CAGGACAAGCTACAGATCTCTGCTTTGTCCAGGTAG
>Ecy-GLEAN-10023010_Ecy
ATGGACGGCAGGAGCTGCCTGTCTTCATTAAACTCTGCGATGGAAGTACGGGTGATAATT
ACTGTCATCTTTATAGCGATTAACCCATCTCTTACTGAGGACGTGAAGAAGCACCTGACA
GGCACTGAAGGGGGATCCATTACTTTTCCTGACCCTGTGATGGTGCAGGGGTTTGT----
-----------TTCAATTGGAAGGAAAACCTTAGCTATGGTGGAAAATAGGAATATTAAA
GTATATGAGGAACTTTACAAAGACAGACTTCTTTGGGACAGCAACACTGGACTCCTCACA
ATCACTGGCCTGCAGAGGAGGGACTCAGAGATTTATTGTATTGACTCTAAAGAAGGAAAC
ATTTCCTTTTCATCATATAAACTCACAGTGTATGAGTCTGTACTAACTCCTGCTGTGAGC
ACACTGAGTGTGAGCGCTGATGGCTGCACCTTGCTGTGTTTTGTGAAGAAAGCTGAGGAG
GCGACACTGTCGTGGTACAAAGACGAAGAAATACTGAACCAGACTGGCTCCGTTCTCTCT
TTGCCTCTGACTGTGCAAAACCAGGATTTCAGCTTCTCTTACAGATGTGTAGCAGCCAAT
CCTGCTGAAAACAAGACTCGTCCGGTCAACGTTACAACACTCTGCAGTGACCAAAACAAC
ACAGACAGCAGGGGCAACATGAACACAAGACAATATGTGATTGGAATTGTAATTCCCATC
ATGTTGGCTGTAATTCTTATATTTGTCATCACGTGGAAGTGTCTCGACAAAAACAAGAGG
ACAATCAAACAAACACAAGGCAGGTATTTATTCAGTGAGCAGCGACCAGACCTATACTAT
GCTGACATTAATATTTCTGAAGACAGATGCAGTCAGGTTGGTCTGCAAACACACCCACAG
TCCCTGGATGAAGACTGTACGTTGGAGGAGGAAGACGAGGGGCTCGTAGAGGAGGAAGAT
GAAATCGATCAGTTCAATGACGACACCTTCGGAGCCGGGGCCATCGATGATGACTGGCAG
GAGGAACACAAACGCCTTGCTGAGCTCGATGAGAGGGACGGGCTAGGAGCAGGTTTGGGG
TTAGGAGGAGGGGTGATGGGAGGAGAATCCGATTTAGGAGGAGCCGAAGACCTGTCCTCC
ACCCATGTCTCTTCTTCTGTGGCCCATGTTCCCCATCCATCTTCCCTCCCTACCCTCAAA
TTCTCCTCTTCTTCCTCCAGACTGCCTCCAACAGATGCGGAGGATCGAGGAGGGGGAGGT
GACCTGGCCGAGTCTCTGGCCAGACTCATCCTGGAGGCTGACCCGGCCATCGCTGGGGTC
GGAGCGGCTGAGAGACCTGGTCCATCCCCTGGCTCTTCAGGAACCAGCCTGTCTGCTCTG
CAGGGCCTGGACCGACCCAGAGTCCTGCCCCAGCCTTCCTCCATCCCACACCCCACTCAG
CCGCACCAGCATGCCCAACACCCCCAGCACCAGCTGCCTCCTGGGCACTCCACCTCAGGC
CTTTCTCCTGGCCCTCCTCCATCGTCCATGCTCAGCTATCAACAGCAGCAGCACTTGCTG
CGCAGAGGGACTGCTCCCATGGCCCAGATGAACTCTCACAGTATCTGGGAGAACAGTATG
GGTTTTGGTCCAGTCAGCGTAACCCCTGGACTTGTCACACACATGGAGGATAGTCCACTA
ATGTCTATAATCAAGGAGGTGGGCCTCCCTAAACGACCTCCTCAGGGCAGGAATGATGAA
GGACGGGATTTGTCAGAGAGGGTCCCACCTCCGCGCTCTTCTTCCCCCGTGATTGGCTCC
CCTCCGGTGAGGGCAGTGCCCATCGGGACCCCGCCTAAACAGCCAATGAGCCACGCCCTG
AATCATCAG---------------------------------------------------
---------------------------------------------------AACTCTCCG
CTGTGTCGTGGTCCGTTCCCTCCTGGTGTTGGTCCTGTCCTGTCTCAGATTCAACGGGCC
CAGCTGCTTAACTCTCAGGTGGCTGGTTTTCCTCGCGGTGGTCCGGCGCCTCCTTTGTTA
CCCGGTGGTGGTGGTTTCAGGCCATTCTTCGGGGGCCCTCCTCCTCCACTGGGTCACAGA
ATGGGCCTGCCACCCCCCCACGGCCCCCCTAACCACACACCACCCATCCGGCACAACACC
ACCCACCTCCACCCCCAGCCCCGCCGCATGCTCACCCAGCGCATGCAGAACCGAGGAGGG
GACCGTGGCAGGACTGGAGGAGACCGGCGCAGCAGGGACCCCTACAGTAACCTTATGACT
CAGAAAGAGAAGGAATGGGTAACTAAGATCCAGATGATGCAGCTGCAGAGTACTGACCCT
TACCTGGATGACTACTACTATCAGAACTACTACGAAAAGATGGAGAAGCGTCAGGAGAGA
GAGAGAGACAGCAGCAAGAAGGAGCACACCACCAAACTGATCACTCCACAGGTCGCCAAA
GTTGAACACACCTACAGACCAGTTCAATTTGCAGGCTCTCTGGGTAAGCTGACAGTCTCC
AGCGTCAACAACCCCCGCAAGATGATTGATGCTGTGGTGACGACGCGCACAGACGACGAG
GAGAAAAGAGAGAAGCAGGTTTGGAATAAGAGGCGACAGATCCTCTACACTGTGGAGAAG
ATGTACAGTTTGCTGCTGGAGGTTCAAGACTTTGAGAAACGCTTTGTCCTGGCGCCAGAG
GAGGACAGGGAGGCTCTTCTGGAGCAGCATAAAACCAACACGGTGCAGCTGTGCAACTCT
CTGCGGGAGAAGGAGTGGGACGACAGAGTGAGTGATGAGCAGTGTGTGATGATCATGTCG
GTGAGGAAGGGCAAGCGACTCATCTCCAGGCTGCTCCCCTTCCTGCCCTCAGCCCAGGCT
GTTGCCGTTGTCATGGCGATTTCCCGCAACCTTCCTGCCCTGGCCAAGAAGGACAAGCAG
GACCAGGTGCTGTGCTGGTTAGTGGAGCCGGTTTCTGCAGTGATCCAGGCGTTGTCGAGC
TCCGCCCTCACAGACTTGCTCCAGGAGCTTCAGGGCAATGAGGGCCAACTGGCCACAGTA
CTGCACAACAAGTTTGGTGTGACACTGCTGTATCTGATCCTGAGTGAAGGAGAGAGGATG
CAAAGCACCGATCCCAACTGTCAACTCATGGACGACAATCGATGGACTGAGTTGGTGTTT
TCAGTAACGAGGGAGTTGCTCAGTGTCCCCACCTCGTCCCTCTCTCCTCCCCTCTTCACC
CCTCCTAACCTGCTCTCCCTCTTCTCACGCTACGTTGATCGGCAGAGGCTGGAGCTGTTA
CAGGACAAGCTACAGATCTCTGCTTTGTCCAGGTAG
