# Supplementary material for: Chromosome-Level Genome Assembly of the Speckled Blue Grouper (Epinephelus cyanopodus) Provides Insight into Its Adaptive Evolution
Source: Biology (Basel). 2022 Dec 13;11(12):1810. doi: 10.3390/biology11121810 (PMC9775623; doi:10.3390/biology11121810)
Supplement: Supplementary file 1 [file biology-11-01810-s001.zip › Supplemental Data/HO01620.align]

>C.altivelis-GLEAN-10025610_alt
------------------------------------------------------------
------------------------------------------------------------
------------------------------------------------CCCGACAGTATC
CTGAAGGCAGCACGTCTTGGCCGCTCATCCGCCCGATCTCCACTTCAGTCTGAGCGGTTT
GTCTGGATGCAGCAGTGTGTCAACTGTGACACGAGCTCTGAACAGATGGACCACCTACAT
TTGAAGATGATGTGGAGTGTTGTGATCCTGCTGGCCGCTGCCGCTGGTGTGGAGTCCTAC
ACTGTCCATGACCTTCATGAGCGTTTGGCCCATGGTCGCCAGCTGAAGATCTATCTGCCC
AAAAGTGTGGAGAAGCTGGAGTTTATCCCAGCTGATGAGCCTGGCAAGACTTTTCTGTAC
TGGGAGAAGGGCAGACACAGGATAAACAAAGGCAGGGTGTCTGGCACTGGCAGTGACCGT
CGCTGGTACATTGACAAGGTGACTTATGAGGACCAAGGGACATACATCCAAAGAGACTTC
TGGAATAAAGAGATCTCCACTGTCAAAGTGGCCGTCACACCCAGACACAACTACCTGAAG
TGTATAGCAGGAGAGAGTCTTTACATCTCCCTGGAGGGTCTTGACCTGGCTGATGCTTTC
CTAACATTCTCTAAAGAGAGTGCCAACTTAACACTGGTGCGTGATGGTGCTCGGGTGTCT
CAGGACCTTCCGGATTATTGGGACCGGGTTCTGACCCACTCCATGAACATCGAGATCAGG
AATGTGAACTTTAGTGATGAGGGCTATTACACCCTTAAAGACCGCAGGGACCGCGTGGTG
TCTGTTACCAGGATGGACCTGACAGACCATCATGAAGAAGGAAACCCTCTCTTGGCTCTG
CTCTTACTGCTGGGCATCCCGGCTGGGATTTGCTGCTGCTGTCGGAAGAAGATTTTCAAG
AAGAAGGCCACCACTGCTGCAACGCTGCAGACTACACCAGATGCAGTCCATCCTCCTCCC
AGTGGTCCCACTGAACCTTGTCCTCCCTACAGCTCTCCCGGACAACCAGGAGTGATGTAC
TACCACGGCCCAGACCCTAACATGGCTCCTACAGTCCATCCTCCCCCTGCACCAACAGGC
CCAGGACAGTGGAACGGCCCCCCACCCTCCCCAGGTTTTAACCCAGCCTACCCACCCCAA
AACCCTGCCTACCCTCCTGCCGGTCCAGCTATGATTCCCCCTGGCCAGCCTCCACAATGG
AACGGTCCACCACCAGGCCAGTACCCACCTGGGCCTGCAGCTCCAATGGGCTATGGTCCA
GCTCCAGTCATGTATAGCGCTGCTCCACCACCCGCAGCCAGTGGACCTCCTGAGGAGGTT
AAGATGCAGAATATGGCTTCCTCACCTACCGACCCCTTGCTGTCCAACACACCACAGGGT
GTAGCTGCGTCTT---------CTCCTGTGGCTCCTGTGGTCCCCTCCAACATTCTCAGC
TCTTCTGATAGTGACTGCACGTTCAAGATTGAAGGAGACAAAAGCTCCTCCTTCCT----
--------------------------GTAA
>E.fuscoguttatus.29692_fus
ATGATGAAAACACGGGTACCACAAGTAGTAAGGGTCAAAATTAAGACTACTGTGAAGTCA
GCAGAGGCCATATCCTTGCAGAAGCCTGCTACTGATCTGGTCAATGATAAGCCAGTGCCA
GCAACTGAGAGACCAGCTCTGGGAAATGAGAAGCCGACTACTCTTCGACCAAGGTGTATC
CTGAAGGCAGCACGTCTCGGCCACTCATCCGCCCAATCTCCACTCCAGTCTGAGCGGTTT
GTCTGGATGCAGCAGTGTGTCAACTGTGACACGAGCTCTGAACAGATGGACCACCTACAT
TTGAAGATGATGTGGAGTGTTGTGATCCTGCTGGCCGCTGCCCTCAGTGTGGAGTCCTAC
ACCGTCCATGACCTTCATGAGCGTTTGGCCCATGGTCGCCAGCTGAAGATCTATCTGCCC
AAAAGTGTGGAGAAGCTGGAGTTTATCCCAGCTGATGAGCCCGGCAAGACCTTTCTGTAC
TGGGAGAAGGGCAGACACAGGACAAACAAAGGCAGGGTGTCTGGCACTGGCAGTGACCGT
CGCTGGTACATTGACAAGGTGACTTATGAGGACCAAGGGACATACATCCAAAGAGACTTC
TGGAATAAAGAGATCTCCACTGTCAAAGTGGCCGTCACACCCAGACACAACTACCTGAAG
TGTATAGCAGGAGAGAGTCTTTACATCTCCCTGGAGGGTCTTGACCTGGCTGATGCTTTC
CTAACATTCTCTAAAGAGAGTGCCAACTTAACACTGGTGCGTGATGGTGCTCGGGTGTCT
CAGGACCTTCCGGATTATTGGGACCGGGTTCTGACCCACTCCATGAACATCGAGATCAGG
AATGTGAACTTTAGTGATGAGGGCTATTACACCCTTAAAGACCGCAGGGACCGCGTGGTG
TCTGTTACCAGGATGGACCTGACAGACCATCATGAAGAAGGAAACCCTCTCTTGGCTCTG
CTCTTACTGCTGGGCATCCCGGCTGGGATTTGCTGCTGCTGTCGGAAGAAGATTTTCAAG
AAGAAGGCCACCACTGCTGCGACGCTGCAGACTACACCAGATGCAGTCCATCCTCCTCCG
AGTGGTCCCACTGGACCTTGTCCTCCCTACAGCTCTCCCGGACAACCAGGAGTGATGTAC
TACCACGGCCCAGACCCTAACATGGCTCCTACAGTCCATCCTCCCCCTGCACCAACAGGC
CCAGGACAGTGGAATGGCCCCCCACCCTCCCCAGGTTTTAACCCAGCCTACCCACCCCAA
AACCCTGCCTACCCTCCTGCCGGTCCAGCTATGATCCCTCCTGGCCAGCCTCCACAATGG
AACGGTCCACCACCAGGCCAGTACCCACCCGGGCCTGCAGCTCCAGTGGGCTATGGTCCA
GCTCCAGTCATGTATAGCGCTGCTCCACCACCAGCAGCCAGTGGACCTCCTGAGGAGGTT
AAGATGCAGAATATGGCTTCCTCACCTACCGACCCCTTGCTGTCCAACACACCACAGGAT
GTAGCTGCGTCTTCTCCTGTGGCTCCTGTGGCTCCTGTGGTCCCCTCCAGCATTCTCAGC
TCTTCTGATAGTGACTGCACGTTCAAGATCGAAGGAGACAAAGGCACCTCCTTCCT----
--------------------------GTAA
>Epmoa-GLEAN-10019549_moa
------------------------------------------------------------
------------------------------------------------------------
------------------------------------------------------AGTATC
CTGAAGGCAGCACGTCTTGGCCGCTCATCCGCCCAATCTCCACTCCAGTCTGAGCGGTTT
GTCTGGATGCAGCAGTGTGTCAACTGTGACACGAGCTCTGAACAGATGGACCACCTACAT
TTGAAGATGATGTGGAGTGTTGTGATCCTGCTGGCTGCTGCCCTCAGTGTGGAGTCCTAC
ACCGTCCATGACCTTCATGAGCGTTTGGCCCATGGTCGCCAGCTGAAGATCTATCTGCCC
AAAAGTGTGGAGAAGCTGGAGTTTATCCCAGCTGATGAGCCCGGCAAGACCTTTCTGTAC
TGGGAGAAGGGCAGACACAGGACAAACAAAGGCAGGGTGTCTGGCACTGGCAGTGACCGT
CGCTGGTACATTGACAAGGTGACTTATGAGGACCAAGGGACATACATCCAAAGAGACTAC
TGGAATAAAGAGATCTCCACTGTCAAAGTGGCCGTCATACCCAGACACAACTACCTGAAG
TGTATAGCAGGAGAGAGTCTTTACATCTCCCTGGAGGGTCTTGACCTGGCTGATGCTTTC
CTAACATTCTCTAAAGACAGTGCCAACTTAACACTGGTGCGTGATGGTGCTCGGGTGTCT
CAGGACCTTCCGGATTATTGGGACCGGGTTCTGACCCACTCCATGAACATCGAGATCAGG
AATGTGAACTTTAGTGATGAGGGCCATTACACCCTTAAAGACCGCAGGGACCGCGTGGTG
TCTGTTACCAGGATGGACCTGACAGACCATCATGAAGAAGGAAACCCTCTCTTGGCTCTG
CTCTTACTGCTGGGCATCCCGGCTGGGATTTGCTGCTGCTGTCGGAAGAAGATTTTCAAG
AAGAAGGCCACCACTGCTGCGACGCTGCAGACTACACCAGATGCAGTCCATCCTCCTCCC
AGTGGTCCCACTGGACCTTGTCCTCCCTACAGCTCTCCCGGACAACCAGGAG--------
----------------------TGGCTCCTACAGTCCATCCTCCCCCTGCACCAACAGGC
CCAGGACAGTGGAATGGCCCCCCACCCTCCCCAGGTTTTAACCCAGCCTACCCACCCCAA
AACCCTGCCTACCCTCCTGCCGGTCCAGCTATGATCCCCCCTGGCCAGCCTCCACAATGG
AACGGTCCACCACCAGGCCAGTACCCACCCGGGCCTGCAGCTCCAATGGGCTATGGTCCA
GCTCCAGTCATGTATAGCGCTGCTCCACCACCAGCAGCCAGTGGACCTCCTGAGGAGGTT
AAGATGCAGAATATGGCTTCCTCACCTACCGACCCCTTGCTGTCCAACACACCACAGGGT
GTAGCTGCGTCTT---------CTCCTGTGGCTCCTGTGGTCCCCTCCAACATTCTCAGC
TCTTCTGATAGTGACTGCACGTTCAAGATCGAAGGAGACAAAAGCTCCTCCTTCCT----
--------------------------GTAA
>XP-033479722.1_lan
------------------------------------------------------------
------------------------------------------------------------
------------------------------------------------------------
------------------------------------------------------------
------ATGCAGCAGTGTGTCAACTGTGACACGAGCTCTGAACAGATGGACCACCTACAT
TTGAAGATGATGTGGAGTGTTGTGATCCTGCTGGCCGCTGCCCTCAGTGTGGAGTCCTAC
ACCGTCCATGACCTTCATGAGCGTTTGGCCCATGGTCGCCAGCTGAAGATCTATCTGCCC
AAAAGTGTGGAGAAGCTGGAGTTTATCCCAGCTGATGAGCCCGGCAAGACCTTTCTGTAC
TGGGAGAAGGGCAGACACAGGACAAACAAAGGCAGGGTGTCTGGCACTGGCAGTGACCGT
CGCTGGTACATTGACAAGGTAACTTATGAGGACCAAGGGACATACATCCAAAGAGACTTC
TGGAATAAAGAGATCTCCACTGTCAAAGTGGCCGTCACACCCAGACACAACTACCTGAAG
TGTATAGCAGGAGAGAGTCTTTACATCTCCCTGGAGGGTCTTGACCTGGCTGATGCTTTC
CTAACATTCTCTAAAGAGAGTGCCAACTTAACACTGGTGCGTGATGGTGCTCGGGTGTCT
CAGGACCTTCCGGATTATTGGGACCGGGTTCTGACCCACTCCATGAACATCGAGATCAGG
AATGTGAACTTTAGTGATGAGGGCTATTACACCCTTAAAGACCGCAGGGACCGCGTGGTG
TCTGTTACCAGGATGGACCTAACAGACCATCATGAAGAAGGAAACCCTCTCTTGGCTCTG
CTCTTACTGCTGGGCATCCCAGCTGGGATTTGCTGCTGCTGTCGGAAGAAGATTTTCAAG
AAGAAGGCCACCACTGCTGCGACGCTGCAGACTACACCAGATGCAGTCCATCCTCCTCCC
AGTGGTCCCACTGGACCTTGTCCTCCCTACAGCTCTCCTGGACAACCAGGAG--------
----------------------TGGCTCCTACAGTCCATCCTCCCCCTGCACCAACAGGC
CCAGGACAGTGGAACGGCCCCCCACCCTCCCCAGGTTTTAACCCAGCCTACCCACCCCAA
AACCCTGCCTACCCTCCTGCCGGTCCAGCTATGATCCCCCCTGGCCAGCCTCCACAATGG
AACGGTCCACCACCAGGCCAGTACCCACCCGGGCCTGCAGCTCCAATGGGCTATGGTCCA
GCTCCAGTCATGTATAGCGCTGCTCCACCACCAGCAGCCAGTGGACCTCCTGAGGAGGTT
AAGATGCAGAATATGGCTTCCTCACCTACCGACCCCTTGCTGTCCAACACACCACAGGGT
GTAGCTGCATCTT---------CTCCTGTGGCTCCTGTGGTCCCCTCCAACATTCTCAGC
TCTTCTGATAGTGACTGCACGTTCAAGATCGAAGGAGACAAAAGCACCTCCTTCCT----
--------------------------GTAA
>OF03062-RA_aka
------------------------------------------------------------
------------------------------------------------------------
------------------------------------------------------------
------------------------------------------------------------
---------------------------------------------ATGGACCACCTACAT
TTGAAGATGATGTGGAGTGTTGTGATCTTGCTGGCCGCTGCCCTCGGTGTGGAGTCCTAC
ACTGTCCATGACCTTCATGAGCGTTTGGCCCATGGTCGCCAGCTGAAGATCTATCTGCCC
AAAAGTGTGGAGAAGCTGGAGTTTATCCCAACTGATGAGCCTGGCAAGACCTTTCTGTAC
TGGGAGAAGGGCAGACACAGGATAAACAAAGGCAGGGTGTCTGGCACTGGCAGTGACCGA
CGCTGGTACATTGACAAGGTGACTTATGAGGACCAAGGGACATACATCCAAAAAGACTTC
TGGAATAAAGAGATCTCCACTGTCAAAGTGGCCGTCACACCCAGACACAACTACCTGAAG
TGTGTAGCAGGAGAGAGTCTTTACATCTCCCTGGAGGGTCTTGACCTGGCTGATGCTTTC
CTAACATTCTCTAAGGACAGTGCCAACTTAACACTGGTGCGTGATGGTGCACGGGTGTCT
CAGGACCTTCCGGATTACTGGGACCGGGTTCTGACCCACTCCATGAATATCGAGATCAGG
AATGTGAACTTCAGTGATGAGGGGCATTACACCCTGAAAGACCGCAGGGACCGCGTGGTG
TCTGTTACCAGGATGGACCTGACAGACCATCATGAAGAAGGAAACCCTCTCTTGGCTCTG
CTCTTACTGCTGGGCATCCCGGCTGGGATTTGCTGCTGCTGTCGGAAGAAGATTTTCAAG
AAGAAGGCCACCACTGCTGCAACGCTGCAGACTACACCAGATGCTGTCCATCCTCCTCCC
AGTGGTCCCACTGGACCTTGTCCTCCCTACAGCTCTCCCGGACAACCAGGAGTGATGTAC
TACCACGGCCCAGACCCTAACGTGGGTCCTACAGTCCATCCTCCCTCTGCACCAACAGGC
CCAGGACAGTGGAACGGCCCCCCACCCTCCCCGGGTTTTAACCCAGCCTACCCACCCCAA
AACCCTGCCTACCCTCCTGCAGGTCCAGCTATGATCCCCCCTGGCCAGCCTCCACAATGG
AACGGTCCACCACCAGGCCAGTACCCACCCGGGCCTGCAGCTCCAGTGGGCTATGGTCCA
GCTCCAGTCATGTATAGCGCTGCTCCACCACCAGCAGCCAGTGGACCTCCTGAGGAGGTT
AAGATGCAGAATATGGCTTCCTCACCTACCGACCCCTTGCTGTCCAACACACCACAGGCT
GTAGCTGCGTCCT---------CTCCTGTGGCTCCTGAGGTCCCCTCCAGCAGTCTCAAC
TTTTCTGATGGTGACTGCACGTTCAAGATCGATGGAAACAAAAGCTCCTCCTTCCTTACT
CCATCATCTGGTTTAAAACTTGTCGAGTAA
>Ecy-GLEAN-10023025_Ecy
------------------------------------------------------------
------------------------------------------------------------
------------------------------------------------------------
------------------------------------------------------------
---------------------------------------------ATGGACCACCTACAT
TTGAAGATGATGTGGAGTGTTGTGATCCTGCTGGCCGCTGTCCTCGGTGTGGAGTCCTAC
ACTGTCCATGACCTTCATGAGCGTTTGGCCCATGGTCGCCAGCTGAAGATCTATCTGCCC
AAAAGTGTGGAGAAGCTGGAGTTTATCCCAGCTGATGAGCCTGGCAAGACCTTTCTGTAC
TGGGAGAAGGGCAGACACAGGGTAAACAAAGGCAGGGTGTCTGGCACTGGCAGTGACCGA
CGCTGGTACATTGACAAGGTGACTTATGAGGACCAAGGGACATACATCCAGAAAGACTTC
TGGAATAAAGAGATTTCCACTGTCAAAGTGGCCGTCACACCCAGACACAACTACCTGAAG
TGTGTAGCAGGAGAGAGTCTTTACATCTCCCTGGAGGGTCTTGACCTGGCTGATGCTTTC
CTAACATTCTCTAAGGACAGTGCCAATTTAACACTGGTGCGTGATGGTGCTCGGGTGTCT
CAGGACCTTCCAGATTATTGGGACCGGGTTCTGACCCACTCCATGAACATCGAGATCAGG
AATGTGAACTTCAGTGATGAGGGGCATTACACCCTGAAAGACCGCAGGGACCGCGTGGTG
TCTGTTACCAGGATGGACCTGACAGACCATCATGAAGAAGGAAACCCTCTCTTGGCTCTG
CTCTTACTGCTGGGCATCCCGGCTGGGATTTGCTGCTGCTGTCGGAAGAAGATTTTCAAG
AAGAAGGCCACCACTGCTGCGACGCTGCAGACTACACCAGATGCCGTCCATCCTCCTCCC
GGTGGTCCCACTGGACCTTGTCCTCCCTACAGCTCTCCCGGACAACCAGGAGTGATGTAC
TACCACGGCACAGACCCTAACATGGGTCCTACAGTCCATCCTCCCCCTGCACCAGTAGGC
CCAGGACAGTGGAACGGCCCCCCACCCTCCCCGGGTTTTAACCCAGCCTACCCACCCCAA
AACCCTGCCTACCCTCCTGCAGGTCCAGCTATGATCCCCCCTGGCCAGCCTCCACAATGG
AACGGTCCACCACCAGGCCAGTACCCACCCGGGCCTGCAGCTCCAATGGGCTATGGTCCA
GCTCCAGTCATGTATAGCGCTGCTCCACCACCAGCAGCCAGTGGACCTCCTGAGGAGGTT
AAGATGCAGAATATGGCTTCCTCACCTACCGACCCCTTGCTGTCCGACACACCACAGGCT
GTAGCTGCGTCCT---------CTCCTGTGGCTCCTGTGGTCCCCTCCAACATTCTCAGC
TCTGCTGATAGTAACTGCACGTTCAAGATCGATGGAGACAAAAGCTCCTCCTTCCT----
--------------------------GTGA
