# Supplementary material for: Chromosome-Level Genome Assembly of the Speckled Blue Grouper (Epinephelus cyanopodus) Provides Insight into Its Adaptive Evolution
Source: Biology (Basel). 2022 Dec 13;11(12):1810. doi: 10.3390/biology11121810 (PMC9775623; doi:10.3390/biology11121810)
Supplement: Supplementary file 1 [file biology-11-01810-s001.zip › Supplemental Data/HO01621.align]

>Epmoa-GLEAN-10019550_moa
ATGTTTTCCCATTCAAATCAAAGAGCTTTCAGCGGCGTATTTGTGTTTAGCGCCTTGCTG
CTGTCTGTGTCGGGGGAGAAAGTGTTAGAAAGTCGCTCCGGGATGATCCAGGAGATCCGG
ACAGCTTTCGCTGACCTGGCCGGGGAAGGAAGGGCTTACCTGGGCAGGCTGGCCGGGGAG
CAGACGGTGCTCTCTGTGCAGAAGGCGTTCTCTCAGGTCCTGGGTGTTGTGGCAGGAAGT
TTGTCCGGGTTTCTTAATGTGCTGTTGGAGTATGTCTCACAGTTCCTGCAGGCTGCTGGA
ATCAAAGGTGGTCTTCCCTTCAGCAAAGTGACCCCAGAGGGGCTAATCTTCGTTGCCCGG
TGGATTCTCGTGTTCCTCATCGGCTACTGGCTGATTTCCTTCATCTTCCGACTGATTGCC
TCCACTCTGAGACAGGCTATGTGGCTGCTGAAAGTGGTCCTGGCTTTAGGTGGTTTCGCA
CTCATCCTGAGCGACCACAGCGTGGGCACAGAAACCATGGCGATCCGATTGGCTGTCCTG
GTGTGCGTCTGCGTGCTATTGGGCGTCGGGACTTCGAAGGTCGATCCAGCTGATAAAACT
GCACACCTGGAGGAGCAGGTGAAGGTCCTGGAGAGACGGCTGAGGGAGATGGAGAGGTGG
AGGAGGACGGAGGAGTGA
>XP-033479738.1_lan
ATGTTTTCCCATTCAAATCAAAGAGCTTTCAGCGGCGTATTTGTGTTTAGCGCCTTGCTG
CTGTCTGTGTCGGGGGAGAAAGTGTTAGAAAGTCGCTCCGGGATGATCCAGGAGATCCGG
ACAGCTTTCGCTGACCTGGCCGCGGAAGGAAGGGCTTACCTGGGCAGGCTGGCCGGGGAG
CAGACGGTGCTCTCTGTGCAGAAGGCTTTCTCTCAGGTCCTGGGTGTTGTGGCAGGAAGT
TTGTCCGGGTTTCTGAATGTGCTCTTGGAGTATGTCTCACAGTTCCTGCAGGCTGCTGGA
ATCAAAGGTAGTCTTCCCTTCAGCAAAGTAACCCCAGAGGGGCTAATCTTCGTTGCCCGG
TGGATTCTCGTGTTCCTCATCGGCTACTGGTTGATCTCCTTCATCTTCCGACTGATTGCC
TCCACTCTGAGACAGGCTATGTGGCTGCTGAAAGTGGTCCTGGCTTTAGGTGGTTTCGCA
CTCATCCTGAGCGACCACAGCGTGGGCACAGAAACCATGGCGATCCGATTGGCTGTCCTG
GTGTGCGTCTGCGTGCTATTGGGCGTTGGGACTTCGAAGGTCAATCCAGCTGATAAAACC
GCACACCTGGAGGAGCAGGTGAAGGTCCTGGAGAGACGGCTGAGGGAGATGGAGAGGTGG
AGGAGGACGGAGGAGTGA
>E.fuscoguttatus.29709_fus
ATGTTTTCCCATTCAAATCAAAGAGCTTTCAGCGGCGTATTTGTGTTTAGCGCCTTGCTG
CTGTCTGTGTCGGGGGAGAAAGTGTTAGAAAGTCGCTCCGGGATGATCCAGGAGATCCGG
ACAGCTTTCGCTGACCTGGCCGGGGAAGGAAGGGCTTACCTGGGCAGGCTGGCCGGGGAG
CAGACGGTGCTCTCTGTGCAGAAGGCTTTCTCTCAGGTCCTGGGTGTTGTGGCAGGAAGT
TTGTCCGGGTTTCTGAACGTGCTCTTGGAGTATGTCTCACAGTTCCTGCAGGCTGCTGGA
ATCAAAGGTGGTCTTCCCTTCAGCAAAGTGACCCCAGAGGGGCTCATCTTCGTTGCCCGG
TGGATTCTCGTGTTCCTCATCGGCTACTGGCTGATCTCCTTCATCTTCCGACTGATTGCC
TCCACTCTGAGACAGGCTATGTGGCTGCTGAAAGTGGTCCTGGCTTTAGGTGGTTTCGCA
CTCATCCTGAGTGACCACAACGTGGGCACAGAAACCATGGCGATTCGATTGGCTGTCCTG
GTGTGCGTCTGCGTGCTATTGGGCGTCGGGACTTCGAAGGTCAATCCAGCTGATAAAACC
GCACACCTGGAGGAGCAGGTGAAGGTCCTGGAGAGACGGCTGAGGGAGATGGAGAGGTGG
AGGAGGACGGAGGAGTGA
>C.altivelis-GLEAN-10025611_alt
ATGTTTTCCCATTCAAATCAAAGAGCTTTCAGCGGCGTATTAGTGTTTAGCGCCTTGCTG
CTGTCTGTGTCGGGGGAGAAAGTGTTAGAAAGTCGCTCCGGGATGATCCAGGAGATCCGG
ACAGCTTTCGCTGACCTGGCCGGGGAAGGAAGGGCTTACCTGGGCAGGCTGGCCGGGGAG
CAGACCGTGCTCTCTGTGCAGAAGGCTTTCTCTCAGGTCCTGGGTGTTGTGGCAGGAAGT
TTGTCCGGGTTTCTGAACGTGCTCTTGGAGTATGTCTCACAGTTCCTGCAGGCTGCTGGA
ATCAAAGGTAGTCTTCCCTTCAGCAAAGTGACCCCAGAGGGGCTAATCTTCGTTGCCCGG
TGGATTCTCGTGTTCCTCATCGGCTACTGGCTGATCTCCTTCATCTTCCGACTGATTGCC
TCCACTCTGAGACAGGCTATGTGGCTGCTGAAAGTGGTCCTGGCTTTAGGTGGTTTCGCA
CTCATCCTGAGCGACCACAACGTGGGCACAGAAACCATGGCGATCCGATTGGCTGTCCTG
GTGTGCGTCTGCGTGCTATTGGGCGTCGGGACTTCGAAGGTCGATCCAGCTGATAAAACC
GCACACCTGGAGGAGCAGGTGAAGGTCCTGGAGAGACGGCTGAGGGAGATGGAGAGGTGG
AGGAGGACGGAGGAGTGA
>OF03063-RA_aka
ATGTTTTCCCATTCAAATCAAAGAGCGCTCAGCGGCGTATTTGTGTTTAGCGCCCTGCTG
CTGTCTGTGTCGGGGGAGAAAGTGTTAGAAAGTCGCTCCGGGATGATCCAGGAGATCCGG
ACAGCTTTCGCTGACCTGGCCGGGGAAGGAAGGGCTTACCTGGGCAGGCTGGCCGGGGAG
CAGACGGTGCTCTCTGTGCAGAAGGCTTTCTCTCAGGTCCTGGGTGTTGTGGCAGGAAGT
TTGTCCGGGTTTCTGAACGTGCTCTTGCAGTATGTCTCACAGTTCCTGCAGGCCGCTGGA
ATCAAAGGTGGTCTTCCCATCAGCAAAGTGACCCCAGATGGGCTAATCTTCGTTGCCCGG
TGGATACTCGTGTTCCTCATCAGCTACTGGCTGATCTCCTTCATCTTCCGACTGATTGCC
TCCACTCTGAGACAGGCTATGTGGCTGTTGAAAGTGGTCCTGGCTGTGGGCGGTTTCGCA
CTCATCCTGAGCGACCACAGCGTAGGCACAGAAACCATGGCGATCCGATTGGCTGTCCTG
GTGTGTGTCTGCGTGCTATTGGGCGTCGGGACTTCGAAGGTCAATCCAGCTGATAAAACC
GCACACCTGGAGGAGCAGGTGAAGTTCCTGGAGAGACGGCTGAGGGAGATGGAGAGGTGG
AGGAGGACGGAGGAGTGA
>Ecy-GLEAN-10023026_Ecy
ATGTTTTCCCATTCAAATCAAAGAGCGTTCAGCGGCGTATTAGTGTTTAGTGCCTTGCTG
CTGTCTGTGTCGGGGGAGAAAGTGTTAGAAAGTCGCTCCGGGATGATCCAGGAGATCCGG
ACAGCTTTCGCTGACCTGGCCGGGGAAGGAAGGGCTTACCTGGGCAGGCTGGCCGGGGAG
CAGACGGTGCTCAGCGTGCAGAAGGCTTTCTCTCAGGTCCTGGGTGTTGTGGCAGGAAGT
TTGTCCGGGTTTCTGAACGTGCTCTTGCAGTATGTCTCACAGTTCCTGCAGGCCGCTGGA
ATCAAAGGTGGTCTTCCCATCAGCAAAGTGACCCCAGATGGGCTAATCTTCGTTGCCCGG
TGGATTCTCGTGTTCCTCATCGGCTACTGGCTGATCTCCTTCATCTTCCGACTGATTGCC
TCCACTCTGAGACAGGCTATGTGGCTGCTGAAAGTGGTCCTGGCTTTGGGCGGTTTCGCA
CTCATCCTGAGCGACCACAGTGTAGGCACAGAAACCATGGCGATCCGATTGGCTGTCCTG
GTGTGCGTCTGCGTGCTATTGGGCGTCGGGACTTCGAAGGTCAATCCAGCCGATAAAACC
GCACACCTGGAGGAGCAGGTGAAGGTCCTGGAGAGACGTCTGAGGGAGATGGAGAGGTGG
AGGAGGACGGAGGAGTGA
