# Supplementary material for: Chromosome-Level Genome Assembly of the Speckled Blue Grouper (Epinephelus cyanopodus) Provides Insight into Its Adaptive Evolution
Source: Biology (Basel). 2022 Dec 13;11(12):1810. doi: 10.3390/biology11121810 (PMC9775623; doi:10.3390/biology11121810)
Supplement: Supplementary file 1 [file biology-11-01810-s001.zip › Supplemental Data/HO01641.align]

>Epmoa-GLEAN-10019576_moa
ATGAACGCATCTCGCTATTCGCTTTCCAGCTCGTCCTTGTTCTCCGTGCCCACACTGACA
AGCTCCAAGCGGGGCACGAGCGTCTATGCCGGCGCAGGTGGGAAAAATGTCAGGATATCC
TACCCCACCAACAGCCTTGGCGGTGGCTTGGACCTGGCAGGGGCGCTCGGAGGTGGCGGA
GGTGCCGGGGGCAGCATCGGCATTTCAGGCAGCGAGAAAGTGACCATGCAGAACCTCAAT
GACCGCCTGGCCTCTTACCTGGATAAGGTGCGCTCCCTGGAGTCTGCCAATGCCAAGCTG
GAGCTTCAGATCCGAGAGTGGTATGAGAAGCAGACCCCCGAGGTCCGGGACTACAGCAAG
TATGAGGCCATCATCGAGGACCTGCGCAGAAAGATCAACGCTGCCACACAGGACAACGCC
AGGCTGATGCTGCAGATCGACAATGCCAGACTGGCAGCAGAGGACTTCAGAATCAAGTTT
GAGAATGAGCTGGCTGTGCGCATGTCAGTGGAGACGGACATTGCCGGACTGCGCAAGGTT
CTGGATGAACTGACCATGGCCCGCTCTGACCTGGAGATGCAGGTGGAGGGCCTGAAGGAG
GAGCTGGTCTACCTGAAGAAGAACCATGCAGAGGAGATGGCGGCCCTTCGTGGCCAAGTT
ACTGCCAGCTCTGTGAAAGTGGAGGTCGACGCCACACCTCAGGTGAATATGTCCGAGGTC
CTGGATACGCTCAGACAGCAGTACGAGGGCATTGCTGACAAGAACCGCCGTGATATGGAG
TCCTGGTACAAGGTCAAGTTTGAGGAGCTGAACAAGCAGGTGGCTACCAGCACCGAGAGC
CTCCAGACCTCCCAAACTGAGATCAACGATCTCAAGAGAACCCTGCAGTCCCTGCAGATT
GAGCTGCAGTCCCAGCTCAGCCTGAAAGCTGCCTTGGAGGGCCAGCTTGGAGAGACAGAG
TCCCGCTACAGCCTGCAGCTGAACCAGCTCCAGGCCATGGTAAATTCCCTGGAGGAGGAG
CTCAAACAGATGAGGGCAGACATCGAGAGGCAGTCCACTGAGTACCAGATGCTGCTCGAT
ATCAAGACCAGGCTGGAGATGGAGATCGCAGAGTACAGACGACTGCTGGATGGAGAAGAT
GTGAAAAAATCTGTTATCACCACTGTAGTCAAGGAAGAAGTCAAACCTAAACCAGTCGTA
ACCCAGAGGACGAAAGTGGTGGTTGAGGAGATCATTGATGGAAAAGTGGTGTCCCGCACG
GAGGATGTGGGCACAGAGATCATCAAGAGCTAG
>C.altivelis-GLEAN-10025637_alt
ATGAGCGCATCTCGCTATTCATTTTCCAGCTCGTCCTTGTCCTCCACGCCCATACTGACA
GGCTCCAGGCGGGGCACGAGCGTCTATGCCGGCGCAGGTGGGAAAAATGTCAGGATATCC
TACCCCACCAACAGCCTTGGCGGTGGCTTGGACCTGGCAGGGGCGCTCGGGGGTGGCGGA
GGTGCCGGGGGCAGCATCGGCATTTCAGGCAGCGAGAAAGTGACCATGCAGAACCTCAAT
GACCGCCTGGCCACTTACCTGGAGAAGGTGCGCTCCCTGGAGTCTGCTAATGCCAAGCTG
GAGCGTCAGATCCGGGAGTGGTATGAGAAGCAGACCCCCGACGTCCGGGACTACAGCAAG
TATGAGGCCATCATCGAGGACCTGCGCAGAAAGATCAACGCTGCCACACAGGACAACGCC
AGGCTGATGCTGCAGATCGACAATGCCAGACTGGCAGCAGAGGACTTCAGAATCAAGTTT
GAGAATGAGCTGGCCGTGCGCATGTCAGTGGAGACGGACATTGCCGGACTGCGCAAGGTT
CTGGATGAACTGACCATGGCCCGCTCTGACCTGGAGATGCAGGTGGAGGGCCTGAAGGAG
GAGCTGGTCTACCTGAAGAAGAACCATGCAGAGGAGATGGCGGCCCTTCGTGGCCAAGTT
ACTGCCAGCTCTGTGAAAGTGGAGGTGGACGCCAAGCCCCAGGCGGATATGTCCGAGGTC
CTGGATACGCTCAGACAGCAGTACGAGGGCATTGCTGACAAGAACCGCCGTGATATGGAG
TCCTGGTACCAGGGCAAGTTTGAGGAGCTGAACAAGCAGGTGGCTACCAGCACCGAGAGC
CTCCAGACCTCCCGAACTGAGATCAACGATCTCAAGAGAACCCTGCAGTCCCTGCAGATT
GAGCTGCAGTCCCAGCTCAGCCTGAAAGCTGCCTTGGAGGGCCAGCTTGGAGAGACAGAG
TCCCGCTACAGCCTGCAGCTGAGCCAGCTCCAGGCCATGGTCGATGCCCTGCAGGAGGAG
CTCAAACAGATGAGGATGGACATCGAGAGGCAGTCCACTGAGTACCAGATGCTGCTCGAT
ATCAAGACCAGGCTGGAGATGGAGATCGCAGAGTACAGACGACTGCTGGATGGAGAAGAT
ATGAAAAAATCTGTTAGCACCACCATAGTCAAGGAAGAAGTCAAACCTAAACCAGTCAGA
ACCCAGAGGACGAAAGTGGTGGTTGAGGAGATCATTGATGGAAAAGTGGTGTCCCGCACG
GAGGATGTGGGCACAGAGATCATCAAGAGCTAG
>E.fuscoguttatus.29905_fus
ATGAACGCATCTCGCTATTCGTTTTCCAGCTCGTCCTTGACCTCCACGCCCATACTGACA
GGCTCCAGGCGGGGCACGAGCGTCTATGCCGGCGCAGGTGGGAAAAATGTCAGGATATCC
TACCCCACCAACAGCCTTGGCGGTGGCTTTGACCTGGCAGGGGCGCTCGGGGGTGGCGGA
GGTGCCGGGGGCAGCATCGGCATTTCAGGCAGCGAGAAAGTGACCATGCAGAACCTCAAT
GACCGCCTGGCCGCTTACCTGGAGAAGGTGCGCTCCCTGGAGTCTGCCAATGCCAAGCTG
GAGCGTCAGATCCGGGAGTGGTATGAGAAGCAGACCCCCGACGTCCGGGACTACAGCAAG
TATGAGGCCATCATCGAGGACCTGCGCAGAAAGATCAGCGCTGCCACACAGGACAACGCC
AGGCTGATGCTGCAGATCGACAATGCCAGACTGGCAGCAGAGGACTTCAGAATCAAGTTT
GAGAATGAGCTGGCCGTGCGCATGTCAGTGGAGACGGACATTGCTGGACTGCGCAAGGTT
CTGGATGAACTGACAATGGCCCGCTCTGACCTGGAGATGCAGGTGGAGGGCCTGAAGGAG
GAGCTGGTCTACCTGAAGAAGAACCATGCAGAGGAGATGGCGGCCCTTCGTGGCCAAGTT
ACTGCCAGCTCTGTGAAAGTGGAGGTGGATGCCAAGCCTCAGGCAGATATGTCCGAGGTC
CTGGATACGCTCAGACAGCAGTACGAGGGCATTGCTGAGAAGAACCGCCGTGATATGGAG
TCCTGGTACAAGGTCAAGTTTGAGGAGCTGAACAAGCAGGTGGCTTCCAGCACTGAGAGC
CTCCAGACCTCCCAAACTGAGATCAACGATCTCAAGAGAACCCTGCAGTCCCTGCAGATT
GAGCTGCAGTCCCAGCTCAGCCTGAAAGCTGCCTTGGAGGGCCAGCTTGGAGAGACAGAG
TCCCGCTACAGCCTGCAGCTGAGCCAGCTCCAGGCCATGGTCAATGCCCTGGAGGAGGAG
CTCAAACAGGTGAGGGCTGACATCGAGAGGCAGTCCACCGACTACCAGGTGCTGCTCGAT
ATCAAGACCAGGCTGGAGATGGAGATCGCAGAGTACAGACGACTGCTGGATGGAGAAGAT
GTGAATAAATCTGTTGTCACCACCATAGTCAAGGAAGAAGTCAAACCTAAACCAGTCATA
ACCCAGAGGACGAAAGTGGTGGTTGAGGAGATCATTGATGGAAGAGTGGTGTCCCGCACG
GAGGATGTGGGCACAGAGATCATCAAGAGCTAG
>XP-033479851.1_lan
ATGAGCGCATCTCGCTATTCGTTTTCCAGCTCGTCCTTGTCCTCCACGCCCATACTGACA
AGCTCCAGGCGGGGCACGAGCGTCTATGCCGGCGCAGGTGGGAAAAATGTCAGGATATCC
TACCCCACCAACAGCCTTGGCGGTGGCTTGGACCTGGCAGGGGCGCTCGGGGGTGGCGGA
GGTGCCGGGGGCAGCATCGGCATTTCAGGCAGCGAGAAAGTGACCATGCAGAACCTCAAT
GACCGCCTGGCCGCTTACCTAGAGAAGGTGCGCTCACTGGAGTCTGCCAATGCCAAGCTG
GAGCGTCAGATCCGGGAGTGGTATGAGAAGCAGACCCCCGACGTCCGGGACTACAGCAAG
TATGAGGCCATCATCGAGGACCTGCGCAGACAGATCAGCGCTGCCACACAGGACAACGCC
AGGCTGATGCTGCAGATCGACAATGCCAGACTGGCAGCAGAGGACTTCAGAATCAAGTTT
GAGAATGAGCTGGCTGTGCGCATGTCAGTGGAGACGGACATTGCCGGACTGCGCAAGGTT
CTGGATGAACTGACCATGGCCCGCTCTGACCTGGAGATGCAGGTGGAGGGCCTGAAGGAG
GAGCTGGTCTACCTGAAGAAGAACCATGCAGAGGAGATGGCGGCCCTTCGTGGCCAAGTT
ACTGCCAGCTCTGTGAAAGTGGAGGTGGACGCCAAGCCTCAGGCGGATATGTCCGAGGTC
CTGGATACGCTCAGACAGCAGTACGAGGGCATTGCTGACAAGAACCGCCGTGATATGGAG
TCCTGGTACAAGGTCAAGTTTGAGGAGCTGAACAAGCAGGTGGCTACTAGCACCGAGAGC
CTCCAGACCTCCCGAACTGAGATCAACGATCTCAAGAGAACCCTGCAGTCCCTGCAGATT
GAGCTGCAGTCCCAGCTCAGCCTGAAAGCTGCCTTGGAGGGCCAGCTTGGAGAGACAGAG
TCCCGCTACAGCCTGCAGCTGAGCCAGCTCCAGGCCATGGTCGATGCCCTGGAGGAGGAG
CTCAAACAGGTGAGGGCGGACATCGAGAGGCAGTCCACCGAGTACCAGCTGCTGCTCGAT
ATCAAGACCAGGCTGGAGATGGAGATCGCAGAGTACAGACGACTGCTGGATGGAGAAGAT
GTGAAAAAATCTGTTATCACCACCGTAGTCAAGGAAGAAGTCAAACCTAAACCAGTCGTA
ACCCAGAGGACGAAAGTGGTGGTTGAGGAGATCGTTGATGGAAGAGTGGTGTCCCGCACG
GAGGATGTGGGCACAGAGATCATCAAGAGCTAG
>OF03088-RA_aka
ATGTGCGCAGCTCGCTATTCGTTTTCCAACTCGTCCTTTTCCTCCGCGCCCATGCTGGCA
ACCTCCAGGCGGGGCACGAGCGTGTATGCCGGCGCAGGTGGGAAAAATGTCAGGATATCC
TACCCCACCAACAGCCTTGGCGGTGGCTTGGACCTGGCAGGGGCGCTCGGGGGTGGCGGA
GGTGCCGGGGGCAACATCGGCATTTCAGGCAGCGAGAAAGTGACCATGCAGAACCTCAAT
GACCGCCTGGCCACTTACCTGGAGAAGGTGCGCTCCCTGGAGTCTGCCAATGCCAAGCTG
GAGCTTCAGATCCGAGAGTGGTATGAGAAGCAGACCCCCGATGTCCGGGACTACAGCAAG
TATGAGGCCATCATCAATGACCTGCGCAGAAAGATCAGTGCTGCCACACAGGACAACGCC
AGGCTGATGCTGCAGATCGACAATGCCAGACTGGCAGCAGAGGACTTCAGAATCAAGTTT
GAGAATGAGCTGGCCGTGCGCATGTCAGTGGAGACGGACATTGCCGGACTGCGCAAGGTT
CTGGATGAACTGACCATGGCCCGCTCTGACCTGGAGATGCAGGTGGAGGGCCTGAAGGAG
GAGCTGGTCTACCTGAAGAAGAACCATGCAGAGGAGATGGCGGCCCTTCGTAGCCAAGTT
ACTGCCAGCTCTGTGAAAGTGGAGGTGGACGCCAAGCCTCAGGCGGAAATGACCGAGGTC
CTGGATACGCTCAGACAACAGTACGAGGGCATTGCTGACAAGAACCGCCGTGATATGGAG
ACCTGGTACAAGGGCAAGTTTGACGAGCTGAACAAGCAGGTGGCTACCAGCACCGAGAGC
CTCCAGACCTCCCGGACTGAGATCAACGATCTCAAGAGAACCCTGCAGTCCCTGCAGATT
GAGCTGCAGTCCCAGCTCAGCCTGAAAGCTGCCTTGGAGGACCAGCTTGGAGAAACAGAG
TCCCGCTACAGCCTGCAGCTGAGCCAGCTCCAGGCCATGGTCGATGCCCTGCAGGAGGAG
CTCAAACAAATGAGGATGGACATCGAGAGGCAGTCCACCGAGTACCAGATGCTGCTCGAT
ATCAAGACCAGGCTGGAGATGGAGATCGCAGAGTACAGACGACTGCTGGATGGAGAAGAT
GTGAAGAAATCTGTTGTCACCACCGTAATCAAGGAAGAAGTCAAACCTAAACCAGTCGTA
ACCCAGAGGACGAAAGTGGTGGTTGAGGAGATCATTGATGGAAGAGTGGTGTCCCGCACG
GAGGATGTGGGCACAGAGATCATCAAGAGCTAG
>Ecy-GLEAN-10023052_Ecy
ATGAACGCATCTCGCTATTCGTTTACCTCCTCGTCCGTTTCCTCCGTGCCCATGCTGGCA
ACCTCCAGGCGAGGCACGAGCGTGTATGGCGGCGCAGGTGGGAAAAATGTCAAGATATCC
TACCCCACCAACAGCTTTGGCGGTGGCTTGGACCTGTCAGGGGCGCTCGGGGGTGG----
-----CGGGGGCAGCATCGGCATTTCAGGCAGCGAGAAAGTGACCATGCAGAACCTCAAT
GACCGCCTGGCCGCTTACCTGGAGAAGGTGCGCTCCCTGGAGTCTGCCAATGCCAAGCTG
GAGCTACAGATCCGAGAGTGGTATGAGAAGCAGACCCCCGATGTCCGGGACTACAGCAAG
TATGAGGCCATCATCGAGGACCTGCGCAGAAAGATCAATGCTGCCACACAGGACAACGCC
AGGCTGATGCTGCAGATCGACAATGCCAGACTGGCAGCAGAGGACTTCAGAATCAAGTTT
GAGAATGAGCTGGCCGTGCGCATGTCAGTGGAGACGGACATTGCCGGACTGCGCAAGGTT
CTGGATGAGCTGACCATGGCCCGCTCTGACCTGGAGATGCAGGTGGAGGGCCTGAAGGAG
GAGCTGGTCTACCTGAAGAAGAACCATGCAGAGGAGATGGCGGCCCTTCGTAGCCAAGTT
ACTGCCAGCTCTGTGAAAGTGGAGGTGGACGCCAAGCCTCAGGCGGAAATGACCGAGGTC
CTGGATACGCTCAGACAACAGTACGAGGGCATTGCTGACAAGAACCGCCGTGATATGGAG
GCCTGGTACAAGGGCAAGTTTGACGAGCTGAACAAGCAGGTGGCTACCAGCACCGAGAAC
CTCCAGACCTCCCGGACTGAGATCAACGATCTCAAGAGAACCCTGCAGGCCCTGCAGATT
GAGCTGCAGTCCCAGCTCAGCCTGAAAGCTGCCTTGGAGGGCCAGCTTGGAGAAACAGAG
TCCCGCTACAGCCTGCAGCTGAACCAGCTCCAGGCTATGGTCGATGGCCTGCAGGAGGAG
CTCAAAAGAATGAGGGCGGACATTGAGAGGCAGTCCGCCGACTACCAGATGCTGCTCGAT
ATCAAGACCAGGCTGGAGATGGAGATCGCAGAGTACAGACGACTGCTGGATGGAGAAGAT
GTGACAAAATCTGTTATCACCACCGTAATCAAGGAAGAAGTCAAACCTAAACCAGTCGTA
ACCCAGAGGACAAAAGTGGTGGTTGAGGAGATCATTGATGGAAGAGTGGTGTCCCGCACG
GAGGATGTGGGCACAGAGATCATCAAGAGCTAG
