# Supplementary material for: Chromosome-Level Genome Assembly of the Speckled Blue Grouper (Epinephelus cyanopodus) Provides Insight into Its Adaptive Evolution
Source: Biology (Basel). 2022 Dec 13;11(12):1810. doi: 10.3390/biology11121810 (PMC9775623; doi:10.3390/biology11121810)
Supplement: Supplementary file 1 [file biology-11-01810-s001.zip › Supplemental Data/HO01642.align]

>E.fuscoguttatus.29914_fus
AT----------------------------------------------------------
-----------------------------------------GAA----------------
------------------------------------------------------------
------------------------------------------------------------
---------------------TGCTGTTCTCGCCGTGAGCTGCTGCTGCTGGCAGAGCTG
CAGAC-------------------------------------------------------
------------------------------------GCACGCCTTCACCATTTTGTCAG-
--CAGATGGATGGAGCAGCGCTGGGGGCGGGAGATGAAG-------------GGAAGAGG
G--------------TATGGGA--------------------------------------
--------------------------------------TGGAGAA---------------
------------------------------------------GTAATGTGGGTATGCAAC
CTGTGCCGTAAACAGCAGGAGATTCTTACCAAATCAGGAGAATGGTTTTCGGGGTCAGGG
GTGCGGCCTGGGAGCCTGGGCACCTCTGTGAACAACCCAGCCACTGGAGGTGAGGCCCAA
CGGGACAGGAAGCTACTCCGCTCCAGGTCCCAAGCCCCACCCTCCGGCACCAACACCAAC
GCAGGGCCACCGGACGGGACGCAGCCGCCCACTGGTGTCACTTCTGCCAAGGGTGCTGAC
ACCATGCCCGGCTCCCGCTCCCAAAGTGAACCACCTAGAGAAAAGAAAAGGCCAGTTTCC
CTCCATGAACAAAATGGTAAAGGAGGAATGGGGCGTGGTAGTGGCCGTAGACCTGGTGGG
AAGTTGCCATCTCAGTCATCACTGGATGAGCGAGTGGTTCCTGGGGACAGAGGTGAGAGA
CGCTTAGGAGACGGACGGAGGCTGGAGAAGATCCATTCTCAGGACTACGAGGATGGGGAG
GGGAACTTGGGTCGTCCAGAAACACACCGGAGACGCCCAGAGGATGAGGAGCAGAGAGAG
CGCCAGCGCCGCGAGGAGGAGTTCCAGAATCGTTATCGTAGTGATCCCAACCTGGCACGA
TACCCGGTAAAACCGCAGAAGGAGGAGCAGGAGATGCGTATGCATGCTAAGGTGTCCAAG
GTCCGCCACGAACGACGACACAGTGATCTGGCTATCAACGAGGTCGGACTGGGGCCTGAA
GGAGGGGGTAGTGGAAGTGGAGGGGAGGTGCCTGAAAACCGTCTGGCCAGGAGGGGTGGA
GGTGGTGAGGGAGATCACAAGGCCCTCTTGGAGAACCACCGAGCCTACTCTGTGGATAGG
ACCGTGGGGGGTGGAGGGGGAGCTCCACCTGCAGGAGGTGGAGTGAGATCGGGACCCCAA
CCTGGGGGACCGGTGCCTCCAGACTGGGGCCCAAACAAAGGCCGCCTCGAGCTTGGTACA
ACACGGACACCAAGGGACAAGGGTGGGGATAACCTGCTGAGGAAGGACTCTCAGAGCTCG
GACCAGTCGGAGTCTTTGCGGCCGCCCCCTCCACGGTCATACAAGAGCAAGCGCGGCGTC
AACAAGAGGCAGATGTCCATCAGCAGCTCAGAGGAGGAAGGCGGCTCCACGCCCGAGTAC
ACCAGCTGTGAGGACGTGGACATGGAAAGCGTCAGCGAGAAAGGTGACTGGGACTGTCAT
TCTCTAGATCCTACAGTGTGGCATCATCCAGTTACATGGCAGCCATCCAAAGAGGGTGAC
CACCTAATCGGACGCATCACGCTAAGCAAGAGGTCGGCAATGCCCCGCGAGGCTGGCTCC
CTCCTCGGCCTAAAAGTGGTAGGAGGGAAGATGACAGAGACAGGGAGACTTGGGGCCTTT
ATCACCAAAGTCAAGAAAGGCAGCCTTGCAGATGTTGTGGGACACCTACGAGCAGGTGAC
GAGGTGCTTCAGTGGAACGGGAAATCGTTGCCCGGAGCAACAAAGAAAGAAGTGTACAAC
ATTATCCTTGAATCCAAGGCTGAACCTCAAGTGGAAATAGTTGTTTCAAGACCTATAGG-
--------------------------------------------------------AGAC
ATCCCAAGAATCCCAGAGTCATCCCATCCTCCTCTAGAATCTACGGGCTCCAGTTCCTTT
GAGTCACAAAAGATGGATCGTCCCTCGATATCAGTGATGTCCCCTACCAGCCCCGGGACC
CTCCGAGACCTTCCTCTGGTACTGCCTGGACAGCTCTCTGTGAAGCTGTGGTACGACAAA
GTGGGCCATCAGTTGATCGTCAACGTCCTTCAAGCCATAGACCTGCCACCCCGACCAGAC
GGACGACCTCGTAACCCCTATGTAAAGATGTACTTCTTGCCTGATAGGAGCGATAAGAGT
AAACGACGGACTAAAACAGTGAAGAAGAGCGCTGAGCCCAAGTGGAACCAGACCTTCTTA
TATTCCCACGTTCACCGACGGGACTTCAGAGAGCGCATGCTGGAGATCACAGTATGGGAC
CAGCCCAGAGTCCAGGAGGAGGAGAGTGAATTCCTGGGAGAGATCCTGATAGAGTTGGAG
ACGGCCCTGCTGGACGACATTCCTCATTGGTATAAACTCCAAACACATGACATGTCCTCT
ATACCTCTGCCCCAGCCCTCCCCGTACCTCCCACGCAGACACGTCCATGGAGACAGCCCC
AGCAAGAAACTACAGA--------------------------------------------
-------------GTGCAGAGCGTAACTCCAGGGAGAGAGAGCGGGGCAGTACATTGGCT
GTGCCTGAGCAGCAGCGTCCCGTCCAGCACCGGTCACGTTCAGTGTCTCCTCACAGAGAG
GACTCCTGCAGGGCTCGGTCACGGCCCGCACATGTGCCCATGCAAAGGAGTCTGGATGAG
ATCCACCAGAACCGCCACCACTCCCACTCCCCCTCCCGCTACCATGACTCCCACTTAGAG
CACCAACGCTCTGGGGACTCGGACTACGAGTACTCTGAG---------------------
---------------------------------------------------GACAGTGAG
GTCCTGGAGATGCACAGGTCTATCCGAGGCGGGAGTGCTGAGTGCCTGCACACAAAC---
------------------------------------------------------------
------------------------------------------------------------
------------------------------------------------------------
---------------AGCGACCTGCAGCCGTCGTTGGACAGAGTGAGGAGTGCCAGCACC
ACTTGTCTGAGACCAGACACCAACTTTCACTCCCCTGAAAGAGACAGGTGCTCCAACTCT
TTGCCCCGCAAGACTCTTCCCAGCCCCCGGATCTTAGTAGAACATGTGGGCCCTGAAGAA
------------------------------------------------------------
------GACAGTCGTATCCAGCCCACCTCTATCCTGAGGGGCAGTAGGGGGAGAGGGGGC
CCGCTGAGGCCCTTTGGCCAGACAGTCCTGGCTGGGTCCTGCCCAAACTCACCACGGCTA
GACAGAGGACACCCTCACGGCAGCCCCTCCTCTCCAACGGGGACTCCCTCATCAGGTCGC
AGGGGCAGGCAGCTGCCTCAGCTCCCTGCAAAAAGCAGCAGTATAGAGCAAGCCCTTGCA
GTAGAGGAGCGAGCCCGACAGCTGCAGATGAAAGTACATTCCTACCGGCCTTCAGCCTCC
CACGACCCTGAGACGGACCTCAAGACCAAACGGGAGATGTACGCAGAAAAGAGGTGTAGC
AGCGACAACATGTCGGCCAGATCGTCAGACAGTGATA------GTGCGTCGGCCCTCTCC
CGTGCCAGCAGTGCCTCCCGCCTCAGTAGCACCAGCTACATGTCTATCCAATCAGAACGA
CCTGGAGGACGACTCAGATCCAAGTCATTAGAGGAAGAGAAGAAGGACAGGAGGATCTCG
TGGGGGGTGGAAGGAGAGGAGGACAGGAGGAGGGCAACAGGGAAGAGACGTTTCTCTGAG
GAGTTGAAGCGCAGGAGACACACAGTAGCTGGAGACACGAGGGAGTCCAGATCCCTCCAA
TCCCTCCTTGCATGCATCCTGTGTTGTGACTACCCGGACCACGTCCATCCTCCAGACCTA
GACCATCCCCTCCCATCCTCTTCCTCTGCTGCACGACCTTCCCTAACCCCCCTGCAGGGG
GCGGTGGAGAGGCCTCAATCCACCCTCCC-GCTTCCCAGTCGTTCGCTGGATCCCCTGAT
TGTCGGGGGCCCACTGGGAGTGGGGACTACGGGTGACAGGGGCAGCATAGCTGGGCTCTC
CTGCAGCACTCTGACCCCCTCTGAGGGGATGGACATGAGGCGGCTCCTCCGAACCCCTAG
GAGGCAGCATCGAGCGCTGAGCTGCTTCTGTCCTCGGCAGATGCGATCGGTGGGCCGCAG
CATGCTGAAGAGCTCCAGCGTGAGCGGGGAGATCTACACCCAGGAGCGCACCGACGGCAG
CCAATCAGACACGGCGCTGGGCACAGTGGGTGGCGGCAGCAAGAAGAGACGCTCCAGCCT
CAGCGCGCGGGTGGTGGCCATCGTTGGCAACCGCCGCAGCCGCAGCACTTCACAGATCAG
CGGCCCTGAGGGGAAGAGTAAGAAGGAGAAGGGTGCACCGATCCAAAGGAGCACAGAAAC
TGGCATGGCAGTCGAGCTGACCAGGAACATGAGTCGCCAGCCCAGCAGAGAGTCCAACAA
CGGCAGCATGAACAGCTACAACTCTGAGGGAAATTTGATCTTCTCTGGAGTCAATCTGGG
TGCCAGCAGTCAGTTCAGTGACTTCCTGGACGGCCTAGGACCGGCTCAGCTAGTGGGGAG
ACAAACACTGGCCACTCCAGCCATAGGTGACATCCAGATTGGCATGATGGAGAAAAAGGG
TCAGCTGGAGGTAGAAGTTATCAGAGCACGAGGACTCGTACAAAAACCAGGATCCAAATC
CCTCCCTGCTCCATATGTCAAGGTCTATCTGCTGAATAATGGAGCGTACGTAGCCAAAAA
GAAAACCAAGATTGCACGGAAAACACTTGACCCACTGTACCAGCAAGCACTGCTATTTGA
GGAAAGCCCACAGGGTAAAGTCTTACAGGTGATTGTATGGGGCGATTATGGCCGCATGGA
CCATAAAAGCTTCATGGGAGTTGCACAAATCCTATTGGAGGAACTGGACTTATCAAGCAC
AGTCATTGGTTGGTACAAGTTGTTCCCACCGTCCTCCTTGGTGGATCCGACACTTGCCTC
CTTAACGCGGCGGGCTTCCCAGTCGTCACTTGACAGCTCCTCCGGACCTCCCGGGGTCCG
ATCCTAG
>OF03089-RA_aka
ATGTCCGCCTCGGTGGGGCCCCAGGGTGGCCCTCGCCCACCCACCGTGCCGCCATCCATG
CCGGATCTGCCGGACCTCAGCCATCTCACCGAGGAGGAGAGGAA----------------
------------------------------------------------------------
------------------------------------------------------------
---------------------GATCATCATGGCAGTGAT------GGCTCGGCAAAA--G
GAGGAAGAGGATAAAGAACAAGCCATGCTA------------------------------
---------------------------------AAAACACTGCACCAGCAGTTTGAGAGC
TACAAACAGGAGGTGCGTCGCATCGGGGCAGAGACGCGGCGTCAACAGACCCAGCAGAAG
GACGACGCGCCCACCTGTGGCATCTGCCGCAAGACCAAGTTTGCCGACGGCTGTGGCCAC
CTCTGCTCCTACTGCCAGACCAAATTCTGCGCTCGCTGTGGAGGGCGGGTCTCTCTGCGC
TCCAACAAT---------------------------------GTAATGTGGGTATGCAAC
CTGTGCCGTAAACAGCAGGAGATTCTTACCAAATCAGGAGAATGGTTTTCGGGGTCAGGG
GTGCGGCCTGGGAGCCTGGGCACCTCCGTGAACAACCCAGCCACTGGAGGTGAGGCCCAA
CGGGACAGGAAGCTACTCCGCTCCAGGTCCCAAGCCCCACCCTCCGGCACCAACACCAAC
GCAGGGCCACCGGACGGGACGCAGCCGCCCACTGGTGTCACTTCTGCCAAGGGTGCTGAC
ACCATGCCCGGCTCCCGCTCCCAAAGTGAACCACCTAGAGAAAAGAAAAGGCCAGTTTCT
CTCCATGAACAAAATGGTAAGGGAGGAATGGGACGTGGTAGTGGCCGTAGACCTGGTGGG
AAGTTGCCATCTCAGTCATCACTGGATGAGCGAGTGGTTCCTGGGGACAGAGGTGAGAGA
CGCTTAGGAGACGGACGGAGGCTGGAGAAGATCCATTCTCAGGACTACGAGGATGGGGAG
GGGAACTTGGGTCGTCCAGAAACACACCGGAGACGCCCAGAGGATGAGGAGCAGAGGGAG
CGCCAGCGCCGCGAGGAGGAGTTCCAGAATCGTTATCGTAGTGATCCCAACCTGGCACGA
TACCCGGTGAAACCGCAGAAGGAGGAGCAGGAGATGCGCATGCATGCTAAGGTGTCCAAG
GTCCGCCACGAACGACGACACAGTGATCTGGCTATCAACGAGGTCGGACTGGGGCCTGAA
GGAGGAGGTAGCGGAAGTGGAGGGGAGGTGCCTGAAAACCGTCTGGCCAGGAGGGGTGGA
GGTGGTGAGGGAGATCACAAGGCCCTCTTGGAGAACCACCGAGCCTACTCTGTGGATAGG
ACCGTGGGGGGTGGAGGGGGAGCTCCACCTGCAGGAGGTGGAGTGAGATCAGGACCCCAA
CCTGGGGGACCGGTGCCTCCAGACTGGGGCCCAAACAAAGGCCGCCTCGAGCCTGGTACA
ACACGGACACCAAGGGACAAGGGTGGGGATAACCTGCTGAGGAAGGACTCTCAGAGCTCG
GACCAGTCGGAGTCTTTGCGGCCGCCCCCTCCACGGTCATACAAGAGCAAACGCGGAGTC
AACAAGAGGCAGATGTCCATCAGCAGCTCAGAGGAGGAAGGCGGCTCCACGCCCGAGTAC
ACCAGCTGTGAGGACGTGGACATGGAAAGCGTCAGCGAGAAAGGTGACTGGGACTGTCAT
TCTCTAGATCCTACAGTGTGGCATCATCCAGTTACATGGCAGCCATCCAAAGAGGGTGAC
CACCTAATCGGACGCATAACGCTAAGCAAGAGGTCGGCAATGCCCCGCGAGGCTGGCTCC
CTCCTCGGCCTAAAAGTGGTAGGAGGGAAGATGACAGAGACAGGGAGACTTGGGGCCTTT
ATCACCAAAGTCAAGAAAGGCAGCCTTGCAGATGTTGTGGGACACCTACGAGCAGGTGAC
GAGGTGCTGCAGTGGAACGGGAAATCGTTGCCCGGAGCAACAAAGAAAGAAGTGTACAAC
ATTATCCTTGAATCCAAGGCTGAACCTCAAGTGGAAATAGTTGTTTCAAGACCTATAGG-
--------------------------------------------------------AGAC
ATCCCAAGAATCCCAGAGTCATCCCATCCTCCTCTAGAATCTACGGGCTCCAGTTCCTTT
GAGTCACAAAAGATGGACCGTCCCTCGATATCAGTGATGTCCCCTACCAGCCCCGGGACC
CTCCGAGACCTTCCTCTGGTACTGCCTGGACAGCTCTCTGTGAAGCTGTGGTACGACAAA
GTGGGCCATCAGTTGATCGTCAACGTCCTTCAAGCCATAGACCTGCCACCCCGACCAGAC
GGACGACCTCGTAACCCCTATGTTAAGATGTACTTCTTGCCTGATAGGAGTGATAAGAGT
AAACGACGGACTAAAACAGTGAAGAAGAGCGCTGAGCCCAAGTGGAACCAGACCTTCTTA
TATTCCCACGTTCACCGACGGGACTTCAGAGAGCGCATGCTGGAGATCACAGTCTGGGAC
CAGCCCAGAGTCCAGGAGGAGGAGAGTGAATTCCTGGGAGAGATCCTGATAGAGTTGGAG
ACGGCCCTGCTGGACGACATTCCTCATTGGTATAAACTCCAAACACATGACATGTCCTCT
ATACCTCTGCCCCAGCCCTCCCCGTACCTCCCACGCAGACACGTCCACGGAGACAGCCCC
AGCAAGAAACTACAGA--------------------------------------------
-------------GTGCAGAGCGTAACTCCAGGGAGAGAGAGCGGGGCAGTACGTTGGCT
GTGCCTGAGCAGCAGCGTCCCGTCCAGCACCGGTCCCGTTCAGTGTCTCCTCACAGAGAG
GACTCCTGCAGGGCTCGGTCACGGCCCGCACATGTGCCCATGCAAAGGAGTCTGGATGAG
ATCCACCAGAACCGCCACCACTCCCACTCCCCCTCCCGCTACCATGACTCCCACTTAGAG
CACCAACGCTCTGGGGACTCGGACTACGAGTACTCTGAG---------------------
---------------------------------------------------GACAGTGAG
GTCCTGGAGATGCACAGGTCTATCCGAGGCGGGAGTGCTGAGTGCCTGCACACAAAC---
------------------------------------------------------------
------------------------------------------------------------
------------------------------------------------------------
---------------AGCGACCTGCAGCCGTCGTTGGACAGAGTGAGGAGTGCCAGCACC
ACTTGTCTGAGACCAGACACCAACTTTCACTCCCCTGAAAGA------------------
------------------------------------------------------------
------------------------------------------------------------
------------------------------------------------------------
------------------------------------------------------------
GACAGAGCACACCCTCACGGCAGCCCCTCCTCTCCAACGGGGACTCCCTCATCAGGTCGC
AGGGGCAGGCAGCTGCCTCAGCTCCCTGCAAAAAGCAGCAGTATAGAGCAAGCCCTTGCA
GTAGAGGAGCGAGCCCGACAGCTGCAGATGAAAGTACATTCCTACCGGCCTTCAGCCTCC
CACGACCCTGAGACGGACCTCAAGACCAAACGGGAGATGTACGCAGAAAAGAGGCGTAGC
AGCGACAACATGTCGGCCAGATCGTCAGACAGTGACATGAGCGATGTGTCGGCCCTCTCC
CGTGCCAGCAGTGCCTCCCGCCTCAGTAGCACCAGCTACATGTCTATTCAATCAGAACGA
CCTGGAGGACGACTCAG-------------------------------------------
------------------------------------------------------------
------------------------------------------------------------
------------------------------------------------------------
------------------------------------------------------------
------------------------------------------------------------
------------------------------------------------------------
------------------------------------------------------------
---------------------------------TCGGCAGATGCGATCGGTGGGCCGCAG
CATGCTGAAGAGCTCCAGCGTGAGCGGGGAGATCTACACCCAGGAGCGCACCGACGGCAG
CCAATCAGACACGGCGCTGGGCACAGTGGGTGGCGGCAGCAAGAAGAGACGCTCCAGCCT
CAGCGCGCGGGTGGTGGCCATCGTTGGCAACCGCCGCAGCCGCAGCACTTCACAGATCAG
CGGCCCTGAGGGAAAGAGTAAGAAGGAGAAGGGCGCACCGATCCAAAGGAGCACAGAAAC
TGGCATGGCAGTCGAGCTGACCAGGAACATGAGTCGCCAGCCCAGCAGAGAGTCCAACAA
CGGCAGCATGAACAGCTACAACTCTGAGGGGAATTTGATCTTCTCTGGAGTCAATCTGGG
TGCCAGCAGTCAGTTCAGTGACTTCCTGGACGGCCTAGGACCGGCTCAGCTAGTGGGGAG
ACAAACACTGGCCACTCCAGCCATAGGTGACATCCAGATTGGCATGATGGAGAAAAAGGG
TCAGCTGGAGGTAGAAGTTATCAGAGCTCGAGGACTCGTACAAAAACCAGGATCCAAATC
CCTCCCTGCTCCATATGTCAAGGTCTATCTGCTGAATAATGGAGCGTACGTAGCCAAAAA
GAAAACCAAGATTGCACGGAAAACACTTGACCCACTGTACCAGCAAGCACTGCTATTTGA
GGAAAGCCCACAGGGTAAAGTCTTACAGGTGATTGTATGGGGTGATTACGGCCGCATGGA
CCATAAAAGCTTCATGGGAGTTGCACAAATCCTATTGGAGGAACTGGACTTATCAAGCAC
AGTCATTGGTTGGTACAAGCTGTTCCCACCGTCCTCCTTGGTGGATCCGACACTTGCCTC
CTTAACGCGGCGGGCTTCCCAGTCGTCACTCGACAGCTCCTCCGGACCTCCCGGGGTCCG
ATCCTAG
>XP-033479847.1_lan
ATGTCCGCCTCGGTGGGGCCCCAGGGTGGCCCTCGCCCACCCACCGTGCCGCCATCCATG
CCGGATCTGCCGGACCTCAGCCATCTCACCGAGGAGGAGAGGAA----------------
------------------------------------------------------------
------------------------------------------------------------
---------------------GATCATCATGGCAGTGAT------GGCTCGGCAAAA--G
GAGGAAGAGGATAAAGAACAAGCCATGCTA------------------------------
---------------------------------AAAACACTGCACCAGCAGTTTGAGAGC
TACAAACAGGAGGTGCGTCGCATCGGGGCGGAGACGCGGCGTCAACAGACCCAGCAGAAG
GACGACGCGCCCACCTGTGGCATCTGCCGCAAGACCAAGTTTGCTGATGGCTGTGGCCAC
CTCTGCTCCTACTGCCAGACCAAATTCTGCGCTCGCTGTGGAGGGCGGGTCTCTCTGCGC
TCCAACAATGAGGACAAAGTGTGTCTCATAGTGAAGGACAGGGTAATGTGGGTATGCAAC
CTGTGCCGTAAACAGCAGGAGATTCTTACCAAATCAGGAGAATGGTTTTCGGGGTCAGGG
GTGCGGCCTGGGAGCCTGGGCACCTCCGTGAACAACCCAGCCACTGGAGGTGAGGCCCAA
CGGGACAGGAAGCTACTCCGCTCCAGGTCCCAAGCCCCACCCTCCGGCACCAACACCAAC
GCAGGGCCACCGGACGGGACGCAGCCGCCCACTGGTGTCACTTCTGCCAAGGGTGCTGAC
ACCATGCCCGGCTCCCGCTCCCAAAGTGAACCACCTAGAGAAAAGAAAAGACCAGTTTCC
CTCCATGAACAAAATGGTAAAGGAGGAATGGGGCGTGGTAGTGGCCGTAGACCTGGTGGG
AAGTTGCCATCTCAGTCATCACTGGATGAGCGAGTGGTTCCTGGGGACAGAGGAGAGAGA
CGCTTAGGAGATGGACGGAGGCTGGAGAAGATCCATTCTCAGGACTACGAAGATGGGGAG
GGGAACTTGGGTCGTCCAGAAACACACCGGAGACGCCCAGAGGATGAGGAGCAGAGGGAG
CGCCAGCGCCGCGAGGAGGAGTTCCAGAATCGTTATCGTAGTGATCCCAACCTGGCACGA
TACCCGGTGAAACCACAGAAGGAGGAGCAGGAGATGCGCATGCATGCTAAGGTGTCCAAG
GTCCGCCACGAACGACGACACAGTGATCTGGCTATCAACGAGGTCGGACTGGGGCCTGAA
GGAGGAGGTAGTGGAAGTGGAGGGGAGGTGCCTGAAAACCGTCTGGCCAGGAGGGGTGGA
GGTGGTGAGGGAGATCACAAGGCCCTCTTGGAGAACCACCGAGCCTACTCTGTGGATAGG
ACCGTGGGGGGTGGAGGGGGAGCTCCACCTGCAGGAGGTGGAGTGAGATCAGGACCCCAA
CCTGGGGGACCGGTGCCTCCAGACTGGGGCCCAAACAAAGGCCGCCTCGAGCCTGGTACA
ACACGGACACCAAGGGACAAGGGTGGGGATAACCTGCTGAGGAAGGACTCTCAGAGCTCG
GACCAGTCGGAGTCTTTGCGTCCGCCCCCTCCACGGTCATACAAGAGCAAGCGCGGAGTC
AACAAGAGGCAGATGTCCATCAGCAGCTCAGAGGAGGAAGGCGGCTCCACGCCCGAGTAC
ACCAGCTGTGAGGACGTGGACATGGAAAGCGTCAGCGAGAAAGGTGACTGGGACTGTCAT
TCTCTAGATCCTACAGTGTGGCATCATCCAGTTACATGGCAGCCATCCAAAGAGGGTGAC
CACCTAATTGGACGCATCACGCTAAGCAAGAGGTCGGCAATGCCCCGTGAGGCTGGCTCC
CTCCTTGGCCTAAAAGTGGTAGGAGGGAAGATGACAGAGACAGGGAGACTTGGGGCCTTT
ATCACCAAAGTCAAGAAAGGCAGCCTTGCAGATGTTGTGGGACACCTACGAGCAGGTGAT
GAGGTGCTTCAGTGGAACGGGAAATCGTTGCCCGGAGCAACAAAGAAAGAAGTGTACAAC
ATTATCCTTGAATCCAAGGCTGAACCTCAAGTGGAAATAGTTGTTTCAAGACCTATAGGC
TCCATACACCGAATTATGTCCAAAAACTTCTTGAGAAAAGTGTATAGAGCATATCAAGAC
ATCCCAAGAATCCCAGAGTCATCCCATCCTCCTCTAGAATCTACGGGCTCCAGTTCCTTT
GAGTCACAAAAGATGGACCGTCCCTCGATATCAGTGATGTCCCCTACCAGCCCCGGGACC
CTCCGAGACCTTCCTCTGGTACTGCCTGGACAGCTCTCTGTGAAGCTGTGGTACGACAAA
GTGGGCCATCAGTTGATCGTCAATGTCCTTCAAGCCATAGACCTGCCACCCCGACCAGAC
GGACGACCTCGTAACCCCTATGTAAAGATGTACTTCTTGCCTGATAGGAGTGATAAGAGT
AAACGACGGACTAAAACAGTGAAGAAGAGCGCTGAGCCCAAGTGGAACCAGACCTTCTTA
TATTCCCACGTTCACCGACGGGACTTCAGAGAGCGCATGCTGGAGATCACAGTCTGGGAC
CAGCCCAGAGTCCAGGAGGAGGAGAGTGAATTCCTGGGAGAGATCCTGATAGAGTTGGAG
ACGGCCCTGCTGGACGACATTCCTCATTGGTATAAACTCCAAACACATGACATGTCCTCT
ATACCTCTGCCCCAGCCCTCCCCGTACCTCCCACGCAGACACGTCCACGGAGACAGCCCC
AGCAAGAAACTACAGAGGTCTCATCGCATCATTGATACAGAGTTTGATGATGGTTTGATG
GTAGTGACTAAAGGTGCAGAGCGTAACTCCAGGGAGAGAGAGCGGGGCAGTACGCTGGCT
GTGCCTGAGCAGCAGCGTCCCGTCCAGCACCGGTCACGTTCAGTGTCTCCTCACAGAGAG
GACTCCTGCAGGGCTCGGTCACGGCCCGCACATGTGCCCATGCAAAGGAGTCTGGATGAG
ATCCACCAGAACCGCCACCACTCCCACTCCCCCTCCCGCTACCATGACTCCCACTTAGAG
CACCAACGCTCTGGGGACTCGGACTACGAGTACTCTGAG---------------------
---------------------------------------------------GACAGTGAG
GTCCTGGAGATGCACAGGTCTATCCGAGGCGGGAGTGCTGAGTGCCTGCACACAAACAGG
GGCATAGGTAGATACAGCAACACGCTACCCCCCAAAATGCCCCTGTTAGTAAACGGTATC
CATAAAGACATTTACAGCTCCACCCTCCCCGCATGCCTAAAGAGCAAGCCGCCCCACAGA
CAGGAGGGGGGCAGCACCATGCCTCGTAGCATCCTTACACACCGTGTGCTCAGGTTCACT
GATGAGGTCACAGTTAGCGACCTGCAGCCGTCGTTGGACAGAGTGAGGAGTGCCAGCACC
ACTTGTCTGAGACCAGACACCAACTTTCACTCCCCTGAAAGAGACAGGTGCTCCAACTCT
TTGCCCCGCAAGACTCTCCCCAGCCCCCGGATCTTAGTAGAACATGTGGCCCCTGAAGAA
GACAGGCAGTGTAGCAATTCATCAAGTCCGAACTGTCAAAGGGGCAGCAAAAAAAGCCTG
GAGGGGGACAGTCGTATCCAGCCCACCTCTATCCTGAGGGGCAGTAGGGGGAGAGGGGGC
CCGCTGAGGCCCTTTGGCCAGACAGTCCTGGCTGGGTCCTGCCCAAACTCGCCACGGCTA
GACAGAGCACACCCTCACGGCAGCCCCTCCTCTCCAACGGGGACTCCCTCATCAGGTCGC
AGGGGCAGGCAGCTGCCTCAGCTCCCTGCAAAAAGCAGCAGTATAGAGCAAGCCCTTGCA
GTAGAGGAGCGAGCCCGACAGCTGCAGATGAAAGTACATTCCTACCGGCCTTCAGCCTCC
CACGACCCTGAGACGGACCTCAAGACCAAACGGGAGATGTACGCAGAAAAGAGGCGTAGC
AGCGACAACATGTCGGCCAGATCGTCAGACAGTGATATGAGCGATGTGTCGGCCCTCTCC
CGTGCCAGCAGTGCCTCCCGCCTCAGTAGCACCAGCTACATGTCTATCCAATCAGAACGA
CCTGGAGGACGACTCAGATCCAAGTCATTAGAGGAAGAGAAGAAGGACAGGAGGATCTCG
TGGGGGGTAGAAGGAGAGGAGGACAGGAGGAGGGCAACAGGGAAGAGACGTTTCTCTGAG
GAGTTGAAGCGCAGGAGACACACAGTAGCTGGAGACACGAGGGAGTCCAG----------
------------------------------------------------------------
------------------------------------------------------------
------------------------------------------------------------
------------------------------------------------------------
------------------------------------------------------------
---------------------------------TCGGCAGATGCGATCGGTGGGCCGCAG
CATGCTGAAGAGCTCCAGCGTGAGCGGGGAGATCTACACCCAGGAGCGCACCGACGGCAG
CCAATCAGACACGGCGCTGGGCACAGTGGGTGGCGGCAGCAAGAAGAGACGCTCCAGCCT
CAGCGCGCGGGTGGTGGCCATCGTTGGCAACCGCCGCAGCCGCAGCACTTCACAGATCAG
CGGCCCTGAGGGGAAGAGTAAGAAGGAGAAGGGCGCACCGATCCAAAGGAGCACAGAAAC
CGGCATGGCAGTCGAGCTGACCAGGAACATGAGTCGCCAGCCCAGCAGAGAGTCCAACAA
CGGCAGCATGAACAGCTACAACTCTGAGGGAAATTTGATCTTCTCTGGAGTCAATCTGGG
TGCCAGCAGTCAGTTCAGTGACTTCCTGGACGGCCTAGGACCGGCTCAGCTAGTGGGGAG
ACAAACACTGGCCACTCCAGCCATAGGTGACATCCAGATTGGCATGATGGAGAAAAAGGG
TCAGCTGGAGGTAGAAGTTATTAGAGCACGAGGACTCGTACAAAAACCAGGATCCAAATC
CCTCCCTGCTCCATATGTCAAGGTCTATCTGCTGAATAATGGAGCGTACGTAGCCAAAAA
GAAAACCAAGATTGCACGGAAAACACTTGACCCACTGTACCAGCAAGCACTGCTATTTGA
GGAAAGCCCACAGGGTAAAGTCTTACAGGTGATTGTATGGGGCGATTACGGCCGCATGGA
CCATAAAAGCTTCATGGGAGTTGCACAAATCCTATTGGAGGAACTGGACTTATCAAGCAC
AGTCATTGGTTGGTACAAGTTGTTCCCACCGTCCTCCTTGGTGGATCCGACACTTGCCTC
CTTAACGCGGCGGGCTTCCCAGTCGTCACTTGACAGCTCCTCCGGACCTCCCGGCGTCCG
ATCCTAG
>Ecy-GLEAN-10023053_Ecy
ATGTCCGCCTCGGTGGGGCCCCAGGGTGGCCCTCGCCCACCCACCGTGCCGCCATCCATG
CCGGATCTGCCGGACCTCAGCCATCTCACCGAGGAGGAGAGGAAGATCATCATGGCAGTG
ATGGCTCGGCAAAAGGAGGAAGAGGATAAAGAACAAGCCATGCTAAACTTGTTTCTTCAG
CAAAGACTGACGAAGACAAACCTTTTTGTATTCTGTAAAAACACAGCATCGTTCCTGGAC
TTTGGAGAGGTCATGGTGGAGGATTGTTATCGGTTTGATTTTTTCTACCCCGAAAAGCTG
GTGACAACAGATCAGGTGTTATGTCTTCTACCTGTTTCCTACCCAGCAGCTGAGCGCTAC
AGACAGGAGGACATGTCTGCTTTCAATAGATCCAGAACACTGCACCAGCAGTTTGAGAGC
TACAAACAGGAGGTGCGTCGCATCGGGGCAGAGACGCGGCGTCAACAGACCCAG------
------------------------------------------------------------
------------------------------------------------------------
------------------------------------------GTAATGTGGGTATGCAAC
CTGTGCCGTAAACAGCAGGAGATTCTTACCAAATCAGGAGAATGGTTTTCGGGGTCAGGG
GTGCGGCCTGGGAGCCTGGGCACCTCCGTGAACAACCCAGCCACTGGAGGTGAGGCCCAA
CGGGACAGGAAGCTACTCCGCTCCAGGTCCCAAGCCCCACCTTCCGG------CACCAAC
GCAGGGCCACCGGACGGGACGCAGCCGCCCACTGGTGTCACCTCTGCCAAGGGTGCTGAC
ACCATGCCCGGCTCCCGCTCCCAAAGTGAACCACCTAGAGAAAAGAAAAGGCCAGTTTCC
CTCCATGAACAAAATGGTAAGGGAGGAATGGGGCGTGGTAGTGGCCGTAGACCTGGTGGG
AAATTGCCATCTCAGTCATCACTGGATGAGCGAGTGGTTCCTGGGGACAGAGGTGAGAGA
CGCTTAGGAGACGGACGGCGGCTGGAGAAGATCCATTCTCAGGACTACGAGGATGGGGAG
GGGAACTTGGGTCGTCCAGAAACACACCGGAGACGCCCAGAGGATGAGGAGCAGAGGGAG
CGCCAGCGCCGCGAGGAGGAGTTCCAGAATCGTTATCGTAGTGATCCCAACCTGGCACGA
TACCCGGTGAAACCGCAGAAGGAGGAGCAGGAGATGCGCATGCATGCTAAGGTGTCCAAG
GTCCGCCACGAACGACGACACAGTGATCTGGCTATCAACGAGGTCGGACTGGGGCCTGAA
GGAGGAGGTAGTGGAAGTGGAGGGGAGGTGCCTGAAAACCGTCTGGCCAGGAGGGGTGGA
GGTGGTGAGGGAGATCACAAGGCCCTCTTGGAGAACCACCGAGCCTACTCTGTGGATAGG
ACCGTGGGGGGTGGAGGGGGAGCTCCACCTGCAGGAGGTGGAGTGAGATCAGGACCCCAA
CCTGGGGGACCGGTGCCTCCAGACTGGGGCCCAAACAAAGGCCGCCTCGAGCCTGGTACA
ACACGGACACCAAGGGACAAGGGTGGGGATAACCTGCTGAGGAAGGACTCTCAGAGCTCG
GACCAGTCGGAGTCTTTGCGGCCGCCCCCTCCACGGTCATACAAGAGCAAGCGCGGAGTC
AACAAGAGGCAGATGTCCATCAGCAGCTCAGAGGAGGAAGGCGGCTCCACGCCCGAGTAC
ACCAGCTGTGAGGACGTGGACATGGAAAGCGTCAGCGAGAAAGGTGACTGGGACTGTCAT
TCTCTAGATCCTACAGTGTGGCATCATCCAGTTACATGGCAGCCATCCAAAGAGGGTGAC
CACCTAATCGGACGCATAACGCTAAGCAAGAGGTCGGCAATGCCCCGCGAGGCTGGCTCC
CTCCTCGGCCTAAAAGTAAGCAGCGG----------------------------------
ATCACTTAGATTCAGA-------------------CCTGGATCACAT-CTAGCATGTGAC
GAGGTGCTGCAGTGGAACGGGAAATCGTTGCCCGGAGCAACAAAGAAAGAAGTGTACAAC
ATTATCCTTGAATCCAAGGCTGAACCTCAAGTGGAAATAGTTGTTTCAAGACCTATAGG-
--------------------------------------------------------AGAC
ATCCCAAGAATCCCAGAGTCATCCCATCCTCCTCTAGAATCTACGGGCTCCAGTTCCTTT
GAGTCACAAAAGATGGACCGTCCCTCGATATCAGTGATGTCCCCTACCAGCCCCGGGACC
CTCAGAGACCTTCCCCTGGTACTGCCTGGACAGCTCTCTGTGAAGCTGTGGTACGACAAA
GTGGGCCATCAGTTGATCGTCAACGTCCTTCAAGCCATAGACCTGCCACCCCGACCAGAC
GGACGACCTCGTAACCCCTATGTAAAGATGTACTTCTTGCCTGATAGGAGTGATAAGAGT
AAACGACGGACTAAAACAGTGAAGAAGAGCGCTGAGCCCAAGTGGAACCAGACCTTCTTA
TATTCCCACGTTCACCGACGAGACTTCAGAGAGCGCATGCTGGAGATCACAGTCTGGGAC
CAGCCCAGAGTCCAGGAGGAGGAGAGTGAATTCCTGGGAGAGATCCTGATAGAGTTGGAG
ACGGCCCTGCTGGACGACATTCCTCATTGGTATAAACTCCAAACACATGACATGTCGTCT
ATACCTCTGCCCCAGCCCTCCCCGTACCTCCCACGCAGACACGTCCACGGAGACAGCCCC
AGCAAGAAACTACAGA--------------------------------------------
-------------------------------------------------GTATGT-----
------------------------------------------GTGGTTATTTAC------
----------------------------------------------GGAGTCTGGATGAG
ATCCACCAGAACCGCCACCACTCCCACTCCCCCTCCCGCTACCATGACTCCCACTTAGAG
CACCAACGCTCTGGGGACTCGGACTACGAGTACTCTGAG---------------------
---------------------------------------------------GAC------
------------------------------------------------------------
------------------------------------------------------------
------------------------------------------------------------
------------------------------------------------------------
---------------AGCGACCTGCAGCCGTCGTTGGACAGAGTGAGGAGTGCCAGCACC
ACTTGTCTGAGACCAGACACCAACTTTCACTCCCCTGAAAGAGACAGGTGCTCCAACTCT
TTGCCCCGCAAGACTCTCCCCAGCCCCCGGATCTTAGTAGAACATGTGGCCCCTGAGGAA
------------------------------------------------------------
------------------------------------------------------------
------------------------------------------------------------
GACAGAGCACACCCTCACGGCAGCCCCTCCTCTCCAACGGGGACTCCCTCATCAGGTCGC
AGGGGCAGGCAGCTGCCTCAGCTCCCTGCAAAAAGCAGCAGTATAGAGCAAGCCCTTGCA
GTAGAGGAGCGAGCCCGACAGCTGCAGATGAAAGTACATTCCTACCGGCCTTCAGCCTCC
CACGACCCTGAGACGGACCTCAAGACCAAACGGGAGATGTACGCAGAAAAGAGGCGTAGC
AGCGACAACATGTCGGCCGGATCGTCAGAAAGTGATATGAGCGATGTGTCGGCCCTCTCC
CGTGCCAGCAGTGCCTCCCGCCTCAGTAGCACCAGCTACATGTCTATCCAATCAGAACGA
CCTGGAGGACGACTCAGATCCAAGTCATTAGAGGAAGAGAAGAAGGACAGGAGGATCTCG
TGGGGGGTGGAAGGAGAGGAGGACAGGAGGAGGGCAACAGGGAAGAGACGTTTCTCTGAG
GAGTTGAAGCGCAGGAGACACACAGTAGCTGGAGACACGAGGGAGTCCAG----------
------------------------------------------------------------
------------------------------------------------------------
------------------------------------------------------------
------------------------------------------------------------
------------------------------------------------------------
---------------------------------TCGGCAGATGCGATCGGTGGGCCGCAG
CATGCTGAAGAGCTCCAGCGTGAGCGGGGAGATCTACACCCAGGAGCGCACCGACGGCAG
CCAATCAGACACGGCGCTGGGCACAGTGGGTGGCGGCAGCAAGAAGAGACGCTCCAGCCT
CAGCGCGCGGGTGGTGGCCATCGTTGGCAACCGCCGCAGCCGCAGCACTTCACAGATCAG
CGGCCCTGAGGGAAAGAGTAAGAAGGAGAAGGGCGCACCGATCCAAAGGAGCACAGAAAC
CGGCATGGCAGTCGAGCTGACCAGGAACATGAGTCGCCAGCCCAGCAGAGAGTCCAACAA
CGGCAGCATGAACAGCTACAACTCTGAGGGGAATTTGATCTTCTCTGGAGTCAATCTGGG
TGCCAGCAGTCAGTTCAGTGACTTCCTGGACGGCCTAGGACCGGCTCAGCTAGTGGGGAG
ACAAACACTGGCCACTCCAGCCATAGGTGACATCCAGATTGGCATGATGGAGAAAAAGGG
TCAGCTGGAGGTAGAAGTTATCAGAGCACGAGGACTCGTACAAAAACCAGGATCCAAATC
CCTCCCTGCTCCATATGTCAAGGTCTATCTGCTGAATAATGGAGCGTACGTAGCCAAAAA
GAAAACCAAGATTGCACGGAAAACACTTGACCCACTGTACCAGCAAGCACTGCTATTTGA
GGAAAGCCCACAGGGTAAAGTCTTACAGGTGATTGTATGGGGCGATTACGGCCGCATGGA
CCATAAAAGCTTCATGGGAGTTGCACAAATCCTATTGGAGGAACTGGACTTATCAAGCAC
AGTCATTGGTTGGTACAAGTTGTTCCCACCGTCCTCCTTGGTGGATCCGACACTTGCCTC
CTTAACGCGGCGGGCTTCCCAGTCGTCACTTGACAGCTCCTCCGGACCTCCCGGGGTCCG
ATCCTAG
>C.altivelis-GLEAN-10025639_alt
ATG---------------------------------------------------------
--------------------------------------GTGGAG----------------
------------------------------------------------------------
------------------------------------------------------------
---------------------GATTGTTATCGGTTTGATTTTTTCTATCCCGAAAAGCTG
GTGACAACGGATCAGGTGTTATGTCTTCTACCTGTTTCCTACCCAGCAGCTGAGCGCTAC
AGACAGGACAACATGTCTGCTTTCAATAGATCCAGAACACTGCACCAGCAGTTTGAGAGC
TACAAACAGGAGGTGCGTCGCATCGGGGCGGAGACGCGGCGTCAACAGACCCAGCAGAAG
GACGACGCGCCCACCTGTGGCATCTGCCGCAAGACCAAGTTTGCCGACGGCTGTGGCCAC
CTCTGCTCCTACTGCCAGACCAAATTCTGCGCTCGCTGTGGAGGGCGGGTCTCTCTGCGC
TCCAACAAT---------------------------------GTAATGTGGGTATGCAAC
CTGTGCCGTAAACAGCAGGAGATTCTTACCAAATCAGGAGAATGGTTTTCGGGGTCAGGG
GTGCGGCCTGGGAGCCTGGGCACCTCCGTGAACAACCCAGCCACTGGAGGTGAGGCCCAA
CGGGACAGGAAGCTACTCCGCTCCAGGTCCCAAGCCCCACCTTCCGGCACCAACACCAAC
GCAGGGCCACCGGACGGGACGCAGCCGCCCACTGGTGTCACTTCTGCCAAGGGTGCTGAC
ACCATGCCCGGCTCCCGCTCCCAAAGTGAACCACCTAGAGAAAAGAAAAGGCCAGTTTCC
CTCCATGAACAAAATGGTAAGGGAGGAATGGGGCGTGGTAGTGGCCGTAGACCTGGTGGG
AAGTTGCCATCTCAGTCATCACTGGATGAGCGAGTGGTTCCTGGGGACAGAGGAGAGAGA
CGCTTAGGAGACGGACGGAGGCTGGAGAAGATCCATTCTCAGGACTACGAGGATGGGGAG
GGGAACTTGGGTCGTCCAGAAACACACCGGAGACGCCCAGAGGATGAGGAGCAGAGGGAG
CGCCAGCGCCGTGAGGAGGAGTTCCAGAATCGTTATCGTAGTGATCCCAACCTGGCACGA
TACCCAGTGAAACCACAGAAGGAGGAGCAGGAGATGCGCATGCATGCTAAGGTGTCCAAA
GTCCGCCACGAACGACGACACAGTGATCTGGCTATCAACGAGGTTGGACTGGGGCCTGAA
GGAGGAAGTAGTGGAAGTGGAGGGGAGGTGCCTGAAAACCGTCTGGCCAGGAGGGGTGGA
GGTGGTGAGGGAGACCACAAGGCCCTCTTGGAGAACCACCGAGCCTACTCTGTGGATAGG
ACCGTGGGGGGTGGAGGGGGAGCTCCACCTGCAGGAGGTGGAATGAGATCAGGACCCCAA
CCTGGGGGACCGGTGCCTCCAGACTGGGGCCCAAACAAAGGCCGCCTCGAGCCTGGTACA
ACACGGACACCAAGGGACAAGGGTGGGGATAACCTGCTGAGGAAGGACTCTCAGAGCTCG
GACCAGTCGGAGTCTTTGCGGCCGCCCCCTCCACGGTCATACAAGAGCAAGCGCGGAGTC
AACAAGAGGCAGATGTCCATCAGCAGCTCAGAGGAGGAAGGCGGCTCCACGCCCGAGTAC
ACCAGCTGTGAGGACGTGGACATGGAAAGCGTCAGCGAGAAAGGTGACTGGGACTGTCAT
TCTCTAGATCCTACAGTGTGGCATCATCCAGTTACATGGCAGCCATCCAAAGAGGGTGAC
CACCTAATCGGACGCATCACGCTAAGCAAGAGGTCGGCAATGCCCCGCGAGGCTGGCTCC
CTCCTCGGCCTAAAAGTGGTAGGAGGGAAGATGACAGAGACAGGGAGACTTGGGGCCTTT
ATCACCAAAGTCAAGAAAGGCAGCCTTGCAGATGTTGTGGGACACCTACGAGCAGGTGAC
GAGGTGCTTCAGTGGAACGGGAAATCGTTGCCTGGAGCAACAAAGAAAGAAGTGTACAAC
ATTATCCTTGAATCCAAGGCTGAACCTCAAGTGGAAATAGTTGTTTCAAGACCTATAGG-
--------------------------------------------------------AGAC
ATCCCAAGAATCCCAGAGTCATCCCATCCTCCTCTAGAATCTACGGGCTCCAGTTCCTTT
GAGTCACAAAAGATGGACCGTCCTTCGATATCAGTGATGTCCCCTACCAGCCCCGGGACC
CTCCGAGACCTTCCTCTGGTACTGCCTGGACAGCTCTCTGTGAAGCTGTGGTACGACAAA
GTGGGCCATCAGTTGATCGTCAACGTCCTTCAAGCCATAGACCTGCCACCCCGACCAGAC
GGACGACCTCGTAACCCCTATGTAAAGATGTACTTCTTGCCTGATAGGAGTGATAAGAGT
AAACGACGGACTAAAACAGTGAAGAAGAGCGCTGAGCCCAAGTGGAACCAGACCTTCTTA
TATTCCCACGTTCACCGACGGGACTTCAGAGAGCGCATGCTGGAGATCACAGTCTGGGAC
CAGCCCAGAGTCCAAGAGGAGGAGAGTGAATTCCTGGGAGAGATCCTGATAGAGTTGGAG
ACGGCCCTGCTGGATGACATTCCTCATTGGTATAAACTCCAAACACATGACATGTCCTCT
ATACCTCTGCCCCAGCCATCCCCGTACCTCCCACGCAGACACGTCCACGGAGACAGCCCC
AGCAAGAAACTACAGAGGTCTCATCGCATCATTGATACAGAGTTTGATGATGGTTTGATG
GTAGTGACTAAAGGTGCAGAGCGTAACTCCAGGGAGAGAGAGCGGGGCAGTACGTTGGCT
GTGCCTGAGCAGCAGCGTCCCGTCCAGCACCGGTCACGTTCAGTGTCTCCTCACAGAGAG
GACTCCTGCAGGGCTCGGTCACGGCCCGCACATGTGCCCATGCAAAGGAGTCTGGATGAG
ATCCACCAGAACCGCCACCACTCCCACTCCCCCTCCCGCTACCATGACTCCCACTTAGAG
CACCAACGTTCTGGGGACTCGGACTACGAGTATTCTGAG---------------------
---------------------------------------------------GACAGTGAG
GTCCTGGAGATGCACAGGTCTATCCGAGGCGGGAGTGCTGAGTGCCTGCACACAAAC---
------------------------------------------------------------
------------------------------------------------------------
------------------------------------------------------------
---------------AGCGACCTGCAGCCGTCGTTGGACAGAGTGAGGAGTGCCAGCACC
ACTTGTCTGAGACCAGACACCAACTTTCACTCCCCTGAAAGAGACAGGTGCTCCAACTCT
TTGCCCCGCAAGACTCTCCCCAGCCCCCGGATCTTAGTAGAACATGTGGCCCCTGAAGAA
------------------------------------------------------------
------GACAGTCGTATCCAGCCCACCTCTATCCTGAGGGGCAGTAGGGGGAGAGGGGGC
CCGCTGAGGCCCTTTGGCCAGACAGTCCTGGCTGGGTCCTGCCCAAACTCGCCACGGCTA
GACAGAGCACACCCTCACGGCAGCCCCTCCTCTCCAACCGGGACTCCCTCATCAGGTCGC
AGGGGCAGGCAGCTGCCTCAGCTCCCTGCAAAAAGCAGCAGTATAGAGCAAGCCCTTGCA
GTAGAGGAGCGAGCCCGACAGCTGCAGATGAAAGTACATTCCTACCGGCCTTCAGCCTCC
CACGACCCTGAGACGGACCTCAAGACCAAACGGGAGATGTACGCAGAAAAGAGGCGTAGC
AGCGACAACATGTCGGCCAGATCGTCAGACAGTGATATGAGCGATGTGTCGGCCCTCTCC
CGTGCCAGCAGTGCCTCCCGCCTCAGTAGCACCAGCTACATGTCTATCCAATCAGAACGA
CCTGGAGGACGACTCAGATCCAAGTCATTAGAGGAAGAGAAGAAGGACAGGAGGATCTCG
TGGGGGGTGGAAGGAGAGGAGGACAGGAGGAGGGCAACAGGGAAGAGACGTTTCTCTGAG
GAGTTGAAGCGCAGGAGACACACAGTAGCTGGAGACACGAGGGAGTCCAGATCCCTCCGA
TCCCTCCTTGCATGCATCCTGTGTTGTGACTGCCCGGACCACCTCCATCCTCCAGACCTA
GACCATCCCCTCCCATCCTCTTCCTCTGCTGCACGACCTTCCCTAACCCCCCTGCAGGGG
GCGGTGGAGAGGCCTCAAACCACCCTCCCTGCTTCCCAGTCGTTCACTGGATCCCCTGAC
TGTCAGGGGCCCACTGGGAGTGGGGACTATGG----------------------------
------------------------------------------------------------
---------------------------------TCGGCAGATGCGATCGGTGGGCCGCAG
CATGCTGAAGAGCTCCAGCGTGAGCGGGGAGATCTACACCCAGGAGCGCACCGACGGCAG
CCAATCAGACACGGCACTGGGCACAGTGGGTGGCGGCAGCAAGAAGAGACGCTCCAGCCT
CAGCGCGCGGGTGGTGGCCATCGTTGGCAACCGCCGCAGCCGCAGCACTTCACAGATCAG
CGGCCCTGAGGGGAAGAGTAAGAAGGAGAAGGGTGCACCGATCCAAAGGAGCACAGAAAC
TGGCATGGCAGTCGAGCTGACCAGGAACATGAGTCGCCAGCCCAGCAGAGAGTCCAACAA
CGGCAGCATGAACAGCTACAACTCTGAGGGAAATTTGATCTTCTCTGGAGTAAATCTGGG
TGCCAGCAGTCAGTTCAGTGACTTCCTGGACGGCCTAGGACCGGCTCAGCTAGTGGGGAG
ACAAACACTGGCCACTCCAGCCATAGGTGACATCCAGATTGGCATGATGGAGAAAAAGGG
TCAGCTGGAGGTAGAAGTTATCAGAGCACGAGGACTCGTACAAAAACCAGGATCCAAATC
CCTCCCTGCTCCATATGTCAAGGTCTATCTGCTGAATAATGGAGCGTACGTAGCCAAAAA
GAAAACCAAGATTGCACGGAAAACACTTGACCCACTGTACCAGCAAGCACTGCTATTTGA
GGAAAGCCCACAGGGTAAAGTCTTACAGGTGATTGTATGGGGCGATTACGGCCGCATGGA
CCATAAAAGCTTCATGGGAGTTGCACAAATCCTATTGGAGGAACTGGACTTATCAAGCAC
AGTCATTGGTTGGTACAAGTTGTTCCCACCATCCTCCTTGGTGGATCCGACACTTGCCTC
CTTAACGCGGCGGGCTTCCCAGTCGTCACTTGACAGTTCCTCCGGACCTCCTGGGGTCCG
ATCCTAG
>Epmoa-GLEAN-10019577_moa
ATG---------------------------------------------------------
--------------------------------------GTGGAG----------------
------------------------------------------------------------
------------------------------------------------------------
---------------------GATTGTTATCGGTTTGATTTTTTCTACCCCGAAAAGCTG
GTGACAACAGATCAGGTGTTATGTCTTCTACCTGTTTCCTACCCAGCAGCTGAGCACTAC
AGACAGGAGGACATGTCTGCTTTCAATAGATCCAGAACACTGCACCAGCAGTTTGAGAGC
TACAAACAGGAGGTGCGTCGCATCGGGGCGGAGACGCGGCGTCAACAGACCCAGCAGAAG
GACGACGCGCCCACCTGTGGCATCTGCCGCAAGACCAAGTTTGCTGACGGCTGTGGCCAC
CTCTGCTCCTACTGCCAGACCAAATTCTGCGCTCGCTGTGGAGGGCGGGTCTCTCTGCGC
TCCAACAAT---------------------------------GTAATGTGGGTATGCAAC
CTGTGCCGTAAACAGCAGGAGATTCTTACCAAATCAGGAGAATGGTTTTCGGGGTCAGGG
GTGCGGCCTGGGAGCCTGGGCACCTCTGTGAACAACCCAGCCACTGGAGGTGAGGCCCAA
CGGGACAGGAAGCTACTCCGCTCCAGGTCCCAAGCCCCACCCTCCGGCATCAACACCAAC
GCAGGGCCACCGGACGGGACGCAGCCGCCCACTGGTGTCACTTCTGCCAAGGGTGCTGAC
ACCATGCCCGGCTCCCGCTCCCAAAGTGAACCACCTAGAGAAAAGAAAAGGCCAGTTTCC
CTCCATGAACAAAATGGTAAGGGAGGAATGGGGCGTGGTAGTGGCCGTAGACCTGGTGGG
AAGTTGCCATCTCAGTCATCACTGGATGAGCGAGTGGTTCCTGGGGACAGAGGTGAGAGA
CGCTTAGGAGACGGACGGAGGCTGGAGAAGATCCATTCTCAGGACTACGAGGATGGGGAG
GGGAACTTGGGTCGTCCAGAAACACACCGGAGACGCCCAGAGGATGAGGAGCAGAGGGAG
CGCCAGCGCCGCGAGGAGGA----------------------------------------
------------------------------------------------------------
------------------------------------------------------------
------------------------------------------------------------
------------------------------------------------------------
------------------------------------------------------------
------------------------------------------------------------
------------------------------------------------------------
------------------------------------------------------------
--------------------------CTCAGAGGAGGAAGGCGGCTCCACGCCCGAGTAC
ACCAGCTGTGAGGACGTGGACATGGAAAGCGTCAGCGAGAAAGGTGACTGGGACTGTCAT
TCTCTAGATCCTACAGTGTGGCATCATCCAGTTACATGGCAGCCATCCAAAGAGGGTGAC
CACCTAATCGGACGCATCACGCTAAGCAAGAGGTCGGCAATGCCCCGCGAGGCTGGCTCC
CTCCTCGGCCTAAAAGTGGTAGGAGGGAAGATGACAGAGACAGGGAGACTTGGGGCCTTT
ATCACCAAAGTCAAGAAAGGCAGCCTTGCAGATGTTGTGGGACACCTACGAGCAGGTGAC
GAGGTGCTTCAGTGGAATGGGAAATCGTTGCCCGGAGCAACAAAGAAAGAAGTGTACAAC
ATTATCCTTGAATCCAAGGCTGAACCTCAAGTGGAAATAGTTGTTTCAAGACCTATAGG-
--------------------------------------------------------AGAC
ATCCCAAGAATCCCAGAGTCATCCCATCCTCCTCTAGAATCTACGGGCTCCAGTTCCTTT
GAGTCACAAAAGATGGACCGTCCCTCGATATCAGTGATGTCCCCTACCAGCCCCGGGACC
CTCCGAGACCTTCCTCTGGTACTGCCTGGACAGCTCTCTGTGAAGCTGTGGTACGACAAA
GTGGGCCATCAATTGATCGTCAACGTCCTTCAAGCCATAGACCTGCCACCCCGACCAGAC
GGACGACCTCGTAACCCCTATGTAAAGATGTACTTCTTGCCTGATAGGAGTGATAAGAGT
AAACGACGGACTAAAACAGTGAAGAAGAGCGCTGAGCCCAAGTGGAACCAGACCTTCTTA
TATTCCCACGTTCACCGACGGGACTTCAGAGAGCGCATGCTGGAGATCACAGTCTGGGAC
CAGCCCAGAGTCCAGGAGGAGGAGAGTGAATTCCTGGGAGAGATCCTGATAGAGTTGGAG
ACGGCCCTGCTGGACGACATTCCTCATTGGTATAAACTCCAAACACATGACATGTCCTCT
ATACCTCTGCCCCAGCCCTCCCCGTACCTCCCACGCAGACACGTCCACGGAGACAGCCCC
AGCAAGAAACTACAGAGGTCCCATCGCATCATTGATACAGAGTTTGATCATGGTTTGATG
GTAGTGACTAAAGGTGCAGAGCGTAACTCCAGGGAGAGAGAGCGGGGCAGTACGTTGGCT
GTGCCTGAGCAGCAGCGTCCCGTCCAGCACCGGTCACGTTCAGTGTCTCCTCACAGAGAG
GACTCCTGCAGGGCTCGGTCACGGCCCGCACATGTGCCCATGCAAAGGAGTCTGGATGAG
ATCCACCAGAACCGCCACCACTCCCACTCCCCCTCCCGCTACCATGACTCCCACTTAGAG
CACCAACGCTCTGGGGACTCGGACTACGAGTACTCTGAGGACAGTTGCCATCCTCTTCTG
TTGTGTTTTTCTCGGGTTGTTTCTCATTTGTTCACCCATCGTCATGGCAATGACAGTGAG
GTCCTGGAGATGCACAGGTCTATCCGAGGCGGGAGTGCTGAGTGCCTGCACACAAACAGG
GGCATAGGTAGATACAGCAACACGCTACCCCCCAAAATGCCCCTGTTAGTAAACGGTATC
CATAAAGACATTTACAGCTCCACCCTCCCCGCATGCCTAAAGAGCAAGCCGCCCCACAGA
CAGGAGGGGGGCAGCACCATGCCTCGTAGCATCCTTACACACCGTGTGCTCAGGTTCACT
GATGAGGTCACAGTTAGCGACCTGCAGCCGTCGTTGGACAGAGTGAGGAGTGCCAGCACC
ACTTGTCTGAGACCAGACACCAACTTTCACTCCCCTGAAAGAGACAGGTGCTCCAACTCT
TTGCCCCGCAAGACTCTCCCCAGCCCCCGGATCTTAGTAGAACATGTGGCCCCTGAAGAA
GACAGGCAGTGTAGCAATTCATCAAGTCCGAACTGTCAAAGGGGCAGCAAAAAAAGCCTG
GAGGGGGACAGTCGTATCCAGCCCACCTCTATCCTGAGGGGCAGTAGGGGGAGAGGGGGC
CCGCTGAGGCCCTTTGGCCAGACAGTCCTGGCTGGGTCCTGCCCAAACTCGCCACGGCTA
GACAGAGCACACCCTCACGGCAGCCCCTCCTCTCCAACGGGGACTCCCTCATCAGGTCGC
AGGGGCAGGCAGCTGCCTCAGCTCCCTGCAAAAAGCAGCAGTATAGAGCAAGCCCTTGCA
GTAGAGGAGCGAGCCCGACAGCTGCAGATGAAAGTACATTCCTACCGGCCTTCAGCCTCC
CACGACCCTGAGACGGACCTCAAGACCAAACGGGAGATGTACGCAGAAAAGAGGTGTAGC
AGTGACAACATGTCGGCCAGATCGTCAGACAGTGATAGGAGCGATGTGTCAGCCCTCTCC
CGTGCCAGCAGTGCCTCCCGCCTCAGTAGCACCAGCTACATGTCTATCCAATCAGAACGA
CCTGGAGGACGACTCAGATCCAAGTCATTAGAGGAAGAGAAGAAGGACAGGAGGATCTCG
TGGGGGGTGGAAGGAGAGGAGGACAGGAGGAGGGCAACAGGGAAGAGACGTTTCTCTGAG
GAGTTGAAGCGCAGGAGACACACAGTAGCTGGTGACACGAGGGAGTCCAG----------
------------------------------------------------------------
------------------------------------------------------------
------------------------------------------------------------
------------------------------------------------------------
------------------------------------------------------------
---------------------------------TCGGCAGTTGCGATCGGTGGGCCGCAG
CATGCTGAAGAGCTCCAGCGTGAGCGGGGAGATCTACACCCAGGAGCGCACCGACGGCAG
CCAATCAGACACGGCGCTGGGCACAGTGGGTAGTGGCAGCAAGAAGAGACGCTCCAGCCT
CAGCGCGCGGGTGGTGGCCATCGTTGGCAACCGCCGCAGCCGCAGCACTTCACAGATCAG
CGGCCCTGAGGGAAAGAGTAAGAAGGAGAAGGGCGCACCGATCCAAAGGAGCACAGAAAC
CGGCATGGCAGTCGAGCTGACCAGGAACATGAGTCGCCAGCCCAGCAGAGAGTCCAACAA
CGGCAGCATGAACAGCTACAACTCTGAGGGAAATTTGATCTTCTCTGGAGTCAATCTGGG
TGCCAGCAGTCAGTTCAGTGACTTCCTGGACGGCCTAGGACCGGCTCAGCTAGTGGGGAG
ACAAACACTGGCCACTCCAGCCATAGGTGACATCCAGATTGGCATGATGGAGAAAAAGGG
TCAGCTGGAGGTAGAAGTTATCAGAGCACGAGGACTCGTACAAAAACCAGGATCCAAATC
CCTCCCTGCTCCATATGTCAAGGTCTATCTGCTGAATAATGGAGCGTACGTAGCCAAAAA
GAAAACCAAGATTGCACGGAAAACACTTGACCCACTGTACCAGCAAGCACTGCTATTTGA
GGAAAGCCCACAGGGTAAAGTCTTACAGGTGATTGTATGGGGCGATTACGGCCGCATGGA
CCATAAAAGCTTCATGGGAGTTGCACAAATCCTATTGGAGGAACTGGACTTATCAAGCAC
AGTCATTGGTTGGTACAAGTTGTTCCCACCGTCCTCCTTGGTGGATCCGACACTTGCCTC
CTTAACGCGGCGGGCTTCCCAGTCGTCACTTGACAGCTCCTCCGGACCTCCCGGGGTCCG
ATCCTAG
