# Supplementary material for: Chromosome-Level Genome Assembly of the Speckled Blue Grouper (Epinephelus cyanopodus) Provides Insight into Its Adaptive Evolution
Source: Biology (Basel). 2022 Dec 13;11(12):1810. doi: 10.3390/biology11121810 (PMC9775623; doi:10.3390/biology11121810)
Supplement: Supplementary file 1 [file biology-11-01810-s001.zip › Supplemental Data/HO01643.align]

>Ecy-GLEAN-10023056_Ecy
------------------------------------------------------------
------------------------------------------------------ATGT--
-------------------------CATCCTGTGTGATTACAGTTTTGTCTGAATGTTGT
ATT------------CATGATTCCCTCCTTTGTTATTCTG--------------------
------------------------------------------------------------
--TTGTTGTGTTTAG------------------------------GTTCATCTTGGTCTT
CAGCTGCCTCGTCCTCTCTGTGTTCTCAACCATCCCGGCTCATCAGGACTTCTCCTCCTA
CTGTCTCCTCATTCTGGAGTTTGTGATGATCGTGGTGTTTGGGTTGGAGTACATCATCCG
TATCTGGTCGGCAGGATGCTGCTGTCGCTACAGAGGCTGGCAGGGACGACTCCGCTTTGC
CAGGAAGCCTTTCTGCGTCATAGACATCATAGTGCTGATAGCGTCGGTGGCGGTGGTGTC
GGCTGGTAGCCAGGGAAACATCTTTGCCACCTCGGTCCTGCGGAGCCTGCGTTTCCTGCA
GATTCTACGCATGGTACGAATGGATCGAAGAGGAGGCACCTGGAAGCTGCTGGGCTCTGT
GGTCTACGCACACAGCAAGGAGCTGGTAACGGCCTGGTACATCGGCTTCCTGGTTCTCAT
CTTCTCTTCGTTCCTCGTCTACCTTGTGGAGAACAAGTTCAACAAGGAGTTTGCGACTTA
CGCTGATGCTCTGTGGTGGGGCACGATCACGCTGACAACCATTGGTTACGGAGACAAGAC
ACCAAAGACATGGACAGGACGGATGCTGTCCGCAGGGTTTGCCCTCCTGGGCATCTCCTT
CTTTGCTTTGCCAGCTGGTATTCTGGGCTCAGGCTTTGCCCTGAAGGTCCAGGAGCAGCA
CAGACAGAAGCACTTTGAGAAGAGGAGAAACCCGGCCGCCTACCTCATCCAG--------
------------------------------------------------------------
-------------------------TGTGTTTGGCGTAGTTATGCGGCTGATGAGAACTC
GGTTTCCATTGCTACCTGGAAGCCTCACTTGAAGGCGTTGCATACCTGCAGCCCTACAAA
GAAGGAGCAGGGAGAGTCGACTACA-----------------------------------
----------------------AGTCAGAAGCTGAGCTTCAAGGAGCGGGTGAGGATGGC
GAGCCCCCGAGGTCAGAGCATCAAGAACAGGCAGACGTCCTCGGTGAACGACCGGCGCTC
TCCGGTGGCTGATGCTGGGACAGAAGGCACCAGCCCTGCCAAGGTGCAGAAGAGCTGGAG
CTTCAACGACCGCACACGCTTCAGACCCTCACTCCGCCTTAAGAGCCAGTCGCGCTCCAC
CACTGATGCAGACTCCAACATGGCAGCGGAGGACGGCTTCGATGACAAAGGCTGTCACTG
TGACATCTCAGTGGAGGACTTGCTGCCCTCGGTCAAGTCTGTCATTAGAGCTGTCAGGAT
AATGAAGTTCCATGTAGCCAAGAAGAAGTTTAAGGAGACCCTGCGTCCTTATGATGTCAA
GGATGTGATTGAACAGTACTCTGCCGGGCACTTGGATATGCTGTGCCGCATCAAGAGCCT
GCAGACCAGGCTGGATATGATAGTCGGCCCACAGACCCTGAGCAGCCGAGCCAAGTCCTT
TTCCTCCCCCTCCTCGCCTGTTTATTATAGCCGGGGAAGAATGAACTCCACCCAGGGAGT
GGACCAAATCCTTGGGAAAGGCCAGATCCCTCTGGATAAGAAGATTCGGGAGAAGCTGCT
GTCTGATGGAGATATGCTGGAAGACATGAGCATGCTGGGTCGTGTCTGTAAGGTGGAGCG
GCAGGTCCAGTCGATTGAGTCAAAGCTCGACTCCCTGCTTGACATCTATCGTCAGGTTTT
GCGTAAAGGCTCTTCTTCAGCCCTCACGCTCGCCTCTCTGCCCCTGTTTGAGTTGGAACA
AACCTCTGACTACCACTCCCCCGTCTTCAGCAAGGACCTGTCGTGCTCCACCCAGGTCAG
CAGCAGCGGGGCACCTCCCCCTGGCAGCTGCATCACACGCTCCTCAACCAACTCCCACCT
CTCCCAGGGCGGACTCCATCTCATCCTGGCGCCGCCCAGCGAGCTCAATGCCTCCTCTTC
AACCGGCCTGACATCCTCTTCTTTCAGCCCATCACCGCTGCCTCATCACCATCATCATCA
CCACCACCACCATCGTCATCCTCATCACCACCATCATCCCCAGCCTCAGGCCACCACGCC
TGAGAGTGGCACAGATGACGCTGTGGGGAGTTCTCCACCCATCCTCATCCCCAATAGTAT
CAGCAGTGGCGGCGGCGGCGGAGTTGGAGATGGAGGGTTTCCTCTTCTGGCGAGGCTTCC
ACCACCACCCCCTCCCAGCCGGAGTGGGGGCCAGGGCAACTTGCTACGAGCCACTTCCAC
GGACATGGAGGACTTTTGTGGAGGTTTAGGGATGCAGATGGAGGACAGCAATGTTGGGGA
GGACCTTAGCCTTGGGTTGGGACTGGGCAGCCTGGGACAGAAGCTACAGGGCGGCACCAA
CAGCAATGGCAGGTTAAATGCTAAGGAGGAGAGCTCCTGGAGGAGACACATGAGCCTGGA
GCTGCAGCCTCTGGTGCCACCAGCTGTGGGCTGCTGCTCCGGCCCCAGCCAGGTGGACCG
GGGCTTGGGCAAGTCAATGTCGGTGCAGGACCTGATGCAGGCAGCCCCGGGGACTGTCCA
GGACACCCACCACAGCCACAGCCTCTCATCTCCGAGCCCCAGTACAAGCAGTGACTCCCC
CATTGGCTTCCACTGTAGCCAAGACCCTGGGGGAGGAGGAGGTGGTGGTGGTATAGGCAG
GAGTGGGGGAGGTGGATGGGGGGAGGAGGACCTCTTTATCAGTGACAGGGACATTGAGAC
ACAGGGATTTGACTTCCTGTCACTGGGGACTGCTGAGGCCCACACCTACTCCACGGAGCT
CCTGAGGACAGGGAGCAGAGCAGGGGCAGGGTCCCAAGGCTCTAACCGTAACCTGGCTAG
TGGTCACACATCCTCGCCTTCGGCTGGCAACTCCGAATTGCTGAACATGCCGCACGTGCG
GCTAAAATAA
>OF03090-RA_aka
ATGCCCCGGAACCACAGCGGAGACGAAGGCGGCACCGGGCTCTGGATGAGGACGTCGCCG
GGCCACCGTACCGAAGGCTACGGTTTGAAAGATGTGGAGTGCGGACGAAGGATGATGAAC
AACGCGGGAGACGGTTTGCTGTCAACCTCCACCGCAGCAGCAGGTGCTGCCGGGTCCGAG
AGCCTGAGGGGGAAGCAGGGAGCCCGGC-TCAGCCTGCTGGGGAAGCCGCTCATATACAG
CGCGCAGAGCGGCCGGAGAAACGTGCGCTACCGGCGGCTCCAAAACTACCTGTACAACGT
GCTGGAGAGACCGAGAGCCTGGGCGTTCATCTACCATGCGTTTGTGTTCATCTTGGTCTT
CAGCTGCCTCGTCCTCTCTGTGTTCTCAACCATCCCGGCTCATCAGGACTTCTCCTCCTA
CTGTCTCCTCATTCTGGAGTTTGTGATGATCGTGGTGTTTGGGTTGGAGTACATCATCCG
TATCTGGTCGGCAGGATGCTGCTGTCGCTACAGAGGATGGCAGGGACGACTCCGCTTCGC
CAGGAAGCCTTTCTGCGTCATAGACATCATAGTGCTGATAGCGTCGGTGGCGGTGGTGTC
GGCTGGTAGCCAGGGAAACATCTTTGCCACCTCGGTCCTGCGGAGCCTGCGTTTCCTGCA
GATTCTACGCATGGTACGAATGGATCGAAGAGGAGGCACCTGGAAGCTGCTGGGCTCTGT
GGTCTACGCACACAGCAAGGAGCTGGTAACCGCCTGGTACATCGGCTTCCTGGTTCTCAT
CTTCTCTTCGTTCCTCGTCTACCTTGTGGAGAACAAGTTCAACAAGGAGTTTGCGACTTA
CGCTGATGCTCTGTGGTGGGGCACGATCACGCTGACAACCATTGGTTATGGAGACAAGAC
ACCAAAGACATGGACAGGACGGATGCTGTCCGCAGGGTTTGCCCTCCTGGGCATCTCCTT
CTTTGCTTTGCCAGCTGGTATTCTGGGCTCAGGCTTTGCCCTGAAGGTCCAGGAGCAGCA
CAGACAGAAGCACTTTGAGAAGAGGAGAAACCCAGCCGCCTACCTCATCCAG--------
------------------------------------------------------------
-------------------------TGTGTTTGGCGTAGTTATGCGGCTGATGAGAACTC
GGTTTCCATTGCTACCTGGAAGCCTCACTTGAAGGCGTTGCATACCTGCAGCCCTACAAA
GAAGGAGCAGGGAGAGTCGACCACA-----------------------------------
----------------------AGTCAGAAGCTGAGCTTCAAGGAGCGGGTGAGGATGGC
GAGCCCCCGAGGTCAGAGCATCAAGAACAGGCAGACGTCCTCTGTGAACGACCGGCGCTC
TCCGGTGGCTGATGCTGGGACAGAGGGCACCAGCCCTGCCAAGGTGCAGAAGAGCTGGAG
CTTCAACGACCGCACACGCTTCAGACCCTCACTCCGCCTTAAGAGCCAGTCGCGCTCCAC
CACTGATGCAGACTCCAACATGGCAGCGGAGGATGGCTTCGATGACAAAGGTTGTCACTG
TGACATCTCAGTGGAGGACTTGCTGCCCTCGGTCAAGTCTGTCATTAGAGCCGTCAGGAT
AATGAAGTTCCATGTAGCCAAGAAGAAGTTTAAGGAGACCCTGCGTCCTTATGATGTCAA
GGATGTGATTGAACAGTACTCTGCCGGGCACTTGGACATGCTGTGCCGCATCAAGAGCCT
GCAGACCA----------------------------------------------------
--------------------------------------------------------GAGT
GGACCAAATCCTTGGGAAAGGCCAGATCCCTCTGGATAAGAAGATTCGGGAGAAGCTGCT
GTCCGATGGAGATATGCTAGAGGACATGAGCATGCTGGGTCGTGTCTGTAAGGTGGAGCG
GCAGGTCCAGTCGATTGAGTCAAAGCTCGACTCCCTGCTTGACATCTATCGTCAGGTTTT
GCGCAAAGGCTCCTCTTCAGCCCTCACGCTCGCCTCTCTGCCCCTGTTTGAGTTGGAACA
AACCTCTGACTACCACTCCCCCGTCTTCAGCAAGGACCTGTCGTGCTCCACCCAGGTCAG
CAGCAGCGGGGCACCTCCCCCTGGCAGCTGCATCACACGCTCCTCAACCAACTCCCACCT
CTCCCAGGGCGGACTCCATCTCATCCTAGCGCCGCCCAGCGAGCTCAATGCCTCCTCTTC
AACCGGCCTGACATCCTCTTCTTTCAGCCCATCACCGCTGCCTCATCACCATCATCATCA
CCACCACCACCATCGTCATCCTCATCACCATCATCATCCCCAGCCTCAGGCCACCACGCC
TGAAAGTGGCACAGATGACGCTGTGGGGAGTTCTCCACCCATCCTCATCCCCAATAGTAT
CAGCAGTGGTGGCGGCGGCGGGGTTGGAGATGGAGGGTTTCCTCTTCTGGCAAGACTTCC
ACCACCACCCCCTCCCAGCCGGAGTGGGGGCCAGGGCAACTTGCTACGAGCCACTTCCAC
GGACATGGAGGACTTTTGTGGAGGTTTAGGGATGCAGATGGAGGACAGCAATGTTGGGGA
GGACCTTAGCCTTGGGTTGGGACTGGGCAGCCTGGGACAGAAGCTACAGGGCGGCACCAA
CAGCAATGGCAGGTTAAATGCTAAGGAGGAGAGCTCCTGGAGGAGACATATGAGCCTGGA
GCTGCAGCCTCTGGTGCCACCAGCTGTGGGCTGCTGCTCCGGCCCCAGCCAGGTGGACCG
GGGCTTGGGCAAGTCAATGTCGGTGCAGGACCTGATGCAGGCAGCCCCAGGGACTGTCCA
GGACACCCACCACAGCCACAGCCTCTCATCTCCGAGCCCCAGTACAAGCAGTGACTCCCC
CATTGGCTTCCACTGTAGCCAAGACCCTGGGGGAGGAGGGGGTGGTGGTGGTATAGGCAG
GAGTGGGGGAGGTGGATGGGGTGAGGAGGACCTCTTTATCAGTGACAGGGACATTGAGAC
ACAGGGATTTGACTTCCTGTCACTGGGGACTGCTGAGGCCCACACCTACTCCACGGAGCT
CCTGAGGACAGGGAGCAGAGCAGGGGCAGGGTCCCAAGGCTCTAACCGTAACCTGGCTAG
TGGTCACACATCCTCGCCTTCGGCTGGCAACTCCGAATTGCTGAACATGCCGCACGTGCG
GCTAAAATAA
>XP-033480473.1_lan
ATGCCCCGGAACCACAGCGGAGACGAAGGCGGCACCGGGCTCTGGATGAGGACGTCGCCG
GGGCACCGTACCGAAGGCTACGGCTTGAAAGATGTGGAGTGCGGACGAAGGATGATGAAC
AACGCGGGAGACGGTTTGCTGTCAGCCTCCACCGCAGCAGCAGGTGCTGCCGGGTCCGAG
AGCCTGAGGGGGAAGCAGGGAGCCCGGC-TCAGCCTGCTGGGGAAGCCGCTCATATACAG
CGCGCAGAGCGGCCGGAGAAACGTGCGCTACCGGCGGCTCCAAAACTACCTGTACAACGT
GCTGGAGAGACCGAGAGCCTGGGCATTCATCTACCATGCGTTTGTGTTCATCTTGGTCTT
CAGCTGCCTCGTCCTCTCTGTGTTCTCAACCATCCCGGCTCATCAGGACTTCTCCTCCTA
CTGTCTCCTCATTCTGGAGTTTGTGATGATCGTGGTGTTTGGGTTGGAGTACATCATCCG
TATCTGGTCGGCAGGATGCTGCTGTCGCTACAGAGGATGGCAGGGACGACTCCGCTTCGC
CAGGAAGCCTTTCTGTGTCATAGACATCATAGTGCTGATAGCGTCGGTGGCGGTGGTGTC
GGCTGGTAGCCAGGGAAACATCTTTGCCACCTCAGTCCTGCGGAGCCTGCGTTTCCTGCA
GATTCTACGCATGGTACGAATGGATCGAAGAGGAGGCACCTGGAAGCTGCTGGGCTCTGT
GGTCTACGCACACAGCAAGGAGCTGGTAACCGCCTGGTACATCGGCTTCCTGGTTCTCAT
CTTCTCTTCGTTCCTCGTCTACCTTGTGGAGAACAAGTTCAACAAGGAGTTTGCAACTTA
CGCTGATGCTCTGTGGTGGGGCACGATCACGCTGACAACCATTGGTTATGGAGACAAGAC
ACCAAAGACATGGACAGGACGGATGCTGTCCGCAGGGTTTGCCCTCCTTGGCATCTCCTT
CTTTGCTTTGCCAGCTGGTATTCTGGGCTCAGGCTTTGCCCTGAAGGTCCAGGAGCAGCA
CAGACAGAAGCACTTTGAGAAGAGGAGAAACCCAGCCGCCTACCTCATCCAG--------
------------------------------------------------------------
-------------------------TGTGTTTGGCGTAGTTATGCGGCTGATGAGAACTC
GGTTTCCATTGCTACCTGGAAGCCTCACTTGAAGGCGTTGCATACCTGCAGCCCTACAAA
GAAGGAGCAGGGAGAGTCGACCACAAGTAAAATTCATAGTAATAAACAGAAGCTACTGAG
GAGGCGTACCACTCGGAAACATAGTCAGAAGCTGAGCTTCAAGGAGCGGGTGAGGATGGC
GAGCCCCCGAGGTCAGAGCATCAAGAACAGGCAGACGTCTTCAGTGAACGACCGGCGCTC
TCCGGTGGCTGATGCTGGGACAGAGGGCACCAGCCCTGCTAAGGTGCAGAAGAGCTGGAG
CTTCAACGACCGCACACGCTTCAGACCCTCACTCCGCCTTAAGAGCCAGTCGCGCTCCAC
CACTGATGCAGACTCCAACATGGCAGCGGAGGATGGCTTCGATGAGAAAGGCTGTCACTG
TGACATCTCAGTGGAGGACTTGCTGCCCTCGGTCAAGTCTGTCATTAGAGCTGTCAGGAT
AATGAAGTTCCATGTAGCCAAGAAGAAGTTTAAGGAGACCCTGCGTCCTTATGATGTCAA
GGATGTGATTGAACAGTACTCTGCTGGTCACTTGGACATGCTGTGCCGCATCAAGAGCCT
GCAGACCA----------------------------------------------------
--------------------------------------------------------GAGT
GGACCAAATCCTTGGGAAAGGCCAGATCCCTCTGGATAAGAAGATTCGGGAGAAGCTGCT
GTCTGATGGAGATATGCTAGAGGACATGAGCATGCTGGGTCGTGTCTGTAAGGTGGAGCG
GCAGGTCCAGTCGATTGAGTCAAAACTCGACTCCCTGCTTGACATCTATCGTCAGGTTTT
GCACAAAGGCTCCTCTTCAGCCCTCACGCTCGCCTCTCTGCCCCTGTTTGAGTTGGAACA
AACCTCTGACTACCACTCCCCCGTCTTCAGCAAGGACCTGTCGTGCTCCACCCAGGTCAG
CAGCAGCGGGGCACCTCCCCCTGGCAGCTGCATCACACGCTCCTCAACCAACTCCCACCT
CTCCCAGGGTGGACTCCATCTCATCCTGGCGCCACCCAGCGAGCTCAATGCCTCCTCTTC
AACCGGCCTGACATCCTCTTCTTTCAGCCCATCACCGCTGCCTCATCACCATCATCATCA
CCATCACCACCATCGTCATCCTCATCACCATCATCATCCCCAGCCTCAGGCCACCACGCC
TGAAAGTGGCACAGATGAGGCTGTGGGGAGTTCTCCACCCATCCTCACCCCCAATAGTAT
CAGCAGTGGTGGCGGCGGTGGAGTTGGAGATGGAGGGTTTCCTCTTCTGGCAAGGCTTCC
ACCACCACCCCCTCCCAGCCGGAGTGGGGGCCAGGGCAACTTGCTACGAGCCACTTCCAC
GGACATGGAGGACTTTTGTGGAGGTTTAGGGATGCAGATGGAGGACAGCAATGTTGGGGA
GGACCTTAGCCTTGGGTTGGGACTGGGCAGCCTGGGACAGAAGCTACAGGGCGGCACCAA
CAGCAATGGCAGGTTAAATGCTAAGGAGGAGAGCTCCTGGAGGAGACATATGAGCCTGGA
GCTGCAGCCTCTGGTGCCACCAGCTGTGGGCTGCTGCTCTGGCCCCAGCCAGGTGGACCG
GGGCTTGGGCAAGTCAATGTCGGTGCAGGACCTGATGCAGGCAGCCCCAGGGACTGTCCA
GGACACCCACCACAGCCACAGCCTCTCATCTCCGAGCCCCAGTACAAGCAGTGACTCCCC
CATTGGCTTCCAATGTAGCCAACACCCTGGGGGAGGAGGGGGTGGTGGTGGTATAGGCAG
GAGTGGGGGAGGTGGATGGGGTGAGGAGGACCTCTTTATCAGTGACAGGGACATTGAGGC
ACAGGGATTTGACTTCCTGTCACTGGGGACTGCTGAGGCCCACACCTACTCCACGGAGCT
CCTGAGGACAGGGAGCAGAGCAGGGGCAGGGTCCCAAGGCTCTAACCGTAACCTGGCTAG
TGGTCACACATCCTCGCCTTCGGCTGGCAACTCCGAATTGCTGAACATGCCGCACGTGCG
GCTAAAATAA
>E.fuscoguttatus.29944_fus
------------------------------------------------------------
------------------------------------------------------ATGTTC
TCCGC--------------------CATCAGCTCCATCCTTCGTTATCACCCAAATTTAG
ACT----GCATGGAGATGGATGCCAGGCGTCAGCTCATCAACGAGGCCACTCCTGCATTG
ATTAATGGG-------------------------------------------------GT
CCTTGCTATTTTGAG------------------------------GTTCATCTTGGTGTT
CAGCTGCCTCGTCCTCTCTGTGTTCTCAACCATCCCGGCTCATCAGGACTTCTCCTCCTA
CTGTCTCCTCATTCTGGAGTTTGTGATGATTGTGGTGTTTGGGTTGGAGTACATCATCCG
TATCTGGTCGGCAGGATGCTGCTGTCGCTACAGAGGATGGCAGGGACGACTCCGCTTCGC
CAGGAAGCCTTTCTGCGTCATAGACATCATAGTGCTGATAGCGTCGGTGGCGGTGGTGTC
GGCTGGTAGCCAGGGAAATATCTTTGCCACCTCGGTCCTGCGGAGCCTGCGTTTCCTGCA
GATTCTACGCATGGTACGAATGGATCGAAGAGGAGGCACCTGGAAGCTGCTGGGCTCTGT
GGTCTACGCACACAGCAAGGAGCTGGTAACTGCCTGGTACATTGGCTTCCTGGTTCTCAT
CTTCTCTTCGTTCCTCGTCTACCTTGTGGAGAACAAGTTCAACAAGGACTTTGCGACTTA
CGCTGATGCTCTGTGGTGGGGCACGATCACGCTGACAACCATTGGTTACGGAGACAAGAC
ACCAAAGACATGGACAGGACGGATGCTGTCCGCAGGGTTTGCCCTCCTTGGCATCTCCTT
CTTTGCTTTGCCAGCTGGTATTCTGGGCTCAGGCTTTGCCCTGAAGGTCCAGGAGCAGCA
CAGACAGAAGCACTTTGAGAAGAGGAGAAACCCGGCCGCCTACCTCATCCAG--------
------------------------------------------------------------
-------------------------TGTGTTTGGCGTAGTTATGCGGCTGATGAGAACTC
GGTTTCCATTGCTACCTGGAAGCCTCACTTGAAGGCGTTGCATACCTGCAGCCCTACAAA
GAAGGAGCAGGGAGAGTCGACCACA-----------------------------------
----------------------AGTCAGAAGCTGAGCTTCAAGGAGCGGGTGAGGATGGC
GAGCCCCCGAGGTCAGAGCATCAAGAACAGGCAGACGTCTTCAGTGAACGACCGGCGCTC
TCCGGTGGCTGATGCTGGGACAGAGGGCACCAGCCCTGCTAAGGTGCAGAAGAGCTGGAG
CTTCAACGACCGCACACGCTTCAGACCCTCACTCCGCCTTAAGAGCCAGTCGCGCTCCAC
CACTGATGCAGACTCCAACATGGCGGCGGAGGATGGCTTCGATGAGAAAGGCTGTCACTG
TGACATCTCAGTGGAGGACTTGCTGCCCTCGGTCAAGTCTGTCATTAGAGCTGTCAGGAT
AATGAAGTTCCATGTAGCCAAGAAGAAGTTTAAGGAGACCCTGCGTCCTTATGATGTCAA
GGATGTGATTGAACAGTACTCTGCCGGTCACTTGGACATGCTGTGCCGCATCAAGAGCCT
GCAGACCA----------------------------------------------------
--------------------------------------------------------GAGT
GGACCAAATCCTTGGGAAAGGCCAGATCCCTCTGGATAAGAAGATTCGGGAGAAGCTGCT
GTCTGATGGAGATATGCTAGAGGACATGAGCATGCTGGGTCGTGTCTGTAAGGTGGAGCG
GCAGGTCCAGTCGATTGAGTCAAAGCTTGACTCCCTGCTTGACATCTATCGTCAGGTTTT
GCGCAAAGGCTCCTCTTCAGCCCTCACGCTCGCCTCTCTGCCCCTGTTTGAGTTGGAACA
AACCTCTGACTACCACTCCCCCGTCTTCAGCAAGGACCTGTCGTGCTCCACCCAGGTCAG
CAGCAGTGGGGCACCTCCCCCTGGCAGCTGCATCACACGCTCCTCAACCAACTCCCACCT
CTCCCAGGGTGGACTCCATCTCATCCTGGCGCCGCCCAGCGAGCTCAATGCCTCCTCTTC
AACCGGCCTGACATCCTCTTCTTTCAGCCCATCACCGCTGCCTCATCACCATCATCATCA
CCACCACCACCATCGCCATCCTCATCACCATCATCATCCCCCGCCTCAGGCCACCACACC
TGAAAGTGGCACAGATGAGGCTGTGGGGAGTTCTCCACCCATCCTCACCCCCAATAGTAT
CAGCAGTGGTGGCGGCGGCGGAGTTGGAGATGGAGGGTTTCCTCTTCTGGCAAGGCTTCC
ACCACCACCCCCTCCCAGCCGGAGTGGGGGCCAGGGCAGCTTGCTACGAGCCACTTCCAC
GGACATGGAGGACTTCTGTGGAGGTCTAGGGATGCAGATGGAGGACAACAATGTTGGGGA
GGACCTTAGCCTTGGGTTGGGACTGGGCAGCCTGGGACAGAAGCTACAGGGCGGCACCAA
CAGCAATGGCAGGTTAAATACTAAGGAGGAGAGCTCCTGGAGGAGACATATGAGCCTGGA
GCTGCAGCCTCTGGTGCCACCAGCTGTGGGCTGCTGCTCTGGCCCCAGCCAGGCAGACCG
GGGCTTGGGCAAGTCAATGTCGGTGCAGGACCTGATGCAGGCAGCCCCAGGGACTGTCCA
GGACACCCACCACAGCCACAGCCTCTCATCTCCGAGCCCCAGTACAAGCAGTGACTCCCC
CATTGGCTTCCACTGTAGCCAAGACCCTGGGGGAGGAGGGGGTGGTGGTGGTATAGGCAG
GAGTGGGGGAGGTGGATGGGGTGAGGATGACCTCTTTATCAGTGACAGGGACATTGAGAC
ACAGGGATTTGACTTCCTGTCACTGGGGACTGCTGAGGCCCACACCTACTCCACGGAGCT
CCTGAGGACAGGGAGCAGAGCAGGGGCAGGGTCCCAAGGCTCTAACCGTAACCTGGCTAG
TGGTCACACATCCTCGCCTTCGGCTGGCAACTCCGAATTGCTGAACATGCCGCACGTGCG
GCTAAAATAA
>Epmoa-GLEAN-10019581_moa
------------------------------------------------------------
------------------------------------------------------ATGAAA
GGCGC-------------------------------------GCTAGTGCCTGA------
------------------TATGCCCGCGGTCGTCTGGTGGGAGGGGCTA-----------
---AAGGAG-------------------------------------------------GA
AAAGGGAAGAGGTAG------------------------------GTTTATCTTGGTCTT
CAGCTGCCTCGTCCTCTCTGTGTTCTCAACCATCCCGGCTCATCAGGACTTCTCCTCCTA
CTGTCTCCTCATTCTGGAGTTTGTGATGATCGTGGTGTTTGGGTTGGAGTACATCATCCG
TATCTGGTCGGCAGGATGCTGCTGTCGCTACAGAGGATGGCAGGGACGACTCCGCTTCGC
CAGGAAGCCTTTCTGCGTCATAGACATCATAGTGCTGATAGCGTCGGTGGCGGTGGTGTC
GGCTGGTAGCCAGGGAAACATCTTTGCCACCTCGGTCCTGCGGAGCCTGCGTTTCCTGCA
GATTCTACGCATGGTACGAATGGATCGAAGAGGAGGCACCTGGAAGCTGCTGGGCTCTGT
GGTCTACGCACACAGCAAGGAGCTGGTAACCGCCTGGTACATCGGCTTCCTGGTTCTCAT
CTTCTCTTCGTTCCTCGTCTACCTTGTGGAGAACAAGTTCAACAAGGAGTTTGCGACTTA
CGCTGATGCTCTGTGGTGGGGCACGATCACGCTGACAACCATTGGTTACGGAGACAAGAC
ACCAAAGACATGGACAGGACGGATGCTGTCCGCAGGGTTTGCCCTCCTTGGCATCTCCTT
CTTTGCTTTGCCAGCTGGTATTCTGGGCTCAGGCTTTGCCCTGAAGGTCCAGGAGCAGCA
CAGACAGAAGCACTTTGAGAAGAGGAGAAACCCGGCCGCCTACCTCATCCAGGCTGCGTG
GCGTTATTACTCCACCGACAGCACCAGGCCCTACCTGGACGCCACTTGGCGGCACTATGA
GAGCCTCCTGCCTTCCCACAGGCATTGTGTTTGGCGTAGTTATGCGGCTGATGAGAACTC
GGTTTCCATTGCTACCTGGAAGCCTCACTTGAAGGCGTTGCATACCTGCAGCCCTACAAA
GAAGGAGCAGGGAGAGTCGACCACA-----------------------------------
----------------------AGTCAGAAGCTGAGCTTCAAGGAGCGGGTGAGGATGGC
GAGCCCCCGAGGTCAGAGCATCAAGAACAGGCAGACGTCTTCAGTGAACGACCGGCGCTC
TCCGGTGGCTGATGCTGGGACAGAGGGCACCAGCCCTGCTAAGGTGCAGAAGAGCTGGAG
CTTCAACGACCGCACACGCTTCAGACCCTCACTCCGCCTTAAGAGCCAGTCGCGCTCCAC
CACTGATGCAGACTCCAACATGGCAGCGGAGGATGGCTTCGATGAGAAAGGCTGTCACTG
TGACATCTCAGTGGAGGACTTGCTGCCCTCGGTCAAGTCTGTCATTAGAGCTGTCAGGAT
AATGAAGTTCCATGTAGCCAAGAAGAAGTTTAAGGAGACCCTGCGTCCTTATGATGTCAA
GGATGTGATTGAACAGTACTCTGCCGGTCACTTGGACATGCTGTGCCGCATCAAGAGCCT
GCAGACCA----------------------------------------------------
--------------------------------------------------------GAGT
GGACCAAATCCTTGGGAAAGGCCAGATCCCTCTGGATAAGAAGATTCGGGAGAAGCTGCT
GTCTGATGGAGATATGCTAGAGGACATGAGCATGCTGGGTCGTGTCTGTAAGGTGGAGCG
GCAGGTCCAGTCGATTGAGTCAAAGCTCGACTCCCTGCTTGACATCTATCGTCAGGTTTT
GCGCAAAGGCTCCTCTTCAGCCCTCACGCTCGCCTCTCTGCCCCTGTTTGAGTTGGAACA
AACCTCTGACTACCACTCCCCCGTCTTCAGCAAGGACCTGTCGTGCTCCACCCAGGTCAG
CAGCAGCGGGGCACCTCCCCCTGGCAGCTGCATCACACGCTCCTCAACCAACTCCCACCT
CTCCCAGGGTGGACTCCATCTCATCCTGGCGCCGCCCAGCGAGCTCAATGCCTCCTCTTC
AACCGGCCTGACATCCTCTTCTTTCAGCCCATCACCGCTGCCTCATCACCATCATCATCA
CCACCACCACCATCGTCATCCTCATCACCATCATCATCCCCAGCCTCAGGCCACCACGCC
TGAAAGTGGCACAGATGAGGCTGTGGGGAGTTCTCCACCCATCCTCACCCCCAATAGTAT
CAGCAGTGGTGGTGGCGGCGGAGTTGGAGATGGAG-------------------------
------------------------------------------------------------
------------------------------------------------------------
-----------------------------GCCTGGGACAGAAGCTACAGGGCGGCACCAA
CAGCAATGGCAGGTTAAATGCTAAGGAGGAGAGCTCCTGGAGGAGACATATGAGCCTGGA
GCTGCAGCCTCTGGTGCCACCAGCTGTGGGCTGCTGCTCTGGCCCCAGCCAGGTGGACCG
GGGCTTGGGCAAGTCAATGTCGGTGCAGGACCTGATGCAGGCAGCCCCAGGGACTGTCCA
GGACACCCACCACAGCCACAGCCTCTCATCTCCGAGCCCCAGTACAAGCAGTGACTCCCC
CATTGGCTTCCACTGTAGCCAAGACCCTGGGGGAGGAGGGGGTGGTGGTGGTATAGGCAG
GAGTGGGGGAGGTGGATGGGGTGAGGAGGACCTCTTTATCAGTGACAGGGACATTGAGAC
ACAGGGATTTGACTTCCTGTCACTGGGGACTGCTGAGGCCCACACCTACTCCACGGAGCT
CCTGAGGACAGGGAGCAGAGCAGGGGCAGGGTCCCAAGGCTCTAACCGTAACCTGGCTAG
TGGTCACACATCCTCGCCTTCGGCTGGCAACTCCGAATTGCTGAACATGCCGCACGTGCG
GCTAAAATAA
>C.altivelis-GLEAN-10025641_alt
------------------------------------------------------------
------------------------------------------------------------
------------------------------------------------------------
------------------------------------------------------------
------------------------------------------------------------
-------------AG------------------------------GTTCATCTTGGTCTT
CAGCTGCCTCGTCCTGTCTGTGTTCTCAACCATCCCGGCTCATCAGGACTTCTCCTCCTA
CTGTCTCCTCATTCTGGAGTTTGTGATGATTGTGGTGTTTGGGTTGGAGTACATCATCCG
TATCTGGTCGGCAGGATGCTGCTGTCGCTACAGAGGATGGCAGGGACGACTCCGCTTCGC
CAGGAAGCCTTTCTGCGTCATAGACATCATAGTGCTGATAGCGTCGGTGGCAGTGGTGTC
GGCTGGTAGCCAGGGAAACATCTTTGCCACCTCGGTCCTGCGGAGCCTGCGTTTCCTGCA
GATTCTACGCATGGTACGAATGGATCGAAGAGGAGGCACCTGGAAGCTGCTGGGCTCTGT
GGTCTACGCACACAGCAAGGAGCTGGTAACCGCCTGGTACATCGGCTTCCTGGTTCTCAT
CTTCTCTTCGTTCCTCGTCTACCTTGTGGAGAACAAGTTCAACAAGGAGTTTGCGACTTA
TGCTGATGCTCTGTGGTGGGGCACGATCACGCTGACAACCATTGGTTACGGAGACAAGAC
ACCAAAGACATGGACAGGACGGATGCTGTCCGCAGGGTTTGCCCTCCTTGGCATCTCCTT
CTTTGCTTTGCCAGCTGGTATTCTGGGCTCAGGCTTTGCCCTGAAGGTCCAGGAGCAGCA
CAGACAGAAGCACTTTGAGAAGAGGAGAAACCCGGCCGCCTACCTCATCCAG--------
------------------------------------------------------------
-------------------------TGTGTTTGGCGTAGTTATGCGGCTGATGAGAACTC
GGTTTCCATTGCTACCTGGAAGCCTCACTTGAAGGCGTTGCATACCTGCAGCCCTACAAA
GAAGGAGCAGGGAGAGTCCACCACA-----------------------------------
----------------------AGTCAGAAGCTGAGCTTCAAGGAGCGGGTGAGGATGGC
GAGCCCCCGAGGTCAGAGCATCAAGAACAGGCAGACATCTTCAGTGAACGACCGGCGCTC
CCCGGTGGCTGATGCTGGGACAGAGGGCACCAGCCCTGCTAAGGTGCAGAAGAGCTGGAG
CTTCAACGACCGCACACGCTTCAGACCCTCACTCCGCCTTAAGAGCCAGTCGCGCTCCAC
CACCGATGCAGACTCCAACATGGCAGCGGAGGATGGCTTCGATGAGAAAGGCTGTCACTG
TGACATCTCAGTGGAGGACTTGCTGCCCTCGGTCAAGTCTGTCATTAGAGCTGTCAGGAT
AATGAAGTTCCATGTAGCCAAGAAGAAGTTTAAGGAGACCCTGCGTCCTTATGATGTCAA
GGATGTGATTGAACAGTACTCTGCCGGTCACTTGGACATGCTGTGCCGCATCAAGAGCCT
GCAGACCA----------------------------------------------------
--------------------------------------------------------GAGT
GGACCAAATCCTTGGGAAAGGTCAGATCCCTCTGGATAAGAAGATTCGGGAGAAGCTGCT
GTCCGATGGAGATATGCTAGAGGACATGAGCATGCTGGGTCGTGTCTGTAAGGTGGAGCG
GCAGGTCCAGTCGATTGAGTCAAAGCTCGACTCCCTGCTTGACATCTATCGTCAGGTTTT
GCGCAAAGGCTCCTCTTCAGCCCTCACGCTCGCCTCTCTGCCCCTGTTTGAGTTGGAACA
AACCTCTGACTACCACTCCCCTGTCTTCAGCAAGGACCTGTCGTGCTCCACCCAGGTCAG
CAGCAGCGGGGCACCTCCCCCTGGCAGCTGCATCACACGCTCCTCAACCAACTCCCACCT
TTCCCAGGGTGGACTCCATCTCATCCTGGCGCCGCCCAGCGAGCTCAATGCCTCCTCTTC
AACCGGCCTAACATCCTCTTCTTTCAGCCCATCACCGCTGCCTCATCACCATCATCATCA
CCACCACCACCATCGTCATCCTCATCACCATCATCATCCCCAGCCTCAGGCCACCACGCC
TGAAAGTGGCACAGATGAGGCTGTGGGGAGTTCTCCACCCATCCTCACCCCCAATAGTAT
CAGCAGT---GGCGGCGGCGGAGTTGGGGATGGAGGGTTTCCTCTTCTGGCAAGGCTTCC
ACCACCACCCCCTCCCAGCCGGAGTGGGGGCCAGGGCAACTTGTTACGAGCCACTTCCAC
GGACATGGAGGACTTCTGTGGAGGTTTAGGGATGCAGATGGAGGACAGCAATGTTGGGGA
GGACCTTAGCCTTGGGTTGGGACTGGGCAGCCTGGGACAGAAGCTACAGGGCGGCACCAA
CAGCAATGGCAGGTTAAATGCTAAGGAGGAGAGCTCCTGGAGGAGACATATGAGCCTGGA
GCTGCAGCCTCTGGTGCCACCAGCTGTGGGCTGCTGCTCTGGCCCCAGCCAGGTGGACCG
GGGCTTGGGCAAGTCAATGTCGGTGCAGGACCTGATGCAGGCAGCCCCAGGGACTGTCCA
GGACACCCACCACAGCCACAGCCTCTCATCTCCGAGCCCCAGTACAAGCAGTGACTCCCC
CATTGGCTTCCACTGTAGCCAAGACCCTGGGGGAGGAGGGGGTGGTGGTGGTATAGGCAG
GAGTGGGGGAGGTGGATGGGGTGAGGAGGACCTCTTTATCAGTGACAGGGACATTGAGAC
ACAGGGATTTGACTTCCTGTCACTGGGGACTGCTGAGGCCCACACCTACTCCACGGAGCT
CCTGAGGACAGGGAGCAGAGCTGGGGCAGGGTCCCAAGGCTCTAACCGTAACCTGGCTAG
TGGTCACACATCCTCGCCTTCGGCTGGCAACTCCGAATTGCTGAACATGCCGCATGTGCG
GCTAAAATAA
