# Supplementary material for: Chromosome-Level Genome Assembly of the Speckled Blue Grouper (Epinephelus cyanopodus) Provides Insight into Its Adaptive Evolution
Source: Biology (Basel). 2022 Dec 13;11(12):1810. doi: 10.3390/biology11121810 (PMC9775623; doi:10.3390/biology11121810)
Supplement: Supplementary file 1 [file biology-11-01810-s001.zip › Supplemental Data/HO01646.align]

>Ecy-GLEAN-10023060_Ecy
ATGGATGTGGCAGCGGTAGAGGGGATGTCTCTGCCGGGTATCCGACTCCGGAATCGGCCG
ACGCAAGTGATGCCGAGCCAGAGGAAGGTCAAAGCGAGACGGAAAAGACGAAAGGAGTTG
GTTTTAATCCAGATATGCTTGTTCGGAGGCTTGCTCCTGGTCGTGAAGGGCTTTTCCTAC
TTAGCGGAAAATTCAGGTTTCGATGTCTCCAGCCACAGCAGCGGCGACCAGGAGAGATGG
GGAGGGAGGAGGCTACTGCAGGAAATGGACAACAGCAGCCTGGAGGAAGAGGAGAGAGAG
GAATCCAAGAACTGCACTGCTCCAGCGCACATGTGTTTTTCTCCCATATCCCTAAACATC
ATGCATAATGCACCGCGTCTCGGCCCGCGCTCTGCATGCAGTACTTCAAACCTCATCGCT
AATGGCAAGTGTACCGCGGAGGAGCGGCCTCAGCAGCGGAGCGACTCCCTTCAGACCATT
TACATGTTCTGTGCCCTGGCCCTCGTCTGTGATGACTACTTCGTCCCTTCCCTGGAGAAG
CTGTGTGAGCGTCTCCATCTCAGCGAGGACGTAGCAGGTGCCACCTTCATGGCCGCTGGC
AGCTCAGCTCCCGAGCTCTTCACATCCATCATAGGGGTGTTCATCACCAAAGGTGACGTT
GGTGTGGGGACCATCGTGGGTTCAGCTGTCTTCAACATTCTCTGCATCATCGGTGTGTGT
GGCTTCTTCGCCGGCCAGGCAGTGAAGCTCTCTCACTGGGCTCTTCTCCGAGATTCAATT
TATTACATTTTTTCTATCACGGCCCTCATCGTGTTTACTGACCTTGTGTTTGCGTGCAGG
TGGGAGTCTCTTGTTCTGATTCTTATGTATGCAGTCTACATCCTCATCATGAAGTTTAAC
GGCAGGGCACATCGCTACTTTGACCGTCGAAAGAAGAGCTCTGTGAATCTGTCCAACGGG
CTGACAGGAAGCACTGATCTGGAGGACAATGTCACGTGCGATGCCACTGCAGTGCTTCTT
AAGAAAGCTAACTTCCACTGTAAGCCGTCTGTGCTGATGGTGGATGAGCTGCTGTCTGCG
TACCCCCACCAGCTGTCTTTCTCCGAGGCCGGCATGAGGATCATGATCACCAGTCACTTC
TCCCCCAGGACCCGCCTTACCATGGCCTCTCGGATGCTCATCAACGAG------------
------------------------------------------------------------
------------------------GAGAACGGGATGGGCGGTGCCGAGCAGGGTCTCAAC
GGGAGGTGCAGACTTCAGCGACTGGAGTCTGGCAACGAGACAGAGAATGAAAACGAAGAT
AACGAGAACAATGAGAACGACGAGGAGGGAGAGGGAGAAGATGACAGTCAGGGCCCTCTG
GTGCCTTTCAAAGTTCCAGCTGGGGCTTGCAACAAGCTGAAGTGGCTCACAATGTGGCCG
CTGTCCCTACTTCTGTTCTTCACCGTGCCCAACTGTGGCAAGCGGCGCTGGGAGAGATGG
TTCATGGTCTCCTTCTTCACTGCCACCATCTGGATCGCTGGCCTCTCCTACATCATGGTC
TGGATGGTGACTGTGATCGGCTTCACTCTGGGCATTCCAGACGTAATCATGGGGATCACC
TTCCTCGCAGCAGGCACCAGTGTCCCAGACTGCATGGCCAGTGTTATAGTCGCACGGCAA
GGTCTGGGAGACATGGCCATCTCCAACTCCATAGGCAGTAATGTGTTTGACATCCTGGTG
GGCCTGGGTCTGCCCTGGGCGCTGCAAACACTCTGCATCGACTACGGCTCCATCATCCAT
CTGAACAGCAGAGGACTCATATTCTCTGTTGGACTCCTGCTAGCCTCAGTGTTTGTCACA
GTTCTCGGTGTCCATTTGAACAAATGGACTCTGGACTGGCGGCTGGGCTTGGCCTGCCTC
ATCATGTACGCCATCTTTCTATGCTTCTCCATCCTCATCGAGTTCAACGTCTTCATCTTC
GTCAACCTTCCCATGTGTCCAGACATCCACTGA
>Epmoa-GLEAN-10019585_moa
ATGGATGTGGCAGCGGTAGAGGGGATGTCTCTGCCGGGTATCCGACTCCGGAATCGGCCG
ACGCAAGTGATGCCGAGCCAGAGGAAGGTCAAAGCGAGGCGGAAAAGACGAAAGGAGTTG
GTTTTAATCCAGATCTGCTTGTTCGGAGGCTTGCTCCTGGTCGTGAAGGGCTTTTCCTAC
TTAGCGGAAAATTCAGGTTTCGATGTCTCCAGCCACAGCAGCGGCGACCAGGAGAGATGG
GGAGGGAGGAGGCTACTGCAGGAAATTGACAACAGCAGCCTGGAGGAAGAGGAGAGAGAG
GAATCTAAGAACTGCACTGCTCCAGCTC--------------------------------
--------TGCACGAGTTCCCGA-----------------------CAGACCTGTTCACA
CACAAAGAGCGAACAGAGGGAGCTGTGGCCCTGC---------ATGTCCTGTGTACCATT
TACATGTTCTGCGCCCTGGCCCTTGTCTGTGATGACTACTTCGTCCCCTCCCTGGAGAAG
CTGTGTGAGCGTCTCCATCTCAGCGAGGACGTAGCAGGTGCCACCTTCATGGCCGCTGGC
AGCTCAGCTCCCGAGCTCTTCACATCCATCATAGGGGTGTTCATCACCAAAGGTGACGTT
GGTGTGGGGACCATCGTGGGTTCAGCTGTCTTCAACATCCTCTGCATCATCGGTGTGTGC
GGCTTCTTCGCCGGCCAGGCAGTGAAGCTCTCTCACTGGGCTCTTCTCCGAGATTCAATT
TATTACATTTTTTCTATCACGGCCCTCATCGTGTTTACTGACCTTGTGTTTGCGTACAGG
TGGGAGTCTCTTGTTCTGATTCTTATGTATGCAGTCTACATCCTCATCATGAAGTTTAAC
GGCAGGGCACATCGCTACTTTGACCGTCGAAAGAAGAGCTCTGTGAATCTGTCCAACGGG
CTGACAGGAAGCACTGATCTGGAGGACAATGTCACGTGCGATGCCACTGCAGTGCTGCTT
AAGAAAGCTAACTTCCACTGTAAGCCGTCTGTGCTGATGGTGGATGAGCTGCTGTCTGCG
TACCCCCACCAGCTGTCTTTCTCCGAGGCCGGCATGAGGATCATGATCACCAGTCACTTC
TCCCCCAGAACCCGCCTCACCATGGCCTCTCGGATGCTCATCAACGAGAGACAAAGACTG
ATCAACACCACTGAGACTCGAGTCAACCGCATCACCAACGGCGACTCTGACTCCGCAGCC
AGGGCTCAGGGGAGGCGGGGGTTAGAGAATGGGATGGGCGGGGCTGAGCAGGGTCTGAAC
GGGAGGTGCAGACTTCAGCGACTGGAGTCTGGCAACGAGACAGAGAATGAAAACGAAGAT
AACGAGAACAATGAGAACGACGAGGAGGGAGAGGGAGAAGATGACAGTCAGGGCCCTCTG
GTGCCTTTCAAAGTTCCAGCGGGAGCTTGCAACAAGCTGAAGTGGCTCACGATGTGGCCG
CTATCCCTACTTCTGTTCTTCACCGTGCCCAACTGTGGCAAGCGGCGCTGGGAGAGATGG
TTCATGGTCTCCTTCTTCACCGCCACCATCTGGATCGCTGGCCTCTCCTACATCATGGTC
TGGATGGTGACTGTGATCGGCTTCACTCTGGGCATTCCAGACGTAATCATGGGGATCACC
TTCCTCGCAGCAGGCACCAGTGTCCCAGACTGCATGGCCAGTGTTATAGTCGCACGGCAA
GGTCTGGGAGACATGGCCATCTCCAACTCCATAGGCAGTAATGTGTTTGACATCCTGGTG
GGCCTGGGCCTGCCCTGGGCGCTGCAAACACTCTGCATCGACTACGGCTCCATCATCCAT
CTTAACAGCAGAGGACTCATATTCTCTGTTGGACTCCTGCTAGCCTCAGTGTTTGTCACA
GTTCTCGGTGTCCATTTGAACAAATGGACTCTGGACTGGCGGCTGGGCTTGGCCTGCCTC
ATCATGTACGCCATCTTTCTATGCTTCTCCATCCTCATCGAGTTCAACGTCTTCATCTTC
GTCAACCTTCCCATGTGTCCAGACATCCACTGA
>OF03094-RA_aka
ATGGATGTGGCAGCGGTAGAGGGGATGTCTCTGCCGGGTATCCGACTCCGGAATCGGCCG
ACGCAAGTGATGCCGAGCCAGAGGAAGGTCAAAGCGAGGCGGAAAAGACGAAAGGAGTTG
GTTTTAATCCAGATATGCTTGTTCGGAGGCTTGCTCCTGGTCGTGAAGGGCTTTTCCTAC
TTAGCGGAAAATTCAGGTTTCGATGTCTCCAGCCACAGCAGCGGCGACCAGGAGAGATGG
GGAGGGAGGAGGCTACTGCAGGAAATGGACAACAGCAGCCTGGAGGAAGAGGAGAGAGAG
GAATCTAAGAACTGCACTGCTCCAGCTC--------------------------------
--------TGCACGAGTTCCCAA-----------------------CAGACCTGTTCACA
CACAAAGAGCGAACAGAGGGAGCTGTGGCCCTGC---------ATGTCCTGTGTACCATT
TACATGTTCTGTGCCCTGGCCCTCGTCTGTGATGACTACTTCGTCCCCTCCCTGGAGAAG
CTGTGTGAGCGTCTCCATCTCAGCGAGGACGTAGCAGGTGCCACCTTCATGGCCGCTGGC
AGCTCAGCTCCCGAGCTCTTCACATCCATCATAGGGGTGTTCATCACCAAAGGTGACGTT
GGTGTGGGGACCATCGTGGGTTCAGCTGTCTTCAACATCCTCTGCATCATCGGTGTGTGT
GGCTTCTTCGCCGGCCAGGCAGTGAAGCTCTCTCACTGGGCTCTTCTCCGAGATTCAATT
TATTACATTTTTTCTATCACGGCCCTCATCGTGTTTATCTACGATGAGAAAGTGTGCTGG
TGGGAGTCTCTTGTTCTGATTCTTATGTATGCAGTCTACATCCTCATCATGAAGTTTAAC
GGCAGGGCACATCGCTACTTTGACCGTCGAAAGAAGAGCTCTGTGAATCTGTCCAACGGG
CTGACAGGAAGCACTGATCTGGAGGACAATGTCACGTGCGATGCCACTGCAGTGCTTCTT
AAGAAAGCTAACTTCCACTGTAAGCCGTCTGTGCTGATGGTGGATGAGCTGCTGTCTGCG
TACCCCCACCAGCTGTCTTTCTCCGAGGCCGGCATGAGGATCATGATCACCAGTCACTTC
TCCCCCAGGACCCGCCTCACCATGGCCTCTCGGATGCTCATCAACGAGAGACAAAGACTC
ATCAACACCACCGAGACTCGAGTCAATCGCATCACTAACGGCGACTCTGACTCCGCCGCC
AGGGCTCAGGGGAGGCGGGGGTTAGAGAACGGGATGGGCGGGGCTGAGCAGGGTCTGAAC
GGGAGGTGCAGACTTCAGCGACTGGAGTCTGGCAACGAGACAGAGAATGAAAACGAAGAT
AACGAGAACAATGAGAACGACGAGGAGGGAGAGGGAGAAGATGACAGTCAGGGCCCTCTG
GTGCCTTTCAAAGTTCCAGCTGGGGCTTGCAACAAGCTGAAGTGGCTCACAATGTGGCCG
CTGTCCCTACTTCTGTTCTTCACCGTGCCCAACTGTGGCAAGCGGCGCTGGGAGAGATGG
TTCATGGTCTCCTTCTTCACCGCCACCATCTGGATCGCTGGCCTCTCCTACATCATGGTC
TGGATGGTGACTGTGATCGGCTTCACTCTGGGCATTCCAGACGTAATCATGGGGATCACC
TTCCTCGCAGCAGGCACCAGTGTCCCAGACTGCATGGCCAGTGTTATAGTCGCACGGCAA
GGTCTGGGAGACATGGCCATCTCCAACTCCATAGGCAGTAATGTGTTTGACATCCTGGTG
GGCCTGGGTCTGCCCTGGGCGCTGCAAACACTCTGCATCGACTACGGCTCCATCATCCAT
CTTAACAGCAGAGGACTCATATTCTCTGTTGGACTCCTGCTAGCCTCAGTGTTTGTCACA
GTTCTCGGTGTCCATTTGAACAAATGGACTCTGGACTGGCGGCTGGGCTTGGCCTGCCTC
ATCATGTACGCCATCTTTCTATGCTTCTCCGTCCTCATCGAGTTCAACGTCTTCATCTTC
GTCAACCTTCCCATGTGTCCAGACATCCACTGA
>E.fuscoguttatus.29992_fus
ATGGATGTGGCAGCGGTAGAGGGGATGTCTCTGCCGGGTATCCGACTCCGGAATCGGCCG
ACGCAAGTGATGCCGAGCCAGAGGAAGGTCAAAGCGAGGCGGAAAAGACGAAAGGAGTTG
GTTTTAATCCAGATATGCTTGTTCGGAGGCTTGCTCCTGGTCGTGAAGGGCTTTTCCTAC
TTAGCGGAAAATTCAGGTTTCGATGTCTCCAGCCACAGCAGCGGCGACCAGGAGAGATGG
GGAGGGAGGAGGCTACTGCAGGAAATGGACAACAGCAGCCTGGAGGAAGAGGAGAGAGAG
GAATCTAAGAACTGCACTGCTCCAGCTC--------------------------------
--------TGCACGAGTTCCCGA-----------------------CAGACTTGTTCACA
CACAAAGAGCGAACAGAGGGAGCTGTGGCCCTGC---------ATGTCCTGTGTACCATT
TACATGTTCTGTGCCCTGGCCCTTGTCTGTGATGACTACTTCGTCCCCTCCCTGGAGAAG
CTGTGTGAGCGTCTCCATCTCAGCGAGGACGTAGCAGGTGCCACTTTCATGGCCGCTGGC
AGCTCAGCTCCCGAGCTCTTCACATCCATCATAGGGGTGTTCATCACCAAAGGTGACGTT
GGTGTGGGGACTATCGTGGGTTCAGCTGTCTTCAACATCCTCTGCATCATCGGTGTGTGC
GGCTTCTTCGCCGGCCAGGCAGTGAAGCTCTCTCACTGGGCTCTTCTCCGAGATTCAATT
TATTACATTTTTTCTATCACGGCCCTCATCGTGTTTATCTACGATGAGAAGGTGTGCTGG
TGGGAGTCTCTTGTTCTGATTCTTATGTATGCAGTCTACATCCTCATCATGAAGTTTAAC
AGCAGGGCACATCGCTACTTTGACCGTCGAAAGAAGAGCTCTGTGAATCTGTCCAACGGG
CTGACAGGAAGCACTGATCTGGAGGACAATGTCACGTGCGATGCCACTGCAGTGCTGCTT
AAGAAAGCTAACTTCCACTGTAAGCCGTCTGTGCTGATGGTGGATGAGCTGCTGTCTGCG
TACCCCCACCAGCTGTCTTTCTCCGAGGCCGGCATGAGGATCATGATCACCAGTCACTTC
TCCCCCAGAACCCGCCTCACCATGGCCTCTCGGATGCTCATCAACGAGAGACAAAGACTG
ATCAACACCACTGAGACTCGAGTCAACCGCATCACCAACGGCGACTCTGACTCCGCAGCC
AGGGCTCAGGGAAGGCGGGGGTTAGAGAATGGGATGGGTGGGGCTGAGCAGGGTCTGAAC
GGGAGGTGCAGACTTCAGCGACTGGAGTCTGGCAACGAGACAGAGAATGAAAACGAAGAT
AACGAGAACAATGAGAACGACGAGGAGGGAGAGGGAGAAGATGACAGTCAGGGCCCTCTG
GTGCCTTTCAAAGTTCCAGCTGGGGTGTGCAACAAGCTGAAGTGGCTTGCGATGTGGCCT
CTGTCCCTACTTCTGTTCTTCACCGTGCCCAACTGTGGCAAGCGGCGCTGGGAGAGATGG
TTCATGGTCTCCTTCTTCACCGCCACCATCTGGATCGCTGGCCTCTCCTACATCATGGTC
TGGATGGTGACTGTGATCGGCTTCACTCTGGGCATTCCAGACGTAATCATGGGGATCACC
TTCCTCGCAGCAGGCACCAGTGTCCCAGACTGCATGGCCAGTGTTATAGTCGCACGGCAA
GGTCTGGGAGACATGGCCATCTCCAACTCCATAGGCAGTAATGTGTTTGACATCCTGGTG
GGCCTGGGCCTGCCCTGGGCGCTGCAAACACTCTGCATCGACTACGGCTCCATCATCCAT
CTTAACAGCAGAGGACTCATATTCTCTGTTGGACTCCTGCTAGCCTCAGTGTTTGTCACA
GTTCTCGGTGTCCATTTGAACAAATGGACTCTGGACTGGCGACTGGGCTTGGCCTGCCTC
ATCATGTACGCCATCTTTCTATGCTTCTCCATCCTCATCGAGTTCAACGTCTTCATCTTC
GTCAACCTTCCCATGTGTCCAGACATCCACTGA
>XP-033480959.1_lan
ATGGATGTGGCAGCGGTAGAGGGGACGTCTCTGCCGGGTATCCGACTCCGGAATCGGCCG
ACGCAAGTGATGCCGAGCCAGAGGAAGGTCAAAGCGAGGCGGAAAAGACGAAAGGAGTTG
GTTTTAATCCAGATATGCTTGTTCGGAGGCTTGCTCCTGGTCGTGAAGGGCTTTTCCTTC
TTAGCGGAAAATTCAGGTTTTGATGTCTCCAGCCACAGCAGCGGCAACCAGGAGAGATGG
GGAGGGAGGAGGCTACTGCAGGAAATGGACAACAGCAGCCTGGAGGAAGAGGAGAGAGAG
GAATCTAAGAACTGCACTGCTCCAGCTC--------------------------------
--------TGCACGAGTTCCCGA-----------------------CAGACTTGTTCACA
CACAAAGAGCGAACAGAGGGAGCTGTGGCCCTGC---------ATGTCCTGTGTACCATT
TACATGTTCTGTGCCCTGGCCCTTGTCTGTGATGACTACTTCGTCCCCTCCCTGGAGAAG
CTGTGTGAGCGTCTCCATCTCAGCGAGGACGTAGCAGGTGCCACCTTCATGGCCGCTGGC
AGCTCAGCTCCCGAGCTCTTCACATCCATCATAGGGGTGTTCATCACCAAAGGTGACGTT
GGTGTGGGGACCATCGTGGGTTCAGCTGTCTTCAACATCCTCTGCATCATCGGTGTGTGC
GGCTTCTTCGCCGGCCAGGCAGTGAAGCTCTCTCACTGGGCTCTTCTCCGAGATTCAATT
TATTACATTTTTTCTATCACGGCCCTCATTGTGTTTATCTACGATGAGAAGGTGTGCTGG
TGGGAGTCTCTTGTTCTGATTCTTATGTATGCAGTCTACATCCTCATCATGAAGTTTAAC
GGCAGGGCACATCGCTACTTTGACCGTCGAAAGAAGAGCTCTGTGAATCTGTCCAATGGG
CTGACAGGAAGCACTGATCTGGAGGACAATGTCACGTGCGATGCCACTGCAGTGCTGCTT
AAGAAAGCTAACTTCCACTGTAAGCCGTCTGTGCTGATGGTGGATGAGCTGCTGTCTGCG
TACCCCCACCAGCTGTCTTTCTCCGAGGCCGGCATGAGGATCATGATCACCAGTCACTTC
TCCCCCAGAACCCGCCTCACCATGGCCTCTCGGATGCTCATCAATGAGAGACAAAGACTG
ATCAACACCACTGAGACTCGAGTCAACCGCATCACCAACGGCGACTCTGACTCCGCAGCC
AGGGCTCAGGGGAGGCGGGGGTTAGAGAATGGGATGGGCGGGGCTGAGCAGGGTCTGAAC
GGGAGGTGCAGACTTCAGCGACTGGAGTCTGGCAACGAGACAGAGAATGAAAACGAAGAT
AACGAGAACAATGAGAATGACGAGGAGGGAGAGGGAGAAGATGACAGTCAGGGCCCTCTG
GTGCCTTTCAAAGTTCCAGCTGGGGCGTGCAACAAGCTGAAGTGGCTCGCGATGTGGCCT
CTGTCCCTACTTCTGTTCTTCACCGTGCCCAACTGTGGCAAGCGGCGCTGGGAGAGATGG
TTCATGGTCTCCTTCTTCACCGCCACCATCTGGATCGCTGGCCTCTCCTACATCATGGTC
TGGATGGTGACTGTGATCGGCTTCACTCTGGGCATTCCAGACGTAATCATGGGGATCACC
TTCCTCGCAGCAGGCACCAGTGTCCCAGACTGCATGGCCAGTGTTATAGTCGCACGGCAA
GGTCTGGGAGACATGGCCATCTCAAACTCCATAGGCAGTAATGTGTTTGACATCCTGGTG
GGCCTGGGCCTGCCCTGGGCGCTGCAAACACTCTGCATCGACTACGGCTCCATCATCCAT
CTTAATAGCAGAGGACTCATATTCTCTGTTGGACTCCTGCTAGCCTCAGTGTTTGTCACA
GTTCTTGGTGTCCATTTGAACAAATGGACTCTGGACTGGCGGCTGGGCTTGGCCTGCCTC
ATCATGTACGCCATCTTTCTATGCTTCTCCATCCTCATCGAGTTCAACGTCTTCATCTTC
GTCAACCTTCCCATGTGTCCAGACATCCACTGA
>C.altivelis-GLEAN-10025646_alt
ATGGATGTGGCAGCGGTAGAGGGGATGTCTCTGCCGGGTATCCGACTCCGGAATCGGCCG
ACGCAAGTGATGCCGAGCCAGAGGAAGGTCAAAGCGAGGCGGAAAAGACGAAAGGAGTTG
GTTTTAATCCAGATATGCTTGTTCGGAGGCTTGCTCCTGATCGTGAAGGGCTTTTCCTAC
TTCGCGGAAAATTCAGGTTTTGATGTCTCCAGCCACAGCAGCGGCGACCAGGAGAGATGG
GGAGGGAGGAGGCTACTGCAGGAAATGGACAACAGCAGCCTGGAGGAAGAGGAGAGAGAG
GAATCTAAGAACTGCACTGCTCCAGCTC--------------------------------
--------TGCACGAGTTCCCGA-----------------------CAGACCTGTTCACA
CACAAAGAGCGAACAGAGGGAGCTGTGGCCCTGC---------ATGTCCTGTGTACCATT
TACATGTTCTGTGCCCTGGCCCTTGTCTGTGATGACTACTTCGTCCCCTCCCTGGAGAAG
CTGTGTGAGCGTCTCCATCTCAGCGAGGACGTAGCAGGTGCCACCTTCATGGCCGCTGGC
AGCTCAGCTCCCGAGCTCTTCACATCCATCATAGGGGTGTTCATCACCAAAGGTGACGTT
GGTGTGGGGACCATCGTGGGTTCAGCTGTCTTCAACATCCTCTGCATCATCGGTGTGTGC
GGCTTCTTCGCCGGCCAGGCAGTGAAGCTCTCTCACTGGGCTCTTCTCCGAGATTCAATT
TATTACATTTTTTCTATCACGGCCCTCATTGTGTTTATCTACGATGAGAAGGTGTGCTGG
TGGGAGTCTCTTGTTCTGATTCTTATGTATGCAGTCTACATCCTCATCATGAAGTTTAAC
GGCAGGGCACATCGCTACTTTGACCGTCGAAAGAAGAGCTCTGTGAATCTGTCCAACGGG
CTGACAGGAAGCACTGATCTGGAGGACAATGTCACGTGCGATGCCACTGCAGTGCTGCTT
AAGAAAGCTAACTTCCACTGTAAGCCGTCTGTGCTGATGGTGGATGAGCTGCTGTCTGCA
TACCCCCACCAGCTGTCTTTCTCCGAGGCCGGCATGAGGATCATGATCACCAGTCACTTC
TCCCCCAGAACCCGCCTCACCATGGCCTCTCGGATGCTCATCAACGAGAGACAAAGACTG
ATCAACACCACTGAGACTCGAGTCAACCGCATCACCAATGGCGACTCTGACTCCGCAGCC
AGGGCTCAGGGGAGGCGGGGGTTAGAGAATGGGATGGGCGGGGCTGAGCAGGGTCTGAAC
GGGAAGTGCAGACTTCAGCGACTGGAGTCTGGCAATGAGACAGAGAATGAAAACGAAGAT
AACGAGAACAATGAGAACGACGAGGAGGGAGAGGGAGAAGATGACAGTCAGGGCCCTCTG
GTGCCTTTCAAAGTTCCAGCCGGGGCGTGCAACAAGCTGAAGTGGCTCGCGATGTGGCCT
CTGTCCCTACTTCTGTTCTTCACCGTGCCCAACTGTGGCAAGCGGCGCTGGGAGAGATGG
TTCATGGTCTCCTTCTTCACCGCCACCATCTGGATCGCTGGCCTCTCCTACATCATGGTC
TGGATGGTGACTGTGATCGGCTTCACTCTGGGCATTCCAGACGTAATCATGGGGATCACC
TTCCTCGCAGCAGGCACCAGTGTCCCAGACTGCATGGCCAGTGTTATAGTGGCACGGCAA
GGTCTGGGAGACATGGCCATCTCCAACTCCATAGGCAGTAATGTGTTTGACATCCTGGTG
GGCCTGGGCCTGCCCTGGGCGCTGCAAACACTCTGCATCGACTACGGCTCCATCATCCAT
CTTAACAGCAGAGGACTCATATTCTCTGTTGGACTCCTGCTAGCCTCAGTGTTTGTCACA
GTTCTCGGTGTCCATTTGAACAAATGGACTCTGGACTGGCGGCTGGGCTTGGCCTGCCTC
ATCATGTACGCCATCTTTCTATGCTTCTCCATCCTCATCGAGTTCAACGTCTTCATCTTC
GTCAACCTTCCCATGTGTCCAGACATCCACTGA
