# Supplementary material for: Chromosome-Level Genome Assembly of the Speckled Blue Grouper (Epinephelus cyanopodus) Provides Insight into Its Adaptive Evolution
Source: Biology (Basel). 2022 Dec 13;11(12):1810. doi: 10.3390/biology11121810 (PMC9775623; doi:10.3390/biology11121810)
Supplement: Supplementary file 1 [file biology-11-01810-s001.zip › Supplemental Data/HO01651.align]

>E.fuscoguttatus.30103_fus
------------------------ATG------------------------------ATG
AGTGTAG-----------------------------------------------------
------------------------------------------------------------
-----------------------------------------CATTGACTCTGTCTCTCCT
GGTGTCCTCTTACTCTTCACCCAAGTGGAAG----------------------CAGATGC
AGATACTTGACAAGTTCCCAATTGAGGGAGGGCAGAAAGACCCAAAGAAGAGGATCATCC
CATTTCTCCCAGGCAAAATCCTGTTCCGGAGGAGTCATGTGCGAGACGTGGCCATGAAGC
GCCTGCGTTTCATCGACGACTACTGCAGGGCACTGGTGCGACTCCCCCCTCAGATCTCTC
AGAGCGAGGAGGTGCTGCGCTTCTTTGAGACAAAAGCTGAGGACGTCAACCCCCCTGTGG
AGGACTATGGCTCCAAGCGCAAGTCGGTATGGATGTACGGCTTTACAGACAGCCCGAGGA
AAGAGGCCTCAGGGATTGACAGCTCGGAGCCCATGGTGCTGGAGCAGTACGTGGCCGTGG
CCAACTACGAGAGGCAGGAGAACTCGGAGATCAACCTCAAGGCCGGCGAGACGGTGGACG
TGATTGAGAAGAGTGAAAGTGGTTGGTGGTTTGTCAGCACAGCGGAGGAGCAGGGCTGGG
TGCCGGCCACATACCTGGACTCCCAGAATGTAACCAGAGACGATTTGGATCTGGGCACAT
CCAGGACTGGAGAAGTTACCAAAAGACGCAAGGCGCATCTGAAGAGGCTGGACCGCCGCT
GGACCCTGGGGGGTATAGTCAACCGCCAGCAGAGCAGAGAGGAGAAATACGTGACGATAC
AGCCGCACACCAGTCAAGGGAAGGATGAAGTCAGCTTTGAGAAAGGGGTCACCGTGGAGG
TCATCCAGAAGAACTTGGAGGGCTGGTGGTACATCAGATACTTAGGAAAAGAGGGCTGGG
CTCCTGCCTCCTACTTGAAAAAGGTGAAAGAGGACTTCTCCCCCCGAAAGAAGACCCTCA
CTGGCCCCGTGGAGATCATCGGCAACATCATGGAGATCAGCAACCTGTTACAAAAGAAGT
CAGTCAGCGAGAAGGACATCCAGACAGACGGCGAGGGGAGCACCACGCCGGAGCGCCACA
TCTCCAAAAGCGAGATCAGCCTGCCCATGCCCTATAACTCTGAAATCAACGCCGAGACAG
GCAGGAGGCTGAGCGCGGGCCGTGACACCAACAGCCCGTGTCTGGGAATAGCAGCGAGCG
CCGCCCTAAATGAAAATAAAACAAGGGGTGAGCCAGGGTCCCCAGCTGTCGCAAGAGTGG
CGCCGCATAGAGTGGAAATT---------------GGATCTCCAAATCTGCGACAAAAAC
CTCCCCCACGAAGAGAACCCAACATGGGATTCCAGTTACCAAAGCCACCAGAGCCCCCTG
CTGTGGAAGCAGAATATTACACTATAGCAGATTTCCAGTCCTCGATCTCTGATGGCATCA
GTTTCCGTGGAGGACAAAAGGCTGATGTTATTGAGAAGAACCCCGGAGGCTGGTGGTATG
TGCAGATTGGCGAGATGGAGGGCTGGGCCCCCTGCTCCTACATCGACAAGCGCAAGAAAC
CAAACCTCAGCCGTAGGACCAGCACCCTGACCCGGCCCAAAGTCCCACCCCCAGCTCCGC
CTGTCAAAAAACAAGAGTCCGAGGAGGCTCCCCCTCCCGCCAACTCTGCCTCTAAAGTTT
CCGAGCCACCAAGCAGGCCTGTGTACGAGGAACCTGAATATGATGTTCCTGCAATCGGGT
GTGAAGGTGAATCGGACACAGATTCCCTGAAGGATGACCGCGCCCTGGATGTGAAGATCA
GCAGTGTTGTCAGCGACAAGTACCGCAGCTCACCTCCTTCCTCCAAGGCCTCTCCTCCTG
TCTGCAAGGCATCACCTGTGTTCACCCACCGAAGAGCTTCCTTCAGGTCAGGAGAGGACG
TCGCGAAAGAAGAGTGTGTCTATGAGAACGATGGCTTCAGGCCAAGCAGTGGTGTTGAAG
GAACTAAAGTTAAAGTCTCGAGTGAGCCAAGTTCCCCAAGGAGCTACCATTCCTCCACAG
TCCCACGCAAACCCTCTGGATCCTCACCTTTAGCTGGTAGACCCATGAAGACCATGACAC
CAGAGATGACCCGGAGAAGCCAGACCTTGGGCAGACACATAGATATCAGCCTTAGATCAC
AGGACAACAGCCCCCACTCTTCATCAGACGAATTGAGCAGAGGCCCCAAGAAAGGCTCTG
TCTTCACCCGGGATGTGGAACAGAGAATAGGCCAGAGCCCCTCCACCAGGCCCAAGCCTT
CTGTCAGACCTAAACCACTTCTGACCAAATCAGAGCCCCAGAGTCCCGAGAGGATGGACA
TCAGCTCTCTGAGACGGCAGCTGAGGCCTACAAGTCAGTTTCGACATGGCCTTAAAACTA
CTCGTGGGGACGACTCTGAAACAGCTTCTGTCATCTCATCAGAGGACTCAATGTGCTCAC
GCAGTACCTCAGATCTCTCCTCTGTTTACTCCAAAGGGAGCCGTGGGGACTCAGATGTAG
AAGGCCCCACTCTGTACCGCTCTCTGGATGCCTACAAGAAGGTCCAGGACTCTGAGATCA
GCTTTCCAGCCGGGGTGGAGGTTGAGGTTCTGGAAAAGCAAGAGAGTGGTTGGTGGTACA
TCCGTTGGGGATCCGAGGAGGGTTGGGCTCCCTCATACTACCTGGAACCTGTTAGACAAG
TGGGTGATGTAGGTGGGTTAGAACTAGATGGTCACGGGAGTGGCAGCAGTAAGTCAAACA
GCCTGGAGAAAAATGAGCAGCACGTTTTGGCCCTCAATAACATCAATATTCAGGGTCTGA
GCCAGCAGCATCAAGGCATGAGGAGGAACACTCCACCAATTCCTTCTAAGCCCCCTGGTG
GCTTCTCGAAACCATCCGGGATGGTTAACGGGGGTGTTCGAATGAGGAACGGGGTACGCC
AGGTGGCAGTGAGGCCTCAGTCTGTATTTGTGACCACAACACAGCCAGCCAAGGATGGGC
ACTACATGACGGGGTCTCTGAGGCGAAATGACTCTCTTGGTAGAAGTGATCATTACGGCT
CTGGTTCGGCCACTCTTGGTGTCCGCCGAAACGCCTCCTTCAGCACCGTGCGGCCACATG
TAGTTGTTGAAAGTCAGACGAGGCCCGCAGAGCGCTCCAGCCTGGGGTCCTCGGGGAGCG
CATTCAGCACAAGTAATGTCCAGGACACCCTTAGCAGAGTTAACCAACGCAACGGCATCC
CTGTGTCCACAGTTCGACCCAAGCCTATAGAGAAGAATCAACTGATCCACAATAACCTTG
GCAGGGATGTGTACGTCTCCATTGCTGACTATCGTGGCGATGAGGAAACAATGGGTTTCA
CTGAGGGCACCTGTCTGGAAGTGTTAGAAAGAAACCCCAATGGATGGTGGTACTGCCAGG
TGCAGGACAGCCTGCTTCCCCGCAAGGGCTGGGTCCCCTCCAACTACCTAGAGCGGAAAA
AATAA
>C.altivelis-GLEAN-10025652_alt
------------------------ATGCAGTTTCGGACTGTGCTGGACGTGAAAGTCGTG
GACGTGGAGAAGAGGCGCAATCCGTCCAAACACTAC------------------------
------------------------------------------------------------
---------------------------------GTATATCTCATCAATGTCACCTACTCT
GATAACACCTCGCACATCATCTA--CAGAAGATACAGCAAATTCTTTGACCTACAGATGC
AGATACTTGACAAGTTCCCAATTGAGGGAGGGCAGAAAGACCCAAAGAAGAGGATCATCC
CATTTCTCCCAGGCAAAATCCTGTTCCGGAGGAGTCATGTGCGAGACGTGGCCATGAAGC
GCCTGCGTTTCATCGACGACTACTGCAGGGCACTGGTGCGACTCCCCCCTCAGATCTCTC
AGAGCGAGGAGGTGCTGCGCTTCTTTGAGACAAAAGCTGAGGACGTCAACCCCCCTGTGG
AGGACTATGGCTCCAAGCGCAAGTCGGTATGGATGTACGGCTTTACAGACAGCCCGAGGA
AAGAGGCCTCAGGGATTGACAGCTCGGAGCCCATGGTGCTGGAGCAGTACGTGGCTGTGG
CCAACTACGAGAGGCAGGAGAACTCGGAGATCAACCTCAAGGCCGGCGAGACGGTGGACG
TGATTGAGAAGAGTGAAAGTGGTTGGTGGTTTGTCAGCACAGCAGAGGAGCAGGGCTGGG
TGCCGGCCACATACCTGGACTCCCAGAATGTAACCAGAGACGATTTGGATCTGGGCACAT
CCAGGACTGGAGAAGTAACCAAAAGACGCAAGGCGCATCTGAAGAGGCTGGACCGCCGCT
GGACCCTGGGGGGTATAGTCAACCGCCAGCAGAGCAGAGAGGAGAAATACGTGACGATAC
AGCCGCACACCAGTCAAGGGAAGGATGAAGTCAGCTTTGAGAAAGGGGTCACCGTGGAGG
TCATCCAGAAGAACTTGGAGGGCTGGTGGTACATCAGATACTTAGGAAAAGAGGGCTGGG
CTCCTGCCTCCTACTTGAAAAAGGTGAAAGAGGACTTCTCCCCCCGAAAGAAGACCCTCA
CTGGCCCCGTGGAGATCATCGGCAACATCATGGAGATCAGCAACCTGTTACAAAAGAAGT
CAGTCAGCGAGAAGGACATCCAGACAGACGGCGAGGGTAGCACCACGCCGGAGCGCCACA
TCTCCAAAAGCGAGATCAGCCTGCCCATGCCCTATAACTCTGAAATCAACGCCGAGACGG
GCAGGAGGCTGAGCGCGGGCCGTGACACCAACAGCCCGTGTCTGGGAATAGCAGCGAGCG
CCGCCCTAAATGAAAATAAAACGAGGGGTGAGCCAGGGTCCCCAGCTGTCGCAAGAGTGG
CGCCGCATAGAGTGGAAATT---------------GGGTCTCCAAATCTGCGACAAAAAC
CTCCCCCACGAAGAGAACCCAACATGGGATTCCAGTTACCAAAGCCACCAGAGCCCCCTG
CTGTGGAAGCAGAATATTACACTATAGCAGATTTCCAGTCCTCGATCTCTGATGGCATCA
GTTTCCGTGGAGGACAAAAGGCTGATGTTATTGAGAAGAACCCCGGAGGCTGGTGGTATG
TGCAGATTGGCGAGATGGAGGGCTGGGCCCCCTGCTCCTACATCGACAAGCGCAAGAAAC
CAAACCTCAGCCGTCGGACCAGCACCCTGACCCGGCCCAAAGTCCCACCCCCAGCTCCGC
CTGTCAAAAAACAAGAGTCCGAGGAGGCTCCCCCTCCCGCCAACTCTGCCTCTAAAGTTT
CCGAGCCACCAAGCAGGCCTGTGTACGAGGAACCTGAATATGATGTTCCTGCAATCGGGT
GTGAAGGTGAATCGGACACAGATTCCCGGAAGGATGACCGTGCCCTGGATGTGAAGATCA
GCAGTGTTGTCAGCGACAAGTACCGCAGCTCACCTCCTTCCTCCAAGGCCTCTCCTCCTG
TCTGCAAGGCATCACCTGTGTTCACCCACCGAAGAGCTTCCTTCAGGTCCGGAGAGGACA
TCGCAAAAGAAGAGTGTGTCTATGAGAACGATGGCTTCAGGCCAAGCAGTGGTGTTGAAG
GAACTAAAGTTAAAGTCTCGAGTGAGCCAAGTTCCCCAAGGGGCTACCATTCCTCCACAG
TCCCACGCAAACCCTCTGGATCCTCACCTTTAGCTGGTAGACCCATGAAGACCATGACAC
CAGAGATGACCCGGAGAAGCCAGACCTTGGGCAGACACATAGATATCAGCCTTAGATCAC
AGGACAACAGCCCCCACTCTTCATCAGACGAATTGAGCAGAGGCCCCAAGAAAGGCTCTG
TCTTCACCCGGGATGTGGAACAGAGAATAGGCCAGAGCCCCTCCACCAGGCCCAAGCCTT
CTGTCAGACCTAAACCACTTCTGACCAAATCAGAGCCCCAGAGTCCCGAGAGGATGGACA
TCAGCTCTCTGAGACGGCAGCTGAGGCCTACAAGTCAGTTTCGACATGGCCTTAAAACTA
CTCGTGGGGACGACTCTGAAACAGCTTCTGTCATCTCATCAGAGGACTCAATGTGCTCAC
GCAGTACCTCAGATCTCTCCTCTGTTTACTCCAAAGGGAGCCGTGGGGACTCAGATGTAG
AAGGCCCCACTCTGTACCGCTCTCTGGATGCCTACAAGAAGGTCCAGGACTCTGAGATCA
GCTTTCCAGCGGGGGTGGAGGTTGAGGTTCTGGAAAAGCAAGAGAGTGGTTGGTGGTACA
TCCGTTGGGGATCTGAGGAGGGTTGGGCTCCCTCATACTACCTGGAACCTGTTAGACAAG
TGGGTGATGTAAGTGGGTTAGAACTAGATGGTCACGGGAGTGGCAGCAGTAAGTCAAACA
GCCTGGAGAAAAATGAGCAGCACGTTTTGGCCCTCAATAACATCAATATTCAGGGTCTGA
GCCAGCAGCATCAAGGCATGAGGAGGAACACTCCACCAATTCCTTCTAAGCCCCCTGGTG
GCTTCTCGAAACCATCCGGGATGGTTAACGGGGGTGTTCGAATGAGGAACGGGGTACGCC
AGGTGGCGGTGAGGCCTCAGTCTGTATTTGTGACCACAACACAGCCAGCCAAGGATGGGC
ACTACATGACGGGGTCTCTGAGGCGAAATGACTCTCTTGGTAGAAGTGATCATTACGGCT
CTGGTTCGGCCACTCTTGGTGTCCGCCGAAACGCCTCCTTCAGCACAGTGCGGCCACATG
TAGTTGTTGAAAGTCAGACGAGGCCCGCAGAGCGCTCCAGCCTGGGGTCCTCAGGGAGCG
CATTCAGCACAAGTAATGTCCAGGACACCCTTAGCAGAGTTAACCAACGCAACGGCATCC
CTGTGTCCACAGTTCGACCCAAGCCTATAGAGAAGAACCAACTGATCCACAATAACCTTG
GCAGGGATGTGTACGTCTCCATTGCTGACTATCGTGGTGATGAGGAAACAATGGGTTTCA
CTGAGGGCACCTGTCTGGAAGTGTTAGAAAGAAACCCCAATGGATGGTGGTACTGCCAGG
TGCAGGACAGCCTGCTTCCCCGCAAGGGCTGGGTCCCCTCCAACTACCTAGAGCGGAAAA
AATAA
>XP-033479366.1_lan
ATGCATAGCCTTTGCAGGGTCAAGATGCAGTTTCGGACTGTGCTGGACGTGAAAGTCGTG
GACGTGGAGAAGAGGCGCAATCCGTCCAAACACTAC------------------------
------------------------------------------------------------
---------------------------------GTATATCTCATCAATGTCACCTACTCT
GATAACACCTCGCACATCATCTA--CAGAAGATACAGCAAATTCTTTGACCTACAGATGC
AGATACTTGACAAGTTCCCAATTGAGGGAGGGCAGAAAGACCCAAAGAAGAGGATCATCC
CATTTCTCCCAGGCAAAATCCTGTTCCGGAGGAGTCATGTGCGAGACGTGGCCATGAAGC
GCCTGCGTTTCATCGACGACTACTGCAGGGCACTGGTGCGACTCCCCCCTCAGATCTCTC
AGAGCGAGGAGGTGCTGCGCTTCTTTGAGACAAAAGCTGAGGACGTCAACCCCCCTGTGG
AGGACTATGGCTCCAAGCGCAAGTCGGTATGGATGTACGGCTTTACAGACAGCCCGAGGA
AAGAGGCCTCAGGGATTGACAGCTCGGAGCCCATGGTGCTGGAGCAGTACGTGGCCGTGG
CCAACTACGAGAGGCAGGAGAACTCGGAGATCAACCTCAAGGCCGGCGAGACGGTGGACG
TGATTGAGAAGAGTGAAAGTGGTTGGTGGTTTGTCAGCACAGCGGAGGAGCAGGGCTGGG
TGCCGGCCACATACCTGGACTCCCAGAATGTAACCAGAGACGATTTGGATCTGGGCACAT
CCAGGACTGGAGAAGTTACCAAAAGACGCAAGGCGCATCTGAAGAGGCTGGACCGCCGCT
GGACCCTGGGGGGTATAGTCAACCGCCAGCAGAGCAGAGAGGAGAAATACGTGACGATAC
AGCCGCACACCAGTCAAGGGAAGGATGAAGTCAGCTTTGAGAAAGGGGTCACCGTGGAGG
TCATCCAGAAGAACTTGGAGGGCTGGTGGTACATCAGATACTTAGGAAAAGAGGGCTGGG
CTCCTGCCTCCTACTTGAAAAAGGTGAAAGAGGACTTCTCCCCCCGAAAGAAGACCCTCA
CTGGCCCCGTGGAGATCATCGGCAACATCATGGAGATCAGCAACCTGTTACAAAAGAAGT
CAGTCAGCGAGAAGGACATCCAGACAGACGGCGAGGGTAGCACCACGCCGGAGCGCCACA
TCTCCAAAAGCGAGATCAGCCTGCCCATGCCCTATAACTCTGAAATCAACGCCGAGACGG
GCAGGAGGCTGAGCGCGGGCCGTGACACCAACAGCCCGTGTCTGGGAATAGCAGCGAGCG
CCGCCCTAAATGAAAATAAAACGAGGGGTGAGCCAGGGTCCCCAGCTGTCGCAAGAGTGG
CGCCGCATAGAGTGGAAATTGGCTTTGATGCTATAGGGTCTCCAAATCTGCGACAAAAAC
CTCCCCCACGAAGAGAACCCAACATGGGATTCCAGTTACCAAAGCCACCAGAGCCCCCTG
CTGTGGAAGCAGAATATTACACTATAGCAGATTTCCAGTCCTCGATCTCTGATGGCATCA
GTTTCCGTGGAGGACAAAAGGCTGATGTTATTGAGAAGAACCCCGGAGGCTGGTGGTATG
TGCAGATTGGCGAGATGGAGGGCTGGGCCCCCTGCTCCTACATTGACAAGCGCAAGAAAC
CAAACCTCAGCCGTCGGACCAGCACCCTGACCCGGCCCAAAGTCCCACCCCCAGCTCCGC
CTGTCAAAAAACAAGAGTCCGAGGAGGCTCCCCCTCCCGCCAACTCTGCCTCTAAAGTTT
CCGAGCCACCAAGCAGGCCTGTGTACGAGGAACCTGAATATGATGTTCCTGCAATCGGGT
GTGAAGGTGAATCGGACACAGATTCCCTGAAGGATGACCGCGCCTTGGATGTGAAGATCA
GTAGTGTTGTCAGCGACAAGTACCGCAACTCACCTCCTTCCTCCAAGGCCTCTCCTCCTG
TCTGCAAGGCATCACCTGTGTTCACCCACCGAAGAGCTTCCTTCAGGTCTGGAGAGGACA
TCGCGAAAGAAGAGTGTGTCTATGAGAACGAAGGCTTCAGGCCAAGCAGTGGTGTTGAAG
GAACTAAAGTTAAAGTCTCGAGTGAGCCAAGTTCCCCAAGGAGCTACCATTCCTCCACAG
TCCCACGCAAACCCTCTGGATCCTCACCTTTAGCTGGTAGACCCATGAAGACCATGACAC
CAGAGATGACCCGGAGAAGCCAGACCTTGGGCAGACACATAGATATCAGCCTTAGATCAC
AGGACAACAGCCCCCACTCTTCATCAGACGAATTGAGCAGAGGCCCCAAGAAAGGCTCTG
TCTTCACCCGGGATGTGGAACAGAGAATAGGCCAGAGCCCCTCCACCAGGCCCAAGCCTT
CTGTCAGACCTAAACCACTTCTGACCAAATCAGAGCCCCAGAGTCCCGAGAGGATGGACA
TCAGCTCTCTGAGACGGCAGCTGAGGCCTACAAGTCAGTTTCGACATGGCCTTAAAACTA
CTCGTGGGGACGACTCTGAAACAGCTTCTGTCATCTCATCAGAGGACTCAATGTGCTCAC
GCAGTACCTCAGATCTCTCCTCTGTTTACTCCAAAGGGAGCCGTGGGGACTCAGATGTAG
AAGGCCCCACTCTGTACCGCTCTCTGGATGCCTACAAGAAGGTCCAGGACTCTGAGATCA
GCTTTCCAGCGGGGGTGGAGGTTGAGGTTCTGGAAAAGCAAGAGAGTGGTTGGTGGTACA
TCCGTTGGGGATCCGAGGAGGGTTGGGCTCCCTCATACTACCTGGAACCTGTTAGACAAG
TGGGTGATGTAGGTGGGTTAGAACTAGATGGTCACGGGAGTGGCAGCAGTAAGTCAAACA
GCCTGGAGAAAAATGAGCAGCACGTTTTGGCCCTCAATAACATCAATATTCAGGGTCTGA
GCCAGCAGCATCAAGGCATGAGGAGGAACACTCCACCAATTCCTTCTAAGCCCCCTGGTG
GCTTCTCGAAACCATCCGGGATGGTTAACGGGGGTGTTCGAATGAGGAACGGGGTACGCC
AGGTGGCGGTGAGGCCTCAGTCTGTATTTGTGACCACAACACAGCCAGCCAAGGATGGGC
ACTACATGACGGGGTCTCTGAGGCGAAATGACTCTCTTGGTAGAAGTGATCATTACGGCT
CTGGTTCGGCTACTCTTGGTGTCCGCCGAAACGCCTCCTTCAGCACCGTGCGGCCACATG
TAGTTGTTGAAAGTCAGACGAGGCCCGCAGAGAGCTCCAGCCTGGGGTCCTCAGGGAGCG
CATTCAGCACAAGTAATGTCCAGGACGCCCTTAGCAGAGTTAACCAACGCAACGGCATCC
CTGTGTCCACAGTTCGACCCAAGCCTATAGAGAAGAACCAACTGATCCACAATAACCTTG
GCAGGGATGTGTACGTCTCCATTGCTGACTATCGTGGCGATGAGGAAACAATGGGTTTCA
CTGAGGGCACCTGTCTGGAAGTGTTGGAAAGAAACCCCAATGGATGGTGGTACTGCCAGG
TGCAGGACAGCCTGCTTCCCCGCAAGGGCTGGGTCCCCTCCAACTACCTAGAGCGGAAAA
AATAA
>Epmoa-GLEAN-10019591_moa
------------------------ATGCAGTTTCGGACTGTGCTGGACGTGAAAGTCGTG
GACGTGGAGAAGAGGCGCAATCCGTCCAAACACTAC------------------------
------------------------------------------------------------
---------------------------------GTATATCTCATCAATGTCACCTACTCT
GATAACACCTCGCACATCATCTA--CAGAAGATACAGCAAATTCTTTGACCTACAGATGC
AGATACTTGACAAGTTCCCAATTGAGGGAGGGCAGAAAGACCCAAAGAAGAGGATCATCC
CATTTCTCCCAGGCAAAATCCTGTTCCGGAGGAGTCATGTGCGAGACGTGGCCATGAAGC
GCCTGCGTTTCATCGACGACTACTGCAGGGCACTGGTGCGACTCCCCCCTCAGATCTCTC
AGAGCGAGGAGGTGCTGCGCTTCTTTGAGACAAAAGCTGAGGACGTCAACCCCCCTGTGG
AGGACTATGGCTCCAAGCGCAAGTCGGTATGGATGTACGGCTTTACAGACAGCCCGAGGA
AAGAGGCCTCAGGGATTGACAGCTCGGAGCCCATGGTGCTGGAGCAGTACGTGGCTGTGG
CCAACTACGAGAGGCAGGAGAACTCGGAGATCAACCTCAAGGCCGGCGAGACGGTGGACG
TGATTGAGAAGAGTGAAAGTGGTTGGTGGTTTGTCAGCACAGCGGAGGAGCAGGGCTGGG
TGCCGGCCACATACCTGGACTCCCAGAATGTAACCAGAGACGATTTGGATCTGGGCACAT
CCAGGACTGGAGAAGTTACCAAAAGACGCAAGGCGCATCTGAAGAGGCTGGACCGCCGCT
GGACCCTGGGGGGTATAGTCAACCGCCAGCAGAGCAGAGAGGAGAAATACGTGACGATAC
AGCCGCACACCAGTCAAGGGAAGGATGAAGTCAGCTTTGAGAAAGGGGTCACCGTGGAGG
TCATCCAGAAGAACTTGGAGGGCTGGTGGTACATCAGATACTTAGGAAAAGAGGGCTGGG
CTCCTGCCTCCTACTTGAAAAAGGTGAAAGAGGACTTCTCCCCCCGAAAGAAGACCCTCA
CTGGCCCCGTGGAGATCATCGGCAACATCATGGAGATCAGCAACCTGTTACAAAAGAAGT
CAGTCAGCGAGAAGGACATCCAGACAGACGGCGAGGGTAGCACCACGCCGGAGCGCCACA
TCTCCAAAAGCGAGATCAGCCTGCCCATGCCCTATAACTCTGAAATCAACGCCGAGACGG
GCAGGAGGCTGAGCGCGGGCCGTGACACCAACAGCCCGTGTCTGGGAATAGCAGCGAGCG
CCGCCCTAAATGAAAATAAAACGAGGGGTGAGCCAGGGTCCCCAGCTGTCGCAAGAGTGG
CGCCGCATAGAGTGGAAATT---------------GGGTCTCCAAATCTGAGACAAAAAC
CTCCCCCACGAAGAGAACCCAACATGGGATTCCAGTTACCAAAGCCACCAGAGCCCCCTG
CTGTGGAAGCAGAATATTACACTATAGCAGATTTCCAGTCCTCGATCTCTGATGGCATCA
GTTTCCGTGGAGGACAAAAGGCTGATGTTATTGAGAAGAACCCCGGAGGCTGGTGGTATG
TGCAGATTGGCGAGATGGAGGGCTGGGCCCCCTGCTCCTACATCGACAAGCGCAAGAAAC
CAAACCTCAGCCGTCGGACCAGCACCCTGACCCGGCCCAAAGTCCCACCCCCAGCTCCGC
CTGTCAAAAAACAAGAGTCCGAGGAGGCTCCCCCTCCCGCCAACTCTGCCTCTAAAGTTT
CCGAGCCACCAAGCAGGCCTGTGTACGAGGAACCTGAATATGATGTTCCTGCAATCGGGT
GTGAAGGTGAATCGGACACAGATTGCCTGAAGGATGACCGCGCCCTGGATGTGAAGATCA
GCAGTGTTGTCAGCGACAAGTACCGCAGCTCACCTCCTTCCTCCAAGGCCTCTCCTCCTG
TCTGCAAAGCATCACCTGTGTTCACCCACCGAAGAGCTTCCTTCAGGTCCGGAGAGGACG
TCGCGAAAGAAGAGTGTGTCTATGAGAACGATGGCTTCAGGCCAAGCAGTGGTATTGAAG
GAACTAAAGTTAAAGTCTCGAGTGAGCCAAGTTCCCCAAGGAGCTACCATTCCTCCACAG
TCCCACGCAAACCCTCTGGATCCTCACCTTTAGCTGGTAGACCCATGAAGACCATGACAC
CAGAGATGACCCGGAGAAGCCAGACCTTGGGCAGACACATAGATATCAGCCTTAGATCAC
AGGACAACAGCCCCCACTCTTCATCAGACGAATTGAGCAGAGGCCCCAAGAAAGGCTCTG
TCTTCACCCGGGATGTGGAACAGAGAATAGGCCAGAGCCCCTCCACCAGGCCCAAGCCTT
CTGTCAGACCTAAACCACTTCTGACCAAATCAGAGCCCCAGAGTCCCGAGAGGATGGATA
TCAGCTCTCTGAGACGGCAGCTGAGGCCTACAAGTCAGTTTCGACATGGCCTGAAAACTA
CTCGTGGGGACGACTCTGAAACAGCTTCTGTCATCTCATCAGAGGACTCAATGTGCTCAC
GCAGTACCTCAGATCTCTCCTCTGTTTACTCCAAAGGGAGCCGTGGGGACTCAGATGTAG
AAGGCCCCACTCTGTACCGCTCTCTGGATGCCTACAAGAAGGTCCAGGATTCTGAGATCA
GCTTTCCAGCTGGGGTGGAGGTTGAGGTTCTGGAAAAGCAAGAGAGTGGTTGGTGGTACA
TCCGTTGGGGATCCGAGGAGGGTTGGGCTCCCTCATACTACCTGGAACCTGTTAGACAAG
TGGGTGATGTAGGTGGGTTAGAACTAGATGGTCACGGGAGTGGCAGCAGTAAGTCAAACA
GCCTGGAGAAAAATGAGCAGCACGTTTTGGCCCTCAATAACATCAATATTCAGGGTCTGA
GCCAGCAGCATCAAGGCATGAGGAGGAACACTCCACCAATTCCTTCTAAGCCCCCTGGTG
GCTTCTCAAAACCATCCGGGATGGTTAACGGGGGTGTTCGAATGAGGAACGGGGTACGCC
AGGTGGCGGTGAGGCCTCAGTCTGTATTTGTGACCACAACACAGCCAGCCAAGGATGGAC
ACTACATGACGGGGTCTCTGAGGCGAAATGACTCTCTTGGTAGAAGTGATCATTACGGCT
CTGGTTCGGCCACTCTTGGTGTCCGCCGAAACGCCTCCTTCAGCACCGTGCGGCCACATG
TAGTTGTTGAAAGTCAGACGAGGCCCGCAGAGCGCTCCAGCCTGGGGTCCTCAGGGAGCG
CATTCAGCACAAGTAATGTCCAGGACGCCCTTAGCAGAGTTAACCAACGCAACGGCATCC
CTGTGTCCACAGTTCGACCCAAGCCTATAGAGAAGAACCAACTGATCCACAATAACCTTG
GCAGGGATGTGTACGTCTCCATTGCTGACTATCGTGGCGATGAGGAAACAATGGGTTTCA
CTGAGGGCACCTGTCTGGAAGTGTTAGAAAGAAACCCCAATGGATGGTGGTACTGCCAGG
TGCAGGACAGCCTGCTTCCCCGCAAGGGCTGGGTCCCCTCCAACTACCTAGAGCGGAAAA
AATAA
>Ecy-GLEAN-10023069_Ecy
------------------------ATGCAGTTTCGGACTGTGCTGGACGTGAAAGTCGTG
GACGTGGAGAAGAGGCGCAATCCGTCCAAACACTACATTAGACATGATGGCAGCATCACT
TACCTCCTCTTGACGGATAAATGGACTCCGTCTCAATCTTATCAGGCTTCCCAGGGCTGC
GGCATTGCTGGAGCCAAGGGTAAAGGCCAGCAGGTATATCTCATCAATGTCACCTACTCT
GATAACACCTCGCACATCATCTA--CAGAAGATACAGCAAATTCTTTGACCTACAGATGC
AGATACTTGACAAGTTCCCAATTGAGGGAGGGCAGAAAGACCCAAAGAAGAGGATCATCC
CATTTCTCCCAGGCAAAATCCTGTTCCGGAGGAGTCATGTGCGAGACGTGGCCATGAAGC
GCCTGCGTTTCATCGACGACTACTGCAGGGCGCTGGTGCGACTCCCCCCTCAGATCTCTC
AGAGCGAGGAGGTGCTGCGCTTCTTTGAGACAAAAGCTGAGGACGTCAACCCCCCTGTGG
AGGACTATGGCTCCAAGCGCAAGTCGGTATGGATGTACGGCTTTACAGACAGCCCGAGGA
AAGAGGCCTCAGGGATTGACAGCTCGGAGCCCATGGTGCTGGAGCAGTACGTGGCCGTGG
CCAACTACGAGAGGCAGGAGAACTCGGAGATCAACCTCAAGGCCGGCGAGACGGTGGACG
TGATTGAGAAGAGTGAAAGTGGTTGGTGGTTTGTCAGCACAGCGGAGGAGCAGGGCTGGG
TGCCGGCCACATACCTGGACTCCCAGAATGTAACCAGAGACGATTTGGATCTGGGCACAT
CCAGGACTGGAGAAGTTACCAAAAGACGCAAGGCGCATCTGAAGAGGCTGGACCGCCGCT
GGACCCTGGGGGGTATAGTCAACCGCCAGCAGAGCAGAGAGGAGAAATACGTGACGATAC
AGCCACACACCAGTCAAGGGAAGGATGAAGTCAGCTTCGAGAAAGGGGTCACCGTGGAGG
TCATCCAGAAGAACTTGGAGGGCTGGTGGTACATCAGATATTTAGGAAAAGAGGGCTGGG
CTCCTGCCTCCTACTTGAAAAAGGTGAAAGAGGACTTC----------------------
------------------------------------------------------------
------------------------------------------------------------
------------------------------------------------------------
------------------------------------------------------------
--------------------------------CCAGGGTCCCCAGCTGTCGCAAGAGTGG
CGCCGCATAGAGTGGAAATT---------------GGGTCTCCAAATCTGCGACAAAAAC
CTCCCCCACGAAGAGAACCCAACATGGGATTCCAGTTACCAAAGCCACCAGAGCCCCCTG
CTGTGGAAGCAGAATATTACACTATAGCAGATTTCCAGTCCTCGATCTCTGATGGCATCA
GTTTCCGTGGAGGACAAAAGGCTGATGTTATAGAGAAGAACCCCGGAGGCTGGTGGTATG
TGCAAATTGGCGAGATGGAGGGCTGGGCCCCCTGCTCCTACATCGACAAGCGCAAGAAAC
CAAACCTCAGCCGTCGGACCAGCACCCTGACCCGGCCCAAAGTCCCACCCCCAGCTCCGC
CTGTCAAAAAACAAGAGTCTGAGGAGGCTCCCCCTCCCGCCAACTCTGCCTCTAAAGTCT
CCGAGCCACCAAGCAGGCCTGTGTACGAGGAACCTGAATATGATGTTCCTGCAATCGGGT
GTGAAGGTGAATCGGACACGGATTCCCTGAAGGATGACCGCGCCCTGGATGTGAAGATCA
GCAGTGTTGTCAGCGACAAGTACCGCAGCTCACCTCCTTCCTCCAAGGCCTCCCCTCCTG
TCTGCAAAGCATCGCCTGTGTTCACCCACCGAAGAGCTTCCTTCAGGTCCGGAGAGGACG
TCGCGAAAGAGGAGTGTGTCTATGAGAACGATGGCTTCAGGCCAAGCAGTGGTGTTGAAG
GAACTAAAGTTAAAGTCTCGAGTGAGCCAAATTCCCCAAGGAGCTACCATTCCTCCACAG
TCCCACGCAAACCCTCTGGATCCTCACCTTTAGCTGGTAGACCCATGAAGACCATGACAC
CAGAAATGACCCGGAGAAGCCAGACCTTGGGCAGACACATAGATATCAGCCTTAGATCAC
AGGACAACAGCCCCCACTCTTCATCAGACGAATTGAGCAGAGGCCCCAAGAAAGGCTCTG
TCTTCACCCGGGATGTGGAACAGAGAATAGGCCAGAGCCCCTCCACCAGGCCCAAGCCTT
CTGTCAGACCTAAACCACTTCTGACCAAATCAGAGCCCCAGAGTCCCGAGAGGATGGACA
TCAGCTCTCTGAGACGGCAGCTGAGGCCTACGAGTCAGTTTCGACATGGCCTTAAAACAA
CTCGTGGGGACGACTCTGAAACAGCTTCTGTCATCTCATCAGAGGACTCAATGTGCTCAC
GCAGTACCTCAGATCTCTCCTCTGTTTACTCCAAAGGGAGCCGTGGGGACTCGGATGTAG
AAGGCCCCACTCTGTACCGCTCCTTGGATGCCTACAAGAAGGTCCAGGACTCTGAGATCA
GCTTTCCAGCCGGGGTGGAGGTTGAGGTTCTGGAAAAGCAAGAGAGTGGTTGGTGGTACG
TCCGCTGGGGATCCGAGGAGGGTTGGGCTCCCTCATACTACCTGGAACCTGTTAGACAAG
TGGGTGATGTAGGTGGGTTAGAGCTAGATGGTCACGGGAGTGGCAGCAGTAAGTCAAACA
GCCTGGAGAAAAATGAGCAGCACGTTTTGGCCCTGAATAACATCAATATTCAGGGTCTGA
GCCAGCAGCATCAAGGTATGAGGAGGAACACTCCACCAATTCCCTCTAAGCCCCCTGGTG
GCTTCTCCAAACCGTCCGGGATGGTTAACGGGGGTGTTCGAATGAGGAACGGGGTACGCC
AGGTGGCGGTGAGGCCTCAGTCTGTATTTGTGACCACAACACAGCCAGCCAAGGATGGGC
ACTACATGACGGGGTCTCTGAGGCGAAATGACTCTCTTGGTAGAAGTGATCATTACGGCT
CCGGTTCGGCCACTCTTGGTGTCCGCCGAAACGCCTCCTTCAGCACCGTGCGGCCACATG
TAGTTGTCGAAAGTCAGACGAGGCCCGCAGAGCGCTCCAGCCTGGGGTCCTCTGGGAACG
CATTCAGCACAAGTAATGTCCAGGACGCCCTTAGCAGAGTTAACCAACGCAACGGCATCC
CTGTGTCCACAGTTCGACCCAAGCCTATAGAGAAGAGCCAACTGATCCACAATAACCTTG
GCAGGGATGTGTACGTCTCCATCGCTGACTATCGTGGCGATGAGGAAACAATGGGTTTCA
CTGAGGGCACCTGTCTGGAAGTGTTGGAAAGAAACCCCAATGGATGGTGGTACTGCCAGG
TGCAGGACAGCCTGCTTCCCCGCAAGGGCTGGGTCCCCTCCAACTACCTAGAGCGGAAAA
AATAA
>OF03101-RA_aka
ATGCATAGCCTTTGCAGGGTCAAGATGCAGTTTCGGACTGTGCTGGACGTGAAAGTCGTG
GACGTGGAGAAGAGGCGCAATCCGTCCAAACACTAC------------------------
------------------------------------------------------------
---------------------------------GTATATCTCATCAATGTCACCTACTCT
GATAACACCTCGCACATCATCTA--CAGAAGATACAGCAAATTCTTTGACCTACAGATGC
AGATACTTGACAAGTTCCCAATTGAGGGAGGGCAGAAAGACCCAAAGAAGAGGATCATCC
CATTTCTCCCAGGCAAAATCCTGTTCCGGAGGAGTCATGTGCGAGACGTGGCCATGAAGC
GCCTGCGTTTCATCGACGACTACTGCAGGGCGCTGGTGCGACTCCCCCCTCAGATCTCTC
AGAGTGAGGAGGTGCTGCGCTTCTTTGAGACAAAAGCTGAGGACGTCAACCCCCCTGTGG
AGGACTATGGCTCCAAGCGCAAGTCGGTATGGATGTACGGCTTTACAGACAGCCCGAGGA
AAGAGGCCTCAGGGATTGACAGCTCGGAGCCCATGGTGCTGGAGCAGTACGTGGCCGTGG
CCAACTACGAGAGGCAGGAGAACTCGGAGATCAACCTCAAGGCCGGCGAGACGGTGGACG
TGATTGAGAAGAGTGAAAGTGGTTGGTGGTTTGTCAGCACAGCGGAGGAGCAGGGCTGGG
TGCCGGCCACATACCTGGACTCTCAGAATGTAACCAGAGACGATTTGGATCTGGGCACAT
CCAGGACTGGAGAAGTTACCAAAAGACGCAAGGCGCATCTGAAGAGGCTGGACCGCCGCT
GGACCCTGGGGGGTATAGTCAACCGCCAGCAGAGCAGAGAGGAGAAATACGTGACGATAC
AGCCGCACACCAGTCAAGGGAAGGATGAAGTCAGCTTTGAGAAAGGGGTCACCGTGGAGG
TCATCCAGAAGAACTTGGAGGGCTGGTGGTACATCAGATACTTAGGAAAAGAGGGCTGGG
CTCCTGCCTCCTACTTGAAAAAGGTGAAAGAGGACTTCTCCCCCCGAAAGAAGACCCTCA
CTGGCCCTGTGGAGATCATCGGCAACATCATGGAGATCAGCAACCTGTTACAAAAGAAGT
CAGTCAGCGAGAAGGACATCCAGACAGACGGCGAGGGTAGCACCACGCCGGAGCGCCACA
TCTCCAAAAGCGAGATCAGCCTACCCATGCCCTATAACTCTGAAATCAACGCCGAGACGG
GCAGGAGGCTGAGCGCGGGCCGTGACACCAACAGCCCGTGTCTGGGAATAGCAGCGAGCG
CCGCCCTAAATGAAAATAAAACGAGGGGTGAGCCAGGGTCCCCAGCTGTCGCAAGAGTGG
CGCCGCATAGAGTGGAAATT---------------GGGTCTCCAAATCTGCGACAAAAAC
CTCCCCCACGAAGAGAACCCAACATGGGATTCCAGTTACCAAAGCCACCAGAGCCCCCTG
CTGTGGAAGCAGAATATTACACTATAGCAGATTTCCAGTCCTCGATCTCTGATGGCATCA
GTTTCCGTGGAGGACAAAAGGCTGATGTTATAGAGAAGAACCCCGGAGGCTGGTGGTATG
TGCAGATTGGCGAGATGGAGGGCTGGGCCCCCTGCTCCTACATCGACAAGCGCAAGAAAC
CAAACCTCAGCCGTCGGACCAGCACCCTGACCCGGCCCAAAGTCCCACCCCCAGCTCCGC
CTGTCAAAAAACAAGAGTCCGAGGAGGCTCCCCCTCCCGCCAACTCTGCCTCTAAAGTCT
CCGAGCCACCAAGCAGGCCTGTGTACGAGGAACCTGAATATGATGTTCCTGCAATCGGGT
GTGAAGGTGAATCGGACACAGATTCCCTGAAGGATGACCGCGCCCTGGATGTGAAGATCA
GCAGTGTTGTCAGCGACAAGTACCGCAGCTCACCTCCTTCCTCCAAGGCCTCCCCTCCTG
TCTGCAAAGCATCACCTGTGTTCACCCACCGAAGAGCTTCCTTCAGGTCTGGAGAGGATG
TCGCGAAAGAAGAGTGTGTCTATGAGAACGATGGCTTCAGGCCAAGCAGCGGTGTTGAAG
GAACTAAAGTTAAAGTCTCGAGTGAGCCAAATTCCCCAAGGAGCTACCATTCCTCCACAG
TCCCACGCAAACCCTCTGGATCCTCACCTTTAGCTGGTAGACCCATGAAGACCATGACAC
CAGAGATGACCCGGAGAAGCCAGACCTTGGGCAGACACATAGATATCAGCCTTAGATCAC
AGGACAACAGCCCCCACTCTTCATCAGACGAATTGAGCAGAGGCCCCAAGAAAGGCTCTG
TCTTCACCCGGGATGTGGAACAGAGAATAGGCCAGAGCCCCTCCACCAGGCCCAAGCCTT
CTGTCAGACCTAAACCACTTCTGACCAAATCAGAGCCCCAGAGTCCCGAGAGGATGGACA
TCAGCTCTCTGAGACGGCAGCTGAGGCCTACAAGTCAGTTTCGACATGGCCTTAAAACTA
CTCGTGGGGACGACTCTGAAACAGCTTCTGTCATCTCATCAGAGGACTCAATGTGCTCAC
GCAGTACCTCAGATCTCTCCTCTGTTTACTCCAAAGGGAGCCGTGGGGACTCAGATGTAG
AAGGCCCCACTCTGTACCGCTCCTTGGATGCCTACAAGAAGGTCCAGGACTCTGAGATCA
GCTTTCCAGCCGGGGTGGAGGTTGAGGTTCTGGAAAAGCAAGAGAGTGGTTGGTGGTACA
TCCGTTGGGGATCCGAGGAGGGTTGGGCTCCCTCATACTACCTGGAACCCGTTAGACAAG
TGGGTGATGTAGGTGGGTTAGAACTAGATGGTCACGGGAGTGGCAGCAGTAAGTCAAACA
GCCTGGAGAAAAATGAGCAGCACGTTTTGGCCCTCAATAACATCAATATTCAGGGTCTGA
GCCAGCAGCATCAAGGTATGAGGAGGAACACTCCACCAATTCCCTCTAAGCCCCCTGGTG
GCTTCTCGAAACCGTCCGGGATGGTTAACGGGGGTGTTCGAATGAGGAACGGGGTACGCC
AGGTGGCGGTGAGGCCTCAGTCTGTATTTGTGACCACAACACAGCCAGCCAAGGATGGGC
ACTACATGACGGGGTCTCTGAGGCGAAATGACTCTCTTGGTAGAAGTGATCATTACGGCT
CTGGTTCGGCCACTCTTGGTGTCCGCCGAAACGCCTCCTTCAGCACCGTGCGGCCACATG
TAGTTGTTGAAAGTCAGACGAGGCCCGCAGAGCGCTCCAGCCTGGGGTCCTCTGGGAACG
CATTCAGCACAAGTAATGTCCAGGACGCCCTTAGCAGAGTTAACCAACGCAATGGCATCC
CTGTGTCCACAGTTCGACCCAAGCCTATAGAGAAGAGCCAACTGATCCACAATAACCTTG
GCAGGGATGTGTACGTCTCCATTGCTGACTATCGTGGC---GAGGAAACAATGGGTTTCA
CTGAGGGCACCTGTCTGGAAGTGTTGGAAAGAAACCCCAATGGATGGTGGTACTGCCAGG
TGCAGGACAGCCTGCTTCCCCGCAAGGGCTGGGTCCCCTCCAACTACCTAGAGCGGAAAA
AATAA
