# Supplementary material for: Chromosome-Level Genome Assembly of the Speckled Blue Grouper (Epinephelus cyanopodus) Provides Insight into Its Adaptive Evolution
Source: Biology (Basel). 2022 Dec 13;11(12):1810. doi: 10.3390/biology11121810 (PMC9775623; doi:10.3390/biology11121810)
Supplement: Supplementary file 1 [file biology-11-01810-s001.zip › Supplemental Data/HO01654.align]

>XP-033480459.1_lan
------------------------------------------------------------
------------------------------------------------------------
------------------------------------------------------------
------------------------------------------------------------
------------------------------------------------------------
-------------------------------------------ATGCTACTACCCTCGTC
ACTACTACTCCTCCTTGGCCTCCTCACCTGGAGTCCCAGTGCATCATGGGCGGCTAAAGT
GATCGTGGTCCCACCCATCATGTTTGAATCCCACCTCTACATCTTCAAGACGCTGGCCAC
GGCTCTGCATCAGGAGGGCCATGAGACCCATTTTCTAATTTCAGAGGGTCGCGGGGTGCC
CCCCTCACCTCATTACCATTTACAGCGCTACCCAGGGATCTTTAACAGCACCACAGCTGA
CAACTTCCTCCAGTCCAAAGTCAGCAACATCTTCTCGGGTCGCCTGACCTTTCTGGAACT
GTTTGACATTCTTGACCACTACTCCCAGAACTGTGATGCTGTCGTTGGCAGTGTTGAAGT
AATGACCCGCCTCAAGGAGGCCAAGTTTGACTTGCTGCTGGTGGACCCTAATGAGATGTG
TGGATTTGTGATCGCTCACATCCTGGGTGTGCAATACGCTGTGTTCAGCACAGGCCTGTG
GTACCCTGCAGAGGCGGGCGCCCCAGCCCCACTTTCATATGTACCCGAATTCAACTCGCT
GCTGACAGACCACATGTCTTTGTTCCAGAGGATTGCCAACACAGCTGTTTACCTGGTGCA
GCGCTTTGGAGTCCATTATATTGCACTACCCAAGTATGACCGGATTATGAAGAAACATGG
AGTGAAGCCTCAAGTGGCCATGGCTGACTTGGTGCAGGGCAGCCGGCTGTGGATGCTGTG
CACTGACATGGCTCTGGAGTTCCCCAGGCCCACGCTGCCACATGTGGTGTATATCGGAGG
CATCCTCACTAAGCCCCCGAACCCACTGCCACAGGAGTTTGAGGCGTGGGTGAATGACAC
AGCGGAGCATGGCTTTGTGGTGGTGTCGTTTGGAGCTGGGGTCAAGTACCTTTCCCATGA
CATTGCACACAAACTGGCCGGAGCCCTCGCCAGGCTGCCCCAGCGTGTTGTTTGGAGATT
CTCTGGAGTTCCACCCAGTAACCTTGGCAACAACACCAAGCTTGTTGATTGGATGCCTCA
GAATGACTTATTAGGCCACGCCAACACAAGGGCCTTCCTGAGCCACGGTGGCCTGAACAG
CATCTACGAGGCCATGTATCACGGGGTGCCGGTGGTAGGTGTTCCTCTCTTTGGAGATCA
CTATGACACCATGACTCGTGTGGCGGCCAAAGGCATGGGCATCATGCTGCACTGGAAGTA
CATGACCGAAGAAGACCTCTACACAGCGCTGACCAGTGTCATCAAAGACAGCAGGTATCG
CCAGCAAGCACATATCCTCTCCAACATTCACAAAGACCAGCCGGGCCATCCTGTGACCAG
GGCCGTCTACTGGATCAGCTACATCCTACGTCATCAAGGTGCCAACCACCTGCGCTCCGC
CGTATACGAGGTGTCCCCCTACCAGTACTTCCTGCTGGATGTGATTTTCACTGTAGGGGC
TGCCGTAGCTCTGACCATCTTTGTCCTGCGACGGTTGGTACGATTGCTGAGGGGAAAGTC
CGGGGAGCAGAGCAGAGGAGTTGGCGACACTAGGGATGATGGTAACATGGCCAATGGACA
TTGCCATAGCGAGAGTGTGGCCAACGGGAAACACAAACGCAATGGCTCCTTGAAACCTGA
AAAGAAGATGAATTAA
>C.altivelis-GLEAN-10025659_alt
ATGGACTCACCTGTAACTGGCAACGTACCTGCATGGGCCGAAACTCCCCACCCTTATTGT
CCTCCAGCCAACCACGGTTTTTT-CCCCCTCTGCCGCTCCCTTCCTCTCCTCAATGCAAC
CGGACAGGTCCCGCCTATCACCGCCCCTGTGACACGGACTGGGAGTTTAATGTTGCCTCT
GTGCGTAGTCGATACCCGGGGACACATTTTACTTTACAGCCATTTTTTCCTCACATTTTT
TTTTGTGTTTTACCTCCCCGTCATTTTAAACTGCGTCCGAGAAAATCACCCCCCCCCCAC
CACCACTTCCACCTCTCCCCGAGCAACATTCAAGCCACAAGCCATGCTACTGTCCTCGTC
ACTACTACTCCTCCTTGGCCTCCTCACCTGGAGTCCCAGTACATCATGGGCGGCTAAAGT
GATCGTGGTCCCACCCATCATGTTTGAATCCCACCTCTACATCTTCAAGACGCTGGCCAC
GGCTCTGCATCAGGAAGGCCATGAGACCCATTTTCTAATTTCAGAGGGTCGCGGGGTGCC
CCCCTCACCTCACTACCATTTACAGCGCTACCCAGGGATCTTTAACAGCACCACAGCTGA
CAACTTCCTCCAGTCCAAAGTCAGCAACATCTTCTCGGGTCGCCTGACCTTTCTGGAACT
GTTTGACATTCTTGACCACTACTCCCAGAACTGTGATGCTGTCGTTGGCAGTGTTGAAGT
AATGACCCGCCTCAAGGAGGCCAAGTTTGACTTGCTGCTGGTGGACCCTAATGAGATGTG
TGGTTTTGTGATCGCTCACATCCTGGGTGTGAAATACGCCGTGTTCAGCACAGGCCTGTG
GTACCCTGCAGAGGCGGGCGCCCCAGCCCCACTTTCATATGTACCCGAATTCAACTCACT
GCTGACAGACCACATGTCTTTGTTCCAGAGGATCGCCAACACAGCTGTTTACCTGGTGCA
GCGCTTTGGAGTCCATTATATTGCACTACCCAAGTATGACCGGATTATGAAGAAGCATGG
AGTGAAGCCTCAAGTGGCCATGTCTGACTTGGTGCAGGGCAGCCGGCTGTGGATGCTGTG
CACTGACATGGCTCTGGAGTTCCCCAGGCCCACACTGCCACATGTGGTGTATATCGGAGG
CATCCTCACTAAGCCCCCCAACCCACTGCCACAGGAGTTTGAGGCGTGGGTGAATGACAC
AGCGGAGCATGGCTTTGTGGTGGTGTCGTTCGGAGCTGGGGTCAAGTACCTTTCCCATGA
CATTGCACACAAACTGGCCGGAGCCCTTGCCAGGCTGCCCCAGCGTGTCGTTTGGAGATT
CTCTGGAGTTCCACCCAGTAACCTTGGCAACAACACCAAGCTTGTTGATTGGATGCCTCA
GAATGACTTATTAGGCCACGCCAACACAAGGGCCTTCCTGAGCCACGGTGGCCTGAACAG
CATCTATGAGGCCATGTATCATGGGGTGCCGGTGGTAGGTGTTCCTCTCTTCGGAGATCA
CTATGACACCATGACTCGTGTGGCGGCCAAAGGCATGGGCATCATGCTGCACTGGAAGTA
CATGACCGAAGAAGACCTCTACACGGCGCTGACCAGTGTCATCAAAGACAGCAGGTATCG
CCAGCAAGCACATATCCTCTCCAACATTCACAAAGACCAGCCGGGCCATCCTGTGACCAG
GGCCGTCTACTGGATCAGCTACATCCTACGTCATCAAGGTGCCAACCACCTGCGCTCCGC
CGTATACGAGGTGTCCCCCTACCAATACTTCCTGCTGGATGTGATATTCACTGTAGGGGC
CGCCGTAGCTCTGACCATCTTTGTCCTGCGACGGTTGGTACGATTGCTGAGGGGAAAGTC
CGGGGAGCAGAGCAGAGGAGTTGGCGACACTAGGGATGATGGTAACATGGCCAATGGACA
TTGCCATAGCGAGAGCGTGGCCAACGGGAAACACAAACGCAATGGCTCCTTGAAAACTGA
AAAGAAGATGAATTAA
>OF03106-RA_aka
ATGATTGTGGTGTCTGGAGGTATGAGGCGAGATGAA------------------------
------------------------------------------------------------
--------------------------CTGGGACAGAGAGTGGCAGC--------------
------AGTGGCACGTTGGAAACATTTTTTA-----------------------------
--------------------------------GGGTCCGAAGTCACAGTCGCTCATGAAG
TGTCATTTAGACATCTTCC---------------TCCAAAGCCATGCTACTACCCTCGTC
GCTACTACTCCTCCTTGGCCTCCTCACTTGGAGTCCCA----------------------
------------------------------------------------------------
--------------------------------------------AGGGT--CGGGGTGCC
CCCCTCACCTCACTACCATTTACAGCGCTACCCAGGGATCTTTAACAGCACCACAGCTGA
CAACTTCCTCCAGTCCAAAGTCAGCAACATCTTCTCGGGTCGCCTGACCTTTCTGGAACT
GTTTGACATTCTTGACCACTATTCCCAGAACTGTGATGCTGTCGTTGGCAGTGCTGAAGT
AATGACCCGCCTCAAGGAGGCCAAGTTTGACCTGCTGCTGGTGGACCCTAATGAGATGTG
TGGTTTTGTGATCGCTCACATCCTGGGTGTGAAATACGCCGTGTTCAGCACAGGCCTGTG
GTACCCCGCAGAGGCGGGCGCCCCAGCCCCACTTTCATATGTACCCGAATTCAACTCGCT
GCTGACAGACCACATGTCTTTGTTCCAGAGGATCGCCAACACAGCTGTTTACCTGGTGCA
GCGCTTTGGAGTCCATTATATTGCACTACCCAAGTATGACCGGATTATGAAGAAGCATGG
AGTGAAGCCTCAAGTGGCCATGGCTGACTTGGTGCAGGGCAGCCGGCTGTGGATGCTGTG
CACTGACATGGCTCTGGAGTTCCCCAGGCCCACACTGCCACATGTGGTGTATATCGGAGG
CATCCTCACTAAGCCCCCCAACCCACTGCCACAGGAGTTTGAGGCGTGGGTGAATGACAC
AGCGGAGCATGGGTTTGTGGTGGTGTCGTTCGGAGCTGGGGTCAAGTACCTTTCCCATGA
CATTGCACACAAACTGGCCGGAGCCCTCGCCAGGCTCCCCCAGCGTGTCGTTTGGAGATT
CTCTGGAGTTCCACCCAGTAACCTTGGCAACAACACCAAGCTTGTTGATTGGATGCCTCA
GAATGACTTATTAGGTCACGCCAACACAAGGGCCTTCCTGAGCCACGGTGGCCTGAACAG
CATCTACGAGGCCATGTATCACGGCGTGCCGGTGGTAGGTGTTCCTCTCTTCGGAGATCA
CTATGACACCATGACTCGTGTGGCGGCCAAAGGCATGGGCATCATGCTGCACTGGAAGTA
CATGACCGAAGAAGACCTCTACACAGCACTGACCAGTGTCATCAAAGACAGCAGGTATCG
CCAGCAAGCACGTATCCTCTCCAACATTCACAAAGACCAGCCGGGTCATCCTGTGACCAG
GGCCGTCTACTGGATCAGCTACATCCTACGTCATCAAGGTGCCAACCACCTGCGCTCCGC
CGTATACGAGGTGTCCCCCTACCAGTACTTCCTGCTGGATGTGATTTTCACTGTCGGGGC
CGCCGTAGCTCTGACCATCTTTGTCCTGCGACGGTTGGTACGATTGCTGAGGGGAAAGTC
CGGGGAGCAGAGCAGAGGAGTTGGCGACACTAGGGATGATGGTAACATGGCCAATGGACA
TTGCCATAGCGAGAGCGTGGCCAACGGGAAACACAAACGCAATGGCTCCTTGAAAACTGA
AAAGAAGATGAATTAA
>Ecy-GLEAN-10023075_Ecy
------------------------------------------------------------
------------------------------------------------------------
------------------------------------------------------------
------------------------------------------------------------
------------------------------------------------------------
-------------------------------------------ATGCTACTACCCTCATC
ACTACTACTCCTCCTTGGCCTCCTCACCTGGAGTCCCAGTGCATCATGGGCCGCTAAAGT
GATCGTGGTCCCACCCATCATGTTTGAATCCCACCTCTACATCTTCAAGACGCTGGCCAC
GGCTCTGCATCAGGAGGGCCATGAGACCCATTTTCTAATTTCAGAGGGTCGCGGGGTGCC
CCCCTCACCTCACTACCATTTACAGCGCTACCCAGGGATCTTTAACAGCACCACAGCTGA
CAACTTCCTCCAGTCCAAAGTCAGCAACATCTTCTCGGGTCGCCTGACCTTTCTGGAACT
GTTTGACATTCTTGACCACTACTCCCAGAACTGTGATGCTGTCGTTGGCAGTGTTGAAGT
AATGACCCGCCTCAAGGAGGCCAAGTTTGACCTGCTGCTGGTGGACCCTAATGAGATGTG
TGGCTTTGTGATCGCTCACATCCTGGGTGTGAAATACGCCGTGTTCAGCACAGGCCTGTG
GTACCCCGCAGAGGCGGGCGCCCCAGCCCCACTTTCATATGTGCCCGAATTCAACTCGCT
GCTGACAGACCACATGTCTTTGTTCCAGAGGATCGCCAACACAGCTGTTTACCTGGTGCA
GCGCTTTGGAGTCCATTATATTGCACTACCCAAGTATGACCGGATTATGAAGAAGCATGG
AGTGAAGCCTCAAGTGGCCATGGCTGACTTGGTGCAGGGCAGCCGGCTGTGGATGCTGTG
CACTGACATGGCTCTGGAGTTCCCCAGGCCCACACTGCCACATGTGGTGTATATCGGAGG
CATCCTCACCAAGCCCCCCAACCCACTGCCACAGGAGTTTGAGGCGTGGGTGAATGACAC
AGCGGAGCATGGCTTTGTGGTGGTGTCGTTCGGAGCTGGGGTCAAGTACCTTTCCCATGA
CATTGCACACAAACTGGCCGGAGCCCTCGCCAGGCTTCCCCAGCGTGTCGTTTGGAGATT
CTCTGGAGTTCCACCCAGTAACCTTGGCAACAACACCAAGCTTGTTGATTGGATGCCTCA
GAATGACTTATTAGGCCACGCCAACACAAGGGCCTTCCTGAGCCACGGTGGCCTGAACAG
CATCTACGAGGCCATGTATCACGGGGTGCCGGTGGTAGGTGTTCCTCTCTTCGGAGATCA
CTATGACACCATGACTCGTGTGGCGGCCAAAGGCATGGGCATCATGCTGCACTGGAAGTA
CATGACCGAAGAAGACCTCTACACAGCGCTGACCAGTGTCATCAAAGACAGCAGGTATCG
CCAGCAAGCACGTATCCTCTCCAACATTCACAAAGACCAGCCGGGCCATCCTGTGACCAG
GGCCGTCTACTGGATCAGCTACATCCTACGTCATCAAGGTGCCAACCACCTGCGCTCCGC
CGTATACGAGGTGTCCCCCTACCAGTACTTCCTGCTGGATGTGATTTTCACTGTCGGGGC
CGCCGTAGCTCTGACCATCTTTGTCCTGCGACGGTTGGTACGATTGCTGAGGGGAAAGTC
CGGGGAGCAGAGCAGAGGAGTTGGCGACACTAGGGATGATGGTAACATGGCCAATGGACA
TTGCCATAGCGAGAGCGTGGCCAACGGGAAACACAAACGCAATGGCTCCTTGAAAACTGA
AAAGAAGATGAATTAA
>E.fuscoguttatus.30180_fus
ATGGACTCACCTGTAACAGGCAAAGTACCTGCATGGGCCGAAACTCCCCACCCTTATTGT
CCTCCAGCCAACCACGGTTTTTTCCCCCCTCTGCCGCTCCCTTCCTCTCCTCCATGCAAC
CGGGCTGGTCCCGCCTATCACCGCCCCTGTGACACGGACTGGGAGTTTAATGTTGCCTCT
GCGCGGAGTCGATACCCGGGGACACATTTTACTTTACAGCCATTTTTTCCTCAC-TATTT
TTTTGTGTTTTACCTCCCCGTCATTTTAAACTGCGACCGAGAAAATCACCCCCC------
CACCACCTCCACCTCTCCCCGAGCAACATTCAAGCCACAAGCCATGCTACTACCCTCGTC
ACTACTACTCCTCCTTGGCCTCCTCACCTGGAGTCCCAGTGCATCATGGGCCGCTAAAGT
GATCGTGGTCCCACCCATCATGTTTGAATCCCACCTCTACATCTTCAAGACGCTGGCCAC
GGCTCTGCATCAGGAAGGCCATGAGACCCATTTTCTAATTTCAGAGGGTCGCGGGGTGCC
ACCCTCACCTCACTACCATTTACAGCGCTACCCAGGGATCTTTAACAGCACCACAGCTGA
CAACTTCCTCCAGTCCAAAGTCAGCAACATCTTCTCGGGTCGCCTGACCTTTCTGGAACT
GTTTGACATTCTTGACCACTACTCCCAGAACTGTGATGCTGTCGTTGGCAGTGTTGAAGT
AATGACCCGCCTCAAGGAGGCCAAGTTTGACCTGCTGCTGGTGGACCCTAATGAGATGTG
TGGTTTTGTGATCGCTCACATCCTGGGTGTGAAATACGCCGTGTTCAGCACAGGCCTGTG
GTACCCTGCAGAGGCGGGCGCCCCAGCCCCACTTTCATATGTACCCGAATTCAACTCACT
GCTGACAGACCACATGTCTTTGTTCCAGAGGATCGCCAACACAGCTGTTTACCTGGTGCA
GCGCTTTGGAGTCCATTATATTGCACTACCCAAGTATGACCGGATTATGAAGAAGCATGG
AGTGAAGCCTCAAGTGGCCATGGCTGACTTGGTGCAGGGCAGCCGGCTGTGGATGCTGTG
CACTGACATGGCTCTGGAGTTCCCTAGGCCCACACTGCCACATGTGGTGTATATCGGAGG
CATCCTCACTAAGCCCCCCAACCCACTGCCACAGGAGTTTGAGGCGTGGGTGAATGACAC
AGCGGAGCATGGCTTTGTGGTGGTGTCGTTCGGAGCTGGGGTCAAGTACCTTTCCCATGA
CATTGCACACAAACTGGCCGGAGCCCTTGCCAGGCTGCCCCAGCGTGTCGTTTGGAGATT
CTCTGGAGTTCCACCCAGTAACCTTGGCAACAACACCAAGCTTGTTGATTGGATGCCTCA
GAATGACTTATTAGGCCACGCCAACACAAGGGCCTTCCTGAGCCACGGTGGCCTGAACAG
CATCTACGAGGCCATGTATCACGGGGTGCCGGTGGTAGGTGTTCCTCTCTTCGGAGATCA
CTATGACACCATGACTCGTGTGGCGGCCAAAGGCATGGGCATCATGCTGCACTGGAAGTA
CATGACCGAAGAAGACCTCTACACAGCGCTGACCAGTGTCATCAAAGACAGCAGGTATCG
CCAGCAAGCACGTATCCTCTCCAACATTCACAAAGACCAGCCGGGCCATCCTGTGACCAG
GGCCGTCTACTGGATCAGCTACATCCTACGTCATCAAGGTGCCAACCACCTGCGCTCCGC
CGTATATGAGGTGTCCCCCTACCAGTACTTCCTGCTGGATGTGATTTTCACTGTAGGGGC
CGCCGTAGCTCTGACCATCTTTGTCCTGCGACGGTTGGTACGATTGCTGAGGGGAAAGTC
CGGGGAGCAGAGCAGAGGAGTTGGCGACACTAGGGATGATGGTAACATGGCCAATGGACA
TTGCCATAGCGAGAGCATGGCCAACGGGAAACACAAACGCAATGGCTCCTTGAAAACTGA
AAAGAAGATGAATTAA
>Epmoa-GLEAN-10019597_moa
------------------------------------------------------------
------------------------------------------------------------
------------------------------------------------------------
------------------------------------------------------------
------------------------------------------------------------
-------------------------------------------ATGCTACTACCCTCGTC
ACTACTACTCCTCCTTGGCCTCCTCACCTGGAGTCCCAGTGCATCATGGGCCGCTAAAGT
GATCGTGGTCCCACCCATCATGTTTGAATCCCACCTCTACATCTTCAAGACGCTGGCCAC
GGCTCTGCATCAGGAAGGCCATGAGACCCATTTTCTAATTTCAGAGGGTCGCGGGGTGCC
CCCTTCACCTCACTACCATTTACAGCGCTACCCAGGGATCTTTAACAGCACCACAGCTGA
CAACTTCCTCCAGTCCAAAGTCAGCAACATCTTCTCGGGTCGCCTGACCTTTCTGGAACT
GTTTGACATTCTTGACCACTACTCCCAGAACTGTGATGCTGTCGTTGGCAGTGTTGAAGT
AATGACCCGCCTCAAGGAGGCCAAGTTTGACTTGCTGCTGGTGGACCCTAATGAGATGTG
TGGTTTTGTGATCGCTCACATCCTGGGTGTGAAATACGCCGTGTTCAGCACAGGCCTGTG
GTACCCTGCAGAGGCGGGCGCCCCAGCTCCACTTTCATATGTACCCGAATTCAACTCGCT
GCTGACAGACCACATGTCTTTGTTCCAGAGGATCGCCAACACAGCTGTTTACCTGGTGCA
GCGCTTTGGAGTCCATTATATTGCACTACCCAAGTATGACCGGATTATGAAGAAACATGG
AGTGAAGCCTCAAGTGGCCATGGCTGACTTGGTGCAGGGCAGCCGGCTGTGGATGCTGTG
CACTGACATGGCTCTGGAGTTCCCCAGGCCCACACTGCCACATGTGGTGTATATCGGAGG
CATCCTCACTAAGCCCCCCAACCCACTGCCACAGGAGTTTGAGGCGTGGGTGAATGACAC
AGCGGAGCATGGCTTTGTGGTGGTGTCGTTCGGAGCTGGGGTCAAGTACCTTTCCCATGA
CATTGCACACAAACTGGCCGGAGCCCTCGCCAGGCTGCCCCAGCGTGTCGTTTGGAGATT
CTCTGGAGTTCCACCCAGTAACCTTGGCAACAACACCAAGCTTGTTGATTGGATGCCTCA
GAATGACTTATTAGGCCACGCCAACACAAGGGCCTTCCTGAGCCACGGTGGCCTGAACAG
CATCTACGAGGCCATGTATCACGGGGTGCCGGTGGTAGGTGTTCCTCTCTTCGGAGATCA
CTATGACACCATGACTCGTGTGGCGGCCAAAGGCATGGGCATCATGCTGCACTGGAAGTA
CATGACCGAAGAAGACCTCTACACAGCGCTGACCAGTGTCATCAAAGACAGCAGGTATCG
CCAGCAAGCACGTATGCTCTCCAACATTCACAAAGACCAGCCGGGCCATCCTGTGACCAG
GGCTGTCTACTGGATCAGCTACATCCTACGTCATCAAGGTGCCAACCACCTGCGCTCCGC
CGTATACGAGGTGTCCCCCTACCAGTACTTCCTGCTGGATGTGATTTTCACTGTAGGGGC
CGCCGTAGCTCTGACCATCTTTGTCCTGCGACGGTTGGTACGATTGCTGAGGGGAAAGTC
CGGGGAGCAGAGCAGAGGAGTTGGCGACACTAGGGATGATGGTAACATGGCCAATGGACA
TTGCCATAGCGAGAGCGTGGCCAACGGGAAACACAAACGCAATGGCTCCTTGAAAACTGA
AAAGAAGATGAATTAA
