# Supplementary material for: Chromosome-Level Genome Assembly of the Speckled Blue Grouper (Epinephelus cyanopodus) Provides Insight into Its Adaptive Evolution
Source: Biology (Basel). 2022 Dec 13;11(12):1810. doi: 10.3390/biology11121810 (PMC9775623; doi:10.3390/biology11121810)
Supplement: Supplementary file 1 [file biology-11-01810-s001.zip › Supplemental Data/HO01693.align]

>Ecy-GLEAN-10023144_Ecy
ATGCACGAAAACAGGAATCAGAATCTGCTTTTTCAAAACAGCAGTTCATCGAAGGAACTT
TATGGTCTCAAAAACAGGATTTTTCTGCTTTCCAGGGTGAAAATGGTCAA-TTATAAAGT
GACTGTATCTACTGCTTATCTTGCTGGTGCCACCACTTTAAACAATGTATTTATTAAGCT
GGTGGGCACAGATGGGGAGAGCGAACGCAAGTGGCTCATGGGCATCAAAGGAGCTTCATC
CTTCATGAAAGGGATGGTGTCTTGTTTTACCGTGTGCTGCCCCATCTCCATTGGAAAGCT
GATTCTGATAGAGCTAAGCAAACAGCGCCTCCCATTGTTCCCTGAAGACAACTGGTTCCC
TGCCAAGGTGGAAGTGCAATCCCCCGAGGGAGACACCTACAACTTTCCCATCTACCGCTG
GATCGCTGACAGTGAGGTGCACCGCTTCAGAGAGGGAACAGCTCTGAGAGTCTGTGATGA
CAGCCATCATCTTGGCAGGTACAGTCGGCAGCAAGAGCTGAGTCAACGTGAGAAAGACTA
TTGCTGGGATGTGTATAAAGAGGGAATACCCCACTGCATGAAGGCAGAGAGCCCTCTCTC
TCTGCCTTGTGAGGTCCGCTTCTCCTTCACCAAGTCCACGGAGTTCTTTTTCACAGCAAC
CACAGGGCTGACTGAGCTGCAAATTAAAGGGCTGTCTAGTCGCAAGAAGAAGTGGAATAA
TATTGATGATATCAATCGGGTTTTCTGCAACAAACGGACTAACATATCAGACTATGTCCA
GAAACATTGGAAGGTGGATGCTTTTTTCGGCTACCAGTATCTAAATGGTGTCAACCCCAT
CTTGATCCGACGTTGTTCAGCTCTGCCTGACAACTTTCCTGTCACTGACGACATGGTCTT
CCTCCGTGGGAAATGCAGCTTGGCAAATGAAATGAAGAAAGGCAATATATTCCTGTGTGA
CTACAAGCAGTTGGATGGAGTGAAAACAAACACCATCAATGGGAAGAAGCAGTACATGAT
GGCTCCCCTCGTCCTGCTCCACAAAACACCTGATGATGAGCTGAGGCCGATTGCTATTCA
GCTGAAGCAGACTCCAGCAGAAGAAAACCCCATCTTCCTCCCTACTGATTCTGAGTACGA
CTGGTTGACGGCCAAGATTTTTGTGAGAAGTGCAGATTTCAACGAGCATCAACTCAACGT
CCACCTGCTGCGCACTCATCTGCTGGCTGAAGTGTTTGCAGTGTCACTGCTGCGCAACGT
GCCCATGGTGCATCCACTGTACAAGCTCCTCGTGCCTCACACTCGCTACACTCTGCAGAT
CAACTACTTAGCTCGAGCCTCTCTAATATCTAAGACTGGAGTTTTCACACAGTTTGCAGC
CTCTGGTGGAGAGGGTATGATAACACTCCTGCAGAGATCACTGTCCTCAATGACCTACAC
CTCCCTCTGCATACCAGACGACATCGCTGAGCGTGGGCTGGAGCATGTGCCGAACTTCTA
CTACAGGGATGATGGACTCAAGCTTTGGGATATCATCCACAGGTTTGTGCAGGGAGTGCT
CGGCTTCTACTACAAGAATGATGCAGAGGTCCAGCAGGACTCTGAACTGCAGAAGTGGAT
TTCGGACATTTTTGAACATGGATTCCTTTCCCAGGCATGCACAGGAATCCCAAAGTGCTT
TACCACCGTGGCTGAGATGGTCAAGTTTGTCACCATGGTGATCTTCACTTGCTCGGGACA
GCACTCGGCTGTGAACACTGGACAGTATGACTATGGTGGCTGGATGCCCAACACTCCTTT
AACACTGCAACTTCCTCCACCAACCACAAAGGGGACGACAAGCGAGGCCACGATGCTGCA
GACACTCCCTGATATCAACATAACAGCAAAGGGCATGTCCACCTTGTGGCTACTCAGCAA
GCAGTCCTCTGACTTTGTCCCTCTCGGCCAATACCCAGAGGAGCATTTCAGTGAGAAGAT
TCCCTGCAAGCTGATAAAGGATTTTCAAGGAGAGCTTGAAGTGTTCAGCGCAGTCATCAA
CGTCAGAAACAAGAGTCTGGACGTCCCATACACATACATGGATCCAAAGGGGCTGGAGAA
TAG---------------------------------------------------------
------------------------------------------------------------
---------TTCCTTGCTGTGCATCTGCACACAAACAGAGCACGGAGCCTCTCTCACCCT
CTCTCTGTCTAAATTTTCCGTGTCCTGCCCCACCTCTCTTGGAAAGCAGGTGCTGATTGA
GGTTGACAGAGAGCCTCTTCCACTTTTCCCAGAAGACTCCTGGTTTCCCTGCAAGGTGAA
AGTGAATTCCCCAGAGGGAGACACCTACACCTACAACTTTCCCATCAACAGCTGGATCAC
TAACAGCGAGAATCACCTGTGCAGAGGAGGAACAACTCTTAGAGCCTTTGATGACAACCG
TCATCTTTGCAAGTACAGTAGAGAGAGGGAGCTGAAGCTGAGAGAGCAGCTATATAGACA
GAAAGGCAGCATATTTCTATGTAACCTCAAGCATTTGGATGGCGTGAAACCGAACACCAT
CAACAGGAAGAAGCAGTACTTGATGGCTCCCTTCGTCCCGCTCCATAAAACACCTGATAA
TAAGCTGATGCCGATTGCTATTCAGTGT---------------TCTGTTGTTCGCGTCTT
CTTTCCTACTGATTCTGACTACGACTTGTTGACGGCCAAGATTTTTGTGAGAAGTGCAGA
TTTCATTGAGCGTCAACTCAGTGTTTACTTGCTGCACACTCACCTGCTGGCTGAAGTGTT
TGCTTCCCATGGTGCATCCACTGTACAAG-------------------------------
------------------------------------------------------------
------------------------------------------------------------
--------------------CGATCTCTGCCAGTGAGAACCCTGAATCTTCCAGCACTGA
CTTCCATCCAGAGGGCATGTCTAGGAAGCTCCTAAAGATTCTTCTGCTTTCCAGAGTGAA
AATGGTGGATTATAAAGTGACTGTGTCCACTGTTAATATCGCCACTGCCACCACTTTTAA
CAACGTCTACATTAAACTGGTGGGCACAGATGGGGAGAGTGACCGCACGTGGCTCGTAAG
CATAAAAGGGGCTCTATCCTTCGTCAGAGGAGCAGTGTCTACGTTCACCGTGTCCTGCCC
TGCCTCCATTGGCAAGCTGGTCCTGATAGAGCTGAGCCTACAGCATATCCCACTGTTTGG
GGAAGACTCTTGGTTCCCTGCTAAGGTGGAAGTGAAGTCCCCTGAGGGAGAAACCTACAA
CTTCCCCATCTACCGATGGATCACTGACAGCGAGGTGCACCGCTTCAGAGAGGGAACAGC
TCTGAAAGTCTCTGAAGACAGCCATCATCTCGGCAAGTACAGTCGGGAGCAAGAGCTAAA
GGAACGGGAGGAAAACTACCG---------------------------------------
------------------------------------------------------------
------------------------------------------------------------
------------------------------------------------------------
------------------------------------------------------------
------------------------------------------------------------
------------------------------------------------------GAAAGG
CAACATATTCCTGTGTGACTACAAGCGTTTGGATGGACTGAAAGCAAACATCATCAATGA
CAAGCAGCAGTACTTGATGGCTCCCCTTGTCCTGCTCCACAAAACACCTGATGATAAGCT
GATGCCAGTTGCTATTCAGCTGAAGCAGACTCCAGCAGAAGACAACCCCATCTTCCTTCC
TACTGACTCTGAGTACGACTGGTTGACAGCCAAGATTTTTGTGAGAAGTGCAGATTTCAA
CGAGCATCAACTCAATGTCCACCTGCTGCGCACTCATCTGTTCGCTGAAGTGTTTGCAGT
GTCACTGCTGCGCAACGTGCCCATGGTGCATCCACTGTACAAGCTCCTTGTACCTCACAC
CCGCTACACTCTGCAGATCAACTTCTTAGCTCGAGCTCGTCTCATATCCGAGACTGGATC
TTTCACACTGTTTGCATCCTCTGGTGGAGAGGGTTTGGTGACGCTCCTGCAGAGATCACA
GTCGGCAGTGACCTACAGCTCCCTCTGCATGCCAGAGGACATCGCTGAGCGTGGGGTGGA
GCATGTGCCGAACTTCTACTACAGGGATGATGGACTCGAGATTTGGGACATCATCCAGAG
GTTTGTGCAGGGAATGCTCACCTCCTACTATAAGACTGATGATGAGGTCCAGCAGGACCC
TGAACTGCAGAAGTGGATTTCAGACATTTTTGAACATGGATTCCTTTCCCAGGCATGCAC
AGGAATTCCACAGAGCTTTAAAACAGTGGCTGAGTTGGTCAAGTTTGTCACCATGGTGAT
CTTCACTTCCTCAGCACAACACTCAGCTGTGAACACTGGACAGTATGACTATGGCGGCTG
GATGCCCAACACTCCCATCTCCCTGCAACTTCCTCCACCAACCACAAAGGGGACGACAAG
CGAGGCCACGATGCTGCAGACATTTCCTGCTGTCAACACAACCGTTCAGGGAATGGCCAC
CATGTGGCTACTCAGCCAGCAGTCCTCTGACTTTGTCGCTCTCGGCCAGTACCCAGAGGA
GCACTTCAGCGAGGAGATTCCCCGCAAGCTGATAAAGGCTTTTCAGAAAGAGCTTCAAGA
GTTGAGTGCAGTCATCAAAGACAGAAACAAGAGTCTGGAGGTGCCATACACATACATGGA
TCCAACTGAGGTAGAAAATAGTGTGGCCATTTGA
>OF07932-RA_aka
ATGCATGAAAACAGGAATCAGAATCTGCTTTTTCAAAACAGCAGTTCATCGAAGGAACTT
TATGGTCTCAAAAACAGGACTTTTCTGCTTTCCAGGGTGAAAATGGTCAA-TTATAAAGT
GACTGTATCTACTGCTTATCTCGCTGGTGCCACCACTTTAAACAATGTATTTATTAAGCT
GGTGGGCACAGATGGGGAGAGCGAACGCAAGTGGCTCATGGGCATCAAAGGAGCTTCATC
CTTCATGAAAGGGATGGTGTCTTGTTTTACCGTGTGCTGCCCCATCTCCATTGGAAAGCT
GATTCTGATAGAGCTAAGCAAACAGCGCCTCCCATTGTTCCCTGAAGACAACTGGTTCCC
TGCCAAGGTGGAAGTGCAATCCCCCGAGGGACACACCTACAACTTTCCCATCTACCGCTG
GATCACTGACAGTGAGGTGCACCGCTTCAGAGAGGGAACAGCTCTGAGAGTCTGTGATGA
CAGCCATCATCTTGGCAGGTACAGTCGACAGCAAGAGCTGAGTCAACGTGAGAAAGACTA
TTGCTGGGATGTGTATAAAGAGGGAATACCCCACTGCATGAAGGCAGAGAGCCCTCTTTC
TCTGCCTTGTGAGGTCCGCTTCTCCTTCACCAAGTCCACGGAGTTCTTTTTCACAGCAAC
CACAGGGCTGACTGAGCTGCAAATTAAAGGGCTGTCTAGTTGCAAGAAGAAGTGGAATAA
TATTGATGATATCAATCGGGTTTTCTGCAACAAACGGACTAACATATCAGACTATGTCCA
GAAACATTGGAAAGTGGATGCTTTTTTCGGCTACCAGTATCTAAATGGTGTCAACCCCAT
CTTGATCCGACGTTGTACAGCTCTGCCTGACAACTTTCCTGTCACTAACGACATGGTCTT
CCTCCGTGGGAAATGCAGCTTGGCAGATGAAATGAAGAAAGGCAACATATTCCTGTGTGA
CTACAAGCAGTTGGATGGACTGAAAACAAACACCATCAATGGGAAGAAGCAGTACATGAT
GGCTCCCCTCGTCCTGCTCCACAAAACACCTGATGATGAGCTGATGCCAATTGCTATTCA
GCTGAAGCAGACTCCAGCAGAAGACAACCCCATCTTCCTCCCTACTGATTCTGAGTACGA
CTGGTTGACGGCCAAGATTTTTGTGAGAAGTGCAGATTTCAACGAGCATCAACTCAATGT
CCACCTGCTGCGCACTCATCTGCTGGCTGAAGTGTTTGCAGTGTCACTGCTGCGCAACAT
GCCCATGGTGCATCCACTGTACAAGCTCCTCGTGCCTCACACTCGCTACACTCTGCAGAT
CAACTACTTAGCTCGAGCCTCTCTAATATCTAAGACTGGAGTTTTCACACAGTTTGCAGC
CTCTGGTGGAGAGGGTATGATAACACTCCTGAAGAGATCACTGTCCTCAATGACCTACAC
TTCCCTCTGCATACCAGACGACATCGCTGAGCGTGGGCTGGAGCATATGCCGAACTTCTA
CTACAGGGATGATGGACTCAAGCTTTGGGATATCATCCACAGGTTTGTGCAGGGAGTGCT
CAGCTTCTACTACAAGAATGACGCTGAGGTCCAGCAGGACTCTGAACTGCAGAAGTGGAT
TTCGGACATTTTTGAACATGGATTCCTTTCCCAGGCATGCACAGGAATCCCAAAGTGCTT
TACCACCGTGGCTGAGATGGTCAAGTTTGTCACCATGGTGATCTTCACTTGCTCGGGACA
GCACTCGGCTGTGAACACTGGACAGTATGACTATGGTGGCTGGATGCCCAACACTCCTTT
AACACTGCAACTTCCTCCACCAACCTCAAAGGGGACAACAAGCGAGGCCACGATGCTGCA
GACACTCCCTGATATCAACATAACAGTAAAGGGCATGTCCACCTTGTGGCTACTCAGCAA
GCAGTCCTCTGACTTTGTCCCTCTCGGCCAGTACCCAGAGGACCATTTCAGTGAGAAGAT
TCCCTGCAAGCTGATAAAGGATTTTCAAGGAGAGCTTGAAGTGTTCAGTGCAGTCATCAA
CGTCAGAAACAAGAGTCTGGACGTCCCATACACATACATGGATCCAAAGGGGCTGGAGAA
TAGACTATTTCAGCAAGAAGATTCCCTGAAAGCTGATACAGATTTTCAAGGAGAGCTTGA
AAAAGCTCTGGGGCCGCGTTGTGCTTTCGGTTCCGGCGGCGCAGAAGACCGGAGCGAAAG
GGAAGAGCAGTCCTTGCTGTGCATCTGCACACAAACAGAGCACAGCGCTTCTCTCACCCT
CTCTCTGTCTAAATTTTCCATGTCCTGCCCCGCCTCTCTTGGAAAGCAGGTGCTGATTGA
GGTTGACAGAAAGCCTCTTCCACTTTTCCCAGAAGACTCCTGGTTTCCCTGCAAGGTGAA
AGTGAATTCCCCAGAGGGAGACACCTACACCTACAACTTTCCCATCAACAGCTGGATCAC
TAACAGCGAGAATCACCTGTGCAGAGGAGGAACACCTCTAAGAGCCTTTGATGACAACCG
TCATCTTTGCAAGTACAGTAGAGAGAGGGAGCTGAAGCTGAGAGAGCAGCTATATAGACA
GAAAGGCAGCATATTTCTATGTAACCTCAAGCATTTGGATGGCGTGAAACCGAACACCAT
CAACAGGAAGAAGCAGTACTTGATGGCTCCCCTCGTCCCGCTCCATAAAACACCTGATAA
TAAGCTGATGCCGATTGCTATTCAGCTGAAGCAGACTCCAGCAGACGACAACCACGTCTT
CTTTCCTACTGATTCTGACTACGACTTGTTGACGGCCAAGATTTTTGTGAGAATTGCAGA
TTTCATTGAGCGTCAACTCAGTGTTTACTTGCTGCGCACTCATCTGCTGGCTGAAGTGTT
TGCTTCTCATGGTGCATCCACTGTACAAGCTCCTGATGGAGAGGGTATGATCACAATCCT
GCAGAGATCGCTGTCCTCAGTGACCTACAGCTTCCTCTGCATAAAAGAAGACATTGTCGA
CGGTGGCCTGGAGGAAGTGACGAACTTCTACTACAGCCATGATGGACTCAAGCTTTGGGA
TATCATCCACAGGCACTGTACGATCTCTGCCAGTGAGAACCCTGAATCTTCCAGCACTGA
CTCCCATCCAGAGGGCATGTCTAGGAAGTTCCTAAAGATTCTTCTGCTTTCCAGAGTGAA
AATGGTGGATTATAAAGTGACTGTGTCCACTGTTAATATCGCCACTGCCACCACTTTTAA
CAACGTCTACATTAAACTGGTGGGCACAGATGGGGAGAGCGACCGCACGTGGCTCGTAAG
CATAAAAGGGGCTCTATCCTTCGTCAGAGGAGCAGTGTCTACGTTTACCGTGTCCTGCCC
TGCCTCCATTGGCAAGCTGGTCCTGATAGAGCTAAGCCTACAGCATATCCCACTGTTTGG
GGAAGACTCTTGGTTCCCTGCTAAGGTGGAAGTGAAGTCCCCTGGGGGGGACACCTACAA
CTTCCCCATCTACCGATGGATCACTGACAGCGAGGTGCACCGCTTCAGAGAGGGAACAGC
TCTGAAAGTCTCTGAAGACAGCCATCACCTTGGCAAGTACAGTCGGGAGCAAGAGCTAAA
GGAACGGGAGGAAAACTACCGCTGGCATGTGTATGCAGAGGGAATGCCCCATTGCATGGA
GGCAGAAGACCCTACTGATCTTCCTGCCGAAGTCCGCTTCTCCTTCACAAAGGCTTCAGA
GTTTCGCTTCACTGCACTTACTGGGCTGGCTGAGCTGCGTCTGAAAGGACTGGCTGACTC
CAAGGAGAACTGGCCTGATATTGACTCTATAAATCGAGTGTTCTGCTGCAAACAGACTGA
CACATTGGACTATGTCCAAGAACACTGGAAGGAGGATGCTTTTTTTGGCTACCAGTATCT
AAACGGTGTCAACCCCATGTTGATCCGACGCTGTTCAGCTCTGCCTGATAACTTTCCTGT
CACTGACGACATGGTCTTCCCCGATGGTCAGTTCTGCTTGAAAGATGAAATGAAGAAAGG
CAACATATTCCTGTGTGACTACAAGCGTTTGGATGGACTGAAAGCAAACATCATCAATGA
GAAGCAGCAGTACTTGATGGCTCCCCTCGTCCTGCTCCACAAAGTACCTGATGATAAGCT
GATGCCAATTGCTATCCAGCTGAAGCAGACTCCAGCAGAAGACAACCCCATCTTCCTCCC
TACTGATTCTGAGTACGACTGGTTGACGGCCAAGACTTTTGTGAGAAGTGCAGATTTCAA
CGAACATCAACTCAATGTCCACCTGCTGCGCACTCATCTGTTCGCTGAAGTGTTTGCAGT
GTCACTGCTGCGCAACATGCCCATGGTGCATCCACTGTACAAGCTCCTTGTACCTCACAC
CCGCTACACTCTGCAGATCAACTTCTTAGCTCGAGCTCGTCTCATATCCGAGACTGGATC
TTTCACACTGTTTGCATCCTCTGGTGGAGAGGGTTTGGTGACACTCCTGCAGAGATCACA
GTCCTCAGTGACGTACAGCTCCCTCTGCATGCCAGAGGACATTGCTGAGCGTGGGGTGCA
GGACGTGCCGAACTTCTACTACAGGGATGATGGACTCCAGATTTGGGACATCATCCACAG
GTTTGTGCAGGGAATGCTCAGCTTCTACTATAAGAGTGATGCTGAGGTCCAGCAGGACTC
TGAACTGCAGAAGTGGATTTCAGACATTTTTGAACATGGCTTCCTTTCCCAGGCATGCAC
AGGAATTCCACAGAGCTTTAAAACAGTGGCTGAGTTGGTCAAGTTTGTCACCATGGTGAT
CTTTACTTCCTCAGCACAACACTCGGCTGTGAACACTGGACAGTATGACTTTGGCGGCTG
GATGCCCAACACTCCCATCTCCCTGCAACTTCCTCCACCAACCACAAAGGGGACGACAAG
CGAGGCCACGATGCTGCAGACATTTCCTGCTGTCAACACAACCGTTCAGGGAATGGCCAC
CATGTGGCTACTCAGCCAGCAGTCCTCTGACTTCGTCGCTCTCGGCCAGTACCCAGAGGA
GCATTTCAGCGAGGAGATTCCCTGCACGCTGATAAATCATTTTCAGAGAGAGCTTGAAGA
GTTGAGTGCAGTCATCAAAGACAGAAACAAGAGTCTGGAGTTGCCATACACATACATGGA
TCCAACTGAGGTAGAAAATAGTGTGGCCATTTGA
>XP-033479509.1_lan
------------------------------------------------------------
------------------------------------------ATGGTCAA-TTATAAAGT
GACTGTATCTACTGGTTATCTCGCTGGTGCCACCACTTTAAACAATGTATTTATCAAGCT
GGTGGGCACAGATGGGGAGAGCGAACGCAAGTGGCTCATGGGCATCAAAGGAGCTTCATC
CTTCATGAAAGGGATGGTGTCTTGTTTTACCGTGTGCTGCCCCGTCTCCATTGGAAAGCT
GATTCTGATAGAGCTAAGCAAACAGCGCCTCCCATTGTTCCCTGAGGACAACTGGTTCCC
TGCCAAGGTGGAAGTGCAATCCCCCGAGGGACACACCTACAACTTTCCCATCTACCGCTG
GATCGCTGACAGTGAGGTGCACCGCTTCAGAGAGGGAACAGCTCTGAGAGTCTGTGATGA
CAGCCATCATCTTGGCAGGTACAGTCGGCAGCAAGAGCTGAGTCAACGTGAGAAAGACTA
TTGCTGGAATGTGTATAAAGAGGGAATACCCCACTGCATGAAGGCAGAGAGCCCTCTTTC
TCTGCCTTGTGAGGTCCGCTTCTCCTTCACCAAGACCACAGAGTTCATTTTCACTGCAAC
CACAGGGCTTACTGAGCTGCAAATTAAAGGGCTGTCTAGTTGCAAGAAGAAGTGGAATAG
TATTGATGCTATCAATCGGGTTTTCTGCAACAAACGGACTAACATATCAGACTACGTCCA
GAAACATTGGAAGGAGGATGCTTTTTTCGGCTACCAGTATCTAAATGGTGTCAACCCCAT
CTTGATCCGACGCTGTAAAGCTCTGCCTGACAACTTTCCTGTTACTGATGACATGGTCTT
CCTCCGTGGGAAATGCAGCTTGGCAAATGAAATGAAGAAAGGCAACATATTCCTGTGTGA
CTACAAGCGTTTGGATGGAGTGAAAGCAAACACCATCAATGGGAAGAAGCAGTACTTGAT
GGCTCCCCTCGTCCTGCTCCACAAAACACCCGATGATGAGCTGATGCCAATTGCTATTCA
GCTGAAGCAGACTCCAGCAGAAGACAACCCCATCTTCCTTCCTACTGATACTGAGTATGA
CTGGTTGACAGCCAAGATTTTTGTGAGAAGTGCAGATTTCAACGAGCATCAACTCAATGT
CCACCTGCTGCGCACTCATCTGCTGGCTGAAGTGTTTGCAGTGTCACTGCTGCGCAACGT
GCCCATGGTGCATCCACTGTACAAGCTCCTCGTGTCTCACACTCGCTACACTCTGCAGAT
CAACTACTTAGCTCGAGCCTCTCTAATATCTAAGACTGGAGTTTTCACACAGTTTGCAGC
CTCTGGTGGAGAAGGTATGATAACACTCCTGAAGAGATCATTGTCCTCAATGACCTACAC
CTCCCTCTGCATACCAGACGACATCGCTGAGCGTGGGCTGGAGCATGTGCCGAACTTCTA
CTACAGGGATGATGGACTCAAGCTTTGGGATATCATTCACAGGTTTGTGCAGGGAGTGCT
CAGCTTCTACCACAAGAATGACGCTGAGGTCCAGCAGAACTCTGAACTGCAGAAGTGGAT
TTCTGACATTTTTGAATATGGATCCCTTTCCCAGGCATGCACAGGAATTCCACAGAGCTT
TACCACCGTGGCTGAGATGGTCAAGTTTGTCACCATGGTGATCTTCACTTGCTCGGGACA
GCACTCGGCTGTGAACACTGGACAGTATGACTATGGTGGCTGGATGCCCAACACTCCTTT
AACACTGCAACTTCCTCCACCAACCACAAAGGGGACGACAAGCGAGACCACGATGCTGCA
GACACTCCCTGATATCAACACAACAGTAAAGGGCATGTCCACCTTGTGGCTACTCAGCAA
GCAGTCCTCTGACTTTGTCGCTCTCGGCCAGTACCCAGAGGACCATTTCAGTGAGAAGAT
TCCCCTCAAGCTGATAAGGGATTTTCAAGGAGAGCTTGAAGTGTTCAGTGCAGTCATCAA
CGTCAGAAACAAGAGTCTGGATGTCCCATACACATACATGGATCCAAAGGTGCTGGAG--
------------------------------------------------------------
------------------------------------------------------------
------------------------------------------------------------
------------------------------------------------------------
------------------------------------------------------------
------------------------------------------------------------
------------------------------------------------------------
------------------------------------------------------------
------------------------------------------------------------
------------------------------------------------------------
------------------------------------------------------------
------------------------------------------------------------
------------------------------------------------------------
------------------------------------------------------------
------------------------------------------------------------
------------------------------------------------------------
------------------------------------------------------------
------------------------------------------------------------
------------------------------------------------------------
------------------------------------------------------------
------------------------------------------------------------
------------------------------------------------------------
------------------------------------------------------------
------------------------------------------------------------
------------------------------------------------------------
------------------------------------------------------------
------------------------------------------------------------
------------------------------------------------------------
------------------------------------------------------------
------------------------------------------------------------
------------------------------------------------------------
------------------------------------------------------------
------------------------------------------------------------
------------------------------------------------------------
------------------------------------------------------------
------------------------------------------------------------
------------------------------------------------------------
------------------------------------------------------------
------------------------------------------------------------
------------------------------------------------------------
------------------------------------------------------------
------------------------------------------------------------
------------------------------------------------------------
------------------------------------------------------------
------------------------------------------------------------
------------------------------------------------------------
------------------------------------------------------------
------------------------------------------------------------
------------------------------------------------------------
------------------------------------------------------------
------------------------------------------------------------
----------------AATAGTGTGGCCATTTGA
>C.altivelis-GLEAN-10025735_alt
------------------------------------------------------------
----------------------------------------AAATGGTCAAGTTATAAAGT
GACTGTATCTACTGGTTATCTCGCTGGTGCCACCACTTTAAACAATGTTTTTATTAAGCT
GGTGGGCACAGATGGGGAGAGCGAACGCAAGTGGCTCATGGGCATCAAAGGAGCTTCATC
CTTCATGAAAGGGATGGTGTCTAGTTTTACCGTGTGCTGCCCCGTCTCCATTGGAAAGCT
GATTCTGATAGAGCTTGACAAACAGCGCCTCCCATTGTTCCCTGAGGACAACTGGTTCCC
TGCCAAGGTGGAAGTGCAATCCCCCGAGGGACACACCTACAACTTTCCCATCTACCGCTG
GATCACTGACAGTGAGGTGCACCGCTTCAGAGAGGGAACAGCTCTGAGAGTCTGTGATGA
CAGCCATCATCTTGGCAGGTACAGTCGGCAGCAAGAGCTGAGTCAACGTGAGAAAGACTA
TTGCTGGGATGTGTATAAAGAGGGAATACCCCACTGCATGAAGGCAGAGAGCCCTCTTTC
TTTGCCTTGTGAGGTCCGCTTCTCCTTCACCAAGACCACAGAGTTCTTTTTCACAGCAGC
CACAGGGCTGACTGAGCTGCAAATTAAAGGGCTGTCTAGTTGCAAGAAGAAGTGGAATAA
TATTGATGCTATCAATCGGGTTTTCTGCAACAAACGGACTAACATATCAGACTACGTCCA
GAAACATTGGAAGGAGGATGCTTTTTTTGGCTACCAGTATCTAAATGGTGTCAACCCCAT
CTTGATCCGACGTTGTAAAGCTCTGCCTGACAACTTTCCTGTCACTGATGACATGGTCTT
CCTCCGTGGGAAATGCAGCTTGGCAAATGAAATGAAGAAAGGCAACATATTCCTGTGTGA
CTACAAGCAGTTGGATGGAGTGAAAACAAACACCATCAATGGGAAGAAGCAGTACTTGAT
GGCTCCCCTCGTCCTGCTCCACAAAACACCCGATGATGAGCTGATGCCAGTTGCTGTTCA
GCTGAAGCAGACTCCAGCAGAAGACAACCCCATCTTCCTCCCTACTGATTCTGAGTACGA
CTGGTTGACGGCCAAGATTTTTGTGAGAAGTGCAGATTTCAACGAGCATCAACTCAATGT
CCACCTGCTGCGCACTCATCTGCTGGCTGAAGTGTTTGCAGTGTCACTGTTGCGCAACGT
GCCCATGGTGCATCCATTGTACAAGCTCCTCGTGCCTCACACTCGCTACACTCTGCAGAT
CAACTACTTAGCTCGAGCCTCTCTAATATCTAAGACTGGAGTTTTCACACAGTTTGCAGC
CTCTGGTGGAGAGGGTATGATAACACTCCTGAAGAGATCATTGTCCTCAATGACCTACAC
CTCCCTCTGCATACCAGACGACATTGCTGAGCGTGGGCTGGAGCATGTGCCCAACTTCTA
CTACAGGGATGATGGACTCAAGCTTTGGGATATCATCCACAGGTTTGTGCAGGGAGTGCT
CAGTTTCTACTACAAGAATGACGCTGAGGTCCAGCAGGACTCTGAACTGCAGAAGTGGAT
TTCGGACATTTTCGAACATGGATTCCTTTCCCAGGCATGCACAGGAATTCCACAGAGCTT
TACCACAGTGGCTGAGATGGTCAAGTTTGTCACCATGGTGATCTTCACTTGCTCGGGACA
GCACTCGGCTGTGAACACTGGACAGTATGACTATGGCGGCTGGATGCCCAACACTCCTTT
AACACTGCAACTTCCTCCACCAACCACAAAGGGGACGACAAGCGAGGCCACGATGCTGCA
GACACTCCCTGATATCAACACAACAGTAAAGGGCATGTCCACTTTATGGCTACTCAGCAA
GCAGTCCTCTGACTTTGTCGCTCTTGGCCAGTACCCAGAGGAACATTTCAGCGAGGAGAT
TCCCTGCAAGCTGATACGGGATTTTCAAGGAGAGCTTGAAGTGTTCAGTGCAGTCATCAA
CGTCAGAAACAAGAGTCTGGACGTCCCATACACATACATGGATCCAAAGGTGCTGGAA--
------------------------------------------------------------
------------------------------------------------------------
------------------------------------------------------------
------------------------------------------------------------
------------------------------------------------------------
------------------------------------------------------------
------------------------------------------------------------
------------------------------------------------------------
------------------------------------------------------------
------------------------------------------------------------
------------------------------------------------------------
------------------------------------------------------------
------------------------------------------------------------
------------------------------------------------------------
------------------------------------------------------------
------------------------------------------------------------
------------------------------------------------------------
------------------------------------------------------------
------------------------------------------------------------
------------------------------------------------------------
------------------------------------------------------------
------------------------------------------------------------
------------------------------------------------------------
------------------------------------------------------------
------------------------------------------------------------
------------------------------------------------------------
------------------------------------------------------------
------------------------------------------------------------
------------------------------------------------------------
------------------------------------------------------------
------------------------------------------------------------
------------------------------------------------------------
------------------------------------------------------------
------------------------------------------------------------
------------------------------------------------------------
------------------------------------------------------------
------------------------------------------------------------
------------------------------------------------------------
------------------------------------------------------------
------------------------------------------------------------
------------------------------------------------------------
------------------------------------------------------------
------------------------------------------------------------
------------------------------------------------------------
------------------------------------------------------------
------------------------------------------------------------
------------------------------------------------------------
------------------------------------------------------------
------------------------------------------------------------
------------------------------------------------------------
------------------------------------------------------------
----------------AATAGTGTGGCCATTTGA
>Epmoa-GLEAN-10019660_moa
------------------------------------------------------------
------------------------------------------ATGGTCAG-TTATAAAGT
GACTGTATCTACTGCTTATCTCGCTGGTGCCACCACTTTAAACAATGTTTTTATCAAGCT
GGTGGGTACAGATGGGGAGAGCGAACGCAAGTGGCTCATGGGCATCAAAGGAGCTTCATC
CTTCATGAAAGGGATGGTGTCTTGTTTTACCGTGTGCTGCCCCCTCTCCATTGGAAAGCT
GATTCTGATAGAGCTAAGCAAACAGCGCCTCCCATTGTTCCCTGAAGACAACTGGTTCCC
TGCCAAGGTGGAAGTGCAATCCCCCGAGGGACACACCTACAACTTTCCCATCTACCGCTG
GATCGCTGACAGTGAGGTGCATCGCTTCAGAGAGGGAACAGCTCTGAGAGTCTGTGATGA
CAGCCATCATCTTGGCAGGTACAGTCGGCAGCAAGAGCTGAGTCAACGTGAGAAAGACTA
TTGCTGGGATGTGTATAAAGAGGGAATACCCCACTGCATGAAGGCAGAGAGCCCTCTTTC
TCTGCCTTGTGAGGTCCGCTTCTCCTTCACCAAGACCACAGAGTTCTTTTTCACAGCAGC
CACAGGGCTGACTGAGCTGCAAATTAAAGGGCTGTCTAGTTGCAAGAAGAAGTGGAATAA
TATTGATGCTATCAATCGGGTTTTCTGCAACAAACGGACTAACATATCAGACTACGTCCA
GAAACATTGGAAGGAGGATGCTTTTTTCGGCTACCAGTATCTAAATGGTGTCAACCCCAT
CTTGATCCGACGTTGTAAAGCTCTGCCTGATAACTTTCCTGTCACTGATGACATGGTCTT
TCTCCGTGGGAAATGCAGCTTGGCAAATGAAATGAAGAAAGGCAACATATTCCTGTGTGA
CTACAAGCAGTTGGATGGAGTGAAAACAAACACCATCAATGGGAAGAAGCAGTACATGAT
GGCTCCCCTCGTCCTGCTCCACAAAACACCCGATGATGAGCTGATGCCAATTGCTATTCA
GCTGAAGCAGACTCCAGCAGAAGACAACCCCATCTTCCTCCCTACTGATTCTGAGTACGA
CTGGTTGACGGCCAAGATTTTTGTGAGAAGTGCAGATTTCAACGAGCATCAACTCAATGT
CCACCTGCTGCGCACTCATCTGCTGGCTGAAGTGTTTGCAGTGTCACTGCTGCGCAACGT
GCCCATGGTGCATCCACTGTACAAGCTCCTCGTGCCTCACACTCGCTACACTCTGCAGAT
CAACTACTTAGCTCGAGCCTCTCTAATATCTAAGACTGGAGTTTTCACACAGTTTGCATC
CTCTGGTGGAGAGGGTATGATAACACTCCTGAAGAGATCATTGTCCTCAATGACCTACAC
CTCCCTCTGCATACCAGACGACATCGCTGAGCGTGGGCTGGAGCATGTGCCGAACTTCTA
CTACAGGGATGATGGACTCAAGCTTTGGGATATCATCCACAGGTTTGTGCAGGGAGTGCT
TGGCTTCTACTACAAGAATGACGCTGAGGTCCAGAAAGACTCTGAACTGCAGAAGTGGAT
TTCTGACATTTTCGAACATGGATTCCTTTCCCAGGCATGCACAGGAATTCCACAGAGCTT
TACCACCGTGGCTGAGATGGTCAAGTTTGTCACCATGGTGATCTTCACTTGCTCGGGACA
GCACTCGGCTGTAAACACTGGACAGTATGACTATGGCGGCTGGATGCCCAACACTCCTTT
AACACTGCAACTTCCTCCACCAACCACAAAGGGGACGACAAGCGAGGCCACGATGCTGCA
GACACTCCCTGATATCAACACAACAGTAAAGGGCATGTCCACCTTGTGGCTACTCAGCAA
GCAGTCCTCTGACTTTGTCGCTCTCGGCCAGTACCCAGACGACCATTTCAGTGAGAAGAT
TCCCCTCAAGCTGATAAAGGATTTTCAAGGAGAGCTTGAAGTGTTCAGCGCAGTCATCAA
CGTTAGAAACAAGAGTCTGGACGTCCCATACACATACATGGATCCAAAGGTGCTGGAG--
------------------------------------------------------------
------------------------------------------------------------
------------------------------------------------------------
------------------------------------------------------------
------------------------------------------------------------
------------------------------------------------------------
------------------------------------------------------------
------------------------------------------------------------
------------------------------------------------------------
------------------------------------------------------------
------------------------------------------------------------
------------------------------------------------------------
------------------------------------------------------------
------------------------------------------------------------
------------------------------------------------------------
------------------------------------------------------------
------------------------------------------------------------
------------------------------------------------------------
------------------------------------------------------------
------------------------------------------------------------
------------------------------------------------------------
------------------------------------------------------------
------------------------------------------------------------
------------------------------------------------------------
------------------------------------------------------------
------------------------------------------------------------
------------------------------------------------------------
------------------------------------------------------------
------------------------------------------------------------
------------------------------------------------------------
------------------------------------------------------------
------------------------------------------------------------
------------------------------------------------------------
------------------------------------------------------------
------------------------------------------------------------
------------------------------------------------------------
------------------------------------------------------------
------------------------------------------------------------
------------------------------------------------------------
------------------------------------------------------------
------------------------------------------------------------
------------------------------------------------------------
------------------------------------------------------------
------------------------------------------------------------
------------------------------------------------------------
------------------------------------------------------------
------------------------------------------------------------
------------------------------------------------------------
------------------------------------------------------------
------------------------------------------------------------
------------------------------------------------------------
----------------AATAGTGTGGCCATTTGA
>E.fuscoguttatus.30747_fus
ATG---------------------------------------------------------
------GTCAAAAACAGGATTTTTCTGCTTTCCAGGGTGAAAATGGTCAA-TTATAAAGT
GACTGTATCTACTGGTTATCTCGCTGGTGCCACCACTTTAAACAATGTATTTATTAAGCT
GGTGGGCACAGATGGGGAGAGCGAACGCAAGTGGCTCATGGGCATCAAAGGAGCTTCATC
CTTCATGAAAGGGATGGTGTCTAGTTTTACCGTGTGCTGCCCTGTCTCCATTGGAAAGCT
GATTCTGATAGAGCTAAGCAAACAGCGCCTCCCATTGTTCCCTGAGGACAACTGGTTCCC
TGCCAAGGTGGAAGTGCAATCCCCCGAGGGACACACCTACAACTTTCCTATCTACCGCTG
GATCACTGACAGTGAGGTGCACCGCTTCAGAGAGGGAACAGCTCTGAGAGTCTGTGATGA
CAGTCATCATCTTGGCAGGTACAGTCGGCAGCAAGAGCTGAGTCAACGTGAGAAAGACTA
TTGCTGGGATGTGTATAAAGAGGGACTACCCCACTGCATGAAGGCAGAGAGCCCTCTTTC
TCTGCCTTGTGAGGTCCGCTTCTCCTTCACCAAGACCACAGAGTTCTTTTTCACAGCAGC
CACAGGGCTGACTGAGCTGCAAATTAAAGGGCTGTCTAGTTGCAAGAAGAAGTGGAATAA
TATTGATGCTATCAATCGGGTTTTCTGCAACAAACGGACTAACATATCAGACTACGTCCA
GAAACATTGGAAGGAGGATGCTTTTTTCGGCTACCAGTATCTAAATGGTGTCAACCCCAT
CTTGATCCGACGTTGTAAAGCTCTGCCTGATAACTTTCCTGTCACTGATGACATGGTCTT
CCTCCGTGGGAAATGCAGCTTGGCAAATGAAATGAAGAAAGGCAACATATTCCTGTGTGA
CTACAAGCAGTTGGATGGAGTGAAAACAAACACCATCAATGGGAAGAAGCAGTACATGAT
GGCTCCCCTCGTCCTGCTCCACAAAACACCCGATGATGAGCTGATGCCAATTGCTATTCA
GCTGAAGCAGACTCCAGCAGAAGACAACCCCATCTTCCTTCCTACTGATTCTGAGTACGA
CTGGTTGATGGCCAAGATCTTTGTGAGAAGTGCAGATTTCAACGAGCATCAACTCAATGT
CCACCTGCTGCGCACTCATCTGCTGGCTGAAGTGTTTGCAGTGTCACTGCTGCGCAACGT
GCCCATGGTGCATCCACTGTACAAGCTCCTCGTGCCTCACACTCGCTACACTCTGCAGAT
CAACTACTTAGCTCGAGCCTCTCTAATATCTAAGGCTGGAATTTTCACACAGTTTGCAGC
CTCTGGTGGAGAGGGTATGATAACACTCCTGAAGAGATCATTGTCCTCAATGACCTACAC
CTCCCTCTGCATTCCAGACGACATCGCTGAGCGTGGGCTGGAGCATGTGCCGAACTTCTA
CTACAGGGATGATGGACTCAAGCTTTGGGATATCATCCACAGGTTTGTGCAGGGAGTACT
TGGCTTCTACTACAAGAATGACGCTGAGGTCCAGAAAGACTCTGAACTGCAGAAGTGGAT
TTCGGACATTTTTGAACATGGATTCCTTTCCCAGGCATGCACAGGAATTCCACAGAGCTT
TACCACTGTGGCTGAGATGGTCAAGTTTGTCACCATGGTGATCTTCACTTGCTCGGGACA
GCACTCGGCTGTGAACACTGGACAGTATGACTATGGCGGCTGGATGCCCAACACTCCTTT
AACACTGCAGCTTCCTCCACCAACCACAAAGGGGACGACAAGCGAGGCCACGATGCTGCA
GACACTCCCTGATATCAACACAACAGTAAAGGGCATGTCCACCTTGTGGCTACTCAGCAA
GCAGTCCTCTGACTTTGTCGCTCTCGGCCAGTACCCAGAGGAACATTTCAGCGAGGAGAT
TCCCTGCAAGCTGATAAGGGATTTTCAAGGAGAGCTTGAAGTGTTCAGTGCAGTCATCAA
CGTCAGAAACAAGAGTCTGGACGTCCCATACACATACATGGATCCAAAGGTGCTGGAG--
------------------------------------------------------------
------------------------------------------------------------
------------------------------------------------------------
------------------------------------------------------------
------------------------------------------------------------
------------------------------------------------------------
------------------------------------------------------------
------------------------------------------------------------
------------------------------------------------------------
------------------------------------------------------------
------------------------------------------------------------
------------------------------------------------------------
------------------------------------------------------------
------------------------------------------------------------
------------------------------------------------------------
------------------------------------------------------------
------------------------------------------------------------
------------------------------------------------------------
------------------------------------------------------------
------------------------------------------------------------
------------------------------------------------------------
------------------------------------------------------------
------------------------------------------------------------
------------------------------------------------------------
------------------------------------------------------------
------------------------------------------------------------
------------------------------------------------------------
------------------------------------------------------------
------------------------------------------------------------
------------------------------------------------------------
------------------------------------------------------------
------------------------------------------------------------
------------------------------------------------------------
------------------------------------------------------------
------------------------------------------------------------
------------------------------------------------------------
------------------------------------------------------------
------------------------------------------------------------
------------------------------------------------------------
------------------------------------------------------------
------------------------------------------------------------
------------------------------------------------------------
------------------------------------------------------------
------------------------------------------------------------
------------------------------------------------------------
------------------------------------------------------------
------------------------------------------------------------
------------------------------------------------------------
------------------------------------------------------------
------------------------------------------------------------
------------------------------------------------------------
----------------AATAGTGTGGCCATTTGA
