# Supplementary material for: Chromosome-Level Genome Assembly of the Speckled Blue Grouper (Epinephelus cyanopodus) Provides Insight into Its Adaptive Evolution
Source: Biology (Basel). 2022 Dec 13;11(12):1810. doi: 10.3390/biology11121810 (PMC9775623; doi:10.3390/biology11121810)
Supplement: Supplementary file 1 [file biology-11-01810-s001.zip › Supplemental Data/HO01694.align]

>C.altivelis-GLEAN-10025737_alt
ATGGATTTATGGATAAAGTTGATGTTGTTGTGCAGCTGCTGCTTTGGAGCAAGTGCAGAC
TTTGATGGCAGGTGGCCGCGGCAGATGGCCTCATCCAACGGCCTGTGTCGATACGGGGCC
AGAGTGGACTGCTGCTGGGGATGGACACGCCGTTCCTGGGGTCACTGCCAGC--------
-------------------------------------------------------CTGTG
TGCCAGCCTGGCTGTAAGCACGGAGACTGCGTGGGACCCAATAAATGCAAGTGCCACCCT
GGTTTCACCGGCAAGACCTGCAATCAAGAAGAGGAGCTGGACTATTTAACTCCACCTGTG
TGGTTCAGTCACCCTCCTATCTTTCTTCCCGTGGACCATCAGCCAGCGAGAGTGGTGATG
GAGGACCTGAATGAGTGCGGGCTCAAGCCGAGGCCTTGTAAACACAGGTGCATGAACACA
TATGGGAGTTACAAGTGCTACTGCCTCAACGGCTACATGCTGATGCCTGATGGGACCTGT
GGAAACGCTCGTACTTGTGGCATGGCCAACTGCCAGTACGGCTGCGAGGTGCTGAAAGGA
GAGGTCCGATGTCAGTGTCCATCGCCGGGGCTACAGCTGGCTCCGGATGGAAGAACCTGT
GTGGATGTGGATGAGTGTGCAGCAGGGATTGCGGTGTGTCCCAGGTTCAGGAAATGCATA
AACACCTTTGGTAGCTACATCTGCAAGTGCCACGAAGGCTTTGACCTGCAATACATCAAC
GGGAAATACCAATGCATAGATGTGGATGAGTGCTCTTTAGGTCAGAGCCACTGCAGCAGC
TTCGCCACTTGCTACAACACACCAGGCTCGTACAAGTGCAAATGCAAAGACGGCTACAGG
GGGATGGGCCATGACTGCAAACCCATTCCTAAGGTTGCTATTGACCCCCCGAGACCAGGC
AAACTGCCTCCAAATCATCACAACCACATCCCCGACATTGATCAGAGGAGG---ACCACC
ACCATCCACCCACCAGTGACTCAAAGGAGGATCTTCCCCATTATCCCCAAATCGACAGCC
TGCGACCACGACTACGACAACC---ACGACGACCAAAGCACCTCCGAAGAGGGTCACCCC
ACCTCCACGCAAGCCGGCAGTTCCCACCCGGAGGCCCTTTATCCCGACCAGGAAGCCACC
AGCACCCACGCGCAAGCCCTACATCCCACCAAAGCCAGCGGCTCCAACCAGACGCCCCAC
GCCAGCACCAGGCGCACCAGTCACACCAGTAGACAACACCATCCAGAAGGAGGTCACCAA
ACAGAGAGGGGATGTCCACACGCCTCCAGTCTGCACGTCAAAGTATCCTTGGGCAAGATA
CTGACCCCCAACCTGCTGCCCATGGCTGTTCCATCTGTGTTCCCTCGGAACCACGGCCAT
AACACCGTCCTTGGCATCGACTTTGACATTGAGCTCGGCAACACGGCAGACGAAGCCAAG
GACGACCCAGAGTCGGGCTATCTGAGCTGCTCCTTTGATGACGGTCTTTGTGGTTGGATC
AGGGACAAAGACGGAGACCTGCACTGGGAGACGACGCCTGATCCGTCAGGTGGACGATAC
CTCACCATTCCTGAGGTAGGCAACAAGAGGACAGGGCGAGGGGCACGGCTGGTCCTTCCA
CTCACCCCTCCCTGGAACGACGGCAATCTGTGCCTGTCATTCCGGCACAAGCTGGCAGGT
CACCACGTGGGCATGCTGCAAGTGTTTGTGAAGAAAGGAAAGCAGTACAGTCCAGCAGTG
TGGGGCCGGACAGGCGGAAATGGTTGGAGGCACACCCAAATCACTTTATGGGGCACAGGC
CTGGAAAGTGTGATCCTGAAGGGGGAGCGTGGGCGAGGCCGGAGCGGCGAGATGGCTGTG
GACGACATCACCCTGAGGAAAGGCTCCTGCACGGAGGAGCACAATCTGAGGAGACTCTGA
>OF07931-RA_aka
ATGGATTTATGGATAAAGTTGATGTTGTTGTGCAGCTGCTGCTTTGGAGCAAGTGCAGAC
TTTGATGGCAGGTGGCCGCGGCAGATGGCCTCATCCAACGGCCTGTGTCGATACGGGGCC
AGAGTGGACTGCTGCTGGGGATGGACACGCCGTTCCTGGGGTCACTGCCAGC--------
-------------------------------------------------------CTGTG
TGCCAGCCTGGCTGTAAGCACGGAGACTGCGTGGGACCCAATAAATGCAAGTGCCACCCT
GGTTTCACCGGCAAGACCTGCAATCAA---------------------------------
------------------------------------------------------------
---GACCTGAATGAGTGCGGGCTCAAGCCGAGGCCTTGTAAACACAGGTGCATGAACACA
TATGGGAGTTACAAGTGCTACTGCCTCAACGGCTACATGCTGATGCCTGATGGGACCTGT
GGAAACGCTCGCACTTGTGGCATGGCCAACTGCCAGTACGGCTGCGAGGTGCTGAAAGGA
GAGGTCCGATGTCAGTGTCCATCGCCGGGGCTACAGCTGGCTCCGGATGGAAGAACCTGT
GTGGATGTGGATGAGTGTGCAGCAGGGATCGCGGTGTGTCCCAGGTTCAGGAAATGCATA
AACACCTTTGGTAGCTACATCTGCAAGTGCCACGAAGGCTTTGACCTGCAATACATCAAC
GGGAAATACCAATGCATAGATGTGGATGAGTGCTCTTTAGGTCAGAGCCACTGCAGCAGC
TTCGCCACTTGCTACAACACGCCAGGCTCGTACAAGTGCAAATGCAAAGACGGCTACAGG
GGGATGGGCCACGACTGCAAACCCATTCCTAAGGTTGCTATTGACCCCCCGAGACCAGGC
AAACTGCCTCCAAATCATCACAACCGCATCCCCGACATCGATCAGAGGAGG---ACCACC
ACCATCCACCCACCAGTGACTCAAAGGAGGATCTTCCCCATTATCCCCAAATCAACAG--
-----CCGCGACCACGACAAACACGACAACGACCAAAGCACCTCCGAAGAGGGTCACCCC
ACCTCCACGCAAGCCGGCAGTTCCCACCAGGAGGCCCTTTATCCCGACCAGGAAGCCACC
AGCACCCACGCGCAAGCCCTACATCCCACCAAAGCCAGTGGCTCCAACCAGACGCCCAAC
GCCAGCACCAGGTGCACCAGTCACACCAGTTGACAACACCATCCAGAAGGAGGTCACCAA
ACAGAGAGGGGATGTCCACA----------------------------------------
----------------------------------------TCCCTCGGAACCACGGCCAT
AACACCGTCCTTGGCATCGACTTTGACATTGAGCTCGGCAACACGGCAGACGAAGCCAAG
GACGACCCAGAGTCGGGCTATCTGAGCTGCTCCTTTGATGACGGTCTTTGTGGTTGGATC
AGGGACAAAGACGGAGACCTGCACTGGGAGACGACGCCTGATCCGTCAGGCGGACGATAC
CTCACCATTCCTGAGGTAGGCAACAAGAGGACAGGGCGAGGGGCACGGCTGGTCCTTCCA
CTCACCCCTCCCTGGAACGACGGCAATCTGTGCCTGTCATTCCGGCACAAGCTGGCAGGT
CACCACGTGGGCATGCTGCAAGTGTTTGTGAAGAAAGGAAAGCAGTACAGTCCGGCAGTG
TGGGGCCGGACGGGCGGAAATGGCTGGAGGCACACCCAAATCACATTATGGGGCACAGGC
CTGGAAAGTGTGATCCTGAAGGGGGAGCGTGGGCGAGGCCGGAGCGGCGAGATGGCTGTG
GACGACATCACCCTGAGGAAAGGCTCCTGCACGGAGGAGCACAATCTGAGGAGACTCTGA
>Ecy-GLEAN-10023145_Ecy
ATGGATTTATGGATAAAGTTGATGTTGTTGTGCAGCTGCTGCTTTGGAGCAAGTGCAGAC
TTTGATGGCAGGTGGCCGCGGCAGATGGCCTCATCCAACGGCCTGTGTCGATACGGGGCC
AGAGTGGACTGCTGCTGGGGATGGACACGCCGTTCCTGGGGTCACTGCCAGCCTCTCTTC
GCCTTAACTCAC------------AGAGTAGCCGGGATAAGATGCCAGCCCCAAGCTGTG
TGCCAGCCTGGCTGTAAGCACGGAGACTGCGTGGGACCCAATAAATGCAAGTGCCACCCT
GGTTTCACCGGCAAGACCTGCAATCAAGAAGAGGAGCTGGACTATTTAACTCCACCTGTG
TGGTTCAGTCACCCTCCTATCTTTCTTCCCGTGGACCATCAGCCAGCGAGAGTAGTGATG
GAGGACCTGAATGAGTGCGGGCTCAAGCCGAGGCCTTGTAAACACAGGTGCATGAACACA
TATGGGAGTTACAAGTGCTACTGCCTCAACGGCTACATGCTGATGCCTGATGGGACCTGT
GGAAACGCTCGCACTTGTGGCATGGCCAACTGCCAGTACGGCTGCGAGGTGCTGAAAGGA
GAGGTCCGATGTCAGTGTCCATCGCCGGGGCTACAGCTGGCTCCGGATGGAAGAACCTGT
GTGGATGTGGATGAGTGTGCAGCAGGGATCGCGGTGTGTCCCAGGTTCAGGAAATGCATA
AACACCTTTGGTAGCTACATCTGCAAGTGCCACGAAGGCTTTGACCTGCAATACATCAAC
GGGAAATACCAATGCATAGATGTGGATGAGTGCTCTTTAGGTCAGAGCCACTGCAGCAGC
TTCGCCACTTGCTACAACACGCCAGGCTCGTACAAGTGCAAATGCAAAGACGGCTACAGG
GGGATGGGCCACGACTGCAAACCCATTCCTAAGGTTGCTATTGACCCCCCGAGACCAGGC
AAACCTCCTCCAAATCATCACAACCGCATCCCCGACATCGATCAGAGGAGG---ACCACC
ACCATCCACCCAGCAGTGACTCAAAGGAGGATCTTCCCCATTATCCCCAAATCGACAG--
-----CAGCGACCACGAC---CACGACAACGACCAAAGCACCTCCGAAGAGGGTCACCCC
ACCTCCACGCAAGCCGGCAGTTCCCACCAGGAGGCCCTTTATCCCGACCAGGAAGCCACC
AGCACCCACGCGCAAGCCCTACATCCCACCAAAGCCAGTGGCTCCAACCAGAAGCCCCAC
GCCAGCACCAGGCGCACCAGTCACACCAGTTGACAACACCATCCAGAAGGAGGTCACCAA
ACAGAGAGGGGATGTCCACA----------------------------------------
----------------------------------------TCCCTCGGAACCACGGCCAT
AACACCGTCCTTGGCATCGACTTTGACATTGAGCTCGGCAACACGGCAGACGAAGCCAAG
GACGACCCAGAGTCGGGCTATCTGAGCTGCTCCTTTGATGACGGTCTTTGTGGTTGGATC
AGGGACAAAGACGGAGACCTGCACTGGGAGACGACGCCTGATCCGTCAGGTGGACGATAC
CTCACCATTCCTGAGGTAGGCAACAAGAGGACAGGGCGAGGGGCACGGCTGGTCCTTCCA
CTCACCCCTCCCTGGAACGACGGCAATCTGTGCCTGTCATTCCGGCACAAGCTGGCAGGT
CACCACGTGGGCATGCTGCAAGTGTTTGTGAAGAAAGGAAAGCAGTACAGTCCGGCAGTG
TGGGGCCGGACGGGCGGAAATGGCTGGAGGCACACCCAAATCACATTATGGGGCACAGGC
CTGGAAAGTGTGATCCTGAAGGGGGAGCGTGGGCGAGGCCGGAGCGGCGAGATGGCTGTG
GACGACATCACCCTGAGGAAAGGCTCCTGCACGGAGGAGCACAATCTGAGGAGACTCTGA
>XP-033480774.1_lan
ATGGATTTATGGATAAAGTTGATGTTGTTGTGCAGCTGCTGCTTTGGAGCAAGTGCAGAC
TTTGATGGCAGGTGGCCGCGGCAGATGGCCTCATCCAACGGCCTGTGTCGATACGGGGCC
AGAGTGGACTGCTGCTGGGGATGGACACGCCGTTCCTGGGGTCACTGCCAGCGTGAGTGC
CACCGTGCCTGCTGCTGCTGCTGGGGGCAAACAGGGCTAACAAG---GTTGCAAGCTGTG
TGCCAGCCTGGCTGTAAGCACGGAGACTGCGTGGGACCCAATAAATGCAAGTGCCACCCT
GGTTTCACCGGCAAGACCTGCAATCAAGAAGAGGAGCTGGACTATTTAACTCCACCTGTG
TGGTTCAGTCACCCTCCTATCTTTCTTCCCGTGGACCATCAGCCAGCGAGAGTAGTGATG
GAGGACCTGAATGAGTGCGGGCTCAAGCCGAGGCCTTGTAAACACAGGTGCATGAACACA
TATGGGAGTTACAAGTGCTACTGCCTCAACGGCTACATGCTGATGCCTGATGGGACCTGT
GGAAACGCTCGCACTTGTGGCATGGCCAACTGCCAGTACGGCTGCGAGGTGCTGAAAGGA
GAGGTCCGATGTCAGTGTCCATCGCCGGGGCTACAGCTGGCTCCGGATGGAAGAACCTGT
GTGGATGTGGATGAGTGTGCAGCAGGGATCGCGGTGTGTCCCAGGTTCAGGAAATGCATA
AACACCTTTGGTAGCTACATCTGCAAGTGCCACGAAGGCTTTGACCTGCAATACATCAAT
GGGAAATACCAATGCATAGATGTGGATGAGTGCTCTTTAGGCCAGAGCCACTGCAGCAGC
TTCGCCACTTGCTACAACACGCCAGGCTCGTACAAGTGCAAATGCAAAGACGGCTACAGG
GGGATGGGCCACGACTGCAAACCCATTCCTAAGGTTGCTATTGACCCCCCGAGACCAGGC
AAACTGCCTCCAAATCATCACAACCACATCCCTGACATTGATCAGAGGAGGACCACCACC
ACCATCCACCCACCAGTGACTCAAAGGAGGATCTTCCCCATTATCCCCAAATCGACAG--
-----CCGCGACTACGACAACC---ACAACGACCAAAGCACCTCCGAAGAGGGTCACCCC
ACCTCCACGCAAGCCGGCAGTTCCCACCAGGAGGCCCTTTATCCCGACCAGGAAACCACC
AGCACCCACGCACAAGCCCTACATCCCACCAAAGCCAGCGGCTCCAACCAGACGCCCCAC
GCCAGCACCAGGCGCACCAGTCACACCAGTAGACAACACCATCCAGAAGGAGGTCACCAA
ACAGAGAGGGGATGTCCACA----------------------------------------
----------------------------------------TCCCTCGGAACCACGGCCAT
AACACCGTCCTTGGCATCGACTTTGACATTGAGCTCGGCAACACGGCAGACGAAGCCAAG
GACGACCCAGAGTCGGGCTATCTGAGCTGCTCCTTTGATGACGGTCTTTGTGGCTGGATC
AGGGACAAAGACGGAGACCTGCACTGGGAGACGACGCCTGATCCGTCAGGTGGACGATAC
CTCACCATTCCTGAGGTAGGCAACAAGAGGACAGGGCGAGGGGCACGGCTGGTCCTTCCA
CTCACCCCTCCCTGGAACGACGGCAATCTGTGCCTGTCATTCCGTCACAAGCTGGCAGGT
CACCACGTGGGCATGCTGCAAGTGTTTGTGAAGAAAGGAAAGCAGTACAGTCCAGCAGTG
TGGGGCCGGACGGGTGGAAATGGCTGGAGGCACACCCAAATCACATTATGGGGCACAGGC
CTGGAAAGTGTGATCCTGAAGGGGGAGCGTGGGCGAGGCCGGAGCGGCGAGATGGCTGTG
GACGACATCACCCTGAGGAAAGGCTCCTGCACGGAGGAGCACAACCTGAGGAGACTCTGA
>Epmoa-GLEAN-10019662_moa
------------------------------------------------------------
------------------------ATGGCCTCATCCAACGGCCTGTGTCGATACGGGGCC
AGAGTGGACTGCTGCTGGGGATGGACACGCCGTTCCTGGGGTCACTGCCAGCCTCTCTTC
GCCTTAACTCAC------------AGAGTAGCCGGGATAAGATGCCAGCCCCAAGCTGTG
TGCCAGCCTGGCTGTAAGCACGGAGACTGCGTGGGACCCAATAAATGCAAGTGCCACCCT
GGTTTCACCGGCAAGACCTGCAATCAAGAAGAGGAGCTGGACTATTTAACTCCACCTGTG
TGGTTCAGTCACCCTCCTATCTTTCTTCCCGTGGACCATCAGCCAGCGAGAGTAGTGATG
GAGGACCTGAATGAGTGCGGGCTCAAGCCGAGGCCTTGTAAACACAGGTGCATGAACACA
TATGGGAGTTACAAGTGCTACTGCCTCAACGGCTACATGCTGATGCCTGATGGGACCTGT
GGAAACGCTCGCACTTGTGGCATGGCCAACTGCCAGTACGGCTGCGAGGTGCTGAAAGGA
GAGGTCCGATGTCAGTGTCCATCGCCGGGGCTACAGCTGGCTCCGGATGGAAGAACCTGT
GTGGATGTGGATGAGTGTGCAGCAGGGATCGCGGTGTGTCCCAGGTTCAGGAAATGCATA
AACACCTTTGGTAGCTACATCTGCAAGTGCCACGAAGGCTTTGACCTGCAATACATCAAT
GGGAAATACCAATGCATAGATGTGGATGAGTGCTCTTTAGGTCAGAGCCACTGCAGCAGC
TTCGCCACTTGCTACAACACGCCAGGCTCATACAAGTGCAAATGCAAAGACGGCTACAGG
GGGATGGGCCACGACTGCAAACCCATTCCTAAGGTTGCTATTGACCCCCCGAGACCAGGC
AAACTGCCTCCAAATCATCACAACCGCATCCCTGACATCGATCAGAGGAGGACCACCACC
ACCATCCACCCACCAGTGACTCAAAGGAGGATCTTCCCCATTATCCCCAAATCGACAG--
-----CCGCGACTACGACAACCACGACAACGACCAAAGCACCTCCAAAGAGGGTCACCCC
ACCTCCACGCAAGCCGGCAGTTCCCACCAGGAGGCCCTTTATCCCGACCAGGAAACCACC
AGCACCCACGCGCAAGCCCTACATCCCACCAAAGCCAGTGGCTCCAACCAGACGCCCCAC
GCCAGCACCAGGCGCACCAGTCACACCAGTAGACAACACCATCCAGAAGGAGGTCACCAA
ACAGAGAGGGGATGTCCACA----------------------------------------
----------------------------------------TCCCTCGGAACCACGGCCAT
AACACCGTCCTTGGCATCGACTTTGACATTGAGCTCGGCAACACGGCAGACGAAGCCAAG
GACGACCCAGAGTCGGGCTATCTGAGCTGCTCCTTTGATGACGGTCTTTGTGGTTGGATC
AGGGACAAAGACGGAGACCTGCACTGGGAGACGACGCCTGATCCGTCAGGTGGACGATAC
CTCACCATTCCTGAGGTAGGCAACAAGAGGACAGGGCGAGGGGCACGGCTGGTCCTTCCA
CTCACCCCTCCCTGGAACGACGGCAATCTGTGCCTGTCATTCCGGCACAAGCTGGCAGGT
CACCACGTGGGCATGCTGCAAGTGTTTGTGAAGAAAGGAAAGCAGTACAGTCCAGCAGTG
TGGGGCCGGACAGGCGGAAATGGTTGGAGGCACACCCAAATCACATTATGGGGCACAGGC
CTGGAAAGTGTGATCCTGAAGGGGGAGCGTGGGCGAGGCCGGAGCGGCGAGATGGCTGTG
GACGACATCACCCTGAGGAAAGGCTCCTGCACAGAGGAGCACAATCTGAGGAGACTCTGA
>E.fuscoguttatus.30779_fus
ATGGATTTATGGATAAAGTTGATGTTGTTGTGCAGCTGCTGCTTTGGAGCAAGTGCAGAC
TTTGATGGCAGGTGGCCGCGGCAGATGGCCTCATCCAACGGCCTGTGTCGATACGGGGCC
AGAGTGGACTGCTGCTGGGGATGGACACGCCGTTCCTGGGGTCACTGCCAGC--------
-------------------------------------------------------CTGTG
TGCCAGCCTGGCTGTAAGCACGGAGACTGCGTGGGACCCAATAAATGCAAGTGCCACCCT
GGTTTCACCGGCAAGACCTGCAATCAA---------------------------------
------------------------------------------------------------
---GACCTGAATGAGTGCGGGCTCAAGCCGAGGCCTTGTAAACACAGGTGCATGAACACA
TATGGGAGTTACAAGTGCTACTGCCTCAACGGCTACATGCTGATGCCTGATGGGACCTGT
GGAAACGCTCGCACTTGTGGCATGGCCAACTGCCAGTACGGCTGCGAGGTGCTGAAAGGA
GAGGTCCGATGTCAGTGTCCATCGCCGGGGCTACAGCTGGCTCCGGATGGAAGAACCTGT
GTGGATGTGGATGAGTGTGCAGCAGGGATCGCGGTGTGTCCCAGGTTCAGGAAATGCATA
AACACCTTTGGTAGCTACATCTGCAAGTGCCACGAAGGCTTTGACCTGCAATACATCAAC
GGGAAATACCAATGCATAGATGTGGATGAGTGCTCTTTAGGTCAGAGCCACTGCAGCAGC
TTCGCCACTTGCTACAACACGCCAGGCTCGTACAAGTGCAAATGCAAAGACGGCTACAGG
GGGATGGGCCACGACTGCAAACCCATTCCTAAGGTTGCTATTGACCCCCCGAGACCAGGC
AAACTGCCTCCAAATCATCACAACCGCATCCCTGACATTGATCAGAGGAGGACCACCACC
ACCATCCACCCACCAGTGACTCAAAGGAGGATCTTCCCCATTATCCCCAAATCGACAG--
-----CCGCGACTATGACAACCACGACAACGACCAAAGCACCTCCGAAGAGGGTCACCCC
ACCTCCACGCAAGCCGGCAGTTCCCACCAGGAGGCCCTTTATCCCAACCAGGAAACCACC
AGCACCCACGCGCAAGCCCTACATCCCACCAAAGCCAGCGGCTCCAACCAGACGCCCCAC
GCCAGCACCAGGCGCACCAGTCACACCAGTAGACAACACCATCCAGAAGGAGGTCACCAA
ACAGAGAGGGGATGTCCACA----------------------------------------
----------------------------------------TCCCTCGGAACCACGGCCAT
AACACTGTCCTTGGCATCGACTTTGACATTGAGCTCGGCAACACGGCAGACGAAGCCAAG
GACGACCCAGAGTCGGGCTATCTGAGCTGCTCCTTTGATGACGGTCTTTGTGGTTGGATC
AGGGACAAAGACGGAGACCTGCACTGGGAGACGACGCCTGATCCATCAGGTGGACGATAC
CTCACCATTCCTGAGGTAGGCAACAAGAGGACAGGGCGAGGGGCACGGCTGGTCCTTCCA
CTCACCCCTCCCTGGAACGACGGCAATCTGTGCCTGTCATTCCGGCACAAGCTGGCAGGT
CACCACGTGGGCATGCTGCAAGTGTTTGTGAAGAAAGGAAAGCAGTACAGTCCAGCAGTG
TGGGGCCGGACAGGCGGAAATGGCTGGAGGCACACCCAAATCACATTATGGGGCACAGGC
CTGGAAAGTGTGATCCTGAAGGGGGAGCGTGGGCGAGGCCGGAGCGGCGAGATGGCTGTG
GACGACATCACCCTGAGGAAAGGCTCCTGCACGGAGGAGCACAATCTGAGGAGACTCTGA
