# Supplementary material for: Chromosome-Level Genome Assembly of the Speckled Blue Grouper (Epinephelus cyanopodus) Provides Insight into Its Adaptive Evolution
Source: Biology (Basel). 2022 Dec 13;11(12):1810. doi: 10.3390/biology11121810 (PMC9775623; doi:10.3390/biology11121810)
Supplement: Supplementary file 1 [file biology-11-01810-s001.zip › Supplemental Data/HO01706.align]

>Ecy-GLEAN-10023159_Ecy
ATGGATCCAGAGAAAACGCTGACATTCTGCCTCGGGCTGAAGGCTGAGGAGATGACCATG
TCCCTGCACGGGCTGGATGGGACTGAAGCTACCACGGTGGCTGTTTCTCAGAAGGAGGCT
GACACGCCTACAGTTAATAAGGTGGTGAAGCAACATGGAGGCTCTGGTAGCCAGCCTGTT
GTCAGCCCCAAGTACTGCCCTGGGGTAAACAACAATCCAGGTTACCTGTGTGAAACAGGG
CACTGCTGCGGAGAGACAGGCTGCTGCACCTACTATTATGAGCTGTGGTGGTTCTGGCTG
CTGTGGACGATGCTGATTCTCTTCAGCTGTTTCTGCGCTTACCGCCACCGCCGGGCCAAG
CTGAGGATCCAGCAGCAGCAGAGACAGAGGGAGATCAATCTGATCGCCTATAACGGAGCC
TGCAACTACCCTTCCTCAATGCTGGACCTCAGTTTTCTGGCATCCTTCAAGTTGCCCTCC
TACGAGGAGGTGGCGGCGCAGCCCAGCACCCCTCCTCCGCCTTACAGCTCCGTCTTCGCC
CTGCAGGGAGGTGCCATGGGGGGCCCTAGCTCCTCCTACCCCCATCATCACCACCACCGT
CACCCCTGCCCTCCCTATCTGGGCCCCGGTCCCAGTGGCCTGACTTCCTCCCAGAGCTCT
GACAACTACACCAGCTGCTCCTGCGAGTCGTGCTCCCTCACCTCCCCCTCCAGCACCTCC
TTCTCCGTTCAGGTGACGGACGAGACATACGACAGCAGCCACATCTCCACGCCCAGTGAA
GCAGGGGGCGACTGTGTTGTCATGCCGAGGGTTGTGGCGAGCTTCACACCGACTCCTTCC
CCGACTCCTCCATCACAAGTTCCACCTGATGTTATACCCGCGGCCACTCCAGATGTCATA
CCCGTACAGAGACGCTCCTCGAATGGCAGTGATGGAGTCTCACCTTCAGCTCCACCGCTC
TCTCTTCCTTTGCACTCTCGTCCTTCACACCCCTCTCGCCTCCCACTTTCTCCCCTCATT
CTGTTATCTTCCCTCCCTCCTGGTCAAGTCCATCCTCTCGTCCTCTCAGACCCACTCGGA
GCTGTGGCCATGCAGAGAGAGAAAGCAGAAGAGGCCCCGCCTTGTGTTCCAGCCCCGAGG
CCCACTCTGTCTCCCCCTAAACAGGCTCTCTTCTCCGCACATGTTTCTGTTTTCACACAT
TGCAGCAACAAGGAGGAGCAAAAGCAAGAAAAAGAAGAGGAGGAAACAGAAGACGACGAT
GAGGAGGATCATTTCCGGCATCGACGGCTAACGGGCGACTCGGGCATTGAGGTGTGTCGC
TGCCACGTGAAGAGAGAGGCACAAGAGGACGAGGAACTACAGAAGGGGCACTTTGGTAAA
GGAGGGAAGGAGGCTGTGAAGGAGGAGGAGAGGGCAGACCTGCTGCACGACAGCGTGGAC
TGTTCCCTCAGAGCGAAGGCCGCCGCTCAGTCACCACACCTGGACGACTGCGCTGAGCAG
CGCAGCCACATCTCCACATCCTCCAGTTTCATCCAGAAGACAGGCGAGGCCATCATCACT
GTGGAGTCCTCGTAA
>E.fuscoguttatus.30889_fus
ATGGATCCAGAGAAAACGCTGACATTCTGCCTCGGGTTGAAGGCTGAGGAGATGACCATG
TCCCTGCAGGGGCTGGATGGGACTGAAGCTGCCACGGTGGCTGTTTCTCAGAAGGAGGCT
GACATGCGCACAGTTAATAAGGTGGTGAAGCATCATGGAGGCTCTGGTAGCCAGCCTGTT
GTCAGCCCCAAGTACTGCCCTGGGGTAAACAACAATCCAGGTTACCTGTGTGAAACAGGG
CACTGCTGCGGAGAGACAGGCTGCTGCACCTACTATTATGAGCTGTGGTGGTTCTGGCTG
CTGTGGACGATGCTGATTCTCTTCAGCTGTTTCTGCGCTTACCGCCACCGCCGGGCCAAG
CTGAGGATCCAACAGCAGCAGAGACAGAGGGAGATCAATCTGATTGCCTATAACGGAGCC
TGCAACTACCCTTCCTCAATGCTGGACCTCAGTTTTCTGGCATCCTTCAAGTTGCCCTCC
TATGAGGAGGTGGCAGCGCAGCCCAGCACCCCTCCTCCGCCTTACAGCTCCGTCTTCGCC
CTGCAGGGAGGTGCCATGGGGGGCCCTAGCTCCTCTTACCCCCATCATCACCACCACCGT
CACCCCTGCCCTCCCTATCTGGGCCCCGGTCCCAGTGGCCTGACTTCCTCCCAGAGCTCT
GACAACTACACCAGCTGCTCCTGCGAGTCGTGCTCCCTCACCTCCCCCTCCAGCACCTCC
TTCTCCGTTCAGGTGACGGACGAGACATACGACAGCAGCCACATCTCCACACCCAGTGAA
GCAGGGGGCGACTGTGTTGTCATGCCGAGGGTTGGGGCCAGCTTCACACCAACTCTTTCC
CTGACTCCTCCATCACAAGTTCCACCTGATGTCATACCCACGGCTACGCCAGATGTCATA
CCAGTACAGAGACGCTCCTCTAATGGCAGTGATGGAGTCTCACCTTCAGCTCCACCGCTC
TCTCTTCCTTTGCACTCTCGTCCTTCACACCCCTCTCGCCTCCCACTTTCTCCCCTCATT
CTGTTATCTTCCCTCCCTCCTGGTCAAGTCCATCCTCTCGTCCTCTCAGACCCACTCGGA
GCTGTGGCCATGCAGAGAGAGAAAGAAGAAGAGGCCCCGCCTTGTGTTCCCGCCCCGAGG
CCCACTCTGTCTCCCCCTAAACAGGCTCTCTTCTCTGCACATGTTTCTGTTTTCACACAT
TGCAGCAACAAGGAGGAGCAAAAGCAAGAAAAAGAAGAGGAAGAAGAAGAAGACGACGAT
GAGGAGGATCATTTCCGGCATCGACGGCTAACGGGCGACTCAGGCATCGAGGTGTGTCGC
TGCCACGTGAAGAGAGAGGCACAAGAGGATGAGGAACTACAGAAGGGGCATTTTGGTAAA
AGAGGGAAGGAGGCTGTGAAGGAGGAGGAGAGGGCAGACCTGCTGCACGACAGCGTGGAC
TGTTCCCTCAGAGCGAAGGCCGCCGCTCAGTCACCACACCTGGATGACTGCGCTGAGCAG
CGCAGCCACATCTCCTCATCCTCCAGTTTCATCCAGAAGCAAGGCGAGGCCATCATCACT
GTGGAGTCCTTGTAA
>OF07919-RA_aka
ATGGATCCAGAGAAAACGCTGACATTCTGCCTCGGGCTGAAGGCTGAGGAGATGACCATG
TCCCTGCAGGTGCTGGATGGGACTGAAGCTACCACGGTGGCTGTTTCTCAGAAGGAGGCT
GACATGCGCACAGTTAATAAGGTGGTGAAGCATCATGGAGGCTCTGGTAGCCAGCCTGTT
GTCAGCCCCAAGTACTGCCCTGGGGTAAACAACAATCCAGGTTACCTGTGTGAAACAGGG
CACTGCTGCGGAGAGACTGGCTGCTGCACCTACTATTATGAGCTGTGGTGGTTCTGGCTG
CTGTGGACGATGCTGATTCTCTTCAGCTGTTTCTGCGCTTACCGCCACCGCCGGGCCAAG
CTGAGGATCCAACAGCAGCAGAGACAGAGGGAGATCAATCTGATCGCCTATAACGGAGCC
TGCAACTACCCTTCCTCAATGCTGGACCTCAGTTTTCTGGCTTCCTTCAAATTGCCCTCC
TATGAGGAGGTGGCAGCGCAGCCGAGCACCCCTCCTCCGCCTTACAGCTCCGTCTTCGCC
CTGCAGGGAGGTGCCATGGGGGGCCCTAGCTCCTCCTACCCCCATCATCACCACCACCGT
CACCCCTGCCCTCCCTATCTGGGCCCCGGTCCCAGTGGCCTGACTTCCTCCCAGAGCTCT
GACAACTACACCAGCTGCTCCTGCGAGTCGTGCTCCCTCACCTCCCCCTCCAGCACCTCC
TTCTCCGTTCAGGTGACGGACGAGACATACGACAGCAGCCACATCTCCACGCCCAGTGAA
GCAGGGGGCGACTGTGTTGTCATGCCGAGGGTTGGGGCGAGCTTCACACCAACTCCTTCC
CCGACTCCTCCATCACAAGTTCCACCTGATGTTATACCCGCGGCCACTCCAGATGTCATA
CCCGTACAGAGACGCTCCTCTAATGGCAATGATGGAGTCTCACCTTCAGCTCCACCGCTC
TCTCTTCCTTTGCACTCTCGTCCTTCACACCCCTCTCGCCTCCCACTCTCTCCTCTCATT
CTGTTATCTTCCCTCCCTCCTGGTCAAGTCCATCCTCTCGTCCTCTCAGACCCACTCGGA
GCTGTGGCCATGCAGAGAGAGAAAGAAGAAGAGGCCCCGCCTTGTGTTCTAGCCCCGAGG
CCCACTCTGTCTCCCCCTAAACAGGCTCTCTTCTCTGCACATGTTTCTGTTTTCACACAT
TGCAGCAACAAGGAGGAGCAAAAGCAAGAAAAAGAAGAGGAGGAAGAAGAAGACGACGAT
GAGGAGGATCATTTCCGGCATCGACGGCTAACGGGCGACTCGGGCATCGAGGTGTGTCGC
TGCCACGTGAAGAGAGAGGCACAAGAGGACGAGGAACTACAGAAGGGGCATTTTGGTAAA
GCAGGGAAGGAGGCTGTGAAGGAGGAGGAGAGGGCAGACCTGCTGCACGACAGCGTGGAC
TGTTCCCTCAGAGCGAAGGCCGCCGCTCAGTCACCACACCTGGACGACTGCGCTGAGCAG
CGCAGCCACATCTCCTCATCCTCCAGTTTCATCCAGAAGACAGGCGAGGCCATCATCACT
GTGGAGTCCTCGTAA
>C.altivelis-GLEAN-10025753_alt
ATGGATCCCGAGAAAACGCTGACATTCTGCCTCGGGCTGAAGGCTGAGGAGATGACCATG
TCCCTGCAGGGGCTGGATGGGACTGAAGCTGCCACGGTGGCTGTTCCTCAGAAGGAGGCT
GACATGCGCACAGTTAATAAGGTGGTGAAGCATCATGGAGGCTCTGGTAGCCAGCCTGTT
GTCAGCCCCAAGTACTGCCCTGGGGTAAACAACAATCCAGGTTACCTGTGTGAAACAGGG
CACTGCTGCGGAGAGACAGGCTGCTGCACCTACTATTATGAGCTGTGGTGGTTCTGGCTG
CTGTGGACGATGCTGATTCTCTTCAGCTGTTTCTGCGCTTACCGCCACCGCCGGGCCAAG
CTGAGGATCCAACAGCAGCAGAGACAGAGGGAGATCAATCTGATTGCCTATAACGGAGCC
TGCAACTACCCTTCCTCAATGCTGGACCTCAGTTTTCTGGCATCCTTCAAGTTGCCCTCC
TATGAGGAGGTGGCAGCGCAGCCCAGCACCCCTCCTCCGCCTTACAGCTCCGTCTTTGCC
CTGCAGGGAGGTGCCATGGGGGGCCCTAGCTCCTCTTACCCCCATCATCACCACCACCGT
CACCCCTGCCCTCCCTATCTGGGCCCCGGTCCCAGTGGCCTGACTTCCTCCCAGAGCTCT
GACAACTACACCAGCTGCTCCTGCGAGTCGTGCTCCCTCACCTCCCCCTCCAGCACCTCC
TTTTCCGTTCAGGTGACGGATGAGACATACGACAGCAGCCACATCTCCACGCCCAGTGAA
GCAGGGGGCGACTGTGTTGTCATGCTGAGGGTTGGGGCCAGCTTCACACCAACTCCTTCC
CCGACTCCTCCATCACAAGTTCCACCTGATGTTATACCCGCGGCTACGCCAGATGTCATA
CCAGTACAGAGACGCTCCTCTAACGGCAGTGATGGAGTCTCACCTTCAGCTCCACCGCTC
TCTCTTCCTTTGCACTCTCGTCCTTCACACCCCTCTCGCCTCCCACTTTCTCCCCTCATT
CTGTTATCTTCCCTCCCTCCTGGTCAAGTCCATCCTCTCGTCCTCTCAGACCCACTCGGA
GCTGTGGCCATACAGAGAGAGAAAGAAGAAGAGGCCCCGCCTTGTGTTCCAGTCCCGAGG
CCCACTCTGTCTCCCCCTAAACAGGCTCTCTTCTCTGCACATGTTTCTGTTTTCACACAT
TGCAGCAACAAGGAGGAGCAAAAGCAAGAAAAAGAAGAGGAGGAAGAAGAAGACGACGAT
GAGGAGGATCATTTCCGGCATCGACGGCTAACGGGCGACTCGGGCATCGAGGTGTGTCGC
TGCCACGTGAAGAGAGAGGCACAAGAGGACGAGGAACTACAGAAGGGGCTTTTTGGTAAA
GGAGGGAAGGAGGCTGTGAAGGAGGAGGAGAGGGCAGACCTGCTGCACGACAGCGTGGAC
TGTTCCCTCAGAGCGAAGGCCGCTGCTCAGTCACCACACCTGGATGACTGCGCTGAGCAG
CGCAGCCACATCTCCTCATCCTCCAGTTTCATCCAGAAGACAGGCGAGGCCATCATCACT
GTGGAGTCCTCGTAA
>XP-033478903.1_lan
------------------------------------------------------------
------------------------------------------------------------
------------------------------------------------------------
------------------------------------------------------------
------------------------------------------------------------
---------ATGCTGATTCTCTTCAGCTGTTTCTGCGCTTACCGCCACCGCCGGGCCAAG
CTGAGGATCCAACAGCAGCAGAGACAGAGGGAGATCAATCTGATTGCCTATAACGGAGCC
TGCAACTACCCTTCCTCAATGCTGGACCTCAGTTTTCTGGCATCCTTCAAGTTGCCCTCC
TATGAGGAGGTGGCAGCGCAGCCCAGCACCCCTCCTCCACCTTACAGCTCCGTCTTCGCC
CTGCAGGGAGGTGCCATGGGGGGCCCTAGCTCCTCTTACCCCCATCATCACCACCACCGT
CACCCCTGCCCTCCCTATCTGGGCCCCGGTCCCAGTGGCCTGACTTCCTCCCAGAGCTCT
GACAACTACACCAGCTGCTCCTGCGAGTCGTGCTCCCTCACCTCCCCCTCCAGCACCTCC
TTCTCCGTTCAGGTGACGGACGAGACATACGACAGCAGCCACATCTCCACGCCCAGTGAA
GCAGGGGGCGACTGTGTTGTCATGCCGAGGGTTGGGGCCAGCTTCACACCAACTCCTTCC
CCGACTCCTCCATCACAAGTTCCACCTGATGTTATACCCGTGGCTACGCCAGATGTCATA
CCAGTACAGAGACGCTCCTCTAATGGCAGTGATGGAGTCTCACCTTCAGCTCCACCGCTC
TCTCTTCCTTTGCATTCTCGTCCTTCACACCCCTCTCGCCTCCCACTTTCTCCCCTCATT
CTGTTATCTTCCCTCCCTCCTGGTCAAGTCCATCCTCTTGTCCTCTCAGACCCACTCGGA
GCTGTGGCCATGCAGAGAGAGAAAGAAGAAGAGGCCCCGCCTTGTGTTCCCGCCCCGAGG
CCCACTCTGTCTCCCCCTAAACAGGCTCTCTTCTCTGCACATGTTTCTGTTTTCACACAT
TGCAGCAACAAGGAGGAGCAAAAGCAAGAAAAAGAAGAGGAAGAAGAAGAAGACGACGAT
GAGGAGGATCATTTCCGGCATCGACGGCTAACGGGCGACTCGGGCATCGAGGTGTGTCGC
TGCCACGTGAAGAGAGAGGCACAAGAGGACGAGGAACTACAGAAGGGGCATTTTGGTAAA
GGAGGGAAGGAGGCTGTGAAGGAGGAGGAGAGGGCAGACCTGCTGCACGACAGCGTGGAC
TGTTCCCTCAGAGTGAAGGCTGCCGCTCAGTCACCACACCTGGACGACTGCGCTGAGCAG
CGCAGCCACATCTCCTCATCCTCCAGTTTCATCCAGAAGACAGGCGAGGCCATCATCACT
GTGGAGTCCTCGTAA
>Epmoa-GLEAN-10019675_moa
ATGGATCCAGAGAAAACGCTGACATTCTGCCTCGGGCTGAAGGCTGAGGAGATGACCATG
TCCCTGCAGGGGCTGGATGGGACTGAAGCTGCCAC-------------------------
--------------------GGTGGTGAAGCATCATGGAGGCTCTGGTAGCCAGCCTGTT
GTCAGCCCCAAGTACTGCCCTGGGGTAAACAACAATCCAG--------------------
-------------------------------------------------GGTTCTGGCTG
CTGTGGACGATGCTGATTCTCTTCAGCTGTTTCTGCGCTTACCGCCACCGCCGGGCCAAG
CTGAGGATCCAACAGCAGCAGAGACAGAGGGAGATCAATCTGATTGCCTATAACGGAGCC
TGCAACTACCCTTCCTCAATGCTGGACCTCAGTTTTCTGGCATCCTTCAAGTTGCCGTCC
TATGAGGAGGTGGCAGCGCAGCCCAGCACCCCTCCTCCGCCTTACAGCTCCGTCTTCGCC
CTGCAGGGAGGTGCCATGGGGGGCCCTAGCTCCTCTTACCCCCATCATCACCACCACCGT
CACCCCTGCCCTCCCTATCTGGGCCCCGGTCCCAGTGGCCTGACTTCCTCCCAGAGCTCT
GACAACTACACCAGCTGCTCCTGCGAGTCGTGCTCCCTCACCTCCCCCTCCAGCACCTCC
TTCTCCGTTCAGGTGACGGACGAGACATACGACAGCAGCCACATCTCCACGCCCAGTGAA
GCAGGGGGCGATTGTGTTGTCATGCCGAGGGTTGGGGCCAGCTTCACACCAACTCCTTCC
CCGACTCCTCCATCACAAGTTCCACCTGATGTTATACCCGCGGCTACGCCAGAT------
------------------------------------------------------------
------------------------------------------------------------
------------------------------------------------------------
------------------------------------------------------------
------------------------------------------------------------
------------------------CAAGAAAAAGAAGAGGAGGAAGAAGAAGACGACGAT
GAGGAGGATCATTTCCGGCATCGACGGCTAACGGGCGACTCGGGCATCGAGGTGTGTCGC
TGCCACGTGAAGAGAGAGGCACAAGAGGACGAGGAACTACAGAAGGGGCATTTTGGTAAA
GGAGGGAAGGAGGCTGTGAAGGAGGAGGAGAGGGCAGACCTGCTGCACGACAGCTTGGAC
TGTTCTCTCAGAGCGAAGGCCGCCGCTCAGTCACCACACCTGGACGACTGCGCTGAGCAG
CGCAGCCACATCTCCTCATCCTCCAGTTTCATCCAGAAGACAGGCGAGGCCATCATCACT
GTGGAGTCCTCGTAA
