# Supplementary material for: Chromosome-Level Genome Assembly of the Speckled Blue Grouper (Epinephelus cyanopodus) Provides Insight into Its Adaptive Evolution
Source: Biology (Basel). 2022 Dec 13;11(12):1810. doi: 10.3390/biology11121810 (PMC9775623; doi:10.3390/biology11121810)
Supplement: Supplementary file 1 [file biology-11-01810-s001.zip › Supplemental Data/HO01708.align]

>Ecy-GLEAN-10023161_Ecy
------------------------------------------------------------
------------------ATGGCCTCTCTGGACCTGCCATACCGCTGTCCTCGCTGCGGG
GAGCACAAGCGCTTCCGAAGCCTGTCGTCCTTACGTGCCCATCTGGAGTACAACCACACG
TACGAGACCCTCTACGTACTGTCCAAATCCAACAGTGTGTGTGACGCTGCTGCTCTGCTG
CCGCTAGTAGCTGAGGGAGCTCTCCTCGCGCCTGCCAACAACAACGACCCTTTTGAGCCG
CTGCGGCCTTCAGCTTTAAAGGAGCGGCGCTTCCCTTGTCGTGAGCTTCCCTGTGCAGAC
GACCTTAGTTTGACCCCAGCTAACTCCAACACAGCAGCTCGGTATATTCCCAATGTGGAG
TTTCCTCTGGGGGAGATATTCATGAAGAAAGCCATGACATCCGCAGACCCTGGTCCCCAT
GGAAACCCCAGCACAGCTGTAGCAGTGGCAGCTAATGTAGCAGCTAGCGCAGTGGAAGCG
GCCTATGAGGAGGGCCTGGCCAGGCTGAAGGCTCGGGCGTTTGAACGGCTGGAGCTGGAT
GAAAGGCTGGAGAAGCTGTCTGAAGAGGTGGAGCAGAAAATAGCGGCCCGCGTGGGTCGT
CTTCAGGCGGAGCTGGAGAGGAAGAGCTCCGAGCTGGAGCGGGCCAAGCAGGAGAGCGAT
CGGCTGAGCCAGGAGAAACAGGACCTGGAGGACAAGGCCTCCGAGCTCTCTCGGCAGGTT
GACGTCTCTGTGGAAATGCTAGCCAACCTCAAACAGGACCTGGTGAACAAGGAGCAGGAG
CTCAGTCACAAACAACAGGAAGTCGCCCAGATTGACCAGTTCCTTCAGGAGACGGCAGCA
CGTGAAGCCAATGCCAAGGTGCGACTGCAGCAGTTCATCGAGGAGCTGCTGGACCGGGCG
GACCGTGCCGAAAAACAGCTGCAGATCATCAGCAGCTGTGGCACCACGCCAAACGGCAGC
CTGGGTCGCTGCAGCCTCCAGGCCTCGAAGGGCAACGGACGCCAGAGAAACTCCAGCCTC
TCTGGGAGCACAAGAGGCATGTACCAAGTGTCAGACCGACGTTCGTCCCCCAGCACAGGA
GCATCAGGGCGGATCAAGTCTGTCTCACAGGGCTCTGGAGGTTACGACAGTGACAGCGTG
GAGATGCACCCGATGGAGGACTGTCCTGAGGCTCAGTACTATCACATGCAGTGCCGGCTG
GGTGAGGGGGGTTACGAGCGCTCCCCTGGATGCGGTGGCGGCGGGTCGAGGAATTGGGGT
CTTCGTAAACAGGCTATCCAGAACTGGCAGCGGCGACCTTACAGGAACAGCACTGAAGGC
GAGGAAGGAGACGTGTCAGACGTGGGCTCCCGAACAACCGAGTCTGAGGTGGAGATGTGG
GAACAAGAGAGGAGAGCTGTGGCTGAAGTCCAGCAGTCTGCCCCTCCCTATCCTCACCAC
AGCAGGGCAGGATATCGCCCCAACACAGGTCGATCTGATGGGGTCTACACCAAGCCATGC
CGCCACGAAAAGAGCCCATCCAAATCCAACGAGGTTATCAGTCCAGAGATCCTGAAGATG
CGCGCGGCTCTCTTCTGTATCTTCACCTACCTGGATACTAAAACCCTGCTGAGAACTGCT
GAGGTCTGCCGTGACTGGAAGTTTGTGGCTCGTCACCCAGCTGTGTGGACCAGAGTGCTG
CTGGAGAACGCCCGCATTTCTTCCAAGTTCCTGAGCACATTGTCTCAGTGGTGCACTCAG
ACGCACTCACTCATCCTGCAAAACCTCAAACCAAGACAGCGGGGCAAGAAGGAAACCAAG
GAGGAATACCTTAAAAGCACAC--------------------------------------
------------------------------------------------------------
-------------------------------------------------------GAAGT
GCCACAGATCCAGTCGGCCAGGAGGTGATCTGGGCCCTCGGAGCAGGTTGTAGAGACATC
ATCTCTCTACAGGTGGCGCCACTACATCCATGCCAACAACCTGCTCGTTTCAGTAACCGA
TGCTTGCAGACGATTGGAAGATGTTGGCCACACCTCCGGGCTCTTGGTGTGGGAGGGGCT
GGATGTGGCATTCAGGGGCTGGCCTCTCTAGCGAGGAACTGCATGCGCCTGCAGGTGCTG
GAGCTGGATCATGTGAGTGAGATCAACCAGGAGGTGGCAGCAGAGGTTTGCAGAGAGGGC
TTGAAAGGTCTGGAAATGCTGGTGCTCACCTCTACGCCAGTCACCCCCAAGGCTCTGCTT
CATTTCAACAGTGTGTGCCGTAACCTGAAGTCCATCGTGGTCCAGATTGGTATAGAAGAC
TACTTTGAGGACCCCAACAGCCCTGAAGCCAGGAAGTTGTTTGATGAGATGGTTAACAAG
CTGCAGTTTGCTGTGAAGAGGGAGCCAAAGTTCTCC--------TCTCGTG---------
-------TTTAA
>OF07915-RA_aka
ATGGGGGTCCACATCAGAGACACCACAGGACAAGATGCTGCTGTGCTGGACAGAGCGGCA
CAGCGGTTACTGCACGGAATGGCCTCTCTGGACCTGCCATACCGCTGTCCTCGCTGCGGG
GAGCACAAGCGCTTCCGAAGCCTGTCGTCCTTACGTGCCCATCTGGAGTACAACCACACG
TACGAGACCCTCTACGTACTGTCCAAATCCAACAGTGTGTGTGACGCTGCTGCTCTGCTG
CCGCTAGTAGCTGAGGGAGCTCTCCTCGCGCCTGCCAACAACAACGACCCTTTTGAGCCG
CTGCGGCCTTCAGCTTTAAAGGAGCGGCGCTTCCCTTGTCGTGAGCTTCCCTGTGCAGAC
GACCTTAGTTTGACCCCAGCTAACTCCAACACAGCAGCTCGGTATATTCCCAATGTGGAG
TTTCCTCTGGGGGAGATATTCATGAAGAAAGCCATGACATCCGCAGACCCTGGTCCCCAT
GGAAACCCCAGCACAGCTGTAGCAGTGGCAGCTAATGTAGCAGCTAGCGCAGTGGAAGCG
GCCTATGAGGAGGGCCTGGCCAGGCTGAAGGCTCGGGCGTTTGAACGGCTGGAGCTGGAT
GAAAGGCTGGAGAAGCTGTCTGAAGAGGTGGAGCAGAAAATAGCGGCCCGCGTAGGTCGT
CTTCAGGCGGAGCTGGAGAGGAAGAGCTCCGAGCTGGAGCGGGCCAAGCAGGAGAGTGAT
CGGCTGAGCCAGGAGAAACAGGACCTGGAGGACAAGGCCTCCGAGCTCTCTCGGCAGGTG
GACGTCTCTGTGGAAATGCTAGCCAACCTCAAACAGGACCTGGTGAACAAGGAGCAGGAG
CTCAGTCACAAACAACAGGAAGTCGCCCAGATTGACCAGTTCCTTCAGGAGACGGCAGCA
CGTGAAGCCAATGCCAAGGTGCGGCTGCAGCAGTTCATCGAGGAGCTGCTGGACCGGGCG
GACCGCGCCGAGAAACAGCTGCAGATCATCAGCAGCTGTGGCACCACGCCAAACGGCAGC
CTGGGTCGCTGCAGCCTCCAGGCCTCAAAGGGCAACGGACGTCAGAGAAACTCCAGCCTC
TCTGGGAGCACAAGAGGCATGTACCAAGTGTCAGACCGACGTTCGTCCCCCAGCACAGGA
GCATCAGGGCGGATCAAGTCCGTCTCACAGGGCTCTGGAGGTTACGACAGTGACAGCGTG
GAGATGCACCCGATGGAGGACTGTCCTGAGGCTCAATACTATCACATGCAGTGCCGGCTG
GGTGAGGGGGGTTACGAGCGCTCCCCTGGATGCGGCGGCGGCGGGTCGAGGAATTGGGGT
CTTCGTAAACAGGCTATCCAGAACTGGCAGCGGCGACCTTACAGGAACAGCACTGAAGGC
GAGGAAGGAGACGTGTCAGACGTGGGCTCCCGGACAACCGAGTCTGAGGTGGAGATGTGG
GAACAAGAGAGGAGAGCTGTGGCTGAAATCCAGCAGTCTGCCCCTCCCTATCCTCACCAC
AGCAGGGCAGGATATCGCCCTAACACAGGTCGATCTGATGGGGTCTACGCCAAGCCATGC
CGCCACGAAAAGAGCCCATCCAAATCCAACGAGGTTATCAGTCCAGAGATCCTGAAGATG
CGCGCAGCTCTCTTCTGTATCTTCACCTACCTGGATACTAAAACCCTGCTGAGAACTGCT
GAGGTCTGCCGTGACTGGAAGTTTGTGGCTCGTCACCCAGCTGTGTGGACCAGAGTGCTG
CTGGAGAACGCCCGCATTTCTTCCAAGTTCCTGAGCACATTGTCTCAGTGGTGCACTCAG
ACGCACTCACTCATCCTGCAAAACCTCAAACCAAGACAGCGGGGCAAGAAGGAAACCAAG
GAAGAATACCTTAAAAGCACACGTGGCTGTCTGGAGGAAGGTCTGGAGGCGTTGTTAAAG
GCCACAGGAAGTAACCTGCTGATACTGAAGATTTCACACTGCCCCAACCTGCTGACCGAT
CGCTCCCTCTGGCTGGCCAGCTGCTACTGCAGAGCTCTGCAGGCTGTAACCTACAGAAGT
GCCACAGATCCAGTCGGCCAGGAGGTGATCTGGGCCCTCGGAGCAGGTTGTAGAGACATC
ATCTCTCTACAGGTGGCGCCACTACATCCATGCCAACAACCTGCTCGTTTCAGTAACCGA
TGCTTGCAGACGATTGGAAGATGTTGGCCACACCTCCGGGCTCTTGGTGTGGGAGGGGCT
GGATGTGGCATTCAGGGGCTGGCCTCTCTAGCGAGGAACTGCATGCGCCTGCAGGTGCTG
GAGCTGGATCATGTGAGTGAGATCAACCAGGAGGTGGCAGCAGAGGTTTGCAGAGAGGGC
TTGAAAGGTCTGGAAATGCTGGTGCTCACCTCTACGCCAGTCACCCCCAAGGCTCTGCTT
CATTTCAACAGTGTGTGCCGTAACCTGAAGTCCATCGTGGTCCAGATTGGTATAGAAGAC
TACTTTGAGGACCCCAACAGCCCTGAAGCCAGGAAGTTGTTTGATGAGATGGTTAACAAG
CTGCAG---GCTCTGAAGAAGAGACCGGGCTTCTCCAAAATCCTCCACGTGAAAGCAGAC
AGTCTCTGCTAA
>C.altivelis-GLEAN-10025757_alt
------------------------------------------------------------
------------------ATGGCCTCTCTGGACCTGCCATACCGCTGTCCTCGCTGCGGG
GAGCACAAGCGCTTCCGAAGCCTGTCATCCTTACGTGCCCATCTGGAGTACAACCACACG
TACGAGACCCTCTACGTACTGTCCAAATCCAACAGTGTGTGTGACGCTGCTGCTCTGCTG
CCGCTAGTAGCTGAGGGAGCTCTCCTCGCGCCTGCCAACAACAACGACCCTTTTGAGCCG
CTGCGGCCTTCAGCTTTAAAGGAGCGGCGCTTCCCTTGTCGTGAGCTTCCCTGTGCAGAC
GACCTTAGTTTGACCCCAGCTAACTCCAACACAGCAGCTCGGTATATTCCCAATGTAGAG
TTTCCTCTGGGGGAGATATTCATGAAGAAAGCCATGACATCCGCAGACCCTGGTCCCCAT
GGGAACCCCAGCACAGCTGTAGCAGTGGCAGCTAATGTAGCAGCTAGCGCAGTGGAAGCG
GCCTATGAGGAGGGCCTGGCCAGGCTGAAGGCTCGGGCATTTGAACGGCTGGAGCTGGAT
GAAAGGCTGGAGAAGCTGTCTGAAGAGGTGGAGCAGAAAATAGCGGCCCGCGTAGGTCGT
CTTCAGGCGGAGCTGGAGAGGAAGAGCTCTGAGCTGGAGCGGGCCAAGCAGGAGAGCGAT
CGGCTGAGCCAGGAGAAACAGGACCTGGAGGACAAGGCCTCTGAGCTCTCTCGGCAGGTG
GATGTCTCTGTGGAAATGCTAGCCAACCTCAAACAGGACCTGGTGAACAAGGAGCAGGAG
CTCAGTCACAAACAACAGGAAGTTGCCCAGATTGACCAGTTCCTTCAGGAGACGGCGGCA
CGTGAAGCCAATGCCAAGGTCCGGCTGCAGCAGTTCATCGAGGAGCTGCTGGACCGTGCA
GACCGCGCCGAAAAACAGCTGCAGATCATCAGCAGCTGTGGCACCACGCCAAACGGCAGC
CTGGGTCGCTGCAGCCTCCAGGCCTCAAAGGGCAACGGACGCCAGAGAAACTCCAGCCTC
TCTGGGAGCACAAGAGGCATGTACCAAGTGTCAGACCGACGTTCGTCCCCCAGCACAGGA
GCATCAGGGCGGATCAAGTCCGTCTCACAGGGCTCTGGAGGTTACGACAGTGACAGCGTG
GAGATGCACCCGATGGAGGACTGTCCTGAGGCTCAGTACTATCACATGCAGTGCCGGCTA
GGTGAGGGGGGTTACGAGCGCTCCCCTGGATGCGGCGGCGGCGGGTCGAGGAATTGGGGT
CTTCGTAAACAGGCTATCCAGAACTGGCAGCGGCGACCTTACAGGAACAGCACCGAAGGC
GAGGAAGGAGACGTGTCAGACGTGGGCTCCCGGACAACTGAGTCTGAGGTGGAGATGTGG
GAACAAGAGAGGAGAGCTGTGGCTGAAGTCCAGCAGTCTGCCCCTCCCTATCCTCACCAC
AGCCGGGCAGGATATCGCCCTAACACAGGTCGATCTGATGGGGTCTACAACAAGCCATGC
CGCCACGAAAAGAGCCCATCCAAATCCAACGAGGTGATCAGTCCAGAGATCCTGAAGATG
CGCGCGGCTCTCTTCTGTATCTTCACCTACCTGGATACTAAAACCCTGCTGAGAACTGCT
GAGGTCTGCCGTGACTGGAAGTTTGTGGCTCGTCACCCAGCTGTGTGGACCAGAGTGCTG
CTGGAGAACGCCCGCATTTCTTCCAAGTTCCTGAGCACATTGTCTCAGTGGTGCACACAG
ACGCACTCACTCATCCTGCAAAACCTCAAACCAAGACAGCGGGGCAAGAAGGAAACCAAG
GAGGAATACCTTAAAAGCACACGTGGCTGTCTGGAGGAAGGTCTGGAGGCGTTGTTAAAG
GCCACAGGAAGTAACCTGCTGATACTGAAGATTTCACACTGCCCCAACCTGCTGACCGAT
CGCTCCCTCTGGCTGGCCAGCTGCTACTGCAGAGCTCTGCAGGCTGTAACCTACAGAAGT
GCCACAGATCCAGTCGGCCAGGAGGTGATCTGGGCCCTCGGAGCAGGTTGTAGAGACATC
ATCTCTCTACAGGTGGCGCCACTACATCCATGCCAACAACCTGCTCGTTTCAGTAACCGA
TGCTTGCAGACGATTGGAAGATGTTGGCCACACCTCCGGGCTCTTGGTGTGGGAGGGGCT
GGATGTGGCATTCAGGGGCTGGCCTCTCTAGCGAGGAACTGCATGCGTCTGCAGGTGCTG
GAGCTGGATCATGTGAGTGAGATCAACCAGGAGGTGGCAGCAGAGGTTTGCAGAGAGGGC
TTGAAAGGTCTGGAAATGCTGGTGCTCACCTCTACACCAGTCACCCCCAAGGCTCTGCTT
CATTTCAACAGTGTGTGCCGTAACCTGAAGTCCATCGTGGTCCAGATTGGTATAGAAGAC
TACTTTGAGGACCCCAACAGTCCTGAGGCCAGGAAGTTGTTTGATGAGATGGTTAACAAG
CTGCAG---GCTCTGAAGAAGAGACCGGGCTTCTCCAAAATCCTCCACGTGAAAGCAGAC
AGTCTCTGCTAA
>XP-033480735.1_lan
------------------------------------------------------------
------------------ATGGCCTCTCTGGACCTGCCATACCGCTGTCCTCGCTGCGGG
GAGCACAAGCGCTTCCGAAGCCTGTCGTCCTTACGTGCCCATCTGGAGTACAACCACACG
TACGAGACCCTCTACGTACTGTCCAAATCCAACAGTGTGTGTGACGCTGCTGCTCTGCTG
CCGCTAGTAGCTGAGGGAGCTCTCCTCGCGCCTGCCAACAACAACGACCCTTTTGAGCCG
CTGCGGCCTTCAGCTTTAAAGGAGCGGCGCTTCCCTTGTCGTGAGCTTCCCTGTGCAGAC
GACCTTAGTTTGACCCCAGCTAACTCCAACACAGCAGCTCGGTATATTCCCAATGTGGAG
TTTCCTCTGGGGGAGATATTCATGAAGAAAGCCATGACATCCGCAGACCCTGGTCCCCAT
GGGAACCCCAGCACAGCTGTAGCAGTGGCAGCTAATGTAGCAGCTAGCGCAGTGGAAGCG
GCCTATGAGGAGGGCCTGGCCAGGCTGAAGGCTCGGGCGTTTGAACGGCTGGAGCTGGAT
GAAAGGCTGGAGAAGCTGTCTGAAGAGGTGGAGCAGAAAATAGCGGCCCGCGTAGGTCGT
CTTCAGGCGGAGCTGGAGAGGAAGAGCTCTGAGCTGGAGCGGGCCAAGCAGGAGAGCGAT
CGGCTGAGCCAGGAGAAACAGGACCTGGAGGACAAGGCCTCTGAGCTCTCTCGGCAGGTG
GACGTCTCTGTGGAAATGCTAGCCAACCTCAAACAGGACCTGGTGAACAAGGAGCAGGAG
CTCAGTCACAAACAACAGGAAGTCGCCCAGATTGACCAGTTCCTTCAGGAGACGGCAGCA
CGTGAAGCCAATGCCAAGGTGCGGCTGCAGCAGTTCATCGAGGAGCTGCTGGACCGTGCG
GACCGCGCTGAAAAACAGCTGCAGATCATCAGCAGCTGTGGCACCACGCCAAATGGCAGC
CTGGGTCGCTGCAGCCTCCAGGCCTCAAAGGGCAACGGACGCCAGAGAAACTCCAGCCTC
TCTGGGAGCACAAGAGGCATGTACCAAGTGTCAGACCGACGTTCGTCCCCCAGCACAGGA
GCATCAGGGCGGATCAAATCCGTCTCACAGGGCTCTGGAGGTTACGACAGTGACAGCGTG
GAGATGCACCCGATGGAGGACTGTCCTGAGGCTCAGTATTATCACATGCAGTGCCGGCTG
GGTGAGGGGGGTTACGAGCGCTCCCCTGGATGCGGCGGCGGCGGGTCGAGGAATTGGGGT
CTTCGTAAACAGGCTATCCAGAACTGGCAGCGGCGACCTTACAGGAACAGCACCGAAGGC
GAGGAAGGAGACGTGTCAGACGTGGGCTCCCGGACAACTGAGTCTGAGGTGGAGATGTGG
GAACAAGAGAGGAGAGCTGTGGCTGAAGTCCAGCAGTCTGCCCCTCCCTATCCTCACCAC
AGCCGGGCAGGATATCGCCCTAACACAGGTCGATCTGATGGGGTCTACAACAAGCCATGC
CGCCACGAAAAGAGCCCATCCAAATCCAACGAGGTGATCAGTCCAGAGATCCTGAAGATG
CGCGCGGCTCTCTTCTGTATCTTCACCTACCTGGATACTAAAACCCTGCTGAGAACTGCT
GAGGTCTGCCGTGACTGGAAGTTTGTGGCTCGTCACCCAGCTGTGTGGACCAGAGTGCTG
CTGGAGAACGCCCGCATTTCTTCCAAGTTCCTGAGCACATTGTCTCAATGGTGCACTCAG
ACGCACTCACTCATCCTGCAAAACCTCAAACCAAGACAGCGGGGCAAGAAGGAAACCAAG
GAGGAATACCTTAAAAGCACACGTGGCTGTCTGGAGGAAGGTCTGGAGGCGTTGTTAAAG
GCCACAGGAAGTAACCTGCTGATACTGAAGATTTCACACTGCCCCAACCTGCTGACCGAT
CGCTCCCTCTGGCTGGCCAGCTGCTACTGCAGAGCTCTGCAGGCTGTAACCTACAGAAGT
GCCACAGATCCAGTCGGCCAGGAGGTGATCTGGGCCCTCGGAGCAGGTTGTAGAGACATC
ATCTCTCTACAGGTGGCGCCACTACATCCATGCCAACAACCTGCTCGTTTCAGTAACCGA
TGCTTGCAGACGATTGGAAGATGTTGGCCACACCTCCGCGCTCTTGGTGTGGGAGGGGCT
GGATGTGGCATTCAGGGGCTGGCCTCTCTAGCGAGGAACTGCATGCGTCTGCAGGTGCTG
GAGCTGGATCATGTGAGTGAGATCAACCAGGAGGTGGCAGCAGAGGTTTGCAGAGAGGGC
TTGAAAGGTCTGGAAATGCTGGTGCTCACGTCTACACCAGTCACCCCCAAGGCTCTGCTT
CATTTCAACAGTGTGTGCCGTAACCTGAAGTCCATCGTGGTCCAGATTGGTATAGAAGAC
TACTTTGAGGACCCCAACAGCCCTGAAGCCAGGAAGTTGTTTGATGAGATGGTTAACAAG
CTGCAG---GCTCTGAAGAAGAGACCGGGCTTCTCCAAAATCCTCCACGTGAAAGCAGAC
AGTCTCTGCTAA
>E.fuscoguttatus.30916_fus
------------------------------------------------------------
------------------ATGGCCTCTCTGGACCTGCCATACCGCTGTCCTCGCTGCGGG
GAGCACAAGCGCTTCCGAAGCCTGTCGTCCTTACGTGCCCATCTGGAGTACAACCACACG
TACGAGACCCTCTACGTACTGTCCAAATCCAACAGTGTGTGTGACGCTGCTGCTCTGCTG
CCGCTAGTAGCTGAGGGAGCTCTCCTCGCGCCTGCCAACAACAACGACCCTTTTGAGCCG
CTGCGGCCTTCAGCTTTAAAGGAGCGGCGCTTCCCTTGTCGTGAGCTTCCCTGTGCAGAC
GACCTTAGTTTGACCCCAGCTAACTCCAACACAGCAGCTCGGTATATTCCCAATGTGGAG
TTTCCTCTGGGGGAGATATTCATGAAGAAAGCCATGACATCCGCAGACCCTGGTCCCCAT
GGGAACCCCAGCACAGCTGTAGCAGTGGCAGCTAATGTAGCAGCTAGCGCAGTGGAAGCG
GCCTATGAGGAGGGCCTGGCCAGGCTGAAGGCTCGGGCGTTTGAACGGCTGGAGCTGGAT
GAAAGGCTGGAGAAGCTGTCTGAAGAGGTGGAGCAGAAAATAGCGGCCCGCGTAGGTCGT
CTTCAGGCGGAGCTGGAGAGGAAGAGCTCTGAGCTGGAGCGGGCCAAGCAGGAGAGCGAT
CGGCTGAGCCAGGAGAAACAGGACCTGGAGGACAAGGCCTCTGAGCTCTCTCGGCAGGTG
GACGTCTCTGTGGAGATGCTAGCCAACCTCAAACAGGACCTGGTGAACAAGGAGCAGGAG
CTCAGTCACAAACAACAGGAAGTTGCCCAGATTGACCAGTTCCTTCAGGAGACGGCAGCA
CGTGAAGCCAATGCCAAGGTGCGGCTGCAGCAGTTCATCGAGGAGCTGCTGGACCGTGCG
GACCGCGCCGAAAAACAGCTGCAGATCATCAGCAGCTGTGGCACCACGCCAAACGGCAGC
CTGGGTCGCTGTAGCCTCCAGGCCTCAAAGGGCAACGGACGCCAGAGAAACTCCAGCCTC
TCTGGGAGCACAAGAGGCATGTACCAAGTGTCAGACCGACGTTCGTCCCCCAGCACAGGA
GCATCAGGGCGGATCAAGTCCGTCTCACAGGGCTCTGGAGGTTACGACAGTGACAGCGTG
GAGATGCACCCGATGGAGGACTGTCCTGAGGCTCAGTACTATCACATGCAGTGCCGGCTG
GGTGAGGGGGGATACGAGCGCTCCCCTGGATGCGGCGGCGGCGGGTCGAGGAATTGGGGT
CTTCGTAAACAGGCTATCCAGAACTGGCAGCGGCGACCTTACAGGAACAGCACTGAAGGT
GAGGAAGGAGACGTGTCAGACGTGGGCTCCCGGACAACTGAGTCTGAGGTGGAGATGTGG
GAACAAGAGAGGAGAGCTGTGGCTGAAGTCCAGCAGTCTGCCCCTCCCTATCCTCACCAC
AGCCGGGCAGGATATCGCCCTAACACAGGTCGATCTGATGGGGTCTACAACAAGCCATGC
CGCCACGAAAAGAGCCCATCCAAATCCAACGAGGTGATCAGTCCAGAGATCCTGAAGATG
CGCGCGGCTCTCTTCTGTATCTTCACCTACCTGGATACTAAAACCCTGCTGAGAACTGCT
GAGGTCTGCCGTGACTGGAAGTTTGTGGCTCGTCACCCAGCTGTGTGGACCAGAGTGCTG
CTGGAGAACGCCCGCATTTCTTCCAAGTTCCTGAGCACATTGTCTCAGTGGTGCACTCAG
ACGCACTCACTCATCCTGCAAAACCTCAAACCAAGACAGCGGGGCAAGAAGGAAACCAAG
GAGGAATACCTTAAAAGCACACGTGGCTGTCTGGAGGAAGGTCTGGAGGCGTTGTTAAAG
GCCACAGGAAGTAACCTGCTGATACTGAAGATTTCACACTGCCCCAACCTGCTGACCGAT
CGCTCCCTCTGGCTGGCCAGCTGCTACTGCAGAGCTCTGCAGGCTGTAACCTACAGAAGT
GCCACAGATCCAGTCGGCCAGGAGGTGATCTGGGCCCTCGGAGCAGGTTGTAGAGACATC
ATCTCTCTACAGGTTGCGCCTCTACATCCATGCCAACAACCTGCTCGTTTCAGTAACCGA
TGCTTGCAGACGATTGGAAGATGTTGGCCACACCTCCGGGCTCTTGGTGTGGGAGGAGCT
GGATGTGGCATTCAGGGGCTGGCCTCTCTAGCGAGGAACTGCATGCGTCTGCAGGTGCTG
GAGCTGGATCATGTGAGTGAGATCAACCAGGAGGTGGCAGCAGAGGTTTGCAGAGAGGGC
TTGAAAGGTCTGGAAATGCTGGTGCTCACCTCTACACCAGTCACCCCCAAGGCCCTGCTT
CATTTCAACAGTGTGTGCCGTAACCTGAAGTCCATCGTGGTCCAGATTGGTATAGAAGAC
TACTTTGAGGACCCCAACAGCCCTGAAGCCAGGAAGTTGTTTGATGAGATGGTTAACAAG
CTGCAG---GCTCTGAAGAAGAGACCGGGCTTCTCCAAAATCCTCCATGTGAAAGCAGAC
AGTCTCTGCTAA
>Epmoa-GLEAN-10019679_moa
------------------------------------------------------------
------------------ATGGCCTCTCTGGACCTGCCATACCGCTGTCCTCGCTGCGGG
GAGCACAAGCGCTTCCGAAGCCTGTCGTCCTTACGTGCCCATCTGGAGTACAACCACACG
TACGAGACCCTCTACGTACTGTCCAAATCCAACAGTGTGTGTGACGCTGCTGCTCTGCTG
CCGCTAGTAGCTGAGGGAGCTCTCCTCGCGCCTGCCAACAACAACGACCCTTTTGAGCCG
CTGCGGCCTTCAGCTTTAAAGGAGCGGCGCTTCCCTTGTCGTGAGCTTCCCTGTGCAGAC
GACCTTAGTTTGACCCCAGCTAACTCCAACACAGCAGCTCGGTATATTCCCAATGTGGAG
TTTCCTCTGGGGGAGATATTCATGAAGAAAGCCATGACATCCGCAGACCCTGGTCCCCAT
GGGAACCCCAGCACAGCTGTAGCAGTGGCAGCTAATGTAGCAGCTAGCGCAGTGGAAGCG
GCCTATGAGGAGGGCCTGGCCAGGCTGAAGGCTCGGGCGTTTGAACGGCTGGAGCTGGAT
GAAAGGCTGGAGAAGCTGTCTGAAGAGGTGGAGCAGAAAATAGCGGCCCGCGTAGGTCGT
CTTCAGGCGGAGCTGGAGAGGAAGAGCTCTGAGCTGGAGCGGGCCAAGCAGGAGAGCGAT
CGGCTGAGCCAGGAGAAACAGGACCTGGAGGACAAGGCCTCTGAGCTCTCTCGGCAGGTG
GACGTCTCTGTGGAAATGCTAGCCAACCTCAAACAGGACCTGGTGAACAAGGAGCAGGAG
CTCAGTCACAAACAACAGGAAGTTGCCCAGATTGACCAGTTCCTTCAGGAGACGGCGGCA
CGTGAAGCCAATGCCAAGGTGCGGCTGCAGCAGTTCATCGAGGAGCTGCTGGACCGTGCG
GACCGCGCCGAAAAACAGCTGCAGATCATCAGCAGCTGTGGCACCACGCCAAACGGCAGC
CTGGGTCGCTGCAGCCTCCAGGCCTCAAAGGGCAACGGACGCCAGAGAAACTCCAGCCTC
TCTGGGAGCACAAGAGGCATGTACCAAGTGTCAGACCGACGTTCGTCCCCCAGCACAGGA
GCATCAGGGCGGATCAAGTCCGTCTCACAGGGCTCTGGAGGTTACGACAGTGACAGCGTG
GAGATGCACCCGATGGAGGACTGTCCTGAGGCTCAGTACTATCACATGCAGTGCCGGCTG
GGTGAGGGGGGTTACGAGCGCTCCCCTGGATGCGGCGGCGGTGGGTCGAGGAATTGGGGT
CTTCGTAAACAGGCTATCCAGAACTGGCAGCGGCGACCTTACAGGAACAGCACCGAAGGC
GAGGAAGGAGACGTGTCAGACGTGGGCTCCCGGACAACTGAGTCTGAGGTGGAGATGTGG
GAACAAGAGAGGAGAGCTGTGGCTGAAGTCCAGCAGTCTGCCCCTCCCTATCCTCACCAC
AGCCGGGCAGGATATCGCCCTAACACAGGTCGATCTGATGGGGTCTACAACAAGCCATGC
CGCCACGAAAAGAGCCCATCCAAATCCAACGAGGTGATCAGTCCAGAGATCCTGAAGATG
CGCGCGGCTCTCTTCTGTATCTTCACCTACCTGGATACTAAAACCCTGCTGAGAACTGCT
GAGGTCTGCCGTGACTGGAAGTTTGTGGCTCGTCACCCAGCTGTGTGGACCAGAGTGCTG
CTGGAGAACGCCCGCATTTCTTCCAAGTTCCTGAGCACATTGTCTCAGTGGTGCACTCAG
ACGCACTCACTCATCCTGCAAAACCTCAAACCAAGACAGCGGGGCAAGAAGGAAACCAAG
GAGGAATACCTTAAAAGCACACGTGGCTGTCTGGAGGAAGGTCTGGAGGCGTTGTTAAAG
GCCACAGGAAGTAACCTGCTGATACTGAAGATTTCACACTGCCCCAACCTGCTGACCGAT
CGCTCCCTCTGGCTGGCCAGCTGCTACTGCAGAGCTCTGCAGGCTGTAACCTACAGAAGC
GCCACAGATCCAGTCGGCCAGGAGGTGATCTGGGCCCTTGGAGCAGGTTGTAGAGACATC
ATCTCTCTACAGGTGGCGCCACTACATCCATGCCAACAACCTGCTCGTTTCAGTAACCGA
TGCTTGCAGACGATTGGAAGATGTTGGCCACACCTCCGGGCTCTTGGTGTGGGAGGAGCT
GGATGTGGCATTCAGGGGCTGGCCTCTCTAGCGAGGAACTGCATGCGTCTGCAGGTGCTG
GAGCTGGATCATGTGAGTGAGATCAACCAGGAGGTGGCAGCAGAGGTTTGCAGAGAGGGC
TTGAAAGGTCTGGAAATGCTGGTGCTCACCTCTACACCAGTCACCCCCAAGGCCCTGCTT
CATTTCAACAGTGTGTGCCGTAACCTGAAGTCCATCGTGGTCCAGATTGGTATAGAAGAC
TACTTTGAGGACCCCAACAGCCCTGAAGCCAGGAAGTTGTTTGATGAGATGGTTAACAAG
CTGCAG---GCTCTGAAGAAGAGACCGGGCTTCTCCAAAATCCTCCACGTGAAAGCAGAC
AGTCTCTGCTAA
