# Supplementary material for: Chromosome-Level Genome Assembly of the Speckled Blue Grouper (Epinephelus cyanopodus) Provides Insight into Its Adaptive Evolution
Source: Biology (Basel). 2022 Dec 13;11(12):1810. doi: 10.3390/biology11121810 (PMC9775623; doi:10.3390/biology11121810)
Supplement: Supplementary file 1 [file biology-11-01810-s001.zip › Supplemental Data/HO01712.align]

>Epmoa-GLEAN-10019688_moa
---ATGTCGCTGTCATGGCGGGAGTGTCTGAGCAGCTCCGTGCTGTCGCATGTAAACTTT
GTAGCTCTGCTGGTGTTCTTGCTAGTGTTTTATATCGTTAATGTTTATCAGAAACGACGG
TACTTCGCAAATATCCCGCCAGGTCCGAAACCGTGGCCGGTGGTCGGTAACTTCGGCGGG
TTTTTTCTCCCCTCTTTCATCCTGAGGAGGTCTGGACTGCAGTCACAACCCCCCATGGTC
ATTTTAACGGAGCAAGCCAACGTGTACGGTAACGTGTACAGCCTGTTTGTAGGGAGTCAG
CTAATGGTTGTGCTTAATGGCTATGAAGTGGTCAAAGATGCTCTCTCAAACCATCCTGAG
GTGTTCTCCGACAGACCAGATATTCCTTCTGTCACCATCTTGACCAAACGCAAAGGAATA
GTCTTTGCACCTTACGGGCCAGTGTGGAGAAAGCAGCGCAAGTTCTGCCACACCACACTC
CGAAGCTTCGGCCTGGGGAAGCTGACCTTGGAGCCATGCATCCAGGAAGGTCTGGCCACC
ATCAAAACAGAGCTGCTGCGACTGAGCAAGGAGTCCGGTGCAGTCGGCGTGGACCTGGAC
CCGCTGATCAGCAGCGCCGTGTCAAACGTCATCTGCTCGCTGATCCTGGGACAGCGCTTC
CATCACGAGGACAGCGAGTTCCGCAACATGCTGAGACTTATGGATCGAGGGCTGGAGATC
AGCGTGAACAGCGCTGCAGTCCTCATCAACATCTTCTCACTGCTGTACTACTTGCCTTTT
GGGGTCTTCAAGGAGTTGCGGCAGGTGGAAAGAGACATCACAGCGTTTCTGAAGAGGAGT
ATTGCAAAGCACAGAGAAACCTTAGATCCTGACAACCCGAGGGATCTTGTAGACATGTAT
TTGATGGAGATGTTGGCCCAACAAGCTGCTGGAGAGGAGGACAGCACCTTCACAGAAGAC
TATCTCTTCTATATAATAGGAGATCTCTTCATCGCTGGCACTGACACCACCGCTAACTCA
GTTTTGTGGGTTCTGCTCTACTTGGCCATACACCCTGATATCCAAGACAAAGTCCAAGCA
GAGATCGATAAAGTGGTGGGCACACATCGTGTCCTGTCGCTGACAGATAAGGGAAGCTTG
CCTTTTACTGAAGCCACCATCATGGAGGTGCAGAGACTGACTGTTGTGGTTCCCCTGGCT
ATTCCTCACATGGCCTCTGAGACAATAGAGTTCAGAGGCTACACTATTCCCAAAGGAACA
GTTATTGTGCCCAACCTGTGGTCTGTCCATAGAGATCCCACTCTCTGGGACGACCCAGAC
AGTTTCAACCCAACACGCTTCTTGGATGATGAAGGACATTTGCTCAGGAAAGAGTACTTC
ATACCATTCGGGAT----------------------------------------------
-------CGGTTT-----------------------------------------------
------------------------------------------------------------
--------------GTAA
>E.fuscoguttatus.31098_fus
ATGATGTCGCTGTCATGGCGGGAGTGTCTGAGCAGCTCCGTGCTGTCGCCTGTAAACTTT
GTAGCTCTGCTGGTGTTCTTGCTAGTGTTTTATATAGTTAATGTTTATCAGAAACGACGG
TACTTCGCAAATATCCCACCAGGTCCGAAGCCGTGGCCGGTGGTCGGTAACTTCGGCGGG
TTTTTTCTCCCCTCTTTCATCCTGAGGAGGTCTGGACTGCAGTCACAACCCCCCATGGTC
ATTTTAACGGAGCAAGCTAACGCGTACGGTAACGTGTACAGCCTGTTTGTAGGGAGTCAG
CTGATGGTTGTGCTTAATGGCTATGAAGTGGTCAAAGATGCTCTCTCAAACCATCCTGAG
GTGTTCTCCGACAGACCAGATATTCCTTCTGTCACCATCATGACCAAACGCAAAGGAATA
GTCTTTGCACCTTACGGGCCAGTGTGGAGAAAGCAGCGCAAGTTCTGCCACACCACACTC
CGAAGCTTCGGCTTGGGGAAGCTGGCCTTGGAGCCGTGCATCCAGGAAGGTCTGGCCACC
ATCAAAACAGAGCTGCTGCGACTGAGCAAGGAGTCCGGTGCAGTCGGCGTGGACCTGGAC
CCACTGATCAGCAGCGCCGTGTCAAACGTCATCTGCTCGCTGATCCTGGGACAGCGCTTC
CATCACGAGGACAGCGAGTTCCGCAACATGCTGAGACTTATGGATCGAGGGCTGGAGATC
AGTGTGAACAGCGCTGCAGTCCTCATCAACATCTTCTCACTGCTGTACTATTTGCCTTTT
GGGGTCTTCAAGGAGTTGCGGCAGGTGGAAAGAGATATCACGGCGTTTCTGAAGAGGAGT
ATTGCAAAGCACAGAGAAACCTTAGATCCTGACAACCCGAGGGATCTTGTAGACATGTAT
TTGATGGAGATGTTGGCCCAACAAGCTGCTGGAGAGGAGGACAGCACCTTCACAGAAGAC
TATCTCTTCTATATAATAGGAGATCTCTTCATCGCTGGCACTGACACCACCGCTAACTCA
GTTTTGTGGGTTCTGCTCTACTTGGCCATACACCCTGATATCCAAGACAAAGTCCAAGCA
GAGATCGATAAAGTGGTGGGCACACATCGTGTCCTGTCGCTGACAGATAAGGGAAGCTTG
CCTTTTACTGAAGCCACCATCATGGAGGTGCAGAGGCTGACTGTTGTGGTTCCCCTGGCT
ATTCCTCACATGGCCTCTGAGACAATAGAGTTCAGGGGCTACACTATTCCCAAAGGAACA
GTTATTGTGCCCAACCTGTGGTCTGTCCATAGAGATCCCACTCTCTGGGACGACCCAGAC
AGTTTCAACCCAACACGCTTCTTGGACGATGAGGGACATTTGCTCAGGAAAGAGTACTTC
ATACCATTCGGGATTGGTCGCAGGGTGTGCATGGGTGAACAGCTGGCGAAGATGGAGCTG
TTCCTGACGGTTTCCAGCTTACTGCAGGCCTTCAAATTCAGACTTCCAGAGGGAACGCCT
CCTCCTTCTCTGCAAGGGCGCTTCGGCCTGACGCTGGCACCCTGCCCATACACTGTGTGT
GTGAGCCCTCGAAGGTGA
>XP-033480934.1_lan
ATGATGTCGCTGTCATGGCGGGAGTGTCTGAGCACCTCCGTGCTGTCGCCTGTAAACTTT
GTAGCTCTGCTGGTGTTCTTGCTAGTGTTTTATATAGTTAATGTTTATCAGAAACGACGG
TACTTCGCAAATATCCCACCAGGTCCGAAGCCGTGGCCGGTGGTCGGTAACTTCGGCGGG
TTTTTTCTCCCCTCTTTCATCCTGAGGAGGTCTGGACTGCAGTCACAACCCCCCATGGTC
ATTTTAACGGAGCAAGCCAACGCGTACGGTAACGTGTACAGCCTGTTTGTAGGGAGTCAG
CTGATGGTTGTGCTTAATGGCTATGAAGTGGTCAAAGATGCTCTCTCAAACCATCCTGAG
GTGTTCTCCGACAGACCAGATATTCCTTCCGTCACCATCATGACCAAACGCAAAGGAATA
GTCTTTGCACCTTACGGGCCAGTGTGGAGAAAGCAGCGCAAGTTCTGCCACACCACGCTC
CGAAGCTTCGGCCTGGGGAAGCTGACCTTGGAGCCGTGCATCCAGGAAGGTCTGGTTACC
ATCAAAACAGAGCTGCTGCGACTGAGCAAGGAGTCCGGTGCAGTCGGCGTGGACCTGGAC
CCGCTGATCAGCAATGCCGTGTCAAACGTCATCTGCTCGCTGATCCTGGGACAGCGCTTC
CATCACGAGGACAGCGAGTTCCGCAACATGCTGAGACTTATGGATCGAGGGCTGGAGATC
AGCGTGAACAGCGCTGCAGTCCTCATCAACATCTTCTCACTGCTGTACTACTTGCCTTTT
GGGGTCTTCAAGGAGTTGCGGCAGGTGGAAAGAGACATCACAGCATTTCTGAAGAGGAGT
ATTACAAAGCACAGAGAAACCTTAGATCCTGACAACCCGAGGGATCTTGTAGACATGTAT
TTGATGGAGATGTTGGCCCAACAAGCTGCTGGAGAGGAGGACAGCACCTTCACAGAAGAC
TATCTCTTCTATATAATAGGAGATCTCTTCATCGCTGGCACTGACACCACCGCTAACTCA
GTTTTGTGGGTTCTGCTCTACTTGGCCATACACCCTGATATCCAAGACAAAGTCCAAGCA
GAGATCGATAAAGTGGTGGGCACACATCGTGTCCTGTCGCTGACAGATAAGGGAAGCTTG
CCTTTTACTGAAGCCACCATCATGGAGGTGCAGAGACTGACTGTTGTGGTTCCCCTGGCT
ATTCCTCACATGGCCTCTGAGACAATAGAGTTCAGAGGCTACACTATTCCCAAAGGAACA
GTTATTGTGCCCAACCTGTGGTCTGTCCATAGAGATCCCACTCTCTGGGACGACCCAGAC
AGTTTCAACCCAACACGCTTCTTGGACGATGAGGGACATTTGCTCAGGAAAGAGTACTTC
ATACCATTCGGGATTGGTCGCAGGGTGTGCATGGGTGAACAGCTGGCGAAGATGGAGCTG
TTCCTGACGGTTTCCAGCTTACTGCAGGCCTTCAAATTCAGACTTCCAGAGGGAACACCT
CCTCCTTCTCTGCAAGGGCGGTTCGGCCTGACGCTAGCACCCTGCCCATACACTGTGTGT
GTGAGCCCTCGAAGGTGA
>C.altivelis-GLEAN-10025768_alt
ATGATGTCGCTGTCATGGCGGGAGTGTCTGAGCAGCTCCGTGCTGTCGCCTGTAAACATT
GTAGCTGTGCTGCTGTTCTTGCTAGTGTTTTATATAGTTAATGTTTATCAGAAACGACGG
TACTTCGCAAATATCCCGCCAGGCCCGAAGCCGTGGCCGGTGGTCGGTAACTTCGGCGGG
TTTTTTCTCCCCTCTTTCATCCTGAGGAGGTCTGGACTGCAGTCACAACCCCCCATGGTC
ATTTTAACGGAGCAAGCCAACGCGTACGGTAACGTGTACAGCCTGTTTGTAGGGAGTCAG
CTGATGGTTGTGCTCAATGGCTATGAAGTGGTCAAAGATGCTCTCTCAAACCATCCTGAG
GTGTTCTCCGACAGACCAGATATTCCCTCTGTCACCATCATGACCAAACGCA--------
------------------------------------------------------------
------------------------------------------------------------
------------------------------------------------------------
------------------------------------------------------------
------------------------------------------------------------
------------------------------------------------------------
------------------------------------------------------------
------------------------------------------------------------
------------------------------------------------------------
------------------------------------------------------------
-------------------------------------------AAGACAAAGTCCAAGCA
GAGATCGATAAAGTGGTGGGCACACATCGTGTCCTGTCGCTGACAGATAAGGGAAGCTTG
CCTTTTACTGAAGCCACCATCATGGAGGTGCAGAGACTGACTGTTGTGGTTCCCCTGGCT
ATTCCTCACATGGCCTCTGAGACAATAGAGTTCAGAGGCTACACTATTCCCAAAGGAACA
GTTATTGTGCCCAACCTGTGGTCTGTCCATAGAGATCCCACTCTCTGGGACGAACCAGAC
AGTTTCAACCCAACACGCTTCTTGGATGATGAGGGACATTTGCTCAGGAAAGAGTACTTC
ATACCATTCGGGATTGGTCGCAGGGTGTGCATGGGTGAACAGCTGGCGAAGATGGAGCTG
TTCCTGACGGTTTCCAGCTTACTGCAGGCCTTCAAATTCAGACTTCCAGAGGGAACACCT
CCTCCTTCTCTGCAAGGGCGGTTCGGCCTGACGCTAGCACCCTGCCCATACACTGTGTGT
GTGAGCCCTCGAAGGTGA
>OF07909-RA_aka
ATGATGTCGCTGTCATGGCGGGAGTGTCTGAGCAGCTCCGTGCTGTCGCCTGTAAACATT
GTAGCTCTGCTGGTGTTCTTGCTAGTGTTTTATATAGTTAATGTTTATCAGAAACGACGG
TTCTTCGCAAATATCCCGCCGGGTCCGAAGCCGTGGCCGGTAGTCGGTAACTTCGGCGGC
TTTTTCATCCCCTCTTTCATCCTGAGGAGGTTTGGACTGCAGTCACAACCCCCCATGGTC
ATTTTAACGGAGCAAGCCAACGTGTACGGTAACGTGTACAGCCTGTTTGTAGGTAGTCAG
CTGATGGTTGTGCTGAATGGCTATGAAGTGGTCAAAGATGCTCTCTCAAACCATCCCGAG
GTGTTCTCCGACAGACCAGATATTCCTTCTGTCACCATCATGACCAAACGCAAAGGAATA
GTCTTTGCACCTTACGGGCCAGTGTGGAGAAAGCAGCGCAAGTTCTGCCACACCACACTC
CGAAGCTTCGGCCTGGGGAAGCTGACCTTGGAGCCATGCATCCAGGAAGGTCTGGCCACC
ATCAAAACAGAGCTGCTGCAACTGAGCAGGGAGTCCGGTGCAGTCGGTGTGGACCTGGAC
CCGCTGATCAGGAGCGCCGTGTCAAACGTCATCTGCTCACTGATGCTGGGACAACGCTTC
CATCACGAGGACAGCGAGTTCCACAACATGCTGAGACTTATGGATCGAGGGCTGGAGATC
AGCGTGAACAGCCCTGCAATCCTCATCAATGTCTTCTCACTGCTGTACTATTTGCCTTTT
GGGGTCTTCAAGGAGTTGCGGCAGGTGGAAAGAGACATCACAGGGTTTCTGAAGAGGAGT
ATTGCAAAGCACAGAGAAACCTTAGATCCTGACAAGCCGAGGGATCTTGTAGACATGTAT
TTGATGGAGATGTTGGCCCAACAAGCTGCTGGAGAGGAGGACAGCACCTTCACAGAAGAC
TATCTCTTCTATATAATAGGAGATCTCTTCATCGCTGGCACTGACACCACCGCTAACTCA
GTTTTGTGGGTTCTGCTCTACTTGGCCTTACACCCTGATATCCAAGACAAAGTCCAAGCA
GAGATCGATAAAGTGGTGGGCACACATCGTGTCCTGTCGCTGACAGATAAGGGAAGCTTG
CCTTTTACTGAAGCCACTATCATGGAGGTGCAGAGACTGACTGTTGTGGTACCCCTGGCT
ATTCCTCACATGGCCTCTGAGACAATAGAGTTCAGAGGCTACACTATTCCCAAAGGAACA
GTTATTGTGCCCAACCTGTGGTCTGTCCATAGAGATCCCACTCTCTGGGACGACCCAGAC
AGTTTCAACCCAACGCGCTTCTTGGACGATGAGGGACATTTGCTCAGGAAAGAGTACTTC
ATACCATTCGGGATTGGTCGCAGGGTGTGCATGGGTGAACAGCTGGCGAAGATGGAGCTG
TTCCTGACGGTTTCCAGCTTACTGCAGGCCTTCAAATTCAGACTTCCAGAGGGAACGCCT
CCTCCTTCTCTGCAAGGGCGGTTCGGCCTGACGCTAGCACCCTGCCCATACACTGTGTGC
GTGAGCCCTCGAAGGTGA
>Ecy-GLEAN-10023173_Ecy
ATGATGTCGCTGTCATGGCGGGAGTGTCTGAGCGGCTCCGTGCTGTCGCCTGTAAACATT
GTAGCTCTGCTGGTGTTCTTGCTAGTGTTTTATGTGCTTAATGTTTATCAGAAACGACGG
TACTTCGCAAATATCCCGCCGGGTCCGAAGCCGTGGCCGGTAGTCGGTAACTTCGGCGGC
TTTTTCATCCCCTCTTTCATCCTGAGGAGGTGTGGAGTGCAGTTACAACCCCCCATGGTC
ATTTTAACGGAGCAAGCCAACACGCACGGTAACGTGTTCAGCCTGTTTGTAGGGAGGCAG
CTGATGGTTGTGCTGAATGGCTATGAAGTGGTCAAAGATGCTCTCTCAAACCATCCCGAG
GTGTTCTCCGACAGACCAGAAATTCCTTCTGTCACCATCATGACCAAACGCAAAGGAATA
GTCTTTGCACCTTAT---------------------------------------------
---------------------CTGACCTTGGAGCCGTGCATCCAGGAAGGTCTGGCCACC
ATCAAAACAGAGCTGCTGCAACTGAGCAAGGAGTCCGGTGCAGTCGGCGTGGACCTGGAC
CCGCTGATCAGCAGCGCCGTGTCAAACGTCATCTGCTCACTGATCCTGGGACAGCGCTTC
CATCACGAGGACAGCGAGTTCCGCAACATGCTGAGACTTATGGATCGAGGGCTGGAGATC
AGCGTGAACAGCCCTGCAGTCCTCATCAATGTCTTCTCACTGCTGTACTATTTGCCTTTT
GGGGTCTTCAAGGAGTTGCGGCAGGTGGAAAGAGACATCACAGCGTTTCTGAAGAGGAGT
ATTGCAAAGCACAGAGAAACCTTAGATCCTGACAACCCGAGGGATCTTGTAGACATGTAT
TTGATGGAGATGTTGGCCCAACAAGCTGCTGGAGAGGAGGACAGCACCTTCACAGAAGAC
TATCTCTTCTATATAATAGGAGATCTCTTCATCGCTGGCACTGACACCACCGCTAACTCA
GTTTTGTGGGTTCTGCTCTACTTGGCCTTACACCCTGATATCCAAGACAAAGTCCAAGCA
GAGATCGATAAAGTGGTGGGCACACATCGTGTCCTGTCGCTGACAGATAAGGGAAGCTTG
CCTTTTACTGAAGCCACCATCATGGAGGTGCAGAGACTGACTGTTGTGGTACCCCTGGCT
ATTCCTCACATGGCCTCTGAGACAATAGAGTTCAGAGGCTACACTATTCCCAAAGGAACA
GTTATTGTGCCCAACCTGTGGTCTGTCCATAGAGATCCCACTCTCTGGGACGACCCAGAC
AGTTTCAACCCAATGCGCTTCTTGGACGATGAGGGACATTTGCTCAGGAAAGAGTACTTC
ATACCATTCGGGATTGGTCGCAGGGTGTGCATGGGCGAACAGCTGGCGAAGATGGAGCTG
TTCCTGACGGTTTCCAGCTTACTGCAGGCCTTCAAATTCAGACTTCCAGAGGGAAAGCCT
CCTCCTTCTCTGCAAGGGCGGTTCGGCCTGACGCTAGCACCCCGCCCATACACTGTGTGC
GTGAGCCCTCGAAGGTGA
