# Supplementary material for: Chromosome-Level Genome Assembly of the Speckled Blue Grouper (Epinephelus cyanopodus) Provides Insight into Its Adaptive Evolution
Source: Biology (Basel). 2022 Dec 13;11(12):1810. doi: 10.3390/biology11121810 (PMC9775623; doi:10.3390/biology11121810)
Supplement: Supplementary file 1 [file biology-11-01810-s001.zip › Supplemental Data/HO01722.align]

>OF07898-RA_aka
ATGTCCTCCGAAGACGACTCTCGCGTCCTTGTGTTGGAGGAGCAAGTGAAGAGTTTGTCA
GATGAGTTAATGCAATGTCAGGCAGACAAGGAGTTTGTGTGGTCCCTATGGAAACGCCTG
CAAGTGGCAAATCCAGACTTGACCCAGGCTGTCAGTTTGGTGGTTGAGCGTGAGAAGCAC
AAAGCTGAGATCAAGGACAGGAAAGTGTTGGAGATCCTACAGTCCAAAGACTACAAGATA
CAGGAGCTGGAACAGAAAGTGACAGGGCAGCAGCAGGAGATTAACAACTTGGTACACAGG
AGGACGACAGTGGACGAGGAGAGTGCCCTAATGAAGAAGGAGCTGACAGCTCTGCGTGAA
CAACTGGTCAATAACAGTCAGGAACTTAAGGAAATGAAGATGGAGTGTTCGAGAAAAGAG
GAGGAGGAGCAGCAGGTGGTGCGGGCTCTAGAGGAGGAGAAAGAGGGATTAACTTCCCGC
TGGGCAGCCCTGCGAGCTGACCTGGAGGAGAAAGAGAGGCAGGCCAACAGCCAACGAGAC
CAGAGGGATGCCGCACAGGCCAGAGTCAAGGAATTGGAGGAAGAGCTACACAGCACTCGG
CAGGAGTTGTCCAGCTTGCAGAGCCACAGTCGCAGTCTACCAGCTCAACTTTCCTCCAAA
GAGAATGAGGTGGCAGCAAAAGAGGGGCAACTCAGTCAACTTCGCTGTGAGCTGGCAGAG
GTGCAGACGCTGTACAGACAGAGCACAGAGCATGCAGCAGAGCAGAGCCATCTGATCAAA
CAACTGGAAGGACTGAACCTCGACACTCAGAGAGTCCTGAGGAACCAAGAAGAGGCACAT
ACTGCTGACACCACCTCCTATCAGAGGCTGTACAAGGAGTTGAGTCAGTGCTACCAGGCC
CTCGTGTCGAGTGAGGCCAACCTCCGTCAGAGTCACCAGAACCTCAGCAGCCTGCTGGCT
CAAAAAGACCAACACATCCTGCAGCTACAGGCACAGCTGCAACAGCAGCAGCAGGAACAG
ATACAACAGCAGCAACAGCAGGCTCAGCACACACCCCTTAAACCCTCAGCAAACAGACAA
ACTAACTTTAAGGCAGTGGTGTCAGAGCAGCTTGACGCTGCAGCTCAGAGGTCTAGCCCC
GATTGTGAGTGGGCCCCCACCCGAGGCTCAGATCCCAGGCCAGAGGATAAGACCCTTCAA
CGGAGATCCACCACTTCTGTCAGAGGACAG------------------------CAGGGT
GCACCAGTGCAGCGATCCAGGTCTCTGTCCCCAGCCAGCAGTGCGGAGTCAGGTAGCGAG
AGGAGAAGAGGGGCAGAACAGAGGATTAAAGACCTTGAGGAGCTGCTGCAATTGAAGGTG
GAGGAGAACGAAGAGCTGAGGAGGGCTCATGATAAGCGCCGTGAACGCCTGTGTCTGATT
CAGGCCAGCTACAAGACAGTCAGGGAGCAGCTGAAAGCGCTGGAGAAATCAAATGGCTTG
CCAGGTGGAAGGATGCAGCGTGCAGAACCATGGCAGCTAAGACAAGAGAACAGTGATGCG
GTGTGGAATGAGCTGGCCTACTTGAAAAACCTCACCAGGAAACTCTCCATTGAAAAAGCT
GGTGTGGAAGAAGAACGGGACATGCTGCGAGTCCAGGCTGCCATGGACCGGGCCACAGTG
AAGGAGCTCCACTTGTGTCTTGCTAATGAACACCAAGAATTGCTTCACAAAGTGGTGGAG
GAGCGCCAGGTCAAAAGCAGCACTCCGAAAAAGCTTTCTGTTTCTTCAGAACGAATGGAA
CAGTCATTTAAAAAGATTGAACAGCTGGAGCGGAGGATGGTGTCCCTGGAGAAGGAGACA
GAGAGGTTGAGGGAGGAGAAAGAGCAGCTACTCGAGGCCAAGGAAGACTTGGCCCACAAC
TGCCGCAGACTCCAAGCCTCCCTGGATCATCTGCGAACCCAGGAAGCTGTCCGTGAAGAG
GCAGCCCAGGCCCAGGCCCTGGCCCAGGGGGAGCGGCATCGCTGCGAGATCATGGCTTTA
GAAGGCCGGCTGGCTGCCTCTCAGAAAGAGGTTACCAAGCTTCATCATCAGTTGCTGAAG
CTGAGACAGGAGCTGGGGATCCTCAGAGCAGCCAGGGACTTCTATAGGAACCGTGTAGCA
GCACCAACGCGGCCGGGCGGGATTACTAGCAACATTAGCAGCAAGGTCAAATTCAAAACA
GCCAGGCTCAGAGGTCCGCTACACCAGCGCAGCCACCGAATAGTCAGCCCCAATCAAGCC
ATCAGCTGGCAAGGCCGCAGCCCCAGTCCCACTAAGGACGAGTGGGAGGACATGAGCGTA
GATAGTGACAGTGAAGAAGAGTACGTGGACAGTCTTAACGGTGTGCCCTCGGGGACAGTG
GCTCACAGACAACACGCTGAGAACAAGTCCTACAGGTGTTCACTGATCTCGAACACAGTG
GCACCGGCTGCAAAATCCAACAGAA---AACATCATGTTCTGGCCCAAGACGATGAACAG
CATGAGCCCTGGGACCGAGGGACGAGAGGAGAGAAAAGGAGGTGGAGGAGGAAGAGGATG
CTAATGAAGACCCAGCACTGCTCCTCCTCTTCTCTGCAGCAGCGCATAGAGTCCCTACAG
CGTCACATTGACATACTGCGAAGTGCCAGGAAAGACGCTGTGCTTTCAGCCAGAGAGCTG
CGAAGGGCCAATGAGAAGATCACGGCACAGCTCGACTCCCTCACTGAGAAACTCTGCAGC
AGCCAGCAGCTCACACAGAAGCTGACCTCTGACCTGGCTGGTAAGGAGCAGCAGAAAAAG
GTTCTGGAGATGGAGCTGGAGCAGTGGAGGCAGATCACAATCCCGCAGCAAACTGCA---
------GCACCAGCAGCACCAGCAGCACCAGTAAACAACACAGAATGTTCCTGCCAGTGC
AGGACAGTGCCCGCCCCAGCAAATTCTGCCCTTCAGGCACTGGAGGCTGAGGTCAAACAA
CTTCAAGCCAGACTGAAGAGTGCAAGTGCGGAGGTCACAAGGCAGGTGGCAGCTAACAAA
GCCCTGCGAGGCCAACTCCAGGAGAAGGAGGACAAGCTCCGCCAGCTGCAAGACAAGACG
AGCCACACGGAGCGAGATGTGAATATGAAAAGGCAGCTTGTGGAGGACTTGAAGACAAGA
CTGAAGTTCCTGCAGGATATGGAGAAAAGTTACCGTGGGCAAGTGGAGGAGCTGGAGAAG
AAGGTGAAGACTTTATCAGAGGAGGCCACCAACAGAAAGGCCCTCATCGATTCTCTAAAG
AGGAGACTGAATGTTGCAACCACAGAGAAGAGCCAGCATGAGGCCTCCTGTAAAAAACTG
AAGGAAGACCTGGAAAAAAAGGAGCAACGCATGCATGCCTTACAGGCTCGCGTAGGAGCC
AGTGAGCAGGCTTTGGCTGCACTGGAACAGACAGCCACTGAGCAAATGGAGGGGTTGACC
CAGCAGAGCTCCCACGCTTTGGACAGGCTTCAGAGACAGCTAGGCCAGGCCTACTCCCAG
CTGGAGCAGCTTCATTCCTTCATTAAGGCCCTGGCCAGTGAAATACTTTTAGACGTTCAA
GAGGTCAAGCAGCAGTTGATGAAGAGGAGGAGGTTGAGGCAGGCCAACGCTGTGGCAGCA
AAGGGCGGCCTCTCAGCCAAGTCTATGATCAAAGCAAAGTCCATCGCTGCCTCCATCCTC
AATATGTCAGAGAATGATCTTGCGGACATAATGGACACTGACCAGCGTGCAACAGAGGAC
CAGAGAGGGCCGAGCAGCTCCAGGCTCCCCGGCAACTTGTTGTGGAGGGCAGAGGCCCGT
TCAGAGAGTCCCAGAGACCAGGAGTGGCTCGACCACCTCAACCACATTCTCCAGCAGAAG
----------------GGGTGGTGGAAGGGGGAGGGAGTGGAGGAGCTGGTGTGGGGAGT
GGAGGAGGAGAAG--------------------AGT-------AGAGTATGA
>Ecy-GLEAN-10023188_Ecy
ATGTCCTCCGAAGACGACTCTCGCGTCCTTGTGTTGGAGGAGCAAGTGAAGAGTTTGTCA
GATGAGTTAATGCAATGTCAGGCAGACAAGGAGTTTGTGTGGTCCCTATGGAAACGCCTG
CAAGTGGCAAATCCAGACTTGACCCAGGCTGTCAGTCTGGTGGTTGAGCGTGAGAAGCAC
AAAGCTGAGGTCAAGGACAGGAAAGTGTTGGAGATCCTACAGTCCAAAGACTACAAGATA
CAGGAGCTGGAACAGAAAGTGACAGGGCAGCAGCAGGAGATTAACAACTTGGTACACAGG
AGGACGACAGTGGACGAGGAGAGTGCCCTAATGAAGAAGGAGCTGACAGCTCTGCGTGAA
CAACTGGTCAATAACAGTCAGGAACTTAAGGAAATGAAGATGGAGTGTTTGAGAAAAGAG
GAGGAGGAGCGGCAGGTGGTGCGGGCTCTAGAGGAGGAGAAAGAGGGATTAACTTCCCGC
TGGGCAGCCCTGCGAGCTGACCTGGAGGAGAAAGAGAGGCAGGCCAACAGCCAACGAGAC
CAGAGGGATGCCGCACAGGCCAGAGTCAAGGAGTTGGAGGAAGAGCTACACAGCACTCGG
CAGGAGTTGTCCAGCTTGCAGAGCCACAGTCGCAATCTACCAGCTCAGCTTTCCTCCAAA
GAGAATGAGGTGGCAGCAAAAGAGCAGCAACTCAATCAACTTCGCTGTGAGCTGGCAGAC
GTGCAGACGCTGTACAGACAGAGCACAGAGCATGCAGCAGAGCAGAGCCATCTGATCAAG
CAACTTGAAGGACTGAACCTCGACACTCAGAGAGTCCTGAGGAACCAAGAAGAGGCACAT
ACTGCTGACACCACCTCCTATCAGAGGCTGTACAAGGAGTTGAGTCAGTGCTACCAGGCC
CTCGTGTCGAGTGAGGCCAACCTCCGTCAGAGTCACCAGAACCTCAGCAGCCTGCTGGCT
CAAAAAGACCAACACATCCTGCAGCTACAGGCACAGCTGCAACAGCAGCAGCAGGAACAG
ATACAACAGCAGCAACAGCAGGCTCAGCACACACCCCTTAAACCCTCAGCAAACAGACAA
ACCAACTTTAAGGCAGTGGTGTCAGAGCAGGTTGACGCTGCAGCTCAGAGGTCTAGCCCC
GATTGTGACTGGGCCCCCACCCGAGGCTCAGATCCCAGGCCAGAGGATAAGACCCTTCAA
CGGAGATCCACCACTTCTGTCAGAGGACAG------------------------CAGGGT
GCACCAGTGCAGCGATCCAGGTCTCTGTCCCCAGCCAGCAGTGCGGAGTCAGGTAGCGAG
AGGAGAAGAGGGGCAGAACAGAGGATTAAAGACCTTGAGGAGCTGCTGCAATTGAAGGTG
GAGGAGAACGAAGAGCTGAGGAGGGCTCATGATAAGCGCCGTGAACGCCTGTGTCTGATT
CAGACCAGCTACAAGACCGTCAGGGAGCAGCTGAAAGCGCTGGAGAAATCAAATGGCTTG
CCTGGTGGAAGGATGCAGCGTGCAGAACCATGGCAGCTAAGACAAGAGAACAGTGATGCG
GTGTGGAATGAGCTGGCCTACTTGAAAAACCTCACCAGGAAACTCTCCATTGAAAAAGCT
GGTGTGGAAGAAGAACGGGACATGCTGCGAGTCCAGGCTGCCATGGACCGGGCCACAGTG
AAGGAGCTCCACTTGTGTCTTGCTAATGAACACCAAGAATTGCTTCACAAAGTGGTGGAG
GAGCGCCAGGTCAAAAGCAGCACTCCGAAAAAGCTTTCTGTTTCTTCAGAACGAATGGAA
CAGTCATTTAAAAAGATTGAACAGCTGGAGCGGAGGATGGTGTCCCTGGAGAAGGAGACA
GAGAGGTTGAGGGAGGAGAAAGAGCAGCTACTCGAGGCCAAGGAAGACTTGGCCCACAAC
TGCCGCAGACTCCAAGCCTCCCTGGATCATCTGCGAACCCAGGAAGCTGTCCGTGAAGAG
GCAGCCCAGGCCCAGGCCCTGGCCCAGGGGGAGCGGCATCGCTGCGAGATCATGGCTTTA
GAAGGCCGGCTGGCTGCCTCTCAGAAAGAGGTTACCAAGCTTCATCATCAGTTGCTGAAG
CTGAGACAGGAGCTGGGGATCCTCAGAGCAGCCAGGGACTTCTATAGGAACCGTGTAGCA
GCACCAACGCGGCCGGGCGGGATTACTAGCAACATTAGCAGCAAGGTCAAATTCAAAACA
GCCAGGCTCAGAGGTCCGCTACACCAGCGCAGCCACCGAATAGTCAGCCCCAATCAAGCC
ATCAGCTGGCAAGGCCGCAGCCTCAGTCCCACTAAGGACGAGTGGGAGGACATGAGCGTA
GATAGTGACAGTGAAGAAGAGTACGTGGACAGTCTTAACGGTGTGCCCTCAGGGACAGTG
GCTCACAGACAACACACTGAGAACAAGTCCTACAGGTGTTCACTGATCTCGAACGCAGCG
GCACCGGCTGCAAAATCCAACAGAA---AACATCATGTTCTGGCCCAAGACGATGAACAG
CATGAGCCCTGGGACCGAGGGACGAGAGGAGAGAAAAGGAGGTGGAGGAGGAAGAGGATG
CTAATGAAGACCCAGCACTGCTCCTCCTCTTCTCTGCAGCAGCGCATAGAGTCCCTACAG
CGTCACATTGACATACTGCGAAGTGCCAGGAAAGACGCTGTGCTTTCAGCCAGAGAGCTG
CGAAGGGCCAATGAGAAGATCACGGCACAGCTCGACTCCCTCACTGAGAAACTCTGCAGC
AGCCAGCAGCTCACACAGAAGCTGACCTCTGACCTGGCTGGTAAGGAGCAGCAGAAAAAG
GTTCTGGAGATGGAGCTGGAGCAGTGGAGGCAGATCACAATCCCGCAGCAAACTGCA---
------GCACCAGCAGCACCAGCAGCACCAGTAAACAACACAGAATGTTCCTGCCAGTGC
AGGACAGTGCCCGCCCCAGCAAATTCTGCCCTTCAGGCACTGGAGGCTGAGGTCAAACAA
CTTCAAGCCAGACTGAAGAGTGCAAGTGCGGAGGTCACAAGGCAGGTGGCAGCTAACAAA
GCCCTGCGAGGCCAACTCCAGGAGAAGGAGGACAAGCTCCGCCAGCTGCAAGACAAGACG
AGCCACGTGGAGCGAGATGTGAATATGAAAAGGCAGCTTGTGGAGGACTTGAAGACAAGA
CTGAAGTTCCTGCAGGATATGGAGAAAAGTTACTGTGGGCAAGTGGAGGAACTGGAGAAG
AAGGTGAAGACTTTATCAGAGGAGGCCACCAACAGAAAGGCCCTCATTGATTCTCTAAAG
AGGAGACTGAATGTTGCAACCACAGAGAAGAGCCAGCATGAGGCCTCCTGTAAAAAACTG
AAGGAAGACCTGGAAAAAAAGGAGCAACGCATGCATGCCTTACAGGCTCGCGTAGGAGCC
AGTGAGCAGGCTTTGGCTGCACTGGAACAGACAGCCACTGAGCAAATGGAGGGGTTGACC
CAGCAGAGCTCCCACGCTTTGGACAGGCTTCAGAGACAGCTAGGCCAGGCCTACTCTCAG
CTGGAGCAGCTTCATTCCTTCATTAAGGCCCTGGCCAGTGAAATACTTTTAGACGTTCAA
GAGGTCAAGCAGCAGTTGATGAAGAGGAGGAGGTTGAGGCAGGCCAATGCTGTGGCAGCA
AAGGGCGGCCTCTCAGCCAAGTCTATGATCAAAGCAAAGTCCATCGCTGCCTCCATCCTC
AATATGTCAGAGAATGATCTTGCGGACATAATGGACACTGACCA----------------
--------------------------------------------GGGGGCAGCAGCCCGT
TCAGAGAGTCCCAGAGACCAGGAGTGGCTCGACCACCTCAACCACATTCTCCAGCAGAAG
ATCCCCTCTGCCGGCCAGCTAATGG-AGGCTGTGCGCGTGAAGATGAAGGAGAGGAAAGT
GCTGACAGAAGAGCTGGCCACGCTCGCAACACCAGTCAGCGAAAAAGCCTGA
>C.altivelis-GLEAN-10025781_alt
ATGTCCTCCGAAGACGACTCTCGCGTCCTTGTGTTGGAGGAGCAAGTGAAGAGTTTATCA
GATGAGTTAATGCAATGTCAGGCAGACAAGGAGTTTGTGTGGTCCCTATGGAAACGCCTG
CAAGTGGCAAATCCAGACTTGACCCAGGCTGTCAGTTTGGTGGTTGAGCGTGAGAAACAC
AAAGCTGAGATCAAGGACAGGAAAGTGTTGGAGATCCTACAGTCCAAAGACTACAAGATA
CAGGAGCTGGAACAGAAAGTGACAGGGCAGCAGCAGGAGATTAACAACTTGGTACACAGG
AGGACGACAGTGGACGAGGAGAGTGCCCTAATGAAGAAGGAGCTGACAGCTCTGTGTGAA
CAACTGGTCAATAACAGTCAGGAACTTAAGGAAATGAAGATGGAGTGTCGGAGAAAAGAG
GAGGAGGAGCGGCAGGTGGTGCGGGCTCTAGAGGAGGAGAAACAGGGATTAACTTCCCGC
TGGGCCGCCCTGCGAGCTGACCTGGAGGAGAAAGAGAGGCAGGCCAACAGCCAACGAGAC
CAGAGGGATGCCGCACAGGCCAGAGTCAAGGAGTTGGAGGAAGAGCTACACAGCACTCGG
CAGGAGTTGTCCAGCTTGCAGAGCCACAGTCGCAGTCTACCAGCTCAGCTTTCCTCCAAA
GAGAACGAGGTGGCAGCAAAAGAGGGGCAGCTCAGTCAACTTCGCTGTGAGCTGGCAGAG
GTGCAGACGCTGTACAGACAGAGCACAGAGCATGCAGCAGAGCAGAGCCATCTGATCAAG
CAACTGGAAGGACTGAACCTTGACACTCAGAGAGTCCTGAGGAACCAAGAAGAGGCTCAT
ACTGCTGACACCACCTCCTATCAGAGGCTGTACAAGGAGTTGAGTCAGTGCTACCAGGCC
CTCGTGTCGAGTGAGGCCAACCTCCGTCAGAGTCACCAGAACCTCAGCAGCCTGCTGGCT
CAAAAAGACCAACACATCCTGCAGCTACAGGCACAGCTGCAACAGCAGCAGCAGGAACAG
ATACAACAGCAGCAACAGCAGGCTCAGCACACACCCCTTAAACCCTCAACAAACAGACAA
ACCAACTTTAAGGCAGTGGTGTCAGAACAGGTTGAAGCTGCAGCTCAGAGGTCTAGCCCT
GATTCTGACTGGGCCCCCACCCGAGGCTCAGATCCCAGGCCAGAGGATAAGACCCTTCAA
CGGAGATCCACCACTTCTGTCAGAGGACAG------------------------CAGGGT
GCACCAGTGCAGCGATCCAGGTCTCTGTCCCCAGCCAGCAGTGCGGAGTCAGGTAGCGAG
AGGAGAAGAGGGGCAGAACAGAGGATTAAAGACCTTGAGGAGCTGCTGCAATTGAAGGTG
GAGGAGAACGAAGAGCTGAGGAGAGCTCATGATAAGCGCCGTGAACGCCTGTGTCTGATT
CAGACCAGCTACAAGACAGTCAGGGAGCAGCTGAAAGCGTTGGAGAAATCAAATGGCTTG
CCAGGTGGAAGGATGCAGCGCGCAGAACCGTGGCAGCTAAGACAAGAGAACAGTGATGCG
GTGTGGAATGAGCTGGCCTACTTGAAAAACCTCACCAGGAAACTCTCCATTGAAAAAGCT
GGTGTGGAAGAAGAACGGGACATGCTGCGAGTCCAGGCTGCCATGGACCGGGCCACAGTG
AAGGAGCTCCACTTGTGTCTTGCTAATGAGCACCAAGAATTGCTTCACAAAGTGGTGGAG
GAGCGCCAGGTCAAAAGCAGCACTCCGAAAAAGCTTTCTGTTTCTTCAGAACAAATGGAA
CAGTCATTTAAAAAGATTGAACAGCTGGAGCGGAGGATGGTGTCCCTGGAGAAGGAGACA
GAGAGGTTGAGAGAGGAGAAAGAGCAGCTACTCGAGGCCAAGGAAGACTTGGCCCACAAC
TGCCGCAGACTCCAAGCCTCCCTGGATCATCTGCGAACCCAGGAAGCTGTTCGTGAAGAG
GCAGCCCGGGCCCAAGCCCTGGCCCAGGGGGAGCGGCATCGCTGCGAGATCATGGCTTTA
GAAGGCCGGCTGGCTGCCTCTCAGAAAGAGGTTACCAAGCTTCATCATCAGTTGCTGAAG
CTGAGACAGGAGCTGGGGATCCTCAGAGCAGCCAGGGACTTCTATAGGAACCGTGTAGTA
GCACCAGCGCGGCCGGGCGGGATTACTAGCAACATTAGCAGCAAGGTCAAATTCAAAACA
GCCAAGCTCAGAGGTCCGCTACATCAGCGCAGCCACCGAACAGTCAGCCCCAATCAAGCC
ATCAGCTGGCAAGGCCGCAGCCTCAGTCCCACTAAGGACGAGTGGGAGGACATGAGCGTA
GATAGTGACAGTGAAGAAGAGTACGTGGACAGTCTCAACGGTGTGCCCTCAGGGACAACG
GCTCACAGACAACACGCTGAGAGCAAGTCCTACAGGTGTTCACTGATCTCGAACACAGCG
GCGCCATCAGCAGAATCCAACAGAAAACAACATCATGTTCTGGCCCAAGACGATGAACAG
CATGAGCCCTGGGACCGAGGGACGAGAGGAGAGAAAAGGAGGTGGAGGAGGAAGAGGATG
CTAATGAAGACCCAGCACTGCTCCTCCTCTTCTCTGCAGCAGCGCATAGAGTCCCTACAG
CGTCACATTGACATACTGCGAAGTGCCAGGAAAGACGCTGTGCTTTCAGCCAGAGAGCTG
CGAAGGGCCAATGAGAAGATCACGGCACAGCTCGACTCCCTCACTGAGAAACTCTGCAGC
AGCCAGCAGCTCACACAGAAGCTGACCTCTGACCTGGCTGGTAAGGAGCAGCAGAAAAAG
GTTCTGGAGATGGAGCTGGAGCAGTGGAGGCAGATCACAGTCCCGCAGCAAACTGCACCA
CCAGCAGCACCAGCAGCACCAGTAGCACCAGTAAACAACACAGAATGTTCCTGCCAGTGC
AGGACAGTGCCCGCCCCAGCAAATACTGCCCTTCAGGCACTGGAGGCTGAGGTCAAACAA
CTTCAAGCCAGACTGAAGAGTGCAAGTGCGGAGGTCACAAGACAGGTGGCAGCTAACAAA
GCCCTGCGAAGCCAACTCCAGGAGAAGGAGGACAAGCTCCGCCAGCTGCAAGACAAGACG
AGCCACACGGAGCGAGATGTGAATATGAAAAGGCAGCTTGTGGAGGACTTGAAGACAAGA
CTGAAGTTTCTGCAGGAGATGGAGAAAAGTTACCGTGGGCAAGTGGAGGAGCTGGAGAAG
AAGGTGAAGACTTTATCAGAGGAGGCCACCAACAGGAAGGCCCTCATTGATTCTCTAAAG
AGGAGACTGAATGTTGCGACCACAGAGAAAAGCCAGCATGAGGCCTCCTGCAAAAAACTG
AAGGAAGACCTGGAAAAAAAGGAGCAACGCATGCATGCCTTACAGGCTCGCGTAGGAGCC
AGTGAGCAGGCTTTGGCTGCACTGGAACAGACAGCCACTGAGCAAATGGAGGGGTTGACC
CAGCAGAGCTCCCACGCTTTGGACAGGCTTCAGAGACAGCTAGGCCAGGCCTACTCCCAG
CTGGAGCAGCTTCATTCCTTCATTAAGGCCCTGGCCAGTGAAATACTTTTAGACGTTCAA
GAGGTCAAGCAGCAGTTGATGAAGAGGAGGAGGTTGAGGCAGGCCAACGCTGTGGCAGCA
AAGGGCGGCCTCTCAGCCAAGTCTATGATCAAAGCTAAGTCCATCGCTGCCTCCATCCTC
AATATGTCAGAGAATGATCTTGCGGATATAATGGACACTGACCA----------------
--------------------------------------------GGGGGCAGACGCCCGT
TCAGAGAGTCCCAGAGACCAGGAGTGGCTCGACCACCTCAACCACATTCTCCAGCAGAAG
ATCCCCTCTGCTGGCCAGCTAATGG-AGGCTGTGCGCGTGAAGATGAAGGAGAGGAAAGT
GCTGACAGAAGAGCTGGCCACGCTCGCAACACCAGTCAGCGAAAAAGCCTGA
>E.fuscoguttatus.31240_fus
ATGTCCTCCGAAGACGACTCTCGCGTCCTTGTGTTGGAGGAGCAAGTGAAGAGTTTATCA
GATGAGTTAATGCAATGTCAGGCAGACAAGGAGTTTGTGTGGTCCCTATGGAAACGCCTG
CAAGTGGCAAATCCAGACTTGACCCAGGCTGTCAGTTTGGTGGTTGAGCGTGAGAAACAC
AAAGCTGAGATCAAGGACAGGAAAGTGTTGGAGATCCTACAGTCCAAAGACTACAAGATA
CAGGAGCTGGAACAGAAAGTGACAGGGCAGCAGCAGGAGATTAACAACTTGGTACACAGG
AGGACAACAGTGGACGAGGAGAGTGCCCTAATGAAGAAGGAGCTGACAGCTCTGCGTGAA
CAACTGGTCAATAACAGTCAGGAACTTAAGGAAATGAAGATGGAGTGTCGGAGAAAAGAG
GAGGAGGAGCGGCAGGTGGTGCGGGCTCTAGAGGAGGAGAAAGAGGGATTAACTTCCCGC
TGGGCCGCCCTGCGAGCTGACCTGGAGGAGAAAGAGAGGCAGGCCAACAGCCAACGAGAC
CAGAGGGATGCCGCGCAGGCCAGAGTCAAGGAGTTGGAGGAAGAGCTACACAGCACTCGG
CAGGAGTTGTCCAGCTTGCAGAGCTACAGTCGCAGTCTACCAGCTCAGCTTTCCTCCAAA
GAGAACGAGGTGGCAGCAAAAGAGGGGCAGCTCAATCAACTTCGCTGTGAGCTGGCAGAG
GTGCAGATGCTGTACAGACAGAGCACAGAGCATGCAGCAGAGCAGAGCCATCTGATCAAG
CAACTGGAAGGACTGAACCTTGACACTCAGAGAGTCCTGAGGAACCAAGAAGAGGCACAT
ACTGCTGACACCACCTCCTATCAGAGGCTGTACAAGGAGTTGAGTCAGTGCTACCAGGCC
CTTGTGTCGAGTGAGGCCAACCTCCGTCAGAGTCACCAGAACCTCAGCAGCCTGCTGGCT
CAAAAAGACCAACACATCCTGCAGCTACAGGCACAGCTGCAACAGCAGCAGCAGGAACAG
ATACAACAGCAGCAACAGCAGGCTCAGTACACGCCCCTTAAACCCTCAATAAACAGACAA
ACCAACTTTAAGGCAGTGGTGTCAGAGCAGGTTGACGCTGCAGCTCAGAGGTCTAGCCCT
GATTCTGACTGGGCCCCCACCCGAGGCTCAGATCCCAGGCCAGAGGATAAGACCCTTCAA
CGGAGATCCACCACTTCTGTCAGAGGACAG------------------------CAGGGT
GCACCAGTGCAGCGATCCAGGTCTCTGTCCCCAGCCAGCAGTGCAGAGTCAGGTAGCGAG
AGGAGAAGAGGGGCAGAACAGAGGATTAAAGACCTTGAGGAGCTGCTGCAATTGAAGGTG
GAGGAGAACGAAGAGCTGAGGAGAGCTCATGATAAGCGCCGTGAACGCCTGTGTCTGATT
CAGACCAGCTACAAGACAGTCAGGGAGCAGCTGAAAGCGCTGGAGAAATCAAATGGCTTG
CCAGGTGGAAGGATGCAGCGCGCAGAACCGTGGCAGCTAAGACAAGAGAACAGTGATGCG
GTGTGGAATGAGCTGGCCTACTTGAAAAACCTCACCAGAAAACTCTCCATTGAAAAAGCT
GGTGTGGAAGAAGAACGGGACATGCTGCGAGTCCAGGCTGCCATGGACCGGGCCACAGTG
AAGGAGCTCCACTTGTGTCTTGCTAATGAGCACCAAGAATTGCTTCACAAAGTGGTGGAG
GAGCGCCAGGTCAAAAGCAGCACTCCGAAAAAGCTTTCTGTTTCTTCAGAACGAATGGAA
CAGTCATTTAAAAAGATTGAACAGCTGGAGCGGAGGATGGTGTCCCTGGAGAAGGAGACA
GAGAGGTTGAGGGAGGAGAAAGAGCAGCTACTCGAGGCCAAGGAAGACTTGGCCCACAAC
TGCCGCAGACTCCAAGCCTCCCTGGATCATCTGCAAACCCAGGAAGCTGTCCGTGAAGAG
GCAGCCCGGGCCCAGGCCCTGGCCCAGGGGGAGCAGCATCGCTGCGAGATCATGGCTTTA
GAAGGCCGGCTGGCTGCCTCTCAGAAAGAGGTTACCAAGCTTCATCATCAGTTGCTGAAG
CTGAGACAGGAGCTGGGGATCCTCAGAGCAGCCAGGGACTTCTATAGGAACCGTGTAGCA
GCACCAACGCGGCCAGGCGGGATTACTAGCAACATTAGCAGCAAGGTCAAATTCAAAACA
GCCAGGCTCAGAGGTCCGCTACATCAGCGCAGCCACCGAACAGTCAGCCCCAATCAAGCC
ATCAGCTGGCAAGGCCGCAGCCCCAGTCCCACTAAGGACGAGTGGGAGGACATGAGCGTA
GATAGTGACAGTGAAGAAGAGTATGTGGACAGTCTCAACGGTGTACCCTCAGGGACAACG
GCTCACAGACAACACGCTGAGAGCAAGTCCTACAGGTGTTCACTGATCTCGAACACAGCG
GCGCCATCAGCAGAATCCAACAGAAAACAACATCATGTTCTGGCCCAAGACGATGAACAG
CATGAGCCCTGGGACCGAGGGACGAGAGGAGAGAAAAGGAGGTGGAGGAGGAAGAGGATG
CTAATGAAGACCCAGAACTGCTCCTCCTCTTCTCTGCAGCAGCGCATAGAGTCCCTACAG
CGTCACATTGACATACTGCGAAGTGCCAGGAAAGACGCTGTGCTTTCAGCCAGAGAGCTG
CGAAGGGCCAATGAGAAGATCACGGCACAGCTCGACTCCCTCACTGAGAAACTCTGCAGC
AGCCAGCAGCTCACACAGAAGCTGACCTCTGACCTGGCTGGTAAGGAGCAGCAGAAAAAG
GTTCTGGAGATGGAGCTGGAGCAGTGGAGGCAGATCACAATCCCGCAGCAAACTGCACCA
CCAGCAGCACCAGCAGTACCAGCAGCACCAGTAAACAACACAGAATGTTCCTGCCAGTGC
AGGACAGTGCCCGCCCCAGCAAATACTACCCTTCAGGCACTGGAGGCTGAGGTCAAACAA
CTTCAAGCCAGACTGAAGAGTGCAAGTGCGGAGGTCACAAGGCAGGTGGCAGCTAACAAA
GCCCTGCGAGGCCAACTCCAGGAGAAGGAGGACAAGCTCCGCCAGCTGCAAGACAAGACG
AGCCACACGGAGCGAGATGTGAATATGAAAAGGCAGCTTGTGGAGGACTTGAAGACAAGA
CTGAAGTTCCTGCAGGAGATGGAGAAAAGTTACCGTGGGCAAGTGGAGGAGCTGGAGAAG
AAGGTGAAGACTTTATCAGAGGAGGCCACCAACAGGAAGGCCCTCATTGATTCTCTAAAG
AGGAGACTGAATGTTGCCACCACAGAAAAAAGCCAGCATGAGGCCTCCTGCAAAAAACTG
AAGGAAGACCTGGAAAAGAAGGAGCAACGCATGCATGCCTTACAGGCTCGCATAGGAGCC
AGTGAGCAGGCTTTGGCTGCATTGGAACAGACAGCCACTGAGCAAATGGAGGGGTTGACC
CAGCAGAGCTCCCACGCTTTGGACAGGCTTCAGAGACAGCTAGGCCAGGCCTACTCCCAG
CTGGAGCAGCTTCATTCCTTCATTAAGGCCCTGGCCAGTGAAATACTTTTAGACGTTCAA
GAGGTCAAGCAGCAGTTGATGAAGAGGAGGAGGTTGAGGCAGGCCAACGCTGTGGCAGCA
AAGGGCGGCCTCTCAGCCAAGTCTATGATCAAAGCCAAGTCCATCGCTGCCTCCATCCTC
AATATGTCAGAGAATGATCTTGCGGACATAATGGACACTGACCA----------------
--------------------------------------------GGGGGCAGAGGCCCGT
TCAGAGAGTCCCAGAGACCAGGAGTGGCTCGACCACCTCAACCACATTCTCCAGCAGAAG
ATCCCCTCTGCCGGCCAGCTAATGG-AGGCTGTGCGCGTGAAGATGAAGGAGAGGAAAGT
GCTGACAGAAGAGCTGGCCACGCTCGCAACACCAGTCAGCGAAAAAGCCTGA
>Epmoa-GLEAN-10019703_moa
ATGTCCTCCGAAGACGACTCTCGCGTCCTTGTGTTGGAGGAGCAAGTGAAGAGTTTATCA
GATGAGTTAATGCAATGTCAGGCAGACAAGGAGTTTGTGTGGTCCCTATGGAAACGCCTG
CAAGTGGCAAATCCAGACTTGACCCAGGCTGTCAGTTTGGTGGTTGAGCGTGAGAAACAC
AAAGCTGAGATCAAGGACAGGAAAGTGTTGGAGATCCTACAGTCCAAAGACTACAAGATA
CAGGAGCTGGAACAGAAAGTGACAGGGCAGCAGCAGGAGATTAACAACTTGGTACACAGG
AGGACGACAGTGGACGAGGAGAGTGCCCTAATGAAGAAGGAGCTGACAGCTCTGCGTGAA
CAACTGGTCAATAACAGTCAGGAACTTAAGGAAATGAAGATGGAGTGTCGGAGAAAAGAG
GAGGAGGAGCGGCAGGTGGTGCGGGCTCTAGAGGAGGAGAAAGAGGGATTAACTTCCCGC
TGGGCCGCCCTGCGAGCTGACCTGGAGGAGAAAGAGAGGCAGGCCAACAGCCAACGAGAC
CAGAGGGATGCCGCACAGGCCAGAGTCAAGGAGTTGGAGGAAGAGCTACACAGCACTCGG
CAGGAGTTGTCCAGCTTGCAGAGCCACAGTCGCAGTCTACCAGCTCAGCTTTCCTCCAAA
GAGAACGAGGTGGCAGCAAAAGAGGGGCAGCTCAATCAACTTCGCTGTGAGCTGGCAGAG
GTGCAGACGCTGTACAGACAGAGCACAGAGCATGCAGCAGAGCAGAGCCATCTGATCAAG
CAACTGGAAGGACTGAACCTTGACACTCAGAGAGTCCTGAGGAACCAAGAAGAGGCACAT
ACTGCTGACACCACCTCCTATCAGAGGCTGTACAAAGAGTTGAGTCAGTGCTACCAGGCC
CTCGTGTCGAGTGAGGCCAACCTCCGTCAGAGTCACCAGAACCTCAGCAGCCTGCTGGCT
CAAAAAGACCAACACATCCTGCAGCTACAGGCACAGCTGCAACAGCAGCAGCAGGAACAG
ATCCAACAGCAGCAACAGCAGGCTCAGCACACGCCCCTTAAACCCTCAACAAACAGACAA
ACCAACTTTAAGGCAGTGGTGTCAGAGCAGGTTGACGCTGCAGCTCAGAGGTCTAGCCCT
GATTCTGACTGGGCCCCCACCCGAGGCTCAGATCCCAGGCCAGAGGATAAGACCCTTCAA
CGGAGATCCACCACTTCTGTCAGAGGACAGCAGTGCTTCTATGCTTACCTGTCCCAGGGT
GCACCAGTGCAGCGATCCAGGTCTCTGTCCCCAGCCAGCAGTGTGGAGTCAGGTAGCGAG
AGGAGAAGAGGGGCAGAACAGAGGATTAAAGACCTTGAGGAGCTGCTGCAATTGAAGGTG
GAGGAGAACGAAGAGCTGAGGAGAGCTCATGATAAGCGCCGTGAACGCCTGTGTCTGATT
CAGACCAGCTACAAGACAGTCAGGGAGCAGCTGAAAGCGCTGGAGAAATCAAATGGCTTG
CCAGGTGGAAGGATGCAGCGCGCAGAACCGTGGCAGCTAAGACAAGAGAACAGTGATGCG
GTGTGGAATGAGCTGGCCTACTTGAAAAACCTCACCAGGAAACTCTCCATTGAAAAAGCT
GGTGTGGAAGAAGAACGGGACATGCTGCGAGTCCAGGCTGCCATGGACCGGGCCACAGTG
AAGGAGCTCCACTTGTGTCTTGCTAATGAGCACCAAGAATTGCTTCACAAAGTGGTGGAG
GAGCACCAGGTCAAAAGCAGCACTCCGAAAAAGCTTTCTGTTTCTTCAGAACGAATGGAA
CAGTCATTTAAAAAGATTGAACAGCTGGAGCGGAGGATGGTGTCCCTGGAGAAGGAGACA
GAGAGGTTGAGGGAGGAGAAAGAGCAGCTACTCGAGGCCAAGGAAGACTTGGCCCACAAC
TGCCGCAGACTCCAAGCCTCCCTGGATCATCTGCGAACCCAGGAAGCTGTCCGTGAAGAG
GCAGCCCAGGCCCAGGCCCTGGCCCAGGGGGAGCGGCATCGCTGCGAGATCATGGCTTTA
GAAGGCCGGCTGGCTGCCTCTCAGAAAGAGGTTACCAAGCTTCATCATCAGTTGCTGAAG
CTGAGACAGGAGCTGGGGATCCTCAGAGCAGCCAGGGACTTCTATAGGAACCGTGTAGCA
GCACCAACGCGGCCGGGCGGGATTACTAGCAACATTAGCAGCAAGGTCAAATTCAAAACA
GCCAGGCTCAGAGGTCCGCTACATCAGCACAGCCACCGAACAGTCAGCCCCAATCAAGCC
ATCAGCTGGCAAGGCCGCAGCCCCAGTCCCACTAAGGACGAGTGGGAGGACATGAGCGTA
GATAGTGACAGTGAAGAAGAGTACGTGGACAGTCTCAACGGTGTGCCCTCGGGGACAGTG
GCTCACAGACAACACGCTGAGAGCAAGTCCTACAGGTGTTCACTGATCTCGAACACAGCG
GCGTCATCAGCAGAATCCAACAGAAAACAACATCATGTTCTGGCCCAAGACGATGAACAG
CATGAGCCCTGGGACCGAGGGACGAGAGGAGAGAAAAGGAGGTGGAGGAGGAAGAGGATG
CTAATGAAGACCCAGCACTGCTCCTCCTCTTCTCTGCAGCAGCGCATAGAGTCCCTACAG
CGTCACGTTGACATACTGCGAAGTGCCAGGAAAGACGCTGTGCTTTCAGCCAGAGAGCTG
CGAAGGGCCAATGAGAAGATCACGGCACAGCTCGACTCCCTCACTGAGAAACTCTGCAGC
AGCCAGCAGCTCACACAGAAGCTGACCTCTGACCTGGCTGGTAAGGAGCAGCAGAAAAAG
GTTCTGGAGATGGAGCTGGAGCAGTGGAGGCAGATCACAATCCCGCAGCAAACTGCA---
------CCACCAGCAGTACCAGCAGCACCAGTAAACAACACAGAATGTTCCTGCCAGTGC
AGGACAGTGCCCGCCCCAGCAAATACTGCCCTTCAGGCACTGGAGGCTGAGGTCAAACAA
CTTCAAGCCAGACTGAAGAGTGCAAGTGCGGAGGTCACAAGGCAGGTGGCAGCTAACAAA
GCCCTGCGAGGCCAACTCCAGGAGAAGGAGGACAAGCTCCGCCAGCTGCAAGACAAGACG
AGCCACACGGAGCGAGATGTGAATATGAAAAGGCAGCTTGTGGAGGACTTGAAGACAAGA
CTGAAGTTCCTGCAGGAGATGGAGAAAAGTTACCGTGGGCAAGTGGAGGAGCTGGAGAAG
AAGGTGAAGACTTTATCAGAGGAGGCCACCAACAGGAAGGCCCTCATTGATTCTCTAAAG
AGGAGACTGAATGTTGCGACCACAGAGAAAAGCCAGCATGAGGCCTCCTGCAAAAAACTG
AAGGAAGACCTGGAAAAAAAGGAGCAACGCATGCATGCCTTACAGGCTCGCGTAGGAGCC
AGTGAGCAGGCTTTGGCTGCACTGGAACAGACAGCCACTGAGCAAATGGAGGGGTTGACC
CAGCAGAGCTCCCACGCTTTGGACAGGCTTCAGAGACAGCTAGGCCAGGCCTACTCCCAG
CTGGAGCAGCTTCATTCCTTCATTAAGGCCCTGGCCAGTGAAATACTTTTAGACGTTCAA
GAGGTCAAGCAGCAGTTGATGAAGAGGAGGAGGTTGAGGCAGGCCAACGCTGTGGCAGCA
AAGGGCGGCCTCTCAGCCAAGTCTATGATCAAAGCCAAGTCCATCGCTGCCTCCATCCTC
AATATGTCAGAGAATGATCTTGCGGACATAATGGACACTGACCA----------------
--------------------------------------------GGGGGCAGAGGCCCGT
TCAGAGAGTCCCAGAGACCAGGAGTGGCTCGACCACCTCAACCACATTCTCCAGCAGAAG
ATCCCCTCTGCCGGCCAGCTAATGG-AGGCTGTGCGCGTGAAGATGAAGGAGAGGAAACT
GCTGACAGAAGAGCTGGCCACGCTCGCAACACCAGTCAGCGAAAAAGCCTGA
>XP-033479070.1_lan
ATGTCCTCCGAAGACGACTCTCGTGTCCTTGTGTTGGAGGAGCAAGTGAAGTGTTTATCA
GATGAGTTAATGCAATGTCAGGCAGACAAGGAGTTTGTGTGGTCCCTATGGAAACGCCTG
CAAGTGGCAAATCCAGACTTGACCCAGGCTGTCAGTTTGGTGGTTGAGCGTGAGAAACAC
AAAGCTGAGATCAAGGACAGGAAAGTGTTGGAGATCCTACAGTCCAAAGACTACAAGATA
CAGGAGCTGGAACAGAAAGTGACAGGGCAGCAGCAGGAGATTAACAACTTGGTACACAGG
AGGACGACAGTGGACGAGGAGAGTGCCCTAATGAAGAAGGAGCTGACAGCTCTGCGTGAA
CAACTGGTCAATAACAGTCAGGAACTTAAGGAAATGAAGATGGAGTGTCGGAGAAAAGAG
GAGGAGGAGCGGCAGGTGGTGCAGGCTCTAGAGGAGGAGAAAGAGGGATTAACTTCCCGC
TGGGCCGCCCTGCGAGCTGACCTGGAGGAGAAAGAGAGGCAGGCCAACAGCCAACGAGAC
CAGAGGGATGCCGCACAGGCCAGAGTCAAGGAGTTGGAGGAAGAGCTACACAGCACTCGG
CAGGAGTTGTCCAGCTTGCAGAGCCACAGTCGCAGTCTACCAGCTCAGCTTTCCTCCAAA
GAG---------------AAAGAGGGGCAGCTCAATCAACTTCGCTGTGAGCTGGCAGAG
GTGCAGATGCTGTACAGACAGAGCACAGAGCATGCTGCAGAGCAGAGCCATCTGATCAAG
CAACTGGAAGGACTGAACCTTGACACTCAGAGAGTCCTGAGGAACCAAGAAGAGGCACAT
ACTGCTGACACCACCTCCTATCAGAGGCTGTACAAGGAGTTGAGTCAGTGCTACCAGGCC
CTCGTGTCGAGTGAGGCCAACCTCCGTCAGAGTCACCAGAACCTCAGCAGCCTGCTGGCT
CAAAAAGACCAACACATCCTGCAGCTACAGGCACAGCTGCAACAGCAGCAGCAAGAACAG
ATACAACAGCAGCAACAGCAGGCTCAGCACACGCCCCTTAAACCCTCAACAAACAGACAA
ACCAACTTTAAGGCAGTGGTGTCAGAGCAGGTTGACGCTGCAGCTCAGAGGTCTAGCCCT
GATTCTGACTGGGCCCCCACCCGAGGCTCAGATCCCAGGCCAGAGGATAAGACCCTTCAA
CGGAGATCCACCACATCTGTCAGAGGACAG------------------------CAGGGT
GCACCAGTGCAGCGATCCAGGTCTCTGTCCCCAGCCAGCAGTGCGGAGTCAGGTAGCGAG
AGGAGAAGAGGGGCAGAACAGAGGATTAAAGACCTTGAGGAGCTGCTGCAATTGAAGGTG
GAGGAGAACGAAGAGCTGAGGAGAGCTCATGATAAGCGCCGTGAACGCCTGTGTCTGATT
CAGACCAGCTACAAGACAGTCAGGGAGCAGCTGAAAGCGCTGGAGAAATCAAATGGCTTG
CCAGGTGGAAGGATGCAGCGCGCAGAACCGTGGCAGCTAAGACAAGAGAACAGTGATGCG
GTGTGGAATGAGCTGGCCTACTTGAAAAACCTCACCAGGAAACTCTCCATTGAAAAAGCT
GGTGTGGAAGAAGAACGGGACATGCTGCGAGTCCAGGCTGCCATGGACCGGGCCACAGTG
AAGGAGCTCCACTTGTGTCTTGCTAATGAGCACCAAGAATTGCTTCACAAAGTGGTGGAG
GAGCGCCAGGTCAAAAGCAGCACTCCGAAAAAGCTTTCTGTTTCTTCAGAACGAATGGAA
CAGTCATTTAAAAAGATTGAACAGCTGGAGCGGAGGATGGTGTCCCTGGAGAAGGAGACA
GAGAGGTTGAGGGAGGAGAAAGAGCAGCTACTCGAGGCCAAGGAAGACTTGGCCCACAAC
TGCCGCAGACTCCAAGCCTCCCTGGATCATCTGCGAACCCAGGAAGCTGTCCGCGAAGAG
GCAGCCCGGGCCCAGGCCCTGGCCCAGGGGGAGCGGCATCGCTGCGAGATCATGGCTTTA
GAAGGCCGGCTGGCTGCCTCTCAGAAAGAGGTTACCAAGCTTCATCATCAGTTGCTGAAG
CTGAGACAGGAGCTGGGGATCCTCAGAGCAGCCAGGGACTTCTATAGGAACCGTGTAGTA
GCACCAACGTGGCCGGGCAGGATTACTAGCAACATTAGCAGCAAGGTCAAATTCAAAACA
GCCAGGCTCAGAGGTCCGCTACATCAGCGCAGCCACCGAACAGTCAGCCCCAATCAAGCC
ATCAGCTGGCAAGGCCGCAGCCTCAGTCCCACTAAGGACGAGTGGGAGGACATGAGCGTA
GATAGTGACAGTGAAGAAGAGTACGTGGACAGTCTCAACGGTGTGCCCTCAGGGACAACA
GCTCACAGACAACACGCTGAGAGCAAGTCCTACAGGTGTTCACTGATCTCGAACACAGCG
GCGCCATCAGCAGAATCCAACAGAAAACAACATCATGTTCTGGCCCAAGACGATGAACAG
CATGAGCCCTGGGACCAAGGGACGAGAGGAGAGAAAAGGAGGTGGAGGAGGAAGAGGATG
CTAATGAAGAACCAGCACTGCTCCTCCTCTTCTCTGCAGCAGCGCATAGAGTCCCTACAG
CGTCACATTGACATACTGCGAAGTGCCAGGAAAGACGCTGTGCTTTCAGCCAGAGAGCTG
CGAAGGGCCAATGAGAAGATCACGGCACAGCTCGACTCCCTCACTGAGAAACTCTGCAGC
AGCCAGCAGCTCACACAGAAGCTGACCTCTGACCTGGCTGGTAAGGAGCAGCAGAAAAAG
GTTCTGGAGATGGAGCTGGAGCAGTGGAGGCAGATCACAATCCCGCAGCAAACTGCACCA
CCAGCAGCACCAGCAGTACCAGCAGCACCAGTAAACAACACAGAATGTTCCTGCCAGTGC
AGGACAGTGCCCGCCCCAGCAAATACTGCCCTTCAGGCACTGGAGGCTGAGGTCAAACAA
CTTCAAGCCAGACTGAAGAGTGCAAGTGCGGAGGTCACAAGGCAGGTGGCAGCTAACAAA
GCCCTGCGAGGCCAACTCCAGGAGAAGGAGGACAAGCTCCGCCAGCTGCAAGACAAGACG
AGCCACACGGAGCGAGATGTGAATATGAAAAGACAGCTTGTGGAGGACTTGAAGACAAGA
CTGAAGTTCCTGCAGGAGATGGAGAAAAGTTACCGTGGGCAAGTGGAGGAGCTGGAGAAG
AAGGTGAAGACTTTATCAGAGGAGGCCACCAACAGGAAGGCCCTCATTGATTCTCTAAAG
AGGAGACTGAATGTTGCGACCACAGAGAAAAGCCAGCATGAGGCCTCCTGCAAAAAACTG
AAGGAAGACCTGGAAAAAAAGGAGCAACGCATGCATGCCTTACAGGCTCGCGTAGGAGCC
AGTGAGCAGGCTTTGGCTGCACTGGAACAGACAGCCACTGAGCAAATGGAGGGGTTGACC
CAGCAGAGCTCCCACGCTTTGGACAGGCTTCAGAGACAGCTAGGCCAGGCCTACTCCCAG
CTGGAGCAGCTTCATTCCTTCATTAAGGCCCTGGCCAGTGAAATACTTTTAGACGTTCAA
GAGGTCAAGCAGCAGTTGATGAAGAGGAGGAGGTTGAGGCAGGCCAACGCTGTGGCAGCA
AAGGGCGGCCTCTCAGCCAAGTCTATGATCAAAGCCAAGTCCATCGCTGCCTCCATCCTC
AATATGTCAGAGAATGATCTTGCGGACATAATGGACACTGAGCA----------------
--------------------------------------------GGGGGCAGAGGCCCAT
TCAGAGAGTCCCAGAGACCAGGAGTGGCTCGACCACCTCAACCACATTCTCCAGCAGAAG
ATCCCCTCTGCTGGCCAGCTAATGG-AGGCTGTGCGCGTGAAGATGAAGGAGAGGAAAGT
GCTGACAGAAGAGCTGGCCACGCTCGCAACACCAGTCAGCGAAAAAGCCTGA
