# Supplementary material for: Chromosome-Level Genome Assembly of the Speckled Blue Grouper (Epinephelus cyanopodus) Provides Insight into Its Adaptive Evolution
Source: Biology (Basel). 2022 Dec 13;11(12):1810. doi: 10.3390/biology11121810 (PMC9775623; doi:10.3390/biology11121810)
Supplement: Supplementary file 1 [file biology-11-01810-s001.zip › Supplemental Data/HO01732.align]

>Ecy-GLEAN-10023202_Ecy
ATGCTGTGCTGGGGGAATGCAAAGGATGGACAGTTGGGACTTGGTATAGAGAGGAACCCT
GTATTTGAGCCCAGGAACTGTCACGTGTTCAGCGGCAGGGGACTGAAAGAGGTAGCCTGT
GGAGGGCAACACTCAATGTTCCTGCTGCATGATGGTAGTGTGTACACATGTGGTTCTAAC
AGCTGTGGGCAGCTGGGCCACGACAGACCAGGCACTTCCCCAGAGTTTGTAGGAGCTCTG
GATACTCAGACAATAACAATGGTGTCGTGTGGTCGGGCCCATTCCATGGCGGTGAATGAG
CAGGGTCAAGTGTTTGCGTGGGGAGCTGGTGAAGGGGGCCAGCTCGGCCTGGGGACTACA
GAGACGGCTGTTCGAATCCCAAGGTTGGTCAAGAGGCTGTGTGACCACCGGATCTCTCAA
GTAATGTGTGGGAATCAGCACTGCATTGCACTTTCTAAAGACGGCCAGCTGTTCACATGG
GGCCAGAACACCAGCGGTCAGCTCGGTCTCGGGAGAGGGGAGCCCAGCAAGTTGTCCCCT
CACCCCCTGAAGTCTCTGGCAGGTATTCCTCTGGCACAGATTACCGCCGGGGGAGACCAC
AGCTTTGCTCTCTCCCTGTCCGGGGCTGTATTCGGTTGGGGCAAGAACAGAGCCGGACAA
CTGGGTCTCAATGATAAACAAGGAGCACTAAGACTCAATCCCACCAACTGCTACTACCAA
TCAGCCTTTGATCCTTCATTTTGCGATCTCACGTTTCTTCTTGGGA--------------
----CAGAGGGGACGGCGGCTTGTTTACATTTGGTGAGGGCTCATGGGGTCAGCTGGGTC
ATGGCTCCACCAATAATGAACTTTTACCCAGACGAGTGCTGGAGCTCATGGGGAACTGAG
GTGTCCCAGATCACCTGTGGCAGGCACCACACGTTGGCGTTTGTGCCTTCCACTGGTGTA
GTGTACGCGTTTGGTTGTAACAGCCACGGCCAGCTGGGCACAGGAATACTGGGGGATGCC
AGGACCCCATTTCCTGTCAAGTCCAGTTTTCTGACTGGGAATTTCCATAAAACAGAATCA
AGACAATATACAGTGACCAAAATCATCTGTGGAGGAGACCATAGCTTCTTATTGTACTCC
AATGATCAGAATTGTGTCCCCCCAGAAGACTTCAGAGTGATTAATATCAGTAGATCACTC
TCCCCAATCAATTATGAAAGATTAAACTCATGGAGGTTAAAGCTGATGTACAGCACAGAC
TCAAGTGTCACAAATGACATCATTATTCAACTCTCCTCTACTGCTTGTTGGAACGCCAGC
TTCTTGGACCAAAGTGATGACACCCACTTCAAAACCAACCCAAAGATCCCAGGCATCGAT
CTAAACTCTGTCAGGACACTATTTGAGACGCTCAACAAACCAGCCTTCTCTGGACTTCTG
GAGCAGGCTACCAAGAGCTTTGAGAGTCTGTTGATCCCTCAGCTGCCGCGCTCTCCTCCT
GATGTTGAGGCCATGAGGATCTACCTCATCTTGTCCGAGTACCCGGCCCTGATGGACTCC
AAGAACTACATCCGCCTCACTATCCCCCTGGCAATGGCCATCCTCCGGCTAGACACCAAC
CCCAGCAAAGTATTGGATAACTGGTGGTGTTTTGTGGACGGCAGCGTGTTCACCAGAATG
GTCGACATGTACAAGAGCATTGTTGTGTTCATGCTGACAGGAGGCAAGACGCTGCTCGTA
CCGGTGTTCTACGAAAATTATTTTGTTGCCACACTGAGGCTGCTGGAGAAACTCCATAAG
GTAAACTTAAAGGCCCGCCATGTAGAGTACAACCGCTTTTATATCCCTGACATCACCAGC
CTGGTGGACATCCAGGAAGACTACCTCAAATGGTTTCTGACTAAAGCTGACATT------
---------------------AGTGACTTTCCCGCGGTGAACCTATGTGCCTACCCGTTC
ATACTGAACGCTCAAGCCAAGACAACCATGCTGCAAACAGACGCTGAACTGCAAATGCAG
ATGGCAGTAAGCGGTGCAAACCTACACAACGTCTTCATGCTGCTCACACTGGAACCCCAC
CTTGCTAGGAACCCTTACTTGGTGCTCCATGTGCGCAGGAACCATTTAGTAAGTGACACA
CTACGTGAGCTCACCATGTACTCCGATGTGGACCTCAAGAAACCGCTCAAGGTGATCTTT
GATGGAGAGGAGGCCGTGGATGCAGGTGGAGTAACAAAAGAGTTCTTCCTGCTGCTGTTA
AAGGAGCTGATGGATCCTGTGTATGGGATGTTCACACATTACAAAGAGTCCAACCTGCTG
TGGTTCTCAGACAAATGTTTTGTTGAACAGAACTGGTTTCACCTGATCGGGATCATCTGC
GGTCTGGCCATCTACAACTCCACGGTGGTGGACCTCCACTTCCCCCTGGTTCTCTACAAA
AAGCTGCTCGATGTGCCACCGACGCTGGAGGACTTCAAGGAGCTCTCCCCCACCGAGGCC
AGGAGTCTACAACAGCTTCTAGACTATGAAGGAGGTGATGTGGAGGAGACGTTTCTTTTA
AACTTTGCTATCACCAGGGAGAACTACGGGATGACAGAAGTCAAAGAGCTCATACCTGGA
GGAGAGAGCATCAGTGTGGACAAAAACAACAGGAAGGAGTTTGTCGAGGCCTACCTGCGC
TACGTGTTCTCCGACTCTGTAAGCGAGCAGTACTCGGCGTTCTCATCTGGCTTCCTGAAG
GTGTGCGGGGGTGAGATCCTGTCGCTGTTCCAGCCGTCTGAGCTGATGGCCATGGTGGTC
GGCAACAATAACTACAACTGGGAGGAGATGGAGAAGAACGCTGTTTACAAAGGGGAATAC
ACAGCCACTCATCCAACAGTCAGATTGTTCTGGGAGGTTTTCCATGAGTTTTCTCTGGAG
AAGAAGAAGCAGTTCTTATTGTTCCTGACCGGCAGTGATCGTATCCCCATCCACGGCATG
GAGAGCCTGCGTATTGTCATCCAGTCCACTACAGCGGAGGAGCACTACTTGCCGGTGGCC
CACACCTGCTACAACCTGCTGGACATGCCCCGCTACCAGACCAAAGAGATCCTGCGCCGC
CGTCTCACTCGGGCTGTGGAGCAGTACGAGGGTTTCAGCCTGGTCTGA
>OF11777-RA_aka
ATGCTGTGCTGGGGGAATGCAAAGGATGGACAGTTGGGACTTGGTATAGAGAGGAACCCT
GTATTTGAGCCCAGGAACTGTCACGTGTTCAGCGGCAGGGGACTGAAAGAGGTAGCCTGT
GGAGGGCAACACTCAATGTTCCTGCTGCATGATGGTAGTGTGTACACATGTGGTTCTAAC
AGCTGTGGGCAGCTGGGCCACGACAGACCAGGCACTTCCCCAGAGTTTGTAGGAGCTCTG
GATACTCAGACAATAACAATGGTGTCGTGTGGTCGGGCCCATTCCATGGCGGTGAATGAG
CAGGGTCAAGTGTTTGCGTGGGGAGCTGGTGAAGGGGGCCAGCTCGGCCTGGGGACTACA
GAGACGGCTGTTCGAATCCCAAGGTTGGTCAAGAGGCTGTGTGACCACCGGATCTCTCAA
GTAATGTGTGGGAATCAGCACTGCATTGCACTTTCTAAAGACGGCCAGCTGTTCACATGG
GGCCAGAATACCAGCGGTCAGCTCGGTCTCGGGAGAGGGGAGCCCAGCAAGTTGTCCCCT
CACCCCCTGAAGTCTCTGGCAGGTATTCCTCTGGCACAGATTACCGCCGGGGGAGACCAC
AGCTTTGCTCTCTCCCTGTCCGGGGCTGTATTCGGTTGGGGCAAGAACAGGGCCGGACAA
CTGGGTCTCAATGATAAACAAGA------------CCGTGCTGTCCCGTGCCACATCAAA
T----TTTTGAGGTCTCAAAAAGTTGT-TCACATCAGCTGTGGAGATGAACACACAGCAG
CCCTCACAAAGGACGGCGGCTTGTTTACATTTGGTGAAGGCTCATGGGGTCAGCTGGGTC
ATGGCTCCACCAATAATGAACTTTTACCCAGACGAGTGCTGGAGCTCAT-GGGAACTGAG
GTGTCCCAGATCACCTGTGGCAGGCACCACACGTTGGCGTTTGTGCCTTCCACTGGTGTA
GTGTACGCGTTTGGTTGTAACAGCCACGGCCAGCTGGGCACAGGAATACTGGGGGATGCC
AGGACCCCATTTCCTGTCAAGTCCAGTTTTCTGACTGGGAATTTCCATAAAACAGAATCA
AGACAATATACAGTGACCAAAATCATCTGTGGAGGAGACCATAGCTTCTTATTATACTCC
AATGATCAGAATTGTGTCCCCCCAGAAGACTTCAGAGTGATTAATATCAGTAGATCACTC
TCCCCAATCAATTATGAAAGATTAAATTCATGGAGGTTAAAGCTGATGTACAGCACAGAC
TCAAGTGTCACAAATGACATCATAATTCAACTCTCCTCTACTGCTTGTTGGAACGCCAGC
TTCTTGGACCAAAGTGATGACACCCACTTCAAAACCAACCCAAAGATCCCAGGCATCGAT
CTAAACTCTGTCAGGACGCTATTTGAGACACTCAACAAACCGGCCTTCTCTGGACTTCTG
GAGCAGGCTACCAAGAGCTTTGAGAGTCTGTTGATCCCTCAGCTGCCGCGCTCTCCTCCT
GATGTTGAGGCCATGAGGATCTACCTCATCTTGTCCGAGTACCCGGCCCTGATGGACTCC
AAGAACTACATCCGCCTCACTATCCCCCTGGCAATGGCCATCCTCCGGCTAGACACCAAC
CCCAGCAAAGTATTGGATAACTGGTGGTGTTTTGTGGATGGCAGCGTGTTCACCAGAATG
GTTGACATGTACAAGAGCATTGTTGTGTTCATGCTGACAGGAGGCAAGACGCTGCTCGTA
CCGGTGTTCTACGAAAATTATTTTGTTGCCACACTGAGGCTGCTGGAGAAACTCCATAAG
GTAAACTTAAAGGCCCGCCATGTAGAGTACAACCGCTTTTATATCCCTGACATCACCAGC
CTGGTGGACATCCAGGAAGACTACCTCAAATGGTTTCTGACTAAAGCTGACATTAAAGTG
GGATCCTCCTCCCCTTCACAGAGTGACTTTCCCGCGGTGAACCTATGTGCCTACCCGTTC
ATACTGAACGCTCAAGCCAAGACAACCATGCTGCAAACAGATGCTGAACTGCAAATGCAG
ATGGCAGTAAGCGGTGCAAACCTACACAATGTCTTCATGCTGCTCACGCTGGAACCCCAC
CTTGCTAGGAACCCTTACTTGGTGCTCCATGTGCGCAGGAACCATTTAGTAAGTGACACA
CTACGTGAGCTCACCATGTACTCCGATGTGGACCTCAAGAAACCGCTCAAGGTGATCTTT
GATGGAGAGGAGGCCGTGGATGCAGGTGGAGTAACAAAAGAGTTCTTCCTGCTGCTGTTA
AAGGAGCTGATGGATCCTGTGTATGGGATGTTCACACATTACAAAGAGTCCAACCTGCTG
TGGTTCTCAGACAAATGTTTTGTTGAACAGAACTGGTTTCACCTAATCGGGATCATCTGC
GGTCTGGCCATCTACAACTCCACGGTGGTGGACCTCCACTTCCCCTTGGTTCTCTACAAA
AAGCTGCTCGATGTGCCACCGACGCTGGAGGACTTCAAGGAGCTCTCCCCCACCGAGGCC
AGGAGTCTACAACAGCTTCTAGACTATGAAGGAGGTGATGTGGAGGAGACGTTTCTTTTA
AACTTTGCTATCACCAGGGAGAACTACGGGATGACAGAAGTCAAAGAGCTCATACCTGGA
GGAGAGAGCATCAGTGTGGACAAAAACAACAGGAAGGAGTTTGTCGAGGCCTACCTGCGC
TACGTGTTCTCAGACTCTGTAAGCGAGCAGTACTCGGCGTTCTCATCTGGCTTCCTGAAG
GTGTGCGGGGGTGAGATCCTGTCGCTGTTCCAGCCGTCTGAGCTGATGGCCATGGTGGTC
GGCAACAATAACTACAACTGGGAGGAGATGGAGAAGAACGCTGTTTACAAAGGGGAATAC
ACAGCCACTCATCCAACAGTCAGATTGTTCTGGGAGGTTTTCCACGAGTTTTCTCTGGAG
AAGAAGAAGCAGTTCTTATTGTTCCTGACCGGAAGTGATCGTATCCCCATCCACGGCATG
GAGAGCCTGCGTATTGTCATCCAGTCCACCACAGCGGAGGAGCACTACTTGCCGGTGGCC
CACACCTGCTACAACCTGCTGGACATGCCCCGCTACCAGACCAAAGAGATCCTGCGCCGC
CGTCTCACTCGGGCTGTGGAGCAGTACGAGGGTTTCAGCCTGGTCTGA
>XP-033479571.1_lan
ATGCTGTGCTGGGGGAATGCAAAGGATGGACAGTTGGGACTTGGTATAGAGAGGAACCCT
GTATTTGAGCCCAGGAACTGTCACGTGTTCAGCGGCAGGGGACTGAAAGAGGTAGCCTGT
GGAGGGCAACACTCAATGTTCCTGCTGCATGATGGTAGTGTGTACACATGTGGTTCTAAC
AGCTGTGGGCAGCTGGGCCACGACAGACCAGGCACTTCCCCAGAGTTTGTAGGAGCTCTG
GATACTCAGACAATAACAATGGTGTCGTGTGGTCGGGCCCATTCCATGGCTGTGAATGAG
CAGGGTCAAGTGTTTGCGTGGGGAGCTGGTGAAGGGGGCCAGCTCGGCCTGGGGACTACA
GAGACGGCTGTTCGAATCCCAAGGTTGGTCAAGAGGCTGTGTGACCACCGGATCTCTCAA
GTAATGTGTGGGAATCAGCACTGCATTGCACTTTCTAAAGACGGCCAGCTGTTCACATGG
GGCCAGAACACCAGCGGTCAGCTTGGTCTCGGGAGAGGGGAGCCCAGCAAGTTGTCCCCT
CACCCCCTGAAGTCTCTGGCAGGTATTCCTCTGGCACAGATAACCGCCGGGGGAGACCAC
AGCTTTGCTCTCTCCCTGTCCGGGGCTGTATTTGGTTGGGGCAAGAACAGAGCCGGACAA
CTGGGTCTCAATGATAAACAAGA------------CCGTGCTGTCCCGTGCCACATCAAA
T----TTTTGAGGTCTCAAAAAGTTGT-TCACATCAGCTGTGGAGATGAGCACACAGCAG
CCCTCACAAAGGACGGCGGCTTGTTTACATTTGGTGAAGGCTCGTGGGGTCAGCTTGGTC
ATGGCTCCACCAATAATGAACTTTTACCCAGACGAGTGCTGGAGCTCAT-GGGAACTGAG
GTGTCCCAGATCACCTGTGGCAGGCACCACACGTTGGCGTTTGTGCCTTCCACTGGTGTA
GTGTACGCGTTTGGTTGTAACAGCCACGGCCAGCTGGGCACAGGAATACTGGGGGATGCC
AGGACCCCATTTCCTGTCAAGTCCAGTTCTCTGACTGGGAATTTCCATAAAACAGAATCA
AGACAATATACAGTGACCAAAATCATCTGTGGAGGAGACCATAGCTTCTTATTGTACTCC
AATGATCAGAACTGTGTCCCCCCAGAAGACTTCAGGGTGATAAATATCAGTAGATCACTC
TCCCCAATCAATTATGAAAGATTAAATTCATGGAGGTTAAAGCTGATGTACAGCACAGAC
TCAAGTGTCACAAATGACATCATAATTCAACTTTCCTCTACTGCTTGTTGGAACGGCAGC
TTTTTGGACCAAAGTGATGACACCCACTTCAAAACCAACCCAAAGATCCCAGGCATCGAT
CTAAACTCTGTCAGGACGCTATTTGAGACGCTCAACAAACCGGCCTTCTCTGGACTTCTG
GAGCAGGCTACCAAGAGCTTTGAGAGTCTGTTGATCCCTCAGCTGCCGCGCTCTCCTCCT
GATGTCGAGGCCATGAGGATCTACCTCATCTTGTCCGAGTACCCGGCCCTGATGGACTCC
AAGAACTACATCCGCCTCACTATCCCCCTGGCAATGGCCATCCTCCGGCTAGACACCAAC
CCCAGCAAAGTATTGGATAACTGGTGGTGTTTTGTGGATGGCAGTGTGTTCACCAGAATG
GTCGACATGTACAAGAGCATCGTTGTGTTCATGCTGACAGGAGGCAAGACACTGCTCGTA
CCGGTGTTCTACGAAAATTATTTTGTTGCCACACTGAGGCTGCTGGAGAAACTTCACAAG
GTAAACTTAAAGGCCCGCCATGTAGAGTACAACCGCTTTTATATCCCTGACATCACCAGC
CTGGTGGACATCCAGGAAGACTACCTCAAATGGTTTCTGAGTAAAGCTGACATTAAAGTG
GGATCATCCTCCCCTTCACAGAGTGACTTTCCCGCAGTGAACCTATGTGCCTACCCGTTC
ATACTGAACGCTCAAGCCAAGACAACCATGCTGCAAACAGACGCTGAACTGCAAATGCAG
ATGGCAGTAAGCGGTGCAAACCTACACAACGTCTTCATGTTGCTCACACTGGAACCCCAC
CTTGCTAGGAACCCTTACTTGGTGCTCCATGTGCGCAGGAACCATTTAGTAAGTGACACA
CTACGTGAGCTCACCATGTACTCCGATGTGGACCTCAAGAAACCGCTCAAGGTGATCTTT
GATGGAGAGGAGGCCGTGGATGCAGGTGGAGTAACAAAAGAGTTCTTCCTGTTGCTGTTA
AAGGAGCTGATGGATCCTGTGTATGGGATGTTCACACATTACAAAGAGTCCAACCTGCTG
TGGTTCTCAGACAAATGTTTTGTTGAACAGAACTGGTTTCACCTGATCGGGATCATCTGC
GGTCTGGCCATCTACAACTCCACGGTGGTGGACCTCCACTTCCCCTTGGTTCTCTACAAA
AAGCTGCTCGATGTGCCACCGACGCTGGAGGACTTCAAGGAGCTCTCCCCCACCGAGGCC
AGGAGTCTACAACAGCTTCTAGACTATGAAGGAGGTGATGTGGAGGAGACGTTTCTTTTA
AATTTTGCTATCACCAGGGAGAACTACGGGATGACAGAAGTCAAAGAGCTCATACCTGGA
GGAGAGAGCATCAGTGTGGACAAAAACAACAGGAAGGAGTTTGTCGAGGCCTACCTGCGC
TACGTGTTCTCAGACTCTGTGAGCGAGCAGTACTCGGCGTTCTCATCTGGCTTCCTGAAG
GTGTGTGGGGGTGAGATCCTGTCGCTGTTCCAGCCGTCTGAGCTGATGGCCATGGTGGTC
GGCAACAATAACTACAACTGGGAGGAGATGGAGAAGAACGCTGTTTACAAAGGGGAATAC
ACAGCCACTCATCCAACAGTCAGATTGTTCTGGGAGGTTTTCCATGAGTTTTCTCTGGAG
AAGAAGAAGCAGTTCTTATTGTTCCTGACCGGCAGTGATCGTATCCCCATCCACGGCATG
GAGAGCCTGCGTATTGTCATCCAGTCCACCACAGCGGAGGAGCACTACTTGCCGGTGGCC
CACACCTGCTACAACCTGCTGGACATGCCCCGCTACCAGACCAAAGAGATCCTGCGCTGC
CGTCTCACTCGGGCTGTGGAGCAGTACGAGGGTTTCAGCTTGGTCTGA
>C.altivelis-GLEAN-10025794_alt
ATGCTGTGCTGGGGGAATGCAAAGGATGGACAGTTGGGACTTGGTATAGAGAGGAACCCT
GTATTTGAGCCCAGGAACTGTCACGTGTTCAGCGGCAGGGGACTGAAAGAGGTAGCCTGT
GGAGGGCAACACTCACTGTTCCTGCTGCATGATGGTAGTGTGTACACATGTGGTTCTAAC
AGCTGTGGGCAGCTGGGCCATGACAGACCAGGCACTTCCCCAGAGTTTGTAGGAGCTCTG
GATACTCAGACAATAACAATGGTGTCGTGTGGTCGGGCCCATTCCATGGCAGTGAATGAG
CAGGGTCAAGTGTTTGCGTGGGGAGCTGGTGAAGGGGGCCAGCTCGGCCTGGGGACTACA
GAGACGGCTGTTCGAATCCCAAGGTTGGTCAAGAGGCTGTGTGACCACCGGATCTCTCAA
GTAATGTGTGGGAATCAGCACTGCATTGCACTTTCTAAAGACGGCCAGCTGTTCACATGG
GGCCAGAACACCAGTGGTCAGCTCGGTCTCGGGAGAGGGGAGCCCAGCAAGTTGTCCCCT
CACCCCCTGAAGTCTCTGGCAGGTATTCCTCTGGCACAGATAACTGCCGGGGGAGACCAC
AGCTTTGCTCTCTCCCTGTCCGGGGCTGTATTTGGTTGGGGCAAGAACAGAGCCGGACAA
CTGGGTCTCAATGATAAACAAGA------------CCGCGCTGTCCCGTGCCACATCAAA
T----TTTTGAGGTCTCAAAAAGTTGT-TCACATCAGCTGTGGCGATGAGCACACAGCAG
CCCTCACAAAGGACGGCGGCTTGTTTACATTTGGTGAAGGCTCATGGGGTCAGCTTGGCC
ACGGCTCCACCAATAATGAACTTTTACCCAGACGAGTGCTGGAGCTCAT-GGGAACTGAG
GTGTCCCAGATCACCTGTGGCAGACACCACACGTTGGCGTTTGTGCCTTCCACTGGTGTA
GTGTACGCGTTTGGTTGTAACAGCCATGGCCAGCTGGGCACAGGAATACTGGGGGATGCC
AGGACCCCATTTCCTGTCAAGTCCAGTTCTCTGACTGGGAATTTCCATAAAACAGAATCA
AGACAATATACAGTGACCAAAATCATCTGTGGAGGAGACCATAGCTTCTTATTGTACTCC
AATGATCAGAACTGTGTCCCCCCAGAAGACTTCAGGGTGATAAATATCAGTAGATCACTC
TCCCCAATCAATTATGAAAGATTAAATTCATGGAGGTTAAAGCTGATGTACAGCACAGAC
TCAAGTGTCACAAATGACATCATAATTCAGCTTTCCTCTACTGCTTGTTGGAACGCCAGC
TTCTTGGACCAAAGTGATGACACCCACTTCAAAACCAACCCAAAGATCCCAGGCATCGAT
CTAAACTCTGTCAGGACGCTATTTGAGACGCTCAACAAACCGGCCTTCTCTGGACTTCTG
GAGCAGGCTACCAAGAGCTTTGAGAGTCTGTTGATCCCTCAGCTGCCGCGCTCTCCTCCT
GATGTCGAGGCCATGAGGATCTACCTCATCTTGTCCGAGTACCCGGCCCTGATGGACTCC
AAGAACTACATCCGCCTCACTATCCCGCTGGCAATGGCCATCCTCCGGCTAGACACCAAC
CCCAGCAAAGTATTGGATAACTGGTGGTGTTTTGTGGACGGCAGCGTGTTCACCAGAATG
GTCGACATGTACAAAAGCATCGTTGTGTTCATGCTGACAGGAGGCAAGACGCTGCTCGTA
CCGGTGTTCTACGAAAATTATTTTGTTGCCACACTGAGGCTGCTGGAGAAACTCCACAAG
GTAAACTTAAAGGCCCACCATGTAGAGTACAACCGCTTTTATATCCCTGACATCACCAGC
CTGGTGGACATCCAGGAAGACTACCTCAAATGGTTTCTGAGTAAAGCTGACATT------
---------------------AGTGACTTTCCCGCGGTGAACCTATGTGCCTACCCGTTC
ATACTGAACGCTCAAGCCAAGACAACCATGCTGCAAACAGACGCTGAACTGCAAATGCAG
ATGGCAGTAAGCGGTGCAAACCTACACAACGTCTTCATGCTGCTCACGCTGGAACCCCAC
CTTGCAAGGAACCCTTACTTGGTGCTCCATGTGCGCAGGAACCATTTAGTAAGTGACACA
CTACGTGAGCTCACCATGTACTCCGATGTGGACCTCAAGAAACCGCTCAAGGTGATCTTT
GATGGAGAGGAGGCCGTGGATGCAGGTGGTGTAACAAAAGAGTTCTTCCTGCTGCTGTTA
AAGGAGCTGATGGATCCTGTGTATGGGATGTTCACACATTACAAAGAGTCCAACCTGCTG
TGGTTCTCAGACAAATGTTTTGTTGAACAGAACTGGTTTCACCTGATCGGGATCATCTGC
GGTCTGGCCATCTACAACTCCACGGTGGTGGACCTCCACTTCCCCTTGGTTCTCTACAAA
AAGCTGCTCGATGTGCCACCAACGCTGGAGGACTTCAAGGAGCTCTCCCCCACCGAGGCC
AGGAGTCTACAACAGCTTCTAGACTATGAAGGAGGTGATGTGGAGGAGACGTTTCTTTTA
AACTTTGCTATCACCAGGGAGAACTACGGGATGACAGAAGTCAAAGAGCTCATACCTGGA
GGAGAGAGCATCAGTGTGGACAAAAACAACAGGAAGGAGTTTGTCGAGGCCTACCTGCGC
TACGTGTTCTCAGACTCTGTGAGCGAGCAGTACTCGGCGTTCTCATCTGGCTTCCTGAAG
GTGTGCGGGGGTGAGATCCTGTCGCTGTTCCAGCCGTCTGAGCTGATGGCCATGGTGGTC
GGCAACAATAACTACAACTGGGAGGAGATGGAGAAGAACGCTGTTTACAAAGGGGAATAC
ACAGCCACTCATCCAACAGTCAGATTGTTCTGGGAGGTTTTCCACGAGTTTTCTCTGGAG
AAGAAGAAGCAGTTCTTATTGTTCCTGACCGGCAGTGATCGTATCCCCATCCATGGCATG
GAGAGCCTGCGTATTGTCATCCAGTCCACCACAGCGGAGGAGCACTACTTGCCAGTGGCC
CACACCTGCTACAACCTGCTGGACATGCCCCGCTACCAGACCAAAGAGATCCTGCGCCGC
CGTCTCACTCGGGCTGTGGAGCAGTACGAGGGTTTCAGCCTGGTCTGA
>E.fuscoguttatus.31394_fus
ATGCTGTGCTGGGGGAATGCAAAGGATGGACAGTTGGGACTTGGTATAGAGAGGAACCCT
GTATTTGAGCCCAGGAACTGTCACGTGTTCAGCGGCAGGGGACTGAAAGAGGTAGCCTGT
GGAGGGCAACACTCAATGTTCCTGCTGCATGATGGTAGTGTGTACACATGTGGTTCTAAC
AGCTGTGGGCAGCTGGGCCACGACAGACCAGGCACTTCCCCAGAGTTTGTAGGAGCTCTG
GATACTCAGACAATAACAATGGTGTCGTGTGGTCGGGCCCATTCCATGGCGGTGAATGAG
CAGGGTCAAGTGTTTGCGTGGGGAGCTGGTGAAGGGGGCCAGCTTGGCCTGGGGACTACA
GAGACGGCTGTTCGAATCCCAAGGTTGGTCAAGAGGCTGTGTGACCACCGGATCTCTCAA
GTAATGTGTGGGAATCAGCACTGCATTGCACTTTCTAAAGATGGCCAGCTGTTCACATGG
GGCCAGAACACCAGTGGTCAGCTCGGTCTCGGGAGAGGGGAGCCCAGCAAGTTGTCCCCT
CACCCCCTGAAGTCTCTGGCAGGTATTCCTCTGGCACAGATTACCGCCGGGGGAGACCAC
AGCTTTGCTCTCTCCCTGTCCGGGGCTGTATTTGGTTGGGGCAAGAACAGAGCCGGACAA
CTGGGTCTCAATGATAAACAAGA------------CCGTGCTGTCCCGTGCCACATCAAA
T----TTTTGAGGTCTCAAAAAGTTGT-TCACATCAGCTGTGGAGATGAGCACACAGCAG
CCCTCACAAAGGACGGTGGCTTGTTTACATTTGGTGAAGGCTCGTGGGGTCAGCTTGGTC
ACGGCTCCACCAACAATGAACTTTTACCCAGACGAGTGCTGGAGCTCAT-GGGAACTGAG
GTGTCCCAGATCACCTGTGGCAGGCACCACACGTTGGCGTTTGTGCCTTCCACTGGTGTA
GTGTACGCGTTTGGTTGTAACAGCCACGGCCAGCTGGGCACAGGAATACTGGGGGATGCC
AGGACCCCATTTCCTGTCAAGTCCAGTTCTCTGACTGGGAATTTCCATAAAACAGAATCA
AGACAATATACAGTGACCAAAATCATCTGTGGAGGAGACCATAGCTTCTTATTGTACTCC
AATGATCAGAACTGTGTCCCCCCAGAAGACTTCAGGGTGATAAATATCAGTAGATCACTC
TCCCCAATCAATTATGAAAGATTAAATTCATGGAGGTTAAAGCTGATGTACAGCACAGAC
TCAAGTGTCACAAATGACATCATAATTCAGCTTTCCTCTACTGCTTGTTGGAACGCCAGC
TTCTTGGACCAAAGTGATGACACCCACTTCAAAACCAACCCAAAGATCCCAGGCATCGAT
CTAAACTCTGTCAGGACGCTATTTGAGACACTCAACAAACCGGCCTTTTCTGGACTTCTG
GAGCAGGCTACCAAGAGCTTTGAGAGTCTGTTGATCCCTCAGCTGCCGCGCTCTCCTCCT
GATGTCGAGGCCATGAGGATCTACCTCATCTTGTCCGAGTACCCGGCCCTGATGGACTCC
AAGAACTACATCCGCCTCACTATCCCGCTGGCAATGGCCATCCTCCGGCTAGACACCAAC
CCCAGCAAAGTATTGGATAACTGGTGGTGTTTTGTGGACGGCAGCGTGTTCACCAGAATG
GTTGACATGTACAAGAGCATCGTTGTGTTCATGCTGACAGGAGGCAAGACGCTGCTCGTA
CCGGTGTTCTACGAAAATTATTTTGTTGCCACACTGAGGCTGCTGGAGAAACTCCACAAG
GTAAACTTAAAGGCCCGCCATGTAGAGTACAACCGCTTTTATATCCCTGACATCACCAGC
CTGGTGGACATCCAGGAAGACTACCTCAAATGGTTTCTGAGTAAAGCTGACATTAAAGTG
GGATCATCCTCCCCTTCACAGAGTGACTTTCCCGCGGTGAACCTATGTGCCTACCCGTTC
ATACTGAACGCTCAAGCCAAGACAACCATGCTGCAAACAGACGCTGAACTGCAAATGCAG
ATGGCAGTAAGCGGTGCAAACCTACACAACGTCTTCATGTTGCTCACGCTGGAACCCCAC
CTTGCTAGGAATCCTTACTTGGTGCTCCATGTGCGCAGGAACCATTTAGTAAGTGACACA
CTACGTGAGCTCACCATGTACTCTGATGTGGACCTCAAGAAACCGCTCAAGGTGATTTTT
GATGGAGAGGAGGCCGTGGATGCAGGTGGAGTAACAAAAGAGTTCTTCCTGCTGCTGTTA
AAGGAGCTGATGGATCCTGTGTATGGGATGTTCACACATTACAAAGAGTCCAACCTGCTG
TGGTTCTCAGACAAATGTTTTGTTGAACAGAACTGGTTTCACCTGATCGGGATCATCTGC
GGTCTGGCCATCTACAACTCCACGGTGGTGGACCTCCACTTCCCCTTGGTTCTCTACAAA
AAGCTGCTCGATGTGCCACCGACGCTGGAGGACTTCAAGGAGCTCTCCCCCACTGAGGCC
AGGAGTCTACAACAGCTTCTAGACTATGAAGGAGGTGATGTGGAGGAGACGTTTCTTTTA
AACTTTGCTATCACCAGGGAGAACTACGGGATGACAGAAGTCAAAGAGCTCATACCTGGA
GGAGAGAGCATCAGTGTGGACAAAAACAACAGGAAGGAGTTTGTCGAGGCCTACCTGCGC
TACGTGTTCTCAGACTCTGTGAGCGAGCAGTACTCGGCGTTCTCATCTGGCTTCCTGAAG
GTGTGCGGGGGTGAGATCCTGTCGCTGTTCCAGCCGTCTGAGCTGATGGCCATGGTGGTC
GGCAACAATAACTACAACTGGGAGGAGATGGAGAAGAACGCTGTTTACAAAGGGGAATAC
ACAGCCACTCATCCAACAGTCAGATTGTTCTGGGAGGTTTTCCACGAGTTTTCTCTGGAG
AAGAAGAAGCAGTTCTTATTGTTCTTGACCGGCAGTGATCGTATCCCCATCCACGGCATG
GAGAGCCTGCGTATTGTCATCCAGTCCACCACAGCGGAGGAGCACTACTTGCCAGTGGCC
CACACCTGCTACAACCTGCTGGACATGCCCCGCTACCAGACCAAAGAGATCCTGCGCCGC
CGTCTCACTCGGGCTGTGGAGCAGTACGAGGGTTTCAGCCTGGTCTGA
>Epmoa-GLEAN-10019716_moa
ATGCTGTGCTGGGGGAATGCAAAGGATGGACAGTTGGGACTTGGTATAGAGAGGAACCCT
GTATTTGAGCCCAGGAACTGTCACGTGTTCAGCGGCAGGGGACTGAAAGAGGTAGCCTGT
GGAGGGCAACACTCAATGTTCCTGCTGTATGATGGTAGTGTGTACACATGTGGTTCTAAC
AGCTGTGGGCAGCTGGGCCACGACAGACCAGGCACTTCCCCAGAGTTTGTAGGAGCTCTG
GATACTCAGACAATAACAATGGTGTCGTGTGGTCGGGCCCATTCCATGGCGGTGAATGAG
CAGGGTCAAGTTTTTGCTTGGGGAGCTGGTGAAGGGGGCCAGCTTGGCCTGGGGACTACA
GAGACGGCTGTTCGAATCCCAAGGTTGGTCAAGAGGCTGTGTGACCACCGGATCTCTCAA
GTAATGTGTGGGAATCAGCACTGCATTGCACTTTCTAAAGACGGCCAGCTGTTCACATGG
GGCCAGAACACTAGCGGTCAGCTCGGTCTCGGGAGAGGGGAGCCCAGCAAGTTGTCCCCT
CACCCCCTGAAGTCTCTGGCAGGTATTCCTCTGGCACAGATTACCGCTGGGGGAGACCAC
AGCTTTGCTCTCTCCCTGTCCGGGGCTGTATTTGGTTGGGGCAAGAACAGAGCCGGACAA
CTGGGTCTCAATGATAAACAAGA------------CCGTGCTGTCCCGTGCCACATCAAA
T----TTTTGAGGTCTCAAAAAGTTGT-TCACATCAGCTGTGGAGATGAGCACACAGCAG
CCCTCACAAAGGACGGTGGCTTGTTTACATTTGGTGAAGGCTCATGGGGTCAGCTTGGTC
ACGGCTCCACCAATAATGAACTTTTACCCAGACGAGTGCTGGAGCTCAT-GGGAACTGAG
GTGTCCCAGATTACCTGTGGCAGGCACCACACGTTGGCGTTTGTGCCTTCCACTGGTGTA
GTGTACGCGTTTGGTTGTAACAGCCACGGCCAGCTGGGCACAGGAATACTAGGGGATGCC
AGGACCCCATTTCCTGTCAAGTCCAGTTCTCTGACTGGGAATTTCCATAAAACAGAATCA
AGACAATATACAGTGACCAGAATCATCTGTGGAGGAGACCATAGCTTCTTATTGTACTCC
AATGATCAGAACTGTGTCCCCCCAGAAGACTTCAGGGTGATAAATATCAGTAGATCACTC
TCCCCAATCAATTATGAAAGATTAAATTCATGGAGGTTAAAGCTGATGTACAGCACAGAC
TCAAGTGTCACAAATGACATCATAATTCAACTTTCCTCTACTGCTTGTTGGAACGCCAGC
TTCTTGGACCAAAGTGATGACACCCACTTCAAAACCAACCCAAAGATCCCAGGCATCGAT
CTAAACTCTGTCAGGACGCTATTTGAGACGCTCAACAAACCGGCCTTCTCTGGACTTCTG
GAGCAGGCTACCAAGAGCTTTGAGAGTCTGTTGATCCCTCAGCTGCCACGCTCTCCTCCT
GATGTCGAGGCCATGAGGATCTACCTCATCTTGTCCGAGTACCCGGCCCTGATGGACTCC
AAGAACTACATCCGCCTCACTATCCCGCTGGCAATGGCCATCCTCCGGCTAGACACCAAC
CCCAGCAAAGTATTGGATAACTGGTGGTGTTTTGTGGACGGCAGCGTGTTCACCAGAATG
GTTGACATGTACAAGAGCATCGTTGTGTTCATGCTGACAGGAGGCAAGACGCTGCTCGTA
CCGGTGTTCTACGAAAATTATTTTGTTGCCACACTGAGGCTGCTGGAGAAACTCCACAAG
GTAAACTTAAAGGCCCGCCATGTAGAGTACAACCGCTTTTATATCCCTGACATCACCAGC
CTGGTGGACATCCAGGAAGACTACCTCAAATGGTTTCTGAGTAAAGCTGACATT------
---------------------AGTGACTTTCCCGCGGTGAACCTATGTGCCTACCCGTTC
ATACTGAACGCTCAAGCCAAGACAACCATGCTGCAAACAGACGCTGAACTGCAAATGCAG
ATGGCAGTAAGCGGTGCAAACCTACACAACGTCTTCATGCTGCTCACGCTGGAACCCCAC
CTTGCTAGGAACCCTTACTTGGTGCTCCATGTGCGCAGGAACCATTTAGTAAGTGACACA
CTACGTGAGCTCACCATGTACTCCGATGTGGACCTCAAGAAACCGCTCAAGGTGATCTTT
GATGGAGAGGAGGCCGTGGATGCAGGTGGAGTAACAAAAGAGTTCTTCCTGCTGCTGTTA
AAGGAACTGATGGATCCTGTGTATGGGATGTTCACACATTACAAAGAGTCCAACCTGCTG
TGGTTCTCAGACAAATGTTTTGTTGAACAGAACTGGTTTCACCTGATCGGGATCATCTGC
GGTCTGGCCATCTACAACTCCACGGTGGTGGACCTCCACTTCCCCTTGGTTCTCTACAAA
AAGCTGCTCGATGTGCCACCGACGCTGGAGGACTTCAAGGAGCTCTCCCCCACCGAGGCC
AGGAGTCTACAACAGCTTCTAGACTATGAAGGAGGTGATGTGGAGGAGACGTTTCTTTTA
AACTTTGCTATCACCAGGGAGAACTACGGGATGACGGAAGTCAAAGAGCTCATACCTGGA
GGAGAGAGCATCAGTGTGGACAAAAACAACAGGAAGGAGTTTGTCGAGGCCTACCTGCGC
TACGTGTTCTCAGACTCTGTGAGCGAGCAGTACTCGGCGTTCTCATCTGGCTTCCTGAAG
GTGTGCGGGGGTGAGATCCTGTCGCTGTTCCAGCCGTCTGAGCTGATGGCCATGGTGGTC
GGCAACAATAACTACAACTGGGAGGAGATGGAGAAGAACGCTGTTTACAAAGGGGAATAC
ACAGCCACTCATCCAACAGTCAGATTGTTCTGGGAGGTTTTCCACGAGTTTTCTCTGGAG
AAGAAGAAGCAGTTCTTATTGTTCCTGACCGGCAGTGATCGTATCCCCATCCACGGCATG
GAGAGCCTGCGTATTGTCATCCAGTCCACCACAGCGGAGGAGCACTACTTGCCAGTGGCC
CACACCTGCTACAACCTGCTGGACATGCCCCGCTACCAGACCAAAGAGATCCTGCGCCGC
CGTCTCACTCGGGCTGTGGAGCAGTATGAGGGTTTCAGCCTGGTCTGA
