# Supplementary material for: Chromosome-Level Genome Assembly of the Speckled Blue Grouper (Epinephelus cyanopodus) Provides Insight into Its Adaptive Evolution
Source: Biology (Basel). 2022 Dec 13;11(12):1810. doi: 10.3390/biology11121810 (PMC9775623; doi:10.3390/biology11121810)
Supplement: Supplementary file 1 [file biology-11-01810-s001.zip › Supplemental Data/HO01738.align]

>E.fuscoguttatus.31493_fus
ATGTGGGTCAGTCCCGAAGATGTGTTACTGGCGGGCGCGTTATGGATCACAGAGAGAGCA
AATCCATATTTCATCCTTCAGAAACGGAAGGGCCACGGCGATGGAGGCGGAGGTCTGGCC
GGTTTGCTGGTCGGAACCCTGGATGTCGTCTTGGACTCCAGCGCTCGGATGGCCCCGTAT
AGGATCCTGTACCAGACTCCTGACTCTTTAGTTTACTGGATCATTGCTCATGGAACCTCC
CGCAAAGAGATCACAGAGCACTGGGAGTGGCTGGAACATAACCTGCTGCAGACTCTCTCC
ATCTTTGAGAATGAGAATGACATTACCACCTTTGTTAAAGGAAAAGTTCAGGGCATCATT
GCGGAGTACAACAAGAACCACGACGTCAAAGAGGACGACGACACAGATAAGTTCAAGGAG
GCCAGCGCCAAGTTTCGTAAGCTGTTCGGGATGCCGGAGGAGGAGAAGCTGGTCAACTAT
TACTCCTGCAGCTACTGGAAGGGCAAGGTGCCACGACAGGGATGGCTTTACCTCAGCATC
AACCACCTCTGCTTCTACTCCTACTTACTAGGAAAAGAAGCCAAGCTGGTGGTGCGTTGG
GCAGATATCACTCAGCTGGAGAAGAGCGCCACCCTCCTGCTGCCCGACGCGATTAAGGTG
AGCACCCGCATCAACGAGCACGTCTTCTCCGTCTTCCTCAACATCAACGAGACCTTTAAG
CTGGCCGAGCAGCTGGCCAACATCGCCATGCGTCAGCTCCTGGACAACAAAGGCTTTGAG
CAGGACCGTTCGCTTCCCAAGCTCAAGAAGAAGTCACCCAAGAAGGTGTCGGCACTAAAG
AGGGACTTGGATGCGAGAGCTAAGAGTGAGCGTTACCGGGCGCTCTTTCGTCTGCCCAAA
GATGAAAAACTGGATGGACACACAGACTGCACCCTCTGGACCCCCTTTAACAAGATGCAC
ATCCTGGGACAGATGTTTGTGTCCACCAACTACATCTGCTTCACCAGTAAGGAAGAGACG
CTGTGCAGCCTCATCATCCCGCTACGAGAGGTGACCATTGTGGAGAAGGCAGACAGCTCC
AACGTGCTGCCCAGCCCACTCTCCATCAGCACCAAGAACCGTATGACTTTCCTGTTTGCT
AACCTGAAGGACCGAGACTTCCTGGTCCAGAGGATTTCTGACTTCCTGCAGCAGACCACC
TCCAAGATCTACCTAGAGAGGGAGCTCACTGGCAGCCTGAACAGCTCAGACGACGAGGTT
TACTCCCAGCCTGGATCCCTGCTCTCCAGCAGCCCACAGCACAGTCTGGGCTCAGAAAGC
GAGCGTACATTCAACCTGAACGACAGCAGCGTGCCCACAGCCACACAAGCCCTGATGACC
ATGTACCGCCGCCGCTCACCTGAGGAGTTCAATCCCAAGCTGGCGAAGGAGTTCCTGAAG
GAGCAGGCGTGGAAGAACCACTTTGCAGAGTACGGACAGGGGGTGTGTATGTACCGCACC
GAGAAGACGAAGGAGCTGGTCCTAAAGGGCATTCCTGAGAGCATGAGAGGAGACCTGTGG
CTACTCTTCTCTGGAGCGATCAACGAGATGGCCACCCACCCCGGCTACTACGAAGACCTG
GTAGAGAAGTCGATGGGCAAATACAACCTGGCAACAGAGGAGATCGAGAGGGACCTGCAC
CGCTCTCTCCCCGAGCACCCGGCCTTTCAGAATGAGATGGGCATCGCTGCCCTCCGCAGG
GTCCTCACAGCCTATGCGTTCAGAAACCCCAACATCGGATACTGTCAGGCTATGAATATT
GTGACATCTGTGCTGCTGCTCTATGCCAAAGAAGAGGAGGCTTTTTGGCTGCTCGTGGCG
CTCTGTGAGAGGATGCTGCCTGACTACTACAACACTAGGGTCGTAGGTGCCCTGGTGGAT
CAGGGGGTGTTTGAGGAGCTGGCCCGCGAGTATGTTCCTCAGCTGTACGACTGCATGCAG
GACCTCGGTGTCATCTCCACTATCTCACTCTCCTGGTTCCTCACCCTCTTCCTGTCTGTC
ATGCCGTTCGAGAGTGCAGTGGTGGTGGTGGACTGCTTCTTCTACGACGGCATCAAGGTC
ATCTTTCAGCTGGCGCTATCCGTGCTGCACGCTAACATCCACCAGCTGCTGGGCTGCAAG
GATGACGGAGAGGCCATGACCGTACTGGGAAGATATTTGGACAGTGTGACCAATAAGGAC
AGCACCCTCCCTCCCATCCCCCACCTGCACTCCTTACTGACAGACAATGGAGAACCCCAT
CCAGAGGTCGACATCTTCAAGCTGGTCCGCAGCTCCTACGAGAAATTCGGTTCAATCCGT
GCAGATGTGATCGAACAGATGCGTTTCAAACAGAGACTGAGGGTCATCCAGACCATTGAA
GATACAACTAAACGCAACGTGGTCAGGACTATTGTAACAGAGACTGCCTTCAGTATTGAC
GAGTTGGAGGAGCTCTATGTTCTCTTCAAGGCTGAGCACCTGACCAGCTGCTACTGGGGC
GGCAGCAGCAACCCCACGGAGCGTCACGACCCCAGCCTGCCCTACCTGGAGCAGTACCGC
ATTGACGTGGAGCAGTTCAAAGGCCTGTTCAATCTTCTGTTCCCCTGGGCCAACGGATCC
CACTCAGACCCCCTGGCTTTGCGCTTCTTCCGTCTCCTCGACCAAAATGGAGATGCTCTC
ATCAATTTTCGGGAGTTTATTAATGGCCTTGGCGTCCTCTATCACGGGGACCTCACTGAG
AAGCTGAAGCTCCTCTACAAGATGCACGTCATACCTGAAGTCACTCATGAACAGGAAGAG
CCTGACTCTGCCTTTGAGGCCACGCAGTATTTCTTTGAAGACATCACTCCAGAAACGTCC
ATCGGTCACGACTCAAAGTGCAGAGGTGAACGGGATGATGGATTCGTCAGAGTTACATTT
AAGACTGAAAAAGTGAAGAAACTGAACACTCCTGAATATCGCCATTACCTGAAACTGTGG
AACCAGGAGACAAAACCTAAACTAGAAAACACAAAAGACCTCCCCAAGCTGAATCAGAGC
CAGTTTATCGAGCTTTGCAAGACCCTCTACAGCATGTTCAGCGAGGACGTTGCAGAGCAG
GAGCTCTATCACGCCACAGCGACAGTCACCAGTCTGCTGCTGGAGATGGGAGAGGTGGGA
AAGCTCTTCTCCTCCACTGGCAGAAAGGACCACAACATGGAGAATAAATCAGAGCCGAGC
CTGTGTACAAGAGATGCCACAGATCCCAAAACCACCCAGGAGGCCGTGCTCGATGGCGTG
TTCCAGCAGCGGGGCCAGGGCGACGGCTTTGCTTCTGCAGGTCTGGAGACCAAGCCAAGC
CCTTGTGAGGAGGGGAAAGGGGACGAAGGGAGCGAGCAGCTGCCACCTATGCAAGACATC
AAGCTGGAGGACTCGTCTCCCAAAGACACAGGCATGTCGTCCGCCATGCTTATCTCGGAT
GATGAAACTAAAGATGACACTTCGATGTCGTCTTACTCGGTGCTCAGCGCAGGCTCCCAC
GAGCTGGATGAGAAGCTGCAGTGCGAGGACATTGCAGACGACACAGTGCTGGTGCGCAGC
GACAGCGGCCCCAGCGGTGAAAGAGGTAACCAGCCCCACGGTGGTGGACCCCATGACAGA
GGGCTGCCTCACAGCACAAGCATTGATAAAGACTGGGCCATCACGTTTGAGCAGTTCCTG
GCCTCGGTGCTCACTGAGCAGGCCCTGGTGCATTATTTTGAGAAGCCAGTGGAGGTGGCT
GCTCGTATAACTAATGCCAAGAATGTGCGGAAAGTTGGGCGCCCCTCGCTGTCGACAAGT
GACTATGAGATCTCACTATCTGGCTAA
>C.altivelis-GLEAN-10025801_alt
ATGTGGGTCAGTCCCGAAGATGTGTTACTGGCGGGCGCGTTATGGATCACCGAGAGAGCA
AATCCATATTTCATCCTTCAGAAACGGAAGGGCCACGGGGATGGAGGCGGAGGTCTGGCC
GGTTTACTGGTCGGAACCCTGGATGTCGTCTTGGACTCCAGTGCTCGGATGGCCCCGTAT
AGGATCCTGTACCAGACTCCTGACTCTTTAGTTTACTGGATCATTGCTCATGGAACCTCC
CGCAAAGAGATCACAGAGCACTGGGAGTGGCTGGAACATAACCTGCTGCAGACTCTCTCC
ATCTTTGAGAATGAGAATGACATTACCACCTTTGTTAAAGGAAAAGTTCAGGGCATCATT
GCGGAGTACAACAAGAACCACGACGTCAAAGAGGATGACGACACCGATAAGTTCAAGGAG
GCCAGCGCCAAGTTTCGTAAGCTGTTCGGGATGCCGGAGGAGGAGAAGCTGGTCAACTAT
TACTCCTGCAGCTACTGGAAGGGCAAGGTGCCACGACAGGGATGGCTTTACCTCAGCATC
AACCACCTCTGCTTCTACTCCTACTTACTAGGAAAAGAAGCCAAGCTGGTGGTGCGTTGG
GCAGATATCACCCAGCTGGAGAAGAGCGCCACCCTCCTGCTGCCCGACGCGATCAAGGTG
AGCACCCGCATCAACGAGCACGTCTTCTCCGTCTTCCTCAACATCAACGAGACCTTTAAG
CTGGCCGAGCAGCTGGCCAACATCGCCATGCGTCAGCTCCTGGACAACAAAGGCTTTGAG
CAGGATCGCTCGCTTCCCAAGCTCAAGAAGAAGTCACCCAAGAAGGTGTCGGCACTAAAG
AGGGACTTGGATGCGAGAGCTAAGAGTGAGCGTTACCGGGCACTCTTTCGTCTGCCCAAA
GATGAAAAACTGGATGGACACACAGACTGCACCCTCTGGACCCCCTTTAACAAGATGCAC
ATCCTGGGACAGATGTTTGTGTCCACCAACTACATCTGCTTCACCAGTAAGGAAGAGACG
CTGTGCAGCCTCATCATCCCGCTACGAGAGGTGACCATTGTGGAGAAGGCAGACAGCTCC
AACGTGCTGCCCAGCCCGCTCTCCATCAGCACCAAGAACCGTATGACTTTCCTGTTTGCT
AACCTGAAGGACCGAGACTTCCTGGTCCAGAGGATTTCTGACTTCCTGCAGCAGACCACC
TCCAAGATCTACCTAGAGAGGGAGCTCACTGGCAGCCTGAACAGCTCAGACGACGAGGTT
TACTCCCAGCCTGGATCCCTGCTCTCCAGCAGCCCACAGCACAGTCTGGGCTCAGAAAGC
GAGCGTACATTCAACCTGAACGACAGCAGCGTGCCCACAGCCACACAAGCCCTGATGACC
ATGTACCGCCGCCGCTCACCTGAGGAGTTCAATCCCAAGCTGGCGAAGGAGTTCCTGAAG
GAGCAGGCGTGGAAGAACCACTTTGCAGAGTACGGACAGGGAGTGTGTATGTACCGCACC
GAGAAGACGAAGGAGCTGGTCCTAAAGGGGATTCCTGAGAGCATGAGAGGAGACCTGTGG
CTACTCTTCTCTGGAGCGATCAACGAGATGGCTACCCACCCCGGCTACTACGAAGACCTG
GTGGAGAAATCGATGGGCAAATACAACCTGGCAACAGAGGAGATCGAGAGGGACCTGCAC
CGCTCTCTCCCCGAGCACCCGGCCTTTCAGAATGAGATGGGCATTGCTGCCCTCCGCAGG
GTCCTCACAGCCTACGCGTTCAGAAACCCCAACATCGGATACTGTCAGGCTATGAATATT
GTGACATCTGTGCTGCTGCTCTATGCCAAAGAAGAGGAGGCTTTTTGGCTGCTCGTGGCA
CTCTGTGAGAGGATGCTGCCTGACTACTACAACACTAGGGTCGTAGGTGCCCTGGTGGAT
CAGGGGGTGTTCGAGGAGCTGGCCCGCGAGTATGTTCCTCAGCTGTACGACTGCATGCAG
GACCTCGGTGTCATCTCCACAATCTCGCTCTCCTGGTTCCTCACCCTCTTCCTGTCTGTC
ATGCCGTTCGAGAGTGCAGTGGTGGTGGTGGACTGCTTCTTCTACGACGGCATCAAGGTC
ATCTTTCAGCTGGCGCTATCCGTGCTGCACGCTAACATCCACCAGCTGCTGGGCTGCAAG
GATGACGGAGAGGCCATGACCGTACTGGGCAGATATTTGGACAGTGTGACCAATAAGGAC
AGCACCCTCCCTCCCATCCCCCACCTGCACTCCTTACTGACAGACAATGGAGAACCCCAT
CCAGAGGTCGACATCTTCAAGCTGGTCCGCAGCTCCTATGAGAAATTCGGTTCAATCCGT
GCAGATGTGATCGAACAGATGCGTTTCAAACAGAGACTGAGGGTCATCCAGACCATTGAA
GACACAACTAAACGCAACGTGGTCAGGACTATTGTAACAGAGACTGCCTTCAGTATTGAC
GAGTTGGAGGAGCTCTATGTTCTCTTCAAGGCTGAGCACCTGACCAGCTGCTACTGGGGC
GGCAGCAGCAACCCCACAGAGCGTCACGACCCCAGCCTGCCCTACCTGGAGCAGTACCGC
ATTGATGTGGAGCAGTTCAAAGGCCTGTTCAATCTGCTGTTCCCCTGGGCCAACGGATCC
CACTCAGACCCCCTGGCTTTGCGCTTCTTCCGTCTCCTCGACCAAAATGGAGACACTCTC
ATCAATTTTCGGGAGTTTATTAATGGCCTTGGTGTCCTCTATCACGGGGACCTCACTGAG
AAGCTGAAGCTCCTCTACAAGATGCACGTCATACCTGAAGTCACTCATGAACAGGAAGAG
CCTGACTCTGCCTTTGAGGCCACGCAGTATTTCTTTGAAGACATCACTCCAGAAACGTCC
ATCGGTCACGACTCAAAGTGCAGAGGTGAACGGGATGATGGATTCGTCAGAGTTACATTT
AAGACTGAAAAAGTGAAGAAACTGAACACTCCTGAATATCGCCATTACCTGAAACTGTGG
AACCAGGAGACAAAACCTAAACTGGAAAACACAAAAGACCTCCCCAAGCTGAATCAGAGC
CAGTTTATCGAGCTTTGCAAGACCCTCTACAGCATGTTCAGTGAGGACGTTGCAGAGCAG
GAGCTCTATCACGCCACAGCGACAGTCACCAGTCTGCTGCTGGAGATGGGAGAGGTGGGA
AAGCTCTTCTCCTCCACTGGCAGAAAGGACCACAACATGGAGAGTAAATCAGAGCCGAGC
CTGTGTACAAGAGATGCCACAGATCCCAAAACCACCCAGGAGGCTGTGCTCGATGGCGTG
TTCCAGCAGCGGGGCCAGGGCGATGGCTTTGCTTCTGCAGGTCTGGAGACCAAGCCAAGC
CCTTGTGAGGAGGGGAAAGGGGACGAAGGGAGCGAGCAGCTGCCACCTATGCAAGACATC
AAGCTGGAGGATTCGTCTCCCAAAGACACAGGCACGTCATCTGCCATGCTTATCTCGGAT
GATGAAACTAAAGATGACACTTCGATGTCATCTTACTCGGTGCTCAGCGCAGGCTCCCAC
GAGCTGGATGAGAAGCTGCAGTGCGAGGACATTGCAGACGACACAGTGCTGGTGCGCAGT
GACAGCGGCCCCAGCGGTGAAAGAGGTAACCAGCCCCACGGTGGTGGACCCCATGACAGA
GGGCTGCCGCATAGCACAAGCATTGATAAAGACTGGGCCATCACGTTTGAGCAGTTCCTG
GCCTCGGTGCTCACTGAGCAGGCCCTGGTGCATTATTTTGAGAAGCCAGTGGAGGTGGCT
GCTCGTATAACTAACGCCAAGAATGTGCGGAAAGTCGGGCGCCCCTCGCTGTCGACAAGT
GACTATGAGATCTCGCTATCTGGCTAA
>Epmoa-GLEAN-10019722_moa
ATGTGGGTCAGTCCCGAAGATGTGTTACTGGCGGGCGCGTTATGGATCACCGAGAGGGCA
AATCCATATTTCATCCTTCAGAAACGGAAGGGCCACGGGGATGGAGGCGGAGGTCTGGCC
GGTTTGCTGGTCGGAACCCTGGATGTCGTCTTGGACTCCAGTGCTCGGATGGCCCCGTAT
AGGATCCTGTACCAGACTCCTGACTCTTTAGTTTACTGGATCATTGCTCATGGAACCTCC
CGCAAAGAGATCACAGAGCACTGGGAGTGGCTGGAACATAACCTGCTGCAGACTCTCTCC
ATCTTTGAGAATGAGAATGACATTACCACCTTTGTTAAAGGAAAAGTTCAGGGCATCATT
GCGGAGTACAACAAGAACCACGACGTCAAAGAGGACGACGACACAGATAAGTTCAAGGAG
GCCAGCGCCAAGTTTCGTAAGCTGTTCGGGATGCCGGAGGAGGAGAAGCTGGTCAACTAT
TACTCCTGCAGCTACTGGAAGGGCAAGGTGCCACGACAGGGATGGCTTTACCTGAGCATC
AACCACCTCTGCTTCTACTCCTACTTACTAGGAAAAGAAGCCAAGCTGGTGGTGCGTTGG
GCAGATATCACCCAGCTGGAGAAGAGCGCCACCCTCCTGCTGCCCGACGCGATCAAGGTG
AGCACCCGCATCAACGAGCACGTCTTCTCCGTCTTCCTCAACATCAACGAGACCTTTAAG
CTGGCCGAGCAACTGGCCAACATCGCCATGCGTCAGCTCCTGGACAACAAAGGCTTTGAG
CAGGACCGCTCGCTTCCCAAGCTCAAGAAGAAGTCACCCAAGAAGGTGTCGGCACTAAAG
AGGGACTTGGATGCGAGAGCTAAGAGTGAGCGTTACCGGGCGCTCTTTCGTCTGCCCAAA
GATGAAAAACTGGACGGACACACAGACTGCACCCTCTGGACCCCCTTTAACAAGATGCAC
ATCCTGGGACAGATGTTTGTATCCACCAACTACATCTGCTTCACCAGTAAGGAAGAGACG
CTGTGCAGCCTCATCATCCCGCTACGAGAGGTGACCATTGTGGAGAAGGCAGACAGCTCC
AACGTGCTGCCCAGCCCGCTCTCCATCAGCACCAAGAACCGTATGACTTTCCTGTTTGCT
AACCTGAAGGACCGAGACTTCCTCGTCCAGAGGATTTCTGACTTCCTGCAGCAGACCACC
TCCAAGATCTACCTAGAGAGGGAGCTCACTGGCAGCCTGAACAGCTCAGACGACGAGGTT
TACTCCCAGCCTGGATCCCTGCTCTCCAGCAGCCCACAGCACAGTCTCGGCTCAGAAAGC
GAGCGTACATTCAACCTGAACGACAGCAGCGTGCCCACAGCCACACAAGCCCTGATGACC
ATGTACCGCCGCCGCTCACCTGAGGAGTTCAATCCCAAGCTGGCGAAGGAGTTCCTGAAG
GAGCAGGCGTGGAAGAACCACTTTGCAGAGTACGGACAGGGGGTGTGTATGTACCGCACC
GAGAAGACGAAGGAGCTGGTCCTCAAGGGGATTCCTGAGAGCATGAGAGGAGACCTGTGG
CTACTCTTCTCTGGAGCGATCAACGAGATGGCCACCCACCCCGGCTACTACGAAGACCTG
GTGGAGAAGTCGATGGGCAAATACAACCTGGCAACAGAGGAGATCGAGAGGGACCTGCAC
CGCTCTCTCCCCGAGCACCCGGCCTTTCAGAATGAGATGGGCATTGCTGCCCTCCGCAGG
GTCCTCACAGCCTACGCGTTCAGAAACCCCAACATCGGATACTGTCAGGCTATGAATATT
GTGACATCTGTGCTGCTGCTCTACGCCAAAGAAGAGGAGGCTTTTTGGCTGCTCGTGGCG
CTCTGTGAGAGGATGCTGCCTGACTACTACAACACTAGGGTCGTAGGTGCCCTGGTGGAT
CAGGGGGTGTTCGAGGAGCTGGCCCGCGAGTATGTTCCTCAGCTGTACGACTGCATGCAG
GACCTCGGTGTCATCTCCACTATCTCGCTCTCCTGGTTCCTCACCCTCTTCCTGTCTGTC
ATGCCGTTCGAGAGTGCAGTGGTGGTGGTGGACTGCTTCTTCTACGACGGCATCAAGGTC
ATCTTTCAGCTGGCGCTATCCGTGCTGCACGCTAACATCCATCAGCTGCTGGGCTGCAAG
GATGACGGAGAGGCCATGACCGTACTGGGCAGATATTTGGACAGTGTGACCAACAAGGAC
AGCACCCTCCCTCCCATCCCCCACCTGCACTCCTTACTGACAGACAATGGAGAACCCCAT
CCAGAGGTCGACATCTTCAAGCTGGTCCGCAGCTCCTACGAGAAATTCGGTTCAATCCGT
GCAGATGTGATCGAACAGATGCGTTTCAAACAGAGACTGAGGGTCATCCAGACCATTGAA
GATACAACTAAACGCAACGTGGTCAGGACTATTGTAACAGAGACTGCCTTCAGTATTGAC
GAGTTGGAGGAGCTCTATGTTCTCTTCAAGGCTGAGCACCTGACCAGCTGCTACTGGGGC
GGCAGCAGCAACCCCACAGAGCGTCACGACCCCAGCCTGCCCTACCTGGAGCAGTACCGC
ATTGACGTGGAGCAGTTCAAAGGCCTGTTCAATCTTCTGTTCCCCTGGGCCAACGGATCC
CACTCAGACCCCCTGGCTTTGCGCTTCTTCCGTCTCCTCGACCAAAATGGAGACACTCTC
ATCAATTTTCGGGAGTTTATTAATGGCCTTGGTGTCCTCTATCACGGGGACCTCACTGAG
AAGCTGAAGCTCCTCTACAAGATGCACGTCATACCTGAAGTCACTCATGAACAGGAAGAG
CCTGACTCTGCCTTTGAGGCCACGCAGTATTTCTTTGAAGACATCACTCCAGAGACGTCC
ATCGGTCACGACTCAAAGTGCAGAGGTGAACGGGATGATGGATTCGTCAGAGTTACATTT
AAGACTGAAAAAGTGAAGAAACTGAACACTCCTGAATATCGCCATTACCTGAAACTGTGG
AACCAGGAGACAAAACCTAAACTAGAAAACACAAAAGACCTCCCCAAGCTGAATCAGAGC
CAGTTTATCGAGCTTTGCAAGACCCTCTACAGCATGTTCAGTGAGGACGTTGCAGAGCAG
GAGCTCTATCACGCCACAGCGACGGTCACCAGTCTGCTGCTGGAGATGGGAGAGGTGGGA
AAGCTCTTCTCCTCCACTGGCAGAAAGGACCACAACATGGAGAGTAAATCAGAGCCGAGC
CTGTGTACAAGAGATGCCACAGATCCCAAAACCACCCAGGAGGCCGTGCTCGATGGCGTG
TTCCAGCAGCGGGGCCAGGGCGACGGCTTTGCTTCTGCAGGTCTGGAGACCAAGCCAAGC
CCTTGTGAGGAGGGGAAAGGGGACGAAGGGAGCGAGCAGCTGCCACCTATGCAAGACATC
AAGCTGGAGGACTCGTCTCCCAAAGACACAGGCACGTCGTCCGCCATGCTCATCTCGGAT
GATGAAACTAAAGATGACACTTCGATGTCGTCTTACTCGGTGCTCAGCGCAGGCTCCCAC
GAGCTGGATGAGAAGCTGCAGTGCGAGGACATTGCAGACGACACAGTGCTGGTGCGCAGC
GACAGCGGCCCCAGCGGTGAAACAGGTAACCAGCCCCACGGTGGTGGACCCCATGACAGA
GGGCTGCCTCACAGCACAAGCATTGATAAAGACTGGGCCATCACGTTTGAGCAGTTCCTG
GCCTCGGTGCTCACTGAGCAGGCCCTGGTGCATTATTTTGAGAAGCCAGTGGAGGTGGCT
GCTCGTATAACTAACGCCAAGAATGTGCGGAAAGTCGGGCGCCCCTCGCTGTCGACAAGT
GACTATGAGATCTCGCTATCTGGCTAA
>XP-033480311.1_lan
ATGTGGGTCAGTCCCGAAGATGTGTTACTGGCGGGCGCGTTATGGATCACCGAGAGAGCA
AATCCATATTTCATCCTTCAGAAACGGAAGGGCCACGGAGATGGAGGCGGAGGTCTGGCC
GGTTTGCTGGTTGGAACCCTGGATGTCGTCTTGGACTCCAGTGCTCGGATGGCCCCGTAT
AGGATCCTGTACCAGACTCCTGACTCTTTAGTTTACTGGATCATTGCTCATGGAACCTCC
CGCAAAGAGATCACAGAGCACTGGGAGTGGCTGGAACATAACCTGCTGCAGACTCTCTCC
ATCTTTGAGAATGAGAATGACATTACCACCTTTGTTAAAGGAAAAGTTCAGGGCATCATT
GCAGAGTACAACAAGAACCACGACGTCAAAGAGGACGACGACACAGATAAGTTCAAGGAG
GCCAGCGCCAAGTTTCGTAAGCTGTTCGGGATGCCGGAGGAGGAGAAGCTGGTCAACTAT
TACTCCTGCAGCTACTGGAAGGGCAAGATGCCACGACAGGGATGGCTTTACCTCAGCATC
AACCACCTCTGCTTCTACTCCTACTTACTAGGAAAAGAAGCCAAGCTGGTGGTGCGTTGG
GCAGATATCACCCAGCTGGAGAAGAGCGCCACCCTCCTGCTGCCCGACGCGATCAAGGTG
AGCACCCGCATCAACGAGCACGTCTTCTCCGTCTTCCTCAACATCAACGAGACCTTTAAG
CTGGCCGAGCAGCTGGCCAACATCGCCATGCGTCAGCTCCTGGACAACAAAGGCTTTGAG
CAGGACCGCTCGCTTCCCAAGCTCAAGAAGAAGTCACCCAAGAAGGTGTCGGCACTAAAG
AGGGACTTGGATGCGAGAGCTAAGAGTGAGCGTTACCGGGCACTCTTTCGTCTGCCCAAA
GATGAAAAACTGGATGGACACACAGACTGCACCCTCTGGACCCCCTTTAACAAGATGCAC
ATCCTGGGACAGATGTTTGTGTCCACCAACTACATCTGCTTCACCAGTAAGGAAGAGACG
CTGTGCAGCCTCATCATCCCGCTACGAGAGGTGACCATTGTGGAGAAGGCAGACAGCTCC
AACGTGCTGCCCAGCCCGCTCTCCATCAGCACCAAGAACCGTATGACTTTCCTGTTTGCT
AACCTGAAGGACCGAGACTTCCTGGTCCAGAGGATTTCTGACTTCCTGCAGCAGACCACC
TCCAAGATCTACCTAGAGAGGGAGCTCACTGGCAGCCTGAACAGCTCAGATGATGAGGTT
TACTCCCAGCCTGGATCCCTGCTCTCCAGCAGCCCACAGCACAGTCTGGGCTCAGAAAGC
GAGCGTACATTCAACCTGAACGACAGCAGCGTGCCCACAGCCACACAAGCCCTGATGACC
ATGTACCGCCGCCGCTCACCTGAGGAGTTCAATCCCAAGCTGGCGAAGGAGTTCCTGAAG
GAGCAGGCGTGGAAGAACCACTTTGCAGAGTACGGACAGGGGGTGTGTATGTACCGCACC
GAGAAGACGAAGGAGCTGGTCCTCAAGGGGATTCCTGAAAGCATGAGAGGAGACCTGTGG
CTACTCTTCTCTGGAGCGATCAACGAGATGGCCACCCACCCCGGCTACTACGAAGACCTG
GTGGAGAAGTCGATGGGCAAATACAACCTGGCAACAGAGGAGATCGAGAGGGACCTGCAC
CGCTCTCTCCCCGAGCACCCGGCCTTTCAGAATGAGATGGGCATCGCTGCCCTCCGCAGG
GTCCTCACAGCCTACGCGTTCAGAAACCCCAACATCGGATACTGTCAGGCTATGAATATT
GTGACATCTGTGCTGCTGCTCTACGCCAAAGAAGAGGAGGCTTTTTGGCTGCTCGTGGCG
CTCTGTGAGAGGATGCTGCCTGACTACTACAACACTAGGGTCGTAGGTGCCCTGGTGGAT
CAGGGGGTGTTCGAAGAGCTGGCCCGCGAGTACGTTCCTCAGCTGTACGACTGCATGCAG
GACCTCGGTGTCATCTCCACTATCTCGCTCTCCTGGTTCCTCACCCTCTTCCTGTCTGTC
ATGCCGTTCGAGAGTGCAGTGGTGGTGGTGGACTGCTTCTTCTACGACGGCATCAAGGTC
ATCTTTCAGCTGGCACTATCCGTGCTGCATGCTAACATCCACCAGCTGCTGGGCTGCAAG
GATGACGGAGAGGCCATGACCGTACTGGGCAGATATTTGGACAGTGTGACCAATAAGGAC
AGCACCCTCCCTCCCATCCCCCACCTGCACTCCTTACTGACAGACAACGGAGAACCCCAT
CCAGAGGTCGACATCTTCAAGCTGGTCCGCAGCTCCTACGAGAAATTCGGTTCAATCCGT
GCAGATGTGATCGAACAGATGCGTTTCAAACAGAGACTGAGGGTCATCCAGACCATTGAA
GATACAACTAAACGCAACGTGGTCAGGACTATTGTAACAGAGACTGCCTTCAGTATTGAC
GAGTTGGAGGAGCTCTATGTTCTCTTCAAGGCTGAGCACCTGACCAGCTGCTACTGGGGC
GGCAGCAGCAACCCCACAGAGCGTCACGACCCCAGCCTGCCCTACCTGGAGCAGTACCGC
ATTGACGTGGAGCAGTTCAAAGGCCTGTTCAATCTTCTGTTCCCTTGGGCCAACGGATCC
CACTCAGACCCCCTGACTTTGCGCTTCTTCCGTCTCCTCGACCAAAATGGAGACGCTCTC
ATCAATTTTCGGGAGTTTATTAATGGCCTTGGCGTCCTCTATCACGGGGACCTCACTGAG
AAGCTGAAGCTCCTCTACAAGATGCACGTCATACCTGAAGTCACTCATGAACAGGAAGAG
CCTGACTCTGCCTTTGAGGCCACGCAGTATTTCTTTGAAGACATCACTCCAGAAACGTCC
ATCGGTCACGACTCAAAGTGCAGAGGTGAACGGGACGATGGATTCGTCAGAGTTACATTT
AAGACTGAAAAAGTGAAGAAACTGAACACTCCTGAATATCGCCATTACCTGAAACTGTGG
AACCAGGAGACAAAACCTAAACTAGAAAACACAAAAGACCTCCCCAAGCTGAATCAGAGC
CAGTTTATCGAGCTTTGCAAGACCCTCTACAGCATGTTCAGTGAGGACGTTGCAGAGCAG
GAGCTCTATCACGCCACAGCGACAGTCACCAGTCTGCTGCTGGAGATGGGAGAGGTGGGA
AAGCTCTTCTCCTCCACTGGCAGAAAGGACCACAACATGGAGAGTAAATCAGAGCCAAGC
CTGTGTACAAGAGATGCCACAGATCCCAAAACCACCCAGGAGGCCGTGCTTGATGGCGTG
TTCCAGCAGCGGGGCCAGGGCGACGGCTTTGCTTCTGCAGGTCTGGAGACCAAGCCAAGC
CCTTGTGAGGAGGGGAAAGGGGACGAAGGGAGCGAGCAGCTGCCACCTATGCAAGACATC
AAGCTGGAGGACTCGTCTCCCAAAGACACAGGCATGTCGTCCGCCATGCTTATCTCGGAT
GATGAAACTAAAGATGACACTTCGATGTCGTCTTACTCGGTGCTCAGCGCAGGCTCCCAC
GAGCTGGATGAGAAGCTGCAGTGCGAGGACATTGCAGACGACACAGTGCTGGTGCGCAGC
GACAGCGGCCCCAGCGGTGAAAGAGGTAACCAGCCCCACGGTGGTGGACCCCATGACAGA
GGGCTGCCTCACAGCACAAGCATTGATAAAGACTGGGCCATCACGTTTGAGCAGTTCCTG
GCCTCTGTGCTCACTGAGCAGGCCCTGGTGCATTATTTTGAGAAGCCAGTGGAGGTGGCT
GCTCGTATAACTAACGCCAAGAATGTGCGGAAAGTCGGGCGCCCCTCGCTGTCGACAAGT
GACTATGAGATCTCGCTATCTGGCTAA
>OF11783-RA_aka
ATGTGGGTCAGTCCCGAAGATGTGTTACTGGCGGGCGCGTTATGGATCACCGAGAGAGCA
AATCCATATTTCATCCTTCAGAAACGGAAGGGCCACGGGGATGGAGGCGGAGGTCTGGCC
GGTTTGCTGGTCGGGACCTTGGATGTCGTCTTGGACTCCAGTGCTCGGATGGCCCCGTAT
AGGATCCTGTACCAGACTCCTGACTCTTTAGTTTACTGGATCATTGCTCATGGAACCTCC
CGCAAAGAGATCACAGAGCACTGGGAGTGGCTGGAACATAACCTGCTGCAGACTCTCTCC
ATCTTTGAGAATGAGAATGACATTACCACCTTTGTTAAAGGAAAAGTTCAGGGCATCATT
GCGGAGTACAACAAGAACCATGACGTCAAAGAGGACGACGACACAGATAAGTTCAAGGAG
GCCAGCGCCAAGTTTCGTAAGCTGTTCGGGATGCCGGAGGAGGAGAAGCTGGTCAACTAT
TACTCCTGTAGCTACTGGAAGGGCAAGGTGCCACGACAGGGATGGCTTTACCTCAGCATC
AACCACCTCTGCTTCTACTCTTACCTACTAGGAAAAGAAGCCAAGCTGGTGGTGCGTTGG
GCAGATATCACCCAGCTGGAGAAGAGCGCCACTCTCCTGCTGCCCGACGCGATCAAGGTG
AGCACCCGCATCAACGAGCACGTCTTCTCCGTCTTCCTCAACATCAACGAGACCTTTAAG
CTGGCCGAGCAGCTGGCCAACATCGCCATGCGTCAGCTCCTGGACAACAAAGGCTTTGAG
CAGGACCGCTCGCTTCCCAAGCTCAAGAAGAAGTCGCCCAAGAAGGTGTCGGCACTAAAG
AGGGACTTGGATGCGAGAGCTAAGAGTGAACGTTACCGGGCGCTCTTTCGTCTGCCCAAA
GATGAAAAACTGGACGGACACACAGACTGCACCCTCTGGACCCCCTTTAACAAGATGCAC
ATCCTGGGACAGATGTTTGTGTCCACCAACTACATCTGCTTCACCAGTAAGGAAGAGACG
CTGTGCAGCCTCATCATCCCACTACGAGAGGTGACCATTGTGGAGAAGGCAGACAGCTCC
AACGTGCTGCCCAGCCCGCTCTCCATCAGCACCAAGAACCGTATGACTTTCCTGTTTGCT
AACCTGAAGGACCGAGACTTCCTGGTCCAGAGGATTTCTGACTTCCTGCAGCAGACCACC
TCCAAGATCTACCTAGAGAGGGAGCTCACTGGCAGCCTGAACAGCTCAGACGACGAGGTT
TACTCCCAGCCTGGATCCCTGCTCTCCAGCAGCCCACAGCACAGTCTGGGCTCAGAAAGC
GAGCGTACATTCAACCTGAACGACAGCAGCGTGCCCACAGCCACACAAGCCCTGATGACC
ATGTACCGCCGCCGCTCACCTGAGGAGTTCAATCCCAAGCTGGCGAAGGAGTTCCTGAAG
GAGCAGGCATGGAAGAACCACTTTGCAGAGTACGGACAGGGGGTGTGTATGTACCGCACC
GAGAAGACAAAGGAGCTGGTCCTCAAGGGGATTCCTGAGAACATGAGAGGAGACCTGTGG
CTACTCTTCTCTGGAGCGATCAACGAGATGGCCACCCACCCTGGCTACTACGAAGACCTG
GTGGAGAAGTCGATGGGCAAATACAACCTGGCAACAGAGGAGATAGAGAGGGACCTGCAC
CGCTCTCTCCCCGAGCACCCGGCCTTTCAGAATGAGATGGGCATCGCTGCCCTCCGCAGG
GTCCTCACAGCCTACGCGTTCAGAAACCCCAACATCGGATACTGTCAGGCTATGAATATT
GTGACATCTGTGCTGCTGCTCTACGCCAAAGAAGAGGAGGCTTTTTGGCTGCTCGTGGCG
CTCTGTGAGAGGATGCTGCCTGACTACTACAACACTAGGGTCGTAGGTGCCCTGGTGGAT
CAGGGGGTGTTCGAGGAGCTGGCCCGCGAGTACGTTCCTCAGCTGTATGACTGCATGCAG
GACTTGGGTGTCATCTCCACTATCTCGCTCTCCTGGTTCCTCACCCTCTTCCTGTCGGTC
ATGCCGTTCGAGAGCGCAGTGGTGGTTGTCGACTGCTTCTTCTACGACGGCATCAAGGTC
ATCTTTCAGCTGGCGCTATCCGTACTGCACGCCAACATCCACCAGCTGCTGGGCTGCAAG
GATGACGGAGAGGCCATGACCGTGCTGGGCAGATATTTGGACAGCGTGACCAATAAGGAC
AGCACCCTCCCTCCCATCCCCCACCTGCACTCCTTACTGACAGACAATGGAGAACCCCAT
CCAGAGGTCGACATCTTCAAACTGGTCCGCAGCTCCTACGAGAAATTCGGTTCAATCCGT
GCAGATGTGATTGAACAGATGCGTTTCAAACAGAGACTGAGGGTCATCCAGACCATTGAA
GATACAACTAAACGCAACGTGGTCAGGACTATTGTAACAGAGACTGCCTTCAGTATTGAC
GAGTTGGAGGAGCTCTATGTTCTCTTCAAGGCTGAGCACCTGACCAGCTGCTACTGGGGA
GGCAGCAGCAACCCCACAGAGCGTCACGACCCCAGCCTGCCCTACCTGGAGCAATACCGC
ATTGACGTGGAGCAGTTCAAAGGCCTGTTCAATCTGCTGTTCCCCTGGGCCAACGGATCC
CACTCAGACCCCCTGGCTTTGCGCTTCTTCCGTCTCCTCGACCAAAATGGAGACACTCTC
ATCAATTTTCGGGAGTTTATTAATGGCCTTGGCGTCCTTTATCACGGAGACCTCACTGAG
AAGCTGAAGCTCCTCTACAAGATGCACGTCATACCTGAAGTCACTCATGAACAGGAAGAG
CCTGACTCTGCCTTTGAGGCCACGCAGTATTTCTTTGAAGACATCACTCCAGAAACGTCC
ATCGGTCACGACTCAAAGTGCAGAGGTGAACGGGATGATGGATTCGTCAGAGTTACATTT
AAGACTGAAAAAGTGAAGAAACTGAACACTCCTGAATATCGCCATTACCTGAAACTGTGG
AACCAGGAGACAAAACCTAAACTAGAAAACACAAAAGACCTCCCCAAGCTGAATCAGAGC
CAGTTTATCGAGCTTTGCAAGACCCTCTACAGCATGTTCAGTGAGGACGTTGCAGAGCAG
GAGCTCTATCACGCCACAGCGACAGTCACCAGTCTGCTGCTGGAGATGGGAGAGGTGGGA
AAGCTCTTCTCCTCCACTGGCAGAAAGGACCACAACATGGAGAGTAAATCAGAGCCGAGC
CTGTGTACAAGAGACACCACAGATCCCAAAACCACCCAGGAGGTCGTGCTCGATGGCGTG
TTCCAGCAGCGGGGCCAGGGCGACGGCTTTGCTTCTGCAGGTCTGGAGACCAAGCCAAGC
CCCTGTGAGGAGGGGAAAGGGGACGAAGGGAGCGAGCAGCTGCCACCTATGCAAGACATC
AAGCTGGAGGACTCGTCTCCCAAAGACACAGGCACGTCGTCCGCCATGCTTATCTCGGAT
GATGAAACTAAAGATGACACTTCGATGTCGTCTTACTCGGTGCTCAGCGCAGGCTCCCAC
GAGCTGGATGAGAAGCTGCAGTGCGAGGACATTGCAGACGACACAGTGCTGGTGCGCAGC
GACAGCGGGCCCAGCGGTGAAAGAGGTAACCAGCCCCACGGTGGCGGACCCCATGACAGA
GGGCTGCCTCACAGCACAAGCATTGATAAAGACTGGGCCATCACATTTGAGCAGTTCCTG
GCTTCGGTGCTCACTGAGCAGGCCCTGGTGCATTATTTTGAGAAGCCAGTGGAGGTGGCT
GCTCGTATAACTAACGCCAAGAATGTGCGGAAAGTCGGGCGCCCCTCGCTGTCGACAAGT
GACTATGAGATCTCGCTATCTGGCTAA
>Ecy-GLEAN-10023208_Ecy
ATGTGGGTCAGTCCCGAAGATGTGTTACTGGCGGGCGCGTTATGGATCACCGAGAGAGCA
AATCCATATTTCATCCTTCAGAAACGGAAGGGCCACGGGGATGGAGGCGGAGGTTTGGCC
GGTTTGCTGGTCGGGACCTTGGATGTCGTCTTGGACTCCAGTGCTCGGATGGCCCCGTAT
AGGATCCTGTACCAGACTCCTGACTCTTTAGTTTACTGGATCATTGCTCATGGAACCTCC
CGCAAAGAGATCACAGAGCACTGGGAGTGGCTGGAACATAACCTGCTGCAGACTCTCTCC
ATCTTTGAGAATGAGAATGACATTACCACCTTTGTTAAAGGAAAGGTTCAGGGTATCATT
GCGGAGTACAACAAGAACCATGACGTCAAAGAGGACGACGACACAGATAAGTTCAAGGAG
GCCAGCGCCAAGTTTCGTAAGCTGTTCGGGATGCCGGAGGAGGAGAAGCTGGTCAACTAT
TACTCCTGTAGCTACTGGAAGGGCAAGGTGCCACGACAGGGATGGCTTTACCTCAGCATC
AACCACCTCTGCTTCTACTCTTACCTACTAGGAAAAGAAGCCAAGTTGGTGGTGCGTTGG
GCAGATATCACCCAGCTGGAGAAGAGCGCCACCCTCCTGCTGCCCGACGCGATCAAGGTG
AGCACCCGCATCAACGAGCACGTCTTCTCCGTCTTCCTCAACATCAACGAGACCTTTAAG
CTGGCCGAGCAGCTGGCCAACATCGCCATGCGTCAGCTCCTGGACAACAAAGGCTTTGAG
CAGGACCGCTCGCTTCCCAAGCTCAAGAAGAAGTCACCCAAGAAGGTGTCGGCACTAAAG
AGGGACTTGGATGCGAGAGCTAAGAGTGAACGGTACCGGGCGCTCTTTCGTCTGCCCAAG
GATGAAAAACTGGACGGACACACAGACTGCACCCTCTGGACCCCCTTTAACAAGATGCAC
ATCCTGGGACAGATGTTTGTGTCCACCAACTACATCTGCTTCACCAGTAAGGAAGAGACG
CTGTGCAGCCTCATCATCCCACTACGAGAGGTGACCATTGTGGAGAAGGCAGACAGCTCC
AACGTGCTGCCCAGCCCGCTCTCCATCAGCACCAAGAACCGTATGACTTTCCTGTTTGCT
AACCTGAAGGACCGAGACTTCCTGGTCCAGAGGATTTCTGACTTCCTGCAGCAGACCACC
TCCAAGATCTACCTAGAGAGGGAGCTCACTGGCAGCCTGAACAGCTCAGACGACGAGGTT
TACTCCCAGCCTGGATCCCTGCTCTCCAGCAGCCCGCAGCACAGTCTGGGCTCAGAAAGT
GAGCGTACGTTCAACCTGAACGACAGCAGCGTGCCCACAGCCACACAAGCCCTGATGACC
ATGTACCGCCGCCGCTCACCTGAGGAGTTCAATCCCAAGCTGGCGAAGGAGTTCCTGAAG
GAGCAGGCGTGGAAGAACCACTTTGCAGAGTACGGACAGGGGGTGTGTATGTACCGCACC
GAGAAGACGAAGGAGCTGGTCCTCAAGGGGATTCCTGAGAGCATGAGAGGAGACCTGTGG
CTACTCTTCTCTGGAGCGATCAACGAGATGGCCACCCACCCCGGCTACTACGAAGACCTG
GTGGAGAAGTCGATGGGAAAATACAACCTGGCAACAGAGGAGATAGAGAGGGACCTGCAC
CGCTCTCTCCCCGAGCACCCGGCCTTTCAGAATGAGATGGGCATTGCCGCCCTCCGCAGG
GTCCTCACAGCCTACGCGTTCAGAAACCCCAACATCGGATACTGTCAGGCTATGAATATT
GTGACATCTGTGCTGCTGCTCTACGCCAAAGAAGAGGAGGCTTTTTGGCTGCTCGTGGCG
CTCTGTGAGAGGATGCTGCCTGACTACTACAACACTAGGGTCGTAGGTGCGCTGGTGGAT
CAGGGGGTGTTCGAGGAGCTGGCCCGCGAGTACGTTCCTCAGCTGTATGACTGCATGCAG
GACTTGGGTGTCATCTCAACTATCTCGCTCTCCTGGTTCCTCACCCTCTTCCTGTCGGTC
ATGCCGTTCGAGAGCGCAGTGGTGGTTGTCGACTGCTTCTTCTACGACGGCATCAAGGTC
ATCTTTCAGCTGGCGCTATCCGTGCTGCACGCCAACATCCACCAGCTGCTGGGCTGCAAG
GATGACGGAGAGGCCATGACCGTGCTGGGCAGATATTTGGACAGCGTGACCAATAAGGAC
AGCACTCTCCCTCCCATCCCCCACCTGCACTCCTTATTGACAGACAATGGAGAACCCCAT
CCAGAGGTGGACATCTTCAAACTGGTCCGCAGCTCCTACGAGAAATTCGGTTCAATCCGT
GCAGATGTGATTGAACAGATGCGTTTCAAACAGAGACTGAGGGTCATCCAGACCATTGAA
GATACAACTAAACGCAACGTGGTCAGGACTATTGTAACAGAGACTGCCTTCAGTATTGAC
GAGTTGGAGGAGCTCTATGTTCTCTTCAAGGCTGAGCACCTGACCAGCTGCTACTGGGGA
GGCAGCAGCAACCCCACAGAACGTCACGACCCCAGCCTGCCCTACCTGGAGCAGTACCGC
ATCGACGTGGAGCAGTTCAAAGGCCTGTTCAATCTGCTGTTCCCCTGGGCCAACGGATCC
CACTCAGACCCCCTGGCTTTGCGCTTCTTCCGTCTCCTCGACCAAAATGGAGACACTCTC
ATCAATTTTCGGGAGTTTATTAATGGCCTTGGTGTCCTTTATCACGGAGACCTTACTGAG
AAGCTGAAGCTCCTCTACAAGATGCACGTCATACCTGGTGATCACCATGAACAGGAAGAG
CCTGACTCTGCCTTTGAGGCCACGCAGTATTTCTTTGAAGACATCACTCCAGAAACGTCC
ATTGGTCACGACTCAAAGTGCAGAGGTGAACGGGATGATGGATTCGTCAGAGTTACATTT
AAGACTGAAAAAGTGAAGAAACTAAACACTCCTGAATATCGCCATTACCTGAAACTGTGG
AACCAGGAGACAAAACCTAAACTAGAAAACACAAAAGACCTCCCCAAGCTGAATCAGAGC
CAGTTTATCGAGCTTTGCAAGACCCTCTACAGCATGTTCAGTGAGGACGTTGCAGAGCAG
GAGCTCTATCACGCCACAGCGACAGTCACCAGTCTGCTGCTGGAGATGGGAGAGGTGGGA
AAGCTCTTCTCCTCCACTGGCAGAAAGGACCACAACATGGAGAGTAAATCAGAGCCGAGC
CTGTGTACAAGAGAAGCCACGGATCCCAAAACTACCCAGGAGGCCGTGATCGATGGAGTG
TTCCAGCAGCGGGGCCAGGGCGACGGCTTTGCCTCTGCAGGTCTGGAGACCAAGCCAAGC
CCCTGTGAGGAGGGGAAAGGGGACGAAGGGAGCGAGCAGCTGCCACCTATGCAAGACATC
AAGCTGGAGGACTCGTCTCCCAAAGACACAGGCACGTCGTCCGCCATGCTTATCTCGGAT
GATGAAACTAAAGATGACACTTCGATGTCGTCTTACTCGGTGCTCAGCGCAGGCTCCCAC
GAGCTGGATGAGAAGCTGCAGTGCGAGGACATTGCAGACGACACAGTGCTGGTGCGCAGC
GACAGCGGGCCCAGCGGTGAAAGAGGTAACCAGCCCCACAGTAGCGGACCCCATGACAGA
GGGCTGCCTCACAGCACAAGCATTGATAAAGACTGGGCCATCACATTTGAGCAGTTCCTG
GCCTCGGTGCTCACTGAGCAGGCCCTGGTGCATTATTTTGAGAAGCCAGTGGAGGTGGCT
GCTCGTATAACTAACGCCAAGAATGTGCGGAAAGTCGGGCGCCCCTCGCTGTCGACAAGT
GACTATGAGATCTCGCTATCTGGCTAA
