# Supplementary material for: Chromosome-Level Genome Assembly of the Speckled Blue Grouper (Epinephelus cyanopodus) Provides Insight into Its Adaptive Evolution
Source: Biology (Basel). 2022 Dec 13;11(12):1810. doi: 10.3390/biology11121810 (PMC9775623; doi:10.3390/biology11121810)
Supplement: Supplementary file 1 [file biology-11-01810-s001.zip › Supplemental Data/HO01741.align]

>Ecy-GLEAN-10023213_Ecy
ATGTTG----------------------ACCACTTGTATGACA-----------------
----------GACTGGC--------------TTAC-------------------------
---------------TTCTCTGTG---------------TAAATGGAGACAG---GCTTA
CCAGTTTAGCTCA--------TCTCAG---CCCATCAGTAGCAC---------TAAGAAG
ATTCAGCCACAGCTGAGGC-----------------------------------------
---------------------TGCCAACCATGCTGGCGAACAAAGACCCGCTGTTTCTGA
CGGGGGTGACCTTCCCTTCAGAGTATCCTGCTAGCCCGGAGACACTAGTCAAGCTAACTG
TGTATGATGCAAAGGACAAGGCCCAGGAATCA----------------------------
-----------------------AGCAGCTTCCTGGGCAGTGCCACATTTTCAGTAGGCG
ATCTGCTGAGGGCTAAAGATGAACGACTGACCTTGAGTCTCAGGTCATCTGATGGTGTGT
GCACAGCAGGAACAGTGGTGGTGAGCCGTCTGAAGATGGGGGAGATGGAGGAAGTTGATG
TTGACCACATCACCACCGACATACCGTCACACAAGTGTCCCTTGGTTTGTGAGTCTGCGT
CCCATGCCTGCATCGACAGAGAAAATAACCCACTCACAGGGCCAGTGTTCAAGAACCCGA
TATGCAAGGTGTACAGATTTCAAACCGTGGACAGCAAGTGGATGCTTGTGCGGGAACAAA
TGGAGGAGTGCACGTTGTCCTTTAGCATCCCCAAACAGCTGCTCTCTCTGTATATTCAGG
AGGACATGAGCAGGGTGCAGGACCTGAGGGAGCTGGGAGAGCTTTCTCCTCACTGGGACA
ACTTAAGGAAAGAGGTGATGACACGATACGGAGGAATCATCAGCTCCTACCAGGAGACTC
TGGCTGAACTGGACAAGATTACTGGTCGTTCATTCAAGCCAAGCTGCTGCAAAGCCCAGA
AATCTCTGGAGTTCATCCCAATAAACTTGCACACCCAGAGGATGAGGGTGACGTGCCCCA
GAAAAACAGATGCATTCTATGACATTGTAACTGTCGGTGCCCCTGCAGCCCATTTCCAGG
GCTTCAAGTGTGGAGGTCTGCAGCGTCTCCTCAGCAGATATGAAGCGGAGAAAAAGAGCT
TCAGCACTGCCTACCAGTGTATCTACTACTCCCCAGAGCACACAGCCAAAGCTCAGGAGG
TACTCAGCACCATGAGCCTCCTCCAACCTCTCATCACGAGCTTAGCGGACCAGCTCCTCC
AGGCTGCCCAGGAGCACTCTTCCCCTGGACTGAGGGATGCACTCAAGAACCTTTCTGACA
AGACAGAACAATTTGTTCACACACTTAAGGATGAATTGGTCAAAAGTGCGCTCTTGGCAC
TGCATGCAGCACGACCCGGATACGTTTCCAAGAACCAGAAGCAAAACGTGGTGCAAGGAG
GCCAACACCAAGGCCACATCCAGCAGGACCAGAATCAGAGCCCAGTCCAGGGACTTCCAG
GCCACAGTCCGACCACGTCGATCACTGACAACACACCTGTGTGTAATAACGTGGAAGGAT
CTCAGACCACAACTAGAGGAGAAGGTGGGCCATTAAAGCACCAAGACTCTATACCACACC
ATAAAGAGTACGACGAGGAGGAATGGGACAGGGTGTGGGCCAACGTGGCCAAATGTCTCA
ACTGTGTAATCGCCATGGTGGATAAACTCCAGGAGGAAGACAACAGCAAGCAGGAGCCGG
TCCCCGAGCAGCAGCTCGCTGATGTCATCACCTCACACAACCCCGGCGACTGGAGGGAGC
AGCTGCGTCCTCTGGTGACCAGGTTAACTGAGTGTGTGATGGAGGTGGTGGAGAAGGCAA
AGAGAGCCATGACCTTTGTGCTCCTGCAGGAGGCAGCCTGCAGCATTCCACAGGGCTTCC
TCCTCCAACAGAGGCGAGACGTGGTCTTCAGTCAGGCACTGGCAGCTTTAGCCTGTGGTT
TTGTCATGAGGCTGTACGCAGGAATGCAGGACCAAGGCTTCCTGAGGCAGCTCCACCTGG
TTGGCCTGGTGGCCCAGTTTGAGAGTCTGCTCAGCACGTACAGTGAGGAGATCGGCATGC
TGGAGGACATGGAGGTTGGAATCTCAGACCTGCAGAGAGTCGTGTTCCAGATTACAGAGG
CCAAGACAGACGACCTCAGTGACCTCCAGCCTTTAGTGTGTGGCCGAC---G--------
-------------------------------AGACCACTTCACTGTAGAAGTGCCATTAC
CAAGACTGGTTTTCCAGACCTTGCCAGAGGAGATCAAGGAGGGCAAGCCTCTACGAGTAT
TCCCAGTGCTGTTTAACGTGGGCATCAATGAACAGCAAACTATAGCAGAGAGGTTTGGCG
ATATCTCTCTACAAGAAAGAATAAACCAGAGGAACTTTGAGATGTTAGAAGCCTATTACA
AATCATTAAGTGAAAAGGTGCCACTAGAATGTCTACCGTGTTTTCAGACACAGACTGACA
TAAAGGAATTACTTGAAACCCTGGGCCAGAATGTAGTTACAAAGAAGAGAAAGAATGTGG
AGATACTATGGATTGCTGGAACGATCTGCCGAAGGTTAAATGGCATCAGGTTTACCAGCT
GTAAAAGTGCCAAAGACCGGACATCCATGTCTGTCACATTAGAGCAGTGTGCTCTCCTAC
GTGATGAACACCAGCTCAGCAAGGATTTCTTCATCCGTGCTCTGGACTGTATGCGGAG--
---------AGAGGGATGTC--GCATTGAGAATGTTCAAAAGAATATTAGAGC-----CA
GGAAATATGCCTTCAACATG----TTGCAGCTGATGGCC---TTTCCCAAGTGCTACCGA
CCACCGGAGGGGACGTACGGC-AAAGTTGACTCTTG------------------------
-A
>E.fuscoguttatus.31540_fus
ATGGAGGACGGCACCCAACAACTGGGACACTGCATGGTTGACATGAAGGAGCTGAGTGCC
AACCCTGAAGGACTGACCGCTGCCGGTG---TTATTCTAACACCCAAGCTGCCTCAGGTG
GAGTTCAGCC-----TTGCCTGTAATGATCTGGTGGCCTCAGGCAGAGACAGGAAGCCCA
ATGCTTTGGTCCAGGTGGCTGTCATAGATCCCCACAAGCAGCACCTCGTCTCTCATGCCT
GCACAGAGATAGTGGAGGCTTACCAGTTTAGCTCATCTCAGCCCATCAGTAGCACTAAGA
AGATTCAGCCACAGCTGAGGCTGCCAACCATGCTGGCGAACAAAGACCCGCTGTTTCTGA
CGGGGGTGACCTTCCCTTCAGAGTATCCTGCTAGCCCGGAGACACTAGTCAAGCTAACTG
TGTATGATGCAAAGGACAAGGCCCAGGAATCA----------------------------
-----------------------AGCAGCTTCCTGGGCAGTGCCACATTTTCAGTAGGCG
ATCTGCTGAGGGCTAAAGATGAACGACTGACCTTGAGTCTCAGGTCATCTGATGGTGTGT
GCACAGCAGGAACAGTGGTGGTGAGCCGTCTGAAGATGGGGGAGATGGAGGAAGTTGACG
TTGACCACATCACCACCGACATACCGTCACACAAGTGTCCCTTGGTTTGTGAGTCTGCGT
CCCATGCCTGCATCGACAGAGAAAATAACCCACTTACAGGGCCAGTGTTCAAGAACCCGA
TATGCAAGGTGTACAGATTTCAAACCGTGGACAGCAAGTGGATGCTTGTGCGGGAACAAA
TGGAGGAGTGCACGTTGTCCTTTAGCATCCCCAAACAGCTGCTCTCACTGTATATTCAGG
AGGACATGAGCAGGGTGCAGGACCTGAGGGAGCTGGGGGAGCTTTCTCCTCACTGGGACA
ACTTAAGGAAAGAGGTGATGACACGATACGGAGGAATCATCAGCTCCTACCAGGAGACTC
TGGCTGAACTGGACAAGATTACTGGTCGTTCATTCAAGCCAAGCTGCTGCAAAGCCCAGA
AATCTCTGGAGTTCATCCCAATAAACTTGCACACCCAGAGGATGAGGGTGACGTGCCCCA
GAAAAACAGATGCATTCTATGACATTGTAACTGTCGGTGCCCCTGCAGCCCATTTCCAGG
GCTTCAAGTGTGGAGGTCTGCAGCGTCTCCTCAGCAGATATGAAGCAGAGAAAAAGAGCT
TCAGCACTGCCTACCAGTGTATCTACTACTCCCCAGAGCACACAGCCAAAGCTCAGGAGG
TACTCAGCACCATGAGCCTCCTCCAACCTCTCATCACGAGCTTAGCGGACCAGCTCCTCC
AGGCTGCCCAGGAGCACTCTTCCCCTGGACTGAGGGATGCACTCAAGAACCTTTCTGACA
AGACAGAACAATTTGTTCACACACTTAAGGATGAATTGGTCAAAAGTGCGCTCTTGGCAC
TGCATGCAGCACGACCCGGATACGTTTCCAAGAACCAGAAGCAAAACGTGGTGCAAGGAG
GCCAACACCAAGGCCACATCCAACAGGACCAGAACCAGAGCCCAGTCCAGGGACTTCCAG
GCCACAGTCCAACCACGTCGATCACTGACAACACACCTGTGTGTAATAACGTGGAAGGAT
CTCAGACCATGACTAGAGGAGAAGGTGGGCCATTAAAGCACCAAGACTCCATACCACACC
ATAAAGAGTACGACGAGGAGGAATGGGACAGGGTGTGGGCCAACGTGGCCAAATGTCTCA
ACTGTGTAATCGCCATGGTGGATAAACTCCAGGAGGAAGACAACAGCAAGCAGGAGCCGG
TCCCCGAGCAGCAGCTCGCTGATGTCATCACCTCACACAACCCCGGCGACTGGAGGGAGC
AGCTGCGTCCTCTGGTGACCAGGTTAACTGAGTGTGTGATGGAGGTGGTGGAGAAGGCAA
AGAGAGCCATGACCTTTGTGCTCCTGCAGGAGGCAGCCTGCAGCATTCCACAGGGCTTCC
TCCTCCAACAGAGGCGAGACGTGGTCTTCAGTCAGGCACTGGCAGCCTTAGCCTGTGGTT
TTGTCATGAGGCTGTACGCAGGAATGCAGGACCAAGGCTTCCTGAGGCAGCTCCACCTGG
TTGGCCTGGTGGCCCAGTTTGAGAGTCTGCTCAGCACCTACAGTGAGGAGATCGGCATGC
TGGAGGACATGGAGGTTGGAATCTCAGACCTGCAAAGAGTCGTGTTCCAGATTACAGAGG
CCAAGACAGACGACCTCAGTGACCTCCAGCCTTTAGTGTGTGGCCGAC---G--------
-------------------------------AGACCACTTCACTGTAGAAGTGCCATTAC
CACGACTGGTTTTCCAGACCTTGCCAGAGGAGATCAAGGAGGGCAAGCCTCTACGAGTAT
TCCCGGTGCTGTTTAACGTGGGCATCAATGAACAGCAAACTATAGCAGAGAGGTTTGGCG
ATATCTCTCTACAAGAAAGAATAAACCAGAGGAACTTTGAGATGTTAGAAGCCTATTACA
AATCATTAAGTGAAAAGGTGCCACTAGAATGTCTACCGTGTTTTCAGACACAGACTGACA
TAAAGGAATTACTTGAAACCCTGGGCCAGAATGTAGTTACAAAGAAGAGAAAGAATGTGG
AGATACTATGGATTGCTGGAACGATCTGCCGAAGGTTAAATGGCATCAGGTTTACCAGCT
GTAAAAGTGCCAAAGACCGGACATCCATGTCTGTCACATTAGAGCAGTGTGCTCTCCTAC
GTGATGAACACCAGCTCAGCAAGGATTTCTTCATCCGTGCTCTGGACTGTATGCGGAG--
---------AGAGGGATGTC--GCATTGAGAATGTTCAAAAGAATATTAGAGC-----CA
GGAAATACGCCTTCAACATG----TTGCAGCTGATGGCC---TTTCCCAAGTGCTACCGA
CCACCGGAGGGGACGTATGGC-AAAGTTGACTCTTG------------------------
-A
>OF11787-RA_aka
ATGGAGGACGGCACCCAACAACTGGGACACTGCATGGTTGACATGAAGGAGCTGAGTGCC
AACCCTGAAGGACTGACCGCTGCTGGTG---TTATTCTAACACCCAAGCTGCCTCAGGTG
GAGTTCAGCC-----TTGCCTGTAATGATCTGGAGGCCTCAGGCAGAGACAGGAAGCCCA
ATGCTTTGGTCCAGGTGGCTGTCATAGATCCCCACAAGCAGCACCTCGTCTCTCATGCCT
GCACAGAGATAGTGGAGGC-----------------------------------------
-------------------------------------TAACAAAGACCCGCTGTTTCTGA
CGGGGGTGACCTTCCCTTCAGAGTATCCTGCTAGCCCGGAGACACTAGTCAAGCTAACTG
TGTATGATGCAAAGGACAAGGCCCAGGAATCA----------------------------
-----------------------AGCAGCTTCCTGGGCAGTGCCACATTTTCAGTAGGCG
ATCTGCTGAGGGCTAAAGATGAACGACTGACCTTGAGTCTCAGGTCATCTGATGGTGTGT
GCACAGCAGGAACAGTGGTGGTGAGCCGTCTGAAGATGGGGGAGATGGAGGAAGTTGACG
TTGACCACATCACCACCGACATACCGTCACACAAGTGTCCCTTGGTTTGTGAGTCTGCGT
CCCATGCCTGCATCGACAGAGAAAATAACCCACTCACAGGGCCAGTGTTCAAGAACCCGA
TATGCAAGGTGTACAGATTTCAAACCGTGGACAGCAAGTGGATGCTTGTGCGGGAACAAA
TGGAGGAGTGCACGTTGTCCTTTAGCATCCCCAAACAGCTGCTCTCGCTGTATATTCAGG
AGGACATGAGCAGGGTGCAGGACCTGAGGGAGCTGGGAGAGCTTTCTCCTCACTGGGACA
ACTTAAGGAAAGAGGTGATGACACGATACGGAGGAATCATCAGCTCCTACCAGGAGACTC
TGGCTGAACTGGACAAGATTACTGGTCGTTCATTCAAGCCAAGCTGCTGCAAAGCCCAGA
AATCTCTGGAGTTCATCCCAATAAACTTGCACACCCAGAGGATGAGGGTGACGTGCCCCA
GAAAAACAGATGCATTCTATGACATTGTAACTGTCGGTGCCCCTGCAGCCCATTTCCAGG
GCTTCAAGTGTGGAGGTCTGCAGCGTCTCCTCAGCAGATATGAAGCAGAGAAAAAGAGCT
TCAGCACTGCCTACCAGTGTATCTACTACTCCCCAGAGCACACAGCCAAAGCTCAGGAGG
TACTCAGCACCATGAGCCTCCTCCAACCTCTCATCACGAGCTTAGCGGACCAGCTCCTCC
AGGCTGCCCAGGAGCACTCTTCCCCTGGACTGAGGGATGCACTCAAGAACCTTTCTGACA
AGACAGAACAATTTGTTCACACACTTAAGGATGAATTGGTCAAAAGTGCGCTCTTGGCAC
TGCATGCAGCACGACCCGGATACGTTTCCAAGAACCAGAAGCAAAATGTGGTGCAAGGAG
GCAAACACCAAGGCCACATCCAACAGGACCAGAACCAGAGCCCAGTCCAGGGACTTCCAG
GCCACAGTCCAACCACGTCGATCACTGACAACACACCTGTGTGTAATAACGTGGAAGGAT
CTCAGACCACAACTAGAGGAGAAGGTGGGCCATTAAAGCACCAAGACTCCATACCACACC
ATAAAGAGTATGACGAGGAGGAATGGGACAGGGTGTGGGCCAACGTGGCCAAATGTCTCA
ACTGTGTAATCGCCATGGTGGATAAACTCCAGGAGGAAGACAACAGCAAGCAGGAGCCGG
TCCCTGAGCAGCAGCTCGCTGATGTCATCACCTCACACAACCCCGGCGACTGGAGGGACC
AGCTGCGTCCTCTGGTGACCAGGTTAACTGAGTGTGTGATGGAGGTGGTGGAGAAGGCAA
AGAGAGCCATGACCTTTGTGCTCCTGCAGGAGGCAGCCTGCAGCATTCCACAGGGCTTCC
TCCTCCAACAGAGGCGAGACGTGGTCTTCAGTCAGGCACTGGCAGCTTTAGCCTGTGGTT
TTGTCATGAGGCTGTATGCAGGAATGCAGGACCAAGGCTTCCTGAGGCAGCTCCACCTGG
TTGGCCTGGTGGCCCAGTTTGAGAGTCTGCTCAGCACCTACAGTGAGGAGATCGGCATGC
TGGAGGACATGGAGGTTGGAATCTCAGACCTGCAGAGAGTCGCGTTCCAGATTACAGAGG
CCAAGACAGACGACCTCAGTGACCTCCAGCCTTTAGTGTGTGGCCGAC---G--------
-------------------------------AGACCACTTCACTGTAGAAGTGCCATTAC
CACGACTGGTTTTCCAGACCTTGCCAGAGGAGATCAAGGAGGGCAAGCCTCTACGAGTAT
TCCCAGTGCTGTTTAACGTGGGCATCAATGAACAGCAAACTATAGCAGAGAGGTTTGGCG
ATATCTCTCTACAAGAAAGAATAAACCAGAGGAACTTTGAGATGTTAGAAGCCTATTACA
AATCATTAAGTGAAAAGGTGCCACTAGAATGTCTACCGTGTTTTCAGACACAGACTGACA
TAAAGGAATTACTTGAAACCCTGGGCCAGAATGTAGTTACAAAGAAGAGAAAGAATGTGG
AGATACTATGGATTGCTGGAACGATCTGCCGAAGGTTAAATGGCATCAGGTTTACCAGCT
GTAAAAGTGCCAAAGACCGGACATCCATGTCTGTCACATTAGAGCAGTGTGCTCTCCTAC
GTGATGAACACCAGCTCAGCAAGGATTTCTTCATCCGTGCTCTGGACTGTATGCGGAG--
---------AGAGGGATGTC--GCATTGAGAATGTTCAAAAGAATATTAGAGC-----CA
GGAAATATGCCTTCAACATG----TTGCAGCTGATGGCC---TTTCCCAAGTGCTACCGA
CCACCGGAGGGGACGTACGGC-AAAGTTGACTCTTG------------------------
-A
>Epmoa-GLEAN-10019727_moa
ATGGAGGACGGCACCCAACAACTGGGACACTGCATGGTTGACATGAAGGAGCTGAGTGCC
AACCCTGAAGGACTGACCGCTGCCGGTGAGCTCACTGCACTGTGTTGTCTGTCT------
--GTCTGTCCCTTAATCTCCTGTAATGATCTGGTGGCCTCAGGCAGAGACAGGAAGCCCA
ATGCTTTGGTCCAGGTGGCTGTCATAGATCCCCACAAGCAGCACCTCGTCTCTCATGCCT
GCACAGAGATAGTGGAGGC-----------------------------------------
-------------------------------------GAACAAAGACCCGCTGTTTCTGA
CGGGGGTGACCTTCCCTTCAGAGTATCCTGCTAGCCCGGAGACACTAGTCAAGCTAACTG
TGTATGATGCAAAGGACAAGGCCCAGGAATCAGTGAGTAAACAGTGGCTGCGCTATTTTG
TTCTTCTCTGTCTGGTTCTACAGAGCAGCTTCCTGGGCAGTGCCACATTTTCAGTAGGCG
ATCTGCTGAGGGCTAAAGATGAACGACTGACCTTGAGTCTCAGGTCATCTGATGGTGTGT
GCACAGCAGGAACAGTGGTGGTGAGCCGTCTGAAGATGGGGGAGATGGAGGAAGTTGACG
TTGACCACATCACCACCGACATACCGTCACACAAGTGTCCCTTGGTTTGTGAGTCTGCGT
CCCATGCCTGCATCGACAGAGAAAATAACCCACTCACAGGGCCAGTGTTCAAGAACCCGA
TATGCAAGGTGTACAGATTTCAAACCGTGGACAGCAAGTGGATGCTTGTGCGGGAACAAA
TGGAGGAGTGCACGTTGTCCTTTAGCATCCCCAAACAGCTGCTCTCGCTGTATATTCAGG
AGGACATGAGCAGGGTGCAGGACCTGAGGGAGCTGGGGGAGCTTTCTCCTCACTGGGACA
ACTTAAGGAAAGAGGTGATGACACGATACGGAGGAATCATCAGCTCCTACCAGGAGACTC
TGGCTGAACTGGACAAGATTACTGGTCGTTCGTTCAAGCCAAGCTGCTGCAAAGCCCAGA
AATCTCTGGAGTTCATCCCAATAAACTTGCACACCCAGAGGATGAGGGTGACGTGCCCCA
GAAAAACAGATGCATTCTATGACATTGTAACTGTCGGTGCCCCTGCAGCCCATTTCCAGG
GCTTCAAGTGTGGAGGTCTGCAGCGTCTCCTCAGCAGATATGAAGCAGAGAAAAAGAGCT
TCAGCACTGCCTACCAGTGTATCTACTACTCCCCAGAGCACACAGCCAAAGCTCAGGAGG
TACTCAGCACCATGAGCCTCCTCCAACCTCTCATCACGAGCTTAGCGGACCAGCTCCTCC
AGGCTGCCCAGGAGCACTCTTCCCCTGGACTGAGGGATGCACTCAAGAACCTTTCTGACA
AGACAGAACAATTTGTTCACACACTTAAGGATGAATTGGTCAAAAGTGCGCTCTTGGCAC
TGCATGCAGCACGACCCGGATACGTTTCCAAGAACCAGAAGCAAAACGT-----------
------------------------------------------------------------
------------------------------------------------------------
----GACCATGACTAGAGGAGAAGGTGGGCCATTAAAGCACCAAGACTCCATACCACACC
ATAAAGAGTACGACGAGGAGGAATGGGACAGGGTGTGGGCCAACGTGGCCAAATGTCTCA
ACTGTGTAATCGCCATGGTGGATAAACTCCAGGAGGAAGACAACAGCAAGCAGGAGCCGG
TCCCCGAGCAGCAGCTCGCTGATGTCATCACCTCACACAACCCCGGCGACTGGAGGGAGC
AGCTGCGTCCTCTGGTGACCAGGTTAACTGAGTGTGTGATGGAGGTGGTGGAGAAGGCAA
AGAGAGCCATGACCTTTGTGCTCCTGCAGGAGGCAGCCTGCAGCATTCCACAGGGCTTCC
TCCTCCAACAGAGGCGAGACTTGGTCTTCAGTCAGGCACTGGCAGCCTTAGCCTGTGGTT
TTGTCATGAGGCTGTATGCAGGAATGCAGGACCAAGGCTTCCTGAGGCAGCTCCACCTGG
TTGGCCTGGTGGCCCAGTTTGAGAGTCTGCTCAGCACCTACAGTGAGGAGATCGGCATGC
TGGAGGACATGGAGGTTGGAATCTCAGACCTGCAGAGAGTCGTGTTCCAGATTACAGAGG
CCAAGACAGACGACCTCAGTGACCTCCAGCCTTTAGTGTGTGGCCGACGCAGGTCAGTAC
ACTGTGAGGAACAAGTGCAGATAACTCAATTAGACCACTTCACTGTAGAAGTGCCATTAC
CACGACTGGTTTTCCAGACCTTGCCAGAGGAGATCAAGGAGGGCAAACCTCTACGAGTAT
TCCCGGTGCTGTTTAACGTGGGCATCAATGAACAGCAAACTATAGCAGAGAGGTTTGGCG
ATATCTCTCTACAAGAAAGAATAAACCAGAGGAACTTTGAGATGTTAGAAGCCTATTACA
AATCATTAAGTGAAAAGGTGCCACTAGAATGTCTACCGTGTTTTCAGACACAGACTGACA
TAAAGGAATTACTTGAAACCCTGGGCCAGAATGTAGTTACAAAGAAGAGAAAGAATGTGG
AGATACTATGGATTGCTGGAACGATCTGCCGAAGGTTAAATGGCATCAGGTTTACCAGCT
GTAAAAGTGCCAAAGACCGGACATCCATGTCTGTCACATTAGAGCAGTGTGCTCTCCTAC
GTGATGAACACCAGCTCAGCAAGGATTTCTTCATCCGTGCTCTGGACTGTATGCGGAGTC
GACTGACCCAGGGAGACATTGGGCAGTGGGAGGACCCTGAGG----CTGGCGCCGTGACA
GAGAACAAACCAGCGTCACGACACTTTTACCCCATTGCCCTGCTGCTCGTTAGCTCGCAC
TTACT-----GGTTGTGTGGCTCATTTTAAGTCTTGTTTTTCTGCTTGCAAAATATCAAT
AA
>XP-033480484.1_lan
ATGGAGGACGGCACCCAACAACTGGGACACTGCATGGTTGACATGAAGGAGCTGAGTGCC
AACCCTGAAGGACTGACCGCTGCCGGTG---TTATTCTAACACCCAAGCTGCCTCAGGTG
GAGTTCAGCC-----TTGCCTGCAATGATCTGGTGGCCTCAGGCAGAGACAGGAAGCCCA
ATGCTTTGGTCCAGGTGGCTGTCATAGATCCCCACAAGCAGCACCTCGTCTCTCATGCCT
GCACAGAGATAGTGGAGGC-----------------------------------------
-------------------------------------GAACAAAGACCCGCTGTTTCTGA
CAGGGGTGACCTTCCCTTCAGAGTATCCTGCTAGCCCGGAGACACTAGTCAAGCTAACTG
TGTATGATGCAAAGGACAAGGCCCAGGAATCA----------------------------
-----------------------AGCAGCTTCCTGGGCAGTGCCACATTTTCAGTAGGTG
ATCTGCTGAGGGCTAAAGATGAACGACTGACCTTGAGTCTCAGGTCATCTGATGGTGTGT
GCACAGCAGGAACAGTGGTGGTGAGCCGTCTGAAGATGGGGGAGATGGAGGAAGTTGACG
TTGACCACATCACCACCGACATACCGTCACACAAGTGTCCCTTGGTTTGTGAGTCTGCGT
CCCATGCCTGCATCGACAGAGAAAATAACCCACTCACAGGGCCAGTGTTCAAGAACCCGA
TATGCAAGGTGTACAGATTTCAAACTGTGGACAGCAAGTGGATGCTTGTGCGGGAACAAA
TGGAAGAGTGCACGTTGTCCTTTAGCATCCCCAAACAGCTGCTCTCGCTGTATATTCAGG
AGGACATGAGCAGGGTGCAGGACCTGAAGGACCTGGGGGAGCTTTCTCCTCACTGGGACA
ACTTAAGGAAAGAGGTGATGACACGATACGGAGGAATCATCAGCTCCTACCAGGAGACTC
TGGCTGAACTGGACAAGATTACTGGTCGTTCATTCAAGCCAAGCTGCTGCAAAGCCCAGA
AATCTCTGGAGTTCATCCCAATAAACTTGCACACCCAGAGGATGAGGGTGACGTGCCCCA
GAAAAACAGATGCATTCTATGACATTGTAACTGTCGGTGCCCCTGCAGCCCATTTCCAGG
GCTTCAAGTGTGGAGGTCTGCAGCGTCTCCTCAGCAGATATGAAGCAGAGAAAAAGAGCT
TCAGCACTGCCTACCAGTGTATCTACTACTCCCCAGAGCACACAGCCAAAGCTCAGGAGG
TACTCAGCACCATGAGCCTCCTCCAACCTCTCATCACGAGCTTAGCGGACCAGCTCCTCC
AGGCTGCCCAGGAGCACTCTTCCCCTGGACTGAGGGATGCACTCAAGAACCTTTCTGACA
AGACAGAACAATTTGTTCACACACTTAAGGATGAATTGGTCAAAAGTGCGCTCTTGGCAC
TGCATGCAGCACGACCCGGATACGTTTCCAAGAACCAGAAGCAAAACGTGGTGCAAGGAG
GCCAACACCAAGGCCACATCCAACAGGACCAGAACCAGAGCCCAATCCAGGGACTTCCAG
GCCACAGTCCAACCACGTCGATCACTGACAACACACCTGTGTGTAATAACGTGGAAGGAT
CTCAGACCACGACTAGAGGAGAAGGTGGGCCATTAAAGCACCAAGACTCCATACCACACC
ATAAAGAGTACGACGAGGAGGAATGGGACAGGGTGTGGGCCAACGTGGCCAAATGTCTCA
ACTGTGTAATCGCCATGGTGGATAAACTCCAGGAGGAAGACAACAGCAAGCAGGAGCCGG
TCCCCGAGCAGCAGCTCGCTGATGTCATCACCTCACACAACCCCGGCGACTGGAGGGAGC
AGCTGCGTCCTCTGGTGACCAGGTTAACTGAATGTGTGATGGAGGTGGTGGAGAAGGCAA
AGAGAGCCATGACCTTTGTGCTCCTGCAGGAGGCAGCCTGCAGCATTCCACAGGGCTTCC
TCCTCCAACAGAGGCGAGACGTGGTCTTCAGTCAGGCATTGGCAGCCTTAGCCTGTGGTT
TTGTCATGAGGCTGTACGCAGGAATGCAGGACCAAGGCTTCCTGAGGCAGCTCCACCTGG
TTGGCCTGGTGGCCCAGTTTGAGAGTCTGCTCAGCACCTACAGTGAGGAGATCGGCATGC
TGGAGGACATGGAGGTTGGAATCTCAGACCTGCAGAGAGTCGTGTTCCAGATTACAGAGG
CCAAGACAGACGACCTCAGTGACCTCCAGCCTTTAGTGTGTGGCCGAC---GGTCAGTAC
ACTGTGAGGAACAAGTGCAGATAACTCAATTAGACCACTTCACTGTAGAAGTGCCATTAC
CACGACTGGTTTTCCAGACCTTGCCAGAAGAGATCAAGGAGGGCAAGCCTCTACGAGTAT
TCCCGGTGCTGTTTAACGTGGGCATCAATGAACAGCAAACTATAGCAGAGAGGTTTGGCG
ATATCTCTCTACAAGAAAGAATAAACCAGAGGAACTTTGAGATGTTAGAAGCCTATTACA
AATCATTAAGTGAAAAGGTGCCACTAGAATGTCTACCGTGTTTTCAGACACAGACTGACA
TAAAGGAATTACTTGAAACCCTGGGCCAGAATGTAGTTACAAAGAAGAGAAAGAATGTGG
AGATACTATGGATTGCTGGAACGATCTGCCGAAGGTTAAATGGCATCAGGTTTACCAGCT
GTAAAAGTGCCAAAGACCGGACATCCATGTCTGTCACATTAGAGCAGTGTGCTCTCCTAC
GTGATGAACACCAGCTCAGCAAGGATTTCTTCATCCGTGCTCTGGACTGTATGCGGAGTC
GACTGACCCAGGGAGACATTGGGCAGTGGGAGGACCCTGAGG----CTGGCGCCGTGACA
GAGAACAAACCAGCGTCACGACACTTTTACCCCATTGCCCTGCTGCTCGTTAGCTCGCAC
TTACT-----GGTTGTGTGGCTCATTTTAAGTCTTGTTTTTCTGCTTGCAAAATATCAAT
AA
>C.altivelis-GLEAN-10025806_alt
ATGGAGGACGGCACCCAACAATTGGGACATTGCATGGTTGACATGAAGGAGCTGAGTGCC
AACCCTGAAGGACTGACCGCTGCCGGTG---TTATTCTAACACCCAAGCTGCCTCAGGTG
GAGTTCAGCC-----TTGCCTGTAATGATCTGGTGGCCTCAGGCAGAGACAGGAAGCCCA
ATGCTTTGGTCCAGGTGGCTGTCATAGATCCCCACAAGCAGCACCTCGTCTCTCATGCCT
GCACAGAGATAGTGGAGGC-----------------------------------------
-------------------------------------GAACAAAGACCCGCTGTTTCTGA
CGGGGGTGACCTTCCCTTCAGAGTATCCTGCTAGCCCGGAGACACTAGTCAAGCTAACTG
TGTATGATGCAAAGGACAAGGCCCAGGAATCA----------------------------
-----------------------AGCAGCTTCCTGGGCAGTGCCACATTTTCAGTAGGCG
ATCTGCTGAGGGCTAAAGATGAACGACTGACCTTGAGTCTCAGGTCATCTGATGGTGTGT
GCACAGCAGGAACAGTGGTGGTGAGCCGTCTGAAGATGGGGGAGATGGAGGAAGTTGACG
TTGACCACATCACCACCGACATACCGTCACACAAGTGTCCCTTGGTTTGTGAGTCTGCGT
CCCATGCCTGCATCGACAGAGAAAATAACCCACTCACAGGGCCAGTGTTCAAGAACCCGA
TATGCAAGGTGTACAGATTTCAAACCGTGGACAGCAAGTGGATGCTTGTGCGGGAACAAA
TGGAGGAGTGCACGTTGTCCTTTAGCATCCCCAAACAGCTGCTCTCGCTGTATATTCAGG
AGGACATGAGCAGGAT------CCTGAGGGAGCTGGGGGAGCTTTCTCCTCACTGGGACA
ACTTAAGGAAAGAGGTGATGACACGATACGGAGGAATCATCAGCTCCTACCAGGAGACTC
TGGCTGAACTGGACAAGATTACTGGTCGTTCATTCAAGCCAAGCTGCTGCAAAGCCCAGA
AATCTCTGGAGTTCATCCCAATAAACTTGCACACCCAGAGGATGAGGGTGACGTGCCCCA
GAAAAACAGATGCATTCTATGACATTGTAACTGTCGGTGCCCCTGCAGCCCATTTCCAGG
GCTTCAAGTGTGGAGGTCTGCAGCGTCTCCTCAGCAGATATGAAGCAGAGAAAAAGAGCT
TCAGCACTGCCTACCAGTGTATCTACTACTCCCCAGAGCACACAGCCAAAGCTCAGGAGG
TACTCAGCACCATGAGCCTCCTCCAACCTCTCATCACGAGCTTAGCGGACCAGCTCCTCC
AGGCTGCCCAGGAGCACTCTTCCCCTGGACTGAGGGATGCACTCAAGAACCTTTCTGACA
AGACAGAACAATTTGTTCACACTCTTAAGGATGAATTGGTCAAAAGTGCGCTCTTGGCAC
TGCATGCAGCACGACCCGGATACGTTTCCAAGAACCAGAAGCAAAACGTGGTGCAAGGAG
GCCAACACCAAGGCCACATCCAACAGGACCAGAACCAGAGCCCAGTCCAGGGACTTCCAG
GCCACAGTCCAACCACGTCGATCACTGACAACACACCTGTGTGTAATAACGTGGAAGGAT
CTCAGACCACAACTAGAGGAGAAGGTGGGCCATTAAAGCACCAAGACTCCATACCACACC
ATAAAGAGTACGACGAGGAGGAATGGGACAGGGTGTGGGCCAACGTGGCCAAATGTCTCA
ACTGTGTAATCGCCATGGTGGATAAACTCCAGGAGGAAGACAACAGCAAGCAGGAGCCGG
TCCCCGAGCAGCAGCTCGCTGATGTCATCACCTCACACAACCCCGGCGACTGGAGGGAGC
AGCTGCGTCCTCTAGTGACCAGGTTAACTGAGTGTGTGATGGAGGTGGTGGAGAAGGCAA
AGAGAGCCATGACCTTTGTGCTCCTGCAGGAGGCAGCCTGCAGCATTCCACAGGGCTTCC
TCCTCCAACAGAGGCGAGACGTGGTCTTCAGTCAGGCACTGGCAGCCTTAGCCTGTGGTT
TTGTCATGAGGCTGTACGCAGGAATGCAGGACCAAGGCTTCCTGAGGCAGCTCCACCTGG
TTGGCCTGGTGGCCCAGTTTGAGAGTCTGCTCAGCACCTACAGTGAGGAGATCGGCATGC
TGGAGGACATGGAGGTTGGAATCTCAGACCTGCAGAGAGTCATGTTCCAGATTACAGAGG
CCAAGACAGACGACCTCAGTGACCTCCAGCCTTTAGTGTGTGGCCGAC---G--------
-------------------------------AGACCACTTCACTGTAGAAGTGCCATTAC
CACGACTGGTTTTCCAGACCTTGCCAGAGGAGATCAAGGAGGGCAAGCCTCTACGAGTAT
TCCCGGTGCTGTTTAACGTGGGCATCAATGAACAGCAAACTATAGCAGAGAGGTTTGGCG
ATATCTCTCTACAAGAAAGAATAAACCAGAGGAACTTTGAGATGTTAGAAGCCTATTACA
AATCATTAAGTGAAAAGGTGCCACTAGAATGTCTACCGTGTTTTCAGACACAGACTGACA
TAAAGGAATTACTTGAAACCCTGGGCCAGAATGTAGTTACAAAGAAGAGAAAGAATGTGG
AGATACTATGGATTGCTGGAACGATCTGCCGAAGGTTAAATGGCATCAGGTTTACCAGCT
GTAAAAGTGCCAAAGACCGGACATCCATGTCTGTCACATTAGAGCAGTGTGCTCTCCTAC
GTGATGAACACCAGCTCAGCAAGGATTTCTTCATCCGTGCTCTGGACTGTATGCGGAGTC
GACTGACCCAGGGAGACATTGGGCAGTGGGAGGACCCTGAGG----CTGGCGCCGTGACA
GAGAACAAACCAGCGTCACGACACTTTTACCCCATTGCCCTGCTGCTCGTTAGCTCGCAC
TTACT-----GGTTGTGTGGCTCATTTTAAGTCTTGTTTTTCTGCTTGCAAAATATCAAT
AA
