# Supplementary material for: Chromosome-Level Genome Assembly of the Speckled Blue Grouper (Epinephelus cyanopodus) Provides Insight into Its Adaptive Evolution
Source: Biology (Basel). 2022 Dec 13;11(12):1810. doi: 10.3390/biology11121810 (PMC9775623; doi:10.3390/biology11121810)
Supplement: Supplementary file 1 [file biology-11-01810-s001.zip › Supplemental Data/HO01742.align]

>OF11788-RA_aka
ATGGACAAGATACTGGAGGGCCTTGTGAGCTCCGATCACTCTGTTCCAGTGAAGAGGGCC
ATTGTGAAGAAGGTAGTGGAAGCAGCTGAGAAAGAGGTGACGGAGGAGCAGTGTCAGGCG
TTGTTTACTCTCACCACCCGGCTCATCTTGCTTGGTGAAGATGCATTCCAGAAGCAGATT
GGCTTCCAGGTTCTGGAGGCCTACGCGCGTTACCACCGCCCAGAGTTTGAGCTTTTCTTC
AGCAAAGACTTTGTCCACACTCTTCTCCTGCAGGGCTACGGCCCGCTGGACCGCAAAGAC
CCGGTCATAATAGACTACGTTCACTGCTGCCTACGGCTGCTCATCAGCTGCCCCTCGGTG
CTCGAGATCTTCAGTGTGATTCAGGTGGAGGTTTTAAGGATGGTGTGTGAACGTCCCGAG
CCTGCTCTCTGCGCCCACCTGAGCACTTTGCTGTCGGACTTTGTGCAGTGCATCCCAAGG
GAGAAGTCGGGCATTTTGTTCTGCCAGCAGCTGGTGAGGACCATCAGTTACTTCCACTGC
TTTGCCAGCGAAGAACGGGAGCTGCAAGAGTATGTAGGTCAAGTGACAAAGGTTAGCACA
CTGCTGCAAAACATCTGGAAAGCAGACCCAGCCACGCTGCTTCCCTCGCTGCAGGAAGTG
TTTGCCATTATCTCTTCCACAGACCCCGCCTTTGACCCATCCATCGCTCTGGCCAGCCTG
GTGCAGCACATCCCCGTCCAAATGATCACAGTGCTCATCAAGAGTCTCACCACCGACCAA
AATGTTAAAGATGCAAGCATGACTAAAGCGCTCTGCAGGATGATTGACTGGCTTTCTTGG
CCCCTGGCCCACCATGTTGACACCTGGGTTATTGCTCTGCTGAAAGGACTGGCTGCAGTT
CAGAAGTTCACCATCCTCATAGATGTCACTCTGCTTAAAATTGAACTGGTATTCAGTCGT
CTGTGGTACCCCATTGTGCGGCAGGGGGCGCTAGCTGTGCTCTCCCACATGCTGCTGAGT
TTCCAGCACTCTCCTGAGGCCTTCCATTTGGTTGTTCCACATGTGGTGCATCTAGTCCAG
TCTTTGAGGACAGATGGTCTCCCCACCAGCAAAGCTTTCTTACTGCAATTCACTGAGCTC
ATACACTGCATGATGTACCAGTACTCTGGCTTCCCTGACCTCTACGACCACATACTGGAC
GCCATCAAGGATCTCCCAAAGCCTGGAGAAGAGAAGATCAAGCTGGTGCTGAATCAAAGT
GCCTGGACGTCCCAGTCCAACTCCTTTGCCACAGGTCCTCTGAGGCAAGTTGGGAAGTCT
GAGACCGGCAAGACTGGCCTGGTCAACCTGGGGAACACCTGCTTCATGAACAGCATCATC
CAGACCCTCTTCATGGCCACAGATTTCAGGCGACATGTTTTATCATTACCTCTAAATGGT
TCCAACACACTAATGAAAAGGCTCCAGTTGCTCTTTGCTTTCCTTGCACACACTCAG---
---AGGGCAGCATATGCTCCTAGAAACTTCTTAGAAGCATCTCGGCCTCCCTGGTTCAAC
GTCGGCTCTCAGCAGGACTGTTCTGAGTACCTCAGATTTCTTCTGGACAGGTTACACGAA
GAGGAGAAAACACTTCAGGTCCTGGAATCAGTAAAGCCAAAGGTTGCCCCCCCTGTTGAC
ACAAGCAGCAAAGACCCAACAGTGCAGACTTCTTCAGAGGACGGTGAAGAGACCTCTTTG
ACCCCAGCAGAAATCAAACCTGAGGATGATGGGAGGACTTTGACAGAAAGGATGTTTGGT
GGGAAGCTGATCACATGTATTCGCTGTATGCAGTGTAACTGCATCTCTGAGAAGGAGGAG
CCTTTTACAGACCTCTCTTTGGCCTTCTGTCCTCCTGCCACCTCTAGGGACAGCCCTCAA
CCTGAGGGGTCCTCAGAGGAAGCCAAGGTTCTCTGTCAGGGATCTGTCAATGGCGGCAGT
GAAATTCCTGAACCGGGCTCGGCCAAAGCCCCAGCTAGCAATGTCAGTTTGGTGCCAGTG
ACAAATGAGCCTCCTCTCTCTGTGCCTGACCTGGTGAACTATTTTCTGGCTCCAGAGATC
CTGGACGAAGAGAATGCCTATTTCTGTGAGAAGTGTAGCTCCCTCCAGCGGGCAGAGAAG
AACATGAAAGTGGTGTCAGCACCGGAATACTTGATCCTCACCCTGCTGCGATTCTCATAT
GATGCCAAATGCCATGTGCGGAGGAAGATTCTGGACAATGTCACCATCCCGCCACTCATG
AGACTTCCTGTGCATGCTACTTCAAAGCCTGCACAGTGCTCTTCCTCTACCTCTTCTCCT
CTGCAAGTGGACTCTCCTGAGAGCAGCGAGAATCTGGCCAAGAAGCTCAAACCATCTCAA
AAAGAT---------GAGGAGGAGGAGGAGAAGGAGAGGATAGATGGAGCAGAGCAGATA
CACAGAGGAGGAGGGATGTCAATCCAGTCAGTGCCCTATGTCCTCAGCTCAGTGGTGATG
CATTCTGGTGTATCGTCTGAGAGTGGCCACTATTACTCTTACGGTCGTAACATTAACGGA
GCAGATGGAACGCAGCATCCAGCCAACCACTTTGCCCTCAAGGAGGATTTGGGGAACGGC
CAGTCCGAGTGTAGCCTCTCCACTTGCTCAGCTCTCTCAATTCCACACGAACAAGAGGAA
ACACTACCTAACAGTGGCCAGGAGGCAAAGGATTGGCTGCTGTTCAATGATAGCAGAGTG
ACATTCACATCCTTCCAATCAGTGCAAAACATTACAAAACGCTTCCCCAAGGACACAGCT
TATGTGCTCATGTACAGGAAACAGGAGCTACCGGGGCAGAACGTAAACGGGGGATTGATG
GCAAATGGAATGAGAGTGAGTGCTGAGCCTCCCCTGCAGAAAGACCTACTGGATGCTATT
ATCAAGGACAACAAGCTGTATTTACAGGAACAGGAGCTCAATGCTCGGACCCAGGCTCTC
CAGGCCCCTTCATCCTCCTGCTCATTCAGGCCCAACGGTTCAGATGACAATAACCCACCA
GGGAGCTGCGGCCCATCTGGTGGAGGTGGAGGTGGAGGGGGCTTCAATACCATTAGCAGA
CTGGTCTTCTGA
>Ecy-GLEAN-10023215_Ecy
ATGGACAAGATACTGGAGGGCCTTGTGAGCTCCGATCACTCTGTTCCAGTGAAGAGGGCC
ATTGTGAAGAAAGTAGTGGAAGCAGCTGAGAAAGAGGTGACGGAGGAGCAGTGTCAGGCG
TTGTTTACTCTCACCACCCGCCTCATCTTGCTTGGTGAAGATGCCTTCCAGAAGCAGATT
GGCTTCCAGGTTTTGGAGGCCTACGCGCGTTACCACCGCCCGGAGTTTGAGCTTTTCTTC
AGCAAAGACTTTGTCCACAGTCTTCTCCTGCAGGGCTACGGCCCGCTGGACCGCAAAGAC
CCGATCATAATAGACTACATTCACTGCTGCCTGCGGCTGCTCATCAGCTGCCCCTCGGTG
CTCGAGATCTTCAGCGTGATTCAGGTGGAGGTTTTAAGGATGGTGTGCGAACGTCCCGAG
CCTGCTCTCTGCGCCCACCTGAGCACTTTGCTGTCGGACTTTGTGCAGTGCATCCCGAGG
GAGAAGTCGGGCGTTTTGTTCTGCCAGCAGCTGGTGAGGACCATCAGTTACTTCCACTGC
TTTGCCAGCGAAGAACGGGAGCTGCAAGAGTATGTAGGTCAGGTGACAAAGGTTAGCACA
CTGCTGCAAAACATCTGGAAAGCGGACCCAGCCACGCTGCTTCCCTCGCTGCAGGAAGTG
TTCGCCATTATCTCTTCCACAGACCCCGCCTTTGACCCATCCATTGCTCTGGCCAGCCTG
GTGCAGCACATCCCCGTCCAAATGATCACAGTGCTCATCAAGAGTCTCACCACAGACCAA
AATGTTAAAGATGCAAGCATGACTAAAGCACTCTGCAGGATGATTGACTGGCTTTCTTGG
CCCCTGGCCCACCATGTTGACACCTGGGTTATTGCTCTGCTGAAAGGACTGGCTGCAGTT
CAGAAGTTCACTATCCTCATAGATGTCACTCTGCTTAAAATTGAACTGGTTTTCAGTCGT
CTGTGGTACCCCATTGTGCGGCAGGGGGCGCTAGCTGTGCTCTCCCACATGCTGCTGAGT
TTCCAGCACTCTCCTGAGGCCTTCCATTTGGTTGTTCCGCATGTGGTGCATCTAGTTCAG
TCTTTGAGGACAGATGGTCTCCCCACCAGCAAAGCTTTCTTACTGCAGTTCACTGAGCTC
ATACACTGCATGATGTACCAGTACTCCGGCTTCCCTGACCTCTACGACCACATACTGGAC
GCCATCAAGGATCTCCCAAAGCCTGGAGAAGAGAAGATCAAGCTGGTGTTGAATCAAAGT
GCCTGGACGTCCCAGTCCAACTCCTTTGCCTCAGGTCCTCTGAGGCAAGTTGGGAAGTCT
GAGACCGGCAAGACTGGCCTGGTCAACCTGGGGAACACCTGCTTCATGAACAGCATCATC
CAGACCCTCTTCATGGCCACAGATTTCAGGCGACATGTTTTATCATTACCTCTAAATGGT
TCCAACACACTAATGAAAAGGCTCCAGTTGCTCTTTGCTTTCCTTGCACACTCTCAGGTT
AGTATTAGCGCATATGCTCCCAGAAACTTCTTAGAAGCATCTCGGCCTCCCTGGTTCAAC
GTCGGCTCTCAGCAGGACTGTTCTGAGTACCTCAGATTTCTTCTGGACAGGTTACACGAA
GAGGAGAAAACACTTCAGGTCCTGGAATCGGTAAAGCCAAAGGTTGCCCCCCCTGTTGAC
ACAAGCAGCAAAGACCCAACATCGCAGACTTCTCCAGAGGACGGTGAAGAGACCTCTTTG
ACCCCAGCAGAAATCAAACCTGAGGATGATGGGAGGACTTTGACAGAAAGGATGTTTGGT
GGGAAGCTGATCACATGTATTCGCTGTATGCAGTGTAACTGCATCTCTGAGAAGGAGGAG
CCTTTTACAGACCTCTCTTTGGCCTTCTGTCCTCCTGCCACCTCTAGGGACAGCCCTCAA
CCTGAGGGGTCCTCAGAGGAAGCCAAGGTTCTCTGTCAGGGATCTGTCAATGGCGGCAGT
GAAATTCCTGAACCGGGTTCGGCCAAAGCCCCAGCTAGCAATGTCAATTTGGTGCCAGTG
ACAAATGAGCCTCCTCTCTCTGTGCCTGACCTGGTGAACTATTTTCTGGCTCCAGAGATC
CTGGACGAAGAGAATGCCTATTTCTGTGAGAAGTGTAGCTCCCTCCAGCGGGCAGAGAAG
AACATGAAAGTGGTGTCAGCACCGGAATACTTGATCCTCACCCTGCTGCGATTCTCATAT
GATGCCAAATGCCATGTGCGGAGGAAGATTCTGGACAATGTCACCATCCCGCCACTCATG
AGACTTCCTGTGCATGCTACTTCAAAGCCTGCACAGTGCTCTTCCTCTACCTCTTCTCCT
CTGCAAGTGGACTCTCCTGAGAGCAGCGAGAATCTCGCCAAGAAGCTCAAACCATCTCAA
AAAGAT---------GAGGAGGAGGAGGAGAAGGAGAGGATAGATGGAGCAGAGCAGATA
CACAGAGGAGGAGGGATGTCAATCCAGTCAGTGCCCTATGTCCTCAGCTCAGTGGTGATG
CATTCTGGTGTATCGTCCGAGAGTGGCCACTATTACTCTTACGGTCGTAACATTAACGGA
GCAGATGGAACGCAGCATCCAGCCAACCACTTTGCCCTCAAGGAGGATTTGGGGAACGGC
CAGTCCGAGTGTAGCCTCTCCACTTGCTCAGCTCTCTCAATTCCACACGAACAAGAGGAA
ACACTACCTAACAGTGGCCAGGAGGCAAAGGATTGGCTGCTGTTCAATGATAGCAGAGTG
ACATTCACATCCTTCCAATCAGTGCAAAACATTACAAAACGCTTCCCCAAGGACACAGCT
TATGTGCTCATGTACAGGAAACAGGAGCTACCGGGGCAGAACGTAAACGGGGGATTGATG
GCAAATGGAATGAGAGTGAGTGCTGAGCCTCCCCTGCAGAAAGACCTACTGGATGCTATT
ATCAAGGACAACAAGCTGTATTTACAGGAACAGGAGCTCAATGCTCGGACCCAGGCTCTC
CAGGCCCCTTCATCCTCCTGCTCATTCAGGCCCAACGGTTCAGATGACAATAACCCACCA
GGGAGCTGCGGCCCATCTGGTGGAGGTGGAGGTGGAGGGGGCTTCAATACCATTAGCAGA
CTGGTCTTCTGA
>C.altivelis-GLEAN-10025810_alt
ATGGACAAGATACTGGAGGGCCTTGTGAGCTCCGATCACTCTGTTCCAGTGAAGAGGGCC
ATTGTGAAGAAGGTAGTGGAAGCAGCTGAGAAAGAGGTGACGGAGGAGCAGTGTCAGGCG
TTGTTTACTCTCACCACCCGCCTCATCTTGCTTGGTGAAGATGCCTTCCAGAAGCAGATT
GGCTTCCAGGTTTTGGAGGCCTACGCACGTTACCACCGCCCAGAGTTTGAGCTTTTCTTC
AGCAAAGACTTTGTCCACACTCTTCTCCTGCAGGGCTATGGCCCGCTGGACCGCAAAGAC
CCGGTCATAATCGACTACGTTCACTGCTGCCTGCGGCTGCTCATCAGTTGCCCCTCGGTG
CTCGAGATCTTCAGCGTGATTCAGGTGGAGGTTTTAAGGATGGTGTGCGAACGTCCCGAG
CCTGCTCTTTGTGCCCACCTGAGCACTTTGCTGTCGGACTTTGTGCAGTGCATCCCGAGG
GAGAAGTCGGGCGTTTTGTTCTGCCAGCAGCTGGTGAGGACCATCAGTTACTTCCACTGC
TTTGCCAGCGAAGAACGGGAGCTGCAAGAGTATGTAGGTCAGGTGACAAAGGTTAGCACA
CTGCTGCAAAACATCTGGAAAGCGGATCCAGCCACGCTGCTTCCCTCGCTGCAGGAAGTG
TTTGCCATTATCTCTTCCACAGACCCTGCCTTTGACCCATCCATCGCTCTGGCCAGCCTG
GTGCAGCACATCCCCGTCCAAATGATCACAGTGCTCATCAAGAGTCTCACCACAGACCAA
AATGTGAAAGACGCAAGCATGACTAAAGCGCTCTGCAGGATGATTGACTGGCTTTCTTGG
CCCCTGGCCCACCATGTTGACACCTGGGTTATTGCTCTGCTGAAAGGACTGGCTGCAGTT
CAGAAGTTCACTATCCTCATAGATGTCACTCTGCTTAAAATTGAACTGGTTTTCAGTCGT
CTGTGGTACCCTATTGTGCGGCAGGGGGCACTAGCTGTGCTCTCCCACATGCTGCTGAGT
TTCCAGCACTCTCCTGAGGCCTTCCATTTGGTTGTTCCACATGTGGTGCATCTAGTCCAG
TCTTTGAGGACAGATGGTCTCCCCACCAGCAAAGCTTTCTTACTGCAGTTCACTGAGCTC
ATACACTGCATGATGTACCAGTACTCCGGCTTCCCTGATCTCTACGACCACATACTGGAT
GCCATCAAGGATCTCCCAAAACCTGGAGAAGAGAAGATCAAGCTGGTGTTGAATCAAAGT
GCCTGGACGTCACAGTCCAACTCCTTTGCCTCAGGTCCTCTGAGACAAGTTGGGAAGTCT
GAGACCGGCAAGACTGGCCTGGTCAACCTGGGGAACACCTGCTTCATGAACAGCATCATC
CAGACCCTCTTCATGGCCACAGATTTCAGGCGACATGTTTTATCATTACCTCTAAATGGT
TCCAACACACTAATGAAAAGGCTCCAGCTGCTCTTTGCTTTCCTTGCACACACTCAG---
---AGGGCAGCATATGCTCCCAGAAACTTCTTAGAAGCATCTCGGCCTCCCTGGTTCAAT
GTCGGCTCTCAGCAGGACTGTTCTGAGTATCTCAGATTTCTTCTGGACAGGTTACACGAA
GAGGAGAAAACACTTCAGGTCCTGGAATCGGTAAAGCCAAAGGTTGCCCCCCCTGTTGAC
ACAAGCAGCAAAGACCCAACAGCGCAGACTTCTCCAGAGGACGGTGAAGAGACCTCTTTA
ACCCCAGCAGAAATCAAATCTGAGGATGATGGGAGGACTTTGACAGAAAGGATGTTTGGT
GGGAAGCTGATCACATGTATTCGTTGTATGCAGTGTAACTGCATCTCTGAGAAGGAGGAG
CCTTTTACAGACCTCTCTTTGGCCTTCTGTCCTCCTGCCACCTCTCGGGACAGCCCTCAA
CCTGAGGGTTCCTCAGAGGAAGCCAAGGTTCTCTGTCAGGGATCTGTCAATGGCGGCAGT
GAAATTCCTGAGCCGGGCTCGGCCAAAGCCCCAGCTAGCAATGTCAGTTTGGTGCCAGTG
ACAAATGAGCCTCCTCTGTCTGTGCCTGACCTGGTGAACTATTTTCTGGCTCCAGAGATC
CTGGACGAAGAGAATGCCTATTTCTGTGAGAAGTGTAGCTCCCTCCAGCGGGCAGAGAAG
AACATGAAAGTGGTGTCAGCACCGGAATACTTGATCCTCACCCTGCTGCGATTCTCATAT
GATGCCAAATGCCATGTGCGGAGGAAGATTCTGGACAATGTCACCATCCCACCACTCATG
AGACTTCCTGTGCATGCTACTTCAAAGCCTGCACAGTGCTCCTCCTCTACCTCTTCTCCT
CTGCAAGTGGACTCTCCTGAGAGCAGTGAGAATCTGGCCAAGAAACTCAAACCATCTCAA
AAAGATGAGGAGGAGGAGGAGGAGGAGGAGAAGGAGAGGATAGATGGAGCAGAGCAGATA
CACAGAGGAGGGGGGATGTCAGTCCAGTCAGTGCCCTATGTCCTCAGCTCAGTGGTGATG
CATTCTGGTGTATCGTCCGAGAGTGGCCACTATTACTCTTACGGTCGTAACATTAACGGA
GCAGATGGAACACAGCATCCAGCCAACCACTTTGCCCTCAAGGAGGATTTGGGGAACGGC
CAGTCCGAGTGTAGCCTCTCCACTTGCTCAGCTCTCTCAATTCCACACGAACAAGAGGAA
ACACTACATAACAGTGGCCAGGAGGCAAAGGATTGGCTGCTGTTCAATGATAGCAGAGTG
ACATTCACATCCTTCCAATCAGTGCAAAACATTACAAAACGCTTCCCCAAGGACACAGCT
TATGTGCTCATGTACAGGAAACAGGAGCTACCGGGGCAGAACGTAAACGGGGGATTGATG
GCAAATGGAATGAGAGTGAGTGCTGAGCCTCCCCTGCAGAAAGACCTACTGGATGCTATT
ATCAAGGACAACAAGCTGTATTTACAGGAACAGGAGCTCAATGCTCGGACCCAGGCTCTC
CAGGCCCCTTCATCCTCCTGCTCATTCAGGCCCAACGGTTCAGATGACAATAACCCACCA
GGGAGCTGCGGCCCATCTGGTGGAGGTGGAGGTGGAGGGGGCTTCAATACCATTAGCAGA
CTGGTCTTCTGA
>E.fuscoguttatus.31579_fus
ATGGACAAGATACTGGAGGGCCTTGTGAGCTCCGATCACTCTGTTCCAGTGAAGAGGGCC
ATTGTGAAGAAGGTAGTGGAAGCAGCTGAGAAAGAGGTGACGGAGGAGCAGTGTCAGGCG
TTGTTTACTCTCACCACCCGCCTCATCTTGCTTGGTGAAGATGCCTTCCAGAAGCAGATT
GGCTTCCAGGTTTTGGAGGCCTACGCGCGTTACCACCGCCCGGAGTTTGAGCTTTTCTTC
AGCAAAGACTTTGTCCACACTCTTCTCCTGCAGGGATACGGCCCGCTGGACCGCAAAGAC
CCGGTCATAATAGACTACGTTCACTGCTGCCTGCGGCTGCTCATCAGCTGCCCCTCGGTG
CTCGAGATCTTCAGTGTGATTCAGGTGGAGGTTTTAAGGATGGTGTGCGAACGTCCCGAG
CCTGCTCTTTGTGCCCACCTGAGCACTTTGCTGTCGGACTTTGTGCAGTGCATCCCGAGG
GAGAAGTCGGGCGTTTTGTTCTGCCAGCAGCTGGTGAGGACCATCAGTTACTTCCACTGC
TTTGCCAGCGAAGAACGGGAGCTGCAAGAGTATGTAGGTCAGGTGACAAAGGTTAGCACA
CTACTGCAAAACATCTGGAAAGCGGATCCAGCCACGCTGCTTCCCTCGCTGCAGGAAGTG
TTTGCCATTATCTCTTCCACAGACCCCGCCTTTGACCCATCCATCGCTCTGGCCAGCCTG
GTGCAGCACATCCCCGTCCAAATGATCACAGTGCTCATCAAGAGTCTCACCACAGACCAA
AATGTTAAAGACGCAAGCATGACTAAAGCGCTCTGCAGGATGATTGACTGGCTTTCTTGG
CCCCTGGCCCACCATGTTGACACATGGGTTATTGCTCTGCTGAAAGGACTGGCTGCCGTT
CAGAAGTTCACTATCCTCATAGATGTCACTCTGCTTAAAATTGAACTGGTATTCAGTCGT
CTGTGGTACCCTATTGTGCGGCAGGGGGCGCTAGCTGTGCTCTCCCACATGCTGCTGAGT
TTCCAGCACTCTCCTGAGGCCTTCCATTTGGTTGTTCCACATGTGGTGCATCTAGTCCAG
TCTTTGAGGACAGATGGTCTCCCCACCAGCAAAGCTTTCTTACTGCAGTTCACTGAGCTC
ATACACTGTATGATGTACCAGTACTCTGGCTTCCCTGACCTCTATGACCACATACTGGAC
GCCATCAAGGATCTCCCAAAACCTGGAGAAGAGAAGATCAAGCTGGTGTTGAATCAAAGT
GCCTGGACGTCCCAGTCCAACTCCTTTGCCCCAGGTCCTCTGAGGCAAGTTGGGAAGTCT
GAGACCGGCAAGACTGGCCTGGTCAACCTGGGGAACACCTGCTTCATGAACAGCATCATC
CAGACCCTCTTCATGGCCACAGATTTCAGGCGACATGTTTTATCATTACCTCTAAATGGT
TCCAACACACTAATGAAAAGGCTCCAGATGCTCTTTGCTTTCCTTGCACACACTCAG---
---AGGGCAGCATATGCTCCCAGAAACTTCTTAGAAGCATCTCGGCCTCCCTGGTTCAAT
GTCGGCTCTCAGCAGGACTGTTCTGAGTACCTCAGATTTCTTCTGGACAGGTTACACGAA
GAGGAGAAAACACTTCAGGTCCTGGAATCGGTAAAGCCAAAGGTTGCCCCCCCTGTTGAC
ACAAGCAGCAAAGACCCATCAGCACAGACTTCTCCAGAGGACGGTGAAGAGACCTCTTTG
ACCCCAGCAGAAATCAAACCTGAGGATGATGGGAGGACTTTGACAGAAAGGATGTTTGGT
GGGAAGCTGATCACATGTATTCGTTGTATGCAGTGTAACTGCATCTCTGAGAAGGAGGAG
CCTTTTACAGACCTCTCTTTGGCCTTCTGTCCTCCTGCCACCTCTCGGGACAGCCCTCAA
CCTGAGGGGTCCTCAGAGGAAGCCAAGGTTCTCTGTCAGGGATCTGTTAATGGCGGCAGT
GAAATTCCTGAGCCGGGCTCGGCCAAAGCCCCAGCTAGCAATGTCAGTTTGGTGCCAGTG
ACAAATGAGCCTCCTCTGTCTGTGCCTGACCTGGTGAACTATTTTCTGGCTCCAGAGATC
CTGGACGAAGAGAATGCCTATTTCTGTGAGAAGTGTAGCTCCCTCCAGCGGGCAGAGAAG
AACATGAAAGTGGTGTCAGCACCGGAATACTTGATCCTCACCCTGCTGCGATTCTCATAT
GATGCCAAATGCCATGTGCGGAGGAAGATTCTGGACAATGTCACCATCCCGCCACTCATG
AGACTTCCTGTGCATGCTACTTCAAAGCCTGCACAGTGCTCCTCGTCTACCTCTTCTCCT
CTGCAAGTGGACTCTCCTGAGAGCAGCGAGAATCTGGCCAAGAAACTCAAACCATCTCAA
AAAGAT---GAGGAGGAGGAGGAGGAGGAGAAGGAGAGGATAGATGGAGCAGAGCAGATA
CACAGAGGAGGAGGGATGTCAGTCCAGTCAGTGCCCTATGTCCTCAGCTCAGTGGTGATG
CATTCTGGTGTATCGTCTGAGAGTGGCCACTATTACTCTTACGGTCGTAACATTAACGGA
GCAGATGGAACACAGCATCCAGCCAACCACTTTGCCCTCAAGGAGGATTTGGGGAACGGC
CAGTCCGAGTGTAGCCTCTCCACTTGCTCAGCTCTCTCAATTCCACACGAACAAGAGGAA
ACACTACCTAACAGTGGCCAGGAGGCAAAGGATTGGCTGCTGTTCAATGATAGCAGAGTG
ACATTCACATCCTTCCAATCAGTGCAAAACATTACAAAACGTTTCCCCAAGGACACAGCT
TATGTGCTCATGTACAGGAAACAGGAGCTACCGGGGCAGAACGTAAACGGGGGATTGATG
GCAAATGGAATGAGATTGAGTGCTGAGCCTCCCCTGCAGAAAGACCTACTGGATGCTATT
ATCAAGGACAACAAGCTGTATTTACAGGAACAGGAGCTCAATGCTCGGACCCAGGCTCTC
CAGGCCCCTTCATCCTCCTGCTCATTCAGGCCCAACGGTTCAGATGACAATAACCCACCA
GGGAGCTGCGGCCCATCTGGTGGAGGTGGAGGTGGAGGGGGCTTCAATACCATTAGCAGA
CTGGTCTTCTGA
>Epmoa-GLEAN-10019729_moa
ATGGACAAGATACTGGAGGGCCTTGTGAGCTCCGATCACTCTGTTCCAGTGAAGAGGGCC
ATTGTGAAGAAGGTAGTGGAAGCAGCTGAGAAAGAGGTGACGGAGGAGCAGTGTCAGGCG
TTGTTTACTCTCACCACCCGCCTCATCTTGCTTGGTGAAGATGCCTTCCAGAAGCAGATT
GGCTTCCAGGTTTTGGAGGCCTACGCGCGTTACCACCGCCCGGAGTTTGAGCTTTTCTTC
AGCAAAGACTTTGTCCACACTCTTCTCCTGCAGGGCTACGGCCCGCTGGACCGCAAAGAC
CCGGTCATAATAGACTACGTTCACTGCTGCCTGCGGCTGCTCATCAGCTGCCCCTCGGTG
CTCGAGATCTTCAGCGTGATTCAGGTGGAGGTTTTAAGGATGGTGTGCGAACGTCCTGAG
CCTGCTCTTTGTGCCCACCTGAGCACTTTGCTGTCGGACTTTGTGCAGTGCATCCCGAGG
GAGAAGTCGGGCGTTTTGTTCTGCCAGCAGCTGGTGAGGACCATCAGTTACTTCCACTGC
TTTGCCAGCGAAGAACGGGAGCTGCAAGAGTATGTAGGTCAGGTGACAAAGGTTAGCACA
CTGCTGCAAAACATCTGGAAAGCGGATCCAGCCACGCTGCTTCCCTCGCTGCAGGAAGTG
TTTGCCATTATCTCTTCCACAGACCCCGCCTTTGACCCATCCATCGCTCTGGCCAGCCTG
GTGCAGCACATCCCCGTCCAAATGATCACAGTGCTCATCAAGAGTCTCACCACAGACCAA
AATGTTAAAGACGCAAGCATGACTAAAGCGCTCTGCAGGATGATTGACTGGCTTTCTTGG
CCCCTGGCCCACCATGTTGACACCTGGGTTATTGCTCTGCTGAAAGGACTGGCTGCCGTT
CAGAAGTTCACTATCCTCATAGATGTCACTCTGCTTAAAATTGAACTGGTATTCAGTCGT
CTGTGGTACCCTATTGTGCGGCAGGGGGCGCTAGCTGTGCTCTCCCACATGCTGCTGAGT
TTCCAGCACTCTCCTGAGGCCTTCCATTTGGTTGTTCCACATGTGGTGCATCTAGTCCAG
TCTTTGAGGACAGATGGTCTCCCCACCAGCAAAGCTTTCTTACTGCAGTTCACTGAGCTC
ATACACTGCATGATGTACCAGTACTCCGGCTTCCCTGACCTCTACGACCACATACTGGAC
GCCATCAAGGATCTCCCAAAACCTGGAGAAGAGAAGATCAAGCTGGTGTTGAATCAAAGT
GCCTGGACGTCCCAGTCCAACTCATTTGCCTCAGGTCCTCTGAGGCAAGTTGGGAAGTCT
GAGACCGGCAAGACTGGCCTGGTCAACCTGGGGAACACCTGCTTCATGAACAGCATCATC
CAGACCCTCTTCATGGCCACAGATTTCAGGCGACATGTTTTATCATTACCTCTAAATGGT
TCCAACACACTAATGAAAAGGCTCCAGCTGCTCTTTGCTTTCCTTGCACACACTCAG---
---AGGGCAGCATATGCTCCCAGAAACTTCTTAGAAGCATCTCGGCCTCCCTGGTTCAAT
GTTGGCTCTCAGCAGGACTGTTCTGAGTACCTCAGATTTCTTCTGGACAGGTTACACGAA
GAGGAGAAAACACTTCAGGTCCTGGAATCGGTAAAGCCAAAGGTTGCCCCCCCTGTTGAC
ACAAGCAGCAAAGACCCAACAGCGCAGACTTCTCCAGAGGACGGTGAAGAGACCTCTTTG
ACCCCAGCAGAAATCAAACCTGAGGATGATGGGAGGACTTTGACAGAAAGGATGTTTGGT
GGGAAGCTGATCACATGTATTCGCTGTATGCAGTGTAACTGCATCTCTGAGAAGGAGGAG
CCTTTTACAGACCTCTCTTTGGCCTTCTGTCCTCCTGCCACCTCTCGGGACAGCCCTCAA
CCTGAGGGGTCCTCAGAGGAAGCCAAGGTTCTCTGTCAGGGATCTGTCAATGGCGGCAGT
GAAATTCCTGAGCCGGGCTCGGCCAAAGCCCCAGCTAGCAATGTCAGTTTGGTGCCAGTG
ACAAATGAGCCTCCTCTCTCTGTGCCTGACCTGGTGAACTATTTTCTGGCTCCAGAGATC
CTGGACGAAGAGAATGCCTATTTCTGTGAGAAGTGTAGCTCCCTCCAGCGGGCAGAGAAG
AACATGAAAGTGGTGTCAGCGCCAGAATACTTGATCCTCACCCTGCTGCGATTCTCATAT
GATGCCAAATGCCATGTGCGGAGGAAGATTCTGGACAATGTCACCATCCCGCCACTCATG
AGACTTCCTGTGCATGCTACTTCAAAGCCTGCACAGTGCTCCTCCTCTACCTCTTCTCCT
CTGCAAGTGGACTCTCCTGAGAGCAGCGAGAATCTGGCCAAGAAACTCAAACCATCTCAA
AAAGAT------GAGGAGGAGGAGGAGGAGAAGGAGAGGATAGATGGAGCAGAGCAGATA
CACAGAGGAGGAGGGATGTCAGTCCAGTCAGTGCCCTATGTCCTCAGCTCAGTGGTGATG
CATTCTGGTGTATCGTCCGAGAGTGGCCACTATTACTCTTACGGTCGTAACATTAACGGA
GCAGATGGAACACAGCATCCAGCCAACCACTTTGCCCTCAAGGAGGATTTGGGGAACGGC
CAGTCCGAGTGTAGCCTCTCCACTTGCTCAGCTCTCTCAATTCCACACGAACAAGAGGAA
ACACTACCTAACAGTGGCCAGGAGGCAAAGGATTGGCTGCTGTTCAATGATAGCAGAGTG
ACATTCACATCCTTCCAATCAGTGCAAAACATTACAAAACGCTTCCCCAAGGACACAGCT
TATGTGCTCATGTACAGGAAACAGGAGCTACCGGGGCAGAACGTAAATGGGGGATTGATG
GCAAATGGAATGAGAGTGAGTGCTGAGCCTCCCCTGCAGAAAGACCTACTGGATGCTATT
ATCAAGGACAACAAGCTGTATTTACAGGAACAGGAGCTCAATGCTCGGACCCAGGCTCTC
CAGGCCCCTTCATCCTCCTGCTCATTCAGGCCCAACGGTTCAGATGACAATAACCCACCA
GGGAGCTGCGGCCCATCTGGTGGAGGTGGAGGTGGAGGGGGCTTCAATACCATTAGCAGA
CTGGTCTTCTGA
>XP-033480572.1_lan
ATGGACAAGATACTGGAGGGCCTTGTGAGCTCCGATCACTCTGTTCCAGTGAAGAGGGCC
ATTGTGAAGAAGGTAGTGGAAGCAGCTGAGAAAGAGGTGACGGAGGAGCAGTGTCAAGCG
TTGTTTACTCTCACCACCCGCCTCATCTTGCTTGGTGAAGATGCCTTCCAGAAGCAGATT
GGCTTCCAGGTTTTGGAGGCCTACGCGCGTTACCACCGCCCGGAGTTTGAGCTTTTCTTC
AGCAAAGACTTTGTTCACACTCTTCTCCTGCAGGGCTACGGCCCGCTGGACCGCAAAGAC
CCGGTCATAATAGACTACGTTCACTGCTGCCTGCGGCTGCTCATCAGCTGCCCCTCGGTG
CTCGAGATCTTCAGCGTGATTCAGGTGGAGGTTTTAAGGATGGTGTGCGAACGTCCCGAG
CCTGCTCTTTGTGCTCACCTGAGCACTTTGCTGTCGGACTTTGTGCAGTGCATCCCGAGG
GAGAAGTCGGGCGTTTTGTTCTGCCAGCAGCTGGTGAGGACCATCAGTTACTTCCACTGC
TTTGCCAGCGAAGAACGGGAACTGCAAGAGTATGTAGGTCAGGTGACAAAGGTTAGCACA
CTGCTGCAAAACATCTGGAAAGCGGATCCAGCCACGCTGCTTCCCTCGCTGCAGGAAGTG
TTTGCCATTATCTCTTCCACAGACCCCGCCTTTGACCCATCCATCGCTCTGGCCAGCCTG
GTGCAGCACATCCCCGTCCAAATGATCACAGTGCTCATCAAGAGTCTCACCACAGACCAA
AATGTTAAAGACGCAAGCATGACTAAAGCGCTCTGCAGGATGATTGACTGGCTTTCTTGG
CCCCTGGCCCACCATGTTGACACCTGGGTTATTGCTCTGCTGAAAGGACTGGCTGCCGTT
CAGAAGTTCACTATCCTCATAGATGTCACTCTGCTTAAAATTGAACTGGTATTCAGTCGT
CTGTGGTACCCTATTGTGCGGCAGGGGGCGCTAGCTGTGCTCTCCCACATGCTGCTGAGT
TTCCAGCACTCTCCTGAGGCCTTCCATTTGGTTGTTCCACATGTGGTGCATCTAGTCCAG
TCTTTGAGGACAGATGGTCTCCCCACCAGCAAAGCTTTCTTACTGCAGTTCACTGAGCTC
ATACACTGCATGATGTACCAGTACTCCGGCTTCCCTGACCTCTACGACCACATACTGGAC
GCCATCAAGGATCTCCCAAAACCTGGAGAAGAGAAGATCAAGCTGGTGTTGAATCAAAGT
GCCTGGACGTCCCAGTCCAACTCATTTGCCTCAGGTCCTCTGAGGCAAGTTGGGAAGTCT
GAGACCGGCAAGACTGGCCTGGTCAACCTGGGGAACACCTGCTTCATGAACAGCATCATC
CAGACCCTCTTCATGGCCACAGATTTCAGGCGACATGTTTTATCATTACCTCTAAATGGT
TCCAACACACTAATGAAAAGGCTCCAGATGCTCTTTGCTTTCCTTGCACACACTCAG---
---AGGGCAGCATATGCTCCCAGAAACTTCTTAGAAGCATCTCGGCCTCCCTGGTTCAAT
GTCGGCTCTCAGCAGGACTGTTCTGAGTACCTCAGATTTCTTCTGGACAGGTTACACGAA
GAGGAGAAAACACTTCAGGTCTTAGAATCGGTAAAGCCAAAGGTTGCCCCCCCTGTTGAC
ACAAGCAGCAAAGACCCAACAGCGCAGACTTCTCCAGAGGACGGTGAAGAGACCTCTTTG
ACCTCAGCAGAAATCAAACCTGAGGATGATGGGAGGACTTTGACAGAAAGGATGTTTGGT
GGGAAGCTGATCACATGTATTCGCTGTATGCAGTGTAACTGCATCTCTGAGAAGGAGGAG
CCTTTTACAGACCTCTCTTTGGCCTTCTGTCCTCCTGCCACCTCTCGGGACAGCCCTCAA
CCTGAGGGCTCCTCAGAGGAAGCCAAGGTTCTCTGTCAGGGATCTGTCAATGGCGGCAGT
GAAATTCCTGAGCCGGGCTCGGCCAAAGCCCCAGCTAGCAATGTCAGTTTGGTGCCATTG
ACAAATGAGCCTCCTCTGTCTGTGCCTGACCTGGTGAACTATTTTCTGGCTCCAGAGATC
CTGGACGAAGAGAATGCCTATTTCTGTGAGAAGTGTAGCTCCCTCCAGCGGGCAGAGAAG
AACATGAAAGTGGTGTCAGCACCGGAATACTTGATCCTCACCCTGCTGCGATTCTCATAT
GATGCCAAATGCCATGTGCGGAGGAAGATTCTGGACAATGTCACCATCCCGCCACTCATG
AGACTTCCTGTGCATGCTACTTCAAAGCCTGCACAGTGCTCCTCCTCTACCTCTTCTCCT
CTGCAAGTGGACTCTCCTGAGAGCAGTGAGAATCTGGCCAAGAAACTCAAACCATCTCAA
AAAGAT------GAGGAGGAGGAGGAGGAGAAGGAGAGGATAGATGGAGCAGAGCAGATA
CACAGAGGAGGAGGGATGTCAGTCCAGTCAGTGCCCTATGTCCTCAGCTCAGTGGTGATG
CATTCTGGTGTATCGTCCGAGAGTGGCCACTATTACTCTTACGGTCGTAACATTAACGGA
GCAGATGGAACACAGCATCCAGCCAACCACTTTGCCCTCAAGGAGGATTTGGGGAACGGC
CAGTCCGAGTGTAGCCTCTCCACTTGCTCAGCTCTCTCAATTCCACATGAACAAGAGGAA
ACACTACCTAACAGTGGCCAGGAGGCAAAGGATTGGCTGCTGTTCAATGATAGCAGAGTG
ACATTCACATCCTTCCAATCGGTGCAAAACATTACAAAACGCTTCCCCAAGGACACAGCT
TATGTGCTCATGTACAGGAAACAGGAGCTACCGGGGCAGAACGTAAACGGGGGATTGATG
GCAAATGGAATGAGAGTGAGTGCTGAGCCTCCCCTGCAGAAAGACCTACTGGATGCTATT
ATCAAGGACAACAAGCTGTATTTACAGGAACAGGAGCTCAATGCTCGGACCCAGGCTCTC
CAGGCCCCTTCATCCTCCTGCTCATTCAGGCCCAACGGTTCAGATGACAATAACCCACCA
GGGAGCTGCGGCCCATCTGGTGGAGGTGGAGGTGGAGGGGGCTTCAATACCATTAGCAGA
CTGGTCTTCTGA
