# Supplementary material for: Chromosome-Level Genome Assembly of the Speckled Blue Grouper (Epinephelus cyanopodus) Provides Insight into Its Adaptive Evolution
Source: Biology (Basel). 2022 Dec 13;11(12):1810. doi: 10.3390/biology11121810 (PMC9775623; doi:10.3390/biology11121810)
Supplement: Supplementary file 1 [file biology-11-01810-s001.zip › Supplemental Data/HO01745.align]

>Ecy-GLEAN-10023221_Ecy
------------------------------------------------------------
------------------------------------------------------------
------------------------------------------------------------
------------------------------------------------------------
------------------------------------------------------------
------------------------------------------------------------
------------------------------------------------------------
------------------------------------------------------------
------------------------------------------------------------
------------------------------------------------------------
------------------------------------------------------------
------------------------------------------------------------
------------------------------------------------------------
------------------------------------------------------------
------------------------------------------------------------
------------------------------------------------------------
------------------------------------------------------------
------------------------------------------------------------
------------------------------------------------------------
------------------------------------------------------------
------------------------------------------------------------
------------------------------------------------------------
------------------------------------------------------------
------------------ATGAACGTCACCTCGCTCTTCTCCTTCACCAGCCCGGCCGTC
AAACGCCTGCTGGGTTGGAAGCAGGGAGACGAGGAAGAGAAATGGGCAGAAAAGGCCGTG
GATGCTCTGGTTAAGAAACTGAAAAAGAAGAAGGGAGCCATGGAGGAGCTGGAGAGGGCT
CTCAGTTGCCCGGGTCAGCCCAGTAACTGTGTGACAATCCCCCGCTCCCTGGATGGACGG
CTGCAGGTGTCCCATAGGAAAGGCCTACCGCATGTAATCTACTGTCGGGTGTGGCGCTGG
CCCGACCTGCAGTCTCACCATGAGCTGAAGGCCCTGGAGTGCTGCGAGTACCCCTTTGGC
TCCAAACAGAAGGATGTGTGTATCAACCCCTACCACTACAAACGAGTGGACAGTCCAGTG
TTGCCCCCTGTGTTGGTACCGAGGAACAGCGAGTTCAACGCCAAGCATACAATGTTGCCT
CGCTTCCGCAACCCTCTACAACAGAATGAGCCGCACATGCCGCAGAATGCCACCTTCCCA
GAATCCTTTGCTCAGGCCAACACGATGCCCCCCAATTTCCCCCACTCACCGGGAAACAGC
TACCCAAACTCGCCGGGAAGCGGCAGCAGCAGCGCCACCTTCCCTCATTCACCATCCAGC
TCTGACCCCGGCAGTCCATTCCAGATGCCAGAGACTCCCCCTCCTGCCTACATGCCCCCA
GAGGAGCAGATGACTCAGGATTGCCCCCAGCCAATGGACACCAACCTCCTGGCTCCACCC
TTGCCTCTAGAGAGTAACAACCGGCCAGATGTGCAGCCTGTGGCCTACGAGGAACCCAAG
CACTGGTGCTCTATTGTTTACTACGAGCTCAACAATCGAGTGGGCGAGGCGTTCCAGGCA
TCCTCCACCAGCGTGCTCGTCGATGGCTTCACAGATCCCTCCAACAACCGCAACCGATTC
TGCCTCGGCCTGCTCTCCAACGTCAACCGCAACTCCACCATTGAGAACACCCGGCGGCAC
ATCGGCAAAGGTGTCCATCTGTACTACGTCGGTGGGGAGGTGTACGCAGAGTGTCTGAGT
GATAGTAGTATCTTCGTCCAGAGTCGTAACTGTAACTACCACCACGGTTTCCATCCCACA
ACTGTGTGTAAGATTCCCAGCGGGTGCAGCCTGAAAGGCTGGGGTGCAGAGTACCACCGC
CAGGATGTGACCAGCACACCCTGCTGGATTGAAATTCACCTGCACGGTCCCCTGCAGTGG
TTGGATAAGAACACCTCCATGCAACTGATGCCCCACATTTACCATAAAATGCGACGGCTT
GGCTTCTCCCTCCTCCTCCGCCACATCTCCTCGCTCCCCTCCTCATTCACTGCCCCGTCA
GTCACCAGGACATGCTGCCTCCACCGGAGGGTCCTCGCTGGTCGCCACAGCTGTTATCAG
AGCAGCTTACCGGGTCACAGCTGCCAGCCGAGGAGGGGTGTGAGCACAGCCATCAAGCAG
CACATCCAGGACCTGAGTGGGCCTGAGCAGAGACTGCTGGATAAACTGTATGAGGGGCTG
ATCGGAGGACAGCGGGCCTCTCTGGCTGAGTCCATCACTTTGGTGGAGACCCAGCACCCC
AGGAAGAAAGAGCTGGCCCAGGTGCTGCTGCAGAGGGTGCTGGCCTACAGGAGGCAGCAG
GAGAGTCGTAATGGGGGGAAGCCGGTGGCCTTCAGAGTAGGTCTGTCGGGTCCTCCAGGA
GCAGGGAAGTCATCCTTCATTGAGGTGGTGGGGAAGATGCTGACAGGACGTGGACATAAA
GTTTCAGTGCTGGCTGTCGACCCGTCGTCCTGCACGACAGGAGGGTCTCTGATGGGTGAT
AAGACTCGTATGACTGAACTGTCCAGGGACATGAGTGCTTTTATCAGACCATCTCCGGCC
TCAGGAACACTTGGTGGAGTCACCAGAACGACTAATGAGGCCATTGTTCTCTGTGAAGGG
GCGGGATATGACATCGTCCTTGTAGAGACCGTAGGCGTGGGCCAGTCAGAGTTTGCAGTG
GCTGACATGGTTGACATGTTTGTGCTGCTGATTCCACCAGCAGGGGGCGATGAACTCCAG
GGTATCAAGAGGGGCATCATTGAGAGGGCCGACTTGGTGGTGGTGACGAAGTCGGATGGA
GACCTGGTGGTGCCAGCCAGGAGGATCCAGACTGAGTACACCAGCGCGCTCAAGCTGCTC
AGGAGACAGTCCAAGTCCTGGAACCCTAAGGTGGTGCGCGCCTCCTCACACACCAATGAG
GGCATCCCAGAGGTCTGGGCCAAGATGGAGTCATACCGGGACACCATGTTAGCCAGCGGT
GAGCTGCAGGGCCGGCGACGGGCCCAGCAGAAGGTTTGGATGTGGAGTTTGATCCAGGAG
AACGTCCTCGCCCATTTCCAGAATCACCCCAGTGTCAGAGAGGCTCTGCCCCATCTGGAG
GAGAGGGTCACCACAGGAGCCACCTCTCCAGGCCTGGCGGCTGACCTGCTCCTCAAAGCC
TTCTCATCATCATCATCACCATAG
>OF11794-RA_aka
ATGCAGAGATTTAAAACTATTGTACCAAGATCCTGGCGGATGACCTCAAAACTCTTGTGG
AGCCTCAGTAGTGTGGACAAAGTCCCCCAAAACATCAAGAATCTGTCTTTGGAGGCCAAA
CCAGGAAAAGGTGATGTCATGATGGCTATCGCTTACAATGCCTCAGCCAGCTGCAGATGT
ACAGACCCCCCTTCTCTCCTGAGGTATGACCTCAGCCTGGGTGTACGGAGGGAACATCTG
CTTGATGATCTGGTTAGCAGGATGCAGGTATCAGCAAGCCTCTGCTCAGAAGCTGAGGTC
AAAAGGATCTTCAAAGAACGCATAAATCAACTACAGGTGAGAGAGGGACCTCACATCCTC
TTCGGTTTGGATTTTATCTCATTTCTCAGTCACTGTTTTGTCACTGACATTGACCAGGTG
ACCTATTTTGGCTTACATGTACCACAGCTAGAGAATTTACAGAGACGGGAAGGAGCTGAC
CCCTCTGTTGGCCTTTTCTCTTCTCCATCAGTGGTTGGTGTCCTGCTGTGTGAGGACGGC
TCAACAATGGGGACTCATAAAGACAGGATGGCCGACACTCCTAAGCCAAGTCTTGTTATT
GTCGGGGCTGCATCCCCGCGGCGTGATACTGGCGCTCAGCGGAGGGTGAGGCGGCTCCGC
GACTCACTGACGCCAGGCCGTGCAGACCCAAGACAGGCAGAGAGAGCACACAGGAGGAGA
CACAGAGAGAGACTGAGAGAGCTGCACAGAAAGAAAAAGTGTGTTTCTGCGTTTGAAAGT
GTGTATGTGTGTGAGAGGGACAGAGAGGGAGGGAGGGAGGGAGGTAGAAAGGAGGGAGAG
GGAGAGAGACCTACAGCAGCTAAGGCTAGATCTCCTGACATTATTGAAGATGACATATCA
GATTACCCAAAGGACAGGAATTTGTCCTTGTCCGTGATTTACTTCCAATTGTTTTATCGT
TCCTGTGTTCTCAGGAGCCGTGCATATGTGTTGGTGTTAGTGAGGAAAAGTGACCCCAGC
GACTTTAAGCGGCCTCCCGGGTCAAAGCCATGTCTGGTCACTAAGGGCAGCACCTCATGT
CTGGCTGTGGTTATTTCAAGCTTTGCTCTTCGACTTTTTCAGAAGACACAAGTGGTTGTG
GAGGGTGTCCGTTGTGACTCCTCTGCCAGTTTCCCAGAAGCCATGACTGACATGGCCATA
ACAGCCATAATGGTGACATCATCACCTCATCAAGGGTTGTTCTGGCAGTCTCCTGATGAG
ACCTCAGTGCTGCTAGAGGAGCAGAAGGGGAAAGGGGTTAATGTGTGCCGTAGTTTGTAC
AGCTTTGCTAGAGAAAAGATGCAGCAAGCAGGGCTGATCGTCAAAAAAAGGAGAGGGGAG
GAGGGCGGCTCGTCCAACATGAACGTCACCTCGCTCTTCTCCTTCACCAGCCCGGCCGTC
AAACGCCTGCTGGGTTGGAAGCAGGGAGACGAGGAAGAGAAATGGGCAGAAAAGGCCGTG
GATGCTCTGGTTAAGAAACTGAAAAAGAAGAAGGGAGCCATGGAGGAGCTGGAGAGGGCT
CTCAGCTGCCCGGGTCAGCCCAGTAACTGTGTGACAATCCCCCGCTCCCTGGATGGACGG
CTGCAGGTGTCCCATAGGAAAGGCCTGCCGCATGTAATCTACTGTCGGGTGTGGCGCTGG
CCCGACCTGCAGTCTCACCATGAGCTGAAGGCCCTGGAGTGCTGCGAGTACCCCTTTGGC
TCCAAACAGAAGGATGTGTGTATCAACCCCTACCACTACAAACGAGTGGACAGTCCAGTG
TTGCCCCCTGTGTTGGTACCGAGGAACAGCGAGTTCAACGCCAAGCATACAATGTTGCCT
CGCTTCCGCAACCCTCTACAACAGAATGAGCCGCACATGCCGCAGAATGCCACCTTCCCA
GAATCCTTTGCTCAGGCCAATACGATGCCCCCCAATTTCCCCCACTCACCGGGAAACAGC
TACCCAAACTCGCCGGGAAGCGGCAGCAGCAGCGCCACCTTCCCTCATTCACCATCCAGC
TCTGACCCCGGCAGTCCATTCCAGATGCCAGAGACTCCCCCTCCTGCCTACATGCCCCCA
GAGGAGCAGATGACTCAGGATTGCCCCCAGCCAATGGACACCAACCTCCTGGCTCCACCC
TTGCCTCTAGAGAGTAACAACCGGCCAGATGTGCAGCCTGTGGCCTACGAGGAACCCAAG
CACTGGTGCTCTATTGTTTACTACGAGCTCAACAATCGAGTGGGCGAGGCGTTCCAGGCA
TCCTCCACCAGCGTGCTCGTCGATGGCTTCACAGATCCCTCCAACAACCGCAACCGGTTC
TGCCTCGGCCTGCTCTCCAACGTCAACCGCAACTCCACCATTGAGAACACCAGGCGGCAC
ATCGGCAAAGGTGTCCATCTGTACTACGTCGGTGGGGAGGTGTACGCAGAGTGTCTGAGC
GATAGCAGTATCTTCGTCCAGAGTCGTAACTGTAACTACCACCACGGTTTCCATCCCACA
ACTGTGTGTAAGATTCCCAGCGGCTGCAGCCTGAAAATCT--------------------
------------------------------------------------------------
------------------------------------------------------------
---------------------------------------------------------TCA
ACAACCAGGA--------------------------------------------------
------------------------------------------------------------
-----------------------------------------------GTTTGCTGAGCTG
---------------------CTGGCTCAGTCTGTCA------------------ACCAC
--------------GGCTTCGAGGCTG---------------------------------
-----------------------------------------------------TTTATGA
GC--------------TCACCAAAATG---------------------------------
------------------------------------------------------------
--------------TGCACCATCC----GCATGAG-------------------------
------------------------------------------------CTTCGTAAAGGG
CTGGG-------------------GTG-------------------CAGAG---------
-------------------------------TACCACCGCCAGGATGTG-----------
------------------------------------------------------------
---------------------------------------ACCAGCACAC-----------
----------------CCTG----------------------------------------
--------------CTGGATTGAAAT---------------------------------T
CACCTGCACGGTC---------CCCTGCAGTGG--TTGGAT-------------------
AAGGTGCTAACC-----------------------CAGATGGGCT---------------
------------------------------------------------CTCCTCACAACC
CTAT----ATCCTCCGTCTCCTAG
>C.altivelis-GLEAN-10025816_alt
------------------------------------------------------------
------------------------------------------------------------
------------------------------------------------------------
------------------------------------ATGCCTGTTTGGGGCGGACATTCG
C-----------------------------------------------------------
------------------------------------------------------------
------------------------------------------------------------
------------------------------------------------------------
------------------------------------------------------------
------------------------------------------------------------
------------------------------------------------------------
------------------------------------------------------------
------------------------------------------------------------
------------------------------------------------------------
------------------------------------------------------------
------------------------------------------------------------
------------------------------------------------------------
------------------------------------------------------------
----------------------------------------------------------AG
GAGGGTGCCCGTTGTGACTCCTCTGCCAGTTTCCCAGAAGCCATGACTGACATGGCCATA
ACAGCCATAATGGTGACATCATCACCTCATCAAGGGTTGTTCTGGCGGTCTCCTGATGAG
ACCTCAGTGCTGCTAGAGGAGCAGAAGGGGGAAGGGGTTAATGTGTGCCGTAGTTTGTAC
TGCTCAGTTAGAGAAAAGATGCAGCAAGCAGGGCAGATCGGCAAAAAAAGGAGAGGGGAG
GAGGGCGGCTCGTCCAACATGAACGTCACCTCGCTCTTCTCCTTCACCAGCCCAGCCGTC
AAGCGCCTGCTGGGTTGGAAGCAGGGAGACGAGGAAGAGAAATGGGCGGAAAAGGCTGTG
GATGCTCTGGTTAAGAAACTGAAAAAGAAGAAGGGAGCCATGGAGGAGCTGGAGAGGGCT
CTCAGCTGCCCGGGTCAACCCAGTAACTGTGTGACAATCCCCCGCTCCCTGGATGGACGG
CTGCAGGTGTCCCATAGGAAAGGCCTGCCGCATGTAATCTACTGTCGGGTGTGGCGCTGG
CCTGACCTGCAGTCCCACCATGAGCTGAAGGCCCTGGAGTGCTGCGAGTACCCCTTTGGC
TCCAAACAGAAGGATGTGTGCATCAACCCCTACCACTACAAACGAGTGGACAGTCCAGTG
TTGCCCCCTGTGTTGGTACCGAGGAACAGCGAGTTCAATGCCAAGCATACAATGTTGCCT
CGCTTCCGCAACCCTCTACAACAGAATGAGCCGCACATGCCGCAGAATGCCACCTTCCCA
GAATCCTTTGCTCAGGCCAACACGATGCCCCCCAGTTTCCCCCACTCGCCGGGAAACAGC
TACCCAAACTCGCCGGGAAGCGGCAGCAGCAGCGCCACCTTCCCTCATTCACCATCCAGC
TCTGACCCCGGCAGTCCATTCCAGATGCCAGAGACTCCCCCTCCTGCCTACATGCCCCCA
GAGGAGCAGATGACTCAGGATTGCCCCCAGCCAATGGACACCAACCTCCTGGCTCCACCC
TTGCCACTAGAGAGTAACAACCGGCCAGATGTGCAGCCTGTGGCCTATGAGGAACCCAAG
CACTGGTGCTCTATTGTTTACTACGAGCTCAACAATCGAGTGGGCGAGGCGTTCCAGGCA
TCCTCCACCAGCGTGCTCGTCGATGGCTTCACAGATCCCTCCAACAACCGCAACCGATTC
TGCCTCGGCCTGCTCTCCAACGTCAACCGCAACTCCACCATTGAGAACACCCGGCGGCAC
ATCGGCAAAGGTGTCCATCTGTACTACGTCGGTGGGGAGGTATACGCAGAGTGTCTGAGC
GATAGCAGTATCTTTGTCCAGAGTCGTAACTGTAACTACCACCACGGCTTCCATCCCACG
ACTGTGTGTAAGATTCCCAGTGGCTGCAGCCTGAAAATCT--------------------
------------------------------------------------------------
------------------------------------------------------------
---------------------------------------------------------TCA
ACAACCAGGA--------------------------------------------------
------------------------------------------------------------
-----------------------------------------------GTTTGCTGAGCTG
---------------------CTGGCTCAGTCTGTCA------------------ACCAC
--------------GGCTTCGAGGCTG---------------------------------
-----------------------------------------------------TTTATGA
GC--------------TCACCAAGATG---------------------------------
------------------------------------------------------------
--------------TGTACCATCC----GCATGAG-------------------------
------------------------------------------------CTTCGTAAAGGG
CTGGG-------------------GAG-------------------CAGAG---------
-------------------------------TACCACCGCCAGGATGTG-----------
------------------------------------------------------------
---------------------------------------ACCAGCACAC-----------
----------------CCTG----------------------------------------
--------------CTGGATTGAAAT---------------------------------T
CACCTGCACGGCC---------CCCTGCAGTGG--TTAGAT-------------------
AAGGTGCTAACC-----------------------CAGATGGGCT---------------
------------------------------------------------CCCCTCACAACC
CTAT----ATCCTCCGTCTCCTAG
>Epmoa-GLEAN-10019735_moa
------------------------------------------------------------
------------------------------------------------------------
------------------------------------------------------------
------------------------------------------------------------
------------------------------------------------------------
------------------------------------------------------------
------------------------------------------------------------
------------------------------------------------------------
------------------------------------------------------------
------------------------------------------------------------
------------------------------------------------------------
------------------------------------------------------------
------------------------------------------------------------
------------------------------------------------------------
------------------------------------------------------------
------------------------------------------------------------
------------------------------------------------------------
------------------------------------------------------------
------------------------------------------------------------
------------------------------------------------------------
------------------------------------------------------------
------------------------------------------------------------
------------------------------------------------------------
------------------ATGAACGTCACCTCGCTCTTCTCCTTCACCAGCCCAGCCGTC
AAGCGCCTGCTGGGTTGGAAGCAGGGAGACGAGGAAGAGAAATGGGCGGAAAAGGCTGTG
GATGCTCTGGTTAAGAAACTGAAAAAGAAGAAGGGAGCCATGGAGGAGCTGGAGAGGGCT
CTCAGCTGCCCGGGTCAGCCCAGTAACTGTGTGACAATCCCCCGCTCCCTGGATGGACGG
CTGCAGGTGTCCCATAGGAAAGGCCTGCCGCATGTAATCTACTGTCGGGTGTGGCGCTGG
CCCGACCTGCAGTCCCACCATGAGCTGAAGGCCCTGGAGTGCTGCGAGTACCCCTTTGGC
TCCAAACAGAAGGATGTGTGTATCAACCCCTACCACTACAAACGAGTGGACAGTCCAGTG
TTGCCCCCTGTGTTGGTACCGAGGAACAGCGAGTTCAATGCCAAGCATACAATGTTGCCT
CGCTTCCGCAACCCTCTACAACAGAATGAGCCGCACATGCCGCAGAATGCCACCTTCCCA
GAATCCTTTGCTCAGGCCAACACGATGCCCCCCAATTTCCCCCACTCGCCGGGAAACAGC
TACCCAAACTCGCCGGGAAGCGGCAGCAGCAGTGCCACCTTCCCTCATTCACCATCCAGC
TCTGACCCCGGCAGTCCATTCCAGATGCCAGAGACTCCCCCTCCTGCCTACATGCCCCCA
GAGGAGCAGATGACTCAGGATTGCCCCCAGCCAATGGACACCAACCTCCTGGCTCCACCC
TTGCCTCTAGAGAGTAACAACCGGCCAGATGTGCAGCCTGTGGCCTACGAGGAACCCAAG
CACTGGTGCTCTATTGTTTACTACGAGCTCAACAATCGAGTGGGCGAGGCGTTCCAGGCA
TCCTCCACCAGCGTGCTTGTCGATGGCTTCACAGATCCCTCCAACAACCGCAACCGATTC
TGCCTCGGCCTGCTCTCCAACGTCAACCGCAACTCCACCATTGAGAACACCCGGCGGCAC
ATCGGCAAAGGTGTCCATCTGTACTACGTCGGTGGGGAGGTGTACGCAGAGTGTCTGAGC
GATAGCAGTATCTTCGTCCAGAGTCGTAACTGTAACTACCACCACGGCTTCCATCCCACG
ACTGTGTGTAAGATTCCCAGCGGCTGCAGCCTGAAAATCT--------------------
------------------------------------------------------------
------------------------------------------------------------
---------------------------------------------------------TCA
ACAACCAGGA--------------------------------------------------
------------------------------------------------------------
-----------------------------------------------GTTTGCTGAGCTG
---------------------CTGGCTCAGTCTGTCA------------------ACCAC
--------------GGCTTTGAGGCTG---------------------------------
-----------------------------------------------------TTTATGA
GC--------------TCACCAAGATG---------------------------------
------------------------------------------------------------
--------------TGTACCATCC----GCATGAG-------------------------
------------------------------------------------CTTTGTAAAGGG
CTGGG-------------------GAG-------------------CAGAG---------
-------------------------------TACCATCGCCAGGATGTG-----------
------------------------------------------------------------
---------------------------------------ACCAGCACAC-----------
----------------CCTG----------------------------------------
--------------CTGGATTGAAAT---------------------------------T
CACCTGCACGGTC---------CCCTGCAGTGG--TTAGAT-------------------
AAGGTGCTAACC-----------------------CAGATGGGCT---------------
------------------------------------------------CCCCTCACAACC
CTAT----ATCCTCTGTCTCCTAG
>E.fuscoguttatus.31662_fus
------------------------------------------------------------
------------------------------------------------------------
------------------------------------------------------------
------------------------------------------------------------
------------------------------------------------------------
------------------------------------------------------------
------------------------------------------------------------
------------------------------------------------------------
------------------------------------------------------------
------------------------------------------------------------
------------------------------------------------------------
------------------------------------------------------------
------------------------------------------------------------
------------------------------------------------------------
------------------------------------------------------------
------------------------------------------------------------
------------------------------------------------------------
------------------------------------------------------------
------------------------------------------------------------
------------------------------------------------------------
------------------------------------------------------------
------------------------------------------------------------
------------------------------------------------------------
------------------ATGAACGTCACCTCGCTCTTCTCCTTCACCAGCCCAGCCGTC
AAGCGCCTGCTGGGTTGGAAGCAGGGAGACGAGGAAGAGAAATGGGCGGAAAAGGCTGTG
GATGCTCTGGTTAAGAAACTGAAAAAGAAGAAGGGAGCCATGGAGGAGCTGGAGAGGGCT
CTCAGCTGCCCGGGTCAGCCCAGTAACTGTGTGACAATCCCCCGCTCCCTGGATGGACGG
CTGCAGGTGTCCCATAGGAAAGGCCTGCCACATGTAATCTACTGTCGGGTGTGGCGCTGG
CCTGACCTGCAGTCCCACCATGAGCTGAAGGCCCTGGAGTGCTGCGAGTACCCCTTTGGC
TCCAAACAGAAGGATGTGTGTATCAACCCCTACCACTACAAACGAGTGGACAGTCCAGTG
TTGCCCCCTGTGTTGGTACCGAGGAACAGCGAGTTCAATGCCAAGCATACAATGTTGCCT
CGCTTCCGCAACCCTCTACAACAGAATGAGCCGCACATGCCGCAGAATGCCACCTTCCCA
GAATCCTTTGCTCAGGCCAACACGATGCCCCCCAATTTCCCCCACTCACCGGGAAACAGC
TACCCAAACTCGCCGGGAAGCGGCAGCAGCAGCGCCACCTTCCCTCATTCACCATCCAGC
TCTGACCCCGGCAGTCCATTCCAGATGCCAGAGACTCCCCCTCCTGCCTACATGCCCCCA
GAGGAGCAGATGACTCAGGATTGCCCCCAGCCAATGGACACCAACCTCCTGGCTCCACCC
TTGCCTCTAGAGAGTAACAACCGGCCAGATGTGCAGCCTGTGGCCTACGAGGAACCCAAG
CACTGGTGCTCTATTGTTTACTACGAGCTCAACAATCGAGTGGGCGAGGCGTTCCAGGCA
TCCTCCACCAGCGTGCTCGTCGATGGCTTCACAGATCCCTCCAACAACCGCAACCGATTC
TGCCTCGGCCTGCTCTCCAACGTCAACCGCAACTCCACCATTGAGAACACCCGGCGGCAC
ATCGGCAAAGGTGTCCATCTGTACTACGTCGGTGGGGAGGTGTACGCAGAGTGTCTGAGC
GATAGCAGTATCTTCGTCCAGAGTCGTAACTGTAACTACCACCACGGCTTCCATCCCACG
ACTGTGTGTAAGATTCCCAGCGGCTGCAGCCTGAAAATCT--------------------
------------------------------------------------------------
------------------------------------------------------------
---------------------------------------------------------TCA
ACAACCAGGA--------------------------------------------------
------------------------------------------------------------
-----------------------------------------------GTTTGCTGAGCTG
---------------------CTGGCTCAGTCTGTCA------------------ACCAC
--------------GGCTTCGAGGCTG---------------------------------
-----------------------------------------------------TTTATGA
GC--------------TCACCAAGATG---------------------------------
------------------------------------------------------------
--------------TGTACCATCC----GCATGAG-------------------------
------------------------------------------------CTTCGTAAAGGG
CTGGG-------------------GAG-------------------CAGAG---------
-------------------------------TACCACCGCCAGGATGTG-----------
------------------------------------------------------------
---------------------------------------ACCAGCACAC-----------
----------------CCTG----------------------------------------
--------------CTGGATTGAAAT---------------------------------T
CACCTGCACGGTC---------CCCTGCAGTGG--TTGGAT-------------------
AAGGTGCTAACC-----------------------CAGATGGGTT---------------
------------------------------------------------CCCCTCACAACC
CTAT----ATCCTCCGTCTCCTAG
>XP-033481203.1_lan
------------------------------------------------------------
------------------------------------------------------------
------------------------------------------------------------
------------------------------------------------------------
------------------------------------------------------------
------------------------------------------------------------
------------------------------------------------------------
------------------------------------------------------------
------------------------------------------------------------
------------------------------------------------------------
------------------------------------------------------------
------------------------------------------------------------
------------------------------------------------------------
------------------------------------------------------------
------------------------------------------------------------
------------------------------------------------------------
------------------------------------------------------------
------------------------------------------------------------
------------------------------------------------------------
------------------------------------------------------------
------------------------------------------------------------
------------------------------------------------------------
------------------------------------------------------------
------------------ATGAACGTCACCTCACTCTTCTCCTTCACCAGCCCAGCCGTC
AAGCGCCTGCTGGGTTGGAAGCAGGGAGACGAGGAAGAGAAATGGGCGGAAAAGGCTGTG
GATGCTCTGGTTAAGAAACTGAAAAAGAAGAAGGGAGCCATGGAGGAGCTGGAGAGGGCT
CTCAGTTGCCCGGGTCAGCCCAGTAACTGTGTGACAATCCCCCGCTCCCTGGATGGACGG
CTGCAGGTGTCCCATAGGAAAGGCCTGCCGCATGTAATCTACTGTCGGGTGTGGCGCTGG
CCCGACCTGCAGTCCCACCATGAGCTGAAGGCCCTGGAGTGCTGCGAGTACCCCTTTGGC
TCCAAACAGAAGGATGTGTGTATCAACCCCTACCACTACAAACGAGTGGACAGTCCAGTG
TTGCCCCCTGTGTTGGTACCGAGGAACAGCGAGTTCAATGCCAAGCATACAATGTTGCCT
CGCTTCCGCAACCCTCTACAACAAAATGAGCCGCACATGCCGCAGAATGCCACCTTCCCA
GAATCCTTTGCTCAGGCCAACACGATGCCCCCCAATTTCCCCCACTCGCCGGGAAACAGC
TACCCAAACTCGCCGGGAAGCGGCAGCAGCAGCGCCACCTTCCCTCATTCACCATCCAGC
TCTGACCCCGGCAGTCCATTCCAGATGCCAGAGACTCCCCCTCCTGCCTACATGCCCCCA
GAGGAGCAGATGACTCAGGATTGCCCCCAGCCAATGGACACCAACCTCCTGGCTCCACCC
TTGCCTCTAGAGAGTAACAACCGGCCAGATGTGCAGCCTGTGGCCTACGAGGAACCCAAG
CACTGGTGCTCTATTGTTTACTACGAGCTCAACAATCGAGTGGGCGAGGCGTTCCAGGCA
TCCTCCACCAGCGTGCTCGTCGATGGCTTCACAGATCCCTCCAACAACCGCAACCGATTC
TGCCTCGGCCTGCTCTCCAACGTCAACCGCAACTCTACCATTGAGAACACCCGGCGGCAC
ATCGGCAAAGGTGTCCATCTGTACTACGTCGGTGGGGAGGTATACGCAGAGTGTCTGAGC
GATAGCAGTATCTTCGTCCAGAGTCGTAACTGTAACTACCACCACGGCTTCCATCCCACA
ACTGTGTGTAAGATTCCCAGCGGCTGCAGCCTGAAAATCT--------------------
------------------------------------------------------------
------------------------------------------------------------
---------------------------------------------------------TCA
ACAACCAGGA--------------------------------------------------
------------------------------------------------------------
-----------------------------------------------GTTTGCTGAGCTG
---------------------CTGGCTCAGTCTGTCA------------------ACCAC
--------------GGCTTCGAGGCTG---------------------------------
-----------------------------------------------------TTTATGA
GC--------------TCACCAAGATG---------------------------------
------------------------------------------------------------
--------------TGTACCATCC----GCATGAG-------------------------
------------------------------------------------CTTCGTAAAGGG
CTGGG-------------------GAG-------------------CAGAG---------
-------------------------------TACCACCGCCAGGATGTG-----------
------------------------------------------------------------
---------------------------------------ACCAGCACAC-----------
----------------CCTG----------------------------------------
--------------CTGGATTGAAAT---------------------------------T
CACCTGCACGGTC---------CCCTGCAGTGG--TTGGAT-------------------
AAGGTGCTAACC-----------------------CAGATGGGCT---------------
------------------------------------------------CCCCTCACAACC
CTAT----ATCCTCCGTCTCCTAG
