# Supplementary material for: Chromosome-Level Genome Assembly of the Speckled Blue Grouper (Epinephelus cyanopodus) Provides Insight into Its Adaptive Evolution
Source: Biology (Basel). 2022 Dec 13;11(12):1810. doi: 10.3390/biology11121810 (PMC9775623; doi:10.3390/biology11121810)
Supplement: Supplementary file 1 [file biology-11-01810-s001.zip › Supplemental Data/HO01752.align]

>Ecy-GLEAN-10023234_Ecy
ATG---------------------------------------------------------
---------------------ATAA-----------------------------------
------------------------------------------------------------
---------------------------------------ATTATCTT------------C
CTGTTCTGCTCTTTTTCAGCCAAGGGCCTCTGTCGTCTCTACGAGCTGCCATCAAACGCA
CAAAAACAAACTCTCAGAGCGACCACACCAGAGAAAGA----------------------
AGGCGACCAGAGATCACCATCGTCTCAGCAGAACCTCTGGTCAGTAACAACTGGTTCTCA
GGAGCCTCTGTGGTTTTCCCTCGTCCTCCTCAGTCAAGCTGGTCTGCTGTTTCACTG---
------CCCCCACCATCCTATGACCAGGTGATTCAAGAGAAGACCCAGGAAGAGCACACT
GTCAAGCCCACTGCAGCTCCCCGCAAGACCACCTGCACCACTTCAAGTGCCACGCAGACT
GACCCTGTGAGGGAGGACGCCTCCACCTCTGTCCCACAGTGCAGCACTGCTCCACAGTCA
GCAGGGAAAAGACCTGCAGGTAAAAAGCCACAAAAACCACCACGGCCATCAGTGCCAAAA
CCAGTGGACGGAACACCAGTCACTGAAGCACCCACCGACGAGAAGGCTGAAACAAATACT
CTCGTATCCACAAACACTGAGGACCACA--------------------------------
------------------------------------------------------------
------------------------------------------------------------
------------------------------------------------------------
------------------------------------------------------------
------------------------GAGTTA-TGGAGGTCTTCAGTGCAGATAACCAGTGT
GAGGAGAGCGGCGACATCGCTGACCAATCAGACGAGGCCTCGCAAGACGAAGATGCTGGT
GACGAGATGAACCAAACACACAGTCAACGCAATATCCGGGCCAGGATCCAGGCCTTTGAG
AGCCAGGTTAGCACCGAGGAGGGAAGCGTGGTTGAACCGGCCAAACCAGCACCTCGACCC
AGGAAGGCGACCAACAGACCTCCAGTCGCTGCTAAACCGTCTGTCGCTCTTAAACCTCAG
TTAAACCACAGCGTGGATAATGATCAAAACGTATCAGCCACAAACATCTCGGAAAGCCCT
ACACCAGCCCCCAGACCTCAGCCCCCAAAGAAACCTGTGGGTCTACCTGTAAAAGAGGAA
CTAGAGACTTTATTTAACAAGAACACCTTCCCAAACAGATCACGTCCCTCCGTGTTGACC
AGAGCCAACAGCATCCATGAAGAGGACAGTCCGCCAGTTCCCCCTATACCTCCAGCGAAG
CCTGTTAAGGAGCCTCTGAAACCCAACCTTAATATTAACAACCACAACTCAGCCTCCATG
GTCACAGAGAACGAGTATGTGGACAGTCCAACAAATCACATCCCGGTCAAGCCTCAGCGT
AATGTGGACAGCAATGGAGGCTCTCTTTCCAGACAAAGTATGACACGGAGACCAACCACC
ATCAGGGTCCCCAGCAAAAGTAGTTCATTGTCAGATAACTTTCAGGACAGCCCCCCTCCT
CTTCCTGCCCAGAAGCCCGTTGGCTCCCTGAACACGTCAGTAAACCACAGACAAAACCCA
C--CCCATCCTCCCCCACCAGG----TTGCAAACATGATCCTCAGCTTGATGATGGTGCT
GATTTCAGGAGGCCGGGTTCAACCAAAATGCTCCCACCTCGCCCACCTCCAGCCAAAATA
GGCCCAGGAAGACCTCCCCCACCCAGCATGCAGGCCATAGGTCGATCCCAATCCGCACCA
TGGCAAACTTCACCCAAACCCCAGGCGCAGAAACCCCACAGGAAAGAGCCCGTCTTACCT
CCAAGGCCCAACCCGGGCCACCGTCTCTACAACAAATACACCCTTCAGCTTCCTCATGGC
ATTGCCTCCTTCGACTACAACGGGAGTAACACAGGAGAGCTGTCATTTCAGAAAAATGAA
GTGCTTCTGCTGCTCGAGGAGATTGACCACAACACGTTTGAGTGCCAAGTCGGAGACACC
AAAGGCAGAGTCAACAAGTCTCGCATGAAGGTCATAACTCCTCTCGGCAATGTCTCAGAC
TCGTCCCCGCCACAGGATGCTGGTCCAGGTGGTTCAGGTGGAGCTGGTTATGGGCTTAAG
GTGCAGGCCATATTTGACTTCAACCCAGAGGGTCCAGGAGAGCTGGGTCTGAGAGCAGGG
GATGTCGTGACCATGGTGGAGCAGGTGGACAGTGAGTGGTACAGAGGCACTTGCAGGGGA
TCTACCGGTTTCTTTCCCGTCAGTCATGTCAAAGTCCTGTCAAATTCACCAAAGCCCCTC
CCTGAACGGAAAGCGAAGCCACCACCTGCAACTGTCAGTGGCCCGAGATGCGTGGCGAGG
TTCGACTTTGAGGGTGAGAACAGTGACGAGCTGACGTTCTCTGAGGGGGATGTGATCCAG
CTGAAGGCGTACATTGGGCAGGAGTGGGCTCGGGGACAGCGCGGCGCCTCGACCGGTATC
TTCCCTCTTAACTTTGTAGAGGTCGTTGAAGATCTGCCTCCACAAACAAGTCAGCAGAAG
AGACAGTCCATCAGGATAGCACTGCCTGGCATGGTTGCTTCTCCAACTGCGCAACCTGAA
GTTACCAAACCTGCTCAGGTGTCTCAGTCTGGTGTGGAGTGGGCAGTGGCTCTGTACGAC
TACGCCGGGAATTCAGAAGACGACCTGTCGTTTCAACGGGGCGACCGTATCCTGATCAGC
CAGCACATTGACGCTGAGTGGAGCCGCGGTCGGCTCAACGGCAGAGAGGGCATGTTCCCC
AGGGCTTTTGTTGAGAGCACCGCAGCAGGCCAGCAGGTGGCTGCTGGTGTCAAAGGCAGA
GCTCTGTTCAGCTTCACCTCAGACTGTGATGAGGAGCTCTCGCTGCAGGTCGGGGACATA
ATAACTGATCTGGAGTCCATTGATGACGAATGGTTCCTGGGTGACCTGAGAGGGAAACGG
GCCCTGGTCCCCAAAAACTATGTGCAAGTCCTGTGA
>OF11804-RA_aka
ATGGCTGAAGCGCGGCGTGAAGAGGAGGAGGAGGAGGGAGAGCGCAGGGATCTGCGGGAC
GTCCGGAACAGGAGCCAGGCAACAG-----------------------------------
------------------------------------------------------------
---------------------------------------ATCATCCTGAAAGAACCAAGC
CAGATCATTTACATTCAAGCCAAGGGCCTCTGTCGTCTCTACGAGCTGCCATCAAACGCA
CAAAAACAAACTCTCAGAGCGACCACACCAGAGAAAGA----------------------
AGGCGACCAGAGATCACCATCGTCTCAGCAGAACCTCTGGTCAGTAACAACTGGTTCTCA
GGAGCCTCTGTGGTTTTCCCTCGTCCTCCTCAGTCAAGCTGGTCTGCTGTTTCACTG---
------CCCCCACCATCCTATGACCAGGTGATTCAAGAGAAGACCCAGGAAGAGCACACT
GTCAAGCCCACTGCAGCCCCCCGCCGGGCCACCTGCACCACCTCAAGTGCCACGCAGACT
GACCCTGTGAGGGAGGACGCCTCTACCTCTGTCCCACAGTGCAGCGCTGCTCCACAGTCA
GCAGGGAAAAGACCTGCAGGTAAAAAGCCACAAAAACCACCACGGCCATCAGTGCCAAAA
CCAGTGGACGGAACACCAGTCACTGAAGCACCCACCGACGAGAAGGCTGTAACAAATACT
CTCGTATCCACAAACACTGAGGACCAAAGTGACTCCACGTCAGATGTAAAGCAACCTAAC
CAAACAGATTCCACTCACAGCTGCAGCAGATCTGTCACTGTGCACTGGGATCTTCCTCCT
GAACATCTATCTGCCCCTGCTGAAGCCACTCCATCTAATTCAGACTCAGAACGCACTCAA
CGCCCCGTTCCACTTCCTCGTACGAAATCCCGAAAGCAGGCGACAACAGAAGAGGTCAAA
GTCCAGACTTTGGTCAAGCTCAGTGAACACTGTGACGACGTTCACCCTGATCCAGATGAG
GTCTCTTCCAATGAGTATTTAAAGGAGTTATTGGAGGTCTTCAGTGCAGATAACCAGTGT
GAGGAGAGCGGCGACATCGTTGACCAATCAGACGAGGCCTCGCAAGACGAAGATGCTGGT
GACGAGATGAACCCAACACACAGTCAACGCAATATCCGGGCCAGGATCCAGGCCTTTGAG
AGCCAGGTTAGCACCGAGGAGGGAAGCGTGGTTGAACCTGCCAAACCAGAACCTCGACCC
AGGAAGGCGACCAACAGACCTCCAGTCGCTGCTAAACCGTCTGTCGCTCTTAAACCTCAG
TTAAACCACAGTGTGGATAATGATCAAAATGTATCAGCTGCAAACATCCCTGAAAGCCCT
ACACCAGCCCCCAGACCTCAGCCCCCAAAGAAACCTGTGGGTCTACCTGTAAAAGAGGAA
CTAGAGACTTTATTTAACAAGAACACATTCCCAAAAAGATCACGTCCGTCTGTGTTGACC
AGAGCCAACAGCATCCATGAAGAGGACAGTCCGCCAGTTCCCCCTATACCTCCAGCGAAG
CCTGTAAAGGAGCCTCTGAAACCCAACCTTAATATTAACAACCACAACTCAGCCTCCATG
GTCACAGAGAACGAGTATGTGGACAGTCCAACAAATCACATCCCGGTCAAGCCTCAGCGT
AATGTGGACAGCAATGGAGGCTCTCTTTCCAGACAAAGTATGACACGGAGACCAACCACC
ATCAGGGTCCCCAGCAAAAGTAGTTCATTGTCAGATAACTTTCAGGACAGCCCCCCTCCT
CTTCCTGCCCAGAGGCCTGTCGGCTCCCTGAACACGTCAGTAAACCACAGACAAAACCCG
ACGCCCATCCTCCCCCACCAGGAGTCTTTCCCGTTTGGGCCAGAGCC-----ATCGCTAC
CCCCTC-GGAGGCCGGGTTCAACCAAAACGCTCCCACCTCGCCCACCTCCAGCCAAAATA
GGCCCAGGAAGACCTCCCCCACCCAGCATGCAGGCCATAGGTCGATCCCAATCAGCACCA
TGGCAAACTTCACCTAAACCCCAGGCGCAGAAACCCCACAGGAAAGAGCCAGTCTTACCT
CCGAGGCCCAACCCGGGCCACCGTCTCTACAACAAATACACCCTTCAACTTCCTCATGGC
ATTGCCTCCTTCGATTACAACGGGAGTAACACAGGAGAGCTGTCATTTCAGAAAAATGAA
GTGCTTCTGCTGCTTGAGGAGATTGACCACAACACGTTTGAGTGCCAAGTTGGAGACACC
AAAGGCAGAGTCAACAAGTCTCGCATGAAGGTCATAACTCCTCTCAGCAACGTCTCAGAC
ACGTCCCCGCCACAGGATGCTGGTCCAGGTGGTTCAGGTGGAGCTGGTTATGGGCTTAAG
GTGCAGGCCGTATTTGACTTCAACCCAGAGGGTCCAGGAGAGCTGGGTCTGAGAGCAGGG
GATGTCGTGACCATGGTGGAGCAGGTGGACAGTGAGTGGTACAGAGGCACTTGTAGGGGA
TCTACTGGTTTCTTTCCCGTCAGTCATGTCAAAGTCCTGTCAAATTCACCAAAGCCCCTC
CCTGAACGGAAAGCGAAGCCACCACCTGCAACTGTCAGTGGCCCGAGATGCGTGGCGAGG
TTCGACTTTGAGGGTGAGAACAGCGACGAGCTGACGTTCTCTGAGGGGGATGTGATCCAG
CTGAAGGCGTACATTGGACAGGAGTGGGCTCGGGGACAGCGCGGTGCCTCGACCGGTATC
TTCCCTCTTAACTTTGTAGAGGTCGTTGAAGATCTGCCTCCACAACCAAGTCAGCAGAAG
AGACAGTCCATCAGGATAGCACTGCCTGGCATGGTTGCTTCTCCGACTGCGCAACCTGAA
GTTACCAAACTTGCTCAGGTGTCTCAGTCTGGTGTGGAGTGGGCAGTGGCTCTGTACGAC
TATACCGGGAATTCAGAGGACGACCTGTCCTTTCAACAGGGTGACCGTATCCTGATCAGC
CAGCACATTGACGCTGAGTGGAGCCGTGGTCGGCTCAACGGCAGAGAGGGCATGTTCCCC
AGGGCTTTTGTTGAGAGCAGCGCAGCAGGCCAGCAGTCGGCTGCTGGTGTCAGAGGCAGA
GCTCTGTTCAGCTTCACCTCAGACTGTGATGAGGAGCTCTCACTGCAGGTCGGGGACATA
ATAACTGATCTGGAGTCCATTGATGACGAATGGTTCCTGGGTGACCTGAGAGGGAAACGG
GCCCTGGTCCCCAAAAACTATGTGCAAGTCCTGTGA
>E.fuscoguttatus.31861_fus
ATGGCTGAAGCCCGGCGTGAAGAGGAGGAGGAGGAGGGGGAGCGCAGAGATCTGCGGGAC
GTCCGGAACAGGAGCCAGGCAACAG-----------------------------------
------------------------------------------------------------
---------------------------------------ATCATCCTGAAAGAACCAAGC
CAGAGCATTTACATTCAAGCCAAGGGCCTCTGTCGTCTCTACGAGCTGCCATCAAACGCA
CAAAAACAAACTCTCAGAGTGACCACACCAGAGAAAGA----------------------
AGGCGACCTGAGATCACCATCGTCTCAGCAGAACCTCTGGTCAGTAACAACTGGTTCTCA
GGAGCCTCTGTGGTTTTCCCTCGTCCTCCTCAGTCAAGCTGGTCTGCTGTTTCACTG---
------CCCCCACCATCCTATGACCAGGTGATTCAAGAGAAGACCCAGGAAGAGCACACT
GTCAAGCCCACTGCAGCTCCCCGCCGGGCCACCTGCACCACCTCAAGTGCCACACAGACT
GACCCTGTGAGGGAGGACGCCTCCACCT---------------------CTCCACAGTCA
GCAGGGAAAAGACCTGCAGGTAAAAAGCCACAAAAACCACCACGGCCATCAGTGCCAAAA
CCAGTG------------------GAAGCACCAACCGACGAGAAGGCTGGAACAAATACT
CTCGTATCCACAAACACTGAGGACCAAAGTGACTCCACGTCAGATGTAAAGCAACCTAAC
CAAACAGATTCCACTCACAGCTGCAGCAGATCTGTCACTGTGCATTGGGATCTTCCTCCT
GAACATTTATCTGTCCCTGCTGAAGCAACTCCATCTAATTCAGACTCAGAACGCACTCAA
CGCCCCGTTCCACTTCCTCGTACGAAATCCCGAAAGCAGGTGACAACAGAAGAGGTCAAA
GTCCAGACTTTGGTCAAGCTCAGTGAACAGTGTGACGACGTTCACCCTGATCCAGATGAG
GTCTCTTCCAGTGAGTATTTAAAGGAGTTATTGGAGGTCTTTAGTGCAGATAACCATTGT
GAGGAGAGCGGCGACATCGTTGACCAATCAGATGAGGCCTCGCAAGACGAAGATGCTGGT
GACGAGATGAACCCGACACACAGTCAACGCAATATCCGGGCCAGGATCCAGGCCTTTGAG
AGCCAGGCTAGCACCGAGGAGGGAAGCGTGGTTGAACCGGCCAAACCAGAACCTCGACCC
AGGAAGGCGACCAACAGACCTCCAGTCGCTGCTAAACCGTCTGTCGCTCTTAAACCTCAG
TTAAACCACAGTGTGGATAATGATCAAAACGTATCAGCTACAAACATCCCTGAAAGCCCT
ACACCAGCCCCCAGACCTCAGCCCCCAAAGAAACCTGTGGGTCTACCTGTAAAAGAGGAA
CTAGAGACTTTATTTAACAAGAACGCCTTCCCAAACAGATCACGTCCCTCTGTGTTGACC
AGAGCCAACAGCATCCATGAAGAGGACAGTCCGCCAGTTCCCCCTATACCTCCAGCGAAG
CCTGTAAAGGAACCTCTGAAACCCAACCTTAATCTAAACAACCATAACTCAGCCTCCATG
GTCACAGAGAATGAGTATGTGGACAGTCCAACAAATCACATCCCAGTCAAGCCTCAGCGT
AATGTGGACAGCAATGGAGGCTCTCTCTCCAGACAAAGTATGACACGGAGACCAACCACC
ATCAGGGTCCCCAGCAAAAGTAGTTCATTGTCAGATAACTTTCAGGACAGTCCCCCTCCT
CTTCCTGCTCAGAAGCCCGTCGGCTCCCTGAACACGTCAGTAAACCACAGACAAAACCAG
ACGCCCATCCTCCCCCACCAGGAGTCTTTCCCGTTTGGGCCAGAGCC-----ATCGCTAC
CACCGC-GGAGGCCGGGTTCAACCAAAACGCTCCCACCTCGCCCACCTCCAGCCAAAATA
GGCCCAGGAAGACCTCCCCCACCCAGTATTCAAGCCATAGGTCGATCCCAGTCAGCACCA
TGGCAAACTTCACCTAAACCCCAGGCGCAGAAACCCCACAGGAAAGTGCCCGTCTTACCT
CCAAGGCCCAATCCGGGCCACCGTCTCTACAACAAATACACCCTTCAACTTCCTCATGGC
ATTGCCTCCTTCGATTACAACGGGAGTAACACAGGAGAGCTGTCATTTCAGAAAAATGAA
GTGCTTCTGCTGCTCGAGGAAATTGACCACAACACCTTTGAGTGCCAAGTCGGAGACACC
AAAGGCAGAGTCAACAAGTCTCGCATGAAGGTCATAACTCCTCTCGGCAACGTCTCAGAC
ACGTCCCTGCCACAGGATGTCAGTCCGGCTGGTTCAGGTGGAGCTGGATATGGGCTTAAG
GTGCAGGCCATATTTGACTTCAACCCAGAGGGTCCAGGTGAGCTGGGTCTGAGAGCAGGG
GATGTCGTGACCATGGTGGAGCAGGTGGACAGTGAGTGGTACAGAGGCACTTGTAGGGGA
TCTACCGGTTTCTTTCCCGTCAGTCATGTCAAAGTCCTGTCAAATTCACCAAAGCCCCTC
CCTGAACGGAAAGCGAAGCCACCACCTGCAACAGTCAGTGGCCCGAGATGTGTGGCGAGG
TTCGACTTTGAAGGTGAGAACAGTGACGAGCTGACGTTCTCCGAGGGGGATGTGATCCAG
CTGAAGGCGTACATTGGACAGGAGTGGGCTCGGGGACAGCGCGGTGCCTCGACCGGTATC
TTCCCTCTTAACTTTGTAGAGGTCATTGAAGATCTGCCTCTACAACCAAGTCAGCAGAAG
AGACAGTCCATCAGGATAGCACTGCCTGGCATGGTTGCTTCTCCGACTGTGCAATCTGAA
GTTACCAAACCTGCTCAGGCGTCTCAGTCCGGTGTGGAGTGGGCGGTGGCTCTGTACGAC
TATAGCGGGAATTCAGAAGATGACCTGTCGTTTCAACAGGGCGACCGTATCCTGATCAGC
CAGCACATTGATGCTGAGTGGAGCCGCGGTCAGCTCAATGGCAGAGAGGGCATGTTCCCC
AGGGCTTTTGTTGAGAGCAGCGCAGCAGGCCAGCAGGCGGCTGCTGGTGTCAGAGGCAGA
GCTCTGTTCAGCTTCACCTCAGACTGTGATGAGGAGCTCTCACTGCAGGTTGGGGACATT
ATAACAGATCTGGAGTCCATTGATAACGAATGGTTCCTGGGTGACCTGAGAGGGAAACGG
GCCCTGGTCCCCAAAAACTATGTGCAAGTCCTGTGA
>Epmoa-GLEAN-10019751_moa
ATGGCTGAAGCCCGGCGTGAAGAGGAGGAGGAGGGGGGGGAGCGCAGAGATCTGCGGGAC
GTCCGGAACAGGAGCCAGGCAACAGCTTTCTGCAGCCAGTGTATCAGCTCTGACTACACA
CCCCCACCCAACCACACCCTGACTCCACCAGCTGTCTGGATGGGAATGTCAGACAGGCTT
TCTGCCTGCTCTGCGACTGCTGCCGCTGTGCTGAGTAATATCATCCTGAAAGAACCAAGC
CAGAGCATTTACATTCAAGCCAAGGGCCTCTGTCGTCTCTACGAGCTGCCATCAAACGCA
CAAAAACAAACTCTCAGAGCGACCACACCAGAGAAAGAAGACGTGTATGGTTTGTATTTC
AGGCGACCAGAGATCACCATCGTCTCAGCAGAACCTCTGGTCAGTAACAACTGGTTCTCA
GGAGCCTCTGTGGTTTTCCCTCGTCCTCCTCAGTCAAGCTGGTCTGCTGTTTCACTGGTA
GGCCTTCCCCCACCATCCTATGACCAGGTGATTCAAGAGAAGACCCAGGAAGAGCACACT
GTCAAGCCGACTGCAGCTCCCCGCCGGGTCACCTGCACCACCTCAAGTGCCACACAGACT
GACCCTGTGAGGGAGGACGCCTCCACCTCTGTCCCACAGTGCAGTGCTGCTCCACAGTCA
GCAGGGAAAAGACCTGCAGGTAAAAAGCCACAAAAACCACCACGGCCATCAGTGCCAAAA
CCAGTGGACGGAACACCAGTCACTGAAGCACCAACTGACGAGAAGGCTGGAACAAATACT
CTCATATCCACAAACACTGAGGACCAAA--------------------------------
------------------------------------------------------------
-------------------------------------------ACTCAGAACGCACTCAA
CGCCCCGTTCCACTTCCTCGTACGAAATCCCGAAAGCAGGCGACAACAGAAGAGGTCAAA
GTCCAGACTTTGGTCAAGCTCAGTGAACAGTGTGACGACGTTCACCCTGATCCAGATGAG
GTCTCTTCCAATGAGTATTTAAAGGAGTTATTGGAGGTCTTTAGTGCAGATAACCAGTGT
GAGGAGAGCGGCAACATCGTTGACCAATCAGACGAGGCCTCGCAAGACGAAGATGCTGGT
GACGAGATGAACCCAACACACAGTCAACGCAATATCCGGGCCAGGATCCAGGCCTTTGAG
AGCCAGGCTAGCACTGAGGAGGGAAGCGTTGTTGAACCGGCCAAACCAGAACCTCGACCC
AGGAAGGCGACCAACAGACCTCCAGTCGCTGCTAAACCGTCTGTCGCTCTTAAACCTCAG
TTAAACCACAGTGTGGATAATGATCAAAACGTATCAGCTACAAACATCTCTGAAAGCCCT
ACACCAGCCCCCAGACCTCAGCCTCCAAAGAAACCTGTGGGTCTACCTGTAAAAGAGGAA
CTAGAGACTTTATTTAACAAGAACGCCTTCCCAAACAGATCACGTCCCTCTGTGTTGACC
AGAGCCAACAGTATCCATGAAGAGGACAGTCCGCCAGTTCCCCCTATACCTCCAGCGAAG
CCTGTAAAGGAACCTCTGAAACCCAACCTTAATATAAACAACCACAACTCAGCCTCCATG
GTCACAGGGAATGAGTATGTGGACAGTCCAACAAATCACATCCCAGTCAAGCCTCAGCGT
AATGTGGACAGCAATGGAGGCTCTCTCTCCAGACAAAGTATGACACGGAGACCAACCACC
ATCAGGGTCCCCAGCAAAAGTAGTTCATTGTCAGATAACTTTCAGGACAGTCCCCCTCCT
CTTCCTGCTCAGAAGCCCGTCGGCTCCCTGAACACGTCAGTAAACCACAGACAAAACCAG
ACGCCCATCCTCCCCCACCAGGAGTCTTTCCCGTTTGGGCCAGAGCC-----ATCGCTAC
CACCTC-GGAGGCCGGGTTCAACCAAAACGCTCCCACCTCGCCCACCTCCAGCCAAAATA
GGCCCAGGAAGACCTCCTCCACCCAGCATTCAGGCCATAGGTCGATCCCAATCAGCACCA
TGGCAAACTTCACCTAAACCCCAGGCGCAGAAACCCCACAGGAAAGAGCCCGTCTTACCT
CCAAGGCCCAATCCAGGCCACCGTCTCTACAACAAATACACCCTTCAACTTCCTCATGGC
ATTGCCTCCTTCGATTACAATGGGAGTAACACAGGAGAGCTGTCATTTCAGAAAAATGAA
GTGCTTCTGCTGCTCGAGGAGATTGACCACAACACGTTTGAGTGCCAAGTCGGAGACACC
AAAGGCAGAGTCAACAAGTCTCGCATGAAGGTCATAACTCCTCTCGGCAATGTCTCAGAC
ACGTCCCTGCCACAGGATGCTGGTCCAGGTGGTTCAGGTGGAGCTGGTTATGGGCTTAAG
GTGCAGGCCATATTTGACTTCAACCCAGAGGGTCCAGGTGAGCTGGGTCTGAGGGCAGGG
GATGTCGTGACCATGGTGGAGCAGGTAGACAGTGAGTGGTACAGAGGCACTTGTAGGGGA
TCTACTGGTTTCTTTCCCGTCAGTCATGTCAAAGTCCTGTCAAATTCACCAAAGCCCCTC
CCTGAACGGAAAGCGAAGCCACCACCTGCAACAGTCAGTGGCCCGAGATGCGTGGCGAGG
TTCGACTTTGAGGGTGAGAACAGTGATGAGCTGACGTTCTCTGAGGGGGATGTGATCCAG
CTGAAGGCGTACATTGGACAGGAGTGGGCTCGGGGACAGCGCGGTGCCTTGACCGGTATC
TTCCCTCTTAACTTTGTAGAGGTCATTGAAGATCTGCCTCCACAACCAAGTCAGCAGAAG
AGACAGTCCATCAGGATAGCACTGCCTGGCATGGTTGCTTCTCCGACTGTGCAACCTGAA
GTTACCAAACCTGCTCAGGTGTCTCAGTCCGGTGTGGAGTGGGCGGTGGCTCTGTACGAC
TATACCGGGAATTCAGAAGATGACCTGTCGTTTCAACAGGGCGACCGTATCCTGATCAGC
CAGCACATTGATGCTGAGTGGAGCCGCGGTCGGCTCAACGGCAGAGAGGGCATGTTCCCC
AGGGCTTTTGTTGAGAGCAGC---GCAGGCCAGCAGGCGGCTGCTGGTGTCAGAGGCAGA
GCTCTGTTCAGCTTCACCTCAAACTGTGATGAGGAGCTCTCACTACAGGTTGGGGACATT
ATAACAGATCTGGAGTCCATTGATGACGAATGGTTCCTGGGTGACCTGAGAGGGAAACGG
GCCCTGGTCCCCAAAAACTATGTGCAAGTCCTGTGA
>XP-033478982.1_lan
ATGGCTGAAGCCCGGCGTGAAGAGGAGGAGGAGGAGGGGGATCGCAGAGATCTGCGGGAC
GTCCGGAACAGGAGCCAGGCAACAG-----------------------------------
------------------------------------------------------------
---------------------------------------ATCATCCTGAAAGAACCAAGC
CAGAGCATTTACATTCAAGCCAAGGGCCTCTGTCGTCTCTACGAGCTGCCATCAAACGCA
CAAAAACAAACTCTCAGAGTGACCACACCAGAGAAAGA----------------------
AGGCGACCTGAGATCACCATTGTCTCAGCAGAACCTCTGGTCAGTAACAACTGGTTCTCA
GGAGCCTCTGTGGTTTTCCCTCGTCCTCCTCAGTCAAGCTGGTCTGCTGTTTCACTG---
------CCCCCACCATCCTATGACCAGGTGATTCAAGAGAAGACCCAGGAAGAGCACACT
GTCAAGCCCACTGCAGCTCCCCGCCGGGTCACCTGCACCACCTCAAGTGCCACACAGACT
GACCCTGTGAGGGAGGACGCCTCCACCT---------------------CTCCACAGTCA
GCAGGGAAAAGACCTGCAGGTAAAAAGCCACAAAAACCACCACGGCCATCAGTGCCAAAA
CCAGTGGACGGAACACCAGTCACTGAAGCACCCACCGATGAGAAGGCTGGAACAAATACT
CTCGTATCCACAAACACTGAGGACCAAAGTGACTCCACCTCAGATGTAAAGCAACCTAAC
CAAACAGATTCCACTCACAGCTGCAGCAGATCTGTCACTGTGCACTGGGATCTTCCTCCT
GAACATCTATCTGCCCCTGCTGAAGCTACTCCATCTAATTCAGACTCAGAACGCACTCAA
CGCCCCGTTCCACTTCCTCGTACGAAATCCCGAAAGCAGGCGACAACAGAAGAGGTCAAA
GTCCAGACTTTGGTCAAGCTCAGTGAACAGTGTGACGACGTTCACCCTGATCCAGATGAG
GTCTCTTCCAATGAGTATTTAAAGGAGTTATTGGAGGTCTTTAGTGCAGATAACCAGTGT
GAGGAGAGCGGCGACATCGTTGACCAATCAGACGAGGCCTCGCAAGACGAAGATGCTGGT
GACGAGATGAACCCAACACACAGCCAACGCAATATCCGAGCCAGGATCCAGGCCTTTGAG
AGCCAGGCTAGCACCGAGGAGGGAAGCGTGGTTGAACCGGCCAAACCAGAACCTCGACCC
AGGAAGGCGACCAACAGACCTCCAGTCGCTGCTAAACCGTCTGTCGCTCTTAAACCTCAG
TTAAACCACAGTGTGGATAATGATCAAAACGTATCAGCTACAAACATCTCTGAAAGCCCT
ACACCAGCCCCCAGACCTCAGCCCCCAAAGAAACCTGTGGGTCTACCTGTAAAAGAGGAA
CTAGAGACTTTATTTAACAAGAACGCCTTCCCAAACAGATCACGTCCCTCTGTGTTGACC
AGAGCCAACAGCATCCATGAAGAGGACAGTCCGCCAGTTCCCCCTATACCTCCAGCGAAG
CCTGTAAAGGAACCTCTGAAACCCAACCTTAATATAAACAACCACAACTCAGCCTCCATG
GTCACAGAGAATGAGTATGTGGACAGTCCAACAAATCACATCCCAGTCAAGCCTCAGCGT
AATGTGGACAGCAATGGAGGCTCTCTCTCCAGACAAAGTATGACACGGAGACCAACCACC
ATCAGGGTCCCCAGCAAAAGTAGTTCATTGTCAGATAACTTTCAGGACAGTCCCCCTCCT
CTTCCTGCTCAGAAGCCCGTCGGCTCCCTGAACACGTCAGTAAACCACAGACAAAACCAG
ACACCCATCCTCCCCCACCAGGAGTCTTTCCCATTTGGGCCAGAGCC-----ATCGCTAC
CACCTC-GGAGGCCGGGTTCAACCAAAACGCTCCCACCTCGCCCACCTCCAGCCAAAATA
GGCCCAGGAAGACCTCCTCCACCCAGCATTCAGGCCATAGGTCGATCCCAATCAGCACCA
TGGCAAACTTCACCTAAACCCCAGGCGCAGAAACCCCACAGGAAAGAGCCCGTCTTACCT
CCAAGGCCCAATCCGGGCCACCGTCTCTACAACAAATACACCCTTCAACTTCCTCATGGC
ATTGCCTCCTTCGATTACAACGGGAGTAACACAGGAGAGCTGTCATTTCAGAAAAATGAA
GTGCTTCTGCTGCTTGAGGAAATTGACCACAACACCTTTGAGTGCCAAGTCGGAGACACC
AAAGGCAGAGTCAACAAGTCTCGCATGAAGGTCATAACTCCTCTCGGCAACGTCTCAGAC
ACGTCCCTGCCACAGGATGTCAGTCCGGCTTGTTCAGGTGGAGCTGGATATGGGCTTAAG
GTGCAGGCCATATTTGACTTCAACCCAGAGGGTCCAGGTGAGCTGGGTCTGAGAGCAGGG
GATGTCGTGACCATGGTGGAGCAGGTGGACAGTGAGTGGTACAGAGGCACTTGTAGGGGA
TCTACCGGTTTCTTTCCCGTCAGTCATGTCAAAGTCCTGTCAAATTCACCAAAGCCCCTC
CCTGAACGGAAAGCCAAGCCACCACCTGCAACAGTCAGTGGCCCGAGATGCGTGGCTAGG
TTCGACTTTGAGGGTGAGAACAGTGACGAGCTGACGTTCTCTGAGGGGGATGTGATCCAG
CTGAAGGCGTACATTGGACAGGAGTGGGCTCGGGGACAGCGCGGTGCCTTGACCGGTATC
TTCCCTCTTAACTTTGTAGAGGTCATTGAAGATCTGCCTCCACAACCAAGTCAGCAGAAG
AGACAGTCCATCAGGATAGCACTGCCTGGCATGGTTGCTTCTCCGACTGTGCAACCTGAA
GTTACCAAACCTGCTCAGGTGTCTCAGTCCGGTGTGGAGTGGGTGGTGGCTCTGTATGAC
TATACCGGGAATTCAGAAGATGACCTGTCGTTTCAACAGGGCGACCGTATCCTGATCAGC
CAGCACATTGATGCTGAGTGGAGCCGCGGTCGGCTCAACGGCAGAGAGGGCATGTTCCCC
AGGGCTTTTGTTGAGAGCAGCGCAGCAGGCCAGCAGGCGGCTGCTGGTGTCAGAGGCAGA
GCTCTGTTCAGCTTCACCTCAGACTGTGATGAGGAGCTCTCACTGCAGGTTGGGGACATT
ATAACAGATCTGGAGTCCATTGATGACGAATGGTTCCTGGGTGACCTGAGAGGGAAACGG
GCCCTGGTCCCCAAAAACTATGTGCAAGTCCTGTGA
>C.altivelis-GLEAN-10025835_alt
ATGGCTGAAGCCCGGCGTGAAGAGGAGGAGGAGGAGGGGGAGCGCAGAGATCTGCGGGAC
GTCCGGAACAGGAGCCAGGCAACAG-----------------------------------
------------------------------------------------------------
---------------------------------------ATCATCCTGAAAGAACCAAGC
CAGAGCATTTACATTCAAGCCAAGGACCTCTGTCGTCTCTACGAGCTGCCATCAAACGCA
CAAAAACAAACTCTCAGAGCGACCACACCAGAGAAAGA----------------------
AGGCGACCTGAGATCACCATCGTCTCAGCAGAACCTCTGGTCAGTAACAACTGGTTCTCA
GGAGCCTCTGTGGTTTTCCCTCGTCCTCCTCAGTCAAGCTGGTCTGCTGTTTCACTG---
------CCCCCACCATCCTATGACCAGGTGATTCAAGAGAAGACCCAGGAAGAGCACACT
GTCAAGCCCACTGCAGCTCCCCGCCGGGCCACCTGCACCACCTCAAGTGCCACACAGACT
GACCCTGTAAGGGAGGACGCCTCCACCT---------------------CTCCACACTCA
GCAGGGAAAAGACCTGCAGGTAAAAAGCCACAAAAACCACCACGGCCATCAGTGCCAAAA
CCAGTGGACGGAACACCAGTCACTGAAGCACCCACCGACGAGAAGGCTGGAACAAATACT
CTCGTATCCACAAACACTGAGGACCAAAGTGACTCCACGTCAGATGTAAAGCAACCTAAC
CAAACAGATTCCACTCACAGCTGCAGCAGATCTGTCACTGTGCATTGGGATCTTCCTCCT
GAACATCTATCTGCCCCTGCTGAAGCTACTCCATCTAATTCAGACTCAGAACGCACTCAA
CGCCCCGTTCCACTTCCTCGTACGAAATCCCGAAAGCAGGCGACAACAGAAGAGGTCAAA
GTCCAGACTTTGGTCAAGCTCAGTGAACAGTGTGACGACGTTCACCCTGATCCAGATGAG
GTCTCTTCCAATGGGTATTTAAAGGAGTTATTGGAGGTCTTTAGTGCAGATAACCAGTGT
GAGGAGAGCGGTGACATCGTTGACCAATCAGACGAGGCCTCGCAAGACGAAGATGCTGGT
GATGAGATGAACCCAACACACAGTCAACGCAATATCCGGGCCAGGATCCAGGCCTTTGAG
AGCCAGGCTAGCACCGAGGAGGGAAGCGTGGTTGAACCGGCCAAACCAGAACCTCGACCC
AGGAAGGCGACCAACAGACCTCCAGTCGCTGCTAAACCGTCTGTCGCTCTTAAACCTCAG
TTAAACCACAGTGTGGATAATGATCAAAACGTATCAGCTACAAACATCCCTGAAAGCCCT
ACACCAGCCCCCAGACCTCAGCCCCCAAAGAAACCTGTGGGTCTACCTGTAAAAGAGGAA
CTAGAGACTTTATTTAACAAGAACGCCTTCCCAAACAGATCACGTCCCTCTGTGTTGACC
AGAGCCAACAGCATCCATGAAGAGGACAGTCCGCCAGTTCCCCCTATACCTCCAGCGAAG
CCTGTAAAGGAACCTCTGAAACCCAACCTTAATATAAACAACCACAACTCAGCCTCCATG
GTCACAGAGAATGAGTATGTGGACAGTCCAACAAATCACATTCCAGTCAAGCCTCAGCGT
AATGTGGACAGCAATGGAGGCTCTCTCTCCAGACAAAGTATGACACGGAGACCAACCACC
ATCAGGGTCCCCAGCAAAAGTAGTTCATTGTCAGATAACTTTCAGGACAGTCCCCCTCCT
CTTCCTGCTCAGAAGCCCGTCGGCTCCCTGAACACATCAGTAAACCACAGACAAAACCAG
ACGCCCATCCTCCCCCACCAGGAGTCTTTCCCATTTGGGCCAGAGCC-----ATCGCTAC
CACCTC-GGAGGCCGGGTTCAACCAAAACGCTCCCACCTCGCCCACCTCCAGCCAAAATA
GGCCCAGGAAGACCTCCCCCACCCAGCATTCAGGCCATAGGTCGATCCCAATCAGCACCA
TGGCAAACTTCACCTAAACCCCAGGCGCAGAAACCCCACAGGAAAGAGCCTGTCTTACCT
CCAAGGCCCAATCCGGGCCACCGTCTCTACAACAAATACACCCTTCAACTTCCTCATGGC
ATTGCCTCCTTCGATTACAACGGGAGTAACACAGGAGAGCTGTCATTTCAGAAAAATGAA
GTGATTCTGCTGCTCGAGGAAATTGACCACAACACCTTTGAGTGCCAAGTCGGAGACACC
AAAGGCAGAGTCAACAAGTCTCGCATGAAGGTCATAACTCCTCTCAGCAACGTCTCAGAC
ACATCCCTGCCACAGGATGTCAGTCCGGCTGGTTCAGGTGGAGCTGGATATGGGCTTAAG
GTGCAGGCTATATTTGACTTCAACCCAGAGGGTCCAGGAGAGCTGGGTCTGAGAGCAGG-
------------------------------------------------------------
--------------------------------------GTCAAATTCACCAAAGCCCCTC
CCTGAACGGAAAGCGAAGCCATCACCTGCAACAGTCAGTGGCCCGAGATGCGTGGCGAGG
TTCGACTTTGAGGGTGAGAACAGTGACGAGCTGACGTTCTCTGAGGGGGATGTGATCCAG
CTGAAGGCGTACATTGGACAGGAGTGGGCTCGGGGACAGCGCGGTGCCTCGACCGGTATC
TTCCCTCTTAACTTTGTAGAGGTCATTGAAGATCTGCCTCCACAACCAAGTCAGCAGAAG
AGACAGTCCATCAGAATAGCACTGCCTGGCATGGTTGCTTCTCCGACTGTGCAATCTGAA
GTTACCAAACCTGCTCAGGTGTCTCAGTCTGGTGTGGAGTGGGCGGTGGCTCTGTATGAC
TATACCGGGAATTCAGAAGATGACCTGTCGTTTCAACAGGGCGACCGTATCCTGATCAGC
CAGCACATTGATGCTGAGTGGAGCCGCGGTCGGCTCAACGGCAGAGAGGGCATATTCCCC
AGGGCTTTTGTTGAGAGCAGC---GCAGGCCAGCAGGCGGCTGCTGGTGTCAGAGGCAGA
GCTCTGTTCAGCTTCACCTCGGACTGTGATGAGGAGCTCTCACTGCAGGTTGGGGACATT
ATAACAGATCTGGAGTCCATTGATGATGAATGGTTCCTGGGTGACCTGAGAGGGAAACGG
GCCCTGGTCCCCAAAAACTATGTGCAAGTCCTGTGA
