# Supplementary material for: Chromosome-Level Genome Assembly of the Speckled Blue Grouper (Epinephelus cyanopodus) Provides Insight into Its Adaptive Evolution
Source: Biology (Basel). 2022 Dec 13;11(12):1810. doi: 10.3390/biology11121810 (PMC9775623; doi:10.3390/biology11121810)
Supplement: Supplementary file 1 [file biology-11-01810-s001.zip › Supplemental Data/HO01765.align]

>OF11818-RA_aka
ATGAGGGTT---------------------------------------------------
-CACAGATCAACTTTAAACCCTCAGCAA--------------------ATAAC-------
-------TTGGGGCTGCAA---------------------------TTTGGCTGCAGACC
CTCAGCCCTCTCCTCC-----------------------CTCTTCCCCCCT---------
CATCAATGGTCCGAGCCAGGGTCAGAATGCAGGACGCTCCTACTACTGCGACTTCCAGGG
CAAACCCAACCTGTGCCGCGCTTACAACCTCAACCCTCGCCACTACTTCACCCAGATGAT
GTGGGACATGAGAAAGCTCAGCCAGGCCTGCCAGGGACCCAAAATCTACCGTCAAGCCAT
GTGCAAGAAATACCCCGACGAGGCCCAGATGACCTTCCTGGCTGCCTGGCCCAAGACCAC
CACTCCCAAGCCCTCCAAGCCTGCCCAGGAGCCGCGTAAACCGGTGGTGCCGGCCCAGAG
CAAACCCGTCGTTACTCCTAAACCTGTCAAGCCCCAGCAGCAGCCCATCAAGCCCCAGCC
AGGCAAGGGCACCCAGACCAAGAAAGCTACCCCCAAGCCTGGAAAGACCACTACTCGTCC
CACAGAGCAGAGTGAGTCCAAAGCCTCCCGCATGGCCTCCGAGTACTGCTGGAAGAGCTT
CCACGGCGTCTGCACCTACTTCATCAGCTGGTTCCAGAACTGA
>Ecy-GLEAN-10023249_Ecy
ATGGGAGCCAAGATGAGAGTGGCGCTGCTGTTTCTGGCAGTGGCTGTTTGTGTGTCAAAC
GCTCAGACCAAC----AACAGTCAGCAA---------------CAGCAGCAGCAACAGCA
GCAGCAGCAGCAGCAGCAACGCAGCGTCTGGGATGAGCCCATCAGATTCAGCACCAAGAC
CAAAGACACCTGTACCATGGTGGTGTCTGGAGCAGGGGACTATACTCGCCTGCGTGTCTC
CTGCAAAGGTCCAAGCCAGGGTCAGAATGCAGGACGTTCCTACTACTGCGACTTCCAGGG
CAAACCCAACCTGTGCCGCGCTTACAACCTCAACCCTCGCCACTACTTCACCCAGATGAT
GTGGGACATGAGGAAGCTCAGCCAGGCCTGCCAGGGACCCAAAATCTACCGCCAAGCCAT
GTGCAAGAAATACCCCGACGAGGCCCAGATGACCTTCCTGGCTGCCTGGCCCAAGACCAC
CACTCCCAAGCCCTCCAAGCCCGCCCAGGAGCCGCGTAAACCGGTGGTGCCGGCCCAGAG
CAAACCCGTCGTTACTCCTAAACCCGTCAAGCCCCAGCAGCAGCCCGTCAAGCCCCAGCC
AGGCAAGGGCACCCAGACCAAGAAAGCTACCCCCAAGCCTGGAAAGACCACTACTCGTCC
CACAGAGCAGAGTGAGTCCAAAGCCTCCCGCATGGCCTCCGAGTACTGCTGGAAGAGCTT
CCACGGCGTCTGCACCTACTTCATCAGCTGGTTCCAGAACTGA
>E.fuscoguttatus.32016_fus
ATGGGAGCCAGGATGAGAGTGGCGCTGCTGTTTCTGGCAGTGACTGTTTGTGTGTCAAAT
GCTCAGACCAAC----AACAGTCAGCAACAACAG---------CAGCAACAACAGCAGCA
GCAGCAGCAGCAGCAGCAACGCAGCGTCTGGGATGAGCCCATCAGGTTCAGCACCAAGAC
CAAAGACACCTGTACCATGGTGGTGTCCGGAGCAGGGGACTATACTCGCCTGCGTGTCTC
CTGCAAAGGTCCAAGTCAGGGTCAGAATGCAGGACGCTCCTACTACTGCGACTTCCAGGG
CAAACCCAACCTGTGCCGTGCTTACAACCTCAACCCTCGCCACTACTTCACCCAGATGAT
GTGGGACATGAGGAAGCTCAGCCAGGCCTGCCAGGGACCCAAAATCTACCGCCAAGCCAT
GTGCAAGAAATACCCCGACGAGGCCCAGATGACCTTCCTGGCTGCCTGGCCCAAGACCAC
CACCCCCAAGCCCTCCAAGCCCGCCCAGGAGCCGCGTAAACCGGTGGTGCCAGCCCAGAG
CAAACCCGTTGTTACTCCTAAACCTGTCAAGCCCCAGCAGCAGCCCGTCAAGCCCCAGCC
AGGCAAGGGCACCCAGACCAAGAAAGCTACCCCCAAGCCTGGAAAGACCACTACTCGTCC
CACAGAGCAGAGTGAGTCCAAAGCCTCCCGCATGGCCTCCGAGTACTGCTGGAAGAGCTT
CCACGGCGTCTGCACCTACTTCATCAGCTGGTTCCAGAACTGA
>C.altivelis-GLEAN-10025854_alt
ATGGGAGCCAGGATGAGAGTGGCGCTGCTGTTTCTGGCAGTGGCTGTTTGTGTGTCAAAC
GCTCAGACCAAC----AACAGTCAGCAACAGCAGCAGCAG---CAGCAACAGCAGCAGCA
GCAGCAGCAGCAGCAGCAACGCAGCGTCTGGGATGAGCCCATCAGATTCAGCACCAAGAC
CAAAGACACCTGTACCATGGTGGTGTCCGGAGCAGGGGACTATACTCGCCTGCGTGTCTC
CTGCAAAGGTCCGAGCCAGGGTCAGAATGCAGGACGCTCCTATTACTGCGACTTCCAGGG
CAAACCCAACCTGTGCCGCGCTTACAACCTCAACCCTCGCCACTACTTCACCCAGATGAT
GTGGGACATGAGAAAGCTCAGCCAGGCCTGCCAGGGACCCAAAATCTACCGCCAAGCCAT
GTGCAAGAAATACCCTGATGAGGCCCAGATGACCTTCCTGGCTGCCTGGCCCAAGACCAC
CACTCCCAAGCCCTCCAAGCCCGCCCAGGAGCCGCGTAAACCGGTGGTGCCAGCCCAGAG
CAAACCCGTCATTACTCCTAAACCTGTCAAGCCCCAGCAGCAGCCCGTCAAGCCCCAGCC
AGGCAAGGGCACCCAGACCAAGAAAGCTACCCCCAAGCCTGGAAAGACCACTACTCGTCC
CACAGAGCAGAGCGAGTCCAAAGCCTCCCGCATGGCTTCCGAGTACTGCTGGAAGAGCTT
CCACGGTGTCTGCACCTACTTCATCAGCTGGTTCCAGAACTGA
>Epmoa-GLEAN-10019767_moa
ATGGGAGCCAGGATGAGAGTGGCACTGCTGTTTCTGGCAGTGGCTGTTTGTGTGTCAAAC
GCTCAGACCAAC----AACAGTCAGCAACAGCAGCAGCAGCAACAGCAGCAGCAGCAGCA
GCAACAGCAGCAGCAGCAACGCAGCGTCTGGGATGAGCCCATCAGATTCAGCACCAAGAC
CAAAGACACCTGTACCATGGTGGTGTCCGGAGCAGGGGACTATACTCGCCTGCGTGTCTC
CTGCAAAGGTCCGAGCCAGGGTCAGAATGCAGGACGCTCCTACTACTGCGACTTCCAGGG
CAAACCCAACCTGTGCCGCGCTTACAACCTCAACCCTCGCCACTACTTCACCCAGATGAT
GTGGGACATGAGAAAGCTCAGCCAGGCCTGCCAGGGACCCAAAATCTACCGCCAAGCCAT
GTGCAAGAAATACCCCGACGAGGCCCAGATGACCTTCCTGGCTGCCTGGCCCAAGACCAC
CACTCCCAAGCCCTCCAAGCCCGCCCAGGAGCCGCGTAAACCGGTGGTGCCAGCCCAGAG
CAAACCTGTCGTTACTCCTAAACCTGTCAAGCCCCAGCAGCAGCCCGTCAAGCCCCAGCC
AGGCAAGGGCACCCAGACCAAGAAAGCTACCCCCAAGCCTGGAAAGACCACTACTCGTCC
CACAGAGCAGAGTGAGTCCAAAGCCTCCCGCATGGCCTCCGAGTACTGCTGGAAGAGCTT
CCACGGCGTCTGCACCTACTTCATCAGCTGGTTCCAGAACTGA
>XP-033480841.1_lan
ATGGGAGCCAGGATGAGAGTGGCGCTGCTGTTTCTGGCAGTGGCTGTTTGTGTGTCAAAC
GCTCAGACCAAC----AACAGTCAGCAACAG------------CAGCAACAACAGCAGCA
GCAGCAGCAGCAGCAGCAACGCAGCGTCTGGGATGAGCCCATCAGATTCAGCACCAAGAC
CAAAGACACCTGTACCATGGTGGTGTCCGGAGCAGGGGACTATACTCGCCTGCGTGTCTC
CTGCAAAGGTCCGAGCCAGGGTCAGAATGCAGGACGCTCCTACTACTGTGACTTCCAGGG
CAAACCCAACCTGTGCCGCGCTTACAACCTCAACCCTCGCCACTACTTCACCCAGATGAT
GTGGGACATGAGAAAGCTCAGCCAGGCCTGCCAGGGACCCAAAATCTACCGCCAAGCCAT
GTGCAAGAAATACCCCGACGAGGCCCAGATGACCTTCCTGGCTGCCTGGCCCAAGACCAC
CACCCCCAAGCCCTCCAAGCCCGCCCAGGAGCCGCGTAAACCGGTGGTGCCAGCCCAGAG
CAAACCCGTCGTTACTCCTAAACCTGTCAAGCCCCAGCAGCAGCCCGTCAAACCCCAGCC
AGGCAAGGGCACCCAGACCAAGAAAGCTACCCCCAAGCCTGGAAAGACCACTACTCGTCC
CACAGAGCAGAGTGAGTCCAAAGCCTCCCGCATGGCCTCCGAGTACTGCTGGAAGAGCTT
CCACGGCGTCTGCACCTACTTCATCAGCTGGTTCCAGAACTGA
