# Supplementary material for: Chromosome-Level Genome Assembly of the Speckled Blue Grouper (Epinephelus cyanopodus) Provides Insight into Its Adaptive Evolution
Source: Biology (Basel). 2022 Dec 13;11(12):1810. doi: 10.3390/biology11121810 (PMC9775623; doi:10.3390/biology11121810)
Supplement: Supplementary file 1 [file biology-11-01810-s001.zip › Supplemental Data/HO01775.align]

>Ecy-GLEAN-10023263_Ecy
ATGTCGGTTAACGGATCTGGAGAAGACTCCACAGACGCAAAGAGTAGCGGTACGCAATGG
TCAGGGTCGTCTTCGTCTGCCTCTGCTCCCATGGACGTGGACGCCAAGCCCAGCGCCCAC
AGCTTCAGATACAGTCTGAATTTCCCCAGCATCGGCCAGTGCATCATCATCAACAACAAG
AACTTTGACAGAAAAACAGGCATGAATCAACGAAATGGAACAGATGTGGATGCAGGCAAT
GCTATGAAAGTGTTTGGGAAGTTGGGTTACAAAGTGAAGGTTTACAACGACCAGTCAGTC
GAGCAGTTGAAACAGGTTTTAATCACTGCATCAAAGGAAGATCACAGCTGCAATGCCTCG
TTCGTCTGCGTCCTGTTGAGTCATGGAGACGAGGGTGTGTTCTTTGGCACGGATGGTTCA
GTAGAGCTCAAGTACCTGACGTCACTTTTTCGAGGCGATCGCTGCAGATCCCTGGTGGGA
AAACCCAAACTCTTCTTCATCCAGGCTTGCAGAGGCACTGATCTGGATGCAGGCATTGAG
ACAGACAGTGTAGAAGATGGCATCACCAAGATCCCTGTAGAAGCTGACTTTCTCTATGCC
TTCTCCACAGCTCCAGGCTACTACTCGTGGAGGAACACTACTACCGGGTCCTGGTTCATG
CAGTCACTGTGTGAAATGATCGCCAAATATGGGAAAGACGTGGAGCTTCAGCACATCATG
ACGCGAGTGAACCACAAGGTGGCAGTAGAGTTTGAGTCTGTCTCTAATTCACCAGGCTTT
CATGCAAAGAAACAGATCCCATGCATCGTGTCAATGCTGACCAAAGAGATGTATTTCTCT
CCTTGA
>OF11829-RA_aka
ATGTCGGTTAACGGACCTGGAGTAGACTCCACAGACGCAAAGAGTAGCGACGGACAATGG
TCAGGGTCGTCTTCGTCTGCCTCTGCTCCCATGGACGTGGACGCCAAGCCCAGCGCCCAC
AGCTTCAGATACAGTCTGAATTTCCCCAGCATCGGCCAGTGCATCATCATCAACAACAAG
AACTTTGACAGAAAAACAGGCATGAATCAACGAAATGGAACCGATGTCGATGCAGCCAAT
GCTATGAAAGTGTTTGGGAAGCTGGGTTATAAAGTGAAGGTTTACAACGACCAGTCAGTC
GAGCAGTTGAAACAGGTTTTAATCTCTGCATCAAAGGAAGATCACAGCTCCAATGCCTCG
TTCGTCTGCGTCCTGTTGAGTCATGGAGACGAGGGTGTGTTCTTTGGCACAGATGGTTCA
GTAGAGCTCAAGTACCTGACGTCACTTTTTCGAGGCGATCGCTGCAGATCGCTGGTGGGA
AAACCCAAACTCTTCTTCATCCAGGCTTGCAGAGGCACTGATCTGGATGCAGGCATTGAG
ACAGACAGTGTAGAAGATGGCATCACCAAGATCCCTGTAGAAGCTGACTTTCTCTATGCC
TTCTCCACAGCTCCAGGCTACTACTCGTGGAGGAACACTATGACCGGGTCCTGGTTCATG
CAGTCACTGTGTGAAATGATCACCAAATATGGGAAAGACGTGGAGCTTCAGCACATCATG
ACGCGAGTGAACCACAAGGTGGCAGTAGAGTTTGAGTCTGTCTCTAATTCACCAGGCTTT
CATGCAAAGAAACAGATCCCATGCATTGTGTCAATGCTGACCAAAGAGATGTATTTCTCT
CCTTGA
>E.fuscoguttatus.32147_fus
ATGTCGGTTAACGGACCTGGAGAAGACTCCACAGACGCAAAGAGTAGCGACGGACAATGG
TCAGGGTCGTCTTCGTCTGCCTCTGCTCCCATGGACGTGGACGCCAAGCCCAGCGCGCAC
AGCTTCAGATACAGTCTGAATTTCCCCAGCATCGGCCAGTGCATCATCATCAACAACAAG
AACTTTGACAGAAAAACAGGCATGAATCAACGAAACGGAACAGATGTCGATGCGGCCAAT
GCTATGAAAGTGTTTGGGAAGCTGGGTTACAAAGTGAAGGTTTACAACGACCAGTCAGTC
GAGCAGTTGAAACAGGTTTTAATCTCTGCATCAAAGGAAGATCACAGCTGCAATGCCTCG
TTCATCTGCGTCCTGTTGAGTCATGGAGACGAGGGTGTGTTCTTTGGCACGGATGGTTCA
ATAGAGCTCAAGTACCTGACGTCACTTTTTCGAGGCGATCGCTGCAGATCACTGGTGGGA
AAACCCAAACTCTTCTTCATCCAGGCTTGCAGAGGCACTGATCTGGATGCAGGCATTGAG
ACAGACAGTGTAGAAGATGGCATCACCAAGATCCCTGTAGAAGCTGACTTTCTCTATGCC
TTCTCCACAGCTCCAGGCTACTACTCATGGAGGAACACTATGACCGGGTCCTGGTTCATG
CAGTCACTGTGTGATATGATCACCAAATATGGGAAAGACATGGAGCTTCAGCACATCATG
ACACGAGTGAACCACAAGGTGGCAGTAGAGTTTGAGTCTGTCTCTAATTCACCAGGCTTT
CATGCAAAGAAACAGATCCCATGCATTGTGTCAATGCTGACCAAAGAGATGTATTTCTCT
CCTTGA
>Epmoa-GLEAN-10019778_moa
ATGTCGGTTAACGGACCTGGAGAAGACTCCACAGACGCAAAGAGTAGCGACGGACAATGG
TCAGGGTCGTCTTCGTCTGCCTCTGCTCCCATGGACGTGGACGCCAAGCCCAGCGCACAC
AGCTTCAGATACAGTCTGAATTTCCCCAGCATCGGCCAGTGCATCATCATCAACAACAAG
AACTTTGACAGGAAAACAGGCATGAATCAACGAAACGGAACAGATGTCGATGCAGCCAAT
GCTATGAAAGTGTTTGGGAAGCTGGGTTATAAAGTGAAGGTTTACAACGACCAGTCAGTT
GAGCAGTTGAAACAGGTTTTAATCTCTGCATCAAAGGAAGATCACAGCTGCAATGCCTCG
TTCGTCTGCGTCCTGTTGAGTCATGGAGACGAGGGTGTGTTCTTTGGCACGGATGGTTCA
GTAGAGCTCAAGTACCTGACGTCACTTTTTCGAGGCGATCGCTGCAGATCGCTGGTGGGA
AAACCCAAACTCTTCTTCATCCAGGCTTGCAGAGGCACTGATCTGGATGCAGGCATTGAG
ACAGACAGTGTAGAAGATGGCATCACCAAGATCCCTGTAGAAGCTGACTTTCTCTATGCC
TTCTCCACAGCTCCAGGCTACTACTCATGGAGGAACACTATGACCGGGTCCTGGTTCATG
CAGTCACTGTGTGATATGATCACCAAATATGGGAAAGACGTGGAGCTTCAGCACATCATG
ACACGAGTGAACCACAAGGTGGCAGTAGAGTTTGAGTCTGTCTCTAATTCACCAGGCTTT
CATGCAAAGAAACAGATCCCATGCATTGTGTCAATGCTGACCAAAGAGATGTATTTCTCT
CCTTGA
>C.altivelis-GLEAN-10025868_alt
ATGTCGGTTAACGGACCTGGAGAAGACTCCACAGACGCAAAGAGTAGCGACGGACATTGG
TCAGGGTCGTCTTCGTCTGCCTCTGCTCCCATGGACGTGGACGCCAAGCCCAGCGCACAC
AGCTTCAGATACAGTCTGAATTTCCCCAGCATCGGCCAGTGCATCATCATCAACAACAAG
AACTTTGACAGAAAAACAGGCATGAATCAACGAAACGGAACAGATGTTGATGCAGCCAAT
GCTATGAAAGTGTTTGGGAAGCTGGGTTATAAAGTGAAGGTTTACAACGACCAGTCAGTC
GAGCAGTTGAAACAGGTTTTAATCTCTGCATCAAAGGAAGATCACAGCTGCAATGCCTCG
TTCGTCTGCGTCCTGTTGAGTCATGGAGACGAGGGTGTGTTCTTTGGCACGGATGGTTCA
GTAGAGCTCAAGTACCTGACGTCACTTTTTCGAGGCGATCGCTGCAGATCGCTGGTGGGA
AAACCCAAACTCTTCTTCATCCAGGCTTGCAGAGGCACTGATCTGGATGCAGGCATTGAG
ACAGACAGTGTAGAAGATGGCATCACCAAGATCCCTGTAGAAGCTGACTTTCTCTATGCC
TTCTCCACAGCTCCAGGCTACTACTCATGGAGGAACACTATGACCGGGTCCTGGTTCATG
CAGTCACTGTGTGATATGATCACCAAATATGGGAAAGACGTGGAGCTTCAGCACATCATG
ACACGAGTGAACCACAAGGTGGCAGTAGAGTTTGAGTCTGTCTCTAATTCACCAGGCTTT
CATGCAAAGAAACAGATCCCATGCATTGTGTCAATGCTGACCAAAGAGATGTATTTCTCT
CCTTGA
>XP-033479325.1_lan
ATGTCGGTTAACGGACCTGGAGAAGACTCCACAGACGCAAAGAGTAGCGACGGACAATGG
TCAGGGTCGTCTTCGTCTGCCTCTGCTCCCATGGACGTGGACGCCAAGCCCAGCGCACAC
AGCTTCAGATACAGTCTGAATTTCCCCAGCATCGGCCAGTGCATCATCATCAACAACAAG
AACTTTGACAGAAAAACAGGCATGAATCAACGAAACGGAACAGATGTCGATGCAGCCAAT
GCTATGAAAGTGTTTGGGAAGCTGGGTTATAAAGTGAAGGTTTACAACGACCAGTCAGTC
GAGCAGTTGAAACAGGTTTTAATCTCTGCATCAAAGGAAGATCACAGCTGCAATGCCTCG
TTCGTCTGCGTCCTGTTGAGTCATGGAGACGAGGGTGTGTTCTTTGGCACAGATGGTTCA
GTAGAGCTCAAGTACCTGACGTCACTTTTTCGAGGCGATCGCTGCAGATCGCTGGTGGGA
AAACCCAAACTCTTCTTCATCCAGGCTTGCAGAGGCACTGATCTGGATGCAGGCATTGAG
ACAGACAGTGTAGAAGATGGCATCACCAAGATCCCTGTAGAAGCTGACTTTCTCTATGCC
TTCTCCACAGCTCCAGGCTACTACTCATGGAGGAACACTATGACCGGTTCCTGGTTTATG
CAGTCACTGTGTGATATGATCACCAAATATGGGAAAGACGTGGAGCTTCAGCACATCATG
ACACGAGTGAACCACAAGGTGGCAGTAGAGTTTGAGTCTGTCTCTAATTCACCAGGCTTT
CATGCAAAGAAACAGATCCCATGCATTGTGTCAATGCTGACCAAAGAGATGTATTTCTCT
CCTTGA
