# Supplementary material for: Chromosome-Level Genome Assembly of the Speckled Blue Grouper (Epinephelus cyanopodus) Provides Insight into Its Adaptive Evolution
Source: Biology (Basel). 2022 Dec 13;11(12):1810. doi: 10.3390/biology11121810 (PMC9775623; doi:10.3390/biology11121810)
Supplement: Supplementary file 1 [file biology-11-01810-s001.zip › Supplemental Data/HO01778.align]

>OF11832-RA_aka
ATGGCAACTGGAGGCACTCCTTTTGATGACAGTGCAGAGGAGCTGCACAACTGGACTGTA
ACCAATGGCAGTCTGGAAGATAGACTCAACAACCTGGACTGGGGTGTTCAGCAGAAGAAA
GCCAACCGATCTTCAGAGAAGAACAGGAAGAAACTGTCAGCTGCGGTGGTGGAGAGCCGC
CTGACTAATGATATTTCACCAGAGTCCACCCCTGGGGCTGGTCGCAGGAGAGCACGCACT
CCTCATTCTTTTCCCCACATCAAGTACACCACTCAGATGTCTGTCCCGGACCAGGCTGAG
CTGGACAAGCTGCGTCAGAGAATCAATTTCACAGACCTGGATGAGAGGAGCATCGGCAGT
GACTCCCAA-GGGCGTGCCACAGCTGCCAACAACCAGCGTCAGTTAGGTGGAGAGAACAA
GAAGCCCTACAACTTCCTACCTCTGCATGTAAACACTAACAAAAGCAAGGAGCTGCTCCC
TCCCTCTTCCTCTGCCCCAGCCACACCAGCCATCACCAAGGAAACTAAGAAGCAGAGCCC
AGGATTCAGGGACACGTTAACCCCTTTAGTTCCCACCAAGGAGACACCGAGGCTCAGCCG
TGGTGGCGTCGAGAGAGTGACTTTAGCGCACAGAGAATACGGGAGAGCAGAGCCGAGAAT
AGACAGCAGTCAGGTGGTGAGCAAACTGGTACAGATCCGGGAGTACATCAGCAAGGCCAG
CTCCATGCGGGACGACCTAGTGGAGAAGAATGATGTGCCGGCCAACGTGGAGCGACTCTC
CCATCTCATCGACCACCTCAAGCAGCAGGAGAAGTCCTACTTACGG-TTCCTGCAGAAAA
TGCTG--------ACACGGGAGAATGAGGAGGACGATGTGGGGACCCTGGATTCTGCTGT
GGGTTCAGGTTCACTGGCAGAGAGCACTTCTCTTAACATTGAGGTCCGCTCTTCAGATGC
CTCAAATGCAACGGGCGGGAGGCCAGAAACGGTGCGAGCTGACCAGAAGGAAGAGTTGGA
GAATTTGCGTAAGCAGCACGAGCTGCTGAAGAAGATGCTGGAGCAGCAGGAACAGCTCAG
GGCCCTGCAGGGCCGACAGGAAGCACTAATGGCCATGCAGGACAGTGCAGAGCAGGCACC
TGCTGTGATTGAAGACACTGTTGTCACAGAAACCACCGGCAGTGTTTCTGGACTGAGCAT
CACATCAGAACTGAACGATGAGTTAAACGATTTGATCCAGCGGTTCCACAACCAGCTACA
TGACTCTCAGACTAAAGCAGTGCCAGACAACCGTCGCCAGGCAGAGAGCCTTTCCCTCTC
AAGAGAAGTGTGCTGGTCCAGGACTCCCCAGGCTGTTGGTCCACCTCAACACAGGCCTCT
CCTGCACTCTGCCTCTGGTCCCCACACTGGCCTAGACACGGGGGCGACAGCTGCCAGTGC
CAAACTCACAAAGCTCCAAGAGCTCCAGGACAAAAAGCAAACCATGGACAAGATCCTGCA
GGAGCTGCATTCACTCAGAGACCAGACACTCAACAACAACTCAT------GTCGTGGCTT
GTCAATACAGTGCAGTCTGAGCATGGGAGGATCTTCAGATTGTCCATCTGCTCTCTGCTC
TAATGGGGCGTCAGCTTCCACCCCCTTTCATCCTTCACTCACGCAACACCAGGACAGCTC
GAATTCCACAGACAAGCTCAGGAAGCTAAAGGAGGTCCACAAGCGTTTGAATGAGCTGCG
GGAATTGGTTCAATACTACGAGCAGACCTCTGATATGATGGTGGATGCGGTCAATGAGAA
TGTGAAAGAGGATGATGACGATGAGGAA---GAGGAGGAGGAGGATGAGACAGAGGATGG
CTCTATGTTTGAGGCCATGTTTGACTCTGAGCAGGAGAACCGCCAGCCTGTTACTAACAT
CAGAAACCCACAGCGCAGTGGGAACTGGACAGACCTGAACAGCCTGACCAACAGACACAG
CGTCAGGAGCAGTGCCACAAACAACCGTGACGGCAGACTCAACACTGAGTGTGAGATCAA
CAACCGCTCAGCAGCCAACCTCCGCAGCCTCAACATCCCCTCAGCCATAGACTGCCAGTA
CAATAGGGACACCCCCTATAATCAGGTGAAGGTTGACGATGAGGATGAAGACTGTCTCGA
TAATGATGAAGGGGCACATGCTGTGGCTCCAGACAGTGAGGCATCGGGCTCAAGTCGAAG
AAGCAGTCTGGGGAACAATGGAGGGTTTTCCCAGAAGGTTCATCGGCACACGGCGAAGCA
GAAACTTCGGCAGCTTCAGGAGCTGGTTGCCATGGTTCAGAGTGATGACACTGATGTCAC
AACAGCTAATGAGGATGAAGCTTTGCACCAACAGCCAAATAATACCAGAGCTGCTGTGGC
TGGGTCTTTGGGGGCCGGATCTAAACAGAATCCCAGAGAGCTCACTCTTTCCAGCAAGGC
CAGGGAGAAGCTGTATGAGGAGAAGCTGCGTCAGCAGAAGCAGGAGCTGAAGCAGCTCCA
TGAAGAGCGCCAGAAGCTAATTGAAATCCAGGGCAAGATCCAGGACCTGCAGTGGGCTTG
CCCTGACCTCCAGTCATCTGTATCCAGCTCAGTGAGTCAGCAAGGCTTGCTGAGGAAGGT
TCCAGTTGCCGTTTCGACTCCAGCCAGTGTCCTGGCTTCCTCCTCCTCTGGACCCAAAAC
TAACTCAGCTGTCCTCAAACCCACTGCTCCAGAAGCTGCTTCAGTCACTGACAATGAGCA
GCTATGGTCCGAGATGCGTCGTCACCAGATCTTGAGGGAAGAACTACGACAGCGCAGAAA
GCACCTAGAGTCCTTGATGGCCGAACACCAGAGGCGGAGTGGTCTCAGTGACTCTCCCAG
GCGGATTGATGACTCAGAAGGCCTCGCTACACCCTCACAGTCTGTCAGTAGGGATGAAAG
GACAATGGCCACCTGGGGTTCCACTCCCTGCCATCTTGATGACGATGATGATGAGGAGGA
GGA---TGAAGATGAGGATGAGTATCGCTCAGAGATGGGTGCAGAGGAGGACGAGGAGCA
TGAAGAATGTGCAGAGAGCAGCTCTGATGATGATATCCACATCTACTCATCCAGCAGGAA
CCAGTGCGCCTACAGTAACAGGAAGAACCAAGGAAGCAACCTGAAGCCTCCGCCAGCCTT
CTCAGGTGAAGGTAGTGGGAATCAGTCTCTTTATAACAAGACTAAGGCCA---AGCAGCA
GCAGCAGCAGCAGTCCAGAAGTTTGAACCAGTCTTCGACCAGCCAGCGTGGAGGTACACG
GCGACAAGAGAACCTGCGCTGGGCCTCTGAGCTCTCCGTTGCCGAGGGCTCATGTCAGTG
GCAGGAACAGGTCAACCAGCTGCAGAGACAGCTGGACTTCAGCACCAGCATGTGTCAGAC
ACTTCTGCAGGACCAGCAGACACTCTCTTATATGTTGCAAACCCTGCTGACAGGTCAGTA
CAGTGTGTTACCCAACAACCTGTCATCACCACAGGTCCACCTGGTCATGCACCAGCTCAA
CCAGTGTTACACGCAGCTGGCTTGGCAGCAAAACAATGTACAAAGATTAAAGCAGGTCCT
GAATGACCTTCTCCACCAGCAGCAACAG---------------------CAGCAACAGCA
GCATCAGCAGGCCTCCTCAGCAGCAGGTTGGCAGACACAGAAGCACGGCTCATACCAGGA
ATCCAGCTCCGCTCCCTCAGCCTCCCCTGGCGTTTTCCTCCCCTTCTCCTCAACCCTGCA
TCCTTCAACCAACAATATGTCAACTGCTGCCTTATCCCCACTCCCTCCCAGCTTTAACTT
ATATCCACTCTTCCCTGCTTCCATGGGCGAGTTTCCTCAGGGTGCGACAAGTCAGCCGAC
CTCTGACCACCAGAAGCAGCAGCTAGACCCCAACACCTCAATCAAAACAGAGTACATGAG
TTTTCCTCCTCCGCTGCAGCGTTCTCCTCTGAACACCACCACAGAAAGAGGATCATCTAG
CTGGCTCAAAACCTACACAAACAACACCGCCCAGCATCACCAATCTAAAACGGAGCCCCA
CGAGTCTCCCTCCTCCTCCCCCACCTTTGCCTGCCACCACCCCCAACCTCAAGAATTTGA
CAGGGCATCACAGGAAAGCTTCAGCAGCATGCCTGATCCTGTTGATCCCACCACCATCAC
AAAGACTTTTAAGGCCGGACGCAAGGCCTCTGCACAAGCCAACCTGGCCTCACGGACTAA
GACGCCCAATTCTAAGAGTCGTCGCAGGAGGAGCAAAGGGCACAAGAACAGTGAAGGCCA
CGAGAGTGACAGTGTCAGCAGCATTGCAGACTTTGTCCAGGAGAGGGCAGCCTTGTCTCA
TCAGAAGGATCAGAACAAAAGTCTACTGGACAAGCTGACTCAAGAGAAACTCGACAGCAA
AACTAAGCTCGGGAACAAACGAAACGACCTCTCCTCTGCCTATGCTTGGAGAACACCCTT
CCTCTCTAACAGAATTGCATGCACAGAAGCACCAGATGCAAGCAGCGACTTCTCACTGTT
CGAGGCGCTGAGGGAGACGATCTACTCTGAAGTGGCTACTCTGATATCCCAGAATGAGTC
CCGTCCTCACTTTCTCATCGAGCTCTTCCATGAGCTGCAGCTGCTCAACACAGACTACTT
ACGGCAGAGGGCACTGTATTCCCTCCAGGATATAGTGACGAGACACCTGGCAGAGAAGAG
TGCAGCTGAGGACTGTTTGCCCCCTCTTGGTCCTGTGGCTTGGGCTGCAGGCTCTCAGTC
TGAGCTCACGCCCAGTGAGAGTCTGGCAACCAGTGACGCTGAGGTGGTGGAGAAGAACTT
AAGGCTCACACAGGACACGATGAAGAAGAGAGATGATGCAGAATCTGTGGACAATGAAAG
CACCATGTCAACCTCCTCCAATCTGGAACCATTTGCGAACGATGACCTGGGCAACACGGT
GATTCATTTAGACAAAGCTCTGGCCAGGATTAGGGAGTATGAGCGCATGAAGCTTAAAGC
TGAGTTTAACCCCTACAACGCCAATTCTGCAGATGCAGGTGGCTCTGAAGTCTCAAACAC
TGAACATCCTTCTGCTAACCCTGCTGACCTAGTGAAAGGAGCTGCAGCTGGTGATGCTCG
CTGCCCTCAGATTGACACCCAGCAGTTGGATCGTCAGATTAAAGCCATCATGACAGAAGT
CATTCCTTTCCTTAAGGAGAACATGGATGAGGTGTGCTCCCTCCAGCTGCTGACATCTGT
GCGGCGCATGGTCCTCACTCTCACCCAACAGAATGATGAAAGCAAGGAGTTTGTCCGCTT
TTTCCACAGACAGCTGGGAGGCATACTGCAGGACTCGCTTAGTAAATTTGTGGGCCGCAC
TCTAAAGGATTGCGGTGAGGACCTTCTGGTGGAGATCTCCGAGATCCTCTTCAACGAACT
CGCCTTCTTTAGGCTCATGCAGGATTTGGACAACAGCAGCAGCATCGCCTTGGCTGCCAA
ACACAAACATAAGAAGAGGGCTGAACAACCCAGTAAAGTAAAGCACAGTCTTAAGGAAAA
TACTGCAGCCGGTGGTGATAAATCAGTTTCTCCAGCCTACACAGATGAAGACAAGGACCA
AGATGAGGCTGAGCAGGAAGGTGATTCTACCCTCCAGGAGCTTTACCTGCAGACAGAGAT
GAAGAACAGCCGGAGCAGCGAAGCTTCAGAGGTGGAGGAGGAAGAGGAAGATGAAGGGGA
TGGACAGGGAATCCCTCTGTCAATCAGTCTTTCCAAAGCAGAGACTCAGGCCCTGACGAA
CTACGGCAGTGGAGAGGATGAGAACGAGGAGGAGGAAATGGAGGAGTTTGAAGCTGGACC
TGTCGACGTTCAGACATCATTGCAGGCTTCTGCTGATGGACAGGTGGAGCAGGACGTCAC
TGCGACAGGGACAACACCAAGCGAAACCCAGGAGACCAACGCTGAGCAGAGGAGTTTAGA
GAATGATGGTGAAATCAACAGGTCAGTGGGGACAGTGGATTCCACAGTTGAGGACCATGA
CATGGTGGAGTGCCAGAGTCCTGAGGAGGTGAGCAAAGCTGGGGCTGCTGCTGCATCAGA
AGGAAGCTCCCATGACGTCTCCCATGATCAGGATGTCCCAAAGGAGTCGATCACCACTAG
CAGCCCTGACACAGACTCGCCCGTCATGATCAATGTAGATGAGATGGGCTCAGGTAACAC
CAGTCAGAAATCTGACGAGGAAGACTTTGTGAAGGTGGATGATTTACCATTGCAGCTTAC
GGTCATGTGTGAGGAGGAGCTACAGAAGAGAATAGTGGAGGAACAGCAGAATAACAACTT
GTCTGTGGAGATCCTCAATGGGAACACTGAATCGCTGACTGGGCTGGTGGGGAACGCGCA
GGCACTGAAGGAACCAGACA------------CTGTTGGTGC-----CCAGAGTGTGTAA
>Ecy-GLEAN-10023266_Ecy
ATGGCAACTGGAGGCACTCCTTTTGATGACAGTGCAGAGGAGCTGCACAACTGGACTGTA
TCCAATGGCAGTCTGGAAGATAGACTCAACAACCTGGACTGGGGTGTTCAGCAGAAGAAA
GCCAACCGATCTTCAGAGAAGAACAGGAAGAAACTGTCAGCTGCGGTGGTGGAGAGCCGC
CTGACTAATGATATTTCACCAGAGTCCA-CCCTGGGGCCGGTCGCAGGAGAGCACGCACT
CCTCATTCTTTTCCCCACATCAAGTACACCACTCAGATGTCTGTCCCGGACCAGGCTGAG
CTGGACAAGCTGCGTCAGAGAATCAATTTCACAGACCTGGATGAGAGGAGCATCGGCAGT
GACTCCCAAGGGGCGTGCCACAGCTGCCAACAACCAGCGTCAGTTAGGTGGAGAGAACAA
GAAGCCCTACAACTTCCTACCTCTGCATGTAAACACTAACAAAAGCAAGGAGCTGCTCCC
TCCCTCTTCCTCTGCCCCAGCCACACCAGCCATCACCAAGGAAACTAAGAAGCAGAGCCC
AGGATTCAGGGACACGTTAACCCCCTTAGTTCCCACCAAGGAGACACCGAGGCTCAGCCG
TGGTGGCGTCGAGAGAGTGCCTTTAGCGCACAGAGAATACGGGAGAGCAGAGCCGAGAAT
AGACAGCAGTCAGGTGGTGAGCAAACTGGTACAGATCCGGGAGTACATCAGCAAGGCCAG
CTCCATGCGGGACGACCTAGTGGAGAAGAATGATGTGCCGGCCAATGTGGAGCGTCTCTC
CCATCTCATCGACCACCTCAAGCAGCAGGAGAAGTCCTACTTACGG-TTCTTGCAGAAAA
TGCTG--------ACACGGGAGAATGAGGAGGACGATGTGGGGACCCTGGATTCTGCTGT
GGGTTCAGGTTCACTGGCAGAGAGCACTTCTCTTAACATTGAGGTCCGCTCTTCAGATGC
CTCAAATGCAACGGGCGGGAGGCCAGAAACGGTGCGAGCTGACCAGAAGGAAGAGTTGGA
GAATTTGCGTAAGCAGCACGAGCTGCTGAAGAAGATGCTGGAGCAGCAGGAACAGCTCAG
GGCCCTGCAGGGCCGACAGGAAGCACTAATGGCCATGCAGGACAGTGCAGAGCAGGCACC
TGCTGTGATTGAAGACACTGTTGTCACAGAAACCACTGGCAGTGTTTCTGGACTGAGTAT
CACATCAGAACTGAATGATGAGTTAAACGATTTGATCCAGCGGTTCCACAACCAGCTACA
TGACTCTCAGACTAAAGCAGTGCCAGACAACCGTCGCCAGGCAGAGAGCCTTTCCCTCTC
AAGAGAAGTGTGCTGGTCCAGGACTCCCCAGGCTGTTGGTCCACCTCAACACAGGCCTCT
CCTGCACTCTGCCTCTGGTCCCCACACTGGCCTAGACATGGGGGCGACAGCTGCCAGTGC
CAAACTCACAAAGCTCCAAGAGCTCCAGGACAAAAAGCAAACCATGGACAAGATCCTGCA
GGAGCTGCATTCACTCAGAGACCAGACACTCAACAACAACTCAT------GTCGTGGCTT
GTCAATACAGTGCAGTCTGAGCATGGGAGGATCTTCAGATTGTCCATCTGCTCTCTGCTC
TAATGGGGCGTCAGCTTCCACTCCCTTTCATCCTTCACTCACGCAACACCAGGACAGCTC
GAATTCCACAGACAAGCTCAGGAAGCTAAAGGAGGTCCACAAGCGTTTGAATGAGCTGCG
GGAATTGGTTCAATACTACGAGCAGACCTCTGATATGATGGTGGATGCGGTCAATGAGAA
TGTGAAGGAGGATGATGACGATGAGGAA---GAGGAGGAGGAGGATGAGACAGAGGATGG
CTCTATGTTTGAGGCCATGTTTGACTCTGAGCAGGAGAACCGTCAGCCTGTTACTAACAT
CAGAAACCCACAGCGCAGTGGGAACTGGACAGACCTGAACAGCCTGACCAACAGACACAG
CGTCAGGAGCAGTGCCACAAACAACCGTGACGGCAGACTCAACACTGAGTGTGAGATCAA
CAACCGCTCAGCAGCCAACCTCCGCAGCCTCAACATCCCCTCGGCCATAGACTGCCAGTA
CAATAGGGACACCCCCTATAATCAGGTGAAGGTTGATGATGAGGATGAAGACTGTCTGGA
TAATGATGAAGGGGCACATGCTGTGGCTCCAGACAGTGAGGCATCGGGCTCAAGTCGAAG
AAGCAGTCTGGGGAACAATGGA--------------------------------------
----------------------------------------AGTGATGACACTGATGTCAC
AACAGCTAATGAGGATGAAGCTTTGCACCAACAGCCAAATAATACCAGAGCTGCTGTGGC
TGGGTCTTTGGGGGCCGGATCTAAACAGAATCCCAGAGAGCTCACTCTTTCCAGCAAGGC
CAGGGAGAAGCTGTATGAGGAGAAGCTGCGTCAGCAGAAGCAGGAGCTGAAGCAGCTCCA
TGAAGAGCGCCAGAAGCTAATTGAAATCCAGGGCAAGATCCAGGACCTGCAGTGGGCTTG
CCCTGACCTCCAGTCATCTGTATCCAGCTCAGTGAGTCAGCAGGGCTTGCTGAGGAAGGT
TCCAGTTGCCGTTTCGACTCCAGCCAGTGTCCTGGCTTCCTCCTCCTCTGGACCCAAAAC
TAACTCAGCTGTCCTCAAACCCACTGCTCCAGAAGCTGCTTCAGTCACTGACAATG---A
GCTATGGTCCGAGATGCGTCGTCACCAGATCTTGAGGGAAGAACTGCGACAGCGCAGAAA
GCACCTAGAGTCCTTGATGGCTGAACACCAGAGGCGGAGTGGTCTCAGTGACTCTCCCAG
GCGGATTGATGACTCAGAAGGCCTCGCTACACCCTCACAGTCTGTCAGTAGGGATGAAAG
GACAATGGCCACCTGGGGTTCCACTCCCTGCCATCTTGATGACGATGATGATGAGGAGGA
GGA---TGAAGATGAGGATGAGTATCGCTCAGAGATGGGTGCAGAGGAGGACGAGGAGCA
TGAAGAATGTGCAGAGAGCAGCTCTGATGACGATATCCACATCTACTCATCCAGCAGGAA
CCAGTGCGCCTACAGCAACAGGAAGAACCAAGGAAGCAACCTGAAGCCTCCGCCAGCCTT
CTCAGGCGAAGGTAGTGGGAATCAGTCTCTTTATAACAAGACTAAGGCCAAGCAGCAGCA
GCAGCAGCAGCAGTCCAGAAGTTTGAACCAGTCTTCGACCAGCCAGCGTGGAGGTACACG
GCGACAAGAGAACCTGCGCTGGGCCTCTGAGCTCTCCGTTGCAGAGGGCTCGTGTCAGTG
GCAGGAACAGGTCAACCAGCTGCAGAGACAGCTGGACTTCAGCACCAGCATGTGTCAGAC
ACTCCTGCAGGACCAGCAGACACTCTCTTATATGTTGCAAACCCTGCTGACAGGTCAGTA
CAGTGTGTTACCCAACAACCTGTCATCACCACAGGTCCACCTGGTCATGCACCAGCTCAA
CCAGTGTTACACGCAGCTGGCTTGGCAGCAAAACAATGTACAAAGATTAAAGCAGGTCCT
GAATGACCTTCTCCACCAGCAGCAA------------------------------CAGCA
GCATCAGCAGGCCTCCTCAGCAGCAGGTTGGCAGACACAGAAGCACGGCTCATACCAGGA
ATCCAGCTCCGCTCCCTCAGCCTCCCCTGGCGTTTTCCTCCCCTTCTCCTCAACCCTGCA
TCCTTCAACCAACAATATGTCAACTGCTGCCTTATCCCCACTCCCTCCCAGCTTTAACTT
GTATCCGCTCTTCCCTGCTTCCATGGGCGAGTTCCCACAGGGTGCGACAAGTCAGCCGAC
CTCTGACCACCAGAAGCAGCAGCTAGACCCCAACACCTCAATCAAAACAGAGTACATGAG
TTTTCCTCCTCCGCTGCAGCGTTCTCCTCTGAACACCACCACAGAAAGAGGATCATCTAG
CTGGCTCAAAACCTACACAAACAACACCGCCCAGCATCACCAATCTAAAACGGAGCCCCA
CGAGTCTCCCTCCTCCTCCCCCACCTTTGCCTGCCGCCACCCCCAACCTCAAGAATTTGA
CAGGGCATCACAGGAAAGCTTCAGCAGCATGCCTGATCCCGTTGATCCCACCACCATCAC
AAAGACTTTTAAGGCCGGACGCAAGGCCTCTGCACAAGCCAACCTGGCCTCACGGACTAA
GATGCCCAATTCTAAGAGTCGTCGCAGGAGGAGCAAAGGGCACAAGAACAGTGAAGGCCA
CGAGAGTGACAGTGTCAGCAGCATTGCAGACTTTGTCCAGGAGAGGGCAGCCTTGTCTCA
TCAGAAGGATCAGAACAAAAGTCTGCTGGACAAGCTGACTCAAGAGAAACTCGACAGCAA
AACTAAGCTCGGGAACAAACGAAACGACCTCTCCTCTGCCTATGCTTGGAGAACACCCTT
CCTCTCTAACAGAATTGCATGCACAGAAGCACCAGATGCAAGCAGCGACTTCTCACTGTT
CGAGGCGCTGAGGGAGACGATCTACTCTGAAGTGGCTACTCTGATATCCCAGAATGAGTC
CCGTCCTCACTTTCTCATCGAGCTCTTCCATGAGCTGCAGCTGCTCAACACAGACTACTT
ACGGCAGAGGGCACTGTATTCCCTCCAGGATATAGTGACGAGACACCTGGCAGAGAAGAG
TGCAGCTGAGGACCGTTTGCCCCCTCTTGGTCCTGTGGCTTGGGCTGCAGGCTCTCAGTC
TGAGCTCACGCCCAGTGAGAGTCTGGCAACCAGTGACGCTGAGGTGGTGGAGAAGAACTT
AAGGCTCACACAGGACACGATGAAGAAGAGAGATGATGCTGAATCTGTGGACAATGAAAG
CACCATGTCAACCTCCTCCAATCTGGAACCATTTGCGAACGATGACCTGGGCAACACGGT
GATTCATTTAGACAAAGCTCTGGCCAGGATTAGGGAGTATGAGCGCATGAAGCTTAAAGC
TGAGTTTAACCCCTACAACGCCAATTCTGCAGATGCAGGTGGCTCTGAAGTCTCAAACGC
TGAACATCCTTCTGCTAACCCTGCTGACCTAGTGAAAGGAGCTGCAGCTGGTGATGCTCG
CTGCCCTCAGATTGACACCCAGCAGTTGGATCGTCAGATTAAAGCCATCATGACAGAAGT
CATTCCTTTCCTTAAGGAGAACATGGATGAGGTGTGCTCCCTCCAGTTGCTGACATCTGT
GCGGCGCATGGTCCTCACTCTCACCCAACAGAATGATGAAAGCAAGGAGTTTGTCCGCTT
TTTCCACAGACAGCTGGGAGGCATACTGCAGGACTCGCTTAGTAAATTTGTGGGCCGTAC
TCTAAAGGATTGCGGGGAGGACCTTCTGGTGGAGATCTCTGAGATCCTCTTCAATGAACT
CGCCTTCTTTAGGCTCATGCAGGATTTGGACAACAGCAGCAGCATCGCCTTGGCTGCCAA
ACACAAACATAAGAAGAGGGCTGAACAACCCAGTAAAGTAAAGCACAGTCTTAAGGAAAA
TACTGCAGCCGGTGGTGATAAATCAGTTTCTCCAGCCTACACAGATGAAGACAAGGACCA
AGATGAGGCTGAGCAGGAAGGTGATTCTACCCTCCAGGAGCTTTACCTGCAGACAGAGAT
GAAGAACAGCCGGAGCAGCGAAGCTTCAGAGGTGGAGGAGGAAGAGGAAGATGAAGGGGA
TGGACAGGGAATCCCTCTGTCAATCAGTCTTTCCAAAGCAGAGACTCAGGCCCTGACGAA
CTACGGCAGTGGAGAGGATGAGAACGAGGAGGAGGAAATGGAGGAGTTTGAAGCTGGACC
TGTCGATGTTCAGACATCATTGCAGGCTTCTGCTGATGGACAGGTGGAGCAGGACGTCAC
TGCGACAGGGACGACACCAAGCGAAACCCAGGAGACCAACGCTGAGCAGAGGAGTTTAGA
AAATGATGGTGAAATCAACAGGTCAGTGGGGACGGTGGATTCCACAGTTGAGGACCATGA
CATGGCGGAGTGCCAGAGTGCTGAGGAGGTGAGCAAAGCTGGGGCTGCTGCTGCATCAGA
AGGAAGCTCCCATGACGTCTCCCATGATCACGATGTCCCGAAGGAGTCGATCGCCACTAG
CAGCCCCGACACAGACTCGCCCGTCATGATCAATGTAGATGAGATGGGCTCAGGTAACAC
CAGTCAGAAATCTGACGAGGAAGACTTTGTGAAGGTGGATGATTTACCTCTGCAGCTTAC
AGTCATGTGTGAGGAGGAGCTACAGAAGAGAATAGTGGAGGAACAGCAGAATAACAACTT
GTCTGTGGAGATCCTCAATGGGAACACTGAATCGCTGACTGGGCTGGTGGGGAATGCGCA
GGCACTGAAGGAACCAGACA------------CTGTTGGCGC-----CCAGAGTGTGTAA
>C.altivelis-GLEAN-10025871_alt
ATGGCAACTGGAGGCACTCCTTTTGATGACAGTGCAGAGGAGCTGCACAACTGGACTGTA
ACCAATGGCAGTCTGGAAGATAGACTCAACAACCTGGACTGGGGTGTTCAGCAGAAGAAA
GCCAACCGATCTTCAGAGAAGAACAGGAAGAAACTGTCAGCTGCGGTGGTGGAGAGCCGC
CTGACTAATGATATTTCACCAGAGTCCACCCCTGGGGCGGGTCGCAGGAGAGCACGCACT
CCTCACTCTTTTCCCCACATCAAGTACACCACTCAGATGTCTGTCCCGGACCAGGCTGAG
CTGGACAAGCTGCGTCAGAGAATCAATTTCACAGACCTGGATGAGAGGAGCATCGGCAGT
GACTCCCAA-GGACGTGCCACAGCTGCCAACAACCAGCGTCAGTTAGGTGGAGAGAACAA
GAAGCCCTACAACTTCCTACCTCTGCATGTAAACACTAACAAAAGCAAGGAGCTGCTCCC
TCCCTCTTCCTCCGCCCCAGCCACACCAGCCATCACCAAGGAAACTAAGAAGCAGAGCCC
AGGATTCAGGGACACGTTAACCCCTTTGGTTCCCACCAAGGAGACACCGAGGCTCAGCCG
TGGTGGCGTCGAGAGAGTGCCTTTAGTGCACAGAGAATACGGGAGAGCAGAGCCGAGAAT
AGACAGCAGTCAGGTGGTGAGCAAACTGGTACAGATCCGGGAGTACATCAGCAAGGCCAG
CTCCATGCGGGACGACCTAGTGGAGAAGAATGATGTGCCGGCCAACGTGGAGCGACTCTC
CCATCTCATCGACCACCTCAAGCAGCAGGAGAAGTCCTACTTACGGTTTCCTGCAGAAAA
TGCTGGTCAGTCTACACGGGAGAATGAGGAGGATGATGTGGGGACCCTGGATTCTGCTGT
GGGCTCAGGTTCACTGGCAGAGAGCACTTCTCTTAACATTGAGGTCCGCTCTTCAGATGC
CTCAAATGCAACAGGCGGGAGGCCAGAAACAGTGCGAGCTGACCAGAAGGAAGAGTTGGA
GAATTTGCGTAAGCAGCACGAGCTGCTGAAGAAGATGCTGGAGCAGCAGGAACAGCTCAG
GGCCCTGCAGGGCCGACAGGAAGCGCTAATGGCCATGCAGGACAGTGCAGAGCAGGCACT
TGCTGTGATTGAAGACACTGTTGTCACAGAAACCACCGGCAGTGTTTCAGGACTGAGCAT
CACATCAGAACTGAATGATGAGTTAAACGATTTGATCCAGCGGTTCCACAACCAGCTACA
TGACTCACAGACTAAAGCAGTGCCAGACAACCGTCGCCAGGCAGAGAGCCTTTCCCTCTC
AAGAGAGGTGTGCTGGTCCAGGACTCCCCAGGCTGTTGGTCCACCTCAACACAGGCCTCT
CCTGCATTCTGCCTCCGGTCCCCACACTGGTCTAGACACAGGGGCGACAGCTGCCAGTGC
CAAACTCACAAAGCTCCAAGAACTCCAGGACAAAAAGCAAACCATGGACAAGATCCTGCA
GGAGCTGCATTCACTCAGAGACCAGACACTCAACAACAACTCAT------GTCGTGGCTT
GTCAATACAGTGCAGTCTGAGCATGGGAGGATCTTCAGATTGTCCATCAGCTCTCTGCTC
TAATGGGGCGTCAGCTTCCACCCCCTTTCATCCTTCACTCACGCAACACCAGGACAGCTC
GAATTCCACAGACAAGCTCAGGAAGCTAAAGGAGGTCCACAAGCGTTTGAATGAGCTGCG
GGAGTTGGTTCAGTACTATGAGCAGACCTCTGATATGATGGTGGATGCGGTCAATGAGAA
TGTGAAAGAGGATGATGACGATGAGGAA------GAGGAGGAGGATGAGACAGAAGATGG
CTCTATGTTTGAGGCCATGTTTGACTCTGAGCAGGAGAACCGCCAGCCTGTAACTAACAT
CAGAAACCCACAGCGCAGTGGGAACTGGACAGACCTGAACAGCCTGACCAACAGACACAG
TGTCAGGAGCAGTGCCACAAACAACCGTGACGGCAGACTCAACACTGAGTGTGAGATCAA
CAACCGCTCAGCAGCCAACCTCCGCAGCCTCAACATCCCCTCGGCCATAGACTGCCAGTA
CAATAGGGACACCCCCTATAATCAGGTGAAGGTTGACGATGAGGATGAAGACTGTCTCGA
TAATGATGAAGGGGCACAGGCTGTGGCTCCAGACAGTGAGGCATCGGGCTCTAGTCGAAG
AAGCAGTCTGGGGAACAATGGAGGGTTTTCCCAGAAGGTTCATCAGCACACGGCGAAGCA
GAAACTTCGGCAGCTTCAGGAGCTGGTTGCCATGGTTCAGAGTGATGACACTGATGTCAC
AACAGCTAATGAGGATGAAGCTTTGCACCAACAGCCAAATAATACCAGAGCTGCTGTAGC
TGGGTCTTTGGGGGCCGGAGCTAAACAGAATCCCAGAGAGCTCACTCTCTCCAGCAAGGC
CAGGGAGAAGCTGTATGAGGAGAAGCTGCGTCAGCAGAAGCAGGAGCTGAAGCAGCTCCA
TGAAGAGCGCCAGAAGCTAATTGAAATCCAGGGCAAGATCCAGGACCTGCAGTGGGCTTG
CCCTGACCTCCAGTCATCTGTATCCAGCTCAGTGAGTCAGCAGGGCTTGCTGAGGAAGGT
TCCAGTTGCAGTTTCGACTCCAGCCAGTGTCCTGGCTTCCTCCTCCTCTGGACCCAAAAC
TAACTCAGCTGTCCTCAAACCCACTGCTCCAGAAGCTGCTTCAGTCACTGACAATG---A
GCTATGGTCCGAGATGCGTCGTCACCAGATCTTGAGGGAAGAACTGCGACAGCGCAGAAA
GCACCTAGAGTCCTTGATGGCCGAACACCAGAGGCGGAGTGGTCTCAGTGACTCTCCCAG
GCGGATTGATGACTCAGAAGGCCTCGCTACACCTTCACAGTCTGTCAGTAGGGATGAAAG
GACAATGGCCACGTGGGGTTCCACTCCCTGCCATCTTGATGATGATGATGATGAGGAGGA
GGAGGATGAAGATGAGGATGAATATCGCTCAGAGATGGGTGCAGAGGAGGATGAGGAGCA
TGAAGAATGTGCAGAGAGCAGCTCTGATGACGATATCCACATCTACTCATCCAGCAGGAA
CCAGTGCACCTACAGCAACAGGAAGAACCAAGGAAGCAACCTGAAGCCTCCGCCAGCCTT
CTCAGGCGAAGGTAATGGCAATCAGTCTCTTTATAACAAGACTAAGGCCA------AGCA
GCAGCAGCAGCAGTCCAGAAGTTTGAACCAGTCTTCGACCAGCCAGCGTGGAGGTACACG
GCGACAAGAGAACCTGCGCTGGGCCTCTGAGCTCTCTGTTGCCGAGGGCTCGTGTCAGTG
GCAGGAACAGGTCAACCAGCTGCAGAGACAGCTGGACTTCAGCACCAGCATGTGCCAGAC
ACTCCTGCAGGACCAGCAGACACTCTCTTATATGTTGCAAACCCTGCTGACAGGTCAGTA
CAGTGTGTTACCCAACAACCTGTCATCACCACAGGTCCACCTGGTCATGCACCAGCTCAA
CCAATGTTACACGCAGCTGGCTTGGCAGCAAAACAATGTACAAAGACTAAAGCAGGTCCT
GAATGACCTTCTCCGCCAGCAGCAGCAGCAGCAGCAGCAACAGCAA---CAGCAACAGCA
GCATCAGCAGGCCTCCTCAGCAGCAG----------------------------------
------------------------------------------------------------
--------------------------------------------------GCTTTAACTT
ATATCCGCTCTTCCCTGCTCCCATGGGCGAATTCCCTCAGGGTGCGACAAGTCAGGTGAC
CTCTGACCACCAGAAGCAGCAGCTAGACCCCAACACCTCAATCAAAACTGAGTACATGAG
TTTTCCTCCTCCGCTGCAGCGTTCTCCTCTGAACACCACCACAGAAAGAGGATCATCTAG
CTGGCTCAAAACCTACACAAACAACACCACCCAGCATCACCAATCTAAAACGGAGCCCCA
CGAGTCTCCCTCCTCCTCCCCCACCTTTGCCTGCCGCCACCCCCAACCTCAAGAATTTGA
CAGGGCATCGCAGGAAAGCTTCAGCAGCATGCCTGATCCAGTTGATCCCACCACCATCAC
AAAGACTTTTAAGGCTGGACGCAAGGCTTCTGCACAAGCCAACCTGGCCTCACGGACTAA
GACCCCCAATTCTAAGAGTCGTCGCAGGAGGAGCAAAGGGCACAAGAACAGTGAAGGCCA
GGAGAGTGACAGTGTCAGCAGCATTGCAGACTTTGTCCAGGAGAGGGCAGCCTTGTCTCA
TCAGAAGGATCAGAACAAAAGTCTGCTGGACAAGCTGACTCAAGAGAAACTCGACAGTAA
AACTAAGCTCGGGAACAAACAAAACGACCTCTCCTCTGCCTATGCTTGGAGAACACCCTT
CCTCTCTAACAGAATTGCATGCACAGAAGCACCAGATGCAAGCAGCGACTTCTCACTGTT
CGAGGCGCTGAGGGAGACGATCTACTCTGAAGTGGCTACTCTGATATCCCAGAATGAGTC
CCGTCCTCACTTTCTCATCGAGCTCTTCCATGAGCTACAGCTGCTCAACACAGACTACTT
ACGGCAGAGGGCGCTGTATTCCCTCCAGGATATAGTGACGAGACACCTGGCAGAGAAGAG
TGCAGCTGAGGACCGTTTGCCCCCTCTTGGTCCTGTGGCATGGGCTGCAGGCTCTCAGTC
TGAGCTCACACCCAGTGAGAGTCTGGCAACCAGTGACGCTGAGGTGGTGGAGAAGAACTT
GAGGCTCACACAGGACACGATGAAGAAGAGAGATGATGCAGAATCTGTGGACAATGAAAG
CACCATGTCAACCTCCTCCAATCTGGAACCATTTGCGAACGATGACCTGGGCAACACGGT
GATTCATTTAGACAAAGCTCTGGCCAGGATTAGGGAGTATGAGCGCATGAAGCTTAAAGC
TGAGTTTAACCCCTACAACGCCAATTCTGCAGATGCAGGTGGCTCTGAAGTCTCAAACGC
TGAACATCCTTCTGCTAACCCTGCTGACCTAGTGAAAGGAGCTGCAGCTGGTGATGCACG
CTGCCCTCAGATTGACACCCAGCAGTTGGATCGTCAGATTAAAGCCATCATGACAGAAGT
CATTCCTTTCCTTAAGGAGAACATGGATGAGGTGTGCTCCCTCCAGCTGTTGACATCTGT
GCGGCGCATGGTCCTCACTCTCACCCAACAGAATGATGAAAGCAAGGAGTTTGTCCGCTT
TTTCCACAGACAGCTGGGAGGCATACTGCAGGACTCGCTTAGTAAATTTGTGGGCCGTAC
TCTGAAGGATTGCGGGGAGGACCTTCTGGTGGAGATCTCTGAGATCCTCTTCAACGAACT
CGCCTTCTTTAGGCTCATGCAGGATTTGGACAACAGCAGCAGCATCGCCTTGGCTGCCAA
ACACAAACATAAGAAGAGGGCTGAACAACCCAGTAAAGTAAAGCACAGTCTTAAGGAAAA
TACTGCAGCTGGTGGTGATCAATCAGTTTCTCCAGCCTACACAGATGAAGACAAGGACCA
AGATGAGGCTGAGCAGGAAGGTGATTCTACCCTCCAGGAGCTTTACCTGCAGACAGAGAT
GAAGAACAGCCGCAGCAGTGCAGCTTCAGAGGTGGAGGAGGAAGATGAAGATGAAGGGGA
TGGACAGGGAATCCCTCTGTCAATCAGTCTTTCCAAAGCAGAGACTCAGGCCCTGACAAA
CTACGGCAGTGGAGAGGATGAGAACGAGGAGGAGGAAATGGAGGAGTTTGAAGCTGGACC
TATCGATGTTCAGACATCATTGCAGGCTTCTGCTGATGGACAGGTGGAGCAGGACGTCAC
TGCGACAGGGGCGACACCAAGCGAAACCCAGGAGACCAAAGCTGAGCAGAGGAGTTTAGA
GAATGAGGGTGAAATCAACAGGTCAGTGGGGACAGTGGATTCCACAGTTGAGGACCACAA
CATGGCGGAGGGCCAGAGTCCTGAGGAGGAGAGCAAAGCTGGGGCTGCTGCTGCATCAGA
AGGAAGCTCCCATGAAGTCTCCCATGATCAGGATGTCCCCAAGGAGTCGACCACCACTAG
CAGCCCTGACACAGACTCGCCCGTCATGATCAATGTAGATGAGATGGGCTCAGGTAACAC
CAGTCAGAAATCTGACGAGGAAGACTTTGTGAAGGTGGATGATTTACCATTGCAGCTTAC
GGTCATGTGTGAGGAGGAGCTACAGAAGAGAATAGTGGAGGAACAGCAGAATAACAACTT
GTCTGTGGAGATCCTCAATGGGAACACTGAATCGCTGACTGGGCTGGTGGGGAATGCACA
GGCACTGAAGGAACCAGACA------------CTGTTGGTGC-----CCAGAGTGTGTAA
>E.fuscoguttatus.32172_fus
ATGGCAACTGGAGGCACTCCTTTTGATGACAGTGCAGAGGAGCTGCACAACTGGACTGTA
ACCAATGGCAGTCTGGAAGATAGACTCAACAATCTGGACTGGGGTGTTCAGCAGAAGAAA
GCCAACCGATCTTCAGAGAAGAACAGGAAGAAACTGTCAGCTGCGGTGGTGGAGAGCCGC
CTGACTAACGATATTTCACCAGAGTCCACCCCTGGGGCTGGTCGCAGGAGAGCACGCACT
CCTCATTCTTTTCCCCACATCAAGTACACCACTCAGATGTCTGTCCCGGACCAGGCTGAG
CTGGACAAGCTGCGTCAGAGAATCAATTTCACAGACCTGGATGAGAGGAGCATCGGCAGT
GACTCTCAA-GGGCGTGCCACAGCTGCCAACAACCAGCGTCAGTTAGGTGGAGAGAACAA
GAAGCCCTACAACTTCCTACCTCTGCATGTAAACACTAACAAAAGCAAGGAGCTGCTCCC
TCCCTCTTCCTCTGCCCCAGCCACACCAGCCATCACCAAGGAAACTAAGAAGCAGAGCCC
AGGATTCAGGGACACGTTAACCCCTTTGGTTCCCACCAAGGAGACACCGAGGCTCAGCCG
TGGTGGCGTCGAGAGAGTGCCTTTAGCGCACAGAGAATACGGGAGAGCAGAGCCGAGAAT
AGACAGCAGTCAGGTGGTGAGCAAACTGGTACAGATCCGGGAGTACATCAGTAAGGCCAG
CTCCATGCGGGACGACCTAGTGGAGAAGAATGATGTGCCGGCCAACGTGGAGCGACTCTC
CCATCTCATCGACCACCTCAAGCAGCAGGAGAAGTCCTACTTACGG-TTCCTGCAGAAAA
TGCTG--------ACACGGGAGAATGAGGAGGACGATGTGGGGACCCTGGATTCTGCTGT
GGGCTCAGGTTCACTGGCAGAGAGCACTTCTCTTAACATTGAGGTCCGCTCTTCAGATGC
CTCAAATGCAACGGGCGGGAGGCCAGAAACAGTGCGAGCTGACCAGAAGGAAGAGTTGGA
GAATTTGCGTAAGCAGCACGAGCTGCTGAAGAAGATGCTGGAGCAGCAGGAACAGCTCAG
GGCCCTGCAGGGCCGACAGGAAGCACTAATGGCCATGCAGGACAGTGCAGAGCAGGCACT
TGCTGTGATTGAAGACACTGTTGTCACAGAAACCACCGGCAGTGTTTCTGGACTGAGCAT
CACATCAGAACTGAATGATGAGTTAAACGATTTGATCCAGCGGTTCCATAACCAGCTACA
TGACTCACAGACTAAAGCAGTGCCAGACAACCGTCGCCAGGCAGAGAGCCTTTCCCTCTC
AAGAGAGGTGTGCTGGTCCAGGACTCCACAGGCTGTCGGTCCACCTCAACACAGGCCTCT
CCTGCATTCTGCCTCCGGTCCCCACACTGACCTAGACACGGGGGCGACAGCTGCCAGTGC
CAAACTCACAAAGCTCCAAGAGCTCCAGGACAAAAAGCAAACCATGGACAAGATCCTGCA
GGAGCTGCATTCACTCAGAGACCAGACACTCAACAACAACTCAT------GTCGTGGCTT
GTCATTACAGTGCAGTCTAAGCATGGGAGGATCTTCAGATTGTCCATCTGCTCTCTGCTC
TAATGGGGCGTCAGCTTCCACCCCCTTTCATCCTTCACTCACGCAACACCAGGATAGCTC
GAATTCCACAGACAAGCTCAGGAAGCTAAAGGAGGTCCACAAGCGTTTGAATGAGCTGCG
GGAGTTGGTTCAGTACTATGAGCAGACCTCTGATATGATGGTGGATGCGGTCAATGAGAA
TGTGAAAGAGGATGATGACGATGAGGAAGAGGAGGAGGAGGAGGATGAGACAGAAGATGG
CTCTATGTTTGAGGCCATGTTTGACTCTGAGCAGGAGAACCGCCAGCCTGTAACTAACAT
CAGAAACCCACAGCGCAGTGGGAACTGGACAGACCTGAACAGCCTGACCAACAGACACAG
TGTCAGGAGCAGTGCCACAAACAACCGTGATGGCAGACTCAACACTGAGTGTGAGATCAA
CAACCGCTCAGCAGCCAACCTCCGCAGCCTCAACATCCCCTCGGCCATAGACTGCCAGTA
CAATAGGGACACCCCCTATAATCAGGTGAAGGTTGATGATGAGGATGAAGACTGTCTCGA
TAATGATGAAGGGGCACAGGCTGTGGCTCCAGACAGTGAGGCATCGGGCTCTAGTCGAAG
AAGCAGTCTGGGGAACAATGGAGGGTTTTCCCAGAAGGTTCATCGGCACACAGCAAAGCA
GAAACTTCGGCAGCTTCAGGAGCTGGTTGCCATGGTTCAGAGTGATGACACTGACGTCAC
AACAGCTAATGAGGATGAAGCTTTGCACCAACAGCCAAATAATACCAGAGCTGCTGTAGC
TGGGTCTTTGGGGGCCGGATCTAAACAGAATCCCAGAGAGCTCACTCTCTCCAGCAAGGC
CAGGGAGAAGCTGTATGAGGAGAAGCTGCGTCAGCAGAAGCAGGAGCTGAAGCAGCTCCA
TGAAGAGCGCCAGAAGCTAATTGAAATCCAGGGCAAGATCCAGGACCTGCAGTGGGCTTG
CCCTGACCTCCAGTCATCTGTATCCAGCTCAGTGAGTCAGCAGGGCTTGCTGAGGAAGGT
TCCAATTGCAGTTTCGACTCCAGCCAGTGTCCTGGCTTCCTCCTCCTCTGGACCCAAAAC
TAACTCAGCTGTCCTCAAACCCACTGCTCCAGAAGCTGCTTCAGTCACTGACAATGAGCA
GCTATGGTCCGAGATGCGTCGTCACCAGATCTTGAGGGAAGAACTGCGACAGCGCAGAAA
GCACCTAGAGTCCTTGATGGCCGAACACCAGAGGCGGAGTGGTCTCAGTGACTCTCCCAG
GCGGATTGATGACTCAGAAGGCCTTGCTACACCCTCACAGTCTGTCAGTAGGGATGAAAG
GACAATGGCCACCTGGGGTTCCACTCCCTGCCATCTTGATGATGATGATGAGGAGGAGGA
GGAGGATGAAGATGAGGATGAATATCGCTCAGAGATGGGTGCAGAAGAGGATGAGGAGCA
TGAAGAATGTGCAGAGAGCAGCTCTGATGACGATATCCACATCTACTCATCCAGCAGGAA
CCAGTGCTCCTACAGCAACAGGAAGAACCAAGGAAGCAACCTGAAGCCTCCGCCAGCCTT
CTCAGGTGAAGGTAGTGGCAATCAGTCTCTTTATAACAAGACTAAGGCCA---AGCAGCA
GCAGCAGCAGCAGTCCAGAAGTTTGAACCAGTCTTCGACCAGCCAGCGTGGAGGTACACG
GCGACAAGAGAACCTGCGCTGGGCCTCTGAGCTCTCCGTTGCCGAGGGCTCGTGTCAGTG
GCAGGAACAGGTCAACCAGCTGCAGAGACAGCTGGACTTCAGCACCAGCATGTGCCAGAC
ACTCCTGCAGGACCAGCAGACACTCTCTTATATGTTGCAAACCCTGCTGACAGGTCAGTA
CAGTGTGTTACCCAACAACCTGTCATCACCACAGGTCCACCTGGTCATGCACCAGCTCAA
CCAGTGTTACACGCAGCTGGCTTGGCAGCAGAACAATGTACAAAGACTAAAGCAGGTCCT
GAATGACCTTCTCCGCCAGCAGCAGCAA---------------------------CAGCA
GCATCAGCAGGCCTCCTCAGCAGCAG----------------------------------
------------------------------------------------------------
--------------------------------------------------GCTTTAACTT
ATATCCGCTCTTCCCTGCTCCCATGGGCGAGTTCCCTCAGGGTGCGACAAGTCAGGTGAC
CTCTGACCACCAGAAGCAGCAGCTAGACCCCAACACCTCAATCAAAACTGAGTACATGAG
TTTTCCTCCTCCGCTGCAGCGTTCTCCTCTGAACACCACCACAGAAAGAGGATCATCTAG
CTGGCTCAAAACCTACACAAACAACACCGCCCAGCATCACCAATCTAAAACAGAGCCCCA
CGAGTCTCCCTCCTCCTCCCCCACCTTTGCCTGCCGCCACCCCCAACCTCAAGAATTTGA
CAGGGCATCACAGGAAAGCTTCAGCAGCATGCTTGATCCCGTTGATCCCACCACCATCAC
AAAGACTTTTAAGGCTGGACGCAAGGCCTCTGCACAAGCCAACCTGGCCTCACGGACTAA
GACGCCCAATTCTAAGAGTCGTCGTAGGAGGAGCAAAGGGCACAAGAACAGTGAAGGCCA
GGAGAGTGACAGTGTCAGCAGCATTGCAGACTTTGTCCAGGAGAGGGCAGCCTTGTCTCA
TCAGAAGGATCAGAACAAAAGTCTGCTGGACAAGCTGACTCAAGAGAAACTCGACAGCAA
AACTAAGCTCGGGAACAAACGAAACGACCTCTCCTCTGCCTATGCTTGGAGAACACCCTT
CCTCTCTAACAGAATTGCATGCACAGAAGCACCAGATGCAAGCAGTGACTTCTCACTGTT
CGAGGCGCTGAGGGAGACAATCTACTCTGAAGTGGCTACTCTGATATCCCAGAATGAGTC
CCGTCCTCACTTTCTCATCGAGCTCTTCCATGAGCTACAGCTGCTCAACACAGACTACTT
ACGGCAGAGGGCACTGTATTCCCTCCAGGATATAGTGACGAGACACCTGGCAGAGAAGAG
TGCAGCTGAGGACCGTTTGCCCCCTCTTGGTCCTGTGACGTGGGCTGCAGGCTCTCAGTC
TGAGCTCACACCCAGTGAGAGTCTGGCAACCAGTGACGCTGAGGTGGTGGAGAAGAACTT
GAGGCTCACACAGGACACGATGAAGAAGAGAGATGATGCAGAATCTGTGGACAATGAAAG
CACCATGTCAACCTCCTCCAATCTGGAACCATTTGCAAACGATGACCTGGGCAACACGGT
GATTCATTTAGACAAAGCTCTGGCCAGGATTAGGGAGTATGAGCGCATGAAGCTTAAGGC
TGAGTTTAACCCCTACAACGCCAATTCTGCAGATGCAGGTGGCTCTGAAGTCTCAAACGC
TGAACATCCCTCTGCTAACCCTGCTGACCTAGTGAAAGGAGCTGCAGCTGGTGATGCGCG
CTGCCCTCAGATTGACACCCAGCAGTTGGATCGTCAGATTAAAGCCATCATGACAGAAGT
CATTCCTTTCCTTAAGGAGAACATGGATGAGGTGTGCTCCCTCCAGCTGCTGACATCTGT
GCGGCGCATGGTCCTCACTCTCACCCAACAGAATGATGAAAGCAAGGAGTTTGTCCGCTT
TTTCCACAGACAGCTGGGAGGCATACTGCAGGACTCGCTTAGTAAATTTGTGGGCCGTAC
TCTAAAGGATTGCGGGGAGGACCTTCTGGTGGAGATCTCTGAGATCCTCTTCAACGAACT
CGCCTTCTTTAGGCTCATGCAGGATTTGGATAACAGCAGCAGCATCGCCTTGGCTGCCAA
ACACAAACATAAGAAGAGAGCTGAACAACCCAGTAAAGTAAAGCACAGTCTTAAGGAAAA
TACTGCAGCCGGTGGTGATAAATCAGTATCTCCAGCCTACACAGATGAAGACAAGGACCA
AGATGAGGCTGAGCAGGAAGGTGATTCTACCCTCCAGGAGCTTTACCTGCAGACAGAGAT
GAAGAACAGCCGCAGCAGTGAAGCTTCAGAAGTGGAGGAGGAAGATGAAGATGAAGGGGA
TGGACAGGGAATCCCTCTGTCAATCAGTCTTTCCAAAGCAGAGACTCAGGCCCTGACAAA
CTACGGCAGTGGAGAGGATGAGAACGAGGAGGAGGAAATGGAGGAGTTTGAAGCTGGACC
TGTCGATGTTCAGACATCATTGCAGGCTTCTGCTGATGGACAGGTGGAGCAGGACGTCAC
TGCGACAGGGCCGACACCAAGCGAAACCCAGGAGACCAAAGCTGAGCAGAGGAGTTTAGA
GAATGAGGGTGAAATCAACAGGTCAGTGGGGACAGTGGATTCCACAGTTGAGGACCACGA
CATGGCGGAGTGCCAGAGTCCTGAGGAGGAGAGCAAAGCTGGGGCTGCTGCTGCATCAGA
AGGAAGCTCTCATGAAGTCTCCCATGATCAGGATGTCCCCAAGGAGTCGACCACCACTAG
CAGCCCTGACACAGACTCACCCGTCATGATCAATGTAGATGAGATGGGCTCAGGTAACAC
CAGTCAGAAATCTGACGAGGAAGACTTTGTGAAGGTGGATGATTTACCATTGCAGCTTAC
GGTCATGTGTGAGGAGGAGCTACAGAAGAGAATAGTGGAGGAACAGCAGAATAACAACTT
GTCTGTGGAGATCCTCAATGGGAACACTGAATCGCTAACTGGGCTGGTGGGGAATGCACA
GGCACTGAAGGAACCAGACA------------CTGTTGGTGC-----CCAGAGTGTGTAA
>Epmoa-GLEAN-10019781_moa
ATGGCAACTGGAGGCACTCCTTTTGATGACAGTGCAGAGGAGCTGCACAACTGGACTGTA
ACCAATGGCAGTCTGGAAGATAGACTCAACAATCTGGACTGGGGTGTTCAGCAGAAGAAA
GCCAACCGATCTTCAGAGAAGAACAGGAAGAAACTGTCAGCTGCGGTGGTGGAGAGCCGC
CTGACTAATGATATTTCACCAGAGTCCACCCCTGGGGCTGGTCGCAGGAGAGCACGCACT
CCTCATTCTTTCCCCCACATCAAGTACACCACTCAGATGTCTGTCCCGGACCAGGCTGAG
CTGGACAAGCTGCGTCAGAGAATCAATTTCACAGACCTGGATGAGAGGAGCATCGGCAGT
GACTCCCAA-GGGCGTGCCACAGCTGCCAACAACCAGCGTCAGTTAGGTGGAGAGAACAA
GAAGCCCTACAACTTCCTACCTCTGCATGTAAACACTAACAAAAGCAAGGAGCTGCTCCC
TCCCTCTTCCTCTGCCCCAGCCACACCAGCCATCACCAAGGAAACTAAGAAGCAGAGCCC
AGGATTCAGGGACACGTTAACCCCTTTGGTTCCCACCAAGGAGACACCGAGGCTCAGCCG
TGGTGGCGTCGAGAGAGTGCCTTTAGCGCACAGAGAATACGGGAGAGCAGAGCCGAGAAT
AGACAGCAGTCAGGTGGTGAGCAAACTGGTACAGATCCGGGAGTACATCAGCAAGGCCAG
CTCCATGCGGGACGACCTAGTGGAGAAGAATGATGTGCCGGCCAATGTGGAGCGACTCTC
CCATCTCATCGACCACCTCAAGCAGCAGGAGAAGTCCTACTTACGG-TTCCTGCAGAAAA
TGCTG--------ACACGGGAGAATGAGGAGGACGATGTGGGGACCCTGGATTCTGCTGT
GGGCTCAGGTTCACTGGCAGAGAGCACTTCTCTTAACATTGAGGTCCGCTCTTCAGATGC
CTCAAATGCAACGGGCGGGAGGCCAGAAACAGTGCGAGCTGACCAGAAGGAAGAGTTGGA
GAATTTGCGTAAGCAGCACGAGCTGCTGAAGAAGATGCTGGAGCAGCAGGAACAGCTCAG
GGCCCTGCAGGGCCGACAGGAAGCACTAATGGCCATGCAGGACAGTGCAGAGCAGGCACT
TGCTGTGATTGAAGACACTGTTGTCACAGAAACCACCGGCAGTGTTTCTGGACTGAGCAT
CACATCAGAACTGAACGATGAGTTAAACGATTTGATCCAGCGGTTCCACAACCAGCTACA
TGACTCACAGACTAAAGCAGTGCCAGACAACCGTCGCCAGGCAGAGAGCCTTTCCCTCTC
AAGAGAGGTGTGCTGGTCCAGGACTCCCCAGGCTGTTGGTCCACCTCAACACAGGCCTCT
CCTGCACTCTGCCTCCGGTCCCCACACTGGCCTAGACACTGGGGCAACAGCTGCCAGTGC
CAAACTCACAAAGCTCCAAGAGCTCCAGGACAAAAAACAAACCATGGACAAGATCCTGCA
GGAGCTGCATTCACTCAGAGACCAGACACTCAACAACAACTCATGTACAAGTCGTGGCTT
GTCATTACAGTGCAGTCTGAGCATGGGAGGATCTTCAGATTGTCCATCTGCTCTCTGCTC
TAATGGGGCGTCAGCTTCCACCCCCTTTCATCCTTCACTCACGCAACACCAGGACAGCTC
GAATTCCACAGACAAGCTCAGGAAGCTAAAGGAGGTCCACAAGCGTTTGAATGAGCTGCG
GGAGTTGGTTCAGTACTACGAGCAGACCTCTGATATGATGGTGGATGCGGTCAATGAGAA
TGTGAAAGAGGATGATGACGATGAGGAA---GAGGAGGAGGAGGATGAGACAGAAGATGG
CTCTATGTTTGAGGCCATGTTTGACTCTGAGCAGGAGAACCGCCAGCCTGTAACTAACAT
CAGAAACCCACAGCGCAGTGGGAACTGGACAGACCTGAACAGCCTGACCAACAGACACAG
TGTCAGGAGCAGTGCCACAAACAACCGTGACGGCAGACTCAACACTGAGTGTGAGATCAA
CAACCGCTCAGCAGCCAACCTCCGCAGCCTCAACATACCCTCGGCCATAGACTGCCAGTA
CAATAGGGACACCCCCTATAATCAGGTGAAGGTTGACGATGAGGATGAAGACTGTCTCGA
TAATGATGAAGGGGCACAGGCTGTGGCTCCAGACAGTGAGGCATCGGGCTCTAGTCGAAG
AAGTAGTCTGGGGAACAATGGAGGGTTTTCCCAGAAGGTTCATCGGCACACGGCGAAGCA
GAAACTTCGGCAGCTTCAGGAGCTGGTTGCCATGGTTCAGAGTGATGACACTGATGTCAC
AACAGCTAATGAGGATGAAGCTTTGCACCAACAGCCAAATAATACCAGAGCTGCTGTGGC
TGGGTCTTTGGGGGCCGGATCTAAACAGAATCCCAGAGAGCTCACTCTCTCCAGCAAGGC
CAGGGAGAAGCTGTATGAGGAGAAGCTGCGTCAGCAGAAGCAGGAGCTGAAGCAGCTCCA
TGAAGAGCGCCAGAAGCTAATTGAAATCCAGGGCAAGATCCAGGACCTGCAGTGGGCATG
CCCTGACCTCCAGTCATCTGTATCCAGCTCAGTGAGTCAGCAGGGCTTGCTGAGGAAGGT
TCCAGTTGCAGTTTCAACTCCAGCCAGTGTCCTGGCTTCCTCCTCCTCTGGACCCAAAAC
TAACTCAACTGTCCTCAAACCCACTGCTCCAGAAGCTGCTTCAGTCACTGACAATG---A
GCTATGGTCCGAGATGCGTCGTCACCAGATCTTGAGGGAAGAACTGCGACAGCGCAGAAA
GCACCTAGAGTCCTTGATGGCCGAACACCAGAGGCGGAGTGGTCTCAGTGACTCTCCCAG
GCGGATTGATGACTCAGAAGGCCTCGCTACACCCTCACAGTCTGTCAGTAGGGATGAAAG
GACAATGGCCACCTGGGGTTCCACTCCCTGTCATCTTGATGATGATGATGAGGAGGAGGA
------TGAAGATGAGGATGAATATCGCTCAGAGATGGGTGCAGAGGAGGACGAGGAGCA
TGAAGAATGTGCAGAGAGCAGCTCTGATGACGATATCCACATCTACTCATCCAGCAGGAA
CCAGTGCGCCTACAGCAACAGGAAGAACCAAGGAAGCAACCTGAAGCCTCCGCCAGCCTT
CTCAGGCGAAGGTAGTGGGAATCAGTCTCTTTATAACAAGACTAAGGCCA---------A
GCAGCAGCAGCAGTCCAGCAGTTTGAACCAGTCTTCAACCAGCCAGCGTGGAGGTACACG
GCGACAAGAGAACCTACGCTGGGCCTCTGAGCTCTCCGTTGCAGAGGGCTCGTGTCAGTG
GCAGGAACAGGTCAACCAGCTGCAGCGACAGCTGGACTTCAGCACCAGCATGTGCCAGAC
ACTCCTGCAGGACCAGCAGACACTCTCTTATATGTTGCAAACCCTGCTGACAGGTCAGTA
CAGTGTGTTACCCAACAACCTGTCATCACCACAGGTCCACCTGGTCATGCACCAGCTCAA
CCAGTGTTACACGCAGCTGGCTTGGCAGCAAAACAATGTACAAAGACTAAAGCAGGTCCT
GAATGACCTTCTCCGCCAGCAGCAGCAGCAGCAGCAGCAGCAGCAACAGCAGCAACAGCA
GCATCAGCAGGCCTCCTCAGCAGCAGGTTGGCAGACACAGAAGCACGGCTCATACCAGGA
ATCCAGCTCCGCTCCCTCAGCCTCCCCTGGCGTTTTCCTCCCCTTCTCCTCAACCCTGCA
TCCTTCAACCAACAATATGTCAACTGCTGCCTTATCCCCACTCCCTCCCAGCTTTAACTT
ATATCCGCTCTTCCCTGCTCCCATGGGCGAGTTCCCTCAGGGTGCGACAAGTCAGGTGAC
CTCTGACCACCAGAAGCAGCAGCTAGACCCCAACACCTCAATCAAAACTGAGTACATGAG
TTTTCCTCCTCCGCTGCAGCGTTCTCCTCTGAACACCACCACAGAAAGAGGATCATCTAG
CTGGCTCAAAACCTACACAAACAACACCGCCCAGCATCACCAATCTAAAACGGAGCCCCA
CGAGTCTCCCTCCTCCTCCCCCACCTTTGCCTGCCGCCACCCCCAACCTCAAGAATTTGA
CAGGGCATCACAGGAAAGCTTCAGCAGCATGCCTGATCCGGTTGATCCCACCACCATCAC
AAAGACTTTTAAGGCTGGACGCAAGGCCTCTGCACAAGCCAACCTGGCCTCACGGACTAA
GACGCCCAATTCTAAGAGTCGTCGCAGGAGGAGCAAAGGGCACAAGAACAGTGAAGGCCA
CGAGAGTGACAGTGTCAGCAGCATTGCAGACTTTGTCCAGGAGAGGGCAGCCTTGTCTCA
TCAGAAGGATCAGAACAAAAGTCTGCTGGACAAGCTGACTCAAGAGAAACTCGACAGCAA
AACTAAGCTCGGGAACAAACGAAACGACCTCTCCTCTGCCTATGCTTGGAGAACACCCTT
CCTCTCTAACAGAATTGCATGCACAGAAGCACCAGATGCAAGCAGCGACTTCTCACTGTT
CGAGGCGCTGAGGGAGACGATCTACTCTGAAGTGGCTACTCTGATATCCCAGAATGAGTC
CCGTCCTCACTTTCTCATCGAGCTCTTCCATGAGCTACAGCTGCTCAACACAGACTACTT
ACGGCAGAGGGCACTGTATTCCCTCCAGGATATAGTGACGAGACACCTGGCAGAGAAGAG
TGCAGCTGAGGACCGTTTGCCCCCTCTTGGTCCTGTGGCGTGGGCTGCAGGCTCTCAGTC
TGAGCTCACACCCAGTGAGAGTCTGGCAACCAGTGACGCTGAGGTGGTGGAGAAGAACTT
GAGGCTCACACAGGACACGATGAAGAAGAGAGATGATGCAGAATCTGTGGACAATGAAAG
CACCATGTCAACCTCCTCCAATCTGGAACCATTTGCGAACGATGACCTGGGCAACACGGT
GATTCATTTAGACAAAGCTCTGGCCAGGATTAGGGAGTATGAGCGCATGAAGCTTAAAGC
TGAGTTTAACCCCTACAACGCCAATTCTGCAGATGCAGGTGGCTCTGAAGTCTCAAACGC
TGAACATCCTTCTGCTAACCCTGCTGACCTAGTGAAAGGAGCTGCAGCTGGTGATGCGCG
CTGCCCTCAGATTGACACCCAGCAGTTGGATCGTCAGATTAAAGCCATCATGACAGAAGT
CATTCCTTTCCTTAAGGAGAACATGGATGAGGTGTGCTCCCTCCAGCTGTTGACATCTGT
GCGGCGCATGGTCCTCACTCTCACCCAACAGAATGATGAAAGCAAGGAGTTTGTCCGCTT
TTTCCACAGACAGCTGGGAGGCATACTGCAGGACTCGCTTAGTAAATTTGTGGGCCGTAC
TCTAAAGGATTGCGGGGAGGACCTTCTGGTGGAGATCTCTGAGATCCTCTTCAATGAACT
CGCCTTCTTTAGGCTCATGCAGGATTTGGACAACAGCAGCAGCATCGCCTTGGCTGCCAA
ACACAAACATAAGAAGAGGGCTGAACAACCCAGTAAAGTAAAGCACAGTCTTAAGGAAAA
TACTGCAGCCAGTGGTGATAAATCAGTTTCTCCAGCCTACACAGATGAAGACAAGGACCA
AGATGAGGCTGAGCAGGAAGGTGATTCTACCCTCCAGGAGCTTTACCTGCAGACAGAGAT
GAAGAACAGCCGCAGCAGTGAAGCTTCAGAGGTGGAGGAGGAAGATGAAGATGAAGGGGA
TGGACAGGGAATCCCTCTGTCAATCAGTCTTTCCAAAGCAGAGACTCAGGCCCTGACAAA
CTACGGCAGTGGAGAGGATGAGAACGAGGAGGAGGAAATGGAGGAGTTTGAAGCTGGACC
TGTCGATGTTCAGACATCATTGCAGGCTTCTGCTGATGGACAGGTGGAGCAGGACGTCAC
TGCGACAGGGGCGACACCAAGCGAAACCCAGGAGACCAAAGCTGAGCAGAGGAGTTTAGA
GAATGAGGGTGAAATCAACAGGTCAGTGGGGACAGTGGATTCCACAGTTGAGGACCACGA
CATGGCGGAGTGCCAGAGTCCTGAGGAGGAGAGCAAAGCTGAGGCTGCTGCTGCATCAGA
AGGAAGCTCCCATGAAGTCTCCCATGATCAGGATGTCCCCAAGGAGTCGACCACCACTAG
CAGCCCTGACACAGACTCACCCGTCATGATCAATGTAGATGAGATGGGCTCAGGTAACAC
CAGTCAGAAATCTGACGAGGAAGACTTCGTGAAGGTGGATGATTTACCATTGCAGCTTAC
GGTCATGTGTGAGGAGGAGCTACAGAAGAGAATAGTGGAGGAACAGCAGAATAACAACTT
GTCTGTGGAGATCCTCAATGGGAACACTGAATCGCTGACTGGGCTGGTGGGGAATGCACA
GGCACTGAAGGAACCAGGTATGGAATACACTTCTGTTTGTGTAGTTGCCAAA-----TAG
>XP-033479899.1_lan
ATGGCAACTGGAGGCACTCCTTTTGATGACAGTGCAGAGGAGCTGCACAACTGGACTGTA
ACCAATGGCAGTCTGGAAGATAGACTCAACAACCTGGACTGGGGTGTTCAGCAGAAGAAA
GCCAACCGATCTTCAGAGAAGAACAGGAAGAAACTGTCAGCTGCGGTGGTGGAGAGCCGC
CTGACTAATGATATTTCACCAGAGTCCACCCCTGGGGCTGGTCGCAGGAGAGCACGCACT
CCTCATTCCTTTCCCCACATCAAGTACACCACTCAGATGTCTGTCCCAGACCAGGCTGAG
CTGGACAAGCTGCGTCAGAGAATCAATTTCACAGACCTGGATGAGAGGAGCATTGGCAGT
GACTCCCAA-GGGCGTGCCACAGCTGCCAACAACCAGCGTCAGTTAGGTGGAGAGAACAA
GAAGCCCTACAACTTCCTACCTCTGCATGTAAACACTAACAAAAGCAAGGAGCTGCTCCC
TCCCTCTTCCTCTGCCCCAGCCACACCAGCCATCACCAAGGAAACTAAGAAGCAGAGCCC
AGGATTCAGGGACACGTTAACCCCTTTGGTTCCCACCAAGGAGACACCGAGGCTCAGCCG
TGGTGGCGTCGAGAGAGTGCCTTTAGCGCACAGAGAATACGGGAGAGCAGAGCCGAGAAT
AGACAGCAGTCAGGTGGTGAGCAAACTGGTACAGATCCGGGAGTACATCAGCAAGGCCAG
CTCCATGCGGGACGACCTAGTGGAGAAGAATGATGTGCCGGCCAATGTGGAGCGACTCTC
CCATCTCATCGACCACCTCAAGCAGCAGGAGAAGTCCTACTTACGG-TTCCTGCAGAAAA
TGCTG--------ACACGGGAGAATGAGGAGGACGATGTGGGGACCCTGGATTCTGCTGT
GGGCTCAGGTTCACTGGCAGAAAGCACTTCTCTGAACATCGAGGTCCGCTCTTCAGATGC
CTCAAATGCAACGGGCGGGAGGCCAGAAACGGTGCGAGCTGACCAGAAGGAAGAGTTGGA
GAATTTACGTAAGCAGCACGAGCTGCTGAAGAAGATGCTGGAGCAGCAGGAACAGCTCAG
GGCCCTGCAGGGCCGACAGGAAGCACTAATGGCCATGCAGGACAGTGCAGAGCAGGCACT
TGCTGTGATTGAAGACACTGTTGTCACAGAAACCACCGGCAGTGTTTCTGGACTGAGCAT
CACATCAGAACTGAATGATGAGTTAAATGATTTGATCCAGCGGTTCCACAACCAGCTACA
CGACTCACAGACTAAAGCAGTGCCAGACAACCGTCGCCAGGCAGAGAGCCTTTCCCTCTC
AAGAGAGGTGTGCTGGTCCAGGACTCCGCAGGCTGTTGGTCCACCTCAACACAGGCCTCT
CCTGCACTCTGCCTCCGGTCCCCACACTGGCCTAGACACGGGGGCGACAGCTGCCAGTGC
CAAACTCACAAAGCTCCAAGAACTCCAGGACAAAAAGCAAACCATGGACAAGATCCTGCA
GGAGCTGCATTCACTCAGAGACCAGACACTCAACAACAACTCAT------GTCGTGGCTT
GTCACTACAGTGCAGTCTGAGCATGGGAGGATCTTCAGATTGTCCATCTGCTCTCTGCTC
TAATGGGGCGTCAGCTTCCACCCCCTTTCATCCTTCACTCACGCAACACCAGGACAGCTC
GAATTCCACAGACAAGCTCAGGAAGCTAAAGGAGGTCCACAAGCGTTTGAATGAGCTGCG
GGAGTTGGTTCAGTACTATGAGCAGACCTCTGATATGATGGTGGATGCGGTCAATGAGAA
TGTGAAAGAGGATGATGACGATGAGGAG---GAGGAGGAGGAGGATGAGACAGAAGATGG
CTCTATGTTTGAGGCCATGTTTGACTCTGAGCAGGAGAACCGCCAGCCCGTAACTAACAT
CAGAAACCCACAGCGCAGTGGGAACTGGACAGACCTGAACAGCCTGACCAACAGACACAG
TGTCAGGAGCAGTGCCACAAACAACCGTGACGGCAGACTCAACACTGAGTGTGAGATCAA
CAACCGCTCAGCAGCCAACCTCCGCAGCCTCAACATCCCCTCGGCCATAGACTGCCAGTA
CAATAGGGACACCCCCTATAATCAGGTGAAGGTTGACGATGAGGATGAAGACTGTCTCGA
TAATGATGAAGGGGCACAGGCTGTGGCTCCAGACAGTGAGGCATCGGGCTCTAGTCGAAG
AAGCAGTCTGGGGAACAATGGAGGGTTTTCCCAGAAGGTTCATCGGCACACAGCGAAGCA
GAAACTTCGGCAGCTTCAGGAGCTCGTTGCCATGGTTCAGAGTGATGACACTGATGTTAC
AACAGCTAATGAGGATGAAGCTTTGCACCAACAGCCAAATAATACCAGAGCTGCTGTGGC
TGGGTCTTTGGGGGCCGGATCTAAACAGAATCCCAGAGAGCTCACTCTCTCCAGCAAGGC
CAGGGAGAAGCTGTATGAGGAGAAGCTGCGTCAGCAGAAGCAGGAGCTGAAGCAGCTCCA
TGAAGAGCGCCAGAAGCTAATTGAAATCCAGGGGAAAATCCAGGACCTGCAGTGGGCTTG
CCCTGACCTCCAGTCATCTGTATCCAGCTCAGTGAGTCAGCAGGGCTTGCTGAGGAAGGT
TCCAGTTGCAGTTTCGACTCCAGCCAGCGTCCTGGCTTCCTCCTCCTCTGGACCCAAAAC
TAACTCAGCTGTCCTCAAACCCACTGCTCCAGAAGCTGCTTCAGTCACTGACAATGAGCA
GCTATGGTCCGAGATGCGTCGTCACCAGATCTTGAGGGAAGAACTGCGACAGCGCAGAAA
GCACCTAGAGTCCTTGATGGCCGAACACCAGAGGCGCAGTGGTCTCAGTGACTCTCCCAG
GCGGATTGATGACTCAGAAGGCCTCGCTACACCCTCGCAGTCTGTCAGTAGGGATGAAAG
GACAATGGCCACCTGGGGTTCCACTCCCTGCCATCTTGATGATGATGATGAGGAGGAGGA
GGAGGAGGATGATGAGGATGAATATCGCTCAGAGATGGGTGCAGAGGAGAACGAGGAGCA
TGAAGAATGTGCAGAGAGCAGCTCTGATGACGATATCCACATCTACTCATCCAGCAGGAA
CCAGTGCGCCTACAGCAACAGGAAGAACCAAGGAAGCAACCTGAAGCCTCCACCAGCCTT
CTCAGGCGAAGGTAGTGGGAATCAGTCACTTTATAACAAGACTAAGGCCA---------A
GCAGCAGCAGCAGTCCAGAAGTTTGAACCAGTCTTCGACCAGCCAGCGTGGAGGTACACG
GCGACAAGAGAACCTACGCTGGGCCTCTGAGCTCTCCGTTGCCGAGGGCTCGTGTCAGTG
GCAGGAACAGGTCAACCAGCTGCAGCGACAGCTGGACTTCAGCACCAGCATGTGCCAGAC
ACTCCTGCAGGACCAGCAGACACTCTCTTATATGTTGCAAACCCTGCTGACAGGTCAGTA
CAGTGTGTTACCCAACAACCTGTCATCACCACAGGTCCACCTGGTCATGCACCAGCTCAA
CCAGTGTTACACGCAGCTGGCTTGGCAGCAAAACAATGTACAAAGACTAAAGCAGGTCCT
GAATGACCTTCTCCGCCAGCAGCAGCAG---------------------------CAGCA
GCATCAGCAGGCCTCCTCAGCAGCAGGTTGGCAGACACAGAAGCACGGCTCATACCAGGA
ATCCAGCTCCGCTCCCTCAGCCTCCCCTGGCGTTTTCCTCCCCTTCTCCTCAACCCTGCA
TCCTTCAACCAACAATATGTCAACTGCTGCCTTATCCCCACTCCCTCCCAGCTTTAACTT
ATATCCGCTCTTCCCTGCTCCCATGGGCGAGTTCCCTCAGGGTGCGACAAGTCAGGTGAC
CTCTGACCACCAGAAGCAGCAGCTAGACCCCAACACCTCAATCAAAACTGAGTACATGAG
TTTTCCTCCTCCGCTGCAGCGTTCTCCTCTGAACACCACCACAGAAAGAGGATCATCTAG
CTGGCTCAAAACCTACACAAATAACACCGCCCAGCATCACCAATCTAAAACGGAGCCCCA
CGAGTCTCCCTCCTCCTCCCCCACCTTTGCCTGCCGCCACCCCCAACCTCAAGAATTTGA
CAGGGCATCACAGGAAAGCTTCAGCAGCATGCCTGATCCAGTTGATCCCACCACCATCAC
AAAGACTTTTAAGGCTGGACGCAAGGCCTCTGCACAAGCCAACCTGGCCTCACGGACTAA
GACGCCCAATTCTAAGAGTCGTCGCAGGAGGAGCAAAGGGCACAAGAACAGTGAAGGCCA
GGAGAGTGACAGTGTCAGTAGCATTGCAGGCTTTGTCCAGGAGAGGGCAGCCTTGTCTCA
TCAGAAGGATCAGAACAAAAGTCTGCTGGACAAGCTGACTCAAGAGAAACTCGACAGCAA
AACTAAGCTCGGGAACAAACGAAACGACCTCTCCTCTGCCTATGCTTGGAGAACACCCTT
CCTCTCTAACAGAATTGCATGCACAGAAGCACCAGATGCAAGCAGCGACTTCTCACTGTT
CGAGGCGCTGAGGGAGACGATCTACTCTGAAGTGGCTACTCTGATATCCCAGAATGAGTC
CCGTCCTCACTTTCTCATTGAGCTCTTCCATGAGCTACAGCTGCTCAACACAGACTACTT
ACGGCAGAGGGCACTGTATTCCCTCCAGGATATAGTGACGAGACACCTGGCAGAGAAGAG
TGCAGCTGAGGACCGTTTGCCCCCTCTTGGTCCTGTGGCGTGGGCTGCAGGCTCTCAGTC
TGAGCTCACACCCAGTGAGAGTCTGGCAACCAGTGACGCTGAGGTGGTGGAGAAGAACTT
GAGGCTCACACAGGACACGATGAAGAAGAGAGATGATGCAGAATCTGTGGACAATGAAAG
CACCATGTCAACCTCCTCCAATCTGGAACCATTTGCGAACGATGACCTGGGCAATACGGT
GATTCATTTAGACAAAGCTCTGGCCAGGATTAGGGAGTATGAGCGCATGAAGCTTAAAGC
TGAGTTTAACCCCTACAACGCCAATTCTGCAGATGCAGGTGGCTCTGAAGTCTCAAACGC
TGAACATCCCTCTGCTAACCCTGCTGACCTAGTGAAAGGAGCTGCAGCTGGTGATGCGCG
CTGCCCTCAGATTGACACCCAGCAGTTGGATCGTCAGATTAAAGCCATCATGACAGAAGT
CATTCCTTTCCTTAAGGAGAACATGGATGAGGTGTGCTCCCTCCAGCTGTTGACATCTGT
ACGGCGCATGGTCCTCACACTCACCCAACAGAATGATGAAAGCAAGGAGTTTGTCCGCTT
TTTCCACAGACAGCTGGGAGGCATACTGCAGGACTCGCTTAGTAAATTTGTGGGCCGTAC
TCTAAAGGATTGCGGGGAGGACCTTCTGGTGGAGATCTCTGAGATCCTCTTCAATGAACT
CGCCTTCTTTAGGCTCATGCAGGATTTGGACAACAGCAGCAGCATCGCCTTGGCTGCCAA
ACACAAACATAAGAAGAGGGCTGAACAACCCAGTAAAGTAAAGCACAGTCTTAAGGAAAA
TACTGCAGCCGGTGGTGATAAATCAGTTTCTCCAGCCTACACAGATGAAGACAAGGACCA
AGATGAGGCTGAGCAGCAAGGTGATTCTACCCTCCAGGAGCTTTACCTGCAGACAGAGAT
GAAGAACAGCCGGAGCAGAGAAGCTTCAGAGGTGGAGGAGGAAGATGAAGATGAAGGGGA
TGGACAGGGAATCCCTCTGTCAATCAGTCTTTCCAAAGCAGAGACTCAGGCCCTGACAAA
CTACGGCAGTGGAGAGGATGAGAACGAGGAGGAGGAAATGGAGGAATTTGAAGCTGGACC
TGTCGATGTTCAGACATCATTGCAGGCCTCTGCTGATGGACAGGTGGAGCAGGACGTCAC
TGGGACAGGGACGACACCAAGCGAAACCCAGGAGACCAAAGCTGAGCAGAAGAGTTTAGA
GAATGAGGGTGAAATCAACAGGTCAGTGGGGACAGTGGATTCCACAGTTGAGGACCACGA
CATGGCGGAGTGCCAGAGTCCTGAGGAGGAGAGCAAAGCTGGGGCTGCTGCTGCATCAGA
AGGAAGCTCCCATGAAGTCTCCCATGATCAGGATGTCCCCAAGGAGTCGACCACCACTAG
CAGCCCTGACACAGACTCACCCGTCATGATCAATGTAGATGAGATGGGCTCAGGTAACAC
CAGTCAGAAATCTGACGAGGAAGACTTTGTGAAGGTGGATGATTTACCATTGCAGCTTAC
GGTCATGTGTGAGGAGGAGCTACAGAAGAGAATAGTGGAGGAACAGCAGAATAACAACTT
GTCTGTGGAGATCCTCAATGGGAACACTGAATCGCTGACTGGGCTGGTGGGGAATGCACA
GGCACTGAAGGAACCAGACA------------CTGTTGGTGC-----CCAGAGTGTGTAA
