# Supplementary material for: Chromosome-Level Genome Assembly of the Speckled Blue Grouper (Epinephelus cyanopodus) Provides Insight into Its Adaptive Evolution
Source: Biology (Basel). 2022 Dec 13;11(12):1810. doi: 10.3390/biology11121810 (PMC9775623; doi:10.3390/biology11121810)
Supplement: Supplementary file 1 [file biology-11-01810-s001.zip › Supplemental Data/HO01800.align]

>E.fuscoguttatus.32538_fus
ATGACGCTGGTGGATGGACGCTGCTCCCCGGTCCAGGCTGTCCACAGCACGGCCATGACG
GGCACCCAGGACCCAGACCTGCATGAGCAGCACAGAGGACCAACGCAGGAGGAAGGGGAT
GAGGAGGAGGAGGGGGAGAAGGTGCATGTGTCAGTTGAGGGAGAGGAGAGGGAGCAGGAA
GGGGAGGAA---------GAGGAGGAGGAGGAGGAGGAAAAGGAGGAGCTGCCGTACCCC
ACTCTAGCACCAGTGGTTCTTTTGGCTCTGACCCAAACCAGCCCACCTCGCTCCTGGTGC
CTTCGAGTTGTGTGCCACCCATATCCTTCACCGCAGGCGTTGCACCTGAAGCACTGTGAA
CATGTTTCTGACAGAGAGACCAAAGCTCTACCCAAGGGCACTCATATGTGGAGATGTGCA
GAAACGGACAAGGAGGGCGGTTTGTGGAGAAAGGAGAGTACATGTGCACGGGAGAGGAGA
GGCAAGAAAGATCGCGTGAGCATTTTGGCCATTCTGCTGAATTGTGTGACTCTAGGGATG
TTCCAGCCCTGCGGACACACACCCTTCCTGCTGCAGGCTCTGGATGATGCAATCTTTGTG
TTTTTTGCCGGGGAAATGGTGGTGAAGATGGTTGCTCTCGGGGTCATAGGTCAGAGCGGT
TACCTAGGCGACACGTGGAACAGATTGGACTTCTTCATTGTTATAGTGGGAATGCTGGAG
TACTCGCTTGATGGACACAACGTCAGCCTGTCAGCAATCAGGACCGTCCGGGTTCTCCGC
CCACTGCGAGCCATCAACAGAGTTCCCAGTATGCGTATCCTGGTGACCCTCCTCCTGGAC
ACACTTCCCATGCTGGGCAACGTGCTGGCACTGTGCTTCTTCGTCTTCTTCATCTTCGGC
ATCGTCGGCGTGCAGCTGTGGGCGGGGCTACTGAGGAACCGTTGTTTCATGGGAGAGGAT
GTCAAAATGAGATATAACATTTCCTTCCTGAGTGGCTACTATCGGCCGGATGGCACCGAT
GAACACCCGTTCATCTGCTCAATGGAAAGAGAGAACGGGATGCTTCGGTGCTCCGATGTG
CCTCGCCGCCGTGTGGGCCGGACGTCCTGCTTCCTGGGCGCTGATGATGCCCGTCCACAG
ATAGAACTCAGAGCAGATGAACCAGTGCCATGTGTAAACTGGTACCAGTATTACAATGAG
TGTCGGGCCGGGGAAATTAACCCGCACAAAGGAGCTATTAACTTCGATAACATTGGATAT
GCATGGATCGCCATTTTTCAGGTAATTACTCTGGAAGGTTGGGTGGACATCATGTACTAC
GTCATGGATGCACATTCTTTCTACAACTTCATCTACTTCATCTTCCTCATTATAGTGGGC
TCCTTCTTCATGATCAACCTGTGCCTGGTCGTCATAGCAACCCAGTTTTCTGAAACAAAG
CAGAGAGAACATGCCTTAATGAAATCGGAGCAGCGTGCCCGGCAACTCCACCAATCAGCT
TCCACGCTGGCCAGCGACAGCCAACCGGGCAGCTGCTATGAGGAGATCATCCGCTACCTG
GCGCACCTGGGCCGCAAGGCGTGGCGACGACTGTCCCGCTACTACGCTCACACACGCACG
CGCTATCACTGCGTCTGCGTGTGCCGCAAAGACAGAGGAGGTGGAGCTGCCAGAGGGGGC
GGGGCTGGGGAAATGAACGGACTTGCCCACCGGCACTCAGGCCACGCTCCCAACGATCTG
TCACACCTTCATCAGCTTTATCATCATCATCACCAGCATCATCACCAGCCACATCAACAG
CCTCAGCCTGAGCCTGCTGTCAGAAACGGAGGGAATGGTTTGAATTATCCCTTCATATCG
CCTCTCTTCAGTCATCTGGATGCAAAGACCCAGGACCAGAAGAGGCTTGTTGCCACGGAG
ACCGTCAACAGACTGCCGCAGCTGGTGGTGGAGCATGGTGGGTGCACTGGGCACCCTGCG
TTACCTTTGCCAGGTGAAGCCCCGGGAGACTCCTCAGTATGCCCGTACTGTATCTACTAC
AACCAACTTGGTGACAATGAAAATTTTAATGAGCAGCCCGAAGACAGGCACCATGGGTAC
AGCAACTCATGCCATGGCAACAGCCCGTGTCATAGTAACAGCCCATGCCACTGTAGCAGC
CCCTGCCGTGGTGATTCACAGGTGTCTGAGCCAAAGAAAAGGCTGTGTAAGCGTTGCTGG
GCGGGACTCCAAACTAAACTGGAACTCATTGTTGGCAGCAGATACTTCAGCAGAGGAATC
ATGATTGCAATCCTTATTAACACACTGTCGATGGGCATAGAGTACCACGAACAGCCGCAG
GAGCTGACAGATGTTTTGGAGATCAGTAACATGGTGTTCACGAGTCTGTTCAGTCTGGAG
ATGCTGCTGAAGCTCATGGCTCTCGGGCTCTTTGGGTACATCAAGAACCCCTACAACGGC
TTTGACAGCATCATTGTCATCATCAGTGTGTGGGAGATTGTTGGTGAGGCAGAGGGAGGC
TTATCGGTGCTGCGTACCTTCCGTCTGCTGAGAGTTTTGAAGCTGGTCCGCTTCCTTCCT
GCCCTGAGGAGGCAGCTGGTGGTGCTGATGAAGACCATGGACAATGTGGCCACGTTCTGC
ATGTTGCTGATGCTCTTTATATTCATATTCAGTATCTTGGGGATGCATTTGTTCGGCTGT
AAATTCGGTTTGCGACAAGATGGTGGCGACACGTTACCTGACAGAAAGAACTTTGACTCT
CTGCTCTGGGCGACTGTCACTGTGTTTCAGATCCTCACCCAGGAGGACTGGAATGCGGTG
CTCTATAACGGGATGGCCTCCACCACACCGTTGGCTGCCCTCTATTTCGTCGCCCTCATG
ACCTTTGGCAACTACGTCCTCTTCAACTTGCTTGTAGCCATTTTGGTGGAGGGCTTTCAA
GCCGAAGGTGATGCCAACAGATCTGAGACAGATGATGAGAGACAGTCGCTCTCCTTCGAG
GATGAGGAGAAGCTGAGAGAGCTGTACGCTGCAGAGCTCAAGATCCAGGCCATGATGCTG
AGCCCCAATGGTCTCCTGAACCCCAAAGCCTCCATGCCGCACCACCCTTCTCTTCCTGCT
CCTCCTCCTCCTCCTCTTCCTCCTCCTTGTCTGCCAGTCATCACACACACCGCAGCCACA
CCCACCATAAACTCCAACCAGTCACGTCGGCCGAGTGGTGCTTCCATGGACATCCACAGC
CTTGATCAGAGGTCACCGTT----------------------------------------
-------------------------------------GCCCT------------------
-------------------------CACAGGTTCCCTGGGACAGCGGGCCAGAGAGCCGT
CGCTCCAGCTGGACCAGCATTGGCCGAGCCCCCAGCCTCCACAGGAAGAGCCAGTCAGGA
GAGATGGAGTCCCTGCTGTCTGACACGCACACAAGCTCCAACCACAGCAGCAGGGAGCAG
TCTCTGGACCAGCCGGAGTACCTGCAGGTGCCAGTGCTCCACCCGCCCGACTGCAACGGC
ACCACCTTTCACCTCCCTGACCACTGCTACGACGACGCTCCTTTGACCTCGCACTGCCAC
GGCGATCAGGAGGATGAAGAGCCTGAGGAGAGTTTATGTAAGAAGCTGAAGAAGATGCTG
GAGCCATATGAGCCTCAGTGGTGCCTGGAGCATGAAGAGTGGTCTCTCTATCTGTTCGCT
CCACACAACCGGCTCAGGTTGTGGTGTCAGAGGGTCATAGGTCACAAGATGTTTGATCAC
GTCATCCTCCTCTTCATCTTCCTGAACTGTATTACGATTGCACTGGAGAGACCCGACATA
CAGCCCAACAGCATGGAGCGGGTGTTCCTCAGTGTGTCCAATTACATCTTCACTGTGATC
TTCGTGGGTGAAATGATGATCAAGGTGATCGCTATGGGCCTGTACTTTGGGCATGGTGTG
TACCTGCAGAGCAGCTGGAACATCTTAGACGGACTGCTGGTGTTTGTGTCGCTCGTGGAC
ATCCTGGTGTCCATGGCATCAACAGGAGGTAATCGAATCTTTGGCATCCTGCGTGTGCTT
CGTCTCCTCCGCACACTTCGACCACTCAGGGTGATAAGTCGGGCTCCTGGTTTAAAACTG
GTGGTGGAGACTCTGATCACATCTCTCAGGCCCATCGGGAACATCGTCCTCATCTGCTGT
GCTTTTTTCATCGTGTTTGGAATTCTGGGAGTCCAGCTGTTCAAAGGGAAGTTTTTCCAC
TGTGACGGACGCGATGTGAGCAACATCACCAATAAAACCCAGTGTCTGGAGGCAGGATAC
CGCTGGGTTCGACGGAAATACAACTTTGACAACCTGGGACAGGCGCTGATGTCACTGTTT
GTGCTGTCATGTAAAGACGGCTGGGTCAGCATCATGTATGACGGTCTGGATGCTGTCGCA
GTGGACCAGCAGCCAATAAGAAACAACAACCCTTGGATGCTGCTGTTTTTCATCTCTTTC
CTCCTCATCGTCAGCTTCTTTGTGCTCAACATGTTTGTGGGCGTGGTGGTGGAGAACTTT
CACAAGTGTCGCCAGCAGCAGGAGGAGGAGGAGGCGCGGCTGAGGGAAGAGAAACGTCAG
AGACGACTGGAGAAGAGGAGGAGAAGGGCCCAGGAGAAGCCTTATTACGCTGACTACTCC
CCATTGCGTCGATCTATCCACACCGTATGCACCAGCCACTACCTGGATCTCTTCATCACC
ATCATCATATTCACAAACCTCCTCACCATGAGCATGGAGCACTACAACCAGCCTCAGTAC
CTCGAGGAGATACTGAAGTACTGCAATTACGTCTTCACAGTGGTTTTTGTCATCGAGGCC
ATTCTCAAACTCATCGCATTTGGCCTGCGCCGCTTTTTCAAAGAGAGATGGAACCAGTTG
GACCTTGCCATCGTGTTGCTGTCCATCATGGGAATCACACTAGAAGAAATAGAAATGAAT
GCTTCCCTCCCCATCAACCCCACCATCATACGCATCATGCGAGTCCTGAGGATAACAAGA
GTGCTGAAGCTGTTGAAGATGGCTACAGGAATGAGAGCTCTGTTGGACACAGTGATGCAA
GCTCTGCCTCAGGTGGGGAATCTGGGTCTGCTCTTCATGTTGCTGTTCTTCATCTATGCA
GCTCTGGGAGTTGAGCTCTTTGGAAAACTGGAGTGTTCAGACGAGAACCCATGTGAGGGT
CTTAGTCGCCACGCTACCTTTGACAACTTCGGCATGGCTTTCCTCACACTCTTCAGGGTG
TCGACCGGGGACAACTGGAATGGGATTATGAAGGACACGCTGAGAGAGTGTCGCCCGCAG
GAGCGCCACTGCCTCACCTACCTGCCCCTGATCTCTCCCATTTACTTCGTCACCTTTGTC
CTGACGGCTCAGTTCGTGCTGGTCAACGTGGTCGTGGCTGTTCTAATGAAGCACCTGGAG
GAGAGCAACAAGGAGGCACAGCTGGAGGAGATGGAGGAGAGGAAGGAGAGGGAGGAGAGG
GAGGAGGCCGCCCGACAACTCAGTAATGCGTCTGTGGGCGGAGACTTGGTGCCAAATGTG
GACACACCTGCCCAGGTGCAGGTTGAGGACGAGGATTGTTCCCATGGCAACCTGCAGAGC
ATAGGACGCATGCTGTCTCTCCCCAGCGACAGCTACGCTCAGCCACTCAGATACTCCCCT
TATCCTCCCATGTGCCATGAAGCGTACTCCAGCTACAGCTACTCAGGCTCCATGTCATCC
CTGGGCTCCAGTGGAGGCGGTTCACTGCTGCAGGTTCCAGGAGCTCTGCCGGCCATCAGC
CACGCTTCACTGGGGACTGGACGCAGCTCTAGGCCAAAGATCTGCCTCAGCACCGCTCAG
AGCATCGACAGATACTCCCAACACAGACTGAGTGCAGCTGACAGCATTGAGGGATACAGG
TTCAGCCCGGCGCACAGAACAAACAGACACAGACTCAACTCGGCTCACAGTATAGACGGA
TACAAGTTCAGCCCGACCCATCGGATAAACAGACACAGACTCAGCTCAACTCGCAGTGTG
GACGGATACAGGGTCAATCAAGACCACAATGCAGACAGACCTAAACTCATGTCCAGCCAC
AGTATAGACAGACACTCCTCGCTCAGACTGCATCCCACCCACAGTGTCAGCAGACGTCCC
TCACAGTGGCTCAGTCCTGAAGACAGTTTGGACAGAAACAAGCTGAGTCCCTCATATGTT
CCAGATAGTAAAGTCCTGAAGAGACCAGCATCCTTCCGAATTGCAAGCAGACAGTTACGC
AGACAGGAGGCCGTGCGCTGTGACTCTCTGGATCAGAGCGGTTCAGCTGATGATCTGGCA
GAGCCTCACCTCACTGTGCCCGCCACTTCTTCCACACCGCCACGCCAGCGATCGTCCAGT
GTACACACGCTGAAATATACACACCCCCAGAGGGTCATCTCATGCAGGAGCCACAGCCGG
AGCCACAGCGAAACCACTGGGCAAGAACAGATACCTGAGCAAGCCATCTGCGGCTCGCAG
CCGGAAACAGATGCTGACAAGAGGCCTGTCAGCCCGCAAAGGCCGTCCAGTCTGAAGATC
CCCAGTGGTGAATCCACCTTATCAGCGCCGCTCTGTAGCTCCAGAGCGGCCAGCCCCAGC
C------CCGGCCCCAGCTCTGACCCCCACTTAGACGACACCGATGAGGAAGTCAGCCGC
ATTAACAGTTCTGTTCACACACGCTCACACACGCAACCCCCTCCCAGCTCCTCACACAAA
AGCAGACACCTTACCCCGAGCCCAGTGGAGCACAGGAGCCGCCTCAGCCATTCAGTGTCT
CCAGTGTCGGGCAGGAACAGGAAGCAGAGGATGAGCCCGCCGCCAGGAGAGGAGCCGGTT
ACTATGGCAACCCAGCCCATGGACAGCAATGTTGAGCTGAGAAGGCGGACTCTGTCATTT
GACGCCACAACCCCCTCTCCTAATCAACCAGAGGGAAGTTCTGTGGACGACTAA
>C.altivelis-GLEAN-10025908_alt
ATGACGCTGGTGGATGGACGCTGCTCCCCGGTCCAGGCTGTCCACAGCACGGCCATGACG
GGCACCCAGGACCCAGACCTGCATGAGCAGCACAGAGAACCAACGCAGGAGGAAGGGGAT
GAGGAGGAGGAGGGGGAGAAGGTGCATGTGTCAGTTGAGGGAGAGGAGAGGGAGCAGGAA
GGGGAGGAAGAGGAGGAGGAGGAGGAGGAGGAGGAGGAAACGGAGGAGCTGCCGTACCCC
ACTCTAGCACCAGTGGTTCTTTTGGCTCTGACCCAAACCAGCCCACCTCGCTCCTGGTGC
CTTCGAGTT---------------------------------------------------
------------------------------------------------------------
------------------------------------------------------------
------------------------------------------------------------
------------------------------------GCTCTGGATGATGCGATCTTTGTG
TTTTTTGCCGGGGAAATGGTGGTGAAGATGGTGGCTCTCGGGGTTATAGGTCAGAGCGGT
TACCTAGGCGACACATGGAACAGATTGGACTTCTTCATTGTTATAGTGGGAATGCTGGAG
TACTCGCTTGATGGACACAACGTCAGCCTGTCAGCGATCAGGACCGTCCGGGTTCTCCGC
CCACTGCGAGCCATCAACAGAGTTCCCAGTATGCGTATCCTGGTGACCCTCCTCCTGGAC
ACACTTCCCATGCTGGGCAACGTGCTGGCACTGTGCTTCTTTGTCTTCTTCATCTTCGGC
ATCGTCGGCGTACAGCTGTGGGCGGGGCTACTGAGGAACCGCTGTTTCATGGGAGAGGAT
GTCAAAATGAGATATAACATTTCCTTCCTGAGTGGCTACTATCGGCCGGACGGCACCGAT
GAACACCCGTTCATCTGCTCAATGGAAAGAGAGAACGGGATGCTTCGGTGCTCCGATGTG
CCTCGCCGCCGTGTGGGCCGGACGTCCTGCTTCCTGGGCGCTGATGATGCCCGTCCACAG
ATAGAACTCAGAGCAGATGAACCAGTGCCATGTGTAAACTGGTACCAGTATTACAATGAG
TGTCGGGCCGGGGAAATTAACCCGCACAAAGGAGCTATTAACTTCGATAACATTGGATAT
GCATGGATCGCCATTTTTCAGGTAATTACTCTGGAAGGTTGGGTGGACATCATGTACTAC
GTCATGGATGCACATTCTTTCTACAACTTCATCTACTTCATCTTCCTCATTATAGTGGGC
TCCTTCTTCATGATCAACCTGTGCCTGGTCGTCATAGCAACCCAGTTTTCTGAAACTAAG
CAGAGAGAACATGCCTTAATGAAATCGGAGCAGCGTGCCCGGCAACTCCACCAATCAGCT
TCCACGCTGGCCAGCGACAGCCAACCGGGCAGCTGCTATGAGGAGATCATCCGCTACCTG
GCGCACCTGGGCCGCAAGGCGTGGCGACGACTGTCCCGCTACTACGCTCAAACACGCACA
CGCTATCACTGCGTCTGCGTGTGCCGCAAAGACAGAGGAGGTGGAGCTGCCAGAGGGGGC
GGGGCTGGAGAAATGAATGGACTTGCCCACCGGCACTCAGGCCATGCTCCCAACGATCTG
TCACACCTTCATCAGCTTTATCATCATCATCACCAGCATCATCACCAGCCACATCAACAG
CCTCAGCCTGAGCCTGCTGTCAGAAACGGAGGGAATGGTTTGAATTATCCATTCATATCG
CCTCTCTTCAGTCATCTGGATGCAAAGACCCAGGACCAGAAGAGGCTTGTTGCCACGGAG
ACCGTCAACAGACTGCCGCAGCTGGTGGTGGAGCATGGTGGGTGCACTGGGCACCCTGCG
TTACCGTTGCCAGGTGAAGTCCCAGGAGACTCCTCAGTATGTCCGTACTGTATCTACTAC
AACCAACTTGGTGACAATGAAAATTTTAATGAGCAGCCCGAAGACAGGCACCATGGGTAC
AGCAACTCATGCCATGGCAACAGCCCGTGTCATAGTAACAGCCCATGCCACTGTAGCAGC
CCCTGCCGTGGTGATTCACAGGTGTCTGAGCCAAAGAAAAGGCTGTGTAAGCGTTGCTGG
GCGGGACTCCAAACTAAACTGGAACTCATTGTTGGCAGCAGATACTTCAGCAGAGGAATC
ATGATTGCAATCCTTATTAACACACTGTCGATGGGCATAGAGTACCATGAACAGCCGCAG
GAGCTGACAGATGTTTTGGAGATCAGTAACATGGTGTTCACGAGTCTGTTCAGTCTGGAG
ATGCTGCTGAAGCTCATGGCTCTCGGGCTCTTTGGGTACATCAAGAACCCCTACAACGGC
TTTGACAGCATCATTGTCATCATCAGTGTGTGGGAGATTGTAGGTGAGGCAGAGGGAGGC
TTATCGGTGCTGCGTACCTTCCGTCTGCTGAGAGTTTTGAAGCTGGTCCGCTTCCTTCCT
GCCCTGAGGAGGCAGCTGGTGGTGCTGATGAAGACCATGGACAATGTGGCCACGTTCTGC
ATGTTGCTGATGCTCTTTATATTCATATTCAGTATCTTGGGGATGCATTTGTTCGGCTGT
AAATTCGGTTTGCGACAAGATGGTGGCGACACGTTACCTGACAGAAAGAACTTTGACTCT
CTGCTCTGGGCGACTGTCACTGTGTTTCAGATCCTCACCCAGGAGGACTGGAATGCGGTG
CTCTATAACGGGATGGCCTCCACCACGCCGTTGGCTGCCCTCTATTTCGTCGCCCTCATG
ACCTTTGGCAACTACGTCCTCTTCAACTTGCTCGTAGCCATTTTGGTGGAGGGCTTTCAA
GCCGAAGGTGATGCCAACAGATCTGAGACAGATGATGAGAGACAGTCGCTCTCCTTCGAG
GATGAGGAGAAGCTGAGAGAGCTGTACGCTGCAGAGCTCAAGATCCAGGCCATGATGCTG
AGCCCCAATGGTCTCCTGAACCCCAAAGCCTCCATGCCGCACCACCCTTCTCTTCCTGCT
CCTCCTCCTCCTCCTCTTCCTCCTCCTTGTCTGCCAGTTATCACACACACCGCAGCCACA
CCCACCATAAACTCCACCCAGTCACGCCGGCCGAGTGGTGCTTCCATGGACATCCACAGC
CTTGATCAGAGGTCACCGTT----------------------------------------
-------------------------------------GCCCT------------------
-------------------------CACAGGTTCCCTGGGACAGCGGGCCAGAGAGCCGT
CGCTCCAGCTGGACCAGCATCGGCCGAGCCCCCAGCCTCCACAGGAAGAGCCAGTCAGGA
GAGATGGAGTCCCTGCTGTCTGACACACACACGAGCTCCAACCACAGCAGCAGGGAGCAG
TCTCTGGACCAGCCGGAGTACCTGCAGGTGCCAGTGCTCCACCCCCCCGACTGCAACGGC
ACCACCTTTCACCTCCCTGACCACTGCTACGACGACGCTCCCTTGACCTCGCACTGCCAC
AGCGATCAGGAGGATGAAGAGCCTGAGGAGAGTTTATGTAAGAAGCTGAAGAAGATGCTG
GAGCCATATGAGCCTCAGTGGTGCCTGGAGCATGAAGAGTGGTCTCTCTATCTGTTCGCT
CCACACAACCGGCTCAGGTTGTGGTGTCAGAGGGTCATAGGTCACAAGATGTTTGATCAC
ATCATCCTCCTCTTCATCTTCCTGAACTGTATTACGATTGCACTGGAGAGACCCGACATA
CAGCCCAACAGCATGGAGCGGGTGTTCCTCAGTGTGTCCAATTACATCTTCACTGTGATC
TTCGTGGGTGAAATGATGATCAAGGTGATCGCTATGGGCCTGTACTTTGGGCATGGCGTG
TACCTGCAGAGCAGCTGGAACATCTTAGACGGACTGCTGGTGTTTGTGTCGCTCGTGGAC
ATCCTGGTGTCCATGGCATCAACAGGAGGTAATCGAATCTTTGGCATCCTGCGTGTGCTT
CGTCTCCTCCGCACACTGCGACCACTCAGGGTGATAAGTCGGGCTCCTGGTTTAAAACTG
GTGGTGGAGACTCTGATCACATCTCTCAGGCCCATTGGGAACATCGTCCTCATCTGCTGT
GCTTTTTTCATCGTGTTTGGAATTCTGGGAGTCCAGCTGTTCAAAGGGAAGTTTTTCCAC
TGTGACGGACGCGATGTGAGCAACATCACCAATAAAACCCAGTGTCTGGAGGCAGGATAC
CGCTGGGTTCGACGGAAATACAATTTTGACAACCTGGGACAGGCGCTGATGTCACTGTTT
GTGCTGTCATGTAAAGACGGCTGGGTCAGCATCATGTATGACGGTCTGGATGCTGTCGCA
GTGGACCAGCAGCCAATAAGAAACAACAACCCTTGGATGCTGCTGTTTTTCATCTCTTTC
CTCCTCATCGTCAGCTTCTTTGTGCTCAACATGTTTGTGGGCGTGGTGGTGGAGAACTTT
CACAAGTGTCGCCAGCAGCAGGAGGAGGAGGAGGCGCGGCTGAGGGAAGAGAAACGTCAG
AGACGACTGGAGAAGAGGAGGAGAAGGGCCCAGGAGAAGCCTTATTACGCTGACTACTCC
CCATTGCGTCGATCCATCCACACCGTATGCACCAGCCACTACCTGGATCTCTTCATCACC
ATCATCATATTCACAAACCTCCTCACCATGAGCATGGAGCACTACAACCAGCCTCAGTAC
CTCGAGGAGATACTGAAGTACTGCAATTACGTCTTCACAGTGGTTTTTGTCATCGAGGCC
ATTCTCAAACTCATCGCATTTGGCCTGCGCCGCTTTTTCAAAGAGAGATGGAACCAGTTG
GACCTTGCCATCGTGTTGCTGTCCATCATGGGAATCACACTGGAAGAAATAGAAATGAAT
GCTTCCCTCCCCATCAACCCCACCATCATACGCATCATGCGAGTCCTGAGGATAACAAGA
GTGCTGAAGCTGTTGAAGATGGCTACAGGAATGAGAGCTCTGTTGGACACAGTGATGCAA
GCTCTGCCTCAGGTGGGGAATCTGGGTCTGCTCTTCATGTTGCTGTTCTTCATCTATGCA
GCTCTGGGAGTTGAGCTCTTTGGAAAACTGGAGTGTTCAGACGAGAACCCATGTGAGGGT
CTTAGTCGCCACGCTACCTTTGACAACTTCGGCATGGCTTTCCTCACACTCTTCAGGGTG
TCGACCGGGGACAACTGGAATGGGATTATGAAGGACACGCTGAGAGAGTGTCGCCCGCAG
GAGCGCCACTGCCTCACCTACCTGCCCCTGATCTCTCCCATTTACTTTGTCACCTTTGTC
CTGACGGCTCAGTTCGTGCTGGTCAACGTGGTCGTGGCTGTTCTAATGAAGCACCTGGAG
GAGAGCAACAAGGAGGCACAGCTGGAGGAGATGGAGGAGAGGAAGGAGAGGGAGGAGAGG
GAGGAGGCCGCCCGACAACTCAGTAATGCGTCTGTGGGCGGAGACTTGGTGCCAAATGTG
GACACACCTGCCCAGGTGCAGGTTGAGGACGAGGATTGTTCCCATGGCAACCTGCAGAGC
ATTGGACGCATGCTGTCTCTCCCCAGCGACAGCTACGCTCAGCCACTCAGATACTCCCCT
TATCCTCCCATTTGCCATGAAGCGTACTCCAGCTACAGCTACTCAGGCTCCATGTCATCC
CTGGGCTCCAGTGGAGGCGGCTCACTGCTGCAGGTTCCAGGAGCTCTGCCGGCCATCAGC
CACGCTTCACTGGGGACTGGACGCAGCTCTAGGCCAAAGATCTGCCTCAGCACCGCTCAG
AGCATCGACAGATATTCCCAACACAGACTGAGTGCAGCTGACAGCATCGAGGGATACAGG
TTCAGCCCGGCGCACAGAACAAACAGACACAGACTCAACTCGGCTCACAGTATAGACGGA
TACAAGTTCAGCCCGACCCATCGGATAAACAGACACAGACTCAGCTCGACTCGCAGTGTG
GACGGATACAGGGTCAATCAAGACCACAACGCAGACAGACCTAAACTCATGTCCAGCCAC
AGTATAGACAGACACTCCTCGCTCAGACTGCATCCCACCCACAGTGTCAGCAGACGTCCC
TCGCAGTGGCTCAGTCCTGAAGACAGTTTGGACAGAAACAAGCTGAGTCCCTCATACGTT
CCAGATAGTAAAGTCCTGAAGAGACCAGCATCCTTCCGAATTGCAAGCAGACAGTTACGC
AGACAGGAGGCTGTGCGCTGTGACTCTCTGGATCAGAGCGGTTCAGCTGATGATCTGGCA
GAGCCTCACCTCACTGTGCCCATCGCTTCTTCCACACCGCCACGCCAGCGATCGTCCAGT
GTACACACGCTGAAATATACACACCCCCAGAGGGTCATCTCATGCAGGAGCCACAGCCGG
AGCCACAGTGAAACCACTGGGCAAGAACAGATACCTGAGCAGGCCATCTGCGGCTCGCAG
CCGGAAACAGATGCTGACAAGAGGCCTGTCAGTCCGCAGAGGCCGTCCAGTCTGAAGATC
CCCAGTGGTGAATCCACCTTATCAGCGCCGCTCTGTAGCTCCAGAGCGGCCAGCCCCAGC
C------CCGGCCCCAGCTCTGACCCCCATTTAGACGACACCGATGAGGAAGTCAGCCGC
ATTAACAGTTCTGTTCACACACGCTCACACACGCAACCCCCTCCCAGCTCCTCACATAAA
AGCAGACACCTTACCCCGAGCCCAGTGGAGCACAGGAGCCGCCTCAGCCATTCAGTGTCT
CCTGTGTCGGGCAGGAACAGGAAGCAGAGGATGAGCCCGCCGCCAGGAGAGGAGCCGGTT
ACTATGGCAACCCAGCCCATGGACAACAATGTTGAGCTGAGAAGGCGGACTCTGTCATTT
GACGCCACAACCCTCTCTCCTAATCAACCAGAGGGAAGTTCTGTGGACGACTAA
>Epmoa-GLEAN-10019812_moa
ATGACGCTGGTGGATGGACGCTGCTCCCCGGTCCAGGCTGTCCACAGCACGGCCATGACG
GGCACCCAGGACCCAGACCTGCATGAGCAGCACAGAGGACCAACGCAGGAGGAAGGGGAT
GAGGAGGAGGAGGGGGAGAAGGTGCATGTGTCAGTTGAGGGAGAGGAGAGGGAGCAGGAA
GGGGAGGAA---GAGGAGGAGGAGGAGGAGGAGGAGGAAAAGGAGGAGCTGCCGTACCCC
ACTCTAGCACCAGTGGTTCTTTTGGCTCTGACCCAAACCAGCCCACCTCGCTCCTGGTGC
CTTCGAGTTGTGTGCCACCCATATCCTTCACTGCAGGC----------------------
------------------------------------------------------------
------------------------------------------------------------
--------------------CATTTTGGCCATTCTGCTGAATTGTGTGACTCTAGGGATG
TTCCAGCCCTGCGGACACACACCCTTCCTGCTGCAGGCTCTGGATGATGCGATCTTTGTG
TTTTTTGCCGGGGAAATGGTGGTGAAGATGGTGGCTCTCGGGGTCATAGGTCAGAGCGGT
TACCTAGGCGACACGTGGAACAGATTGGACTTCTTCATTGTTATAGTGGGAATGCTGGAG
TACTCGCTTGATGGACACAATGTCAGCCTGTCAGCGATCAGGACCGTCCGGGTTCTCCGC
CCACTGCGAGCCATCAACAGAGTTCCCAGTATGCGTATCCTGGTGACCCTCCTCCTGGAC
ACACTTCCCATGCTGGGCAACGTGCTGGCACTGTGCTTCTTCGTCTTCTTCATCTTCGGC
ATCGTCGGCGTGCAGCTGTGGGCGGGGCTACTGAGGAACCGCTGTTTCATGGGAGAGGAT
GTCAAAATGAGATATAACATTTCCTTCCTGAGTGGCTACTATCGGCCGGACGGCACCGAT
GAACACCCGTTCATCTGCTCAATGGAAAGAGAGAACGGGATGCTTCGGTGCTCCGATGTG
CCTCGCCGCCGTGTGGGCCGGACGTCCTGCTTCCTGGGCGCTGATGATGCCCGTCCACAG
ATAGAACTCAGAGCAGATGAACCAGTGCCATGTGTAAACTGGTACCAGTATTACAATGAG
TGTCGGGCCGGGGAAATTAACCCGCACAAAGGAGCTATTAACTTCGATAACATTGGATAT
GCATGGATCGCCATTTTTCAGGTAATTACTCTGGAAGGTTGGGTGGACATCATGTACTAC
GTCATGGATGCACATTCTTTCTACAACTTCATCTACTTCATCTTCCTCATTATAGTGGGC
TCCTTCTTCATGATCAACCTGTGCCTGGTTGTCATAGCAACCCAGTTTTCTGAAACAAAG
CAGAGAGAACACGCCTTAATGAAATCGGAGCAGCGTGCCCGGCAACTCCACCAATCAGCT
TCCACGCTGGCCAGCGACAGCCAACCGGGCAGCTGCTATGAGGAGATCATCCGCTACCTG
GCGCACCTGGGCCGCAAGGCGTGGCGACGACTGTCCCGCTACTACGCTCAGACACGCACG
CGCTATCACTGCGTCTGCGTGTGCAGCAAAGACAGAGGAGGTGG----------------
------------------------------------------------------------
------------------------------------------------------------
------------------------------------------------------------
------------------------------------------------------------
-----------------------------------------GTGCACTGGGCACCCTGCG
TTACCGTTGCCAGGTGAAGTCCCAGGAGACTCCTCAGTATGCCCGTACTGTATCTACTAC
AACCAACCTGGTGACAATGAAAATTTTAATGAGCAGCCCGAAGACAGGCATCATGGGTAC
AGCAACTCATGCCATGGCAACAGCCCGTGTCATAGTAACAGCCCATGCCACTGTAGCAGC
CCCTGCCGTGGTGATTCACAGGTGTCTGAGCCAAAGAAAAGGCTGTGTAAGCGTTGCTGG
GCGGGACTCCAAACTAAACTGGAACTCATTGTTGGCAGCAGATACTTCAGCAGAGGAATC
ATGATTGCAATCCTTATTAACACACTGTCGATGGGCATAGAGTACCACGAACAGCCGCAG
GAGCTGACAGATGTTTTGGAGATCAGTAACATGGTGTTCACGAGTCTGTTCAGTCTGGAG
ATGCTGCTGAAGCTCATGGCTCTCGGGCTCTTTGGGTACATCAAGAACCCCTACAACGGC
TTTGACAGCATCATTGTCATCATCAGTGTGTGGGAGATTGTAGGTGAGGCAGAGGGAGGC
TTATCGGTGCTGCGTACCTTCCGTCTGCTGAGAGTTTTGAAGCTGGTCCGCTTCCTTCCT
GCCCTGAGGAGGCAGCTGGTGGTGCTGATGAAGACCATGGACAATGTGGCCACGTTCTGC
ATGTTGCTGATGCTCTTTATATTCATATTCAGTATCTTGGGGATGCATTTGTTCGGCTGT
AAATTCGGTTTGCGACAAGATGGTGGCGACACGTTACCTGACAGAAAGAACTTTGACTCT
CTGCTCTGGGCAACTGTCACTGTGTTTCAGATCCTCACCCAGGAGGACTGGAATGCGGTG
CTCTATAACGGGATGGCCTCCACCACGCCGTTGGCTGCCCTCTATTTCGTCGCCCTCATG
ACCTTTGGCAACTACGTCCTCTTCAACTTGCTCGTAGCCATTTTGGTGGAGGGCTTTCAA
GCCGAAGGTGATGCCAGCAGATCTGAGACAGATGATGAGAGACAGTCGCTCTCCTTCGAG
GATGAGGAGAAGCTGAGAGAGCTGTACGCTGCAGAGCTCAAGATCCAGGCCATGATGCTG
AGCCCCAATGGTCTCCTGAACCCCAAAGCCTCCATGCCGCACCACCCTTCTCTTCCTGCT
CCTCCTCCTCCTCCTCTTCCTCCTCCTTGTCTGCCAGTCATCACACACACCGCAGCCACA
CCCACCATAAACTCCAACCAGTCACGCCGGCCGAGTGGTGCTTCCATGGACATCCACAGC
CTTGATCAGAGGTCACCGCTTGTGTTGAATGAAGGACTAAACTACCTTGACATAAAGCTT
TATTTTTTACTGCGGTTGCCAAGCTACTGCTTGAATGGCTCTTGCTACCACCTCTGGAAG
GCGCAGCTTTTTGACTTTTTCGTGACATCAGTTCCCTGGGACAGTGGGCCAGAGAGCCGT
CGCTCCAGCTGGACCAGCATCGGCCGAGCCCCCAGCCTCCACAGGAAGAGCCAGTCAGGA
GAGATGGAGTCCCTGCTGTCCGACACGCACACGAGCTCCAACCACAGCAGCAGGGAGCAG
TCTCTGGACCAGCCGGAGTACCTGCAGGTGCCAGTGCTCCACTCGCCCGACTGCAACGGC
ACCACCTTTCACCTCCCTGACCACTGCTACGACGACGCTCCCTTGACCTCGCACTGCCAT
GGCGATCAGGAGGATGAAGAGCCTGAGGAGAGTTTATGTAAGAAGCTGAAGAAGATGCTG
GAGCCATATGAGCCTCAGTGGTGCCTGGAGCATGAAGAGTGGTCTCTCTATCTGTTCGCT
CCACACAACCGGCTCAGGTTGTGGTGTCAGAGGGTCATAGGTCACAAGATGTTTGATCAC
ATCATCCTCCTCTTCATCTTCCTGAACTGTATTACGATTGCACTGGAGAGACCCGACATA
CAGCCCAAAAGCATGGAGCGGGTGTTCCTCAGTGTGTCCAATTACATCTTCACTGTGATC
TTCGTGGGTGAAATGATGATCAAGGTGATCGCTATGGGCCTGTACTTTGGGCATGGCGTG
TACCTGCAGAGCAGCTGGAACATCTTAGACGGACTGCTGGTGTTTGTGTCGCTCGTGGAC
ATCCTGGTGTCCATGGCATCAACAGGAGGTAATCGAATCTTTGGCATCCTGCGTGTGCTT
CGTCTCCTCCGCACACTGCGACCACTCAGGGTGATAAGTCGGGCTCCTGGTTTAAAACTG
GTGGTGGAGACTCTGATCACATCTCTCAGGCCCATTGGGAACATCGTCCTCATCTGCTGT
GCTTTTTTCATCGTGTTTGGAATTCTGGGAGTCCAGCTGTTCAAAGGGAAGTTTTTCCAC
TGTGACGGGCGCGATGTGAGCAACATCACCAATAAAACCCAGTGTCTGGAGGCAGGATAC
CGCTGGGTTCGACGGAAATACAACTTTGACAACCTGGGACAGGCGCTGATGTCACTGTTT
GTGCTGTCATGTAAAGACGGCTGGGTCAGCATCATGTATGACGGTCTGGATGCTGTCGCA
GTGGACCAGCAGCCAATAAGGAACAACAACCCTTGGATGCTGCTGTTTTTCATCTCTTTC
CTCCTCATCGTCAGCTTCTTTGTGCTCAACATGTTTGTGGGCGTGGTGGTGGAGAACTTT
CACAAGTGTCGCCAGCAGCAGGAGGAGGAGGAGGCGCGGCTGAGAGAAGAGAAACGCCAG
AGACGACTGGAGAAGAGGAGGAGAAGGGCCCAGGAGAAGCCTTATTACGCTGACTACTCC
CCATTGCGTCGATCCATCCACACCGTATGCACCAGCCACTACCTGGATCTCTTCATCACC
ATCATCATATTCACAAACCTCCTCACCATGAGCATGGAGCACTACAACCAGCCTCAGTAC
CTCGAGGAGATACTGAAGTACTGCAATTACGTCTTCACAGTGGTTTTTGTCATCGAGGCC
ATTCTCAAACTCATCGCATTTGGCCTGCGCCGCTTTTTCAAAGAGAGATGGAACCAGTTG
GACCTTGCCATCGTGTTGCTGTCCATCATGGGAATCACACTAGAAGAAATAGAAATGAAT
GCTTCCCTCCCCATCAACCCCACCATCATACGCATCATGCGAGTCCTGAGGATAACAAGA
GTGCTGAAGCTGTTGAAGATGGCTACAGGAATGAGAGCTCTGTTGGACACAGTGATGCAA
GCTCTGCCTCAGGTGGGGAATCTGGGTCTGCTCTTCATGTTGCTGTTCTTCATCTATGCA
GCTCTGGGAGTTGAGCTCTTTGGAAAACTGGAGTGTTCAGACGAGAACCCATGTGAGGGT
CTTAGTCGCCACGCTACCTTTGACAACTTCGGCATGGCTTTCCTCACACTCTTCAGGGTG
TCGACCGGGGACAACTGGAATGGGATTATGAAGGACACGCTGAGAGAGTGTCGCCCGCAG
GAGCGCCACTGCCTCACCTACCTGCCCCTAATCTCTCCCATTTACTTCGTCACCTTTGTC
CTGACGGCTCAGTTCGTGCTGGTCAACGTGGTCGTGGCTGTTCTAATGAAGCACCTGGAG
GAGAGCAACAAGGAGGCACAGCTGGAGGAGATGGAGGAGAGGAAGGAGAGGGAGGAGAGG
GAGGAGGCCGCCCGACAACTCAGTAATGCATCTGTGGGCGGAGACTTGGTGCCAAATGTG
GACACACCTGCCCAGGTGCAGGTTGAGGACGAGGATTGTTCCCATGGCAACCTGCAGAGC
ATAGGACGCATGCTGTCTCTCCCCAGCGACAGCTACGCTCAGCCACTCAGATACTCCCCT
TATCCTCCCATTTGCCATGAAGCGTACTCCAGCTACAGCTACTCAGGCTCCATGTCATCC
CTGGGCTCCAGTGGAGGCGGCTCACTGCTGCAGGTTCCAGGAGCTCTGCCGGCCATCAGC
CACGCTTCACTGGGGACTGGACGCAGCTCCAGGCCAAAGATCTGCCTCAGCACCGCTCAG
AGCATCGACAGATACTCCCAACACAGACTGAGTGCAGCTGACAGCATCGAGGGATACAGG
TTCAGCCCGGCGCACAGAACAAACAGACACAGACTCAACTCGGCTCACAGTATAGATGGA
TACAAGTTCAGCCCGACCCATCGGATAAACAGACACAGACTCAGCTCGACTCGCAGTGTG
GACGGATACAGGGTCAATCAAGACCACAACGCAGACAGACCTAAACTCATGTCCAGCCAC
AGTATAGACAGACACTCCTCGCTCAGACTGCATCCCACCCACAGTGTCAGCAGACGTCCC
TCGCAGTGGCTCAGTCCTGAAGACAGTTTGGACAGAAACAAGCTGAGTCCCTCATACGTT
CCAGATAGTAAAGTCCTGAAGAGACCAGCATCCTTCCGAATTGCAAGCAGACAGTTACGC
AGACAGGAGGCTGTGCGCTGTGACTCTCTGGATCAGAGCGGTTCAGCTGATGATCTGGCA
GAGCCTCACCTCACTGTGCCCGCCGCTTCTTCCACACCGCCACGCCAGCGATCGTCCAGT
GTACACACGCTGAAATATACACACCCCCAGAGGGTCATATCATGCAGGAGCCACAGCCGG
AGCCACAGCGAAACCACTGGGCAAGAACAGATACCTGAGCAGGCCATCTGCGGCTCGCAA
CCGGAAACAGATGCTGAGAAGAGGCCTGTCAGCCCGCAGAGGCCGTCCAGTCTGAAGATC
CCCAGTGGTGAATCCACCTTATCAGCGCCGCTCTGTAGCTCCAGAGCGGCCAGCCCCAGC
CCCGGCTCCGGCCCCAGCTCTGACCCCCACTTAGACGACACCGATGAGGAAGTCAGCCGC
ATTAACAGTTCTGTTCACGCACGCTCACACACGCAACCCCCTCCCAGCTCCTCACACAAA
AGCAGACACCTTACCCCGAGCCCAGTGGAGCACAGGAGCCGCCTCAGCCATTCAGTGTCT
CCAGTGTCGGGCAGGAACAGGAAGCAGAGGATGAGCCCGCCGCCAGGAGAGGAGCCGGTT
ACTATGGCAACCCAGCCCATGGACAGCAATGTTGAGCTGAGAAGGCGGACTCTGTCATTT
GACGCCACAACCCTCTCTCCTAATCAACCAGAGGGAAGTTCTGTGGACGACTAA
>XP-033479911.1_lan
ATGACGCTGGTGGATGGACGCTGCTCCCCGGTCCAGGCTGTCCACAGCACGGCCATGACG
GGCACCCAGGACCCAGACCTGCATGAGCAGCACAGAGAACCAACGCAGGAGGAAGGGGAT
GAGGAGGAGGAGGGGGAGAAGGTGCATGTGTCAGTTGAGGGAGAGGAGAGGGAGCAGGAA
GGGGAGGAA---------GAGGAGGAGGAGGAGGAGAAAAAGGAGGAGCTGCCGTACCCC
ACTCTAGCACCAGTGGTTCTTTTGGCTCTGACCCAAACCAGCCCACCTCGCTCCTGGTGC
CTTCGAGTTGTGTGCCACCCATGGTTT---------------------------------
------------------------------------------------------------
------------------------------------------------------------
---------GAGCGCGTGAGCATTTTGGCCATTCTGCTGAATTGTGTGACTCTAGGGATG
TTCCAGCCCTGCGGACACACACCCTTCCTGCTGCAGGCTCTGGATGATGCGATCTTTGTG
TTTTTTGCTGGGGAAATGGTGGTGAAGATGGTGGCTCTCGGGGTCATAGGTCAGAGCGGT
TACCTAGGCGACACGTGGAACAGATTGGACTTCTTCATTGTTATAGTGGGAATGCTGGAG
TACTCGCTTGATGGACACAACGTCAGCCTGTCAGCGATCAGGACCGTCCGGGTTCTCCGC
CCACTGCGAGCCATCAACAGAGTTCCCAGTATGCGTATCCTGGTGACCCTCCTCCTGGAC
ACACTTCCCATGCTGGGCAACGTGCTGGCACTGTGCTTCTTCGTCTTCTTCATCTTCGGC
ATCGTCGGCGTGCAGCTGTGGGCGGGGCTACTGAGGAACCGCTGTTTCATGGGAGAGGAT
GTCAAAATGAGATATAACATTTCCTTCCTGAGTGGCTACTATCGGCCGGACGGCACCGAT
GAACACCCGTTCATCTGCTCAATGGAAAGAGAGAACGGGATGCTTCGGTGCTCCGATGTG
CCTCGACGCCGTGTGGGCCGGACGTCCTGCTTCCTGGGCGCTGATGATGCCCGTCCACAG
ATAGAACTCAGAGCAGATGAACCAGTGCCATGTGTAAACTGGTACCAGTATTACAATGAG
TGTCGGGCCGGGGAAATTAACCCGCACAAAGGAGCTATTAACTTCGATAACATTGGATAT
GCATGGATCGCCATTTTTCAGGTAATTACTCTGGAAGGTTGGGTGGACATCATGTACTAC
GTCATGGATGCACATTCTTTCTACAACTTCATCTACTTCATCTTCCTCATTATAGTGGGC
TCCTTCTTCATGATCAACCTGTGCCTGGTCGTCATAGCAACCCAGTTTTCTGAAACAAAG
CAGAGAGAACATGCCTTAATGAAATCGGAGCAGCGTGCCCGGCAACTCCACCAATCAGCT
TCCACGCTGGCCAGCGACAGCCAACCGGGCAGCTGCTATGAGGAGATCATCCGCTACCTG
GCGCACCTGGGCCGCAAGGCGTGGCGACGACTGTCCCGCTACTACGCTCAGACACGCACG
CGCTATCACTGCGTCTGCGTGTGCCGCAAAGACAGAGGAGGTGGAGCTGCCAGAGGGGGC
GGGGCTGGGGAAATGAACGGACTTGCCCACCGGCACTCAGGCCACGCTCCCAACGATCTG
TCACACCTTCATCAGCTTTATCATCATCATCACCAACATCATCACCAGCCACATCAACAG
CCTCAGCCTGAGCCTGCTGTCAGAAACGGAGGGAATGGTTTGAATTATCCCTTCATATCG
CCTCTCTTCAGTCATCTGGATGCAAAGACCCAGGACCAGAAGAGGCTTGTTGCCACGGAG
ACCGTCAACAGACTGCCGCAGCTGGTGGTGGAGCATGGTGGGTGCACTGGGCACCCTGCG
TTACCATTGCCAGGTGAAGTCCCAGGAGACTCCTCAGTATGCCCGTACTGTATCTACTAC
AACCAACTTGGTGACAATGAAAATTTTAATGAGCAGCCCGAAGACAGGCACCATGGGTGC
AGCAACTCATGCCATGGCAACAGCCCGTGTCATAGTAACAGCCCATGCCACTGTAGCAGC
CCCTGCCGTGGTGATTCACAGGTGTCTGAGCCAAAGAAAAGGCTGTGTAAGCGTTGTTGG
GCGGGACTCCAAACTAAACTGGAACTCATTGTTGGCAGCAGATACTTCAGCAGAGGAATC
ATGATTGCAATCCTTATTAACACACTGTCGATGGGCATAGAGTACCACGAACAGCCGCAG
GAGCTGACAGATGTTTTGGAGATCAGTAACATGGTGTTCACGAGTCTGTTCAGTCTGGAG
ATGCTGCTGAAGCTCATGGCTCTCGGGCTCTTTGGGTACATCAAGAACCCCTACAACGGC
TTTGACAGCATCATTGTCATCATCAGTGTGTGGGAGATTGTAGGTGAGGCAGAGGGAGGC
TTATCGGTGCTGCGTACCTTCCGTCTGCTGAGAGTTTTGAAGCTGGTCCGCTTCCTTCCT
GCCCTGAGGAGGCAGCTGGTGGTGCTGATGAAGACCATGGACAATGTGGCCACGTTCTGC
ATGTTGCTGATGCTCTTTATATTCATATTCAGTATCTTGGGGATGCATTTGTTCGGCTGT
AAATTCGGTTTGCGACAAGATGGCGGCGACACGTTACCTGACAGAAAGAACTTTGACTCT
CTGCTCTGGGCGACTGTCACTGTGTTTCAGATCCTCACCCAGGAGGACTGGAATGCGGTG
CTCTATAACGGGATGGCCTCCACCACGCCGTTGGCTGCCCTCTATTTCGTCGCCCTCATG
ACCTTTGGCAACTACGTCCTCTTCAACTTGCTCGTAGCCATTTTGGTGGAGGGCTTTCAA
GCCGAAGGTGATGCCAACAGATCTGAGACAGATGACGAGAGACAGTCGCTCTCCTTCGAG
GATGAGGAGAAGCTGAGAGAGCTGTACGCTGCAGAGCTCAAGATCCAGGCCATGATGCTG
AGCCCCAATGGTCTCCTGAACCCCAAAGCCTCCATGCCGCACCACCCTTCTCTTCCTGCT
CCTCCTCCTC---CTCTTCCTCCTCCTTGTCTGCCAGTCATCACACACACCGCAGCCACA
CCCACCTTAAACTCCAACCAGTCACGCCGGCCGAGTGGTGCTTCCATGGACATCCACAGC
CTTGATCAGAGGTCACCGTT----------------------------------------
-------------------------------------GCCCT------------------
-------------------------CACAGGTTCCCTGGGACAGTGGGCCAGAGAGCCGT
CGCTCTAGCTGGACCAGCATCGGCCGAGCCCCCAGCCTCCACAGGAAGAGCCAGTCAGGA
GAGATGGAGTCCCTGCTGTCCGACACGCACACGAGCTCCAACCACAGCAGCAGGGAGCAG
TCTCTGGACCAGCCGGAGTACCTGCAGGTGCCAGTGCTCCACCCGCCCGACTGCAACGGC
ACCACCTTTCACCTCCCTGACCACTGCTATGACGACGCTCCCTTGACCTCGCACTGCCAC
GGCGATCAGGAGGATGAAGAGCCTGAGGAGAGTTTATGTAAGAAGCTGAAGAAGATGCTG
GAGCCATATGAGCCTCAGTGGTGCCTGGAGCATGAAGAGTGGTCTCTCTATCTGTTCGCT
CCACACAACCGGTTCAGGTTGTGGTGTCAGAGGGTCATAGGTCACAAGATGTTTGATCAC
ATCATCCTCCTCTTCATCTTCCTGAACTGTATTACGATTGCACTGGAGAGACCCGACATA
CAGCCCAACAGCATAGAGCGGGTGTTCCTCAGTGTGTCCAATTACATCTTCACTGTGATC
TTCGTGGGTGAAATGATGATCAAGGTGATCGCTATGGGCCTGTACTTTGGGAATGGCGTG
TACCTGCAGAGCAGCTGGAACATCTTAGATGGACTGCTGGTGTTTGTGTCGCTCGTGGAC
ATCCTGGTGTCCATGGCGTCAACAGGAGGTAATCGAATCTTTGGCATCCTGCGTGTGCTT
CGTCTCCTCCGCACACTGCGACCACTCAGGGTGATAAGTCGGGCTCCTGGTTTAAAACTG
GTGGTGGAGACTCTGATCACATCTCTCAGGCCCATCGGGAACATCGTCCTCATCTGCTGT
GCTTTTTTCATCGTGTTTGGAATTCTGGGAGTCCAGCTGTTCAAAGGGAAGTTTTTCCAC
TGTGACGGACGCGATGTGAGCAACATCACCAATAAAACCCAGTGTCTGGAGGCAGGATAC
CGCTGGGTTCGACGGAAATACAACTTTGACAACCTGGGACAGGCGCTGATGTCACTGTTT
GTGCTGTCATGTAAAGACGGCTGGGTCAGCATCATGTATGATGGTCTGGATGCTGTCGCA
GTGGACCAGCAGCCAATAAGAAACAACAACCCTTGGATGCTGCTGTTTTTCATCTCTTTC
CTCCTCATCGTCAGCTTCTTTGTGCTCAACATGTTTGTGGGTGTGGTGGTGGAGAACTTT
CACAAGTGTCGCCAGCAGCAGGAGGAGGAGGAGGCGCGGCTGAGGGAAGAGAAACGTCAG
AGACGACTGGAGAAGAGGAGGAGAAGGGCCCAGGAGAAGCCTTATTACGCTGACTACTCC
CCATTGCGTCGATCCATCCACACCGTATGTACCAGCCACTACTTGGATCTCTTCATCACC
ATCATCATATTCACAAACCTCCTCACCATGAGCATGGAGCACTACAACCAGCCTCAGTAC
CTCGAGGAGATACTGAAGTACTGCAATTACGTCTTCACAGTGGTTTTTGTCATCGAGGCC
ATTCTCAAACTCATCGCATTTGGCCTGCGCCGCTTTTTCAAAGAGAGATGGAACCAGTTG
GACCTTGCCATCGTGTTGCTGTCCATCATGGGAATCACACTAGAAGAAATAGAAATGAAT
GCTTCCCTCCCCATCAACCCCACCATCATACGCATCATGCGAGTCCTGAGGATAACAAGA
GTGCTGAAGCTGTTGAAGATGGCTACAGGAATGAGAGCTCTGTTGGACACAGTGATGCAA
GCTCTGCCTCAGGTGGGGAATCTGGGTCTGCTCTTCATGTTGCTGTTCTTCATCTATGCA
GCTCTGGGAGTTGAGCTCTTTGGAAAACTGGAGTGTTCAGACGAGAACCCATGTGAGGGT
CTTAGTCGCCACGCTACCTTTGACAACTTCGGCATGGCTTTCCTCACACTCTTCAGGGTG
TCGACCGGGGACAACTGGAATGGGATTATGAAGGACACGCTGAGAGAGTGTCGCCCGCAG
GAGCGCCACTGCCTCACCTACCTGCCCCTGATCTCTCCCATTTACTTCGTCACCTTTGTC
CTGACGGCTCAGTTCGTGCTGGTCAACGTGGTCGTGGCTGTTCTAATGAAGCACCTGGAG
GAGAGCAACAAGGAGGCACAGCTGGAGGAGATGGAGGAGAGGAAGGAGAGGGAGGAGAGG
GAGGAGGCCGCCCGACAACTCAGTAATGCGTCTGTGGGCGGAGACTTGGTGCCAAATGTG
GACACACCTGCCCAGGTGCAGGTTGAGGACGAGGATTGTTCCCATGGCAACCTGCAGAGC
ATAGGACGCATGCTGTCTCTCCCCAGCGACAGCTACGCTCAGCCACTCAGATACTCCCCT
TATCCTCCCATTTGCCATGAAGCGTACTCCAGCTACAGCTACTCAGGCTCCATGTCATCC
CTGGGCTCCAGTGGAGGCGGCTCACTGCTGCAGGTTCCAGGAGCTCTGCCGGCCATCAGC
CACGCTTCACTGGGGACTGGACGCAGCTCCAGGCCAAAGATCTGCCTCAGCACCACTCAG
AGCATCGACAGATACTCCCAACACAGACTGAGTGCAGCTGACAGCATCGAGGGATACAGA
TTCAGCCCGGTGCACAGAACAAACAGACACAGACTCAACTCGGCTCACAGTATAGACGGA
TACAAGTTCAGCCCGACCCATCGGATAAACAGACACAGACTCAGCTCGACTCGCAGTGTG
GACGGATACAGGGTCAATCAAGACCACAACGCAGACAGACCTAAACTCATGTCCAGCCAC
AGTATAGACAGACACTCCTCGCTCAGACTGCATCCCACCCACAGTGTCAGCAGACGTCCC
TCGCAGTGGCTCAGTCCTGAAGACAGTTTGGACAGAAACAAGCTGAGTCCCTCATACGTT
CCAGATAGTAAAGTCCTGAAGAGACCAGCATCCTTCCGAATTGCAAGTAGACAGTTACGC
AGACAGGAGGCTGTGCGCTGTGACTCTCTGGATCAGAGCGGTTCAGCTGATGATCTGGCA
GAGCCTCATCTCACTGTGCCCGCCGCTTCTTCCACACCGCCACGCCAGCGATCGTCCAGT
GTACACACGCTGAAATATACACACCCCCAGAGGGTCATCTCATGCAGGAGCCACAGCCGG
AGCCACAGCGAAACCACTGGGCAAGAACAGATACCTGAGCAGGCCATCTGCGGCTCGCAG
CCGGAAACAGATGCTGACAAGAGGCCTGTCAGCCCGCAGAGGCCGTCCAGTCTGAAGATC
CCCAGTGGTGAATCCACCTTATCAGCGCCGCTCTGTAGCTCCAGAGCGGCCAGCCCCAGC
C------CCGGCCCCAGCTCTGACCCCCACTTAGACGACACCGATGAGGAAGTCAGCCGC
ATTAACAGTTCTGTTCACGCACGCTCACACACGCAACCCCCTCCCAGCTCCTCACACAAA
AGCAGACACCTTACCCCGAGCCCAGTGGAGCACAGGAGCCGCCTCAGCCATTCAGTGTCT
CCAGTGTCGGGCAGGAACAGGAAGCAGAGGATGAGCCCGCCACCAGGAGAGGAGCCGGTT
ACTATGGCAACCCAGCCCATGGACAGCAATGTTGAGCTGAGAAGGCGGACTCTGTCATTT
GACGCCACAACCCTCTCTCCTAATCAACCAGAGGGAAGTTCTGTGGACGACTAA
>Ecy-GLEAN-10023297_Ecy
------------------------------------------------------ATGACG
GGCACCCAGGACCCAGACCTGCATGAGCAGCACAGAGGACCAACGCAGGAGGAAGGGGAT
GAGGAGGAGGAGGGGGAGAAGGTGCATGTGTCAGTTGAGGGAGAGGAGAGGGAGCAGGAA
GGGGAAGAA---------GAGGAGGAGGAGGAGGAGGAAAAGGAGGAGCTGCCGTACCCC
ACTCTAGCACCAGTGGTTCTTTTGGCTTTGACCCAAACCAGCCCACCTCGCTCCTGGTGC
CTTCGAGTTGTGTGCCACCCATATCCTTCACCTCAGGCGTTGCACCTGA-----------
------------------------------------------------------------
------------------------------------------------------------
------------------------------------------------------------
----AGCACTGCGAACAT------------------GCTCTGGATGATGCGATCTTTGTG
TTTTTTGCCGGGGAAATGGTGGTGAAGATGGTGGCTCTCGGGGTCATAGGTCAGAACGGT
TACCTAGGCGACACATGGAACAGATTGGACTTCTTCATTGTTATAGTGGGAATGCTGGAG
TACTCACTTGATGGACACAACGTCAGCCTGTCAGCGATCAGGACCGTCCGGGTTCTCCGC
CCACTGCGAGCCATCAACAGAGTTCCCAGTATGCGTATCCTGGTGACCCTCCTCCTGGAC
ACACTTCCCATGCTGGGCAACGTGCTGGCACTGTGCTTCTTCGTCTTCTTCATCTTCGGC
ATCGTCGGCGTGCAGCTGTGGGCGGGGCTACTGAGGAACCGCTGTTTCATGGGAGAGGAT
GTCAAAATGAGATATAACATTTCCTTCTTGAGTGGCTACTATCGGCCGGACGGCACCGAT
GAACACCCGTTCATCTGCTCAATGGAAAGAGAGAACGGGATGCTTCGGTGCTCCGATGTG
CCTCGCCGCCGTGTGGGCCGGACATCCTGCTTCCTGGGCGCTGATGATGCCCGTCCAGAG
ATAGAACTCAGAGCAGATGAACCAGTGCCATGTGTAAACTGGTACCAGTATTACAATGAG
TGTCGGGCTGGGGAAATTAACCCGCACAAAGGAGCTATTAACTTCGATAACATTGGATAT
GCATGGATCGCCATTTTTCAG---------------------------------------
------------------------------------------------------GTGGGC
TCCTTCTTCATGATCAACCTGTGCCTGGTCGTCATAGCAACCCAGTTTTCTGAAACAAAG
CAGAGAGAACACGCCTTAATGAAATCGGAGCAGCGTGCCCGGCAACTCCACCAATCAGCT
TCCACGCTGGCGAGCGACAGCCAACCGGGCAGCTGCTATGAGGAGATCATCCGCTACCTG
GCGCACCTGGGCCGCAAGGCGTGGCGACGACTGTCCCGCTACTACGCTCAGACACGCACG
CGCTATCACTGCGTCTGCGTGTGCCGCAAAGACAGAGGAGGTGGAGCTGCCAGAGGGGGC
GGGGCTGGGGAAATGAACGGACTTGCCCACCGGCACTCAGGCCACGCTCCCAACGATCTG
TCACACCTTCATCAGCTTTATCATCATCATCACCAGCATCATCACCAGCCGCATCAACAG
CCTCAGCCTGAGCCTGCTGTCAGAAACGGAGGGAATGGTTTGAATTATCCCTTCATATCG
CCCCTCTTCACTCATCTGGATGCAAAGACCCAGGACCAGAAGAGGCTTGTTGCCACGGAG
ACCGTCAACAGACTGCCGCAGCTGGTGGTGGAGCA-------------------------
------------------------------------------------------------
--------TGGTGAGAATGAAG--------------------------------------
------------------------------------------------------------
------------------------------------------------------------
------------------------------------------------------------
----------------------------------------------------GGCCGCAG
GAGCTGACAGATGTTTTGGAGATCAGTAACATGGTGTTCACGAGTCTGTTCAGTCTGGAG
ATGCTGCTGAAGCTCATGGCTCTCGGGCTCTTTGGGTACATCAAGAACCCCTACAACGGC
TTTGACAGCATCATTGTCATCATCAGTGTGTGGGAGATTGTAGGTGAGGCAGAGGGAGGC
TTATCGGTGCTGCGTACCTTCCGTCTGCTGAGAGTTTTGAAGCTGGTCCGCTTCCTTCCT
GCCCTGAGGAGGCAGCTGGTGGTGCTGATGAAGACCATGGACAATGTGGCCACGTTCTGC
ATGTTGCTGATGCTCTTTATATTCATATTCAGTATCTTGGGGATGCATTTGTTCGGCTGT
AAATTTGGTTTGCGACAAGATGGTGGCGACACGTTACCTGACAGAAAGAACTTTGACTCT
CTGCTCTGGGCGACTGTCACTGTGTTTCAGATCCTCACCCAGGAGGACTGGAATGCGGTG
CTCTATAACGGGATGGCCTCCACCACGCCGTTGGCTGCCCTCTATTTCGTCGCCCTCATG
ACCTTTGGCAACTACGTCCTCTTCAACTTGCTCGTAGCCATTTTGGTGGAGGGCTTTCAA
GCCGAA------------------------------------------------------
------------------------------------CTCAAGATCCAGGCCATGATGCTG
AGCCCCAATGGTCTCCTGAACCCCAAAGCCTCCATGCCGCACCACCCCTCTCTTCCTGCT
CCTCCTCCTCCTCCTCTTCCTCCTCCTTGTCTGCCAGTCATCACGCACACCGCAGCCACA
CCCACCATAAACTCCAACCAGTCACGTCGGCCGAGTGGTGCTTCCATGGACATCCACAGC
CTTGATCAGAGGTCACCG------------------------------------------
------------------------------------------------------------
------------------------------GTTCCCTGGGACAGCGGGCCAGAGAGCCGT
CGCTCCAGCTGGACCAGCATCGGCCGAGCCCCCAGCCTCCACAGGAAGAGCCAGTCAGGA
GAGATGGAGTCCCTGCTGTCCGACACGCACACGAGCTCCAACCCCAGCAGCAGGGAGCAA
TCTCTGGACCAGCCGGAGTACCTGCAGGTGCCAGTGCTCCACCCGCCCGACTGCAACGGC
ACCACCTTTCACCTCCCTGACCACTGCTACGACGACGCTCCCTTGACCTCGCACTGCCAC
GGCGATCAGGAGGATGAAGAGCCTGAGGAGG-----------------------------
-------------------------TGCAGC-----------TCTCTGCATTCAT-----
-----------GCTCAGGTTGTGGTGTCAGAGGGTCATAGGTCACAAGATGTTTGATCAC
GTCATCCTCCTCTTCATCTTCCTGAACTGTATTACGATTGCACTGGAGAGACCCGACATA
CAGCCCAACAGCAT----------------------------------------------
-----------------------GGTGGTCGCTATGGGCCTGTACTTTGGGAACGGGGTG
TACCTGCAGAGCAGCTGGAACGTCTTAGACGGACTGCTGGTGTTTGTGTCGCTCGTGGAC
ATCCTGGTGTCCATGGCATCAACAGGAGGTAATCGAATCTTTGGCATCCTCCGTGTGCTT
CGTCTTCTCCGCACACTGCGACCACTCAGGGTGATAAGTCGGGCTCCTGGTTTAAAACTG
GTGGTGGAGACTCTGATCACATCTCTCAGGCCCATCGGGAACATCGTCCTCATCTGCTGT
GCTTTTTTCATCGTGTTTGGAATTCTGGGAGTC---------------------------
------------------------------------------------------------
------------------------------------------------------------
------------------------------------------------------------
---------CAGCCAATAAGAAACAACAATCCTTGGATGCTGCTGTTTTTCATCTCTTTC
CTCCTCATCGTCAGCTTCTTTGTGCTCAACATGTTTGTGGGCGTGGTGGTGGAGAACTTT
CACAAGTGTCGCCAGCAGCAGGAGGAGGAGGAGGCGCGGCTGAGGGAAGAGAAACGTCAG
AGACGAATGGAGAAGAGGAGGAGAAGGGCCCAGGAGAAGCCTTATTACGCTGACTACTCC
CCATTGCGTCGATCCATCCACACCGTATGCACCAGCCACTACCTGGATCTCTTCATCACC
ATCATCATATTCACAAACCTCCTCACCATGAGCATGGAGCACTACAACCAGCCTCAGTAC
CTCGAGGAGATACTGAAGTACTGCAATTACGTCTTCACAGTGGTTTTTGTCATCGAGGCC
ATTCTCAAACTCATCGCATTTGGCCTGCGCCGCTTTTTCAAAGAGAGATGGAACCAGTTG
GACCTTGCCATCGTGTTGCTGTCCATCATGGGAATCACACTAGAGGAAATAGAAATGAAT
GCTTCCCTCCCCATCAACCCCACCATCATACGCATCATGCGAGTCCTGAGGATAACAAGA
------------------------------------------------------------
------------------------------------------------------------
------------------------------GAGTGTTCAGACGAGAACCCATGTGAGGGT
CTTAGTCGCCACGCTACCTTTGACAACTTCGGCATGGCTTTCCTCACACTCTTCAGGGTG
TCGACCGGGGACAACTGGAATGGGATTATGAAGGACACGCTGAGAGAGTGTCGCCCGCAG
GAGCGCCACTGCCTCACCTACCTGCCCCTGATCTCTCCCATTTATTTCGTCACCTTTGTC
CTGACGGCTCAGTTTGTGCTGGTGAACGTGGTTGTGGCTGTTCTAATGAAGCACCTGGAG
GAGAGCAACAAGGAGGCACAGCTGGAGGAGATGGAGGAGAGGAAGGAGAGGGAGGAGAGG
GAGGAGGCCGCCCGACAACTCAGTAATGCGTCTGTGGGCGGAGACTTGGTGCCAAATGTG
GACACACCTGCACAGGTGCAGGTTGAGGACGAGGATTGTTCCCATGGCAACCTGCAGAGC
ATAGGACGCATGCTGTCTCTCCCCAGCGACAGCTACGCTCAGCCACTCAGATACTCCCCT
TATCCTCCCATTTGCCATGAAGCGTACTCCAGCTACAGCTACTCAGGCTCCATGTCATCC
CTGGGCTCCAGTGGAGGCGGCTCACTGCTGCAGGTTCCAGGAGCTCTGCCGGCCATCAGC
CACGCTTCACTGGGGACTGGACGCAGCTCGAGGCCAAAGATCTGCCTCAGCACCGCTCAG
AGCATCGACAGATACTCCCAACACAGACTGAGTGCAGCTGACAGCGTCGAGGGATACAGG
TTCAGCCCGGCGCACAGAACAAACAGACACAGACTCAACTCGGCTCACAGTATAGACGGA
TACAAGTTCAGCCCGACCCATCGGATAAACAGACACAGACTCAGCTCGACTCGCAGTGTG
GACGGATACAGGGTCAATCAAGACCACAATGCAGACAGACCTAAACTCATGTCCAGCCAT
AGTATAGACAGACACTCCTCGCTCAGACTGCATCCCACCCACAGTGTGAGCAGACGTCCC
TCGCAGTGGCTCAGTCCTGAAGACAGTTTGGACAGAAACAAGCTGAGTCCCTCATACGTT
CCAGATAGTAAAGTCCTGAAGAGACCAGCATCCTTCCGCATTGCAAGCAGACAGTTACGC
AGACAGGAGGCTGTGCGCTGTGACTCTCTGGATCAGAGCGGTTCAGCTGATGATCTGGCA
GAGTCTCACCTCACTGTGCCCGCCGCTTCTTCCACACCGCCACGCCAGCGATCGTCCAGT
GTACACACGCTGAAATATACACACCCCCAGAGGGTCATCTCATGCAGGAGCCACAGCCGG
AGCCACAGCGAAACCACTGGGCAAGAACAGATACCTGAGCAGGCCATCTGCGGCTCGCAG
CCGGAAACAGATGCTGAGAAGAGGCCTGTCAGCCCGCAGAGGCCGTCCAGTCTGAAGATC
CCCAGCGGTGAATCCACCTTATCAGCACCGCTCTGTAGCTCCAGAGCAACCAGCCCCGGC
C------CCGGCCCCAGCTCTGACCCCCACTTAGACGACACTGATGAGGAAGTCAGCCGC
ATTAACAGTTCTGTTCACGCACGCTCACACACGCAGCCCCCTCCCAGCTCCTCACACAAA
AGCAGACACCTTACCCCAAGCCCTGTGGAGCACAGGAGCCGCCTCAGCCATTCAGTGTCT
CCAGTGTCGGGCAGGAACAGGAAGCAGAGGATGAGCCCGCCGCCAGGAGAGGAGCCGGTT
ACTATGGCAACCCAGCCCATGGGCAGCAATGTTGAGCTGAGAAGGCGGACTCTGTCATTT
GACGCCACAACCCTCTCTCCTAATCAACCAGAGGGAAGTTCTGTGGACGACTAA
>OF05594-RA_aka
------------------------------------------------------------
------------------------------------------------------------
------------------------------------------------------------
------------------------------------------------------------
------------------------------------------------------------
------------------------------------------------------------
------------------------------------------------------------
------------------------------------------------------------
---------------------------------------------------------ATG
TTCCAGCCCTGCGGACACACACCCTTCCTGCTGCAGGCTCTGGATGATGCGATCTTTGTG
TTTTTTGCCGGGGAAATGGTGGTGAAGATGGTGGCTCTTGGGGTCATAGGTCAGAGCGGT
TACCTAGGCGACACATGGAACAGATTGGACTTCTTCATTGTTATAGTGGGAATGCTGGAG
TACTCGCTTGATGGACACAACGTCAGCCTGTCAGCGATCAGGACCGTCCGGGTTCTCCGC
CCACTGCGAGCCATCAACAGAGTTCCCAGTATGCGTATCCTGGTGACCCTCCTCCTGGAC
ACACTTCCCATGCTGGGCAACGTGCTGGCACTGTGCTTCTTCGTCTTCTTCATCTTCGGC
ATCGTCGGCGTGCAGCTGTGGGCGGGGCTACTGAGGAACCGCTGTTTCATGGGAGAGGAT
GTCAAAATGAGATATAACATTTCCTTCCTGAGTGGCTACTATCGGCCGGACGGCACCGAT
GAACACCCGTTCATCTGCTCAATGGAAAGAGAGAACGGGATGCTTCGGTGCTCCGATGTG
CCTCGCCGCCGTGTTGGCCGGACATCCTGCTTCCTGGGCGCTGATGATGCCCGTCCAGAG
ATAGAACTCAGAGCAGATGAACCAGTGCCATGTGTAAACTGGTACCAGTATTACAATGAG
TGTCGGGCCGGGGAAATTAACCCACACAAAGGAGCTATTAACTTCGATAACATTGGATAT
GCATGGATCGCCATTTTTCAGGTAATTACTCTGGAAGGTTGGGTGGACATCATGTACTAC
GTCATGGATGCACATTCTTTCTACAACTTCATCTACTTCATCTTCCTCATTATAGTGGGC
TCCTTCTTCATGATCAACCTGTGCCTGGTCGTCATAGCAACCCAGTTTTCTGAAACAAAG
CAGAGAGAACACGCCTTAATGAAATCGGAGCAGCGTGCCCGGCAACTCCACCAATCAGCT
TCCACGCTGGCGAGCGACAGCCAACCGGGCAGCTGCTATGAGGAGATCATCCGCTACCTG
GCACACCTGGGCCGCAAGGCGTGGCGACGACTGTCCCGCTACTACGCTCGGACACGCACG
CGCTATCACTGCGTCTGCGTGTGCCGCAAAGACAGAGGAGGTGGAGCTACCAGAGGGGGC
GGGGCTGGGGAAATGAACGGACTTGCCCACCGGCACTCAGGCCACGCTCCCAACGATCTG
TCACACCTTCATCAGCTTTATCATCATCATCACCAGCATCATCACCAGCCGCATCAACAG
CCTCAGCCTGAGCCTGCTGTCAGAAACGGAGGGAATGGTTTGAATTATCCCTTCATATCG
CCCCTCTTCAGTCATCTGGATGCAAAGACCCAGGACCAGAAGAGGCTTGTTGCCACGGAG
ACCGTCAACAGACTGCCGCAGCTGGTGGTGGAGCATGGTGGGTGCACAGGGCACCCTGCG
TTACCGTTGCCAGGTGAAGTCCCAGGAGACTCCTCAGTATGCCCGTACTGTATCTACTAC
AACCAACTTGGTGACAATGAAAATTTTAATGAGCAGCCCGAAGACAGGCACCATGGGTAC
AGCAACTCATGCCATGGCAACAGCCCGTGTCATAGTAACAGCCCATGCCACTGTAGCAGC
CCCTGCCGTGATGATTCACAGGTGTCTGAGCCAAAGAAAAGGCTGTGTAAGCGTTGCTGG
GCGGGACTCCAAACTAAACTGGAACTCATTGTTGGCAGCAGATACTTCAGCAGAGGAATC
ATGATTGCAATCCTTATTAACACACTGTCGATGGGCATAGAGTACCACGAACAGCCGCAG
GAGCTGACAGATGTTTTGGAGATCAGTAACATGGTGTTCACGAGTCTGTTCAGTCTGGAG
ATGCTGCTGAAGCTCATGGCTCTCGGGCTCTTTGGGTACATCAAGAACCCCTACAACGGC
TTTGACAGCATCATTGTCATCATCAGTGTGTGGGAGATTGTAGGTGAGGCAGAGGGAGGC
TTATCGGTGCTGCGTACCTTCCGTCTGCTGAGAGTTTTGAAGCTGGTCCGCTTCCTTCCT
GCCCTGAGGAGGCAGCTGGTGGTGCTGATGAAGACCATGGACAATGTGGCCACGTTCTGC
ATGTTGCTGATGCTCTTTATATTCATATTCAGTATCTTGGGGATGCATTTGTTCGGCTGT
AAATTCGGTTTGCGACAAGATGGTGGCGACACGTTACCTGACAGAAAGAACTTTGACTCT
CTGCTCTGGGCGACTGTCACTGTGTTTCAGATCCTCACCCAGGAGGACTGGAATGCGGTG
CTCTATAACGGGATGGCCTCCACCACGCCGTTGGCTGCCCTCTATTTCGTCGCCCTCATG
ACCTTTGGCAACTACGTCCTCTTCAACTTGCTCGTAGCCATTTTGGTGGAGGGCTTTCAA
GCCGAAGGTGATGCCAACAGATCTGAGACAGATGACGAGAGACAGTCGCTCTCCTTCGAG
GATGAGGAGAAGCTGAGAGAGCTGTACGCTGCAGAGCTCAAGATCCAGGCCATGATGCTG
AGCCCCAATGGTCTCCTGAACCCCAAAGCCTCCATGCCGCACCACCCCTCTCTTCCTGCT
CCTCCTCCTCCTTCTCTTCCTCCTCCTTGTCTGCCAGTCATCACGCACACCGCAGCCACA
CCCACCATAAACTCCAACCAGTCACGTCGGCCGAGTGGTGCTTCCATGGACATCCACAGC
CTTGATCAGAGGTCACCGTT----------------------------------------
-------------------------------------GCCCT------------------
-------------------------CACAGGTTCCCTGGGACAGCGGGCCAGAGAGCCGT
CGCTCCAGCTGGACCAGCATCGGCCGAGCCCCCAGCCTCCACAGGAAGAGCCAGTCAGGA
GAGATGGAGTCCCTGCTGTCCGACACGCACACAAGCTCCAACCTCAGCAGCAGGGAGCAG
TCTCTGGACCAGCCGGAGTACCTGCAGGTGCCAGTGCTCCACCCACCCGACTGCAACGGC
ACCACCTTTCACCTCCCTGACCACTGCTACGACGACGCTCCCTTGACCTCGCACTGCCAC
GGCGATCAGGAGGATGAAGAACCTGAGGAGAGTTTATGTAAGAAGCTGAAGAAGATGCTG
GAGCCATATGAGCCTCAGTGGTGCCTGGAGCATGAAGAGTGGTCTCTCTATCTGTTCGCT
CCACACAACCGGCTCAGGTTGTGGTGTCAGAGGGTCATAGGTCACAAGATGTTTGATCAC
GTCATCCTCCTCTTCATCTTCCTGAACTGTATTACGATTGCACTGGAGAGACCCGACATA
CAGCCAAACAGCATGGAGCGGGTGTTCCTCAGTGTGTCCAATTACATCTTCACTGTGATC
TTCGTGGGTGAAATGATGATCAAGGTGGTCGCTATGGGCCTGTACTTTGGGAACGGGGTG
TACCTGCAGAGCAGCTGGAACGTCTTAGACGGACTGCTGGTGTTTGTGTCGCTCGTGGAC
ATCCTGGTGTCCATGGCATCAACAGGAGGTAATCGAATCTTTGGCATCCTCCGTGTGCTT
CGTCTTCTCCGCACACTGCGACCACTCAGGGTGATAAGTCGGGCTCCTGGTTTAAAACTG
GTGGTGGAGACTCTGATCACATCTCTCAGGCCCATCGGGAACATCGTCCTCATCTGCTGT
GCTTTTTTCATCGTGTTTGGAATTCTGGGAGTCCAGCTGTTCAAAGGGAAGTTTTTCCAC
TGTGACGGTCGCGATGTGAGCAACATCACCAATAAAACCCAGTGTCTGGAGGCAGGATAC
CGCTGGGTTCGACGGAAATACAACTTTGACAACCTGGGACAGGCGCTGATGTCACTGTTT
GTGCTGTCATGTAAAGATGGCTGGGTCAGCATCATGTATGACGGTCTGGATGCTGTCGCA
GTGGACCAGCAGCCAATAAGAAACAACAATCCTTGGATGCTGCTGTTTTTCATCTCTTTC
CTCCTCATCGTCAGCTTCTTTGTGCTCAACATGTTTGTGGGCGTGGTGGTGGAGAACTTT
CACAAGTGTCGCCAGCAGCAGGAGGAGGAGGAGGCGCGGCTGAGGGAAGAGAAACGTCAG
AGACGACTGGAGAAGAGGAGGAGAAGGGCCCAGGAGAAGCCTTATTACGCTGACTACTCC
CCATTGCGTCGATCCATCCACACCGTATGCACCAGCCACTACCTGGATCTCTTCATCACC
ATCATCATATTCACAAACCTCCTCACCATGAGCATGGAGCACTACAACCAGCCTCAGTAC
CTCGAGGAGATACTGAAGTACTGCAATTACGTCTTCACAGTGGTTTTTGTCATCGAGGCC
ATTCTCAAACTCATCGCATTTGGCCTGCGCCGTTTTTTCAAAGAGAGATGGAACCAGTTG
GACCTTGCCATCGTGTTGCTGTCCATCATGGGAATCACACTAGAGGAAATAGAAATGAAT
GCTTCCCTCCCCATCAACCCCACCATCATACGCATCATGCGAGTCCTGAGGATAACAAGA
GTGCTGAAGCTGTTGAAGATGGCTACAGGAATGAGAGCTCTGTTGGACACAGTGATGCAA
GCTCTGCCTCAGGTGGGGAATCTGGGTCTGCTCTTCATGTTGCTGTTCTTCATCTATGCA
GCTCTGGGAGTTGAGCTCTTTGGAAAACTGGAGTGTTCAGACGAGAACCCATGTGAGGGT
CTTAGTCGCCACGCTACCTTTGACAACTTCGGCATGGCTTTCCTCACACTCTTCAGGGTG
TCGACCGGGGACAACTGGAATGGGATTATGAAGGACACGCTGAGAGAGTGTCGCCCGCAG
GAGCGCCACTGCCTCACCTACCTGCCCCTGATCTCTCCCATTTATTTCGTCACCTTTGTC
CTGACGGCTCAGTTTGTGCTCGTCAACGTGGTTGTGGCTGTTCTAATGAAGCACCTGGAG
GAGAGCAACAAGGAGGCACAGCTGGAGGAGATGGAGGAGAGGAAGGAGAGGGAGGAGAGG
GAGGAGGCCGCCCGACAACTCAGTAATGCGTCTGTGGGCGGAGACTTGGTGCCAAATGTG
GACACACCTGCACAGGTGCAGGTTGAGGACGAGGATTGTTCCCATGGCAACCTGCAGAGC
ATAGGACGCATGCTGTCTCTCCCCAGCGACAGCTACGCTCAGCCACTCAGATACTCCCCT
TATCCTCCCATTTGCCATGAAGCGTACTCCAGCTACAGCTACTCAGGCTCCATGTCATCC
CTGGGCTCCAGTGGAGGCGGCTCACTGTTGCAGGTTCCAGGAGCTCTGCCGGCCATCAGC
CACGCTTCACTGGGGACTGGACGCAGCTCGAGGCCAAAGATCTGCCTCAGCACCGCTCAG
AGCATCGACAGATACTCCCAACACAGACTGAGTGCAGCTGACAGCGTCGAGGGATACAGG
TTCAGCCCGGCGCACAGAACAAACAGACACAGACTCAACTCGGCTCACAGTATAGACGGA
TACAAGTTCAGCCCGACCCATCGGATAAACAGACACAGACTCAGCTCGACTCGCAGTGTG
GACGGATACAGGGTCAATCAAGACCATAATGCAGACAGACCTAAACTCATGTCCAGCCAC
AGTATAGATAGACACTCCTCGCTCAGACTGCATCCCACCCACAGTGTCAGCAGACGTCCC
TCGCAGTGGCTCAGTCCTGAAGACAGTTTGGACAGAAACAAGCTGAGTCCCTCATACGTT
CCAGATAGTAAAGTCCTGAAGAGACCAGCATCCTTCCGCATTGCAAGCAGACAGTTACGC
AGACAGGAGGCTGTGCGCTGTGACTCTCTGGATCAGAGTGGTTCAGCTGATGATCTGGCA
GAGCCTCACCTCACTGTGCCCGCCGCTTCTTCCACACCACCACGCCAGCGATCATCCAGT
GTACACACGCTGAAATATACACACCCCCAGAGGGTCATCTCATGCAGGAGCCACAGCCGG
AGCCACAGCGAAACCACTGGGCAAGAACAGATACCTGAGCAGGCCATCTGCGGCTCGCAG
CC-GAAACAGATGCTGAGAAGAGGCCTGTCAGCCCACAGAGGCCGTCCAGTCTGA-----
------------------------------------------------------------
------------------------------------------------------------
------------------------------------------------------------
------------------------------------------------------------
------------------------------------------------------------
------------------------------------------------------------
------------------------------------------------------
