# Supplementary material for: Chromosome-Level Genome Assembly of the Speckled Blue Grouper (Epinephelus cyanopodus) Provides Insight into Its Adaptive Evolution
Source: Biology (Basel). 2022 Dec 13;11(12):1810. doi: 10.3390/biology11121810 (PMC9775623; doi:10.3390/biology11121810)
Supplement: Supplementary file 1 [file biology-11-01810-s001.zip › Supplemental Data/HO01802.align]

>Ecy-GLEAN-10023301_Ecy
ATGGCTGACCCCAGCAGCGACGGAGAGGCACCGGAGAACGCGCGCGTCTTCGCCCGACAG
GGAGCCCTCCGCCAGAAGAATGTGCACGAGGTGAAGAACCACAAGTTCATCGCGCGCTTC
TTCAAGCAGCCAACCTTCTGCAGCCACTGCACGGACTTCATCTG----TTTGACATTCGC
CTTTTTTCTCTTCTCTCCA----CCAGTGTGCTGTTTTGTGGTCCATAAGCGCTGTCATG
AATTTGTCACCTTTTCCTGTCCGGGGGCCGACAAGGGACCTGCCTCAGATGATCCTCGTA
GTAAACACAAGTTTAAGGTCCACACTTACTCCAGCCCGACCTTCTGTGACCACTGTGGCT
CCCTCCTCTACGGGCTGATACACCAGGGCATGAAATGCGACCACTGTATGATGAACATCC
ACAAGCGGTGTGTGGCCAACGTCCCAAGCCTGTGCGGGACAGATCACACCGAGAGGAGAG
GACGCATCCACATCTCAGCCCAGATCGCTGACGACACTCTCACCGTCACCATCAAAGAGG
CGAGGAACCTGGTACCTATGGACCCCAACGGCCTGTCAGACCCCTACGTCAAGCTTAAGC
TGATCCCAGATCCCAAGAGTGAGAGCAAGCAGAAGACCAAGACCATCAAATGTTGCCTCA
ACCCCTCCTGGAATGAGACCTTCACTTTCAACCTAAAAGAAACTGACAAGGACCGCCGTC
TGTCAGTGGAGATCTGGGACTGGGATTTGACCAGCAGGAACGACTTCATGGGATCCCTGT
CCTTTGGGATCTCAGAGCTACAGAAACAAGGGATAGATGGATGGTTTAAGATGCTGTCCC
AGGAGGAAGGAGAATACTTTAATGTTCCTGTCCAGCCAGATGGAGAGGACGGTAACGAGG
AACTGCGACAAAAGTTTGAGAGGGCGAGGGTGGGGCCGGGGAAACCCACAGATTCATCTT
CCTCTTCTTCAGTGTGCAAGTACGACAGCAATGGCAATCAGGACCGGGTCAAACTCTCGG
ACTTTAACTTCATCATGGTTTTGGGCAAGGGCAGCTTTGGCAAGGTGATGCTGGCTGAGA
GGAAGGGCACCGATGAGTTGTACGCCATCAAAATCCTGAAGAAGGATGTTGTGATCCAGG
ACGATGATGTGGAGTGCACCATGGTGGAGAAGAGAGTCCTCGCTCTGGCCGGGAAACCAC
CTTTCCTCACTCAGCTGCACTCCTGTTTTCAAACCATGGACCGATTGTATTTTGTCATGG
AGTATATAAATGGAGGAGACCTTATGTACCAGATCCAACAGGTCGGCAAGTTCAAGGAGC
CTCATGCTGTGTTCTATGCTGCAGAGATTGCTATTGGACTCTTCTTCCTTCACTCTAAAG
GCATTGTGTACCGGGATCTGAAGCTGGACAACGTGATGCTGGACGCTGAAGGCCATATAA
AAATAGCTGACTTCGGCATGTGCAAAGAGAACATGTACGATGGAATAACCACAAAGACTT
TCTGTGGAACACCAGACTACATCGCTCCAGAGATCATAGCGTATCAGCCTTATGGGAAAT
CTGTAGACTGGTGGGCCTTTGGAGTTCTGCTCTATGAAATGCTTGCTGGACAGCCGCCTT
TTGATGGAGAGGATGAAGATGAGCTGTTCCAGTCGATCATGGAGCATCACGTCTCTTACC
CTAAATCCATGTCCAAAGAAGCTGTTGCTATCTGCAAGGGGCTGATGACCAAGCACCCAG
GTAAGCGTCTCGGCTGTGGTCCAGAGGGAGAGAGGGACATCAAGGAGCACGCCTTCTTCC
GCTATATAGACTGGGAAAAACTGGAGAATAAAGAGGTCCAGCCACCTTTCAAACCTAAAG
CT---TGTGGGCGTGATGCGGAGAACTTTGATCGCTTTTTCACACGCCACGCCCCTACGC
TGACCCCCCCAGATCAGGAGCTTATAGCCAACCTGGACCAGGAAGAATTCCAAGGCTTCT
CATTTGTTAACCCTGAGTACCCTCACACAACTCACTGA
>C.altivelis-GLEAN-10025912_alt
ATGGCTGACCCCAGCAGCGACGGAGAGGCACCGGAGAACGCGCGCGTCTTCGCCCGACAG
GGAGCCCTCCGCCAGAAGAATGTGCACGAGGTGAAGAACCACAAGTTCATCGCGCGCTTC
TTCAAGCAGCCAACCTTCTGCAGCCACTGCACGGACTTCATCTGGGGCTTTGGGAAACAG
GGAT-----------TCCAGTGCCAAGTGTGCTGTTTTGTGGTCCATAAGCGCTGTCATG
AATTTGTCACCTTTTCCTGTCCGGGAGCCGACAAGGGACCTGCCTCAGATGATCCTCGTA
GTAAACACAAGTTTAAGGTCCACACTTACTCCAGCCCAACCTTCTGTGACCACTGTGGCT
CCCTCCTCTACGGGCTGATACACCAGGGCATGAAATGTGACCACTGTATGATGAACATCC
ACAAGCGGTGTGTGGCCAACGTCCCAAGCCTGTGCGGGACAGATCACACCGAGAGGAGAG
GACGCATCCACATCTCAGCCCAGATCGCTGACGACACTCTCACCGTCACCATCAAAGAGG
CGAGGAACCTGGTACCCATGGACCCCAACGGCCTGTCAGACCCCTACGTCAAGCTTAAGC
TGATCCCAGATCCCAAGAGTGAGAGCAAGCAGAAGACCAAGACCATCAAATGTTGCCTCA
ACCCCTCCTGGAATGAGACCTTCACTTTCAACCTAAAAGAAACTGACAAGGACCGCCGTC
TGTCAGTGGAGATCTGGGACTGGGATTTGACCAGCAGGAACGACTTCATGGGATCCCTGT
CCTTTGGGATCTCAGAGCTACAGAAACAAGGGATAGATGGATGGTTTAAGATGTTGTCCC
AGGAGGAAGGAGAATACTTTAATGTTCCTGTCCAGCCAGATGGAGAGGACGGTAACGAGG
AACTGCGACAAAAGTTTGAGAGGGCGAGGGTGGGGCCGGGGAAACCCACAGATTCATCTT
CCTCTTCTTCAGTTTGCAAGTATGACAGCAATGGCAATCAGGACCGGGTCAAACTCTCGG
ACTTTAACTTCATCATGGTTTTGGGCAAGGGCAGCTTTGGCAAGGTGATGCTGGCTGAGA
GGAAGGGCACAGATGAGTTGTACGCCATCAAAATCCTGAAGAAGGATGTTGTGATCCAGG
ACGATGATGTGGAGTGCACCATGGTGGAGAAGAGAGTCCTCGCTCTGGCTGGAAAACCAC
CTTTCCTCACTCAGCTGCACTCCTGTTTTCAAACCATGGACCGATTGTATTTTGTCATGG
AGTATATAAATGGAGGAGACCTTATGTATCAGATCCAACAGGTCGGCAAGTTCAAGGAGC
CTCATGCTGTGTTCTATGCTGCAGAGATTGCTATAGGACTCTTCTTCCTTCACTCCAAAG
GCATCGTGTACCGGGATCTGAAGCTGGACAACGTGATGCTGGATGCTGAAGGCCATATAA
AAATAGCTGACTTCGGCATGTGCAAAGAGAACATGTATGATGGAATAACCACAAAGACTT
TCTGTGGAACACCAGACTACATCGCTCCAGAGATCATAGCGTATCAGCCTTATGGGAAAT
CTGTAGACTGGTGGGCCTTTGGAGTTCTGCTCTATGAAATGCTTGCTGGACAGCCGCCTT
TTGACGGAGAGGATGAAGATGAGCTGTTCCAGTCGATCATGGAGCACCACGTCTCTTACC
CTAAATCCATGTCCAAAGAAGCTGTTGCTATCTGCAAGGGGTTGATGACCAAGCACCCAG
GTAAGCGTCTCGGCTGCGGTCCAGAGGGAGAGAGGGACATCAAGGAGCACGCTTTCTTCC
GCTATATAGACTGGGAAAAACTGGAGAATAAAGAAGTCCAGCCGCCTTTCAAACCTAAAG
CT---TGTGGGCGTGATGCGGAGAACTTTGATCGCTTTTTCACACGCCACCCCCCTACGC
TGACCCCCCCAGATCAGGAGCTTATAGCCAACCTGGACCAGGAAGAATTCCAAGGCTTCT
CATTTGTTAACCCTGAGTACCCTCACACAAGTCACTGA
>E.fuscoguttatus.32580_fus
ATGGCTGACCCCAGCAGCGACGGAGAGGCACCGGAGAACGCGCGCGTCTTCGCCCGACAG
GGAGCCCTCCGCCAGAAGAATGTGCACGAGGTGAAGAACCACAAGTTCATCGCGCGCTTC
TTCAAGCAGCCAACCTTCTGCAGCCACTGCACGGACTTCATCTGGGGCTTTGGGAAACAG
GGAT-----------TCCAGTGCCAAGTGTGCTGTTTTGTGGTCCATAAGCGCTGTCATG
AATTTGTCACCTTTTCCTGTCCGGGAGCCGACAAGGGACCTGCCTCAGATGATCCTCGTA
GTAAACACAAGTTTAAGGTCCACACTTACTCCAGCCCGACCTTCTGTGACCACTGTGGCT
CCCTCCTCTACGGGCTGATACACCAGGGCATGAAATGCGACCACTGTATGATGAACATCC
ACAAGCGGTGTGTGGCCAACGTCCCAAGCCTGTGCGGGACAGATCACACCGAGAGGAGAG
GACGCATCCACATCTCAGCCCAGATCGCTGACGACACTCTTACCGTCACCATCAAAGAGG
CGAGGAACCTGGTACCCATGGACCCCAACGGCCTGTCAGACCCCTACGTCAAGCTTAAGC
TGATCCCAGATCCCAAGAGTGAGAGCAAGCAGAAGACCAGGACCATCAAATGTTGCCTCA
ACCCCTCCTGGAATGAGACCTTCACTTTCAACCTAAAAGAAACTGACAAGGACCGCCGTC
TGTCAGTGGAGATCTGGGACTGGGATTTGACCAGCAGGAACGACTTCATGGGATCCCTGT
CCTTTGGGATCTCAGAGCTACAGAAACAAGGGATAGATGGATGGTTTAAGATGCTGTCCC
AGGAGGAAGGAGAATACTTTAATGTTCCTGTCCAGCCAGATGGAGAGGACGGTAACGAGG
AACTGCGACAAAAGTTTGAGAGGGCGAGGGTGGGGCCGGGGAAACCCACAGATTCATCTT
CCTCTTCTTCAGTTTGCAAGTATGACAGCAATGGCAATCAGGACCGGGTCAAACTCTCGG
ACTTTAACTTCATCATGGTTTTGGGCAAGGGCAGCTTTGGCAAGGTGATGCTGGCTGAGA
GGAAGGGCACCGATGAGTTGTACGCCATCAAAATCCTGAAGAAGGATGTTGTGATCCAGG
ACGATGATGTGGAGTGCACCATGGTGGAGAAGAGAGTCCTCGCTCTGGCTGGGAAACCAC
CTTTCCTCACTCAGCTGCACTCCTGTTTTCAAACCATGGACCGATTGTATTTTGTCATGG
AGTATATAAATGGAGGAGACCTTATGTATCAGATCCAACAGGTCGGCAAGTTCAAGGAGC
CTCATGCTGTGTTCTATGCTGCAGAGATTGCTATAGGACTCTTCTTCCTTCACTCCAAAG
GCATCGTGTACCGGGATCTGAAGCTGGACAACGTGATGCTGGATGCTGAAGGCCATATAA
AAATAGCTGACTTCGGCATGTGCAAAGAGAACATGTACGATGGAATAACCACAAAGACTT
TCTGTGGAACACCAGACTACATCGCTCCAGAGATCATAGCGTATCAGCCTTATGGGAAAT
CTGTAGACTGGTGGGCCTTTGGAGTTCTGCTCTATGAAATGCTTGCTGGACAGCCGCCTT
TTGACGGAGAGGATGAAGATGAGCTGTTCCAGTCGATCATGGAGCACCACGTCTCTTATC
CTAAATCCATGTCCAAAGAAGCTGTTGCTATCTGCAAGGGGTTGATGACCAAGCACCCAG
GTAAGCGTCTCGGCTGCGGTCCAGAGGGAGAGAGGGACATCAAGGAGCACGCTTTCTTCC
GCTATATAGACTGGGAAAAACTGGAGAATAAAGAAGTCCAGCCGCCTTTCAAACCTAAAG
CT---TGTGGGCGTGATGCGGAGAACTTTGATCGCTTTTTCACACGCCACCCCCCTGCGC
TGACCCCCCCAGATCAGGAGCTTATAGCCAACCTGGACCAGGAAGAATTCCAAGGCTTCT
CATTTGTTAACCCTGAGTACCCTCACACAACTCACTGA
>Epmoa-GLEAN-10019815_moa
ATGGCTGACCCCAGCAGCGACGGAGAGGCACCGGAGAACGCGCGCGTCTTCGCCCGACAG
GGAGCCCTCCGCCAGAAGAATGTGCACGAGGTGAAGAACCACAAGTTCATCGCGCGCTTC
TTCAAGCAGCCAACCTTCTGCAGCCACTGCACGGACTTCATCTGGGGCTTTGGGAAACAG
GGAT-----------TCCAGTGCCAAGTGTGCTGTTTTGTGGTCCATAAGCGCTGTCATG
AATTTGTCACCTTTTCCTGTCCGGGAGCCGACAAGGGACCTGCCTCAGATGATCCTCGTA
GTAAACACAAGTTTAAGGTCCACACTTACTCCAGCCCAACCTTCTGTGACCACTGTGGCT
CCCTCCTCTACGGGCTGATACACCAGGGCATGAAATGCGACCACTGTATGATGAACATCC
ACAAGCGGTGTGTGGCCAACGTCCCAAGCCTGTGCGGGACAGATCACACCGAGAGGAGAG
GACGCATCCACATCTCAGCCCAGATCGCTGACGACACTCTCACCGTCACCATCAAAGAGG
CGAGGAACCTGGTACCCATGGACCCCAACGGCCTGTCAGACCCCTACGTCAAGCTTAAGC
TGATCCCAGATCCCAAGAGTGAGAGCAAGCAGAAGACCAAGACCATCAAATGTTGCCTCA
ACCCCTCCTGGAATGAGACCTTCACTTTCAACCTAAAAGAAACTGACAAGGACCGCCGTC
TGTCAGTGGAGATCTGGGACTGGGATTTGACCAGCAGGAACGACTTCATGGGATCCCTGT
CCTTTGGGATCTCAGAGCTACAGAAACAAGGGATAGATGGATGGTTTAAGATGCTGTCCC
AGGAGGAAGGAGAATACTTTAATGTTCCTGTCCAGCCAGATGGAGAGGACGGTAACGAGG
AACTGCGACAAAAGTTTGAGAGGGCGAGGGTGGGGCCGGGGAAACCCACAGATTCATCTT
CCTCTTCTTCAGTTTGCAAGTATGACAGCAATGGCAATCAGGACCGGGTCAAACTCTCGG
ACTTTAACTTCATCATGGTTTTGGGCAAGGGCAGCTTTGGCAAGGTGATGCTGGCTGAGA
GGAAGGGCACCGATGAGTTGTACGCCATCAAAATCCTGAAGAAGGATGTTGTGATCCAGG
ACGATGATGTGGAGTGCACCATGGTGGAGAAGAGAGTCCTCGCTCTGGCTGGGAAACCAC
CTTTCCTCACTCAGCTGCACTCCTGTTTTCAAACCATGGACCGATTGTATTTTGTCATGG
AGTATATAAATGGAGGAGACCTTATGTATCAGATCCAACAGGTCGGCAAGTTCAAGGAGC
CTCATGCTGTGTTCTATGCTGCAGAGATTGCTATAGGACTCTTCTTCCTTCACTCCAAAG
GCATCGTGTACCGGGATCTGAAGCTGGACAACGTGATGCTGGATGCTGAAGGCCATATAA
AAATAGCTGACTTCGGCATGTGCAAAGAGAACATGTACGATGGAATAACCACAAAGACTT
TCTGTGGAACACCAGACTACATCGCTCCAGAGATCATAGCGTATCAGCCTTATGGGAAAT
CTGTAGACTGGTGGGCCTTTGGAGTTCTGCTCTATGAAATGCTTGCTGGACAGCCGCCTT
TTGACGGAGAGGATGAAGATGAGCTGTTCCAGTCGATCATGGAGCACCACGTCTCTTACC
CTAAATCCATGTCCAAAGAAGCTGTTGCTATCTGCAAGGGGTTGATGACCAAGCACCCAG
GTAAGCGTCTCGGCTGCGGTCCAGAGGGAGAGAGGGACATCAAGGAGCACGCTTTCTTCC
GCTATATAGACTGGGAAAAACTGGAGAATAAAGAAGTCCAGCCGCCTTTCAAACCTAAAG
CT---TGTGGGCGTGATGCGGAGAACTTTGATCGCTTTTTCACACGCCACCCCCCTACGC
TGACCCCCCCAGATCAGGAGCTTATAGCCAACCTGGACCAGGAAGAATTCCAAGGCTTCT
CATTTGTTAACCCTGAGTACCCTCACACAACTCACTGA
>OF05596-RA_aka
ATGGCTGACCCCAGCAGCGACGGAGAGGCACCGGAGAACGCGCGCGTCTTCGCCCGACAG
GGAGCCCTCCGCCAGAAGAATGTGCACGAGGTGAAGAACCACAAGTTCATCGCGCGCTTC
TTCAAGCAGCCAACCTTCTGCAGCCACTGCACGGACTTCATCTGGGGCTTTGGGAAACAG
GGAT-----------TCCAGTGCCAAGTGTGCTGTTTTGTGGTCCATAAGCGCTGTCATG
AATTTGTCACCTTTTCCTGTCCGGGGGCCGACAAGGGACCTGCCTCAGATGATCCTCGTA
GTAAACACAAGTTTAAGGTCCACACTTACTCCAGCCCGACCTTCTGTGACCACTGTGGCT
CCCTCCTCTACGGGCTGATACACCAGGGCATGAAATGCGACCACTGTATGATGAACATCC
ACAAGCGGTGTGTGGCCAACGTCCCAAGCCTGTGCGGGACAGATCACACCGAGAGGAGAG
GACGCATCCACATCTCAGCCCAGATCGCTGACGACACTCTCACCGTCACCATCAAAGAGG
CGAGGAACCTGGTACCTATGGACCCCAACGGCCTGTCAGACCCCTACGTCAAGCTTAAGC
TGATCCCAGATCCCAAGAGTGAGAGCAAGCAGAAGACCAAGACCATCAAATGTTGCCTCA
ACCCCTCCTGGAATGAGACCTTCACTTTCAACCTAAAAGAAACTGACAAGGACCGCCGTC
TGTCAGTGGAGATCTGGGACTGGGATTTGACCAGCAGGAACGACTTCATGGGATCCCTGT
CCTTTGGGATCTCAGAGCTACAGAAACAAGGGATAGATGGATGGTTTAAGATGCTGTCCC
AGGAGGAAGGAGAATACTTTAATGTTCCTGTCCAGCCAGATGGAGAGGACGGTAACGAGG
AACTGCGACAAAAGTTTGAGAGGGCAAGGGTGGGGCCGGGGAAGCCTACAGATTCTTCTT
CCTCTTCTTCAGTGTGCAAGTATGACAGCAATGGCAATCAGGACCGGGTCAAGCTCTCGG
ACTTTAACTTCATCATGGTTTTGGGCAAGGGCAGCTTTGGCAAGGTGATGCTGGCTGAGA
GGAAGGGCACCGATGAGTTGTACGCCATCAAAATCCTGAAGAAGGATGTTGTGATCCAGG
ACGATGATGTGGAGTGCACCATGGTAGAGAAGAGAGTCCTCGCTCTGGCCGGGAAACCAC
CTTTCCTCACTCAGCTGCACTCCTGTTTCCAAACCATGGACCGATTGTATTTTGTCATGG
AGTATATAAATGGAGGAGACCTTATGTACCAGATCCAACAGGTCGGCAAGTTCAAGGAGC
CTCATGCTGTGTTCTATGCTGCAGAGATTGCTATTGGACTCTTCTTCCTTCACTCCAAAG
GCATCGTGTACCGGGATCTGAAGCTGGACAACGTGATGCTGGACGCTGAAGGCCATATAA
AAATAGCTGACTTCGGCATGTGCAAAGAGAACATGTACGATGGAATAACCACAAAGACTT
TCTGTGGAACACCAGACTACATCGCTCCAGAGATCATAGCGTATCAGCCTTATGGGAAAT
CTGTAGACTGGTGGGCCTTTGGAGTTCTGCTCTATGAAATGCTTGCTGGACAGCCGCCTT
TTGACGGAGAGGATGAAGATGAGCTGTTCCAGTCAATCATGGAGCATCACGTCTCTTACC
CTAAATCCATGTCCAAAGAAGCTGTTGCTATCTGCAAGGGGCTGATGACCAAGCACCCAG
GTAAGCGTCTCGGCTGCGGTCCAGAGGGAGAGAGGGACATCAAGGAGCATGCCTTCTTCC
GCTATATAGACTGGGAAAAACTGGAGAATAAAGAGGTCCAGCCACCTTTCAAACCTAAAG
CTAAATCTCGCCGTGACGTCGGCAACTTCGACAAGGAGTTCACCAAGATGGCGGTGGAGC
TGACGCCCACAGACAAGCTCTTCATTATGAATCTGGACCAGAACGAGTTTCAAGGCTTCT
CCTACACCAACCCCGAAT-TCATCATACAAGT--GTGA
>XP-033479312.1_lan
ATGGCTGACCCCAGCAGCGACGGAGAGGCACCGGAGAACGCGCGCGTCTTCGCCCGACAG
GGAGCCCTCCGCCAGAAGAATGTGCACGAGGTGAAGAACCACAAGTTCATCGCGCGCTTC
TTCAAGCAGCCAACCTTCTGCAGCCACTGCACGGACTTCATCTGGGGCTTTGGGAAACAG
GGAT-----------TCCAGTGCCAAGTGTGCTGTTTTGTGGTCCATAAGCGCTGTCATG
AATTTGTCACCTTTTCCTGTCCGGGAGCCGACAAGGGACCTGCCTCAGATGATCCTCGTA
GTAAACACAAGTTTAAGGTCCACACTTACTCCAGCCCGACCTTCTGTGACCACTGTGGCT
CCCTCCTCTATGGGCTGATACACCAGGGCATGAAATGCGACCACTGTATGATGAACATCC
ACAAGCGGTGTGTGGCCAACGTCCCAAGCCTGTGCGGGACAGATCACACCGAGAGGAGAG
GACGCATCCACATCTCAGCCCAGATCGCTGACGGCACTCTCACCGTCACCATCAAAGAGG
CGAGGAACCTAGTACCCATGGACCCCAACGGCCTGTCAGACCCCTATGTCAAGCTTAAGC
TGATCCCAGATCCCAAGAGTGAGAGCAAGCAGAAGACCAAGACCATCAAATGTTGCCTCA
ACCCCTCCTGGAATGAGACTTTCACTTTCAACCTAAAAGAAACTGACAAGGACCGCCGTC
TGTCAGTGGAGATCTGGGACTGGGATTTGACCAGCAGGAACGACTTCATGGGATCCCTGT
CCTTTGGGATCTCAGAGCTACAGAAACAAGGGATAGATGGATGGTTTAAGATGCTGTCCC
AGGAGGAAGGAGAATACTTTAATGTTCCTGTTCAGCCAGATGGAGAGGACGGTAACGAGG
AACTGCGACAAAAGTTTGAGAGGGCGAGGGTGGGGCCGGGGAAACCCACAGATTCATCTT
CCTCTTCTTCAGTTTGCAAGTATGACAGCAATGGCAATCAGGACCGGGTCAAACTCTCGG
ACTTTAACTTCATCATGGTTTTGGGCAAGGGCAGCTTTGGCAAGGTGATGCTGGCTGAGA
GGAAGGGCACCGATGAGTTGTACGCCATCAAAATCCTGAAGAAGGATGTTGTGATCCAGG
ACGATGATGTGGAGTGCACCATGGTGGAGAAGAGAGTCCTTGCTCTGGCTGGGAAACCAC
CTTTCCTCACTCAGCTGCACTCCTGTTTTCAAACCATGGACCGATTGTATTTTGTCATGG
AGTATATAAATGGAGGAGACCTTATGTATCAGATCCAACAGGTCGGCAAGTTCAAGGAGC
CTCATGCTGTGTTCTATGCTGCAGAGATTGCTATAGGACTCTTCTTCCTTCACTCCAAAG
GCATCGTGTACCGGGATCTGAAGCTGGACAACGTGATGCTGGACGCTGAAGGCCATATAA
AAATAGCTGACTTCGGCATGTGCAAAGAGAACATGTACGATGGAATAACCACAAAGACTT
TCTGTGGAACACCAGACTACATCGCTCCAGAGATCATAGCGTATCAGCCTTATGGGAAAT
CTGTAGACTGGTGGGCCTTTGGAGTTCTGCTCTATGAAATGCTTGCTGGACAGCCGCCTT
TTGACGGAGAGGATGAAGATGAGCTGTTCCAGTCGATCATGGAGCATCACGTCTCTTACC
CTAAATCCATGTCCAAAGAAGCTGTTGCTATCTGCAAGGGGTTGATGACCAAGCACCCAG
GTAAGCGTCTCGGCTGCGGTCCAGAGGGAGAGAGGGACATCAAGGAGCACGCTTTCTTCC
GCTATATAGACTGGGAAAAACTGGAGAATAAAGAAGTCCAGCCGCCTTTCAAACCTAAAG
CTAAATCACGCCGTGACGTCGGCAACTTCGACAAGGAGTTCACCAAGATGGTGGTGGAGC
TGACGCCCACAGACAAGCTCTTCATTATGAATCTGGACCAGAACGAGTTTCAAGGCTTCT
CCTACACCAACCCCGAAT-TCATCATACAAGT--GTGA
