# Supplementary material for: Chromosome-Level Genome Assembly of the Speckled Blue Grouper (Epinephelus cyanopodus) Provides Insight into Its Adaptive Evolution
Source: Biology (Basel). 2022 Dec 13;11(12):1810. doi: 10.3390/biology11121810 (PMC9775623; doi:10.3390/biology11121810)
Supplement: Supplementary file 1 [file biology-11-01810-s001.zip › Supplemental Data/HO01809.align]

>E.fuscoguttatus.32722_fus
ATGGGAACATGGCGTGGTCTGCGGGTGGCATTCATCCTGGGGTCTTTGTTCATGATTCTG
CTGATCATTGTGTACTGGGACGATGTCGGGGGCTTCAACCTCTACCCGCTGCAGGAGCCC
AAACGTGAGTCGCTTCACCCTCGGACGACCACCGGGCCCTCACACTCCACGTCCACCAGC
AGAGCCAAGACCGGTTCTTTCTCTACTGTCCTCACCACTGCTCCCAGTCCAACACTGGTA
ACTGAGAAGACAGGTGGAGCAGCTGAGGAGCATACACAGGAGGAGTGGACG---------
---------------------------------------------------------GAT
GATAGGGAGCAGGAGGCGAGGAAGCAGAGTATCATGGATGTGTGTTCAGGAAAGGATGCC
GTTGAATTCCCAGGGAGGACTCGGGCATTTGAGCAGATCCCCAACAGGGAACTGGATCAC
CTGATAGTGGATGACACTCACCAGATTATCTACTGCTACGTTCCCAAGGTGGCGTGCACC
AACTGGAAGAGAGTGATGGTGGTTCTGTCTCAGTCTCTGATTTCGCCCTCCTCGGGAAAA
CCTTACACTGACCCAGAGGCTGTACCTCCTGACATCGTACACAACTCCTCTCTCCACCTC
ACTTTTGCCAAGTTTTGGCGCCATTATGGTTCTCTCTCCCGCCACCTGATGGCACTCAAG
CTCCAGCACTACACCAAGTTTCTGTTTGTACGAGACCCTTTTGTTCGTCTTATCTCAGCC
TTCAGGAACAAGTTTGGAAAGCCTAATGAGGACTTCTACAAGCAGTTTGGTTCTGTCATG
CTGCATCGTTATGGTAATGTGTCGGGCAGTTTGCCAGCGACAGCGGCTGAGGCGTTCGCA
GCAGGAATCAAACCAACATTTCAGCAGTTTATCACGTACCTGCTGGATCCAGAGACGGAG
AGGGAGAGTATCTTCAATGAACACTGGCGGCAGGTGTACCGTCTGTGCCATCCATGCCAG
GTGAAGTATGACTTCGTCGGACGACTAGAAACCCTGGAAACAGACGCGGAGCACCTGCTG
AAGCTTCTGGAGGTGGATCATCTGGTACGCTTCCCTTCAGGGGCTCGAAACCGAACTGCG
GCCAGCTGGGAAAGAGACTGGTTTGCGCAGATTCCCATGACAATGAGGAGAGAACTGTAC
AGGCTGTACGAACCCGACTTTAAGCTGTTTGGCTATCCCAAACCTGACAGCATGCTCCAC
CAGTAG
>C.altivelis-GLEAN-10025923_alt
ATGGGAACATGGCGTGGTCTGCGGGTGGCATTCATCCTGGGGTCTTTGTTGATGATTCTG
CTGATCATCGTGTACTGGGACGATGTCGGGGGCTTCAACCTCTACCCGCTGCAGGAGCCC
AAACATGAGTCGCTTCACCCTCGGACGACCACCGGGCCCTCACACTCCACGTCCACCAGC
AGAGCCAAGACCGGTTCTTTCTCCACTGTCCTCACTACTGCTCCCAGTCCAACACTAGTA
CCTGAGGAGACAGGTGGAGCAGCTGAGGAGCATACAGAGGAGGAGTGGACGGAAAAACAT
GAACAGGGGAAGGAGGAAACAAGGGAGGATGAGGAGAAGGACAGGAGTCTTACTGCTGAT
GATAGGGAGCAGGAGGTGAGGAAGCAGAGTATCATGGATGTGTGTTCAGGAAAGGATGCT
GTTGAATTCCCAGGGAGGACTCGGGCATTTGAGCAGATCCCCAACAGGGAACTGGATCAC
CTGATAGTGGATGACACTCACCAGATTATCTACTGCTACGTTCCCAAGGTGGCGTGCACC
AACTGGAAGAGAGTGATGGTGGTTCTGTCTCAGTCTCTGATTTCGCCCTCCTCAGGAAAA
CCTTACACTGACCCAGAGGCTGTACCTCCTGACGTCGTACACAACTCCTCTCTCCACCTC
ACTTTTGCCAAGTTTTGGCGCCATTATGGTTCTCTCTCCCGCCACCTGATGGCACTCAAG
CTCCAGCACTACACCAAGTTTCTGTTTGTACGAGACCCTTTTGTTCGTCTTATCTCAGCC
TTCAGGAACAAGTTTGGAAAGCCTAACGAGGATTTCTACAAGCAGTTTGGTTCTGTCATG
CTGCGTCGTTATGGTAATGTGTCGGGCAGTTTGCCAGCGACAGCCGCTGAGGCGTTCGCA
GCAGGAATCAAACCAACATTTCAGCAGTTTATCACGTACCTGCTGGATCCAGAGACAGAG
AGGGAGAGTATCTTCAATGAACACTGGCGGCAGGTGTACCGTCTGTGCCATCCATGCCAG
GTGAAGTACGACTTCGTTGGACGACTAGAAACCCTGGAAACAGACGCGGAGCACCTGCTG
AAGCTTCTGGAGGTGGATCATCTGGTACGCTTCCCTTCAGGGGCTCGAAACCGAACTGCG
GCCAGCTGGGAAAGAGACTGGTTTGCGCAGATTCCCATGACAATGAGGAGAGAACTGTAC
AGGCTGTACGAACCAGACTTTAAGCTGTTTGGCTATCCCAAACCTGACAGCATGCTCCAC
CAGTAG
>Epmoa-GLEAN-10019826_moa
ATGGGAACATGGCGTGGTCTGCGGGTGGCATTCATCCTGGGGTCTTTGTTCATGATTCTG
CTGATCATCGTGTACTGGGACGATGTCGGGGGCTTCAACCTCTACCCGCTGCAGGATCCC
AAACGTGAGTCGCTTCACCCTCAGACGACCACCGGGCCCTCACACTCCACGTCCACCAGC
AGAGCCAAGACCGGTTCTTTCTCCACTGTCCTCACTACTGCTCCCAGTCCAACACTGGTA
CCTGATGAGACAGGTGGAACAGCTGAGGAGCATACAGAGGAGGAGTGGACG---------
---------------------------------------------------------GAT
GATAGGGAGCAGGAGGCGAGGAAGCAGAGTATCATGGATGTGTGTTCAGGAAAGGATGCT
GTTGAATTCCCAGGGAGGACTCGGGCATTTGAGCAGATCCCCAACAGGGAACTGGATCAC
CTGATA------------------------------------------GTGGCGTGCACC
AACTGGAAGAGAGTGATGGTGGTTCTGTCTCAGTCTCTTATTTCGCCCTCCTCAGGAAAA
CCTTACACTGACCCAGAGGCTGTACCTCCTGACGTCGTACACAACTCCTCTCTCCACCTC
ACTTTTGCCAAGTTTTGGCGCCATTATGGTTCTCTCTCCCGCCACCTGATGGCACTCAAG
CTCCAGCACTACACCAAGTTTCTGTTTGTACGAGACCCTTTTGTTCGTCTTATCTCAGCC
TTCAGGAACAAGTTTGGAAAGCCTAACGAGGACTTCTACAAGCAGTTTGGTTCTGTCATG
CTGCGTCGTTATGGTAATGTGTCGGGCAGTTTGCCAGCGACAGCGGCTGAGGCGTTCGCA
GCAGGAATCAAACCAACATTTCAGCAGTTTATCACGTACCTGCTGGATCCAGAGACGGAG
AGGGAGAGTATCTTCAATGAACACTGGCGGCAGGTGTACCGTCTGTGCCATCCATGCCAG
GTGAAGTACGACTTCGTTGGACGACTAGAAACCCTGGAAACAGATGCGGAGCACCTGCTG
AAGCTTCTGGAGGTGGATCATCTGGTACGCTTCCCTTCAGGGGCTCGAAACCGAACTGCG
GCCAGCTGGGAAAGAGACTGGTTTGCGCAGATTCCCATGACAATGAGGAGAGAACTGTAC
AGGCTGTACGAACCAGACTTTAAGCTGTTTGGCTATCCCAAACCTGACAGCATGCTCCAC
CAGTAG
>XP-033479284.1_lan
ATGGGAACATGGCGTGGTCTGCGGGTGGCATTCATCCTGGGGTCTTTGTTCATGATTCTG
CTGATCATCGTGTACTGGGACGATGTCGGGGGCTTCAACCTCTACCCGCTGCAGGAGCCC
AAACGTGAGTCGCTTCACCCTCAGACGACCACCGGGCCCTCACACTCCACGTCCACCAGC
AGAGCCAAGACCGGTTCTTTCTCCACTGTCCTCACTACTGCTCCCAGTCCAACACTGGTA
CCTGACGAGACAGGTGGAACAGCTGAGGAGCATACAGAGGAGGAGTGGATG---------
---------------------------------------------------------GAT
GATAGGGAGCAGGAGGCAAGGAAGCAGAGCATCATGGATGTGTGTTCAGGAAAGGATGCT
GTTGAATTCCCAGGGAGGATTCGGGCATTTGAGCAGATCCCCAACAGGGAACTGGATCAC
CTGATAGTGGATGACACTCACCAGATTATCTACTGCTACGTTCCCAAGGTGGCGTGCACC
AACTGGAAGAGAGTGATGGTGGTTCTGTCTCAGTCTCTGATTTCGCCCTCCTCGGGAAAA
CCTTACACTGACCCAGAGGCTGTACCTCCTGACGTCGTACACAACTCCTCTCTCCACCTC
ACTTTTGCCAAGTTTTGGCGCCATTATGGTTCTCTCTCCCGCCACCTGATGGCACTCAAG
CTCCAGAACTACACCAAGTTTCTGTTTGTACGAGACCCTTTTGTTCGTCTTATCTCAGCC
TTCAGGAACAAGTTTGGAAAGCCTAACGAGGACTTCTACAAGCAGTTTGGTTCTGTCATG
CTGCGTCGTTATGGTAATGTGTCAGGCAGTTTGCCAGCGACAGCGGCTGAGGCGTTCGCA
GCAGGAATCAAACCAACATTTCAGCAGTTTATCACGTACCTGCTGGATCCAGAGACGGAG
AGGGAGAGTATCTTCAATGAACACTGGCGGCAGGTGTACCGTCTGTGCCATCCATGCCAG
GTGAAGTACGACTTCGTTGGACGACTAGAAACCCTGGAAACAGACGCGGAGCACCTGCTG
AAGCTTCTGGAGGTGGATCATCTGGTACGCTTCCCTTCAGGGGCTCGAAACCGAACTGCG
GCCAGCTGGGAAAGAGACTGGTTTGCGCAGATTCCCATGACAATGAGGAGAGAACTGTAC
AGGCTGTACGAACCAGACTTTAAGCTGTTTGGCTATCCCAAACCTGACAGCATGCTCCAC
CAGTAG
>OF05605-RA_aka
ATGGGAACATGGCGTGGTCTGCGGGTGGCGTTCATCCTGGGGTCTTTGTTCATGATTCTG
CTGATCATCGTGTACTGGGACGATGTCGGGGGCTTCAACCTCTACCCGCTGCAGGAGCCC
AAACGTGAGTCGCTTCACCCTCGGACGACAACCGGGCCCTTACACTCTACGTCCACCAGC
AGAGCCAAGACCGGTTCTTTCTCCACTGTCCTCACTACTGCTCCCAGTCCAACACTAGTC
CCCGAGGAGACAGGTAGAGCAGCTGAGGAGCATACAGAGGAGGTGTGGACGGAAAAACAT
GAACAGAGGAAGGAGGAAACAAGGGAGGATGAAGAGAAGGGGAGGAGTCTTACTGCAGAT
GATAGGGAGCAGGAGGCGAGGAAGCAGAGTATCATGGATGTGTGTTCAGGAAAGGATGCT
GTTGAATTCCCAGGGAGGACTCGGGCATTTGAGCAGATCCCCAACAGGGAGCTGGATCAC
CTGATAGTGGACGACACTCACCAGATTATCTACTGCTACGTTCCCAAGGTGGCGTGCACC
AACTGGAAGAGAGTGATGGTGGTTCTGTCTCAGTCTCTGATTTCGCCCTCCTCAGGAAAA
CCTTACACTGACCCAGAGGCTGTACCTCCTGACGTAGTACACAACTCCTCTCTCCACCTC
ACCTTTGCCAAGTTTTGGCGCCATTATGGTTCTCTCTCCCGCCACCTGATGGCACTCAAG
CTCCAGCACTACACCAAGTTTCTGTTTGTACGAGACCCTTTTGTTCGTCTTATCTCAGCC
TTCAGGAACAAGTTTGGAAAGCCTAATGAGGACTTCTACAAGCAGTTTGGTTCTGTCATG
CTGCGTCGTTATGGTAATGTGTCGGGCAGTTTGCCAGCGACAGCGGCTGAGGCGTTCGCA
GCAGGAATCAAACCAACATTTCAGCAGTTTATCACGTACCTGCTGGATCCAGAGACTGAG
AGGGAGAGTATCTTCAATGAACACTGGCGGCAGGTGTACCGTCTGTGCCATCCATGCCAG
GTGAAGTACGACTTCGTTGGACGACTAGAAACCCTGGAAACAGACGCGGAGCACCTGCTG
AAGCTTCTGGAGGTGGATCATCTGGTACGCTTCCCTTCAGGGGCTCGAAACCGAACTGCG
GCCAGCTGGGAAAGAGACTGGTTTGCGCAGATTCCCATGACAATGAGGAGAGAACTGTAC
AGGCTGTATGAACCAGACTTTAAGCTGTTTGGCTACCCCAAACCTGACAGCATGCTCCAC
CAGTAG
>Ecy-GLEAN-10023311_Ecy
ATGGGAACATGGCGTGGTCTGCGGGTGGCGTTCATCCTGGGGTCTTTGTTCATGATTCTG
CTGATCATCGCGTACTGGGACGATGTCGGCGGCTTCAACCTCTACCCGCTGCAGGAGCCC
AAACATGAGTCACTTCACGCTCGGACGACCTCCGGGCCCTCACACTCTACGTCCACCAAC
------------------------ACTGTCCTCACTACTGCTCCCAGTCCAACACTGGTC
CCAGAGGAGACAGGTGGAGCAGCTGAGGAGCATACAGAGGAGGAGGAAACA---------
---------------------AGGGAGAATGAAGAGAAGGGGAGGAGTCTTACTGCAGAT
GATAGGGAGCAGGAGGCGAGGAAGCAGAGTATCATGGATGTGTGTTCAGGAAAGGATGCT
GTTGAATTCCCAGGGAGGACTCGGGCATTTGAGCAGATCCCCAACAGGGAGCTGGATCAC
CTGATAGTGGACGACACTCACCAGATTATCTACTGCTACGTTCCCAAGGTGGCGTGCACC
AACTGGAAGAGAGTGATGGTGGTTCTGTCTCAGTCTCTGATTTCGCCCTCTTCAGGAAAA
CCTTACACTGACCCAGAGGCTATACCTCCTGACGTCGTACACAACTCCTCTCTCCACCTC
ACCTTTGCCAAGTTTTGGCGCCATTACGGTTCTCTCTCCCGCCACCTGATGGCACTCAAG
CTCCAGCACTACACCAAGTTTCTGTTTGTACGAGACCCTTTTGTTCGTCTTATCTCAGCC
TTCAGGAACAAGTTTGGAAAGCCTAATGAGGACTTCTACAAGCAGTTTGGTTCTGTCATG
CTGCGTCGTTATGGTAATGTGTCGGGCAGTTTGCCAGCGACAGCGGCTGAGGCGTTCGCA
GCAGGAATCAAACCAACATTTCAGCAGTTTATCATGTACCTGCTGGATTCAGAGACTGAG
AGGGAGAGTATCTTCAATGAACACTGGCGGCAGGTGTACCGTCTGTGCCATCCATGCCAG
GTGAAGTACGACTTCGTTGGACGACTAGAAACCCTGGAAACAGACGCGGAGCACCTGCTG
AAGCTTCTGGAGGTGGATCATCTGGTACGCTTCCCTTCAGGAGCTCGAAACCGAACTGCG
GCCAGCTGGGAAAGAGACTGGTTTGCGCAGATTCCCATGACAATGAGGAGAGAACTGTAC
AGGCTGTACGAACCAGACTTTAAGCTGTTTGGCTACCCCAAACCTGACAGCATGCTCCAC
CAGTAG
