# Supplementary material for: Chromosome-Level Genome Assembly of the Speckled Blue Grouper (Epinephelus cyanopodus) Provides Insight into Its Adaptive Evolution
Source: Biology (Basel). 2022 Dec 13;11(12):1810. doi: 10.3390/biology11121810 (PMC9775623; doi:10.3390/biology11121810)
Supplement: Supplementary file 1 [file biology-11-01810-s001.zip › Supplemental Data/HO01818.align]

>Ecy-GLEAN-10023320_Ecy
ATGGGTCGG---------------------------------------------TCTGGG
------------------------------------------------------------
----------------------------------------------CTGG-GCAAAC---
-------ACAGGAGCTC----------CCCCCTGCGGTGTGGTCGAGCGGTACAGTCCAG
CTCTAAAGGTGGGGACTGGCCTCAGG----------------------------------
--------------------------------------------------------TAAG
GTGGCTGTCAGTCATTGCC------------ATGGAGACCACCTCTAC-----CTGCGTT
GTCACC-------------------------------------------------AGCGC
C-------------------------ACCCCCATTGCC----------------------
----------------------------------------------AGTGATTCAACC--
------------------------------------------------------------
------------------------------------------------------------
------------------------------------------------------------
------------------------------------------------------------
------------------------------------------------------------
------------------------------------------------------------
------------------------------------------------------------
---------------------------------------------GATATTAATGCTCAG
GCTCGTAAGCTCCAGAGGAACAGGGCGAAGGGGACTCTGACCCTGCCCCGGTCCAGCAAC
TCATCCTTCTGCCGCAGCCTCAGTGAGACCAGCCTCAACCAGCTGGGCGTCGGAGATGAA
CCCAAGCGTTATTACTCCACCCTGCCAGGGCCCTTAAGGGGTAGAGAACGTGAGGTGGCC
TCCAGTGGCCGGAGGAAAGAGGAGGGGAGTCAGGGAGGAGGAGGCGTGAGGCACTCACTT
TACCAGTCCCCGCACCTCCTGCTGCTACAGGGATACAATCGGCAGGACTGCTTAGTGTAC
CTGCTGAACAGAGAGCAGCACACAGTTGGTCAGGAGACTCCGTCAGCTCGCCCCAACATC
TGCCTCTTCTCTCCTGACATCCTGCCTCTCCACTGCCGCCTGCGCCGAGTCCCTGCACCC
CGTCGTCATGCCAACAACAACAAGGGAGAGGAGACGGCGGAGAGCCAGCGGTCCTGTGTT
GCTGTTGAGCCTGTGCTCCACGCCACAGTTCTGGTGAACTTTTCCCGCTGTGAGCGCTCC
ACCACGCTGCGACACGGTGACCTCCTCTCCTTCGGAGCGCATTACATCTTCTTGTACAAG
GACCCCGCGGGCGCTAAGCCTTTGCCTGCTCAGACCTTGGCACGCCTTAGGTCCCTGGGG
CAGCTTTACGATGCAGGGGTGGAGGAGGGAGAGGGCGGCGCTCAGACTTGTAAGATGTGT
GGTTCTGTGCTGAAGGACAGAGCGGTACAGGCGTTGAGTGTTCCTGCAATCAGACGCAGC
TTCAAACCTCACCTGGTAAAACCCCGCTGTGGGGGGACAGCGACAGGAGCACCCCTTAGT
GTGTCAGGAGGGGAAGGAGGAGGAG------GAGGAGGAGGAGGAAGAGGAGGAGGAGGT
CAGAAAAGAAGGCTACAACTGGAGTTTGACCAGGCTCATGAAGACCAGCTATTGAACAGG
ATTGTGTCTCTCATAGAACCTGGAGGAGACGACCACAAACTGACGCCTGCCTACCTGCTG
TGTCTGTGCATACAACACTCTGCCTCAACCTTCCCACCTGGGAGCTTTGGAAAACTGCTG
CTCAAGATTGTCAGACGAATCCAGACCATTGCGTGGGAGAAGACAAAGGAGCTGGCTCAG
AAGCAAGCTCAGCACCAGGACCCGGCCTCCCTGTCTCTCCTTAGTATCTCAGACTTAATC
CCAGACCTGCAAACCATCTTCTTCTGGATGTCCAACTCCATCGAGATCCTCTACTTCATA
CAGCAACGAGCGCCAGCGTATACACACAGCATAGAGACACTGCAAGGGTCAAAGGAGTCA
TTGCTATCGGCGACCATATCAGCCAATGAGGAGGCAATGACTATCTTGGAAGAAGTGATC
ATGTACACTTTCCAGCAATGTGTCTACTATATCACCA-----------------------
------------------------------------------------------------
----------------------------------AGGTGTTTCAGAACGCCCAGGAGCTG
TTGCAAGGCTACCAGGTCCACCCGGAGATTCAGGCTCAGATGTTCGCCTACCTCTTCTTC
TTCTCCAACGTGTCTCTGTTTAACCAGCTAATGGACAAAGGTCCATCTCGGGGTTGGTTC
CAGCGCTCGAAGGTGTTGCAGATTCAGGCGTGTTTGCGAATGGTCATGGAGTGGGCAAGC
AGGTCTGGTCTGGGACATCTGGCTGAAAAGTTCTTCACCAAACTCAACAGCACTGTGTCC
ATACTGGCCACGGCCCCACAACAGCTTACACAGTTGAGTTGGCGAGCTTTGTCCAGTGAG
CACCCAGCTCTGAAACCTGTCCAGCTGCACAGGATTCTCACCCAGTACCAGCTCACAGCA
GAGATAGGCCCGGTCCCAACATGGCAACCCAGCAGCGAGGACGAGGCGTACATTTACAGA
ACAGTGGACCTCCTGGAGAGCTTTGAGAACCACCCTCCCATAGTGCTGCCCAGTGCCGGC
TTCAGAGTGGACTTGGACAGCGAGTGCGTGGAAGACAGCATTTACAGACAGCTGCTCTAC
ATCCGCCACTACCTGTGGGGGCTGCGCACCAAGACGCAAACACACAGCAGCGCCCCTGGC
GTGCACACGCACTCCAACGGCACCAACACAGCTGACTGGCCTGACGTTCAGACCTCATCC
TGTCTTCTCACGTCTTTCTGTCCCATCCCGACACAGAGGGAGTTGCTGCCTCCGGCCCAC
AGCAGTCCCCGCTCTGGGGTTCCTGGGGACGAGGTGACGGCAGAGACAGGAGAGGAGAGA
GGACGGGAAAGACCCCCAGGCCAATCGCACATACACAGCCTCAGAAGGAACGGCATCATC
CACCACACTCGCACAGCAAATCCAGACCCGTCCTGCCTCTTAACCCCTCCCAACACCCCA
CTGTACCCAGAAGGAGGAGGAGGAGGAGGAGGAGGAGGAGGGCAGATCATAGGCCCCAAC
ACCCAGACTAACGGCTGCACCAGCAGAACTGTGGCAGAGTGTAAAAAGGCCAATGGACTC
ATCACCAACGGGCTGGAGGGGTGTATAAGTGGGTGTGAGTTTCCTTTCCCTGTATCCTCC
CCTGGCGCCCCTCCCCTTCCTGATGACTTGTGTGTGGTGTTTGTAGTGGAACTGGACAAG
GGACCCTACGGACTGGGCATGGGACTTATAGACGGCCTGCACACTCCCCTCAACGCTCCA
GGCATTTACATCCGGACTCTGATCCCTGACGGACCTGCTGCCTCCGACGGCAGACTGAGG
ATCGGAGATCGCATCCTGGCTGTGAACGGGACCAGTCTGATAGGAGCAGACTACCAGAGC
GCAGTGGATCTGATTCGTCTGGGAGGAGGTCGCCTACGTTTCCTGGTGGCCAAGTCTGAC
CCCGACATCTCAGAGAAGATCAGTGCCTCGTCCTGCTGA
>OF05614-RA_aka
ATGAGTTGTGGAGTTTGTGAAGCCAACAGCAGCATCATGTTCTACGGTTCTTCCTCTGGG
GCCAGTATGTCCCTGCCATCCAAGAGCCGTCTGAAACGCCAGAGCAGGACCTTCACACAG
GTCCTGTACCGCACTCTAAGTTACAGAGACCGTGTCCCTGTAGAAACTGGAACAAACACT
CGTGGGGACCGGCGCTCGACTACTGAACCCCCAGAGCGGCCGGCGGACGATCCAGCTGAA
CTCTCCACGCAGAGCTCAGCCCCCGGGGTGCTGAAGATCTTTGGAGATGAAATTTGTGCT
GGTGCCAACTACAAGAGCGTCCTGGCCACGCCGCGCTCCAGTGCGCAGGAGCTGGTCAAA
GAGGCACTCGAGCGTTACTCTCTAAACAAGAACGCTGCCCACTCTTACGTCCTGTGCGAT
GTGATCGGGCGTTTGGAGGGGGGTGGCGGGATAGGAGGAGGGGGATGGCGAACCGAGTGC
CTGCGTGCGCTTGGAGACAATGAAAAGCCGCTGTTGCTTCAAGAGCTGTGGAAACCCAGA
GAGGGACACGCTCGCCGGTTTGAGCTGCGCAGGAGAGCAGAGGTGGAGGAATTCAACGCC
AAGGACAAGGACACCATCACTGCT------------------------------------
------------------------------------------------------------
------------------------------------------------------------
------------------------------------------------------------
------------------------------------------------------------
------------------------------------------------------------
------------------------------------------------------------
---------------------------------------------GATATTAATGCTCAG
GCTCGTAAGCTCCAGAGGAACAGGGCGAAGGGGACTCTGACCCTGCCCCGGTCCAGCAAC
TCATCCTTCTGCCGCAGCCTCAGTGAGACCAGCCTCAACCAGCTGGGCGTCGGAGATGAA
CCCAAGCGTTATTACTCCACCCTGCCAGGGCCCTTAAGGGGTAGAGAACGTGAGGTGGCC
TCCAGTGGCCGGAGGAAAGAGGAGGGGAGTCAGGGAGGAGGAGGGGTGAGGCACTCGCTT
TACCAGTCCCCGCACCTCCTGCTGCTACAGGGATACAATCGGCAGGACTGCTTAGTTTAC
CTGCTGAACAGAGAGCAGCACACAGTTGGTCAGGAGACTCCGTCAGCTCGCCCCAACATC
TGCCTCTTCTCTCCTGACATCCTGCCTCTCCACTGCCGCCTGCGCCGAGTCCCCGCACCC
CGTCGTCATGCCAACAACAACAAGGGAGAGGAGACGGCGGAGAGCCAGCGGTCCTGTGTT
GCTGTTGAGCCTGTGCTCCACGCCACAGTTCTGGTGAACTTTTCCCGCTGCGAGCGCTCC
ACCACGCTGCGACACGGTGACCTCCTCTCCTTTGGAGCGCATTACATCTTCTTGTACAAG
GACCCCGCGGGCGCTAAGCCTTTGCCTGCTCAGACCTTGGCACGCCTTAGGTCCCTGGGG
CAGCTTTACGATGCAGGGGTGGAGGAGGGAGAGGGCGGCGCTCAGACTTGTAAGATGTGT
GGTTCTGTGCTGAAGGACAGAGCGGTACAGGCGTTGAGTGTTCCTGCAATCAGACGCAGC
TTCAAACCTCACCTGGTAAAACCCCGCTGTGGGGGGACAGCGACAGGAGCACCCCTTAGT
GTGTCAGGAGGGGAAGGAGGAGGAG------GAGGAGGAGGAGGAAGAGGAGGAGGAGGT
CAGAAAAGAAGGCTACAGCTGGAGTTTGACCAGGCTCATGAAGACCAGCTATTGAACAGG
ATTGTGTCTCTCATAGAACCTGGAGGAGACGACCACAAACTGACGCCTGCCTACCTGCTG
TGTCTGTGCATACAACACTCCGCCTCAACCTTCCCACCTGGGAGCTTTGGAAAACTGCTG
CTCAAGATTGTCAGACGAATCCAGACCATTGCGTGGGAGAAGACAAAGGAGCTGGCTCAG
AAGCAAGCTCAGCACCAGGACCCGGCCTCCCTGTCTCTCCTTAGTATCTCAGACTTAATC
CCAGACCTGCAAACCATCTTCTTCTGGATGTCCAACTCCATCGAGATCCTCTACTTCATA
CAGCAACGAGCGCCAGCGTATACACACAGCATAGAGACACTGCAAGGGTCAAAGGAGTCG
TTGCTATCGGCGACCATATCAGCCAATGAGGAGGCAATGACTATCTTGGAAGAAGTGATC
ATGTACACTTTCCAGCAATGTGTCTACTATATCACCAAGGCTCTTTATGTAGTGTTACCA
GGTTTGTTGGATTGTAATCCATTCCCAGTCGACAGCTCTGAGCCCTGCTGGAAAGGAGGT
GTAGGGTTTCCTGAACCTGTGCGCAGGGTCTTGCAGGTGTTTCAGAATGCCCAGGAGCTG
TTGCAAGGCTACCAGGTCCACCCGGAGATTCAGGCTCAGATGTTCGCCTACCTCTTCTTC
TTCTCCAACGTGTCTCTGTTTAACCAGCTAATGGACAAAGGTCCATCTCGGGGTTGGTTC
CAGCGCTCAAAGGTGTTGCAGATTCAGGCGTGTTTGCGAATGGTCATGGAGTGGGCAAGC
AGGTCTGGTCTGGGACATCTGGCTGAAAAGTTCTTCACCAAACTCAACAGCACTGTGTCC
ATACTGGCCACGGCCCCACAACAGCTTACACAGTTGAGTTGGCGAGCTTTGTCCAGTGAG
CACCCGGCTCTGAAACCTGTCCAGCTGCACAGGATTCTCACCCAGTACCAGCTCACAGCA
GAGATAGGCCCGGTCCCAACATGGCAACCCAGCAGCGAGGACGAGGCGTACATTTACAGA
ACAGTGGACCTCCTGGAGAGCTTTGAGAACCACCCTCCCATAGTGCTGCCCAGTGCCGGC
TTCAGAGTGGACTTGGACAGCGAGTGCGTGGAAGACAGCATTTACAGACAGCTGCTCTAC
ATCCGCCACTACCTGTGGGGGCTGCGCACCAAGACGCAAACACACACCAGCGCCCCTGGC
GTGCACACGCACTCCAACGGCACCAACACAGCTGACTGGCCTGACGTT------------
---------------------------------CAGAGGGAGTTGCTGCCTCCGGCCCAC
AGCAGTCCCCGCTCTGGGGTTCCTGGGGACGAGGTGACGGCAGAGACAGGAGAGGAGAGA
GGACGGGAAAGACCCCCAGGCCAATCGCACACACACAGCCTCAGAAGGAACGGCATCATC
CACCACACTCGCACAGCAAATCCAGACCCGTCCTGCCTCTTAACCCCTCCCAACACCCCG
CTGTACCCAGA------------------AGGAGGAGGAGGGCAGATCATAGGCCCCAAC
ACCCAGACTAACGGCTGCACCAGCAGAACTGTGGCAGAGTGTAAAAAGGCCAATGGACTC
ATCACCAATGGGCTAGAGGGGTGTATTAGTGGGTGTGAGTTTCCTTTCCCTGTATCCTCC
CCTGGCGCCCCTCCCCTTCCTGATGACTTGTGTGTGGTGTTTGTAGTGGAACTGGACAAG
GGACCCTACGGACTGGGCATGGGACTTATAGACGGCCTGCACACTCCTCTCAACGCTCCA
GGCATTTACATCCGGACTCTGATCCCTGACGGACCTGCTGCCTCCGATGGCAGACTGAGG
ATCGGAGATCGCATCCTGGCTGTGAACGGGACCAGTCTGATAGGAGCAGACTACCAGAGC
GCAGTGGATCTGATTCGTCTGGGAGGAGGTCGCCTACGTTTCCTGGTGGCCAAGTCCGAC
CCCGACATCTCAGAGAAGATCAGTGCCTCGTCCTGCTGA
>XP-033480422.1_lan
------------------------------------ATGTTCTACGGTTCTTCCTCTGGG
GCCAGTATGTCCCTGCCGTCCAAGAGCCGCCTGAAACGCCAGAGCAGGACCTTCACACAG
GTCCTGTACCGCACTCTGAGTTACAGAGACCGTGTCCCGGTAGAAACTGGAACAAACACT
CGTGGGGACCGGCGCTCGACTACTGAACCCCCAGAGCGGCCGGCAGACGATCCAGCTGAA
CTCTCCACGCAGAGCTCAGCCCCCGGGGTGCTGAAGATCTTTGGAGATGAAATTTGTGCC
GGTGCCAACTACAAGAGCGTCCTGGCCACACCGCGCTCCAGTGCACAGGAGCTGGTCAAA
GAGGCACTCGAGCGTTACTCTCTCAACAAGAACGCTGCCCACTCTTACGTCCTGTGCGAT
GTGATCGGGCGTTTGGAGGGGGGTGGCGGGATAGGAGGAGGGGGATGGCGAACCGAGTGC
CTGCGTGCGCTTGGGGACAATGAAAAGCCGCTGTTGCTTCAAGAGCTGTGGAAACCCAGA
GAGGGACACGCTCGCCGGTTTGAGCTGCGCAGGAGAGCAGAGGTGGAGGAATTCAACGCC
AAGGATAAGGACACCATCACTGCT------------------------------------
------------------------------------------------GGGCCCAAAACC
TCCCAATTCCTGGCGGCTCTAATGGGTCGGTCCGGGCTGAGCAAACACAGGAGCTCCCCC
CTGCGGTGTGGTCGAGCGGTACAGTCCAGCTCTAAA------------------------
------------------------------------------------------------
------------------------------------------------------------
------------------------------------------------------------
---------------------------------------------GATATTAATGCTCAG
GCTCGTAAGCTCCAGAGGAACAGGGCAAAAGGGACTCTGACCCTGCCCCGGTCCAGCAAC
TCATCCTTCTGCCGCAGCCTCAGTGAGACCAGCCTCAACCAGCTGGGTGTCGGAGATGAG
CCCAAGCGTTATTACTCCACCCTGCCAGGGCCCTTAAGGGGTAGAGAACGTGAGGTGGCC
TCCAGTGGCCGGAGGAAAGAGGAGGGGAGTCAGGGAGGAGGAGGGGTGAGGCACTCGCTT
TACCAGTCCCCACACCTCCTGCTGCTACAGGGATACAACCGGCAGGACTGCTTAGTGTAC
TTGCTGAACAGAGAGCAGCACACAGTCGGTCAGGAGACTCCGTCAGCTCGCCCCAACATC
TGCCTCTTCTCTCCTGACATCCTGCCTCTCCACTGCCGCCTGCGCCGAGTCCCCGCACCC
CGTCGTCATGCCAACAATAACAAGGGAGAGGAGCCGGCGGAGAGCCAGCGGTCCTGTGTT
GCTGTTGAGCCTGTGCTCCACGCCACAGTTCTGGTGAACTTTTCCCGCTGCGAGCGCTCC
ACCACGCTGCGACACGGTGACCTCCTCTCCTTTGGAGCGCATTACATCTTCTTGTACAAG
GACCCCGCGGGCGCTAAGCCTTTGCCTGCTCAGACCTTGGCACGCCTTAGGTCCCTGGGG
CAGCTTTACGATGCAGGGGTGGAGGAGGGAGAGGGCGGCACTCAGACTTGTAAGATGTGT
GGTTCTGTGCTGAAGGACAGAGCGGTACAGGCGTTGAGTGTTCCTGCAATCAGACGCAGC
TTCAAACCTCACCTGGTAAAACCCCGCTGTGGGGGGACAGCGACAGGAGCACCCCTTAGT
GTGTCAGGAGGGGAAGGAGGAGGAGGAG---GAGGAGGAGGAGGAGGAAGAGGAGGAGGT
CAGAAAAGAAGGCTACAGCTGGAGTTTGACCAGGCTCATGAAGACCAGCTATTGAACAGG
ATTGTGTCTCTCATAGAACCTGGAGGAGACGACCACAAACTGACGCCTGCCTACCTGCTG
TGTCTGTGCATACAACACTCTGCCTCAACCTTCCCACCTGGGAGCTTTGGAAAACTGCTG
CTCAAGATTGTCAGACGAATCCAGACCATCGCATGGGAGAAGACAAAGGAGCTGGCTCAG
AAGCAAGCTCAGCACCAGGACCCGGCCTCCCTGTCTCTCCTTAGTATCTCAGACTTAATA
CCAGACCTGCAAACCATCTTCTTCTGGATGTCCAACTCCATCGAGATCCTCTACTTCATA
CAGCAACGAGCGCCAGCGTACACACACAGCATAGAGACACTGCAAGGGTCAAAGGAGTCG
TTGCTATCGGCGACCATATCAGCCAATGAGGAGGCAATGACTATCTTGGAAGAAGTGATC
ATGTACACTTTCCAGCAATGTGTCTACTATATCACCAAGGCTCTTTATGTAGTGTTACCA
GGTTTGTTGGACTGTAATCCATTCCCAGTCGACAGCTCTGAGCCTTGCTGGAAAGGAGGT
GTAGGGTTTCCTGAACCTGTGCGCAGGGTCTTGCAGGTGTTTCAGAATGCCCAGGAGCTG
TTGCAAGGCTACCAGGTCCACCCGGAGATTCAGGCTCAGATGTTCGCCTACCTCTTCTTC
TTCTCCAACGTGTCGCTGTTTAACCAGCTAATGGACAAAGGTCCATCTCGGGGTTGGTTC
CAGCGCTCGAAGGTGTTGCAGATTCAGGCGTGTCTGCGAATGGTCATGGAGTGGGCGAGC
AGGTCTGGTCTGGGACATCTGGCTGAAAAGTTCTTCACCAAACTCAACAGCACTGTGTCC
ATACTGGCCACGGCCCCACAACAGCTCACACAGTTGAGTTGGCGAGCTTTGTCCAGTGAG
CACCCGGCTCTGAAACCTGTCCAGCTGCACAGGATTCTCACCCAGTACCAGCTCACAGCA
GAGATAGGTCCGGTCCCAACATGGCAACCCAGCAGTGAGGATGAGGCGTACATTTACAGA
ACAGTGGACCTCCTGGAGAGCTTTGAGAACCACCCTCCCATAGTGCTGCCCAGTGCCGGC
TTCAGAGTGGACTTGGACAGCGAGTGCGTTGAAGACAGCATCTACAGACAGCTGCTCTAC
ATCCGCCACTACCTGTGGGGGCTGCGCACCAAGACGCAAACACACACCAGTGCCCCTGGT
GTGCACACGCACTCCAACGGCACCAACACAGCTGACTGGCCTGACGTT------------
---------------------------------CAGAGGGAGTTGCTGCCTCCGGCCCAC
AGCAGTCCCCGCTCTGGGGTTCCTGGGGACGAAGTGACGGCAGAGACAGGAGAGGAGAGA
GGACGGGAAAGACCCCCAGGCCAATCGCACACACACAGCCTCAGAAGGAACGGCATCATC
CACCACACTCGCACAGCAAATCCAGACCCATCCTGCCTCTTAACCCCTCCCAACACCCCG
CTGTACCCAGA------------AGGAGGAGGAGGGGGAGGGCAGATCATAGGCCCCAAC
ACCCAGACTAACGGCTGCACCAGCAGAACTGTGGCAGAGTGTAAAAAGGCCAATGGACTC
ATCACCAACGGGCTAGAGGGGTGTATTAGTGGGTGTGAGTTTCCTTTCCCTGTATCCTCC
CCTGGCGCCCCTCCCCTTCCTGATGACTTGTGTGTGGTGTTTGTAGTGGAACTGGACAAG
GGACCCTACGGACTGGGCATGGGACTTATAGACGGCCTGCACACTCCTCTCAACGCTCCA
GGCATTTACATCCGGACTCTGATCCCTGACGGACCTGCTGCCTCCGACGGCAGACTGAGG
ATCGGAGATCGCATCCTGGCTGTGAACGGGACCAGTCTGATAGGAGCAGACTACCAGAGC
GCGGTGGATCTGATTCGTCTGGGAGGAGGTCGCCTACGTTTCCTGGTGGCAAAGTCCGAC
CCCGACATCTCAGAGAAGATCAGTGCCTCATCCTGCTGA
>C.altivelis-GLEAN-10025933_alt
------------------------------------ATGTTCTACGGTTCTTCCTCTGGG
GCCAGTATGTCCCTGCCATCCAAGAGCCGCCTGAAACGCCAGAGCAGGACCTTTACACAG
GTCCTGTACCGCACTCTGAGTTACAGAGACCGTGTCCCAGTAGAAACTGGAACAAACACT
CGTGGGGACCGGCGCTCGACTACTGAACCCCCAGAGCGGCCGGCAGATGATCCAGCTGAA
CTCTCCACGCAGAGCTCAGCCCCCGGGGTGCTGAAGATCTTTGGAGATGAAATTTGTGCC
GGTGCCAACTACAAGAGCGTCCTGGCCACACCGCGCTCCAGTGCACAGGAGCTGGTCAAA
GAGGCACTCGAGCGTTACTCTCTCAACAAGAACGCTGCCCACTCTTACGTCCTGTGCGAT
GTGATCGGGCGTTTGGAGGGGGGTGGCGGGATAGGAGGAGGGGGATGGCGAACCGAGTGC
CTGCGTGCGCTTGGGGACAATGAAAAGCCGCTGTTGCTTCAAGAGCTGTGGAAACCCAGA
GAGGGACACGCTCGCCGGTTTGAGCTGCGCAGGAGAGCAGAGGTGGAGGAATTCAACGCC
AAGGATAAGGACACCGTCACTGCT------------------------------------
------------------------------------------------GGGCCCAAAACC
TCCCAATTCCTGGCGGCTCTAATGGGTCGGTCTGGGCTGGGCAAACACAGGAGCTCCCCC
CTGCGGTGTGGTCGAGCGGTACAGTCCAGCTCTAAA------------------------
------------------------------------------------------------
------------------------------------------------------------
------------------------------------------------------------
---------------------------------------------GATATTAATGCTCAG
GCTCGTAAGCTACAGAGGAACAGGGCGAAAGGGACTCTGACCCTGCCCCGGTCCAGCAAC
TCATCCTTCTGCCGCAGCCTCAGTGAGACCAGCCTCAACCAGCTGGGCATCGGAGATGAG
CCCAAGCGTTATTACTCCACCCTGCCAGGGCCCTTAAGGGGTAGAGAACGTGAGGTGGCC
TCCAGTGGCCGGAGGAAAGAGGAGGGGAGTCAGGGAGGAGGAGGGGTGAGGCACTCGCTT
TACCAGTCCCCGCACCTCCTGCTGCTACAGGGATACAACCGGCAGGACTGCTTAGTGTAC
CTGCTGAACAGAGAGCAGCACACAGTCGGTCAGGAGACTCCGTCAGCTCGCCCCAACATC
TGCCTCTTCTCTCCTGACATCCTGCCTCTCCACTGCCGCCTGCGCCGAGTCCCCGCACCC
CGTCGTCATGCCAACAATAACAAGGGAGAGGAGCAGGCGGAGAGCCAGCGGTCCTGTGTT
GCTGTTGAGCCTGTGCTCCACGCCACAGTTCTGGTGAACTTTTCCCGCTGCGAGCGCTCC
ACCACGCTGCGACACGGTGACCTCCTCTCCTTCGGAGCGCATTACATCTTCTTGTACAAG
GACCCCGCGGGCGCTAAGCCTTTGCCTGCTCAGACCTTGGCACGCCTTAGGTCCCTGGGG
CAGCTTTACGATGCAGGGGTGGAGGAGGGAGAGGGCGGCAGTCAGACTTGTAAGATGTGT
GGTTCTGTGCTGAAGGACAGAGCGGTACAGGCATTGAGTGTTCCTGCAATCAGACGCAGC
TTCAAACCTCACCTGGTAAAACCCCGCTGTGGGGGGACAGCGACAGGAGCACCCCTTAGT
GTGTCAGGAGGGGAAG---------------GAGGAGGAGGAGGAGGAAGAGGAGGAGGT
CAGAAAAGAAGGCTACAGCTGGAGTTTGACCAGGCTCATGAAGACCAGCTATTGAACAGG
ATTGTGTCTCTCATAGAACCTGGAGGAGACGACCACAAACTGACGCCTGCCTACCTGCTG
TGTCTGTGCATACAACACTCTGCCTCAACCTTCCCACCTGGGAGCTTTGGAAAACTGCTG
CTCAAGATTGTCAGACGAATCCAGACCATCGCATGGGAGAAGACAAAGGAGCTGGCTCAG
AAGCAAGCTCAGCACCAGGACCCGGCCTCCCTGTCTCTCCTTAGTATCTCAGACTTAATC
CCAGACCTGCAAACCATCTTCTTCTGGATGTCCAACTCCATCGAGATCCTCTACTTCATA
CAGCAACGAGCGCCAGCATACACACACAGCATAGAGACACTGCAAGGGTCAAAGGAGTCG
TTGCTATCGGCGACCATATCAGCCAATGAGGAGGCAATGACTATCTTGGAAGAAGTGATC
ATGTACACTTTCCAGCAATGTGTCTACTATATCACCAAGGCTCTTTATGTAGTGTTACCA
GGTTTGTTGGACTGTAATCCATTCCCAGTAGACAGCTCTGAGCCCTGCTGGAAAGGAGGT
GTAGGGTTTCCTGAACCTGTGCGCAGGGTCTTGCAGGTGTTTCAGAACGCCCAGGAGCTG
TTGCAAGGCTACCAGGTCCACCCGGAGATTCAGGCTCAGATGTTCGCCTACCTCTTCTTC
TTCTCCAACGTGTCGCTGTTTAACCAGCTAATGGACAAAGGTCCATCTCGGGGTTGGTTC
CAGCGCTCGAAGGTGTTGCAGATTCAGGCGTGTTTGCGAATGGTCATGGAGTGGGCAAGC
AGGTCTGGTCTGGGACATCTGGCTGAAAAGTTCTTCACCAAACTCAACAGCACTGTGTCC
ATACTGGCCACAGCCCCACAACAGCTCACACAGTTGAGTTGGCGAGCTTTGTCCAGTGAG
CACCCGGCTCTGAAACCTGTCCAGCTGCACAGGATTCTCACCCAGTACCAGCTCACAGCA
GAGATAGGCCCGGTCCCAACATGGCAACCCAGCAGTGAGGATGAGGCGTACATTTACAGA
ACAGTGGACCTCCTGGAGAGCTTTGAGAACCACCCTCCCATAGTGCTGCCCAGTGCCGGC
TTCAGAGTGGACTTGGACAGCGAGTGCGTTGAAGACAGCATCTACAGACAGCTGCTCTAC
ATCCGCCACTACCTGTGGGGGCTGCGCACCAAGACGCAAACACACACCAGCGCCCCTGGT
GTACACACGCACTCCAACGGCACCAACACTGCTGACTGGCCTGACGTT------------
---------------------------------CAGAGGGAGTTGCTGCCTCCGGCCCAC
AGCAGTCCCCGCTCTGGGGTTCCTGGGGACGAGGTGACGGCAGAGACAGGAGAAGAGAGA
GGACGGGAAAGACCCCCAGGCCAATCACACACACACAGCCTCAGAAGGAACGGCATCATC
CACCACACTCGCACAGCAAATCCAGACCCGTCCTGCCTCTTAACCCCTCCCAACACCCCA
TTGTACCCAGA---------AGGAGGAGGAGGAGGGGGAGGGCAGATCATAGGCCCCAAC
ACCCAGACTAATGGCTGCACCAGCAGAACTGTGGCAGAGTGTAAAAAGGCCAATGGACTC
ATCACCAACGGGCTAGAGGGGTGTATTAGTGGGTGTGAGTTTCCTTTCCCTGTATCCTCC
CCTGGCGCCCCTCCCCTTCCTGATGACTTGTGTGTGGTGTTTGTAGTGGAACTGGACAAG
GGACCCTACGGACTGGGCATGGGACTTATAGACGGCCTGCACACTCCTCTCAACGCTCCA
GGCATTTACATCCGGACTCTGATCCCTGACGGACCTGCTGCCTCCGACGGCAGACTGAGG
ATCGGAGATCGCATCCTGGCTGTGAACGGGACCAGTCTGATAGGAGCAGACTACCAGAGC
GCGGTGGATCTGATTCGTCTGGGAGGAGGTCGCCTACGTTTCCTGGTGGCCAAGTCCGAC
CCCGACATCTCAGAGAAGATCAGTGCCTCATCCTGCTGA
>E.fuscoguttatus.32854_fus
------------------------------------ATGTTCTACGGTTCTTCCTCTGGG
GCCAGTATGTCCCTGCCATCCAAGAGCCGCCTGAAACGCCAGAGCAGGACCTTCACACAG
GTCTTGTACCGCACTCTGAGTTACAGAGACCGTGTCCCAGTAGAAACTGGAACAAACACT
CGTGGGGACCGGCGTTCGACTACTGAACCCCCAGAGCGGCCGGCGGACGATCCAGCTGAA
CTCTCCACGCAGAGCTCAGCCCCCGGGGTGCTGAAGATCTTTGGAGATGAAATTTGTGCC
GGTGCCAACTACAAGAGCGTCCTGGCCACACCGCGCTCCAGTGCACAGGAGCTGGTCAAA
GAGGCACTCGAGCGTTACTCTCTCAACAAGAACGCTGCCCACTCTTACGTCCTGTGCGAT
GTGATCGGGCGTTTGGAGGGGGGTGGCGGGATAGGAGGAGGGGGATGGCGAACCGAGTGC
CTGCGTGCGCTTGGGGACAATGAAAAGCCGCTGTTGCTTCAAGAGCTGTGGAAACCCAGA
GAGGGACACGCTCGCCGGTTTGAGCTGCGCAGGAGAGCAGAGGTGGAGGAATTCAATGCC
AAAGATAAGGACACCATCACTGCTGGTGAGGACACACACAGTGACAAACACACACATGTA
GATAGACAGCCTCCTCCCCGCCTCCCTAACCCCTCCCACCCTGCTGTAGGGCCCAAAACC
TCCCAATTCCTGGCGGCTCTAATGGGTCGGTCTGGGCTGGGCAAACACAGGAGCTCCCCC
CTGCGGTGTGGTCGAGCGGTACAGTCCAGCTCTAAAGGTGGGGACTGGCCTCAGGTAGGG
TGGCTGTCAGTCATTGCCATGGAGACCACCTCTACCTGCGTTGTCACCAGCGCCACCCCC
ATTGCCAGTGATTCAACCAGTGTGAATGTGTGTGTGCAGAGCCATCGCATGGCCTCAGAT
TCCTCAAATTCAAGTCATGGGGAGCTGCTCAGCTCACCTTTCATCAGGTTCAGTGTCGTC
AGCTACATGTGCTGCTCCATCCAGCACCATTTACTCCATCTGACTGATATTAATGCTCAG
GCTCGTAAGCTCCAGAGGAACAGGGCGAAAGGGACTCTGACCCTGCCCCGGTCCAGCAAC
TCATCCTTCTGCCGCAGCCTCAGTGAGACCAGCCTCAACCAGCTGGGCGTTGGAGATGAG
CCCAAGCGTTATTACTCCACCCTGCCAGGGCCCTTAAGGGGTAGAGAACGTGAGGTGGCC
TCCAGTGGCCGGAGGAAAGAGGAGGGGAGTCAGGGAGGAGGAGGGGTGAGGCACTCGCTT
TACCAGTCCCCGCACCTCCTGCTGCTACAGGGATACAACAGGCAGGACTGCTTAGTGTAC
CTGCTGAACAGAGAGCAGCACACAGTCGGTCAGGAGACTCCGTCAGCTCGCCCCAACATC
TGCCTCTTCTCTCCTGACATCCTGCCTCTCCACTGCCGCCTGCGCCGAGTCCCCGCACCC
CGTCGTCATGCCAACAATAACAAGGGAGAGGAGCCGGCGGAGAGCCAGCGGTCCTGTGTT
GCTGTTGAGCCTGTGCTCCACGCCACAGTTCTGGTGAACTTTTCCCGCTGCGAGCGCTCC
ACCACGCTGCGACACGGTGACCTCCTCTCCTTTGGAGCGCATTACATCTTCTTGTACAAG
GACCCCGCGGGCGCTAAGCCTTTGCCTGCTCAGACCTTGGCACGCCTTAGGTCCCTGGGG
CAGCTTTACGATGCAGGGGTGGAGGAGGGAGAGAGCAGCACTCAGACTTGTAAGATGTGT
GGTTCTGTGCTGAAGGACAGAGCGGTACAGGCGTTGAGTGTTCCTGCAATCAGACGCAGC
TTCAAACCTCACCTGGTAAAACCCCGCTGTGGGGGGACAGTGACAGGAGCACCCCTTAGT
GTGTCAGGAGGGGAAGGAGGAGGAGGAGGAGGAGGAGGAGGAGGAGGAAGAGGAGGAGGT
CAGAAAAGAAGGCTACAGCTGGAGTTTGACCAGGCTCATGAAGACCAGCTATTGAACAGG
ATTGTGTCTCTCATAGAACCTGGAGGAGACGACCACAAACTGACGCCTGCCTACCTGCTG
TGTCTGTGCATACAACACTCTGCCTCAACCTTCCCTCCTGGGAGCTTTGGAAAACTGCTG
CTCAAGATTGTCAGACGAATCCAGACCATCGCATGGGAGAAGACAAAGGAGCTGGCTCAG
AAGCAAGCTCAGCACCAGGACCCGGCCTCCCTGTCTCTCCTTAGTATCTCAGACTTAATC
CCAGACCTGCAAACCATCTTCTTCTGGATGTCCAACTCCATCGAGATCCTCTACTTCATA
CAGCAACGAGCGCCAGCGTACACACACAGCATAGAGACACTGCAAGGGTCAAAGGAGTCG
TTGCTATCGGCGACCATATCAGCCAATGAGGAGGCAATGACTATCTTGGAAGAAGTGATC
ATGTACACTTTCCAGCAATGTGTCTACTATATCACCAAGGCTCTTTATGTAGTGTTACCA
GGTTTGTTGGACTGTAATCCATTCCCAGTCGACAGCTCTGAGCCCTGCTGGAAAGGAGGT
GTAGGGTTTCCTGAACCTGTGCGCAGGGTCTTGCAGGTGTTTCAGAACGCCCAGGAGCTG
TTGCAAGGCTACCAGGTCCACCCGGAGATACAGGCTCAGATGTTCGCCTACCTCTTCTTC
TTCTCCAACGTGTCGCTGTTTAACCAGCTAATGGACAAAGGTCCATCTCGGGGTTGGTTC
CAGCGCTCGAAGGTGTTGCAGATTCAGGCGTGTTTGCGAATGGTCATGGAGTGGGCGAGC
AGGTCTGGTCTGGGACATCTGGCTGAAAAGTTCTTCACCAAACTCAACAGCACTGTGTCC
ATACTGGCCACGGCCCCACAACAGCTCACACAGTTGAGTTGGCGAGCTTTGTCCAGTGAG
CACCCGGCTCTGAAACCTGTCCAGCTGCACAGGATTCTCACCCAGTACCAGCTCACAGCA
GAGATAGGCCCGGTCCCAACATGGCAACCCAGCAGCGAGGACGAGGCGTACATTTACAGA
ACAGTGGACCTCCTGGAGAGCTTTGAGAACCACCCTCCCATAGTGCTGCCCAGTGCCGGC
TTCAGAGTGGACTTGGACAGCGAGTGCGTTGAAGACAGCATCTACAGACAGCTGCTCTAC
ATCCGCCACTACCTGTGGGGGCTGCGCACCAAGACGCAAACACACACCAGCGCCCCTGGT
GTGCACACGCACTCCAACGGCACCAACACAGCTGACTGGCCTGACGTT------------
---------------------------------CAGAGGGAGTTGCTGCCTCCGGCCCAC
AGCAGTCCCCGCTCTGGGGTACCTGGGGACGAGGTGACGGCAGAGACAGGAGAGGAGAGA
GGACGGGAAAGACCCCCAGGCCAATCGCACACACACAGCCTCAGAAGGAACGGCATCATC
CACCACACTCGCACAGCAAATCCAGACCCGTCCTGCCTCTTAACCCCTCCCAACACCCCG
CTGTACCCAGA------AGGAGGAGGAGGAGGAGGAGGAGGGCAGATCATAGGCCCCAAC
ACCCAGACTAACGGCTGCACCAGCAGAACTGTGGCAGAGTGTAAAAAGGCCAATGGACTC
ATCACCAACGGGCTAGAGGGGTGTATTAGTGGGTGTGAGTTTCCTTTCCCTGTATCCTCC
CCTGGCGCCCCTCCCCTTCCTGATGACTTGTGTGTGGTGTTTGTAGTGGAACTGGACAAG
GGACCCTACGGACTGGGCATGGGACTTATAGACGGCCTGCACACTCCTCTCAACGCTCCA
GGCATTTACATCCGGACTCTGATCCCTGACGGACCTGCTGCCTCCGACGGCAGACTGAGG
ATCGGAGATCGCATCCTGGCTGTGAACGGGACCAGTCTGATAGGAGCAGACTACCAGAGC
GCGGTGGATCTGATTCGTCTGGGAGGAGGTCGCCTACGTTTCCTGGTGGCCAAGTCCGAC
CCCGACATCTCAGAGAAGATCAGTGCCTCATCCTGCTGA
>Epmoa-GLEAN-10019835_moa
ATGGGTCGG---------------------------------------------TCTGGG
------------------------------------------------------------
----------------------------------------------CTGG-GCAAAC---
-------ACAGGAGCTC----------CCCCCTGCGGTGTGGTCGAGCGGTACAGTCCAG
CTCTAAAGGTGGGGACTGGCCTCAGG----------------------------------
--------------------------------------------------------TAGG
GTGGCTGTCAGTCATTGCC------------ATGGAGACCACCTCTAC-----CTGCGTT
GTCACC-------------------------------------------------AGCGC
C-------------------------ACCCCCATTGCC----------------------
----------------------------------------------AGTGATTCAACC--
------------------------------------------------------------
------------------------------------------------------------
------------------------------------------------------------
------------------------------------------------------------
------------------------------------------------------------
------------------------------------------------------------
------------------------------------------------------------
---------------------------------------------GATATTAATGCTCAG
GCTCGTAAGCTCCAGAGGAACAGGGCGAAAGGGACTCTGACCCTGCCCCGGTCCAGCAAC
TCATCCTTCTGCCGCAGCCTCAGTGAGACCAGCCTCAACCAGCTGGGCGTCGGAGATGAG
CCCAAGCGTTATTACTCCACCCTGCCAGGGCCCTTAAGGGGTAGAGAACGTGAGGTGGCC
TCCAGTGGCCGGAGGAAAGAGGAGGGGAGTCAGGGAGGAGGAGGGGTGAGGCACTCGCTT
TACCAGTCCCCGCACCTCCTGCTGCTACAGGGATACAACCGGCAGGACTGCTTAGTGTAC
CTGCTGAACAGAGAGCAGCACACAGTCGGTCAGGAGACTCCGTCAGCTCGCCCCAACATC
TGCCTCTTCTCTCCTGACATCCTGCCTCTCCACTGCCGCCTGCGCAGAGTCCCCGCACCC
CGTCGTCATGCCAACAATAACAAGGGAGAGGAGCCGGCGGAGAGCCAGCGGTCCTGTGTT
GCTGTTGAGCCTGTGCTCCACGCCACAGTTCTGGTGAACTTTTCCCGCTGCGAGCGCTCC
ACCACGCTGCGACACGGTGACCTCCTCTCCTTCGGAGCGCATTACATCTTCTTGTACAAG
GACCCCGCGGGCGCTAAGCCTTTGCCTGCTCAGACCTTGGCACGCCTTAGGTCCCTGGGG
CAGCTTTACGATGCAGGGGTGGAGGAGGGAGAGGGCGGCACTCAGACCTGTAAGATGTGT
GGTTCTGTGCTGAAGGACAGAGCGGTACAGGCGTTGA-----------------------
------------------------------------------------------------
-------------------------------GAGGAGGAGGAGGAGGAAGAGGAGGAGGT
CAGAAAAGAAGGCTACAGCTGGAGTTTGACCAGGCTCATGAAGACCAGCTATTGAACAGG
ATTGTGTCTCTCATAGAACCTGGAGGAGACGACCACAAACTGACGCCTGCCTACCTGCTG
TGTCTGTGCATACAACACTCTGCCTCAACCTTCCCACCTGGGAGCTTTGGAAAACTGCTG
CTCAAGATTGTCAGACGAATCCAGACCATCGCATGGGAGAAGACAAAGGAGCTGGCTCAG
AAGCAAGCTCAGCACCAGGACCCGGCTTCCCTGTCTCTCCTTAGTATCTCAGACTTAATC
CCAGACCTGCAAACCATCTTCTTCTGGATGTCCAACTCCATCGAGATCCTCTACTTCATA
CAGCAACGAGCGCCAGCGTACACACACAGCATAGAGACACTGCAAGGGTCAAAGGAGTCG
TTGCTATCGGCGACCATATCAGCCAATGAGGAGGCAATGACTATCTTGGAAGAAGTGATC
ATGTACACTTTCCAGCAATGTGTCTACTATATCACCAAGGCTCTTTATGTAGTGTTACCA
GGTTTGTTGGACTGTAATCCATTCCCAGTCGACAGCTCTGAGCCCTGCTGGAAAGGAGGT
GTAGGGTTTCCTGAACCTGTGCGCAGGGTCTTGCAGGTGTTTCAGAACGCCCAGGAGCTG
TTGCAAGGCTACCAGGTCCACCCGGAGATTCAGGCTCAGATGTTCGCCTACCTCTTCTTC
TTCTCCAATGTGTCGCTGTTTAACCAGCTAATGGACAAAGGTCCATCTCGGGGTTGGTTC
CAGCGCTCGAAGGTGTTGCAGATTCAGGCGTGTTTGCGAATGGTCATGGAGTGGGCGAGC
AGGTCTGGTCTGGGACATCTGGCTGAAAAGTTCTTCACCAAACTCAACAGCACTGTGTCC
ATACTGGCCACGGCCCCACAACAGCTCACACAGTTGAGTTGGCGAGCTTTGTCCAGTGAG
CACCCGGCTCTGAAACCTGTCCAGCTGCACAGGATTCTCACCCAGTACCAGCTCACAGCA
GAGATAGGCCCCGTCCCAACATGGCAACCCAGCAGCGAGGACGAGGCGTACATTTACAGA
ACAGTGGACCTCCTGGAGAGCTTTGAGAACCATCCTCCCATAGTGCTGCCCAGTGCCGGC
TTCAGAGTGGACTTGGACAGCGAGTGCGTTGAAGACAGCATCTACAGACAGCTGCTCTAC
ATCCGCCACTACCTGTGGGGGCTGCGCACCAAGACGCAAACACACACCAGCGCCCCTGGT
GTACACACGCACTCCAACGGCACCAACACAGCTGACTGGCCTGACGTTCAGACCTCATCC
TGTCTTCTCACGTCTTTCTCTCCCATCCCGACACAGAGGGAGTTGCTGCCTCCAGCCCAC
AGCAGTCCCCGCTCTGGGGTTCCTGGGGACGAGGTGACGGCAGAGACAGGAGAGGAGAGA
GGACGGGAAAGACCCCCAGGCCAATCGCACACACACAGCCTCAGAAGGAACGGCATCATC
CACCACACTCGCACAGCAAATCCAGACCCGTCCTGCCTCTTAACCCCTCCCAACACCCCG
CTGTACCCAGA------AGGAGGAGGAGGAGGAGGGGGAGGGCAGATCATAGGCCCCAAC
ACCCAGACTAACGGCTGCACCAGCAGAACTGTGGCAGAGTGTAAAAAGGCCAATGGACTC
ATCACCAACGGGCTAGAGGGGTGTATTAGTGGGTGTGAGTTTCCTTTCCCTGTATCCTCC
CCTGGCGCCCCTCCCCTTCCTGATGACTTGTGTGTGGTGTTTGTAGTGGAACTGGACAAG
GGACCCTACGGACTGGGCATGGGACTTATAGACGGCCTGCACACTCCTCTCAACGCTCCA
GGCATTTACATCCGGACTCTGATCCCTGACGGACCTGCTGCCTCCGACGGGAGACTGAGG
ATCGGAGATCGCATCCTGGCTGTGAACGGGACCAGTCTGATAGGAGCAGACTACCAGAGC
GCGGTGGATCTGATTCGTCTGGGAGGAGGTCGCCTACGTTTCCTGGTGGCCAAGTCCGAC
CCCGACATCTCAGAGAAGATCAGTGCCTCATCCTGCTGA
