# Supplementary material for: Chromosome-Level Genome Assembly of the Speckled Blue Grouper (Epinephelus cyanopodus) Provides Insight into Its Adaptive Evolution
Source: Biology (Basel). 2022 Dec 13;11(12):1810. doi: 10.3390/biology11121810 (PMC9775623; doi:10.3390/biology11121810)
Supplement: Supplementary file 1 [file biology-11-01810-s001.zip › Supplemental Data/HO01824.align]

>OF05621-RA_aka
ATGAAGAAAAACAAGCCTTTGGCTACGCTCGAGCTATTTTTAGCGCTGTTCCTGAAACAG
AGTCAGCTGAGTCTGGAGCTGAAACAGCTGCTCCGAGACACCCGCTCCCTGCAGCAGGTC
AGAGGTTCAACCAAACAGCTCAGCAATGGTACAGGCAAGGACCCTGAAGAATCCAGTCAC
TGCATCCCCTCTCACACTCACACCAAGATGTTTAAAAGAATAAA------TGACATTATG
TCCTATATCACCACCCAAAATAATAA-----------------------------AGGAG
A-----------CATTGAGACAGAGCCAGGCAATC-----------CAGGTGCTGAGAGA
GGTG--------------------------------------------------------
------------------------------------------------------------
AAG------------------------AGAAACAGCAGGAAGCAGAGAGGAC--------
-----------------------------------------CATAGAGAAAAAGCCAGAG
GACTT---------------------------------------------GTTAGTTAGA
GAGGCTGGTTT-------------------------------------------------
---------TCAAAGTGAGGGCACAGAGCAGGAAGGGAAG--------------------
-----------------------------------------------AGAGATGAAGATC
CCAAGG------------------------GTGAGGCTGAGGGTGACATACAAGCATACA
GTGTGAGAGACAGACAG-------------------------------------------
-AGGATACATATCAGCAAATGG--------------------------------------
-------------------GAAGACACACTGACGCAGCTTAACTTGAAATTG-------C
TTCCAGGGACCTTGATGGGGGACAGGAGAAGGAA---CTTCAAGGGTTGCTGCTCGTGGT
GGTTCATAATGGGGAG----------------------TCGGTGTTCTCTCTGCCTCTCT
GTGTGCAATCC-------TGATGCCAAGCTGCAGCAGCAGTTGACAGTCTGCCATCCATA
TGACTGTTGGATAGAGG-------------------------------------------
----------------------------------------------------------AG
GAGGTGGAGGAGGAAGAGGAGGGAGAGTCTGTCTCCGCCGCTGAATGGACTGTGTTTGAC
ATCTTCACCGAGAGGAATACTACCTATCTACCGGGGGGTGAGGTGCTGGTGGAGGGGG--
--GGAGGTCTTCAGAGGCAGACAGGAGAGTCGTATGTGATTCCCACTCCTGCCGAGGGCA
-----------------------------------CCCGAATGGA---------------
--GTAACAGGCTGCAATGTCATCT-----------------CCACCTGGCCGCCTGGAGA
------------------------------------------------------------
-----------GATGTGT------------------------------------------
-----------------------------------------------------------C
ACGGGAATG---------------------------------------------------
------------------------------------------------------------
---------------------------------------------GGATCAAGTTTGAAC
ACTTTTCCTCTGGTTTCACTGACGCTGTGAGAAGGAACCAAAATGCCAGTAAGCGGACAG
GTCACGGTGGCTGCCTGCACGGGCCCTCAGACCACGGCAGTAAAACTCAACATTCATCGC
ACGGACTCCGAAGAAGAAGGCGCAAAAGCTCCGCGACCGCAAACCTGCAGCAGCCACGCT
TTGTGACACCGAAGGGTATGATGGGTGTAGTGGGCTGGATGTTGCTCCTACTCTCCCAGA
TGATGGTGCCTGTGGCGTCCCAGAAGCCTCCAGGTCTCAGTGTGGGTGTGATCATGGGCC
AGACGCGCCACATTTCTGATCAGGAGCTCCGCCCACCTCGGCGCCCTGATGATGCCCTTG
ACGTCTCTGTGGTGATACTGAGGGTCAACCAGACAGACCCTAAGTCTGTGATTACACAGG
TGTGTGAGCTTCTCTCTCGCACTCGTCTCCATGGCCTTGTGTTTGCCGATGGCACCGATC
AGGAGGCCATTGCCCAGATCCTTGACTTCCTCTCCGTTCAGACACAACTTCCAGTCCTGG
GAGTCCACGGAGGCTCCTCTATGATTATGGCTGACAAGGATGAGAAGTCCACGTTCTTCC
AGTTCGGCGCGGCTCTGCAGCAGGAGGCTCTGCTCATGCTTGCCATCATGGAGGAGTATG
ACTGGCATGTTTTTTCTATCGTCACTTCCAAGTTCCCCGGGTACCAGGATTTCATCAGCA
CACTGAAGACAACTGTGGATCACAGCTTTGTGCGCTGGGACCTGCAGAGTGTGGTGACTC
TAGATGCTGTAGATGGCGACCCAAACTCTAAATCACACATTGCCCTCAAGAGAATCCAGA
GTCCCGTTATACTGCTGTACTGCTCCAAGGATGAGGCTCTGTATATACTCGAAGAGGCTC
GATCCTTGGGCCTGATAGGAGCTGGTTACATTTGGATTGTGTCCAGTCTCACCACTGGGA
ACCCAGACTTTACCCCCGAGATGTTCCCTCTGGGTATGATCTCCGTGTCTTATGACGACT
GGGAGTACCCGCTAGACACGAGGGTGAGGGATGGGGTGGGCATCATTTCCTCTGCAGCCA
CCTCCATGCTGCGGGAGAAGGGGGAGCTGCCAGAGGCCCAGAGCAGCTGCTACAGCACAG
CGTCAGACAGGAGCCCGGGGAAGCTCCCACCTAGCGCCCTGCGCAGACACATGATGCATG
TATGGAATGAAGGGCGCGACTTATCCTTTACTCCAGATGGTTACCAGGCCAACCCCAAAT
TGGTTGTCATCGTCCTGAATAGTGAAAGGAAGTGGGAGAAGATGGGCCGTTGGGAGAACG
GGACGCTGGGGTTGATGTTTCCAGTGTGGCCGAGGTATAACTCTTACGGGGATGAGGATG
CAGATGAAAACCACCTCTCAATTGTCACCCTGGAGGAGAAACCTTTTGTCATTGTTGACA
ATGTGGACATCCTCACCGGCACCTGCATGAGAAACTCTGTGCCCTGCCGCAAGCATGTCA
AAGATAACACCACATCAGGAGGTTCTTACATCAAGCAGTGCTGCAAAGGTTTCTGCATTG
ACATTCTGAAGAAGATAGCAAGGAACGTCAAGTTCACTTATGACCTCTACCTGGTCACAA
ATGGAAAACACGGCAAGAAGATCAACAATGTGTGGAACGGCATGGTTGGAGAGGTGGTGT
ATAAGAAGGCAGTGATGGCGGTCGGCTCATTGACCATCAATGAGGAGAGGTCAGAGGTCA
TTGACTTCTCTGTGCCCTTTGTGGAGACTGGCATCAGCGTCATGGTGTCACGTAGCAACG
GGACCGTCTCTCCTTCTGCCTTCCTCGAGCCCTTCAGTGCATCCGTTTGGGTGATGATGT
TTGTGATGCTGCTCATTGTCACAGCCATCGCCGTCTTCCTCTTTGAGTTTGTCAGTCCGC
TGGGCTTCAACCGCAACTTGGCCCAAGGCAAAGAACCACATGGTCCATCATTCACCATTG
GTAAGGCCATATGGCTGCTGTGGGGTCTGGTGTTCAACAACTCTGTACCTGTGCAGAACC
CAAAGGGAACCACCAGTAAGTTCATCGTATCAGTGTGGGCCTTCTTCGCCGTCATCTTCC
TGGCCTCCTACACTGCCAACCTGGCTGCCTTCATGATCCAGGAAGAGTTTGTGGACCAAG
TCACTGGACTGTCTGACAAGAAGTTCCAGAGTCCGTACTCCTATTCCCCTCCGTTTCGCT
TCGGGACGGTTCCCAACGGCAGCACCGAACGCAACATCAGGAAGAACTATCCAGATATGC
ATCAGTACATGACCAAATACCATCAGACTGGCGTCCAGGATGCGCTGGTCAGCCTCAAGA
CTGGAAAGTTGGACGCTTTCATTTATGACGCTGCTGTGCTGAACTACATGGCGGGTAGAG
ACGACGGCTGTAAGCTGGTTACAATCGGCAGCGGTTACATCTTTGCCACCACAGGTTACG
GTATCGCCTTGCAGAAGGGATCCTACTGGAAACGCCTGGTTGATCTGGCCATACTGGGCA
TCATAGGAGATGGTGAGATGGAGGAGCTGGAGGCCCAGTGGCTGACTGGGATCTGCCACA
ACGAGAAGAACGAGGTGATGTCCAGTCAGCTGGACATAGACAATATGGCTGGTGTCTTCT
ACATGCTGGCCACAGCCATGGGACTCAGTATCCTCACCTTCATCTCTGAACACCTTTTCT
ACTGGAGGTTAAGATACTGCTTCACCGGTGTCTGCACTGGGAGGCCGGGTCTGCTCTTCA
CCATCAGCAGGGGTATATGGAGCTGTATCCATGGTGTTCATATAGATATGAAGAAAAAGA
ATCCTGAGCTAGACTTTAGTCCTCAAGCCAACATGCTGCATCTGCTCAAGTCTGCCAAGT
CCATGGCTTTGTCTTCTCCCAAACGCAACACTGTTCTTCTGCAGCCCAGCATCCTCGATG
TGATGACAGGAAAAGGTAACTCACTCCATAGTCTGCCCCCGAAGGGTCCTGGTCTCTATA
GCAACGCCGCTGGTCCGCACAGTTTCTTGTCATTGTCCGGGCGACACAAAAACCTCCTTA
ACAATGCTGCACCATTTCCCGTGCAACCAAAAGCCCCCCCTCTTCAGACCAGCCCCAACA
AGCCCCAGCTGTCAATCACCAATGACAACGGCAAGACCCGCCTCGCCGGGCCAGCCCTCG
CTGCTGTTCCTCAGGGCTCGAAACCTCGAGCCCTTTGGAAGAAAAGTGTGGAGACGTTGA
AGACCCAGCCTTCTGTCGTATCACCAGGCCCCAGCCCCACCCCGGCATCTGGACCTGGAC
CTCCAACCATGAAGAGTCAGCGCTACCTGCCCGAGGAGCCGCCACACTCTGACATCTCAG
AGTGCTCCAGCCGTCCACCATCACACAAAGATTCTGATTCCATGGCGGCAAGGGGCGGAT
TCAAGCCAATCAATCAGCTGAGGAAGAGGGGAGGG---GGAGGAGGAGGTGGTGGTAGTG
GAGGAGGAGGAGGAGGAGGAGGAGGAGGG------GGAGGAGGAGGGGGAGGAGGGGGAG
GAGGAGGTGGGGGTGGAGGGTCCAAGATCTACTCCATTGACTCAGACCAGGCCAGTCTCC
AGTCCGCTCCCCCCTACCAGCGAGACAGCCAGGGGGGAGGTGAGGACATCAACTACCCCC
CTGACCTGTTTCCACCTAACAGCACATACTCACACACTCACACACTCTCGCACCAGGCGG
ACGCCCCCATTTTGCAGCTGAGTGCCAGCCTGCTGCACCACAGTCACAGCGCAGAGGCCG
ACCTGCACTCTCTGAAGGACAAGAAATACAGCACCTACACACACAGCAGTGTGAAGGACA
AAGCTGGAGGATCGTTCGATGCTCCAGGTGCAGGACAGGGGACACAAAGCGCCAGGGCCA
GCCACTGTCGCTCCTGCCTGACTAAGCTGAGTGGTTACTCTGGCCTTTACACTGTCCGGA
CGCCACAGGCTCGCTGCGATGCCTGCGCCCACCTGGGAAACCTGTACGACATCAGCGAAG
ACCACCTGCACTCACACTACGCCCACACACACACTCATCCACACAGCGGGGACATGTTTA
CACACTACCTTCCCCAGAGCGAGCTGGGCATGGTGGGCGAAGGGGACGGGCTAGTCAGCC
ACTTCGAGCCTTCCCCTTCTTCTCCATCTCCTCTCCCCACCCCCTCGTCGGCCCAGCACC
TTCAGCTGAGTCGTCAGCACTCCTACGAGAACGTGCTTCCGGACGGCGTTCCTGAGCGGC
AGACACAGCTGCACGCCCACCTGCGGGGGCTGAGCCTGCCAGACAGAGATAGGGATAGGG
AGCTGACCCTGGACGAGGGCGCCTATGCTAATGTTCTCACAATGCGCTCTGATCGTCCAT
TCAGCAGCCGCAGCCCCCCCTCTCCGTCACCCTCCCACCACCACAGTCTGGACGCCCCTA
TGCCCCTCCCCCGGCGCTCGAAGAGTCTCTTCCCCGATCGCCCGTCTCACAATCCTTTCC
TCCAGTCAGCTCCTGGCACGGCACAACGAGATCCCTCCCCTCAGTCTGTCACACGCATGC
CACAGAGAAGTTCTGCCCACGAGCTCTATAAGCAGCGAATGCCGCTGTCGCTTACCCTCG
GTAACCATGGCAGCCATCACAACAACCAGCATGGCGGCCTTGTCGACCAACAGGTGTTCT
ACCCTCAGCAGGAGCCCCCTGTGGTGGCCTACATGGTCCCACCTGCCGCCTCTCAGCCAA
TGAGCTATGTGACAGCACCACGAGCCTCAAGCGCAGGCGGCAACAGGCCCCGGCTCTACC
GCCGCATGCCCAGCATCGAGTCTGACGTCTGA
>Ecy-GLEAN-10023327_Ecy
ATG---------------------------------------------------------
------------------------------------------------------------
------------------------------------------------------------
---------------------------------AAGAGAATAAA------TGACATTATG
TCCTATATCACCACCCAAAATAA--------------------------------AGGAG
A-----------CATTGAGACAGAGCCAGGCAATC-----------CAGGTGCTGAGAGA
GGTG--------------------------------------------------------
------------------------------------------------------------
AAG------------------------AGAAACAGCAGGAAGCAGAGAGGAC--------
-----------------------------------------CACAGAGAAAAAGCCAGAG
GACTT---------------------------------------------GTTAGTTAGA
GAGGCTGGTTT-------------------------------------------------
---------TCAAAGTGAGGGCACAGAGCAGGAAGGGAAG--------------------
-----------------------------------------------AGAGATGAAAATC
CCA---------------------------------------------------------
------------------------------------------------------------
-AGG----ATATCAGCAAATGG--------------------------------------
-------------------GAAGACACACTGACGCAGCTTAACTTGAAATTG-------C
TTCCAGGGACCTTGATGGGGGACAGGAGAAGGAA--------------------------
------------------------------------------------------------
------------------------------------------------------------
------------------------------------------------------------
------------------------------------------------------------
------------------------------------------------------------
------------------------------------------------------------
--------CTTCAAG----------------------------------------GGGCA
-----------------------------------CCCGAATGGA---------------
--GTAACAGGCTGCAATGTCATCT-----------------CCACCTGGCCGCCTGGAGA
------------------------------------------------------------
-----------GATGTGT------------------------------------------
-----------------------------------------------------------C
ACGGGAATG---------------------------------------------------
------------------------------------------------------------
---------------------------------------------GGATCAAGTTTGAAC
ACTTTTCCTCTGGTTTTACTGACGCTGTGAGAAGGAACCAAAATGCCAGTAAGCGGACAG
GTCACGGTGGCTGCCTGCACGGGCCCTCAGACCACGGCAGTAAAACTCAACATTCATCGC
ACGGACTCCGAAGAAGAAGGCGCAAAAGCTCCGCGACCGCAAACCTGCAGCAGCCACGCT
TTGTGACACCGAAGGGTATGATGGGTGTAGTGGGCTGGATGTTGCTCCTACTCTCCCAGA
TGATGGTGCCTGTGGCGTCCCAGAAGCCTCCAGGTCTCAGTGTGGGTGTGATCATGGGCC
AGACGCGCCACATTTCTGATCAGGAGCTCCGCCCACCTCGGCGCCCTGATGATGCCCTTG
ACGTCTCTGTGGTGATACTGAGGGTCAACCAGACAGACCCTAAGTCTGTGATTACACAGG
TGTGTGAGCTTCTCTCTCGCACTCGTCTCCATGGCCTTGTGTTTGCCGATGGCACCGATC
AGGAGGCCATTGCCCAGATCCTTGACTTCCTCTCCGTTCAGACGCAACTTCCAGTCCTGG
GAGTTCACGGAGGCTCCTCTATGATTATGGCTGACAAGGATGAGAAGTCCACGTTCTTCC
AGTTCGGCGCGGCTCTGCAGCAGGAGGCTCTGCTCATGCTTGCCATCATGGAGGAGTATG
ACTGGCATGTTTTTTCTATCGTCACTTCCAAGTTCCCCGGGTACCAGGATTTCATCAGCA
CACTGAAGACAACTGTGGATCACAGCTTTGTGCGCTGGGACCTGCAGAGTGTGGTGACTC
TAGATGCTGTAGATGGCGACCCAAACTCTAAATCACACATTGCCCTCAAGAGAATCCAGA
GTCCCGTTATACTGCTGTACTGCTCCAAGGATGAGGCTCTGTATATACTCGAAGAGGCTC
GATCCTTGGGCCTGATAGGAGCTGGTTACATTTGGATTGTGTCCAGTCTCACCACTGGGA
ACCCAGACTTTACCCCCGAGATGTTCCCTCTGGGTATGATCTCCGTGTCTTATGACGACT
GGGAGTACCCGCTAGACACGAGGGTGAGGGATGGGGTGGGCATCATTTCCTCTGCAGCCA
CCTCCATGCTGCGGGAGAAGGGGGAGCTGCCAGAGGCCCAGAGCAGCTGCTACAGCACAG
CGTCAGACAGGAGCCCGGGGAAGCTCCCACCTAGCGCCCTGCGCAGACACATGATGCATG
TATGGAATGAAGGGCGCGACTTATCCTTTACTCCAGATGGTTACCAGGCCAACCCCAAAT
TGGTTGTCATCGTCCTGAATAGTGAAAGGAAGTGGGAGAAGATGGGCCGTTGGGAGAACG
GGACGCTGGGGTTGATGTTTCCAGTGTGGCCGAGGTATAACTCTTACGGGGATGAGGATG
CAGATGAAAACCACCTCTCAATTGTCACCCTGGAGGAGAAACCTTTTGTCATTGTTGACA
ATGTGGACATCCTCACCGGCACCTGCATGAGAAACTCTGTGCCCTGCCGCAAGCATGTCA
AAGATAACACCACATCAGGAGGTTCTTACATCAAGCAGTGTTGCAAAGGTTTCTGCATTG
ACATTCTGAAGAAGATAGCAAGGAACGTCAAGTTCACTTATGACCTCTACCTGGTCACAA
ATGGAAAACACGGCAAGAAGATCAACAATGTGTGGAACGGCATGGTTGGAGAGGTGGTGT
ATAAGAAGGCGGTGATGGCGGTCGGCTCATTGACCATCAATGAGGAGAGGTCAGAGGTCA
TTGACTTCTCTGTGCCCTTTGTGGAGACTGGCATCAGCGTCATGGTGTCACGTAGCAACG
GGACCGTCTCTCCTTCTGCCTTCCTCGAGCCCTTCAGTGCATCAGTTTGGGTGATGATGT
TTGTGATGCTGCTCATTGTCACAGCCATCGCCGTCTTCCTCTTTGAGTTTGTCAGTCCGC
TGGGCTTCAACCGCAACTTGGCCCAAGGCAAAGAACCACATGGTCCATCATTCACCATCG
GTAAGGCCATATGGCTGCTGTGGGGTCTGGTGTTCAACAACTCTGTACCTGTGCAGAACC
CAAAGGGCACCACCAGTAAGTTCATCGTATCAGTGTGGGCCTTCTTCGCCGTCATCTTCC
TGGCCTCCTACACTGCCAACCTGGCTGCCTTCATGATCCAGGAAGAGTTTGTGGACCAAG
TCACTGGACTGTCTGACAAGAAGTTCCAGAGTCCGTACTCCTATTCCCCTCCTTTTCGCT
TCGGGACGGTTCCCAACGGCAGCACCGAACGCAACATCAGGAAGAACTATCCAGATATGC
ATCAGTACATGACCAAATACCATCAGACTGGCGTCCAGGATGCGCTGGTCAGCCTCAAGA
CTGGAAAGTTGGACGCTTTTATTTATGACGCTGCTGTGCTGAACTACATGGCGGGTAGAG
ACGACGGCTGTAAGCTGGTTACGATTGGCAGCGGTTACATCTTTGCCACCACAGGTTATG
GTATCGCCTTGCAGAAGGGATCCTACTGGAAACGCCTGGTTGATCTGGCCATACTGGGCA
TCATAGGAGATGGTGAGATGGAGGAGCTGGAGGCCCAGTGGCTGACTGGGATCTGCCACA
ACGAGAAGAACGAGGTGATGTCCAGTCAGCTGGACATAGACAATATGGCAGGTGTCTTCT
ACATGCTGGCCACAGCCATGGGACTCAGTATCCTCACCTTCATCTCTGAACACCTTTTCT
ACTGGAGGTTGAGATACTGCTTCACCGGTGTCTGCACTGGGAGGCCGGGTCTGCTCTTCA
CCATCAGCAGGGGTATATGGAGCTGTATCCATGGTGTTCATATAGATATGAAGAAAAAGA
ATCCTGAGCTAGACTTTAGTCCTCAAGCCAACATGCTGCATCTGCTCAAGTCTGCCAAGT
CCATGGCTTTGTCTTCTCCCAAACGCAACACTGTTCTTCTGCAGCCCAGCATCCTCGATG
TGATGACAGGAAAAGGTAACTCACTCCATAGTCTGCCCCCGAAGGGTCCTGGTCTCTATA
GCAACGCCGCTGGTCCGCACAGTTTCTTGTCATTGTCCGGGCGACACAAAAACCTCCTTA
ACAATGCTGCACCATTTCCCGTGCAACCAAAAGCCCCCCCTCTTCAGACCAGCCCCAACA
AGCCCCAGCTGTCAATCACCAATGACAACGGCAAGACCCGCCTCGCCGGGCCGGCCCTCG
CTGCTGTTCCTCAGGGCTCGAAACCTCGAGCCCTTTGGAAGAAAAGTGTGGAGACGTTGA
AGACCCAGCCTTCTGTCGTATCACCAGGCCCCAGCCCCACCCCAGCATCTGGACCTGGAC
CTCCAACCATGAAGAGTCAGCGCTACCTGCCCGAGGAGCCGCCACACTCTGACATTTCAG
AGTGCTCCAGCCGTCCACCATCACATAAAGATTCTGATTCCATGGCAGCAAGGGGCGGAT
TCAAGCCAATCAATCAGCTGAGGAAGAGGGGAGGGGGAGGAGGAGGAGGTGGTGGTAGTG
GAGGAGGAGGAGGAGGAGGAGGGGGAGGAGGAGGTGGAGGAGGAGGTGGAGGAGGGGGAG
GAGGAGGTGGGGGTGGAGGGTCCAAGATCTACTCCATTGACTCAGACCAGGCCAGTCTCC
AGTCCGCTCCCCCCTACCAGCGAGACAGCCAGGGGGGAGGTGAGGACATCAACTACCCCC
CTGACCTGTTTCCACCTAACAGCACATACTCACACACTCACACGCTCTCGCACCAGGCGG
ACGCCCCCATTTTGCAGCTGAGTGCCAGCCTGCTGCACCACAGTCACAGTGCAGAGGCCG
ACCTGCACTCTCTGAAGGACAAGAAATACAGCACCTACACACACAGCAGTGTGAAGGACA
AAGCTGGAGGATCGTTCGATGCTCCAGGTGCAGGACAGGGGACACAAAGCGCCAGGGCCA
GCCACTGTCGCTCCTGCCTGACTAAGCTGAGTGGTTACTCTGGCCTTTACACTGTCCGGA
CGCCACAGGCTCGCTGCGATGCCTGCGCCCACCTGGGAAACCTGTACGACATCAGCGAAG
ACCACCTGCACTCACACTACGCCCACACACACACTCATCCACACAGCGGGGACATGTTTA
CACACTACCTTCCCCAGAGCGAGCTGGGCATGGTGGGCGAAGGGGACGGGCTAGTCAGCC
ACTTCGAGCCCTCCCCTTCCTCTCCATCTCCTCTCCCCACCCCCTCGTCGGCCCAGCACC
TTCAGCTGAGTCGTCAGCACTCCTACGAGAACGTGCTTCCGGACGGCGTTCCTGAGCGGC
AGACACAGCTGCACGCCCACCTGCGGGGGCTGAGCCTGCCAGACAGAGATAGGGATAGGG
AGCTGACCCTGGACGAGGGCGCCTATGCTAATGTTCTCACAATGCGCTCTGATCGTCCAT
TCAGCAGCCGCAGCCCCCCCTCGCCGTCACCCTCCCACCACCACAGTCTGGACGCCCCTA
TGCCCCTCCCCCGGCGCTCGAAGAGTCTCTTCCCCGATCGCCCATCTCACAATCCTTTCC
TCCAGTCAGCTCCTGGCACGGCACAACGAGATCCCTCCCCTCAGTCTGTCACACGCATGC
CACAGAGAAGTTCTGCCCACGAGCTCTATAAGCAGCGAATGCCGCTGTCGCTTACCCTCG
GTAACCATGGCAGCCATCACAACAACCAGCATGGCGGCCTTGTCGACCAACAGGTGTTCT
ACCCTCAGCAGGAGCCCCCTGTGGTGGCCTACATGGTCCCACCTGCTGCCTCTCAGCCAA
TGAGCTATGTGACAGCGCCGCGAGCCTCAAGCGCAGGCGGCAACAGGCCCCGGCTCTACC
GCCGCATGCCCAGCATCGAGTCTGACGTCTGA
>E.fuscoguttatus.32931_fus
ATG---------------------------------------------------------
------------------------------------------------------------
------------------------------------------------------------
---------------------------------AAGAGAATAAA------TGACATTATG
TCCTATATCACCACCCAAAATAATAA-----------------------------AGGAG
A-----------CACTGAGACAGAGCCACCCAATC-----------CAGGTGCTGAGAGA
GGTG--------------------------------------------------------
------------------------------------------------------------
AAG------------------------AGAAACAGCAGGAAGCAGAGAGGAC--------
-----------------------------------------CACAGAGAAAAAGCCAGAG
GACTT---------------------------------------------GTTAGTCAGA
GAGGCTGGTTT-------------------------------------------------
---------TCAAAGTGAGGGCACAGAGCAGGAAGGGAAG--------------------
-----------------------------------------------AGAGATGAAGATC
CCGAGGCCTCCGAGG---------------------CTCGGGCTCTGACGGAGGAGGATA
G-----------------------------------------------------------
-AGG----ACCTCAACAGGTGGAGATTTTTTATTCTAGGGATAGAG--------------
------------------------------GAGGAGGTGGAGGAGGAAGAGGAGGGAGTC
TCCAAGAATCCGCGAGCGGCGCGAGGAGGAGGAGGAG-----------------------
GACAGGAGAGGAGGAG----------------------GAGGAGGCGCGCGGACCTGTCC
ACGAGCCCTCACTGCGGAACGCGCGGGGCTGCCGCTGGAGATTCCAAACC---AACGGTT
ATTTTGGATTGTGGAG--------------------------------------------
----------TCTGACTGATCCCCGCACCTCCACGGCTTCCTTCTACCCCCTTTCCCCAG
AG-------------------------TCTGTCTCCGCCGCTGAATGGACTGTGTTTGAC
ATCTTCACCGAGAGGAATACTACCTATCTACCGGGGGGTGAGGTGCTGGTGGAGGGGG--
---GAGGTCTTCAGAGGCAGACA--------------------------------GGGCA
-----------------------------------CCCGAATGGA---------------
--GTAACAGGCTGCAATGTCATCT-----------------CCACCTGGCCGCCTGGAGA
------------------------------------------------------------
-----------GATGTGT------------------------------------------
-----------------------------------------------------------C
ACGGGAATG---------------------------------------------------
------------------------------------------------------------
---------------------------------------------GGATCAAGTTTGAAC
ACTTTTCCTCTGGTTTCACTGACGCTGTGAGAAGGAACCAAAATGCCAGTAAGCGGACAG
GTCACGGTGGCTGCCTGCACGGGCCCTCAGACCACGGCAGTAAAACTCAACATTCATCGC
ACGGACTCCGAAGAAGAAGGCGCAAAAGCTCCGCGACCGCAAACCTGCAGCAGCCACGCT
TTGTGACACCGAAGGGTATGATGGGTGTAGTGGGCTGGATGTTGCTCCTACTCTCCCAGA
TGATGGTGCCTGTGGCGTCCCAGAAGCCTCCAGGTCTCAGTGTGGGTGTGATCATGGGCC
AGACGCGCCACATTTCTGATCAGGAGCTCCGCCCACCTCGGCGCCCTGATGATGCCCTTG
ACGTCTCTGTGGTGATACTGAGGATCAACCAGACAGACCCTAAGTCTGTGATTACACAGG
TGTGTGAGCTTCTGTCTCGCACTCGTCTCCATGGCCTTGTGTTTGCCGATGGCACCGATC
AGGAGGCCATTGCCCAGATCCTTGACTTCCTCTCCGTTCAGACGCAACTTCCAGTCCTGG
GAGTCCACGGAGGCTCCTCTATGATTATGGCTGACAAGGATGAAAAGTCCACGTTCTTCC
AGTTCGGCGCGGCTCTGCAGCAGGAGGCTCTGCTCATGCTTGCCATCATGGAGGAGTATG
ACTGGCATGTTTTTTCTATCGTCACTTCCAAGTTCCCCGGGTACCAGGATTTCATCAGCA
CACTGAAGACAACTGTGGATCACAGCTTTGTGCGCTGGGACCTGCAGAGTGTGGTGACTC
TAGATGCTGTAGATGGCGACCCAAACTCTAAATCACACATTGCCCTCAAGAGAATCCAGA
GTCCCGTTATACTGCTGTACTGCTCCAAGGATGAGGCTCTGTATATACTCGAAGAGGCTC
GATCCTTGGGCCTGATAGGAGCTGGTTACATTTGGATTGTGTCCAGTCTCACCACTGGGA
ACCCAGACTTTACCCCCGAGATGTTCCCTCTGGGTATGATCTCCGTGTCCTATGACGACT
GGGAGTACCCGCTAGACACGAGGGTGAGGGATGGGGTGGGCATCATTTCCTCTGCAGCCA
CCTCCATGCTGCGGGAGAAGGGGGAGCTGCCAGAGGCCCAGAGCAGCTGCTACAGCACAG
CGTCAGACAGGAGCCCGGGGAAGCTCCCACCTAGCGCCCTGCGCAGACACATGATGCATG
TATGGAATGAAGGGCGCGACTTATCCTTTACTCCAGATGGTTACCAGGCTAACCCCAAAT
TGGTTGTCATCGTCCTGAATAGTGAAAGGAAGTGGGAGAAGATGGGCCGCTGGGAGAACG
GGACGCTGGGGTTGATGTTTCCAGTGTGGCCGAGGTATAACTCTTACGGGGATGAGGATG
CAGATGAAAACCACCTCTCAATCGTCACCCTGGAGGAGAAACCTTTTGTCATTGTTGACA
ATGTGGACATCCTCACTGGCACCTGCATGAGAAACTCTGTGCCCTGCCGCAAGCATGTCA
AAGATAACAGCACATCAGGAGGTTCTTACATCAAGCAGTGCTGCAAAGGTTTCTGCATTG
ACATTCTGAAGAAGATAGCAAGGAACGTCAAGTTCACTTATGACCTCTACCTGGTCACAA
ATGGAAAACATGGCAAGAAGATCAACAATGTGTGGAACGGCATGGTTGGAGAGGTGGTGT
ATAAGAAGGCGGTGATGGCGGTCGGCTCATTGACCATCAATGAGGAGAGGTCAGAGGTCA
TTGACTTCTCTGTGCCCTTTGTGGAGACTGGCATCAGCGTCATGGTGTCACGTAGCAACG
GGACCGTCTCTCCTTCTGCCTTCCTCGAGCCCTTCAGTGCATCAGTTTGGGTGATGATGT
TTGTGATGCTGCTCATTGTCACAGCCATCGCCGTCTTCCTCTTTGAGTTTGTCAGTCCGC
TGGGCTTCAACCGCAACTTGGCCCAAGGCAAAGAACCACACGGTCCATCATTCACCATCG
GTAAGGCCATATGGCTGCTGTGGGGTCTGGTGTTCAACAACTCTGTACCCGTGCAGAATC
CAAAGGGCACCACCAGTAAGTTCATCGTATCAGTGTGGGCCTTCTTCGCCGTCATCTTCC
TGGCCTCCTACACTGCCAACCTGGCTGCCTTCATGATCCAGGAAGAGTTTGTGGACCAAG
TCACTGGACTGTCTGACAAGAAGTTCCAGAGTCCGTACTCCTATTCCCCTCCGTTTCGCT
TCGGGACGGTTCCCAACGGCAGCACCGAACGCAACATCAGGAAGAACTATCCAGATATGC
ATCAGTACATGACCAAATACCATCAGACTGGCGTCCAGGATGCGCTGGTCAGCCTCAAGA
CTGGAAAGCTGGACGCTTTCATTTATGACGCTGCTGTGCTGAACTACATGGCGGGTAGAG
ACGACGGCTGTAAGCTGGTTACCATCGGCAGCGGTTACATCTTTGCCACCACAGGTTACG
GTATCGCCTTGCAGAAGGGATCCTACTGGAAACGCCTGGTTGATCTGGCCATACTGGGCA
TCATAGGAGATGGTGAGATGGAGGAGCTGGAGGCCCAGTGGCTGACTGGGATCTGCCACA
ACGAGAAGAACGAGGTGATGTCCAGTCAGCTGGACATAGACAATATGGCGGGTGTCTTCT
ACATGCTGGCCACAGCCATGGGACTCAGTATCCTTACCTTCATCTCTGAACACCTTTTCT
ACTGGAGGTTGAGATACTGCTTCACCGGTGTCTGCACTGGGAGGCCGGGTCTGCTCTTCA
CCATCAGCAGGGGTATATGGAGCTGTATCCATGGTGTTCATATAGATATGAAGAAAAAGA
ATCCTGAGCTAGACTTTAGTCCTCAAGCCAACATGCTGCATCTGCTCAAGTCTGCCAAGT
CCATGGCTTTGTCTTCTCCCAAACGCAACACTGTTCTTCTGCAGCCCAGCATCCTCGATG
TGATGACAGGAAAAGGTAACTCACTCCATAGTCTGCCCCCGAAGGGTCCTGGTCTCTATA
GCAACGCCGCTGGTCCACACAGTTTCTTGTCATTGTCCGGGCGACACAAAAACCTCCTTA
ACAATGCTGCACCATTTCCCGTGCAACCAAAAGCCCCCCCTCTTCAGACCAGTCCCAACA
AGCCCCAGCTGTCAATCACCAATGACAACGGCAAGACCCGCCTCGCCGGGCCGGCCCTCG
CTGCTGTTCCTCAGGGCTCGAAACCTCGAGCCCTTTGGAAGAAAAGTGTGGAGACGTTGA
AGACCCAGCCTTCTGTCGTATCACCAGGCCCCAGCCCCACCCCAGCATCTGGACCTGGAC
CTCCAACCATGAAGAGTCAGCGCTACCTGCCCGAAGAGCCGCCACACTCTGACATCTCAG
AGTGCTCCAGCCGTCCACCATCACACAAAGATTCTGATTCCATGGCGGCGAGGGGCGGAT
TCAAGCCAATCAATCAGCTGAGGAAGAGGGGAGGG---GGAGGAGGAGGTGGTGGTAGTG
GAGGAGGAGGGGGA---GGAGGAGGGGGA------GGAGGAAGTGGAGGAGGGGGAGGAG
GAGGAGGTGGGGGTGGAGGGTCCAAGATCTACTCCATTGACTCAGACCAGGCCAGTCTCC
AGTCCGCTCCCCCCTACCAGCGAGACAGCCAGGGGGGAGGTGAGGACATCAACTACCCCC
CTGACCTCTTTCCACCTAACAGCACATACTCACACACTCACACACTCTCGCACCAAGCGG
ACGCACCCATTTTGCAGCTGAGTGCCAGCCTGCTGCACCACAGTCACAGCGCAGAGGCCG
ACCTGCACTCTCTGAAGGACAAGAAATACAGCACCTACACACACAGCAGTGTGAAGGACA
AAGCTGGAGGATCGTTCGATGCTCCAGGTGCAGGACAGGGGACACAAAGCGCCAGGGCCA
GCCACTGTCGCTCCTGCCTGACTAAGCTGAGTGGTTACTCTGGCCTTTACACTGTCCGGA
CGCCACAGGCTCGCTGTGATGCCTGCGCCCACCTGGGAAACCTGTACGACATCAGCGAAG
ACCACCTGCACTCACACTACGCCCACACACATACTCATCCACACAGCGGGGACATGTTTA
CACACTACCTTCCCCAGAGCGAGCTGGGCATGGTGGGCGAAGGGGACGGGCTAGTCAGCC
ACTTCGAGCCCTCCCCTTCCTCTCCATCTCCTCTCCCCACCCCCTCGTCGGCCCAGCACC
TTCAGCTGAGTCGTCAGCACTCCTACGAGAACGTGCTTCCGGACGGCGTTCCTGAGCGGC
AGACACAGCTGCACACCCACCTGCGGGGGCTGAGCCTGCCAGACAGAGATAGGGATAGGG
AGCTGACCCTGGACGAGGGCGCCTATGCTAATGTTCTCACAATGCGCTCTGATCGTCCAT
TCAGCAGCCGCAGCCCCCCCTCTCCGTCACCCTCCCACCACCACAGTCTGGATGCCCCTA
TGCCCCTCCCCCGGCGCTCGAAGAGTCTCTTCCCCGATCGCCCGTCTCACAATCCTTTCC
TCCAATCAGCTCCTGGCACGGCACAACGAGATCCCTCCCCTCAGTCTGTCACACGCATGC
CACAGAGAAGTTCTGCCCACGAGCTCTATAAGCAGCGAATGCCGCTGTCGCTTACCCTCG
GTAACCATGGCAGCCATCACAACAACCAGCATGGCGGCCTTGTCGACCAACAGGTGTTCT
ACCCTCAGCAGGAGCCCCCTGTGGTGGCCTACATGGTCCCACCTGCCGCCTCTCAGCCAA
TGAGCTATGTGACAGCGCCGCGAGCCTCGAGCGCAGGCGGCAACAGGCCCCGGCTCTACC
GCCGCATGCCCAGCATCGAGTCTGACGTCTGA
>C.altivelis-GLEAN-10025940_alt
ATG---------------------------------------------------------
------------------------------------------------------------
------------------------------------------------------------
---------------------------------TTTAAGGTAAGGGTGTGTGTTCTTATT
TGTTATATCACCACCCAAAATAATAA-----------------------------AGGAG
A-----------CATTGAGACAGAGCCACCCAATC-----------CAGGTGCTGAGAGA
GGTG--------------------------------------------------------
------------------------------------------------------------
AAG------------------------AGAAACAGCAGGAAGCAGAGAGGAC--------
-----------------------------------------CACAGAGAAAAAGCCAGAG
GACTT---------------------------------------------GTTAGTTAGA
GAGGCTGGTTT-------------------------------------------------
---------TCAAAGTGAGGGCACAGAGCAGGAAGGGAAG--------------------
-----------------------------------------------AGAGATGAAGATC
CCGAGGCCTCCGAGG---------------------CTCGGGCTCTGACGGAGGAGGATA
G-----------------------------------------------------------
-AGG----ACCTCAACAGGTGGAGATTTTTTATTCTAGGGATAGAG--------------
------------------------------GAGGAGGTGGAGGAGGAAGAGGAGGGAGTC
TCCAAGAATCCGCGAGCGGCGCGAGGAGGAGGAGGAG-----------------------
GACAGGAGAGGAGGAG----------------------GAGGAGGCGCGCGGACCTGTCC
ACGAGCCCTCACTGCGGAACGCGCGGGGCTGCCGCTGGAGATTCCAAACC---AACGGTT
ATTTTGGATTGTGGAG--------------------------------------------
----------TCTGACTGATTCCCGCACCTCCACGGCTTCCTTCTTCCCCCTTTCCCCAG
AG-------------------------TCTGTCACCGCCGCTGAACGGACTGTGTTTGAC
ATCTTCACCGAGAGGAATACTACCTATCTACCGGGCGGCGAGGTGCTGGTGGAGGGGG--
--GGAGGTCTTCAGAGGCAGACAGGAGAGTCGTATGTGATTCCCACTCCTGCCGAGGGCA
-----------------------------------CCCGAATGGA---------------
--GTAACAGGCTGCAATGTCATCT-----------------CCACCTGGCCGCCTGGAGA
------------------------------------------------------------
-----------GATGTGT------------------------------------------
-----------------------------------------------------------C
ACGGGAATG---------------------------------------------------
------------------------------------------------------------
---------------------------------------------GGATCAAGTTTGAAC
ACTTTTCCTCTGGTTTCACTGACGCTGTGAGAAGGAACCAAAATGCCAGTAAGCGGACAG
GTCACGGTGGCTGCCTGCACGGGCCCTCAGACCACGGCAGTAAAACTCAACATTCATCGC
ACGGACTCCGAAGAAGAAGGCGCAAAAGCTCCGCGACCGCAAACCTGCTGCAGCCACGCT
TTGTGACACCGAAGGGTATGATGGGTGTAGTGGGCTGGATGTTGCTCCTACTCTCTCAGA
TGATGGTGCCTGTGGCGTCCCAGAAGCCTCCAGGTCTCAGTGTGGGTGTGATCATGGGCC
AGACGCGCCACATTTCTGATCAGGAGCTCCGCCCACCTCGGCGCCCTGATGATGCCCTTG
ACGTCTCTGTGGTGATACTGAGGGTCAACCAGACAGACCCTAAGTCTGTGATTACACAGG
TGTGTGAGCTTCTGTCTCGCACTCGTCTCCATGGCCTTGTGTTTGCCGATGGCACCGATC
AGGAGGCCATTGCCCAGATCCTTGACTTCCTCTCCGTTCAGACGCAACTTCCAGTCCTGG
GAGTCCACGGAGGCTCCTCTATGATTATGGCTGACAAGGATGAGAAGTCCACGTTCTTCC
AGTTCGGCGCGGCTCTGCAGCAGGAGGCTCTGCTCATGCTTGCCATCATGGAGGAGTATG
ACTGGCATGTTTTTTCTATCGTCACTTCCAAGTTCCCCGGGTACCAGGATTTCATCAGCA
CACTGAAGACAACTGTGGATCACAGCTTTGTGCGCTGGGACCTGCAGAGTGTGGTGACTC
TAGATGCTGTAGATGGCGACCCAAACTCTAAATCACACATTGCTCTCAAGAGAATCCAGA
GTCCCGTTATACTGCTGTACTGCTCCAAGGATGAGGCTCTGTATATACTCGAAGAGGCTC
GATCCTTGGGCCTGATAGGAGCTGGTTACATTTGGATTGTGTCCAGTCTCACCACTGGGA
ACCCAGACTTTACCCCCGAGATGTTCCCTCTGGGTATGATCTCCGTGTCCTATGACGACT
GGGAGTACCCGCTAGACACGAGGGTGAGGGATGGGGTGGGCATCATTTCCTCTGCAGCCA
CCTCCATGCTGCGGGAGAAGGGGGAGCTGCCAGAGGCCCAGAGCAGCTGCTACAGCACAG
CGTCAGACAGGAGCCCGGGGAAGCTCCCACCTAGTGCCCTGCGCAGACACATGATGCATG
TATGGAATGAAGGGCGCGACTTATCCTTTACTCCAGATGGTTACCAGGCCAACCCCAAAT
TGGTTGTCATCGTCCTGAATAGTGAAAGGAAGTGGGAGAAGATGGGCCGTTGGGAGAACG
GGACGCTGGGGTTGATGTTTCCAGTGTGGCCGAGGTATAACTCTTACGGGGATGAGGATG
CAGATGAAAACCACCTCTCAATCGTCACCCTGGAGGAGAAACCTTTTGTCATTGTTGACA
ATGTGGACATCCTCACCGGCACCTGCATGAGAAACTCTGTGCCCTGCCGCAAGCATGTCA
AAGATAACACCACATCAGGAGGTTCTTACATCAAGCAGTGCTGCAAAGGTTTCTGCATTG
ACATTCTGAAGAAGATAGCAAGGAACGTCAAGTTCACTTATGACCTCTACCTGGTCACAA
ATGGAAAACATGGCAAGAAGATCAACAATGTGTGGAACGGCATGGTTGGAGAGGTGGTGT
ATAAGAAAGCGGTGATGGCGGTCGGCTCATTGACCATCAATGAGGAGAGGTCAGAGGTCA
TTGACTTCTCTGTGCCCTTTGTGGAGACTGGCATCAGCGTCATGGTGTCACGTAGCAACG
GGACCGTCTCTCCTTCTGCCTTCCTCGAGCCCTTCAGTGCATCAGTTTGGGTGATGATGT
TTGTGATGCTGCTCATTGTCACAGCCATCGCCGTCTTCCTCTTTGAGTTTGTCAGTCCGC
TGGGCTTCAACCGCAACTTGGCCCAAGGCAAAGAACCACATGGTCCATCATTCACCATCG
GTAAGGCCATATGGCTGCTGTGGGGTCTGGTGTTCAACAACTCTGTACCCGTGCAGAATC
CAAAGGGCACCACCAGTAAGTTCATCGTATCAGTGTGGGCCTTCTTCGCCGTCATCTTCC
TGGCCTCCTACACTGCCAACCTGGCTGCCTTCATGATCCAGGAAGAGTTTGTGGACCAAG
TCACTGGACTGTCTGACAAGAAGTTCCAGAGTCCGTACTCCTATTCCCCTCCGTTTCGCT
TCGGGACGGTTCCCAACGGCAGCACCGAACGCAACATCAGGAAGAACTATCCAGATATGC
ATCAGTACATGACCAAATACCATCAGACTGGCGTCCAGGATGCGCTGGTCAGCCTCAAGA
CTGGAAAGCTGGACGCTTTCATTTATGACGCTGCTGTGCTGAACTACATGGCGGGTAGAG
ACGACGGCTGTAAGCTGGTTACCATCGGCAGCGGTTACATCTTTGCCACCACAGGTTACG
GTATCGCCTTGCAGAAGGGATCCTACTGGAAACGCCTGGTTGATCTGGCCATACTGGGCA
TCATAGGAGATGGTGAGATGGAGGAGCTGGAGGCCCAGTGGCTGACTGGGATCTGCCACA
ATGAGAAGAACGAGGTGATGTCCAGTCAGCTGGACATAGACAATATGGCGGGTGTCTTCT
ACATGCTGGCCACAGCCATGGGACTCAGTATCCTCACCTTCATCTCTGAACACCTTTTCT
ACTGGAGGTTGAGATACTGCTTCACCGGTGTCTGCACTGGGAGGCCGGGTCTGCTCTTCA
CCATCAGCAGGGGTATATGGAGCTGTATCCATGGTGTTCATATAGATATGAAGAAAAAGA
ATCCTGAGCTAGACTTTAGTCCTCAAGCCAACATGCTGCATCTGCTCAAGTCTGCCAAGT
CCATGGCTTTGTCTTCTCCCAAACGCAACACTGTTCTTCTGCAGCCCAGCATCCTCGATG
TGATGACAGGAAAAGGTAACTCACTCCATAGTCTGCCCCCGAAGGGTCCTGGTCTCTATA
GCAACGCCGCTGGTCCGCACAGTTTCTTGTCATTGTCCGGGCGACACAAAAACCTCCTTA
ACAATGCTGCACCATTTCCTGTGCAACCAAAAGCCCCCCCTCTTCAGACCAGCCCCAACA
AGCCCCAGCTGTCAATCACCAATGACAACGGCAAGACCCGCCTCGCCGGGCCAGCCCTCG
CTGCTGTTCCTCAGGGCTCGAAACCTCGAGCCCTTTGGAAGAAAAGTGTGGAGACGTTGA
AGACCCAGCCTTCTGTCGTATCACCAGGCCCCAGCCCCACCCCAGCATCTGGACCTGGAC
CTCCAACCATGAAGAGTCAGCGCTACCTGCCCGAAGAGCCGCCACACTCTGACATCTCAG
AGTGCTCCAGCCGTCCACCATCACACAAAGATTCTGATTCCATGGCGGCGAGGGGCGGAT
TCAAGCCAATCAATCAGCTGAGGAAGAGGGGAGGG---GGAGGAGGAGGTGGTGGTAGTG
GAGGAGGAGGAGGA---GGAGGAGGGGGG------GGAGGAGGAGGTGGAGGAGGGGGAG
GAGGAGGTGGGGGTGGAGGGTCCAAGATCTACTCCATTGACTCAGACCAGGCCAGTCTCC
AGTCCGCCCCCCCCTACCAGCGAGACAGCCAGGGGGGAGGTGAGGACATCAACTACCCCC
CTGACCTGTTTCCACCTAACAGCACATACTCACACACTCACACACT------CCAAGCGG
ACGCACCCATTTTGCAGCTGAGTGCCAGCCTGCTGCACCACAGTCACAGCGCAGAGGCCG
ACCTGCACTCTCTGAAGGACAAGAAATACAGCACCTACACACACAGCAGTGTGAAGGACA
AAGCTGGAGGATCGTTCGATGCTCCAGGTGCAGGACAGGGGACACAAAGCGCCAGGGCCA
GCCACTGTCGCTCCTGTCTGACTAAGCTGAGTGGTTACTCTGGCCTTTACACTGTCCGGA
CGCCACAGGCTCGCTGCGATGCCTGCGCCCACCTGGGAAACCTGTATGACATCAGCGAAG
ACCACCTGCACTCACACTACGCCCACACACACACTCATCCACACAGTGGGGACATGTTTA
CACACTACCTTCCCCAGAGCGAGCTGGGCATGGTGGGCGAAGGGGACGGGCTAGTCAGCC
ACTTCGAGCCCTCCCCTTCCTCTCCATCTCCTCTCCCCACCCCCTCGTCGGCCCAGCACC
TTCAGCTGAGTCGTCAGCACTCCTACGAGAACGTGCTTCCGGACGGCGTTCCTGAGCGGC
AGACACAGCTGCACACCCACCTGCGGGGGCTGAGCCTGCCAGACAGAGATAGGGATAGGG
AGCTGACCCTGGACGAGGGAGCCTATGCTAATGTTCTCACAATGCGCTCTGATCGTCCAT
TTAGCAGCCGCAGCCCCCCCTCTCCGTCACCCTCCCACCACCACAGTCTGGACGCCCCTA
TGCCCCTCCCCCGGCGCTCGAAGAGTCTCTTCCCCGATCGCCCGTCTCACAATCCTTTCC
TCCAATCAGCTCCTGGCACGGCACAACGAGATCCCTCCCCTCAGTCTGTCACACGCATGC
CACAGAGAAGTTCTGCCCACGAGCTCTATAAGCAGCGAATGCCGCTGTCGCTTACCCTCG
GTAACCATGGCAGCCATCACAACAACCAGCATGGCGGCCTTGTCGACCAACAGGTGTTCT
ACCCTCAGCAGGAGCCCCCCGTGGTGGCCTACATGGTCCCACCTGCCGCCTCTCAGCCAA
TGAGCTATGTGACAGCGCCGCGAGCCTCGAGCGCAGGCGGCAACAGGCCCCGGCTCTACC
GCCGCATGCCCAGCATCGAGTCTGACGTCTGA
>Epmoa-GLEAN-10019844_moa
ATGTGTACAA--------------------------------------------------
----------------------------------------------------CGGTGGAC
ACTGGAGAGATCATCATCCTCAGTGATGATGATGATGATGACTGTGAAGAAGATGTATCA
TGCAGTGAACCCTCGGTTCTCCTGGTGGAGGTGGAGGATGTGAAGCAGAGTGACTGTGTT
TTATCTCCCACTGCTCTGGATGAAGACCTGGTTGTCACCTACTCCCGCCGTGCTGAGGTG
CTGCCTCACGCTCGCTACGACTGTCCCATACATCCTTTTGCGGCTACAGATTGTGAGATT
GGTGCTCCTGTGGCTTCTAACCAGCTGATGTGTGAACAGTGCTTCTGCTACATCTGTGAC
AAGTTGGCGTCATCGTGTGTAATGTGGTGTCACAGCGGTGTGTGTCACTGCAACAGCCAC
AAGAGGAGCGAGTTCTGGAACCAGTTCAGAAACAGCGCACTGCTGGGAGGACTGAAGATT
TTCAACCTCACTCTGTCTGAAATAGACTCTCACCTCCGACATGCAGAGACGATGCTGCAG
AACTTCAGACAAGAGCTCTCTGCGCTCTTCTCTTCCTTCCTGAAGGGAAAGATGGCACAG
GAATACGGTCTGAATCTACCGAACCAACAAATCCTCATCTTTGACTACACACCTGTGTAC
GAGTTTGTGTCATCGTTCCTGAACAAAGCAGACAAAGAGGACGGCAGAGCTGCTGCCATC
ATGCGACTGGGAGCTCTTCAGTGCTTTATTAAGCATTTTCAAGCATCAGGGACAATCATC
TCGCAGTCTCCCATGGCTCATGCTACTGAAGCCAAACTGGTGTTAATGCAGAGGGTCATA
GCGTCGGTGCAGAGACAGATGGTGATGGCTGATTTTACCTCAGAGTTCATCAACAAACTG
CAGG----ACTTTTACAAGAAGCTCTATTTACCTGCAGAGCTGAAGAGCCATAGGAACAG
CCTGTGTGTTCGTCCTTGGGATGATATCCTGCTGGTGTCTGTGCTGAGGGGGCAGAACGT
GTCGGGCGTCCGCAAAGACAAAGGCAAGAAGGACGTGCTGATTGAACCGATTTCTGTGGT
TCTACTGAGAGCAGAACTCCTACAGCGACAGCACAGGTACAGAGAATTGTGTCGCTACCT
ACGAGTCGTCCAGACTGATGATTCAAAACTCTTCCAGCAGGTACAAGATCTCGTCCCGTT
CTTCATGTGCATGGAGGGAGACTTTACATCCGCTGTGCACAGCTTGCTGCCCTCAGTGAA
CGCCCCTGCCTCCCGCTTTACTCCACAGCTCTTCCGCTTTTATCTTCGCGTCTTAAACAC
AGCAACAGCACCAAAGCTGGTGGTCAGTCAGCCGGCACAGCTCTGTCGCTCTGATGCAAC
ATGGGAGCC--AATTAAAGGTGCTGTGCCACTGGCGCGTACTGTGCTGGTGAGGTTTGCT
CTCAGGGTTCACAGATGCTGCTCTGA-AGTCTTGAGTGATTCTCAGTGTTG----GACCA
GTTTACTCAGAGTCGTCAACACACTCACCGCCCTCCCAGAACCGAGCCCACAGTTTCTAC
TTGTATCAATATGTGTTTTCATTTTGTATTTTCTTTCTTTCCTGTCTGGACCTCAGGACA
TGAAGGATGTGGTGAATATGATACTGCTCGACCAGCACGGGTCAAACTTACACATCCCAC
GATTCTTTCAGGATGTGTACCCAGATCAGGCCTTGTTGCTGTTGGTAACAGGGGCTTTAG
GTGTGAGAATCATTGTCGCTCCTCTGAGTCCAGCCCTCCCTGTGCTCAATACATTTACGC
ATGTGAATGCAACATGTACCAGAATGAAAACGTTCAGGGCTCCTTGTTTCAGCTCCTCAT
CCATTCGAATCAGTGAACTCTCCAGTGGGGCAGTCAGCATCCCAAGCAACGGCTCCTACA
ACACACACACACACACACACACACACACACACACACACACACACACAATCAAGTTTGAAC
ACTTTTCCTCTGGTTTCACTGACGCTGTGAGAAGGAACCAAAATGCCAGTAAGCGGACAG
GTCACGGTGGCTGCCTGCACGGGCCCTCAGACCACGGCAGTAAAACTCAACATTCATCGC
ACGGACTCCGAAGAAGAAGGCGCAAAAGCTCCGCGACCGCAAACCTGCAGCAGCCACGCT
TTGTGACACCGAAGGGTATGATGGGTGTAGTGGGCTGGATGTTGCTCCTACTCTCCCAGA
TGATGGTGCCTGTGGCGTCCCAGAAGCCTCCAGGTCTCAGTGTGGGTGTGATCATGGGCC
AGACGCGCCACATTTCTGATCAGGAGCTCCGCCCACCTCGGCGCCCTGATGATGCCCTTG
ACGTCTCTGTGGTGATACTGAGGGTCAACCAGACAGACCCTAAGTCTGTGATTACACAGG
TGTGTGAGCTTCTGTCTCGCACTCGTCTCCATGGCCTTGTGTTTGCCGATGGCACCGATC
AGGAGGCCATTGCCCAGATCCTTGACTTCCTCTCCGTTCAGACGCAACTTCCAGTCCTGG
GAGTCCACGGAGGCTCCTCTATGATTATGGCTGACAAGGATGAGAAGTCCACGTTCTTCC
AGTTCGGCGCGGCTCTGCAGCAGGAGGCTCTGCTCATGCTTGCCATCATGGAGGAGTATG
ACTGGCATGTTTTTTCTATTGTCACTTCCAAGTTCCCCGGGTACCAGGATTTCATCAGCA
CACTGAAGACAACTGTGGATCACAGCTTTGTGCGCTGGGACCTGCAGAGTGTGGTGACTC
TAGATGCTGTAGATGGCGACCCAAACTCTAAATCACACATTGCCCTCAAGAGAATCCAGA
GTCCCGTTATACTGCTGTACTGCTCCAAGGATGAGGCTCTGTATATACTCGAAGAGGCTC
GATCCTTGGGCCTGATAGGAGCTGGTTACATTTGGATTGTGTCCAGTCTCACCACTGGGA
ACCCAGACTTTACCCCCGAGATGTTCCCTCTGGGTATGATCTCCGTGTCCTATGACGACT
GGGAGTACCCGCTAGACACGAGGGTGAGGGATGGGGTGGGCATCATTTCCTCTGCAGCCA
CCTCCATGCTGCGGGAGAAGGGGGAGCTGCCAGAGGCCCAGAGCAGCTGCTACAGCACAG
CGTCAGACAGGAGCCCGGGGAAGCTCCCACCTAGCGCCCTGCGCAGACACATGATGCATG
TATGGAATGAAGGGCGCGACTTATCCTTTACTCCAGATGGTTACCAGGCCAACCCCAAAT
TGGTTGTCATTGTCCTGAATAGTGAAAGGAAGTGGGAGAAGATGGGCCGTTGGGAGAACG
GGACGCTGGGGTTGATGTTTCCAGTGTGGCCGAGGTATAACTCTTACGGGGATGAGGATG
CAGATGAAAACCATCTCTCAATCGTCACCCTGGAGGAGAAACCTTTTGTCATTGTTGACA
ATGTGGACATCCTCACCGGCACCTGCATGAGAAACTCTGTGCCCTGCCGCAAGCATGTCA
AAGATAACACCACATCAGGAGGTTCTTACATCAAGCAGTGTTGCAAAGGTTTCTGCATTG
ACATTCTGAAGAAGATAGCAAGGAACGTCAAGTTCACTTATGACCTCTACCTGGTCACAA
ATGGAAAACATGGCAAGAAGATCAACAATGTGTGGAACGGCATGGTTGGAGAGGTGGTGT
ACAAGAAGGCAGTGATGGCGGTCGGCTCATTGACCATCAATGAGGAGAGGTCAGAGGTCA
TTGACTTCTCTGTGCCCTTTGTGGAAACTGGCATCAGCGTCATGGTGTCACGTAGCAACG
GGACCGTCTCTCCTTCTGCCTTCCTCGAGCCCTTCAGTGCATCAGTTTGGGTGATGATGT
TTGTGATGCTGCTCATTGTCACAGCCATCGCCGTCTTCCTCTTTGAGTTTGTCAGTCCGC
TGGGCTTCAACCGCAACTTGGCCCAAGGCAAAGAACCACATGGTCCATCATTCACCATCG
GTAAGGCCATATGGCTGCTGTGGGGTCTGGTGTTCAACAACTCTGTACCCGTGCAGAATC
CAAAGGGCACCACCAGTAAGTTCATCGTATCAGTGTGGGCCTTCTTCGCCGTCATCTTCC
TGGCCTCCTACACTGCCAACCTGGCTGCCTTCATGATCCAGGAAGAGTTTGTGGACCAAG
TCACTGGACTGTCTGACAAGAAGTTCCAGAGTCCGTACTCCTATTCCCCTCCGTTTCGCT
TCGGGACGGTTCCCAACGGCAGCACCGAACGCAACATCAGGAAGAACTATCCAGATATGC
ATCAGTACATGACCAAATACCATCAGACTGGCGTCCAGGATGCGCTGGTCAGCCTCAAGA
CTGGAAAGCTGGACGCTTTTATTTATGACGCTGCTGTGCTGAACTACATGGCGGGTAGAG
ACGACGGCTGTAAGCTGGTTACCATCGGCAGCGGTTACATCTTTGCCACCACAGGTTACG
GTATCGCCTTGCAGAAGGGATCCTACTGGAAACGCCTGGTTGATCTGGCCATACTGGGCA
TCATAGGAGATGGTGAGATGGAGGAGCTGGAGGCCCAGTGGCTGACTGGGATCTGCCACA
ACGAGAAGAACGAGGTGATGTCCAGTCAGCTGGACATAGACAATATGGCCGGTGTCTTCT
ACATGCTGGCCACAGCCATGGGACTCAGTATCCTCACCTTCATCTCTGAACACCTTTTCT
ACTGGAGGTTGAGATACTGCTTCACCGGTGTCTGCACTGGGAGGCCGGGTCTGCTCTTCA
CCATCAGCAGGGGTATATGGAGCTGTATCCATGGTGTTCATATAGATATGAAGAAAAAGA
ATCCTGAGCTAGACTTTAGTCCTCAAGCCAACATGCTGCATCTACTCAAGTCTGCCAAGT
CCATGGCTTTGTCTTCTCCCAAACGCAACACTGTTCTTCTGCAGCCCAGCATCCTCGATG
TAATGACAGGAAAAGGTAACTCACTCCATAGTCTGCCCCCGAAGGGTCCTGGTCTCTATA
GCAACGCCGCTGGTCCGCACAGTTTCTTGTCATTGTCCGGGCGACACAAAAACCTCCTTA
ACAATGCTGCACCATTTCCCGTGCAACCAAAAGCCCCCCCTCTTCAGACCAGCCCCAACA
AGCCCCAGCTGTCAATCACCAATGACAACGGCAAGACCCGCCTCGCCGGGCCGGCCCTCG
CTGCTGTTCCTCAGGGCTCGAAACCTCGAGCCCTTTGGAAGAAAAGTGTGGAGACGTTGA
AGACCCAGCCTTCTGTCGTATCACCAGGCCCCAGCCCCACCCCAGCATCTGGACCTGGAC
CTCCAACCATGAAGAGTCAGCGCTACCTGCCCGAAGAGCCGCCACACTCTGACATCTCAG
AGTGCTCCAGCCGTCCACCATCACACAAAGATTCTGATTCCATGGCGGCGAGGGGCGGAT
TCAAGCCAATCAATCAGCTGAGGAAGAGGGGAGGG---GGAGGAGGAGGTGGTGGTAGTG
GAGGAGGAGGAGGA------------GGG------GGAGGAGGAGGTGGAGGAGGGGGAG
GAGGAGGTGGGGGTGGAGGGTCCAAGATCTACTCCATTGACTCAGACCAGGCCAGTCTCC
AGTCCGCTCCCCCCTACCAGCGAGACAGCCAGGGGGGAGGTGAGGACATCAACTACCCCC
CTGACCTGTTTCCACCCAACAGCACATACTCACACACTCACACACTCTCGCACCAAGCGG
ACGCACCCATTTTGCAGCTGAGTGCCAGCCTGCTGCACCACAGTCACAGCGCAGAGGCCG
ACCTGCACTCTCTGAAGGACAAGAAATACAGCACCTACACACACAGCAGTGTGAAGGACA
AAGCTGGAGGATCGTTCGATGCTCCAGGTGCAGGACAGGGGACACAAAGCGCCAGGGCCA
GCCACTGTCGCTCCTGCCTGACTAAGCTGAGTGGTTACTCTGGCCTTTACACTGTCCGGA
CGCCACAGGCTCGCTGCGATGCCTGCGCCCACCTGGGAAACCTGTACGACATCAGCGAAG
ACCACCTGCACTCACACTACGCCCACACACACACTCATCCAAACAGCGGGGACATGTTTA
CACACTACCTTCCCCAGAGCGAGCTGGGCAT-----------------------------
-------------------------------------------------------GCACC
TTCAGCTGAGTCGTCAGCACTCCTACGAGAACGTGCTTCCGGACGGCGTTCCTGAGCGGC
AGACACAGCTGCACGCCCACCTGCGGGGGCTGAGCCTGCCAGACAGAGATAGGGATAGGG
AGCTGACCCTGGACGAGGGCGCCTATGCTAATGTTCTCACAATGCGCTCTGATCGTCCAT
TCAGCAGCCGCAGCCCCCCCTCTCCGTCACCCTCCCACCACCACAGTCTGGACGCCCCTA
TGCCCCTCCCCCGGCGCTCGAAGAGTCTCTTCCCCGATCGCCCGTCTCACAATCCTTTCC
TCCAATCAGCTCCTGGCACGGCACAACGAGATCCCTCCCCTCAGTCTGTCACACGCATGC
CACAGAGAAGTTCTGCCCACGAGCTCTATAAGCAGCGAATGCCGCTGTCGCTTACCCTCG
GTAACCATGGCAGCCATCACAACAACCAGCATGGCGGCCTTGTCGACCAACAGGTGTTCT
ACCCTCAGCAGGAGCCCCCTGTGGTGGCCTACATGGTCCCACCTGCCGCCTCTCAGCCAA
TGAGCTATGTGACAGCGCCGCGAGCCTCGAGCGCAGGCGGCAACAGGCCCCGGCTCTACC
GCCGCATGCCCAGCATCGAGTCTGACGTCTGA
>XP-033480613.1_lan
------------------------------------------------------------
------------------------------------------------------------
------------------------------------------------------------
------------------------------------------------------------
------------------------------------------------------------
------------------------------------------------------------
------------------------------------------------------------
------------------------------------------------------------
------------------------------------------------------------
------------------------------------------------------------
------------------------------------------------------------
------------------------------------------------------------
------------------------------------------------------------
------------------------------------------------------------
------------------------------------------------------------
------------------------------------------------------------
------------------------------------------------------------
------------------------------------------------------------
------------------------------------------------------------
------------------------------------------------------------
------------------------------------------------------------
------------------------------------------------------------
------------------------------------------------------------
------------------------------------------------------------
------------------------------------------------------------
------------------------------------------------------------
------------------------------------------------------------
------------------------------------------------------------
------------------------------------------------------------
------------ATGTGT------------------------------------------
-----------------------------------------------------------C
ACGGGAATG---------------------------------------------------
------------------------------------------------------------
---------------------------------------------GGATCAAGTTTGAAC
ACTTTTCCTCTGGTTTCACTGACGCTGTGAGAAGGAACCAAAATGCCAGTAAGCGGACAG
GTCACGGTGGCTGCCTGCACGGGCCCTCAGACCACGGCAGTAAAACTCAACATTCATCGC
ACGGACTCCGAAGAAGAAGGCGCAAAAGCTCCGCGACCGCAAACCTGCAGCAGCCACGCT
TTGTGACACCGAAGGGTATGATGGGTGTAGTGGGCTGGATGTTGCTCCTACTCTCCCAGA
TGATGGTGCCTGTGGCGTCCCAGAAGCCTCCAGGTCTCAGTGTGGGTGTGATCATGGGCC
AGACGCGCCACATTTCTGATCAGGAGCTCCGCCCACCTCGGCGCCCTGATGATGCCCTTG
ACGTCTCTGTGGTGATACTGAGGGTCAACCAGACAGACCCTAAGTCTGTGATTACACAGG
TGTGTGAGCTTCTGTCTCGCACTCGTCTCCATGGCCTTGTGTTTGCCGATGGCACCGATC
AGGAGGCCATTGCCCAGATCCTTGACTTCCTCTCCGTTCAGACGCAACTTCCAGTCCTGG
GAGTCCACGGAGGCTCCTCTATGATTATGGCTGACAAGGATGAGAAGTCCACGTTCTTCC
AGTTCGGCGCGGCTCTGCAGCAGGAGGCTCTGCTCATGCTTGCCATCATGGAGGAGTATG
ACTGGCATGTTTTTTCTATCGTCACTTCCAAGTTCCCCGGGTACCAGGATTTCATCAGCA
CACTGAAGACAACTGTGGATCACAGCTTTGTGCGCTGGGACCTGCAGAGTGTGGTGACTC
TAGATGCTGTAGATGGCGACCCAAACTCTAAATCACACATTGCCCTCAAGAGAATCCAGA
GTCCCGTTATACTGCTGTACTGCTCCAAGGATGAGGCTCTGTATATACTCGAAGAGGCTC
GATCCTTGGGCCTGATAGGAGCTGGTTACATTTGGATTGTGTCCAGTCTCACCACTGGGA
ACCCAGACTTTACCCCCGAGATGTTCCCTCTGGGTATGATCTCCGTGTCCTATGACGACT
GGGAGTACCCACTAGACACGAGGGTGAGGGATGGGGTGGGCATCATTTCCTCTGCAGCCA
CCTCCATGCTGCGGGAGAAGGGGGAGCTGCCAGAGGCCCAGAGCAGCTGCTACAGCACAG
CGTCAGACAGGAGCCCGGGGAAGCTCCCACCCAGCGCCCTGCGCAGACACATGATGCATG
TATGGAATGAAGGGCGCGACTTATCCTTTACTCCAGATGGTTACCAGGCCAACCCCAAAT
TGGTTGTCATCGTCCTAAATAGTGAAAGGAAGTGGGAGAAGATGGGCCGTTGGGAGAACG
GGACGCTGGGGTTGATGTTTCCAGTGTGGCCGAGGTATAACTCTTACGGGGATGAGGATG
CAGATGAAAACCACCTCTCAATCGTCACCCTGGAGGAGAAACCTTTTGTCATTGTTGACA
ATGTGGACATCCTCACCGGCACCTGCATGAGAAACTCTGTGCCCTGCCGCAAGCATGTCA
AAGATAACACCACATCAGGAGGTTCTTACATCAAGCAGTGCTGCAAAGGTTTCTGCATTG
ACATTCTGAAGAAGATAGCAAGGAACGTCAAGTTCACTTATGACCTCTACCTGGTCACAA
ATGGAAAACATGGCAAGAAGATCAACAATGTGTGGAACGGCATGGTTGGAGAGGTGGTGT
ACAAGAAGGCGGTGATGGCGGTCGGCTCATTGACCATCAATGAGGAGAGGTCAGAAGTCA
TTGACTTCTCTGTGCCCTTTGTGGAAACTGGCATCAGCGTCATGGTGTCACGTAGCAACG
GGACCGTCTCTCCTTCTGCCTTCCTCGAGCCCTTCAGCGCATCAGTTTGGGTGATGATGT
TTGTGATGCTGCTCATTGTCACAGCCATCGCCGTCTTCCTCTTTGAGTTTGTCAGTCCGC
TGGGCTTCAACCGTAACTTGGCCCAAGGCAAAGAACCACATGGTCCATCATTCACCATCG
GTAAGGCCATATGGCTGCTGTGGGGTCTGGTGTTCAACAACTCTGTACCCGTGCAGAATC
CAAAGGGCACCACCAGTAAGTTCATCGTATCAGTGTGGGCCTTCTTCGCCGTCATCTTCC
TGGCCTCCTACACTGCCAACCTGGCTGCCTTCATGATCCAGGAAGAGTTTGTGGACCAAG
TCACTGGACTGTCTGACAAGAAGTTCCAGAGTCCGTACTCCTATTCCCCTCCGTTTCGCT
TCGGGACGGTTCCCAACGGCAGCACCGAACGCAACATCAGGAAGAACTATCCAGATATGC
ATCAGTACATGACCAAATACCATCAGACTGGCGTCCAGGATGCGCTGGTCAGCCTCAAGA
CTGGAAAGCTGGACGCTTTCATTTATGACGCTGCTGTGCTGAACTACATGGCGGGTAGAG
ACGACGGCTGTAAGCTGGTTACCATCGGCAGCGGTTACATCTTTGCCACCACAGGTTACG
GTATCGCCTTGCAGAAGGGATCCTACTGGAAACGCCTGGTTGATCTGGCCATACTGGGCA
TCATAGGAGATGGTGAGATGGAGGAGCTGGAGGCCCAGTGGCTGACTGGGATCTGCCACA
ACGAGAAGAACGAGGTGATGTCCAGTCAGCTGGACATAGACAATATGGCGGGTGTCTTCT
ACATGTTGGCCACAGCCATGGGACTCAGTATCCTCACCTTCATCTCTGAACACCTTTTCT
ACTGGAGGTTGAGATACTGCTTCACCGGTGTCTGCAGTGGGAGGCCGGGTCTGCTCTTCA
CTATCAGCAGGGGTATATGGAGCTGTATCCATGGTGTTCATATAGATATGAAGAAAAAGA
ATCCTGAGCTAGACTTTAGTCCCCAAGCCAACATGCTGCATCTGCTCAAGTCTGCCAAGT
CCATGGCTTTGTCTTCTCCCAAACGCAACACTGTTCTTCTGCAGCCCAGCATTCTCGATG
TGATGACAGGAAAAGGTAACTCACTCCATAGTCTGCCCCCGAAGGGTCCTGGTCTCTATA
GCAACGCCGCCGGTCCGCACAGTTTCTTGTCATTGTCCGGGCGACACAAAAACCTCCTTA
ACAATGCTGCACCATTTCCCGTGCAACCAAAAGCCCCCCCTCTTCAGACCAGCCCCAACA
AGCCCCAGCTGTCAATCACCAATGACAACGGCAAGACCCGCCTCGCCGGGCCGGCCCTCG
CTGCTGTTCCTCAAGGCTCGAAACCTCGAGCCCTTTGGAAGAAAAGTGTGGAGACGTTGA
AGACCCAGCCTTCTGTCGTATCACCAGGCCCCAGCCCCACCCCAGCATCTGGACCTGGAC
CTCCAACCATGAAGAGTCAGCGCTACCTGCCCGAAGAGCCGCCACACTCTGACATCTCAG
AGTGCTCCAGCCGTCCACCATCACACAAAGATTCTGATTCCATGGCGGCGAGGGGCGGAT
TCAAGCCAATCAATCAGCTGAGGAAGAGGGGAGGG---GGAGGAGGAGGTGGTGGTAGTG
GAGGAGGAGGAGGA---------GGAGGA------GGGGGAGGAGGGGGAGGAGGGGGAG
GAGGAGGTGGCGGTGGAGGGTCCAAGATCTATTCCATTGACTCAGACCAGGCCAGTCTCC
AGTCCGCTCCCCCCTACCAGCGAGACAGCCAGGGGGGAGGTGAGGACATCAACTACCCCC
CTGACCTGTTTCCACCTAACAGCACATACTCACACACTCACACACTCTCGCACCAAGCGG
ACGCACCCATTTTGCAGCTGAGTGCCAGCTTGCTGCACCACAGTCACAGCGCAGAGGCCG
ACCTGCACTCTCTGAAGGACAAGAAATACAGCACCTACACACACAGCAGTGTGAAGGACA
AAGCTGGAGGATCGTTCGATGCTCCAGGTGCAGGACAGGGGACACAAAGCGCCAGGGCCA
GCCACTGTCGCTCCTGCCTGACTAAGCTGAGTGGTTACTCTGGCCTTTACACTGTCCGGA
CGCCACAGGCTCGCTGTGATGCCTGCGCCCACCTGGGAAACCTGTACGACATCAGCGAAG
ACCACCTGCACTCCCACTACGCCCACACACACACTCATCCACACAGCGGGGACATGTTTA
CACACTACCTTCCCCAGAGCGAGCTGGGCATGGTGGGCGAAGGGGACGGGCTAGTCAGCC
ACTTCGAGCCCTCCCCTTCCTCTCCATCTCCTCTCCCCACCCCCTCGTCGGCCCAGCACC
TTCAGCTGAGTCGTCAGCACTCCTACGAGAACGTGCTTCCGGACGGCGTTCCTGAGCGGC
AGACACAGCTGCACGCCCACCTGCGGGGGCTGAGTCTGCCAGACAGAGATAGGGATAGGG
AGCTGACCCTGGACGAGGGCGCCTATGCTAATGTTCTCACAATGCGCTCTGATCGTCCAT
TCAGCAGCCGCAGCCCCCCCTCTCCGTCACCCTCCCACCACCACAGTCTGGACGCCCCTA
TGCCCCTCCCCCGGCGCTCGAAGAGTCTCTTCCCCGATCGCCCGTCTCACAATCCTTTCC
TCCAATCAGCTCCTGGCACGGCACAACGAGATCCCTCCCCTCAGTCTGTCACACGCATGC
CACAGAGAAGTTCTGCCCACGAGCTCTATAAGCAGCGAATGCCGCTGTCGCTTACCCTCG
GTAACCATGGCAGCCATCACAACAACCAGCATGGCGGCCTTGTCGACCAACAGGTGTTCT
ACCCTCAGCAGGAGCCCCCTGTGGTGGCCTACATGGTCCCACCTGCCGCCTCTCAGCCAA
TGAGCTATGTGACAGCGCCGCGAGCCTCGAGCGCAGGCGGCAACAGGCCCCGGCTCTACC
GCCGCATGCCCAGTATCGAGTCTGACGTCTGA
