# Supplementary material for: Chromosome-Level Genome Assembly of the Speckled Blue Grouper (Epinephelus cyanopodus) Provides Insight into Its Adaptive Evolution
Source: Biology (Basel). 2022 Dec 13;11(12):1810. doi: 10.3390/biology11121810 (PMC9775623; doi:10.3390/biology11121810)
Supplement: Supplementary file 1 [file biology-11-01810-s001.zip › Supplemental Data/HO01825.align]

>C.altivelis-GLEAN-10025941_alt
ATGCCCAAGAAAGACGCCAAGAAGGACGCAAAGAAGGGTGGAAAACCTGAACCAGAGAAA
AAGAAAGAGGAGGAAAAGAAAGGGAAGGATGACAAAAAGGGAGGAAAAGAGGACAAGAAA
TCCAGCAAGGATGATAAGAAAGGAGGAAAGGATGATAAGAAGGGTGGAAAAGATGATAAG
AAAGCTGGGAAGAAGGGAAAAGAGGAGCCACCTAAGGGGAAAGATGATGGAAAGAAAGGA
AAAGACAAAGGGAAAGGTAAGAAAGTGGAGTCTGAGGAGGAAGAGGAGGAACTCCTGAGT
GACGAGGAAGAGGATGAGGAGTTCAGTGATGAAGAGGATGATGAGGAAGAAGACTCAGAG
GATGACAGGAGAGGGAAGGGGCGGGGAGGCAAGGGGGCTAAGGGTAAAAAAGGGGGGAAG
TCTAGACGTGGGGACTCAGAAGAGGATGACGAGGAGGATGAAGATGAAGAAGAGGAGGAT
GACTATGATGATGATCACGGCAAATCCAAAAAGAAATCAAAAGATGCACACCACCATAAA
GGGGGGAAATCTGATGCTGACGCAAAGAAGAAGAAAGGAAAAAAGGATGATCCGCAGCTT
CCGAAAAAGGAAATCCCAAGGAAAGGTCTGAAGAACATGTCCAGGATGTTTATGAAGTTT
TCTGGCTTCAAGAGGCGCAGAAACAGCAGGAAGAAGCTGAAAAGTACATCGCGCTTGTTC
CTGGGGTTGGGGAAAAGAAAGTTCCGACTTGCTAAGAAGAAACGCCGCAAGTCCATGCTG
AAGAACACCTCTCGATTCATGATGAGGTTTAAGGCCAGCAAAAAGAGGAAAAAGGAGAAA
GAGGCCAAAGAAAAGGCGGAACAAAATGGGGGGAAGAAGCCAACTTACATGCTGCTTCGT
CTTGGAGGAGGGAGAGAATCAAATGAGAAGAAGGGGGGTTTCTTTAAAAACTTATTTGGA
AAAAAGAGTGGTGATGGGCCTCCTGACGACTTCAAGAACAGAAGTATGTTGCTGGGTAAG
GTTGCAGCAGCAACTAACTGGCTGACCAAACGCTTCCTGTCCACTAAAATGCGAGGAAAT
GCAGGACACCATGGCTGGGGTGGACGAAGAGCACATAGCCGACAAGCCAGCTCCAGAGGT
CATCTTCATGGTCACTATAACAATGGTTATGAACATGGGGAGGAGGCTTATGGATACGAC
CAGCGACATTCAGTCCACCACAAAGGGTATGGAGGATATGATGATGGTTATGGTGGTTAT
GGAGATGAGGCAGCTGCAGCATATGGAAGCGAGGGTCAGTATGGTTACTATGACAATGGA
GCAGGGGCAGCAGACTATCAGGACCTGGGTTACTATGAGGAAGAAGGACCCTATGATCCA
AATGCAGAATATTATGAAGGTGGTCTTTATGATGATGGCATGGGAGACTACTACAACCCT
TATCCCCCTGCCCAAGGCTACTATAACAACCAGGAAGCTGATTACTATGGTTACCAGCAA
CAACAGGAAATGGCAATGTATGGTGACGAGGGTTTGGACTACTATGCACTAATGGGTGAG
GACCATATGTATGGAGGAGAGGTTGATGGATTCCTTCACCCTCAGGCTCAGGGTTATTAT
GATGAAAATGGTCAGGGAGTTTACTACGATGACGGACAAGGGGGTTACTTTGACAATGGA
CAGGCAGGTCTTTATGGGGACCCTTATGCAGCAACTATGGGAATGCAAAGGGGATTTCCA
CCAGACTATCAACTTAGTTATAGTGATGCTGGCATGCCCTACCAAGACTACAGCTCCCAG
CAGGTCACTGGATTCCCACCAGGAGGCCAGCAAGTCTTTGACTTGGGAGGGCAAGGGA--
-------TACAGGGCCTATATGGGGACCAGTATGCAGACCAGTATGATCAATATGGAGAT
GATACCGGTGGAGTTCAGGGAGGGGAAATGACATTTAGAGTTCCGAGACCTCAAGTACGC
CTTTTTGGAAAAGAGCGTCTAGATGTGCCCATGCCTCCTCCACCAACGTTGCCACCTGAT
CCAGAATTTGAAGGCATGTCAGAAATCCAGTATGAAGACCAGAATCCTCTTGCACCAGGG
CAATTTGGTGACATGATGGCAATACAGCAGCAAATGGGAATGTCACCACAACAACAAATG
ATGATGTCCCCTCAAGAACAAATGATGATGCCCCCCCAAATAATGTCACCGCAGCAACAA
ATGATGTCACCACAGCAGCAGATGATGCCCCAGCAAATGATGTCACCACAGCAGCAGATG
ATGTCACAACAAATTATGTCATCACAAGAGCAGATGATGTTACAACAAGAACAGAGTATG
TCTGCTCAATTGATGCCATCACAGAGTCTGTCACCACAGCAACAAATGATGATGTCCCCT
CAAGAACAAATGA------------TGATGCCCCCACAAATAATGTCACCACAGCAACAG
ATGATGG---------------------------CACCACAGCAACAACAGATGTTACCA
CAGCAACAACAGATGTTACCACAGCAACAGATGATGCCCCAGCAAGTGATGTCACCACAG
C------------------------------------AGCAGATGATGTTGCCACAGCAA
CAGATGATGTCTCCTCAAGTGATTCCGCCACAGCAGCAGATGATGACAGACCCAATGATG
ATGTCACAGCAACAGGGTTATGGCCCTATGATCCCCACTCCAACTGCCATGATTATTAAG
CAAGCAAGTATGTCCCCCCTTCCTGCACGCCGCCTGCAACCCTCTCCAACGCCATCCCGC
CGCTCTGTCATCATGCCCTCCCCAATTATGCAACGCCATCCCATGGCCTCCCCAGTACCT
TCTCCTATGCTTCCACAGAGACGCAGCCCCTCCCCACAACCATCCATGAGGAGTGGGCTC
ATTAATGCCCAGAGACCCCCCTCTGTTATGTCAAGACGAATCTCACCTCCTACCTCCCCC
ATGGCTTCCCCCCACGCCCGTCGTAGAATGCAACCGCAGAGATCACCGTCTCCCCTGGCT
AGAGGGCCCTCACCCCCTCACTCTCCTCGTGCCTCCATGATCCGGCGAAGTCCTCCTCCT
TCACCGAGAGCTTCAATGATACAGCGTTCTCCACCTTCCTCTCCCCGTGCTTCCATGAGG
AGGCGAAGTCCCCCAGCCTCACCCACTCCAGCACGTAGCCCGTTTGGAGGGAGAAAGATA
CGTGGTCCTCTCTCGCCTCCCCTCTCCCCTGGTCATGCATCTCGACCTCACTCTCCACAG
CTCAGTAGAAGACCATCCCCCTCTCCCTCCCCATCTCGTCGGAGTTTGTCCCCTGCTGGG
CCTCGGCCTGCCCCATCATCTCCGACCCTCTCTCGTCGCTCTACTCGGCTGCTCAGGGAC
CCCACACCATTGGCCCGGCCTAGGATGGGGGGA---------------------------
------------------------------------------------------------
------------------------------------------------------------
------------------------------------------------------------
---------------------------------------------------CAGTCCATA
AGGAGGATGTCTCCTGCCTCTCCACAGCCCTCTCTTAAACACATGCCACATCCTGCATCC
CCACGTCTCTCTCCTCGACTTTCTCGTCAGTCCTCGCCCCTCCTGCCCCCTCAGTCTGCC
CATCCACCCGTTTATGCACCAGAAGCTTATGTGTCTGGCCCCTATGCTGATCCTTATACT
GAGCACTCGCCCCATCAGTTTGTCGCCCCCTCTTCTCCCATGTTATCTCGTGCTATGCGG
AACCAGTCTATTCGACAGGCCTCTTTTGCTTCCCCCTTTGGCCCAGAGCCAGCCCAGGTG
GTAGACATGGGCGGGATGGTTACAGAATATGTAGAACCTTATGCTCCTTCATCCCCTACA
CTTTCTGGTGCAATGCAAAACCAGGTAATTCGGGATGCATCCTATCTTTCCTCACTGCCA
AGACCAGTGTCACCTTATGAGCAGCCTGTAGCTCCTTCATCCCCCATGCTGTCTGGTGCT
CTGCAAAATCAAGCAATACGAGGTGCATCCTATACTTCTCCTTTACCAAGGCCAATGTCC
CCTTATGAGCAGCCTATGCCTCCTGCTTCCCCAATGCTGTCAGGAGCTCTGCAAAACCAG
GCAGTGAGAGAAGCCTCCTATGTATCTCCTCTTCAAAGGCCTCAGTCTCCATATGCCCCA
TCTGCTCCTTCATCTCCAATGCTTTCTGGAGCCATGAGACATGGTCAGGCACTAAAGGGT
GTGGCTTCTTATCAAACTCCACACCTCCGTCCACCATACGGACCAACTGTTGTTACTCCA
TATGATTATATCTCTGAGCCTGGCCCATCACCACTGCTTCATGATGCCCTTCAGAACCGG
TCTAATTTGCAGAATGTCTCATCTTTAAGATCCCCTATGATGCAACGCCGTAACCCTTAT
GCACCAGCTGGGCCTCAGCTCCATAGTGCTCTTCAACAGAACCCAAACCTTCGCCATGCA
TCTTATCAGACACCTATGCAACTCAGACGGTCTCCATATGGACCCCAACCACCATCTTCA
CCAATGTTAGGAAGTGCCCTGCAAAACCCGCAGTTAATGCAAGCATCATACCGGCTGCCA
GATGGAACCTTGGTGTCACCATATGCAAGTTCACCATCCTCCCCATTGCTCGGCCGTGCC
TTGCAAAATCAACAAGTCCGTGGAGCCTCATATACCTTGCCTGATGGATCAATTATAAGG
GACCCACGTCTCCCCCAGAAGCCCATGTCCCCTGACCTTTCCAGAGCTCTTCAGAACCAG
GATCTCAAGGCTGCTTCATATACTCTCCCTGATGGCACCATTATAGACCCGAGACAGCAA
CAACCTATTTCCCCAAACCTGGCTAAGGCCCTAAACAACCCAGCTCTGCGTGATGCCTCC
TATTCACTCCCCGATGGTACTATTGTGATTGACCCCAAGAAACCGAAGTCCCCAAACCTT
GCAGCAGCTCTTCAGAACCCTTACCTGAAAAGTGCATCTTACACCCTGCCTGATGGGACT
ATCATCATCGATCCACGGAAACCTGTATCTCCAGACCTCGCCTCCGCCCTTCAAAACTCA
CCCCTGCGGAACGCCTCCTTCACACTACCGGAAGGGGTTCAGGACCCCAATACACCCATT
TCGCCAAACCTGGCTAAGGCCCTCAGTAACCCAGCCTTGAAAGGAGCTTCATACACCCTC
CCAGATGGTACCATTATAGTGGACCCACGGAAACCTAAGACCCCCAACCTGGCAGCTGCC
CTGCAGAATCCCTATCTAAAGAATGTGTCCTACACCCTGCCTGATGGAACCATCATCATT
GACCCACGGAAACCAGTTGGCCCAGACCTGTCTAAAGCTCTTATGAATGAAAACCTTCGT
AGTGCATCGTACCACCTCCCTGATGGCACCCTGGTTATCCCTGGCCAGAAGCCCAACCTT
GCATCTGCTCTGAGGCGAAACCAGGCACTTCGGTCTGCAGGTCTCTATCATCTAACAGAA
GACTCTGTGCTGTCAGGCGCACCAAAACCTACCCCTCCAAACCTCACCTCTGCGCTGCGG
AAAGAGGAATTCCGTGGTGCCAATTTCAGGCTGCCGGATGGCTCTATTCTCACACGTCGC
TTCCAGATCCCAAGTCTGTCTGAAGCCGTCCAAAACCAGCAGCTTCGCTATGCTTCGTAC
AGGGTGCCAACAGGCCTGCAGGGTGAGGATAATCGCTATGCTGTGGTTCCACCCTATGGG
CCGCGCTCAGGACACTGGGCCAGGAATGCCCAAGGAGGAGGGGAGGGAGGGGAAGACGTT
TGGGCAGCTGAGAGGGTTTTACCACATGGGACGGTCCAGAATCTTTCAAAGTGGTCCATG
TACAGAGAGGATGGGGTGTTAGAAGGATATTCACCAACACCTCGATTTGCAGACGGACAG
CCTAAGGACATAGACTGGACTCCTGACAGAGATAGAGTACCCGGTCAAAGCTGGTATGAC
AAGATCTACTCTATCCTAAGCATGCCCACAACAGGCCACAGGGTGAAACGCTGGGCGGAG
GGAATGGAGGACATGACACAACTGCCTGAGCTGAATGAGACCACAGTTCTGATGAACCTG
AAGAAGCGCTATGACCAGGAACTGATATATACCTACATAGGCAGCATCCTTGTGTCCGTG
AATCCCTACAAGTTGCTCAACGTGTATGGCACAGACATGGTGCTTCAGTATGCTGGTCGC
GGCCTGAGCGACAACCCTCCTCATCTTTTTGCCATTGCTAATCTCTCATATACCACCATG
ATGGATGCCAAAAAGGAGCAGTGTATTGTGATCAGCGGAGAAAGTGGGTCAGGAAAGACT
GAGGCTACTAAACTGATCCTGCGTTACTTGACAGCCATACAT-CACAAATGCAACGTCTC
ACAAC------AGATCCTAGAGGCCACACCCCTGCTGGAGTCTTTCGGGAATGCCAAAAC
AGTGCGCAATGACAACTCTTCACGTTTTGGCAAATACACGCAGATCTACATGGAGGAGGG
TGTAATCAGCGGTGCCATAACGTCTCAGTACCTGCTGGAGAAGTCCCGCATTGTCTT---
------------------------------------------------------------
---------------------------------------------------TCAGGGAGG
GGATTGTACCATAGAAGGCAAGGATGATGGGGAGGACTTCAGGCGTCTGCTGAATGCCAT
GGACATCCTGTGTTTCACCCCAGAGGAGCAGAACGGCATCTACAGACTGCTGTCCTCTGT
CCTTCATCTGGGGAATGTCTACTTCCAGCCACACCAGGCTGAGGGTCAGGAGGTCGCATC
GGTGGTGAGCGCGCAGGAGATCAGGGTGGTAGCCGAGCTGCTGCAGGTCTCACCCGACGG
CTTGCAGAAGGCTGTCACCTTCAAAATGACAGATACAGTAAGAGAGAAGATCCTCACTCC
GCTCACAGTTGAGAATGCTGTGGATGCCAGAGATGCCGTTGCCAAGATCCTGTACTCGCT
GCTGTTTAGTTGGCTGACTGAGCGCATCAACGGACGGGTCTACCCTCGCAACGAAGCCCT
CTCCATCTCCATATTGGACATCTATGGATTTGAGGAGCTACAGGTGAACAGCTTTGAGCA
GCTGTGCATCAACTATGCCAATGAAACTTTGCAGTTCTTCTTTAACAGGGTCATCTTCCA
GGAGGAGCAGGAGGAGTACATGCGGGAGCAGATCGAGTGGCAGCAGCAGCCCTTCAGCCA
CAACCAGGCCTGTCTCGACCTCATTGCTGCTAAGCCCCACGGGATCCTGCGCATACTGGA
TGATCAGTGCGGTTTCCCTCAGGCAACCGACCACACCTTCCTTCAGAAGTGCCACTATCA
CCATGGAAACAACCCGCTATATGCCAGGCCAAAGATGCCGCTGCCAGAGTTCACCCTGAA
ACACTATGCTGGGAAAGTCACATACCAGGTGCACAAATTCTTGGATAAGAACTTCGACAT
GGTCCGACAGGATGTTTTAGACCTCTTCATCCAGAGCAAGAACAAAATGGTGTCCAGCCT
CTTCTTGAAGCACTCAGAGTCTGGGTCACAGCAGCGGTCGAACGTGCGGCGCAGCAGCAC
AGCTCGTCGTTATCAGGCCAACACAGTCAGTGCAAAGTTCCAGAGCAGCCTGCAGGAGCT
GGTGGAGAAGATGGAAAGGTGTAACCCTTATTTTGTGCGATGCATCAAGCCAAACCATCA
TAAGGAGCCAGGAGTGTTTGACATGGAGCTGGTCAACACTCAGCTACATTACTCTGGCAT
CATGGAGACCATTCATATCAGGAAGGAGAGTTATCCAGTCAGACTGCACTTTCACAGCTT
CCTAAAAAGGTATAAGGCCCTGCTTTGCCTGGAGGATCCTCCACCTGCAGACGGAGAAAA
CTGTGTTGCCATGCTCCACAAGCTCGCTCCCGTTAAGAGCGGCTCGTATCAGCTGGGAGT
CAGTAAGATTTTCCTGAAAGAGGAACTGTATCAGCTGTTGGAGGGGAAGCGTGACCGTGT
GCTGAACATCGCTGCCATGACCCTGCAGAGGTACACCCGTGCGTGTATGATCCGAAAGAA
GTTTGCCAAGTTGCGACTGCGTGTGACCATGTTTGAAGCTTGCTGCAGAGGCTACCTGGC
CAGAAAAAAGTTTGCTCAGAGGAGGAAGTACCTCATCCGGCTCCGCTCTGCTGTGCTGCT
CATCGTCAACCGCCAGCGTTACATGAGGACAGTGGTGGAGCCTGCAAGGAAGGCAGAGGA
GGATCGCATCAACAGAGAAGTGGTGAATGTGACAACGCTGCCTATCCCTGCTGAGCTGGC
AGTTCTGCTACAGGCAGCCT----------------------------------------
--------------------------------------------------CAGGTGGTGA
AGAGCTGCATTCTGACTGCTTGGCGGTGGTCCAGGCTCCAAAGGTTCAGGTTGACCCCCA
GCTGACCCTGCCCCTGGATATCAACAACTACCTCATGACACACTACATCCGGGCCATATT
TAGGGAGCCGTTGCTTGGGATGCTGACTGCCCCACTGGAGAGTTCACTGATTCGAATGGA
TGAGGAGCTGAAACAAGGAGCCCTGAACGTTTTCATTCTGATACTAAGATTTATGGGCGA
TCCAAACTTGAATGGGGCTCAGGAGAATCTGTTTGGGAACTATATCATCCAGAGGGGACT
TACCAATCCCAGCCTGCGAGACGAAATCCTGGCTCAGGTAGTCAATCAGGTGTGGAGGAA
TCCTAACATTTTGAATTCAGAGCGTGGTTGGCTACTCCTGTCCTCCTGTCTCTCTGCCTT
CCTGCCCTCTCAAAGGCTGGCCAAGTACTTACTGAAGTTTGTGTCTGACTACGGCCCGGA
GGGCTACAACTGTGTGTGTCAACACCGTCTGCTTCAAGCTCTGCAGCGGCTGAATGTCGG
TCCAGAGTATGTTCGAACTTACCCACCCTGTCTACTAGAGTGGACCGCCAATCGCAAAAG
AGCTCACACTGTTCTGCACATTCACTGTTTCGATGGTGTGTCGTTTTTGTGTCCTCTGCA
CTCCTGGACAACAGGAGAAGAAATGGCCAAAGACATCTTACAACACAGGGGTGTGCTGGA
GGGCCGTCGAGGCTGGTCGGTGCTTCTAAAGGAGCCGGCTCAGTGGGTGGAGCTGGAGGG
CTCCGACTATGTTCTGGACTTGATGTCAGACCTAGAGCTTCCTGCCGACTTCCCCAAACA
CAGCAGCTACTTCATCATCTCTGCACAGGAGCCAACCAGAGTGCGGCCTAATGCCAGCAT
AAGCCTGTTGGGTGGTGGGTTTGACACGAAGGACGATGTTATATCTTCAGTCTTAAATGG
CTCTGATGGACGAGACTTTGAGCCTCAGAGAGGGATGGATCGTTATCTGGACAGCCTGTT
TGACCCTGTACTGTCTGAAGGAACCGGAGAACTAGATTCAGCTGCAGCACTGTCCAGCAG
AATGAAGGGTGCCGGAGGAGTTGGAGGAGGCTCCCAACCTCCACCTGGGGCTGTGAGAGT
CCTTCCCGTGGGAGGCGTGATGTCACCTCCTGTTGCTGCAGTGGCACCTGTAACACCTGA
TGCCCAGCAGGCTGTTTTGGACCAGCAGCAGCAGGCGATCGTGAACCAGCAGGCCATCAT
CATGGCCCAGCAGATGACCATGCAGGCCATGGCCATGGTCGGCAGCCCAGTGACCAGCCC
CCCCACCTCTCCAATCACAAGCCCTCCCATGAGCCCGCTGCTCCACCACCCTCCCAGCCC
CTATGCTCCTGCCAGCCCCTATGCTGTCATACCCCCAAGTCCATACGCTAACATCCCACC
CAGCCCCTATGCCAACTTCACTCCCACTCCCTTTGCTGCAGCAGACATCCCACCCAGGCA
TCCCTATCCTCCCCCTGCTCGACTGGAACAAACTCCATCGCACCTTCAAGATCAGCCTGC
GGAGCCCCAGACTCGGCCCGGAGCTCAGCCTCAGCCTCAGGCCCAAACTAACAAAACTGA
GCCAGCACAGCCTAAAGCTAATCCTGCTGCACG------------------------GGT
TCAGTCAGGGAAGGACAGCGTCTCTCGGAGAAAGGCTCCGGGCATCCCCATAAACAAGGA
CGCACCCGCCAGGAAGTTTGCCCCAGTTGTGACGTCTCCTCCGCCCCCTGCTGGAGAGGT
GGTGAAGTACTCAGCTCGGACTATAGATCATGTTGTCCCCAGCCAAGGATATCCA-----
--------------------------------------------------------AGGA
GACCAGAAGGGAAGTTTAAAAAGAAGCAAACCCCTCGGGATGAAGCTTTACAGATCCTCA
AACCGCAGATGGACAACCCTCCTGCTCCCCAGCCCAAGCGTCCTGTTGCCCCCTCACCAT
CTGCGTCTGCAATAAAGGAGGCGGGATTCAAACCAATCAAAGCCACGAAGACCAGAGCAC
CTGATCGTCCTCCCCCCCTACCTCCTCCAGTTTCTCGAGAGCTTCCTGTAGAGACCGAGA
CAATCCAGACACAGCTTCATCAGAGAACCAATGAAGAGCACTACACCTACACCAACGTTC
CCTGGAGACTGTACCTCAGGAAGGAGGTTTTTTATCCCAAAGACAGCTTCAACAATCCTC
TGGTGCTGGACCTCATTTTCAAGCAGATAGTGAACGACACTCTGTCAGAGGCATGTGTTC
GCATCACCCGGGATGAAAGGCAGAAAATGAAGGCTCTTTTCGCCAAACACAGGGTGGAAC
AGAATATGGATCCGGTGGAGGAGCATGTGAAGAAAACAATCGTGACGGCTGCCAGAGAGA
CCTGGGAAATATACTTCTCCCGTCTGTTTCCTGCATCGGGTAGTGTAGGAACAGGTGTGC
AGGTGCTGTCAGTGTCCCACAGCGGTATAAAGCTGTTGAAGACTGTAAAAAGCAGCGCTG
CAGCTCCAGACTACTTCAGAGTCCTACGGCCCTACACCTATGCAGACATCCTGTTTGTCA
CCATCCCCTCTGAGAACATGCTGGAGTTTAATCTGACCAACGAGAAACTGATCCTGTTCT
CAGCCAAGGCCCCTCAAGTCAAACATCTCATAGACACATTCATCAATGAGATCAAAAAGG
ACTCAGATTATGTGATTGCAGAGCGAAACTTTGTGACAGACGACCGCTCGATGCTCACTT
TTCACAAAGGTGACGTCATCAGGCTACAGGTTATGGACGGGTTGGAGAAGGGTTACAGTT
ACGGCTGTGTGGTGAGGAAGAAGTTGGTGTATTTGGAGGAGCTGAAAAGAGAAACTCAAG
ACTTTGGTTGGAAGTTTGGTGCCGTGTTCGGCCGCTCTGGTGCGTTCCCGGCTGAGTGTG
TCCATCCTGTCGCTCCTCCTGACTTCCTGTCGCTGCCACTGGACCGCAAGTCAGAGCCTC
GAGGGGGAGCAGGACAGTTTGCTGTGTCATCAGCCGTCGCTGTTGCCGTGGCGTCCACCA
TGGCAGCACACGAGATAGATCAAACAATTGAGAAGGTTTCCCTTGACGGCTTTGCTGAAG
GAGATCTGGATGAGAGGGCCCTGCAGGACGGTAAATATGACATGTTGGAGTTCGCCAAGA
AGTACTTCAGACAGGGAAACAACATGAAGGGAGATTCCCTGAAGAGCAAAAGCAAGAACA
GAGACTCCAGAGAGCCGACTGAGATGATCAAGTTCTCCAAGACTCCTCTGACTGAGTCTC
TGATAGAGTTTACAGACCCAGCCATGAACAGAGTGGCAGCTGATCTCTTCCTGTTGGTGA
TGCGTTTCATGGGTGACTCTCCATCAAGAGGATCAACAGAACAGGAAGTGGTCAGCAATT
TCCTTA------------------------------------------------------
---------------------------------AGCTCATAGGAGAGTTCACCTTGATGA
GGGATGAGGCTTACTGCCAACTCATCAAACAGCTTACGGCTAACACCAGCTCCAAACCTG
ATAGTTGCCAACGAGGCTGGAGGCTGCTGTACATCCTGACCGCTTTCCATCGCTGCTCTG
AAGTCCTCAAGCCCTTTCTGCTCAAGAACCTGCAGCAGGCGTCTCGTAGCGCCGGGGCTC
AGTATCAGGGTATCGCTAAGGCATGTGAGCAGAACCTGAAGAAGACGTTCCAGTACGGAG
GCCGCGCTGTTTCACCCAACAGCATGGAGCTGAAGGCTGTGATGGCGGGCCGCAGTTCAA
AACGTCAGCTGTTTCTCTTTCCTGGAGGCATTGAACGTCACGTGAAAATCAAAACGTGTT
CAATTGCCCTGGAGGTGATTGAGGAGCTATGTTATGAGATGGGTTTGCACAAACTGGAGG
CCATGGAAGAATATGCCATATTTTTAGTCACCAATAGAGGTCAGAATGTGCGTCCTCTGA
ACAAACACGAGTACATCCTGGATGTTGCAACAGAAGCTGAGTTAGTCGACACCAACTACA
GCTTCTGGTTCAGACGAGTTGTCTGGACTCAGCCGCTCAAGTTTGACAATGAGCTCTGTG
TCGCGATGCACTATAACCAGATCCTGCCAGACTACCGTAAAGGCCTGCTTAACGTTCTTC
CACATGGAAAAGTGAGCGATCAACAGTTCCACCAGATCTCCAAACTGGCAGCTTTGCAGC
ACAGAGCCAAAGACATCATCTTCATCCCCAGCATACATGAATTATCGGAGTACATCGCCA
CACCTCTGTTCAAAAAGCAGCCACCCCAGCAGTGGGTTACCATGGTGACGCAGCACATGC
AGCAAGTGCAGACTCTGAACCCGCACCAGGCCAGAGCACAGTTTCTGGGGCTCATCAGTG
CATTCCCCATGTTTGGCTCCTCGTTCTTCTACATCCACAGCAGCAGCTCCACCACCTTCT
ACGCCCCCTGTATTGTTGCTGTCAATCAACATGGCCTCCACTTCCTGCATAAAAATACAC
ATGAACTGATGTCAGTGGTCCCCCTGGTGGAGGTGCAGTCCAGCCGCACCCAGAGGCCCA
CTGCTGGAACGAGTTACCCGTATGTAGACCTGACCCTGGGGGACATGGACACGCAGCGGG
TCATTCAGCTGCAGCTGGAGCAGGGCTTGGAGTTGTGTCGAGTCATCGCCATGCAGGTGG
AAAACATGATGTCCGTGCGGGAGAGAAGACTCACCCTGCCACCCAGCGAAATCACCATGT
TATAA
>E.fuscoguttatus.32955_fus
ATGCCCAAGAAAGACGCCAAGAAGGACACAAAGAAGGGTGGAAAACCTGAACCAGAGAAA
AAGAAAGAGGAGGAAAAGAAAGGGAAGGATGACAAAAAGGGAGGAAAAGAGGACAAGAAA
TCCAGCAAGGATGATAAGAAAGGTGGGAAGGATGATAAGAAGGGTGGAAAAGATGATAAG
AAAGCTGGGAAGAAGGGAAAAGAGGAGCCACCTAAGGGGAAAGATGATGGAAAGAAAGGA
AAAGACAAAGGGAAAGGTAAGAAAGTGGAGTCTGAGGAGGAAGAGGAGGAACTCCTGAGT
GATGAAGAAGAGGATGAGGAGTTCAGTGATGAAGAGGATGATGAGGAAGAAGACTCAGAG
GATGACAGGAGAGGGAAGGGGCGGGGAGGCAAGGGGGCTAAGGGTAAAAAAGGGGGGAAG
TCTAGACGTGGGGACTCAGAAGAGGATGACGAGGAGGATGAAGATGAAGAAGAGGAGGAT
GACTATGATGATGATCACGGCAAATCCAAAAAGAAATCAAAAGATGCACACCACCATAAA
GGGGGGAAATCTGATACTGATGCAAAGAAGAAGAAAGGAAAAAAGGATGATCCGCAGCTT
CCGAAAAAGGAAATCCCAAGGAAAGGTCTGAAGAACATGTCCAGGATGTTTATGAAGTTT
TCTGGCTTCAAGAGGCGCAGGAACAGCAGGAAGAAGCTGAAAAGTACATCGCGTTTGTTC
CTGGGGTTGGGGAAAAGAAAGTTCCGACTTGCTAAGAAGAAACGCCGCAAGTCCATGCTG
AAGAACACCTCTCGATTCATGATGAGGTTTAAGGCCAGCAAAAAGAGGAAAAAGGAGAAA
GAGGCCAAAGAAAAGGCGGCACAAAATGGGGGGAAGAAGCCAACTTACATGCTGCTTCGT
CTTGGAGGAGGGAGAGAATCAAATGAGAAGAAGGGGGGTTTCTTTAAAAACTTATTTGGA
AAAAAGAGTGGTGATGGGCCTCCTGACGACTTCAAGAACAGAAGTATGTTGCTGGGTAAG
GTTGCAGCAGCAACTAACTGGCTGACCAAACGCTTCCTGTCCACTAAAATGCGAGGAAAT
GCAGGACACCATGGCTGGGGTGGACGAAGAGAACATAGCCGACAAGCCAGCTCCAGAGGT
CATCTTCATGGTCACTATAACAATGGTTATGAACATGGGGAGGAGGCTTATGGATACGAC
CAGCGACATTCAGTCCGCCACAAAGGGTATGGAGGATATGATGATGGTTATGGTGGTTAT
GGAGATGAGGCAGCTGCAGCATATGGAAGCGAGGGTCAGTATGGTTACTATGACAATGGA
GCAGGGGCAGCAGACTATCAGGACCTGGGTTACTATGAGGAAGAAGGACTCTATGATCCA
AATGCAGAATATTATGAACGTGGTCTTTATGATGATGGCATGGGGGACTACTACAACCCT
TATCCCCCTGCCCAAGGCTACTATAACAACCAGGAAGCTGATTACTATGGTTACCAGCAA
CAACAGGAAATGGCAATGTATGGTGACGAGGGTTTGGACTACTATGCACTAATGGGTGAG
GACCATATGTATGGAGGAGAGGTTGATGGATTCCTTCACCCTCAGGCTCAGGGTTATTAT
GATGAAAATGGTCAGGGAGTTTACTACGATGACGGACAAGGGGGTTACTTTGACAATGGA
CAGGCAGGTCTTTATGGGGTCCCTTATGCAGCAACTATGGGAATGCAAGGGGGATTTCCA
CCAGACTATCAACTTAGTTATAGTGATGCTGGCATGCCCTACCAAGACTACAGCTCCCAG
CAGGTCACTGGATTCCCAGCAGGAGGCCAGCAAGTCTTTGACTTGGGAGGGCAAGGGA--
-------TACAGGGCCTATATGGGGACCAGTATGCAGACCAGTATGATCAATATGGAGAT
GATCCTGGTGGAGTTCAGGGAGGGGAAATGACATTTAGAGTTCCGAGACCTCAA------
------------------------------------------------------------
------------------------------------------------------------
------------------------------------------------------------
------------------------------------------------------------
------------------------------------------------------------
------------------------------------------------------------
------------------------------------------------------------
------------------------------------------------------------
------------------------------------------------------------
------------------------------------------------------------
------------------------------------------------------------
---------------------------------CAGCAGATGATGACAGACCCAATGATG
ATGTCACAGCAACAGGGTTATGGCCCTATGATCCCCACTCCAACTGCCATGATTATTAAG
CAAGCAAGTATGTCCCCCCTTCCTGCGCGCCGCCTGCAACCCTCTCCAACGCCATCCCGC
CGCTCTGTCATCATGCCCTCCCCAATTATGCAACGCCATCCCATGGCCTCCCCAGTACCT
TCTCCTATGCTTCCACAGAGACGCAGCCCCTCCCCACAACCATCCATGAGGAGTGGGCTC
ATTAATGCCCAGAGACCCCCCTCTGTTATGTCAAGACGAATCTCACCTCCTACCTCCCCC
ATGGCTTCCCCCCACGCCCGTCGTAGAATGCAACTGCAGAGATCACCATCTCCCCTGGCT
AGAGGGCCCTCACCCCCTCACTCTCCTCGTGCCTCCATGATCCGGCGAAGTCCTCCTCCT
TCACCAAGAGCTTCAATGATACAGCGTTCTCCACCTTCCTCTCCCCGTGGTTCCATGAGG
AGGCGAAGTCCCCCAGCCTCACCCACTCCAGCATGTAGCCCGTTTGGAGGGAGAAAGATA
CGTGGTCCTCTCTCGCCTCCCCTCTCCCCTGGTCATGCATCTCGACCTCATTCTCCACAG
CTCAGTAGAAGACCATCTCCCTCTCCCTCCCTATCTCGTCGAAGTTTGTCCCCTGCTGGG
CCTCGGCCTGCCCCATCATCTCCGACCCTCTCTCGTCGCTCAACTCGGCTGCTCAGGGAC
CCCACACCATTGGCCCGGCCTAGGATGGGGGGAAATGTTCCCTTAGGTACTGTCAGGCCC
TCGCCTATGGGTCTCAGAGGGCGCCCAGTACCCCCACCCACCCAGAATGTGCGTCCATTC
CGTGCCTCCTCCATACGGAGCAATAGGTCTTCTGTTCTCACAGTGGACTCCTCTCTCCTC
TCGTCTCCTTTTCACTCTCCTCACATGGTCCACCGTGCTCCCCTGGGAAGGAGAGAATCC
GGCCAATTTCCTCCTCGCCCCGTGGCTCGAGGTCGTCCCCTCATGGCCCAGCAGTCCATA
AGGAGGATGCCTCCTGCCTCTCCACAGCCCTCTCTTAAACACATGTCACATCCTGCATCC
CCACGTCTCTCTCCTCGGCTTTCTCGTCAGTCCTCGCCCCTCCTGCCCCCTCAGTCTGCC
CATCCACCCGTTTATGCACCAGAAGCTTATGTGTCTGGCCCCTATGCTGATCCTTATACT
GAGCACTCGACCCATCAGTTTGTCGCCCCCTCTTCTCCCATGTTATCTCGTGCTATGCGG
AACCAGTCTATTCGACAGGCCTCTTTTGCTTCTCCCTTTGGCCCAGAGCCAGCCCAGGTG
GTAGACATGGGCGGGATGGTTACCGAATATGTAGAACCTTATGCTCCTTCATCCCCTACT
CTTTCTGGTGCAATGCAAAACCAGGTAATTCGGGATGCATCCTATCTTTCCTCACTGCCA
AGATCAGTGTCACCTTATGAGCAGCCTGTAGCTCCTTCATCTCCCATGCTGTCTGGTGCT
CTGCAAAATCAAGCAATACGAGGTGCATCCTATACTTCTCCTTTACCAAGGCCAATGTCC
CCTTATGAGCAGCCTATGCCCCCTGCTTCCCCATTGCTGTCAGGAGCTCTGCAAAACCAG
GCAGTGAGAGAAGCCTCCTATGTATCTCCTCTTCAAAGGCCTCAGTCTCCATATGCCCCA
TCTGCTCCTTCATCTCCAATGCTTTCTGGAGCCATGAGACATGGTCAGGCACTAAGGGGT
GTGGCTTCTTATCAAACTCCACACCTCCGTCCACCATACGGACCAACTGTTGTTACTCCA
TATGATTATATCTCTGAGCCTGGCCCATTACCACTGCTTCATGATGCCCTTCAGAACCGG
TCTAATTTGCAGAATGTCTCATCTTTAAGATCCCCTATGATGCAACGCCGTAACCCTTAT
GCACCAGCTGGGCCTCAGCTCCATAGTGCTCTTCAGCAGAACCCAAACCTTCGCCATGCA
TCTTATCAGACACCTATGCAACTCAGACGGTCTCCATATGGACCCCAACCACCATCTTCA
CCAATGTTAGGAAGTGCCCTGCAAAACCCGCAGTTGATGCAAGCATCATACCGGCTGCCA
GATGGAACCTTGGTGTCACCATATGCAAGTTCACCATCGTCCCCAATGCTCGGCCGTGCC
TTGCAAAATCAACAAGTCCGTGGAGCCTCATATACCTTGCCTGATGGATCAATTATAAGG
GACCCACGTCTCCCCCAGAAGCCCATGTCCCCTAACCTTTCCAGAGCTCTTCAGAACCAG
GATCTCAAGGCTGCTTCATATACTCTCCCTGATGGCACCATTATAGACCCGAGACAGCAA
CAACCTATTTCCCCAAACCTGGCTAAGGCCCTAAACAACCCAGCTCTGCGTGATGCCTCC
TATTCACTCCCCGATGGTACTATTGTGATTGACCCCAAGAAACCGAAGTCCCCAAACCTT
GCAGCAGCTCTTCAGAACCCTTACCTGAAAAGTGCATCTTACACCCTGCCTGATGGGACT
ATCATCATCGATCCACGGAAACCTGTATCTCCAGACCTCGCTGGCGCCCTTCAAAACTCA
CCCCTGCGGAACGCCTCCTTCACACTACCAGAAGGGGTTCAGGACCCCAATACACCCATT
TCACCAAACCTGGCTAAGGCCCTCAGTAACCCAGCCTTGAAAGGAGCTTCATACACCCTC
CCAGATGGTACCATTATAGTGGACCCAAGGAAACCTAAGACCCCCAACCTGGCAGCTGCC
CTGCAGAATCCCTATCTAAAGAATGTGTCCTACACCCTGCCTGATGGAACCATCATCATT
GACCCACGGAAACCAGTTGGCCCGGACCTGTCTAAAGCTCTTATGAATGAAAACCTTCGT
AGTGCATCGTACCGCCTCCCTGATGGCACCCTGGTTATCCCTGGCCAGAAGCCCAACCTT
ACATCTGCCCTGAGGCGAAACCAGGCACTTCGGTCTGCAGGTCTCTATCATCTAACAGAA
GATTCTGTACTGTCAGGCGCACCAAAACCTACCCCTCCAAACCTCGCCTCTGCGCTGCGG
AAAGAGGAATTCCGTGGTGCCAATTTCAGGCTGCCGGATGGCTCTGTTCTCACACGTCGC
TTCCAGATCCCAAGTCTGTCTGAAGCCGTCCAAAACCAGCAGCTTCGCTATGCTTCGTAT
AGGGTGCCAACAGGCCTGCAGGGTGAGGATAATCGCTATGCTGTGGTTCCACCCTATGGG
CCGCGCTCAGGACACTGGGCCAGGAATGCCCAAGGAGGAGGGGAGGGAGGGGAAGACGTT
TGGGCAGCTGAGAGGGTTTTACCACATGGGACGGTCCAGAATCTTTCAAAGTGGTCCATG
TACAGAGAAGACGGGGTGTTAGAAGGATATTCACCAACACCTCGATTTGCAGACGGACAG
CCTAAGGACATAGACTGGACTCCTGACAGAGATAGAGTACCCGGTCAAAGCTGGTATGAC
AAGATCTACTCTATCCTAAGCATGCCCACAACAGGCCACAGGGTGAAACGCTGGGCGGAG
GGAATGGAGGACATGACACAACTGCCTGAGCTGAATGAGACCACAGTTCTGATGAACCTG
AAGAAGCGCTATGACCAGGAACTGATATATACCTACATAGGCAGCATCCTTGTGTCCGTG
AATCCCTACAAGTTGCTCAACGTGTATGGCACAGACATGGTGCTTCAGTATGCTGGTCGC
GGCCTGAGCGACAACCCTCCTCATCTTTTTGCCATTGCTAATCTCTCATATACCACCATG
ATGGATGCCAAAAAGGAGCAGTGTATTGTGATCAGCGGAGAAAGTGGGTCAGGAAAGACT
GAGGCTACTAAACTGATCCTGCGTTACTTGACAGCCATACAT-CACAAATGCAACGTCTC
ACAAC------AGATCCTAGAGGCCACACCCCTGCTGGAGTCTTTTGGGAATGCCAAAAC
AGTGCGCAATGACAACTCTTCACGCTTTGGCAAATACACGCAGATCTACATGGAGGAGGG
TGTAATCAGCGGTGCCATAACGTCTCAGTACCTGCTGGAGAAGTCCCGCATTGTCTTTCA
GGCCAAATCGGAGCGGAACTATCACATCTTCTATGAGATGTTGGCAGGTCTTCCCCCTAA
TGAGAAGAGCTCACTGTATCTGCAGGAAGCTGAGACGTACTACTATCTGAATCAGGGAGG
GGATTGTACCATAGAGGGCAAGGATGATGGGGAGGACTTCAGGCGTCTGCTGAATGCCAT
GGACATCCTGTGTTTCACTCCAGAGGAGCAGAACGGCATCTACAGACTGCTGTCCTCTGT
CCTTCATCTGGGGAACGTCTACTTCCAGCCACACCAGGCTGAGGGTCAGGAGGTCGCCTC
GGTGGTGAGCGCGCAGGAGATCAGGGTGGTAGCCGAGCTGCTGCAAGTCTCACCTGACGG
CTTGCAGAAGGCTGTCACCTTCAAAATGACAGATACAGTAAGAGAGAAGATCTTCACTCC
GCTCACAGTTGAGAATGCTGTGGATGCCAGAGATGCCGTTGCCAAGATCCTGTACTCGCT
GCTGTTTAGTTGGCTGACAGAGCGCATCAACGGACGGGTCTACCCTCGCAACGAAGCCCT
CTCCATCTCCATATTGGACATCTATGGATTTGAGGAGCTACAGGTGAACAGCTTTGAGCA
GCTGTGCATCAACTACGCCAATGAAACTTTGCAGTTCTTCTTTAACAGGGTCATCTTCCA
GGAGGAGCAGGAGGAGTACATGCGGGAGCAGATCGAGTGGCAGCAGCAGCCCTTCAGCCA
CAACCAGGCCTGTCTCGACCTCATTGCTGCTAAGCCCCACGGGATCCTGCGCATACTGGA
TGATCAGTGCGGTTTCCCTCAGGCAACCGACCACACCTTCCTTCAGAAGTGCCACTATCA
CCATGGAAACAACCCGCTATATGCCAGGCCAAAGATGCCGCTGCCAGAGTTCACCTTGAA
ACACTATGCTGGGAAAGTCACATACCAGGTGCACAAATTCTTGGATAAGAACTTCGACAC
GGTCCGACAGGATGTTTTAGACCTCTTCATCCAGAGCAAGAACAAAATGGTGTCCAGCCT
CTTCTTGAAGCACTCAGAGTCTGGGTCACAGCAGCGGTCAAATGTGCGGCGCAGCAGTAC
GGCTCGTCGTTATCAGGCCAACACAGTCAGTGCAAAGTTCCAGAGCAGTCTGCAGGAGCT
GGTGGAGAAGATGGAAAGGTGTAACCCTTATTTTGTGCGATGCATCAAGCCAAACCATCA
TAAGGAGCCAGGAGTGTTTGACATGGAGCTGGTCAACACTCAGCTACATTACTCTGGCAT
CATGGAGACCATCCATATCAGGAAGGAGGGTTATCCAATCAGACTGCACTTTCACAGCTT
CCTAAAAAGGTATAAGGCCCTGCTTTGCCTGGAGGATCCTCCACCTGCAGACGGAGAAAA
CTGTGTCGCCATGCTCCACAAGCTCGCTCCAGTTAAGAGCGGCTCATATCAGCTGGGAGT
CAGTAAGATTTTCCTGAAAGAGGAACTGTATCAGCTGTTGGAGGGGAAGCGTGACCGTGT
GCTGAACATCGCTGCCATGACGCTGCAGAGGTACACCCGTGCGTGTATGATCCGAAAGAA
GTTTGCCAAGTTGCGACTGCGTGTGACCATGTTTGAAGCTCGCTGCAGAGGCTACCTGGC
CAGAAAAAAGTTTGTTCAGAGGAGGAAGTACCTCATCCGGCTCCGTTCTGCTGTGCTGCT
CATCGTCAACCGCCACCGTTACATGAGGACAGTGGTGGAGCCTGCAAGGAAGGCAGAGGA
GGATCGCATCAACAGAGAAGTGGTTAATGTGACAACGCTGCCTATCCCTGCTGAGCTGGC
AGTTCTGCTACAGGCAGCCT----------------------------------------
--------------------------------------------------CAGGTGGTGA
AGAGCTGCATTCTGATTGCTTGGCGGTGGTCCAGGCTCCAAAGGTTCAGGTTGACCCCCA
ACTGACCCTGCCCCTGGATATCAACAACTACCTCATGACACACTACATCCGGGCCATATT
TAGGGAGCCGTTGCTTGGGATGCTGACTGCCCCACTGGAGAGTTCACTGATTCGAATGGA
TGAGGAGCTGAAACAAGGAGCCCTGAACGTTTTCATTCTGATACTAAGATTTATGGGCGA
TCCAAACTTGAATGGGGCTCAGGAGAATCTGTTTGGGAACTATATCATCCAGAGGGGACT
TGCCAATCCCAGCCTGCGAGATGAAATCCTGGCTCAGGTAGTCAATCAGGTGTGGAGGAA
TCCTAACATTTTGAATTCAGAGCGTGGTTGGCTCCTCCTGTCCTCCTGTCTCTCTGCCTT
CCTGCCCTCTCAAAGGCTGGCCAAGTACTTACTGAAGTTTGTGTCTGACTACGGCCCAGA
GGGCTACGACTGTGTGTGTCAACACCGTCTGCTTCAAGCTCTGCAGCGGCTGAATGTCGG
TCCAGAGTATATCCGAACGTACCCACCCTGTCTACTAGAGTGGACCGCCAATCGCAAAAG
AGCTCACACTGTTCTGCACATTCACTGTTTCGATGGTGTGTCGTTTTTGTGTCCTCTGCA
CTCCTGGACAACAGGAGAAGAAATGGCCAAAGACATCTTACAACACAGGGGTGTGCTGGA
GGGCCGTCGAGGCTGGTCAGTGCTTCTAAAGGAGCCGGCTCAGTGGGTGGAGCTGGAGGG
CTCCGACTATGTTCTGGACTTGATGTCAGACCTGGAGCTTCCTGCCGACTTCCCCAAACA
CAGCAGCTATTTCATCATCTCTGCACAGGAGCCAACCAGAGTGCGGCCTAATGCCAGCAT
AAACCTGTTGGGTGGTGGGTTTGACACGAAGGATGATGTTATATCTTCAGTCTTAAATGG
CTCTGATGGACGAGACTTTGAGCCTCAGAGAGGGATGGATCGTTATCTGGACAGCCTGTT
TGACCCTGTACTGTCTGAAGGAACCGGAGAACTAGATTCAGTTGCAGCACTGTCCAGCAG
AATGAAGGGTGCTGGAGGAGTTGGAGGAGGCTCCCAACCTCCACCTGGGGCTGTGAGAGT
CCTTCCCGTGGGAGGCGTGATGTCACCTCCTGTTGCTGCAGTGGCACCTGTAACACCTGA
TGCCCAGCAGGCTGTTTTGGACCAGCAGCAGCAGGCGATCGTGAACCAGCAGGCCATCAT
CATGGCCCAGCAGATGACCATGCAGGCCATGGCCATGGTCGGCAGCCCAGTGACCAGCCC
CCCCACCTCTCCAATCACAAGCCCTCCCATGAGCCCGCTGCTCCACCACCCTCCCAGCCC
CTATGCTCCTGCCAGCCCCTATGCTGTCATACCCCCAAGTCCATACGCTAACATCCCACC
CAGCCCCTATGCCAACTTCACTCCTACTCCCTTTGCTGCAGCAGACATCCCACCCAGGCA
TCCCTATCCTCCCCCTGCTCGACTGGAACAAACTCCATCGCACCTTCAAGATCAGCCTGC
GGAGTCCCAGTCTCGGCCCGGAGCTCAGCCTCAGCCTCAGGCCCAAACTAACAAAACTGA
GCCAGCACAGCCTAAAGCTAATCCTGCTTCACGGGTCAGTAACTCTGAGATGCGTGAGGT
TCAGTCAGGGAAGGACAGCGTCTCTCGGAGGAAGGCTCCGGGCATCCCCGTAAACAAGGA
CGCACCCGCCAGGAAGTTTGCCCCAGTTGTGACGTCTCCTCCGCCCCCTGCTGGAGAGGT
GGTGAAGTACTCAGTTCAGACTATAGATCATGTTGTCCCCAGCCAA-GATATCCAAGAAA
TCATCAAAAGGTACAACTCCCCGCCTCCAGCGCCAGAGCTGCTGCCACATGAGAAGAGGA
GACCAGAAGGGAAGTTTAAAAAGAAGCAAACCCCTCGGGATGAAGCTTTACAGATCCTCA
AACCGCAGATGGACAACCCTCCTGCTCCCCAGCCCAAGCGTCCTGTTGCCCCCTCACCAT
CTGCGTCTGCAATAAAGGAGGCGGGATTCAAACCAATCAAAGCCACGAAGACCAGAGCAC
CTGACCGTCCTCCCCCCCTACCTCCTCCAGTTTCTCGAGAGCTTCCTGTAGAGACCGAGA
CAATCCAGACACAGCTTCATCAGAGAACCAATGAAGAGCACTACACCTACACCAACGTTC
CCTGGAGACTGTACCTCAGGAAGGAGGTTTTTTATCCTAAAGACAGCTTCAACAATCCTC
TGGTGCTGGATCTCATTTTCAAGCAGATAGTGAACGACACTCTGTCAGAGGCATGTGTTC
GCATCACCCGGGATGAAAGGCAGAAAATGAAGGCTCTTTTCGCCAAACATGGGGTGGAAC
AGAATATGGATCCGGTGGAGGAGCATGTGAAGAAAACAATCGTGACGGCTGCCAGAGAGA
CCTGGGAAATATACTTCTCCCGTCTGTTCCCTGCATCGGGTAGTGTAGGAACAGGTGTGC
AGGTGCTGTCAGTGTCCCACAGCGGTATAAAGCTGTTGAAGACTGTAAAAAGCAGCGCTG
CAGCTCCAGACTACTTCAGAGTCCTACGGCCTTACACCTATGCAGACATCCTGTTTGTCA
CCATCCCCTCTGAGAACATGCTGGAGTTTAATCTGACCAACGAGAAACTGATCCTGTTCT
CAGCCAAGGCCCCTCAAGTCAAACATCTCATAGACACATTCATCAATGAGATCAAAAAGG
ACTCAGATTATGTGATTGCAGAGCGAAACTTTGTGACCGACGACCGCTCGATGCTCACTT
TTCACAAAGGTGACGTCATCAGGCTACAGGTTATGGACGGGCTGGAGAAGGGTTACAGTT
ACGGCTGTGTGGTGAGGAAGAAGGTGGTGTATTTGGAGGAGCTGAAAAGAGAAACTCAAG
ACTTTGGTTGGAAGTTTGGTGCCGTGTTCGGCCGCTCCGGTGCGTTCCCGGCTGAGTGTG
TCCATCCCGTCGCTCCTCCTGACTTCCTGTCGCTGCCACTGGACCGCAAGTCAGAGCCTC
GAGGGGGAGCGGGACAGTTTGCTGTGTCATCAGCCGTCGCTGTTGCCGTGGCGTCCACCA
TGGCAGCACACGAGATAGATCAAACAATTGAGAAGGTTTCCCTTGACGGCTTTGCTGAAG
GAGATCTGGATGAGAGGGCCCTGCAGGACAGTAAATATGACATGTTGGAGTTCGCCAAGA
AGTACTTCAGACAGGGAAACAACATGAAGGGAGATTCCCTGAAGAGCAAAAGCAAGAACA
GAGACTCCAGAGAGCCGACTGAGATGATCAAGTTCTCCAAGACTCCTCTGACTGAGTCTC
TGATAGAGTTTACAGACCCAGCCATGAACAGAGTGGCAGCTGATCTCTTCCTGTCGGTGA
TGCGTTTCATGGGTGACTCTCCATCAAGAGGATCAACAGAACAGGAAGTGGTCAGCAATT
TCCTTA------------------------------------------------------
---------------------------------AGCTCATAGGAGAGTTCACCTTGATGA
GGGATGAGGCTTACTGCCAACTCATCAAACAGCTTACGGCTAACACCAGCTCCAAACCTG
ATAGTTGCCAACGAGGCTGGAGGCTGCTGTACATCCTGACCGCTTTCCATCGCTGCTCTG
AAGTCCTCAAGCCCTTTCTGCTCAAGAACCTGCAGCAGGCGTCTCGTAGCGCCGGGGCTC
AGTATCAGGGTATCGCTAAGGCATGTGAGCAGAACCTGAAGAAGACGTTCCAGTACGGAG
GCCGCACTGTTTCACCCAACAGCATGGAGCTGAAGGCTGTGATGGCGGGCCGCAGTTCAA
AACGTCAGCTGTTTCTCTTTCCTGGAGGCATTGAACGTCACGTGAAAATCAAAACGTGTT
CAATTGCCCTGGAGGTGATTGAGGAGCTGTGTTATGAGATGGGTTTACACAAACTGGAGG
CCATGGAAGAATATGCCATATTTTTAGTCACCAATAGAGGTCAGAATGTGCGTCCTCTGA
ACAAACACGAGTACATCCTGGATGTTGCAACAGAAGCTGAGTTAATCGACACCAACTACA
GCTTCTGGTTCAGACGAGTTGTCTGGACTCAGCCACTCAAGTTTGACAATGAGCTCTGTG
TCGCGATGCACTATAACCAGATCCTGCCAGACTACCGTAAAGGCCTGCTTAACGTTCTTC
CACATGGAAAAGTGAGCGATCAACAGTTCCACCAGATTTCCAAACTGGCAGCTTTGCAGC
ACAGAGCCAAAGACATCATCTTCATCCCCAGCATACATGAATTATCGGAGTACATCGCCA
CACCTCTGTTCAAAAAGCAGCCACCCCAGCAGTGGGTTACCATGGTGACGCAGCACATGC
AGCAAGTGCAGACTCTGAACCCGCACCAGGCCAGAGCACAGTTTCTGGGGCTCATCAGTG
CATTCCCCATGTTTGGCTCCTCGTTCTTCTACATCCACAGCAGCAGCTCCACCACCTTCT
ACGCCCCCTGTATTGTTGCTGTCAATCAACATGGCCTCCACTTCCTGCATAAAAATACAC
ATGAGCTGATGTCAGTGGTCCCCCTGGTGGAGGTGCAGTCCAGCCGCACCCAGAGGCCCA
CTGCTGGAACGAGTTACCCGTATGTAGACCTGACCCTGGGGGACATGGACACACAGCGGG
TCATTCAGCTGCAGCTGGAGCAGGGCTTGGAGTTGTGTCAAGTCATCGCCATGCAGGTGG
AAAACATGATGTCCGTGCGGGAGAGAAGACTCACCCTGCCACCCAGCGAAATCACCATGT
TATAA
>XP-033478894.1_lan
------------------------------------------------------------
------------------------------------------------------------
------------------------------------------------------------
------------------------------------------------------------
------------------------------------------------------------
------------------------------------------------------------
------------------------------------------------------------
------------------------------------------------------------
------------------------------------------------------------
------------------------------------------------------------
------------------------------------ATGTCCAGGATGTTTATGAAGTTT
TCTGGCTTCAAGAGGCGCAGGAACAGCAGGAAGAAGCTGAAAAGTACATCGCGTTTGTTC
CTGGGGTTGGGGAAAAGAAAGTTCCGACTTGCTAAGAAGAAACGCCGCAAGTCCATGCTG
AAGAACACCTCTCGATTCATGATGAGGTTTAAGGCCAGCAAAAAGAGGAAAAAGGAAAAA
GAGGCCAAAGAAAAGGCAGAACAAAATGGGGGGAAGAAGCCAACTTACATGCTGCTTCGT
CTTGGAGGAGGGAGAGAATCAAATGAGAAGAAGGGGGGTTTCTTTAAAAACTTATTTGGA
AAAAAGAGTGGTGATGGGCCTCCTGACGACTTCAAGAACAGAAGTATGTTGCTGGGTAAG
GTTGCAGCAGCAACTAACTGGCTGACCAAACGCTTCCTATCCACTAAAATGCGAGGAAAT
GCAGGACACCATGGCTGGGGTGGACGAAGAGAACATAGCCGACAAGCCAGCTCCAGAGGT
CATCTTCATGGTCACTATAACAATGGTTATGAATATGGGGAAGAGGCTTATGGATACGAC
CAGCGACATTCAGTCCGCCACAAAGGGTATGGAGGATATGATGATGGTTATGGTGGTTAT
GGAGATGAGGCAGCTGCAGCATATGGAAGCGAGGGTCAGTATGGTTACTATGACAATGGA
GCAGGGGCAGCAGACTATCAAGACCTGGGTTACTATGAGGAAGAAGGACTCTATGATCCA
AATGCAGAATATTATGAAGGTGGTCTTTATGATGATGGCATGGGGGACTACTACAACCCT
TATCCCCCTGCCCAAGGCTACTACAACAACCAGGAAGCTGATTACTATGGTTACCAGCAA
CAACAGGAAATGGCAATGTATGGTGACGAAGGTTTGGACTACTATGCACTAATGGGTGAG
GACCATATGTATGGAGGAGAGGTTCATGGATTCCTTCACCCTCAGGCTCAGGGTTATTAT
GATGAAAATGGTCAGGGAGTTTACTATGATGACGGACAAGGGGGTTACTTTGACAATGGA
CAGGCAGGTCTTTATGGGGACCCTTATGCAGCAACTATGGGAATGCAAGGGGGATTTCCA
CCAGACTATCAACTTAGTTATAGTGATGCTGGCATGCCCTACCAAGACTACAGCTCCCAG
CAGGTCACTGGATTCCCACCAGGAGGCCAGCAAGTCTTTGACTTGGGAGGGCAGGGGA--
-------TACAGGGCCTATATGGGGACCAGTATGCAGACCAGTATGATCAATATGGAGAT
GATACCGGTGGAGTTCAAGGAGGGGAAATGACATTTAGAGTTCCGAGACCTCAAGTACGC
CTTTTTGGAAAAGAGCGTCTAGATGTGCCCATGCCTCCTCCACCAACGTTGCCACCTGAT
CCAGAATTTGAAGGCATGTCAGAAATCCAGTATGAAGACCAGAATCCTCTTGCACCAGGG
CAATTTGGTGACATGATGGCAATACAGCAGCAAATGGGAATGTCACCACAACAACAAATG
ATGATGTCCCCTCAAGAACAAATGATGATGCCCCCCCAGATAATGTCACCGCAGCAACAA
ATGATGTTACCACAGCAGCAGATGATGCCCCAGCAAATGATGTCACCACAGCAGCAGATG
ATGTCACAACAAATGATGTCACCACAAGAGCAGATGATGTTACAACAAGAACAGAGTATG
TCTGCTCAATTGATGCCATCACAGATTCTGTCACCACAGCAACAAATGATGATGTTACAA
CAAGAACAGAGTATGTCTGCTCAATTGATGCCATCACAGATTCTGTCACCACAGCAACAA
ATGATGATGTCCCCTCAAGAACAAATAATGATGTCACCACAGCAACAGATGATGACACCA
CAGCAACAACAGATGTTACCACAGCAACAGATGATGCCCCAGCAAGTGATGTCACCACAG
CAGCAGATGATGTCACAACAAATGATGTCACCACAAGAGCAGATGATGTTGCCACAGCAA
CAGATGATGTCTCCTCAAGTGATTCCACCA---CAGCAGATGATGACAGACCCAATGATG
ATGTCACAGCAACAGGGTTATGGCCCTATGATCCCCACTCCAACTGCCATGATTATTAAG
CAAGCAAGTATGTCCCCCCTTCCTGCGCGCCGCCTGCAACCCTCTCCAACGCCATCCCGC
CGCTCTGTCATCATGCCCTCCCCAATTATGCAACGCCATCCCATGGCCTCCCCAGTACCT
TCTCCTATGCTTCCACAGAGACGCAGCCCCTCCCCACAACCATCCATGAGGAGTGGGCTC
ATTAATGCCCAGAGACCCCCCTCTGTTATGTCAAGACGAATCTCACCTCCTACCTCCCCC
ATGGCTTCCCCCCACGCCCGTCGTAGAATGCAACCGCAGAGATCACCGTCTCCCCTGGCA
AGAGGGCCCTCACCCCCTCACTCTCCTCGTGCCTCCATGATCTGGCGAAGTCCTCCTCCT
TCACCAAGAGCTTCAATGATACAGCGTTCTCCACCTTCCTCTCCCCGTGCTTCCATGAGG
AGGCGAAGTCCCCCAGCCTCACCCACTCCAGCACGTAGCCCATTTGGAGGGAGAAAGATA
CGTGGTCCTCTCTCGCCTCCCCTCTCCCCTGGTCATGCATCTCGACCTCACTCTCCACAG
CTCAGTAGAAGACCATCTCCCTCTCCCTCCCCATCTCGTCGGAGTTTGTCCCCTGCTGGG
CCTCGGCCTGCCCCATCATCTCCGACCCTCTCTCGTCGCTCAACTCGGCTGCTCAGGGAC
CCCACACCATTGGCCCGGCCTAGGATGGGGGGAAATGTTCCCTTAGGTACTGTCAGGCCC
TCGCCTATGGGTCTCAGAGGGCGCCCAGTACCCCCACCCACCCAGAATGTGCGTCCATTC
CGTGCCTCCTCCATACGAAGCAATAGGTCTTCTGTTCTCACAGTGGACTCCTCTCTCCTC
TCGTCTCCTTTTCACTCTCCTCACATGGTCCACCGTGCTCCCCTGGGAAGGAGAGAATCC
GGCCGATTTCCTCCTCGCCCCGTGGCTCGAGGACGTCCCCTCATGGCCCAGCAGTCCATA
AGGAGGATGTCTCCTGCCTCTCCACAGCCCTCTCTTAAACACATGCCACATCCTGCATCC
CCACGTCTCTCTCCTCGACTTTCTCGTCAGTCCTCGCCCCTCCTGCCCCCTCAGTCTGCC
CATCCACCCGTTTATGCACCAGAAGCTTATGTGTCTGGCTCCTATGCTGATCCTTATACT
GAGCACTCGCCCCAACAGTTTGTCGCCCCCTCTTCTCCCATGTTATCTCGTGCTATGCGG
AACCAGTCTATTCGACAGGCCTCTTTTGCTTCCCCCTTTGGCCCAGAGCCAGCCCAGGTG
GTAGACATGGGCGGGATGGTTACTGAATATGTAGAACCTTATGCTCCTTCATCCCCTACA
CTTTCTGGTGCAATGCAAAACCAGGTAATTCGGGATGCATCCTATCTTTCCTCACTGCCA
AGACCAGTGTCACCTTATGAGCAGCCTGTAGCTCCTTCATCTCCCATGCTGTCTGGTGCT
CTGCAAAATCAAGCAATACGAGGTGCATCCTATACTTCTCCTTTACCAAGGCCAGTGTCC
CCTTATGAGCAGCCTATGCCCCCTGCTTCCCCAATGCTGTCAGGAGCTCTGCAAAACCAG
GCAGTGAGAGAAGCCTCCTATGTATCTCCTCTTCAAAGGCCTCAGTCTCCATATGCCCCA
TCTGCTCCTTCATCTCCAATGCTTTCTGGAGCCATGAGACATAGTCAGGCACTAAGGGGT
GTGGCTTCTTATCAAACTCCACACCTCCGTCCACCATACGGACCAACTGTTGTTACTCCA
TATGATTATATCTCTGAGCCTGGCCCATCACCACTGCTTCATGATGCCCTTCAGAACCGG
TCTAATTTGCAGAATGTCTCATCTTTAAGATCCCCTATGATGCAACGCCGTAACCCTTAT
GCACCAGCTGGGCCTCAGCTCCATAGTGCTCTTCAACAGAACCCAAACCTCCGCCATGCA
TCTTATCAGACACCTATGCAACTCAGACGGTCTCCATATGGACCCCAACCACCATCTTCA
CCAATGTTAGGAAGTGCCCTGCAAAACCCGCAGTTGATGCAAGCATCATACCGGCTGCCA
GATGGAACCTTGGTGTCACCATATGCAAGTTCACCATCCTCCCCATTGCTCGGCCGTGCC
TTGCAAAATCAACAAGTCCGTGGAGCCTCATATACCTTGCCTGATGGATCAATTATAAGG
GACCCACATCTCCCCCAAAAGCCCATGTCCCCTAACCTTTCCAGAGCTCTTCAGAACCAG
GATCTCAAGGCTGCTTCATATACTCTCCCTGATGGCACCATTATAGACCCAAGACAGCAA
CAACCTTTTTCCCCAAACCTGGCTAAGGCCCTAAACAACCCAGCTCTGCGTGAAGCCTCC
TATTCACTCCCCGATGGTACTATTGTGATTGACCCCAAGAAACCGAAGTCCCCAAACCTT
GCAGCAGCTCTTCAGAACCCTTACCTGAAAAGTGCATCTTACACCCTGCCTGATGGGACT
ATCATCATCGATCCACGGAAACCTGTATCTCCAGACCTCGCTGGCGCCCTTCAAAACTCA
CCCCTGCGGAACGCCTCCTTCACACTACCGGAAGGGGTTCAGGACCCCAATACACCCATT
TCACCAAACCTGGCTAAGGCCCTCAGTAACCCAGCCTTGAAAGGAGCTTCATACACCCTC
CCAGATGGTACCATTATAGTGGACCCAAGGAAACCTAAGACCCCCAACCTGGCAGCTGCC
CTGCAGAATCCCTATCTAAAGAATGTGTCCTACACCCTGCCTGATGGAACCATCATCATT
GACCCACGGAAACCAGTTGGCCCGGACCTGTCTAAGGCTCTTATGAATGAAAACCTTCGT
AGTGCATCGTACCGCCTCCCTGATGGCACCCTGGTTATCCCTGGCCAGAAGCCCAGCCTT
TCATCTGCTCTGAGGCGAAACCAGGCACTTCGGTCTGCAGGTCTTTATCATCTAACAGAA
GACTCTGTACTGTCAGGCGCACCAAAACCTACCCCTCCAAACCTCGCCTCTGCGCTGCGG
AAAGAGGAATTCCGTGGTGCCAATTTCAGGCTGCCGGATGGCTCTGTTCTCACACGTCGC
TTCCAGATCCCAAGCCTGTCTGAAGCCGTCCAAAACCAGCAGCTTCGCTATGCTTCATAC
AGGGTGCCAACAGGCCTGCAGGGTGAGGATAATCGCTATGCTGTGGTTCCACCCTATGGG
CCGCGCTCAGGACACTGGGCCAGGAATGCCCAAGGAGGAGGGGAGGGAGGGGAAGACGTT
TGGGCAGCTGAGAGGGTTTTACCACATGGGACGGTCCAGAATCTTTCAAAGTGGTCCATG
TACAGAGAAGATGGGGTGTTAGAAGGATATTCACCAACACCTCGATTTGCAGACGGACAG
CCTAAGGACATAGACTGGACTCCTGACAGAGATAGAGTACCCGGTCAAAGCTGGTATGAC
AAGATCTACTCTATCCTAAGCATGCCCACAACAGGCCACAGGGTGAAACGCTGGGCGGAG
GGAATAGAGGACATGACACAACTGCCTGAGCTGAATGAGACCACAGTTCTGATGAACCTG
AAGAAGCGCTATGACCAGGAACTGATATATACCTACATAGGCAGCATCCTTGTGTCCGTG
AATCCCTACAAGTTGCTCAACGTGTATGGCACAGACATGGTGCTTCAGTATGCTGGTCAC
GGCCTGAGCGACAACCCTCCTCATCTTTTTGCCATTGCTAATCTCTCATATACCACCATG
ATGGATGCCAAAAAGGAGCAGTGTATTGTGATCAGCGGAGAAAGTGGGTCAGGAAAGACT
GAGGCTACTAAACTGATCCTGCGTTACTTGACAGCCATACAT-CACAAATGCAACGTCTC
ACAACAGATAGAGATCCTAGAGGCCACACCCCTGCTGGAGTCTTTTGGGAATGCCAAAAC
AGTGCGCAATGACAACTCTTCACGCTTTGGCAAATACACGCAGATCTACATGGAGGAGGG
TGTAATCAGCGGTGCCATAACGTCTCAGTACCTGCTGGAGAAGTCCCGCATTGTCTTTCA
GGCCAAATCGGAGCGGAACTATCACATCTTCTATGAGATGTTGGCAGGTCTTCCCCCTAA
TGAGAAGAGCTCACTGTATCTGCAGGAAGCTGAGACGTACTACTATCTGAATCAGGGAGG
GGATTGTACCATAGAGGGCAAGGATGATGGGGAGGACTTCAGGCGTCTGCTGAATGCCAT
GGACATCCTGTGTTTCACCCCAGAGGAGCATAACGGCATCTACAGACTGCTGTCCTCTGT
CCTTCATCTGGGGAACGTCTACTTCCAGCCACACCAGGCTGAGGGTCAGGAGGTCGCCTC
GGTGGTGAGCGCGCAGGAGATCAGGGTGGTAGCCGAGCTGCTGCAGGTCTCACCTGACGG
CTTGCAGAAGGCTGTCACCTTCAAAATGACAGACACAGTAAGAGAGAAGATCTTCACTCC
GCTCACAGTTGAGAATGCTGTGGATGCCAGAGATGCCGTTGCCAAGATCCTGTACTCGCT
GCTGTTTAGTTGGCTGACAGAGCGCATCAACGGACGGGTCTACCCTCGCAACGAAGCCCT
CTCCATCTCCATATTGGACATCTATGGATTTGAGGAGCTACAGGTGAACAGCTTTGAGCA
GCTGTGCATCAACTACGCCAATGAAACTTTGCAGTTCTTCTTTAACAGGGTCATCTTCCA
GGAGGAGCAGGAGGAGTACATGCGGGAGCAGATCGAGTGGCAGCAGCAGCCCTTCAGCCA
CAACCAGGCCTGTCTCGACCTCATTGCTGCTAAGCCCCACGGGATCCTGCGCATACTGGA
TGATCAGTGCGGTTTCCCTCAGGCAACCGACCACACCTTCCTTCAGAAGTGCCACTATCA
CCATGGAAACAACCCGCTATATGCCAGGCCAAAGATGCCGCTGCCAGAGTTCACCCTGAA
ACACTATGCTGGGAAAGTCACATACCAGGTGCACAAATTCTTGGATAAGAACTTCGACAC
AGTCCGACAGGATGTTTTAGACCTCTTCATCCAGAGCAAGAACAAAATGGTGTCCAGCCT
CTTCTTGAAGCACTCAGAGTCTGGGTCACAGCAGCGGTCGAACGTACGGCGCAGCAGCAC
GGCTCGTCGTTATCAGGCCAACACAGTCAGTGCAAAGTTCCAGAGCAGCCTGCAGGAGCT
GGTGGAGAAGATGGAAAGGTGTAACCCTTATTTTGTGCGATGCATCAAGCCAAACCATCA
TAAGGAGCCAGGAGTGTTTGACATGGAGCTGGTCAACACTCAGCTACATTACTCTGGCAT
CATGGAGACCATTCATATCAGGAAGGAGGGTTATCCAGTCAGACTGCACTTTCACAGCTT
CCTAAAAAGGTATAAGGCCCTGCTTTGCCTGGAGGATCCTCCACCTGCAGATGGAGAAAA
CTGTGTCGCCATGCTCCACAAGCTTGCTCCAGTTAAGAGTGGCTCGTATCAGCTGGGAGT
CAGTAAGATTTTCCTGAAAGAGGAACTGTATCAGCTGTTGGAGGGGAAGCGTGACCGTGT
GCTGAACATCGCTGCCAAGACGCTGCAGAGGTACACCCGTGCGTGTATGATCCGAAAGAA
GTTTGCCAAGTTGCGACTGCGTGTGACCATGTTTGAAGCTCGCTGCAGAGGCTACCTGGC
CAGAAAAAAGTTTGCTCAGAGGAGGAAGTACCTCATCCGGCTCCGCTCTGCTGTGCTGCT
CATTGTCAACCGCCAGCGTTACATGAGGACAGTGGTGGAGCCTGCAAGGAAGGCAGAGGA
GGATCGCATCAACAGAGAAGTGGTGAATGTGACAACGCTGCCTATCCCTGCTGAGCTGGC
AGTTCTGCTACAGGCAGCCT----------------------------------------
--------------------------------------------------CAGGTGGTGA
AGAGCTGCATTCTGACTGCTTGGCGGTGGTCCAGGCTCCAAAGGTTCAGGTTGACCCCCA
GCTGACCCTGCCCCTGGATATCAACAACTACCTCATGACACACTACATCCGGGCCATATT
TAGGGAGCCGTTGCTTGGGATGCTGACTGCCCCACTGGAGAGTTCACTGATTCGAATGGA
TGAGGAGCTGAAACAAGGAGCCCTGAACGTTTTCATTCTGATACTAAGATTTATGGGCGA
TCCAAACTTGAATGGGGCTCAGGAGAATCTGTTTGGGAACTATATCATCCAGAGGGGACT
TGCCAATCCCAGCCTGCGAGATGAAATCCTGGCTCAGGTAGTCAATCAGGTGTGGAGGAA
TCCTAACATTTTGAATTCAGAGCGTGGTTGGCTCCTCCTGTCCTCCTGTCTCTCTGCCTT
CCTGCCCTCTCAAAGGCTGGCCAAGTACTTACTGAAGTTTGTGTCTGACTACGGCCCGGA
GGGCTACAACTGTGTGTGTCAACACCGTCTGCTTCAAGCTCTGCAGCGGCTGAATGTCGG
TCCAGAGTATGTCCGAACGTACCCACCCTGTCTACTAGAGTGGACCGCCAATCGCAAAAG
AGCTCACACTGTTCTGCACATTCACTGTTTCGATGGTGTGTCATTTTTGTGTCCTCTGCA
CTCCTGGACAACAGGAGAAGAAATGGCCAAAGACATCTTACAACACAGGGGTGTGCTGGA
GGGCCGTCGAGGCTGGTCGGTGCTTCTAAAGGAGCCGGCTCAGTGGGTGGAGCTGGAGGG
CTCCGACTACGTTCTGGACTTGATGTCAGACCTGGAGCTTCCTGCTGACTTCCCCAAACA
CAGCAGCTACTTCATCATCTCTGCACAGGAGCCAACCAGAGTGCGGCCTAATGCCAGCAT
AAGCCTGTTGGGTGGTGGGTTTGACACGAAGGATGATGTTATATCTTCAGTCTTAAATGG
CTCTGATGGACAAGACTTTGAGCCTCAGAGAGGGATGGATCGTTATCTGGACAGCCTGTT
TGACCCTGTACTGTCTGAAGGAACCGGAGAACTAGATTCAGCTGCAGCACTGTCCAGCAG
GATGAAGGGTGCTGGAGGAGTTGGAGGAGGCTCCCAACCTCCACCTGGGGCTGTGAGAGT
CCTTCCCGTGGGAGGCGTGATGTCACCTCCTGTTGCTGCAGTGGCACCTGTAACACCTGA
TGCCCAGCAGGCTGTTTTGGACCAGCAGCAGCAGGCGATCGTGAACCAGCAGGCCATCAT
CATGGCCCAGCAGATGACCATGCAGGCCATGGCCATGGTCGGCAGCCCAGTGACCAGCCC
CCCCACCTCTCCAATCACAAGCCCTCCCATGAGCCCGCTGCTCCACCACCCTCCCAGCCC
CTATGCTCCCGCCAGCCCCTATGCTGTCATACCCCCAAGTCCATACGCTAACATCCCACC
CAGCCCCTATGCCAACTTCACTCCCACTCCCTTTGCTGCAGCAGACATCCCACCCAGGCA
TCCCTATCCTCCCCCTGCTCGACTGGAACAAACTCCATCGCACCTTCAAGATCAGCCTGC
GGAGCCCCAGACTCGGCCCGGAGCTCAGCCTCAGCCTCAGGCCCAAACTAACAAAACTGA
GCCAGCACAGCCTAAAGCTAATCCTGCTGCACG------------------------GGT
TCAGTCAGGGAAGGACAGCGTCTCTCGGAGGAAGGCTCCAGGCATCCCCATAAACAAGGA
CGCACCCGCCAGGAAGTTTGCCCCAGTTGTGACGTCTCCTCCGCCCCCTGCTGGAGAGGT
GGTGAAATACTCAGCTCGGACTATAGATCATGTTGTCCCCAGCCAA-GATATCCAAGAAA
TCATCAAAAGGTACAACTCCCCGCCTCCAGTGCCAGAGCTGCTGCCACATGAGAAGAGGA
GACCAGAAGGGAAGTTTAAAAAGAAGCAAACCCCTCGGGATGAAGCTTTACAGATCCTCA
AACCGCAGATGGACAACCCTCCTGCTCCCCAGCCCAAGCGTCCTGTTGCCCCCTCACCAT
CTGCGTCTGCAATAAAGGAGGCGGGATTCAAACCAATCAAAGCCACGAAGACCAGAGCAC
CTGATCGTCCTCCCCCCCTACCTCCTCCAGTTTCTCGAGAGCTTCCTGTAGAGACCGAGA
CAATCCAGACACAGCTTCATCAGAGAACCAATGAAGAGCACTACACCTACACCAACGTTC
CCTGGAGACTGTACCTCAGGAAGGAGGTTTTTTATCCCAAAGACAGCTTCAACAATCCTC
TGGTGCTGGATCTCATTTTCAAGCAGATAGTGAACGACACTTTGTCAGAGGCATGTGTTC
GCATCACCCGGGATGAAAGGCAGAAAATGAAGGCTCTTTTCGCCAAACACGGGGTGGAAC
AGAATATGGATCCGGTGGAGGAGCATGTGAAGAAAACAATCGTGACGGCTGCCAGAGAGA
CCTGGGAAATATACTTCTCCCGTCTGTTCCCTGCGTCGGGTAGTGTAGGAACAGGTGTGC
AGGTGCTGTCAGTGTCCCACAGCGGTATAAAGCTGTTGAAGACTGTAAAAAACAGCGCTG
CAGCTCCAGACTACTTCAGAGTCCTACGGCCCTACACCTATGCAGACATCCTGTTTGTCA
CCATCCCCTCTGAGAACATGCTGGAGTTTAATCTGACCAACGAGAAACTGATCCTGTTCT
CAGCCAAGGCCCCTCAAGTCAAACATCTCATAGACACATTCATCAATGAGATCAAAAAGG
ACTCAGATTATGTGATTGCAGAGCGAAACTTTGTGACAGATGACCGCTCGATGCTCACTT
TTCACAAAGGTGACATCATCAGGCTGCAGGTTATGGACGGGCTGGAGAAGGGTTACAGTT
ACGGCTGTGTGGTGAGGAAGAAGGTGGTGTATTTGGAGGAGCTGAAAAGAGAAACTCAAG
ACTTTGGTTGGAAGTTTGGTGCCGTGTTCGGCCGCTCCGGTGCGTTCCCGGCCGAGTGTG
TCCATCCCGTCGCTCCTCCTGACTTCCTATCGCTACCACTGGACCGCAAGTCAGAGCCTC
GAGGGGGAGCGGGACAGTTTGCTGTGTCATCAGCCGTCGCTGTTGCCGTGGCGTCCACCA
TGGCTGCACACGAGATAGATCAAACAATTGAGAAGGTTTCCCTTGACGGCTTTGCTGAAG
GAGATCTGGATGAGAGGGCCCTGCAGGACAGTAAATATGACATGTTGGAGTTCGCCAAGA
AGTACTTCAAACAGGGAAACAACATGAAGGGAGATTCCCTGAAGAGCAAAAGCAAGAACA
GAGACTCCAGAGAGCCGACTGAGATGATCAAGTTCTCCAAGACTCCTCTGACTGAGTCTC
TGATAGAGTTTACAGACCCAGCCATGAACAGAGTGGCAGCTGATCTCTTCCTGTCGGTGA
TGCGTTTCATGGGTGACTCTCCATCAAGAGGATCAACAGAACAGGAAGTGGTCAGCAATT
TCCTTA------------------------------------------------------
---------------------------------AGCTCATAGGAGAGTTCACCTTGATGA
GGGATGAGGCTTACTGCCAACTCATCAAACAGCTTACGGCTAACACCAGCTCCAAACCTG
ATAGTTGCCAACGAGGCTGGAGGCTGCTGTACATCCTGACCGCTTTCCATCGCTGCTCTG
AAGTCCTCAAGCCCTTTCTGCTCAAGAACCTGCAGCAGGCATCTCGTAGCGCCGGGGCTC
AGTATCAGGGTATCGCTAAGGCATGTGAGCAGAACCTGAAGAAGACGTTCCAGTACGGAG
GCCGCACTGTTTCACCCAACAGCATGGAGCTGAAGGCTGTGATGGCGGGCCGCAGTTCAA
AACGTCAGCTGTTTCTCTTTCCTGGAGGCATTGAACGTCACGTGAAAATCAAAACGTGTT
CAATTGCCCTGGAGGTGATCGAGGAGCTGTGTTATGAGATGGGTTTACACAAACTGGAGG
CCATGGAAGAATATGCTATATTTTTAGTCACCAATAGAGGTCAGAATGTGCGTCCTCTGA
ACAAACACGAGTACATCCTGGATGTTGCAACAGAAGCCGAGTTAGTCGACACCAACTACA
GCTTCTGGTTCAGACGAGTTGTCTGGACTCAGCCGCTCAAGTTCGACAATGAGCTCTGTG
TCGCGATGCACTATAACCAGATCCTGCCAGACTACCGTAAAGGCCTGCTTAACGTTCTTC
CACATGGAAAAGTGAGCGATCAACAGTTCCACCAGATTTCCAAACTGGCAGCTTTGCAGC
ACAGAGCCAAAGACATCATCTTCATCCCCAGCATACATGAATTATCGGAGTACATCGCCA
CACCTCTGTTCAAAAAGCAGCCACCCCAGCAGTGGGTTACCATGGTGACGCAGCACATGC
AGCAAGTGCAGACTCTGAACCCGCACCAGGCCAGAGCACAGTTTCTAGGGCTCATCAGTG
CATTCCCCATGTTTGGCTCCTCGTTCTTCTACATCCACAGCAGCAGCTCCACCACCTTCT
ACGCCCCCTGTATTGTTGCTGTCAATCAACATGGCCTCCACTTCCTGCATAAAAATACAC
ATGAGCTGATGTCAGTGGTCCCCCTGGTGGAGGTGCAGTCCAGCCGCACCCAGAGGCCCA
CTGCCGGAACGAGTTACCCGTATGTAGACCTGACCCTGGGGGACATGGACACACAGCGGG
TCATTCAGCTGCAGCTGGAGCAGGGCTTGGAGTTGTGTCGAGTCATCGCCATGCAGGTGG
AAAACATGATGTCCGTGCGGGAGAGAAGACTCACCCTGCCACCCAGCGAAATCACCATGT
TATAA
>Epmoa-GLEAN-10019845_moa
ATGCCCAAGAAAGACGCCAAGAAGGACGCAAAGAAGGGTGGAAAACCTGAACCAGAGAAA
AAGAAAGAGGAGGAAAAGAAAGGGAAGGATGACAAAAAGGGAGGAAAAGAGGACAAGAAA
TCCAGCAAGGATGATAAGAAAGGTGGAAAGGATGATAAGAAGGGTGGAAAAGATGATAAG
AAAGCTGGGAAGAAGGGAAAAGAGGAGCCACCTAAGGGGAAAGATGATGGAAAGAAAGGA
AAAGACAAAGGGAAAAGTAAGAAAGTGGAGTCAGAGGAGGAAGAGGAGGAACTCCTGAGT
GATGAGGAAGAGGATGAGGAGTTCAGTGATGAAGAGGATGATGAGGAAGAAGACTCAGAG
GATGACAGGAGAGGGAAGGGGCGGGGAGGCAAGGGGGCTAAGGGTAAAAAAGGGGGGAAG
TCTAGACGTGGGGACTCAGAAGAGGATGACGAGGAGGATGAAGATGAAGAAGAGGAGGAT
GACTATGATGATGATCACGGCAAATCCAAAAAGAAATCAAAAGATGCACGCCACCATAAA
GGGGGGAAATCTGATGCTGACGCAAAGAAGAAGAAAGGAAAAAAGGATGATCCGCAGCTT
CCGAAAAAGGAAATCCCAAGGAAAGGTCTGAAGAACATGTCCAGGATGTTTATGAAGTTT
TCTGGCTTCAAGAGGCGCAGGAACAGCAGAAAGAAGCTGAAAAGTACGTCGCGTTTGTTC
CTGGGGTTGGGGAAAAGAAAGTTCCGACTTGCTAAGAAGAAACGCCGCAAGTCCATGCTG
AAGAACACCTCTCGATTCATGATGAGGTTTAAGGCCAGCAAAAAGAGGAAAAAGGAGAAA
GAGGCCAAAGAAAAGGCGGAACAAAATGGGGGGAAGAAGCCAACTTACATGCTGCTTCGT
CTTGGAGGAGGGAGAGAATCAAATGAGAAGAAGGGGGGTTTCTTTAAAAACTTATTTGGA
AAAAAGAGTGGTGATGGGCCTCCTGACGACTTCAAGAACAGAAGTATGTTGCTGGGTAAG
GTTGCAGCAGCAACTAACTGGCTGACCAAACGCTTCCTGTCCACTAAAATGCGAGGAAAT
GCAGGACACCATGGCTGGGGTGGACGAAGAGAACATAGCCGACAAGCCAGCTCCAGAGGT
CATCTTCATGGTCACTATAACAATGGTTATGAACATGGGGAGGAGGCTTATGGATACGAC
CAGCGACATTCAGTCCGCCACAAAGGGTATGGAGGATATGATGATGGTTATGGTGGTTAT
GGAGATGAGGCAGCTGCAGCATATGGAAGCGAGGGTCAGTATGGTTACTATGACAATGGA
GCAGGGGTAGCAGACTATCAGGACCTGGGTTACTATGAGGAAGAAGGACTCTATGATCCA
AATGCAGAATATTATGAAGGTGGTCTTTATGATGATGGCATGGGGGACTACTACAACCCT
TATCCCCCTGCCCAAGGCTACTATAACAACCAGGAAGCTGATTACTATGGTTACCAGCAA
CAACAGGAAATGACAATGTATGGTGACGAGGGTTTGGACTACTATGCACTAATGGGTGAG
GACCATATGTATGGAGGAGAGGTTGATGGATTCCTTCATCCTCAGGCTCAGGGTTATTAT
GATGAAAATGGTCAGGGAGTTTACTATGATGACGGACAAGGGGGTTACTTTGACAATGGA
CAGGCAGGTCTTTATGGGGACCCTTATGCAGCAACTATGGGAATGCAAGGGGGATTTCCA
CCAGACTATCAACTTAGTTATAGTGATGCTGGCATGCCCTACCAAGACTACAGCTCCCAG
CAGGTCACTGGATTCCCACCAGGAGGCCAGCAAGTCTTTGACTTGGGAGGGCAAGGGA--
-------TACAGGGCCTATATGGGGACCAGTATGTAGACCAGTATGATCAGTATGGAGAT
GATACCGGTGGAGTTCAGGGAGGGGAAATGACATTTAGAGTTCCGAGACCTCAAGTACGC
CTTTTTGGAAAAGAGCGTCTAGATGTGCCCATGCCTCCTCCACCAACGTTGCCACCTGAT
CCAGAATTTGAAGGCATGTCAGAAATCCAGTATGAAGACCAGAATCCTCTTGCACCAGGG
CAATTTGGTGACATGATGGCAATACAGCAGCAAATGGGAATGTCACCACAACAACAAATG
ATGATGTCCCCTCAAGAACAAATGATGATGCCCCCCCAGATAATGTCACCGCAGCAACAA
ATGATGTTACCACAGCAGCAGATGATGCCCCAGCAAATGATGTCACCACAGCAGCAGATG
ACGTCACAACAAATGATGTCACCACAAGAGCAGATGATGTTACAACAAGAACAGAGTATG
TCCGCTCAATTGATGCCATCACAGATTCTGTCACCACAGCAACAAATGATGATGTCCCCT
CAAGAACAAATGA------------TGATGCCCCCACAGATAATGTCACCACAGCAACAG
ATGATGG---------------------------CACCACAGCAACAGATGATGGCACCA
CAGCAACAACAGATGTTACCACAGCAACAGATGATGCCCCAGCAAGTGATGTCACCACAG
CAGCAGATGATGTCACAACAAATGATGTCACCACAAGAGCAGATGATGTTGCCACAGCAA
CAGATGATGTCTCCTCAAGTGATTCCACCACAGCAGCAGATGATGACAGACCCAATGATG
ATGTCACAGCAACAGGGTTATGGCCCTATGATCCCCACTCCAACTGCCATGATTATTAAG
CAAGCAAGTATGTCCCCCCTTCCTGCGCGCCGCCTGCAACCCTCTCCAACGCCATCCCGC
CGCTCTGTCATCATGCCCTCCCCAATTATGCAACGCCATCCCATGGCCTCCCCAGTACCT
TCTCCTATGCTTCCACAGAGACGCAGCCCCTCCCCACAACCATCCATGAGGAGTGGGCTC
ATTAATGCCCAGAGACCCCCCTCTGTTATGTCAAGACGAATCTCACCTCCTACCTCCCCC
ATGGCTTCCCCCCACGCCCGTCGTAGAATGCAACCGCAGAGATCACCGTCTCCCCTGGCT
AGGGGGCCCTCACCCCCTCACTCTCCTCGTGCCTCCATGATCCGGCGAAGTCCTCCTCCT
TCACCAAGAGCTTCAATGATACAGCGTTCTCCACCTTCCTCTCCCCGTGCTTCCATGAGG
AGGCGAAGTCCCCCAGCCTCACCCACTCCAGCACGTAGCCCGTTTGGAGGGAGAAAGATA
CGTGGTCCTCTCTCGCCTCCCCTCTCCCCTGGTCATGCATCTCGACCTCACTCTCCACAG
CTCAGTAGAAGACCATCTCCCTCTCCCTCCCCATCTCGTCGGAGTTTGTCCCCTGCTGGG
CCTCGGCCTGCCCCATCATCTCCGACCCTCTCTCGTCGCTCAACTCGGCTGCTCAGGGAC
CCCACACCATTGGCCCGGCCTAGGATGGGGGGAAATGTTCCCTTAGGTACTGTCAGGCCC
TCGCCTATGGGTCTCAGAGGGCGCCCAGTACCCCCACCCACCCAGAATGTGCGTCCATTC
CGTGCCTCCTCCATACGAAGCAATAGGTCTTCTGTTCTCACAGTGGACTCCTCTCTCCTC
TCGTCTCCTTTTCACTCTCCTCACATGGTCCACCGTGCTCCCCTGGGAAGGAGAGAATCC
AGCCGATTTCCTCCTCGCCCCGTGGCTCGAGGACGTCCCCTCATGGCCCAGCAGTCCATA
AGGAGGATGCCTCCTGCCTCTCCACAGCCCTCTCTTAAACACATGCCACATCCTGCATCC
CCACGTCTCTCTCCTCGACTTTCTCGTCAGTCCTCGCCCCTCCTGCCCCCTCAGTCTGCC
CATCCACCCGTTTATGCACCAGAAGCTTATGTGTCTGGCCCCTATGCTGATCCTTATACT
GAGCACTCGCCCCATCAGTTTGTCGCCCCCTCTTCTCCCATGTTATCTCGTGCTATGCGG
AACCAGTCTATTCGACAGGCCTCTTTTGCTTCCCCCTTTGGCCCAGAGCCAGCCCAGGTG
GTAGACATGGGCGGGATGGTTACCGAATATGTAGAACCTTATGCTCCTTCATCCCCTACG
CTTTCTGGTGCAATGCAAAACCAGGTAATTCGGGATGCATCCTATCTTTCCTCACTGCCA
AGACCAGTGTCACCTTATGAGCAGCCTGTAGCTCCTTCATCTCCCATGCTGTCTGGTGCT
CTGCAAAATCAAGCAATACGAGGTGCATCCTATACTTCTCCTTTACCAAGGCCAATGTCC
CCTTATGAGCAGCCTATGCCCCCTGCTTCCCCAATGCTGTCAGGAGCTCTGCAAAACCAG
GCAGTGAGAGAAGCCTCCTATGTATCTCCTCTTCAAAGGCCTCAGTCTCCATATGCCCCA
TCTGCTCCTTCATCTCCAATGCTTTCTGGAGCCATGAGACATGGTCAGGCACTAAGGGGT
GTGGCTTCTTATCAAACTCCACACCTCCGTCCACCATACGGACCAACTGTTGTTACTCCA
TATGATTATATCTCTGAGCCTGGCCCATCACCACTGCTTCATGATGCCCTTCAGAACCGG
TCTAATTTGCAGAATGTCTCATCTTTAAGATCCCCTATGATGCAACGCCGTAACCCCTAT
GCACCAGCTGGGCCTCAGCTCCATAGTGCTCTTCAACAGAACCCAAACCTTCGCCATGCA
TCTTATCAGACACCTATGCAACTCAGACGGTCTCCATATGGACCCCAACCACCATCTTCA
CCAATGTTAGGAAGTGCCCTGCAAAACCCGCAGTTGATGCAAGCATCATACCGGCTGCCA
GATGGAACCTTGGTGTCACCATATGCAAGTTCACCATCCTCCCCATTGCTCGGCCGTGCC
TTGCAAAATCAACAAGTCCGTGGAGCCTCATATACCTTGCCTGATGGATCAATTATAAGG
------------------------------------------------------------
------------------------------------------------------------
CAACCTATTTCCCCAAACCTGGCTAAGGCCCTAAACAACCCAGCTCTGCGTGAAGCCTCC
TATTCACTCCCCGATGGTACTATTGTGATTGACCCCAAGAAACCGAAGTCCCCAAACCTT
GCAGCAGCTCTTCAGAACCCTTACCTGAAAAGTGCATCTTACACCCTGCCTGATGGGACT
ATCATCATCGATCCACGGAAACCTGTATCTCCAGACCTCGCTGGTGCCCTTCAAAACTCA
CCCCTGCGGAACGCCTCCTTCACACTACCGGAAGGGGTTCAGGACCCCAATACACCCATT
TCACCAAACCTGGCTAAGGCCCTCAGTAACCCAGCCTTGAAAGGAGCTTCATACACCCTC
CCAGATGGTACCATTATAGTGGACCCAAGGAAACCTAAGACCCCCAACCTGGCAGCTGCC
CTGCAGAATCCCTATCTAAAGAATGTGTCCTACACCCTGCCTGATGGAACCATCATCATT
GACCCGCGGAAACCAGTTGGCCCGGACCTGTCTAAAGCTCTTATGAATGAAAACCTTCGT
AGTGCATCGTACCGCCTCCCTGATGGCACCCTGGTTATCCCTGGCCAGAAGCCCAACCTT
TCATCTGCTCTGAGGCGAAACCAGGCACTTCGGTCTGCAGGTCTTTATCATCTAACAGAA
GACTCTGTACTGTCAGGCGCACCAAAACCTACCCCTCCAAACCTCGCCTCTGCGCTGCGG
AAAGAGGAATTCCGTGGTGCCAATTTCAGGCTGCCGGATGGCTCTGTTCTCACGCGTCGC
TTCCAGATCCCAAGCCTGTCTGAAGCCGTCCAAAACCAGCAGCTTCGCTATGCTTCGTAC
AGGGTGCCAACAGGCCTGCAGGGTGAGGATAATCGCTATGCTGTGGTTCCACCCTATGGG
CCGCGCTCAGGACACTGGGCCAGGAATGCCCAAGGAGGAGGGGAGGGAGGGGAAGACGTT
TGGGCAGCTGAGAGGGTTTTACCACATGGGACGGTCCAGAATCTTTCAAAGTGGTCCATG
TACAGAGAAGATGGGGTGTTAGAAGGATATTCACCAACACCTCGATTTGCAGACGGACAG
CCTAAGGACATAGACTGGACTCCTGACAGAGATAGAGTACCCGGTCAAAGCTGGTATGAC
AAGATCTACTCTATCCTAAGCATGCCCACAACAGGCCACAGGGTGAAACGCTGGGCGGAG
GGAATGGAGGACATGACACAACTGCCTGAGCTGAATGAGACCACAGTTCTGATGAACCTG
AAGAAGCGCTATGACCAGGAACTGATATATACCTACATAGGCAGCATCCTTGTGTCCGTG
AATCCCTACAAGTTGCTCAACGTGTATGGCACAGACATGGTGCTTCAGTATGCTGGTCGC
GGCCTGAGCGACAACCCTCC-CACAT----------------------TATACATGCATG
ACCAGTTACTTAACGCAGACTTACTCTGTGTGTGTGTGTGTGTGTGTGT-------GTGT
GTGTGTGTGTGTGTGTGTGTGTGTGTGTGTGTGCTCATGTGTGCATGCATGT-GTGTCTG
TGTAC-------------------------------------------------------
------------------CTCCCTGTGTGTCATTTACAAG-----------------GGG
TGTAATCAGCGGTGCCATAACGTCTCAGTACCTGCTGGAGAAGTCCCGCATTGTCTTTCA
GGCCAAATCGGAGCGGAACTATCACATCTTCTATGAGATGTTGGCAGGTCTTCCCCCTAA
TGAGAAGAGCTCACTGTATCTGCAGGAAGCTGAGACATACTACTATCTGAATCAGGGAGG
GGATTGTACCATAGAGGGCAAGGATGATGGGGAGGACTTCAGGCGTCTGCTGAATGCCAT
GGACATCCTGTGTTTCACCCCAGAGGAGCAGAACGGCATCTACAGACTGCTGTCCTCTGT
CCTTCATCTGGGGAACGTCTACTTCCAGCCACTCCAGGCTGAGGGTCAGGAGGTCGCCTC
GGTGGTGAGCGCGCAGGAGATCAGGGTGGTAGCCGAGCTGCTGCAGGTCTCACCTGACGG
CTTGCAGAAGGCTGTCACCTTCAAAATGACAGATACAGTAAGAGAGAAGATCTTCACTCC
GCTCACAGTTGAGAATGCTGTGGATGCCAGAGATGCCGTTGCCAAGATCCTGTACTCGCT
GCTGTTTAGTTGGCTGACAGAGCGCATCAACGGACGGGTCTACCCTCGCAACGAAGCCCT
CTCCATCTCCATATTGGACATCTATGGATTTGAGGAGCTACAGGTGAACAGCTTTGAGCA
GCTGTGCATCAACTACGCCAATGAAACTTTGCAGTTCTTCTTTAACAGGGTCATCTTCCA
GGAGGAGCAGGAGGAGTACATGCGGGAGCAGATCGAGTGGCAGCAGCAGCCCTTCAGCCA
CAACCAGGCCTGTCTCGACCTCATTGCTGCTAAGCCCCACGGGATCCTGCGCATACTGGA
TGATCAGTGCGGTTTCCCTCAGGCAACCGACCACACCTTCCTTCAGAAGTGCCACTATCA
CCATGGAAACAACCCGCTATATGCCAGGCCAAAGATGCCGCTGCCAGAGTTCACCCTGAA
ACACTATGCTGGGAAAGTCACATACCAGGTGCACAAATTCTTGGATAAGAACTTCGACAC
GGTCCGACAGGATGTTTTAGACCTCTTCATCCAGAGCAAGAACAAA--------------
-------------------------------CAGCGGTCGAACGTGCGGCGCAGCAGCAC
GGCTCGTCGTTATCAGGCCAACACAGTCAGTGCAAAGTTCCAGAGCAGCCTGCAGGAGCT
GGTGGAGAAGATGGAAAGGTGTAACCCTTATTTTGTGCGATGCATCAAGCCAAACCATCA
TAAGGAGCCAGGAGTGTTTGACATGGAGCTGGTCAACACTCAGCTACATTACTCTGGCAT
CATGGAGACCATCCATATCAGGAGGGAGGGTTATCCAATCAGACTGCACTTTCACAGCTT
CCTAAAAAGGTATAAGGCCCTGCTTTGCCTGGAGGATCCTCCACCTGCAGACGGAGAAAA
CTGTGTCGCCATGCTCCACAAGCTCGCTCCAGTTAAGAGCGGCTCGTATCAGCTGGGAGT
CAGTAAGATTTTCCTGAAAGAGGAACTGTATCAGCTGTTGGAGGGGAAGCGTGACCGTGT
GCTGAACATCGCTGCCATGACGCTGCAGAGGTACACCCGTGCGTGTATGATCCGAAAGAA
GTTTGCCAAGTTGCGACTGCGTGTGACCATGTTTGAAGCTCGCTGCAGAGGCTACCTGGC
CAGAAAAAAGTTTGCTCAGAGGAGGAAGTACCTCATCTGGCTCCGCTCTGCTGTGCTGCT
CATCGTCAACCGCCAGCGTTACATGAGGACAGTGGTGGAGCCTGCAAGGAAGGCAGAGGA
GGATCGCATCAACAGAGAAGTGGTGAATGTGACAACGCTGCCTATCCCTGCTGAGCTGGC
AGTTCTGCTACAGGCAGCCTCAGGTGGGTTCAACAATATTTATTGTCATATTTCTGTGGT
GACGTGGCCTGCTGCGTGTGTGTGTGTGTGTGTGTGTGTGTGTGTCTGTGCAGGTGGTGA
AGAGCTGCATTCTGACTGCTTGGCGGTGGTCCAGGCTCCAAAGGTTCAGGTTGACCCCCA
GCTGACCCTGCCCCTGGATATCAACAACTACCTCATGACACACTACATCCGGGCCATATT
TAGGGAGCCGTTGCTTGGGATGCTGACTGCCCCACTGGAGAGTTCACTGATTCGAATGGA
TGAGGAGCTGAAACAAGGAGCCCTGAACGTTTTCATTCTGATACTAAGATTTATGGGCGA
TCCAAACTTGAATGGGGCTCAGGAGAATCTGTTTGGGAACTATATCATTCAGAGGGGACT
TGCCAATCCCAGCCTGCGAGATGAAATCCTGGCTCAGGTAGTCAATCAGGTGTGGAGGAA
TCCTAACATTTTGAATTCAGAGCGTGGTTGGCTCCTCCTGTCCTCCTGTCTCTCTGCCTT
CCTGCCCTCTCAAAGGCTGGCCAAGTACTTACTGAAGTTTGTGTCTGACTACGGCCCAGA
GGGCTACGACTGTGTGTGTCAACACCGTCTGCTTCAAGCTCTGCAGCGGCTGAATGTCGG
TCCAGAGTATGTCCGAACGTACCCACCCTGTCTACTAGAGTGGACCGCCAATCGCAAAAG
AGCTCACACTGTTCTGCACATTCACTGTTTCGATGGTGTGTCGTTTTTGTGTCCTCTGCA
CTCCTGGACAACAGGAGAAGAAATGGCCAAAGACATCTTACAACACAGGGGTGTGCTGGA
GGGCCGTCGAGGCTGGTCGGTGCTTCTAAAGGAGCCGGCTCAGTGGGTGGAGCTGGAGGG
CTCCGACTACGTTCTGGACTTGATGTCAGACCTGGAGCTTCCTGCCGACTTCCCCAAACA
CAGCAGCTACTTCATCATCTCTGCACAGGAGCCAACCAGAGTGCGGCCTAATGCCAGCAT
AAGCCTGTTGGGTGGTGGGTTTGACACGAAGGATGATGTTATATCTTCAGTCTTAAATGG
CTCTGATGGACGAGACTTTGAGCCTCAGAGAGGGATGGATCGTTATCTGGACAGCCTGTT
TGACCCTGTACTGTCTGAAGGAACCGGAGAACTAGATTCAGCTGCAGCACTGTCCAGCAG
GATGAAGGGTGCTGGAGGAGTTGGAGGAGGCTCCCAACCTCCACCTGGGGCTGTGAGAGT
CCTTCCCGTGGGAGGCGTGATGTCACCTCCTGTTGCTGCAGTGGCACCTGTAACACCTGA
TGCCCAGCAGGCTGTTTTGGACCAGCAGCAGCAGGCGATTGTGAACCAGCAGGCCATCAT
CATGGCCCAGCAGATGACCATGCAGGCCATGGCCATGGTCGGCAGCCCAGTGACCAGCCC
CCCCACCTCTCCAATCACAAGCCCTCCCATGAGCCCGCTGCTCCACCACCCTCCCAGCCC
CTATGCTCCCGCCAGCCCCTATGCTGTCATACCCCCAAGTCCATACGCTAACATCCCACC
CAGCCCCTATGCCAACTTCACTCCCACTCCCTTTGCTGCAGCAGACATCCCACCCAGGCA
TCCCTATCCTCCCCCTGCTCGACTGGAACAAACTCCATCGCACCTTCAAGATCAGCCTGC
GGAGCCCCAGACTCGGCCCGGAGCTCAGCCTCAGCCTCAGGCCCAAACTAACAAAACTGA
GCCAGCACAGCCTAAAGCTAATCCTGCTGCACG------------------------GGT
TCAGTCAGGGAAGGACAGCGTCTCTCGGAGGAAGGCTCCGGGCATCCCCGTAAACAAGGA
CGCACCCGCCAGGAAGTTTGCCCCAGTTGTGACGTCTCCTCCGCCCCCTGCTGGAGAGGT
GGTGAAGTACTCAGCTCGGACTATAGATCATGTTGTCCCCAGCCAA-GATATCCAAGAAA
TCATCAAAAGGTACAACTCCCCGCCTCCAGCGCCAGAGCTGCTGCCACATGACAAGAGGA
GACCAGAAGGGAAGTTTAAAAAGAAGCAAACCCCTCGGGATGAAGCTTTACAGATCCTCA
AACCGCAGATGGACAACCCTCCTGCTCCCCAGCCCAAGCGTCCTGTTGCCCCCTCACCAT
CTGCGTCTGCAATAAAGGAGGCGGGATTCAAACCAATCAAAGCCACGAAGACCAGAGCAC
CTGACCGTCCTCCACCCCTACCTCCTCCAGTTTCTCGAGAGCTTCCAGTAGAGACCGAGA
CAATCCAGACACAGCTTCATCAAAGAACCAATGAAGAGCACTACACCTACACAAACGTTC
CCTGGAGACTGTACCTCAGGAAGGAGGTTTTTTATCCCAAAGACAGCTTCAACAATCCTC
TGGTGCTGGATCTCATTTTCAAGCAGATAGTGAACGACACTCTGTCAGAGGCATGTGTTC
GCATCACCCGGGATGAAAGGCAGAAAATGAAGGCTCTTTTCGCCAAACACGGGGTGGAAC
AGAATATGGATCCGGTGGAGGAGCATGTGAAGAAAACAATTGTGACGGCTGCCAGAGAGA
CCTGGGAAATATACTTCTCCCGTCTGTTCCCTGCGTCGGGTAGTGTAGGAACAGGTGTGC
AGGTGCTGTCAGTGTCCCACAGCGGTATAAAGCTGTTGAAGACTGTAAAAAGCAGCGCTG
CAGCTCCAGACTACTTCAGAGTCCTACAGCCCTACACCTATGCAGACATCCTGTTTGTCA
CCATCCCCTCTGAGAACATGCTGGAGTTTAATCTGACCAACGAGAAACTGATCCTGTTCT
CAGCCAAAGCCCCTCAAGTCAAACATCTCATAGACACATTCATCAACGAGATCAAAAAGG
ACTCAGATTATGTGATTGCAGAGCGAAACTTTGTGACAGACGACCGCTCGATGCTCACTT
TTCACAAAGGTGACGTGATCAGGCTGCAGGTTATGGATGGGCTGGAGAAGGGTTACAGTT
ACGGCTGTGTGGTGAGGAAGAAGGTGGTGTATTTGGAGGAGCTGAAAAGAGAAACTCAAG
ACTTTGGTTGGAAGTTTGGTGCCGTGTTCGGCCGCTCCGGTGCGTTCCCGGCTGAGTGTG
TCCATCCTGTCGCTCCTCCTGACTTCCTGTCACTGCCACTGGACCGCAAGTCAGAGCCTC
GAGGGGGAGCAGGACAGTTTGCTGTGTCATCAGCCGTCGCTGTTGCTGTGGCGTCCACCA
TGGCAGCACACGAGATAGATCAAACAATTGAGAAGGTTTCCCTTGACGGCTTTGCTGAAG
GAGATCTGGATGAGAGGGCCCTGCAGGACAGTAAATATGACATGTTGGAGTTTGCCAAGA
AGTACTTCAGACAGGGAAACAACATGAAGGGAGATTCCCTGAAGAGCAAAAGCAAGAACA
GAGACTCCAGAGAGCCGACTGAGATGATCAAGTTCTCCAAGACTCCTCTGACTGAGTCTC
TGATAGAGTTTACAGACCCAGCCATGAACAGAGTGGCAGCTGATCTCTTCCTGTTGGTGA
TGCGTTTCATGGGTGACTCTCCATCAAGAGGATCAACAGAACAGGAAGTGGTCAGCAATT
TCCTTA------------------------------------------------------
---------------------------------AGCTCATAGGAGAGTTCACCTTGATGA
GGGATGAGGCTTACTGCCAACTCATCAAACAGCTTACGGCTAACACCAGCTCCAAACCTG
ATAGTTGCCAACGAGGCTGGAGGCTGCTGTACATCCTGACCGCTTTCCATCGCTGCTCTG
AAGTCCTCAAGCCCTTTCTGCTCAAGAACCTGCAGCAGGCGTCTCGTAGCGCCGGGGCTC
AGTATCAGGGTATCGCTAAGGCATGTGAGCAGAACCTGAAGAAGACGTTCCAGTACGGAG
GCCGCACTGTTTCACCCAACAGCATGGAGCTGAAGGCTGTGATGGCGGGCCGCAGTTCAA
AACGTCAGCTGTTTCTCTTTCCTGGAGGCATTGAACGTCACGTGAAAATCAAAACGTGTT
CAATTGCCCTGGAGGTGATTGAGGAGCTGTGTTATGAGATGGGTTTACACAAACTGGAGG
CCATGGAAGAATATGCCATATTTTTAGTCACCAATAGAGGTCAGAATGTGCGTCCTCTGA
ACAAACACGAGTACATCCTGGATGTTGCAACAGAAGCTGAGTTAGTCGACACCAACTACA
GCTTCTGGTTCAGACGAGTTGTCTGGACTCAGCTGCTCAAGTTTGACAATGAGCTCTGTG
TCGCGATGCACTATAACCAGATCCTGCCAGACTACCGTAAAGGCCTGCTTAACGTTCTTC
CACATGGAAAAGTGAGCGATCAACAGTTCCACCAGATCTCCAAACTGGCAGCTTTGCAGC
ACAGAGCCAAAGACATCATCTTCATCCCCAGCATACATGAATTATCGGAGTACATCGCCA
CACCTCTGTTCAAAAAGCAGCCACCCCAGCAGTGGGTTACCATGGTGACGCAGCACATGC
AGCAAGTGCAGACTCTGAACCCGCACCAGGCCAGAGCACAGTTTCTGGGGCTCATCAGTG
CATTCCCCATGTTTGGCTCCTCGTTCTTCTACATCCACAGCAGCAGCTCCACCACCTTCT
ACGCCCCCTGTATTGTTGCTGTCAATCAACATGGCCTCCACTTCCTGCATAAAAATACAC
ATGAGCTGATGTCAGTGGTCCCCCTGGTGGAGGTGCAGTCCAGCCGCACCCAGAGGCCCA
CTGCTGGAACGAGTTACCCGTATGTAGACCTGACCCTGGGGGACATGGACACACAGCGGG
TCATTCAGCTGCAGCTGGAGCAGGGCTTGGAGTTGTGTCGAGTCATCGCCATGCAGGTGG
AAAACATGATGTCCGTGCGGGAGAGAAGACTCACCCTGCCACCCAGCGAAATCACCATGT
TGTAA
>Ecy-GLEAN-10023328_Ecy
ATGCCCAAGAAAGACGCCAAGAAGGACGCAAAGAAGGGTGGAAAACCTGAACCAGAGAAA
AAGAAAGAGGAGGAAAAGAAAGGGAAGGATGACAAAAAGGGAGGAAAAGAGGACAAGAAA
TCCAGCAAGGATGATAAGAAAGGTGGAAAGGATGATAAGAAGGGTGGAAAAGATGATAAG
AAAGCTGGGAAGAAGGGAAAAGAGGAACCACCCAAGGGGAAAGATGATGGAAAGAAAGGA
AAAGACAAAGGGAAAGGTAAGAAAGTGGAGTCTGAGGAGGATGAGGAGGAACTCTTGAGT
GATGAAGAAGAGGATGAGGAGTTCAGTGATGAAGAGGATGAGGAGGAGGAAGACTCAGAG
GATGACAGGAGAGGGAAAGGGCGGGGAGGCAAGGGGGCTAAGGGTAAAAAAGGGGGGAAG
TCTAGACGTGGGGACTCAGAAGAGGATGACGAGGAGGATGAAGATGAAGAAGAGGAGGAT
GACTATGATGATGATCACGGGAAATCCAAAAAGAAATCCAAAGATGCACGCCACCATAAA
GGGGGGAAATCTGATGCTGACGCAAAGAAGAAGAAAGGAAAAAAGGACGATCCGCAGCTT
CCGAAAAAGGAGATCCCAAGGAAAGGTCTGAAGAACATGTCCAGGATGTTTATGAAGTTT
TCTGGCTTCAAGAGGCGCAGGAACAGCAGGAAGAAGCTGAAAAGTACGTCACGTTTGTTC
CTGGGGTTGGGGAAAAGAAAGTTCCGACTTGCTAAGAAAAAACGCCGGAAGTCCATGCTG
AAGAACACCTCTCGATTTATGATGAGGTTTAAGGCCAGCAAAAAGAGGAAAAAGGAGAAA
GAGGCTAAAGAAAAGGCGGAACAAAATGGGGGGAAGAAGCCAACTTACATGCTGCTTCGT
CTTGGAGGAGGGAGAGAATCAAATGAGAAGAAGGGGGGTTTCTTTAAAAACTTATTTGGA
AAAAAGAGTGGTGATGGGCCTCCTGACGACTTCAAGAACAGAAGTATGTTGTTGGGTAAG
GTTGCAGCAGCAACTAACTGGCTGACCAAACGCTTCCTGTCCACTAAAATGCGAGGAAAT
GCAGGACACCATGGCTGGGGTGGACGAAGAGGACATAGCCGACAAGCCAGCTCCAGAGGT
CATCTTCATGGTCACTATAACAATGGTTATGAACATGGGGAGGAGGCTTATGGATACGAC
CAGCGACATTCAGTCCGCCACAAAGGGTATGGAGGATATGATGATGGTTATGGTGGTTAT
GGAGATGAGGCAGCTGCAGCATATGGAAGCGAGGGTCAGTATGGTTACTATGACAATGGA
GCAGGGGCAGCAGACTATCAGGACCTGGGTTACTATGAGGAAGAAGGACTCTATGATCCA
AATGCAGAATATTATGAAGGTGGTCTTTATGATGATGGCATGGGGGACTACTACAACCCT
TATCCCCCTGCCCAAGGCTACTATAACAACCAGGAAGCTGATTACTATGGTTACCAGCAA
CAACAGGAAATGGCAATGTATGGTGATGAGGGTTTGGACTACTATGCACTAATGGGTGAG
GACCATATGTATGGAGGAGAGGTTGATGGATTCCTTCACCCTCAGACTCAGGGTTATTAT
GATGAAAATGGTCAGGGAGTTTACTATGATGACGGACAAGGGGGTTACTTTGACAATGGA
CAGGCAGGTCTTTATGGGGACCCTTATGCAGCAACTATGGGAATGCAAGGGGGATTTCCA
CCAGACTATCAACTTAGTTATAGTGATGCTGGCATGCCCTACCAAGACTACAGCTCCCAG
CAGGTCACTGGATTCCCACCAGGAGGCCAGCAAGTCTTTGACTTGGGAGGACAAGGGATG
AATCAGGTACAGGGCCTATATGGAGACCAGTATGCAGACCAGTATGATCAATATGGAGAT
GATAGCGGTGGAGTTCAGGGAGGGGAAATGACATTTAGAGTTCCGAGACCTCAA------
------------------------------------------------------------
------------------------------------------------------------
------------------------------------------------------------
------------------------------------------------------------
------------------------------------------------------------
------------------------------------------------------------
------------------------------------------------------------
------------------------------------------------------------
------------------------------------------------------------
------------------------------------------------------------
------------------------------------------------------------
------------------------------------------------------------
------------------------------------------------------------
------------------------------------------------------------
------------------------------------------------------------
------------------------------------------------------------
------------------CCTTCTGTTATGTCAAGAAGAATCTCACCTCCTACCTCCCCC
ATGGCTTCCCCACACGCCCGTCGTAGAATGCAACTGCAGAGATCACCGTCTCCCCTGGCT
AGAGGACCCTCACCCCCTCACTCGCCTCGTGCCTCCATGATCCGCCGAAGTCCTCCTCCT
TCACCAAGAGCTTCAATGATACAACGTTCTCCACCTTCCTCTCCCCGTGCTTCCATGAGG
AGGCGAAGTCCCCCAGTCTCACCCACTCCAGCACGTAGCCCGTTTGGAGGGAGAAAGATA
GGTGGTCCTCTCTCGCCTCCCCTCTCCCCTGGTCATGCATCTCGACCTCACTCTCCACAG
CTCAGTAGAAGACCATCTCCCTCTCCCTCCCCATCTCATCGGAGTTTGTCCCCTGCTGGG
CCTCGGCCTGCCCCATCATCTCCGACCCTCTCTCGTCGCTCAACTCGGCTGCTCAGGGAC
CCCACACCATTGGCCCGGCCAAGGATGGGGGGAAATGTACCCTTAGGTACTGTCAGGCCT
TCACCTATGGGTCTCAGAGGGCGCCCAGTACCCCCACCCACCCAGAATGTGCGTCCATTC
CGTGCCTCCTCCATACGAAGCAATAGGTCTTCTGTTCTCACAGTGGACTCCTCTCTCCTC
TCGTCTCCTTTTCACTCTCCTCACATGGTCCACCGTGCTCCCCTGGGAAGGAGAGAATCC
GGCCGATTTCCTCCTCGCCCCGTGGCTCGAGGACGTCCCCTCATGGCCCAGCAGTCCATA
AGGAGGATGCCTCCCGCCTCTCCACAGCCCTCTCTTAAACACATGCCACATCCTGCATCC
CCACGCCTCTCTCCTCGACTTTCTCGTCAGTCCTCGCCCCTCCTGCCCCCTCAGTCTGCC
CATCCACCCGTTTATGCACCAGAAGCTTATGTGACTGGCCCCTATGCTGATCCTTATACT
GAGCACTCGCCCCAACAGTTTGTCGCCCCCTCTTCTCCCATGTTATCTCGTGCTATGCGG
AACCAGTCTATTCGACAGGCCTCTTTTGCTTCCCCCTTTGGCCCAGAGCCAGCCCAGGTG
GTAGACATGGGCGGGATGGTTAACGAATATGTAGAACCTTATGCTCCTTCATCCCCTACG
CTTTCTGGTGCAATGCAAAACCAGGTAATTCGGGATGCGTCCTATCTTTCCTCACTGCCA
AGACCAATGTCACCTTATGAGCAGCCTGTAGCTCCTTCATCTCCCATGCTGTCTGGTGCT
CTGCAAAATCAAGCAATACGAGGTGCATCCTATACTTCTCCTTTATCAAGGCCAATGTCC
CCTTATGAGCAGCCTATGCCCCCTGCTTCCCCAATGCTGTCCGGAGCTCTGCAAAACCAG
GCCTTGAGAGAAGCCTCCTATGTGTCTCCTCTTCAGAGGCCTCAGTCTCCATATGCCCCA
TCTGCCCCTTCATCTCCAATGCTTTCTGGAGCCATGAGACATGGTCAGGCACTAAGGGGT
GTGGCTTCTTATCAGACTCCACACCTCCGTCCACCATACGGACCAACTGTTGTTACTCCA
TATGATCATATCTCTGAGCCTGGCCCATCACCACTGCTTCATGATGCCCTTCAGAACCGG
TCTAATTTGCAGAATGTCTCATCTTTAAGATCCCCTATGATGCAACGGCGTAACCCTTAT
GCACCAGCTGGGCCTCAGCTCCATAGTGCTCTTCAACAGAACCCAAACCTTCGCCATGCA
TCATATCAGACACCTGTGCAACTCAGACGGTCTCCATATGGACCCCAACCACCATCTTCA
CCAATGTTAGGAAGTGCCCTGCAAAACCCGCAGTTGATGCAAGCATCATACCGGCTGCCA
GATGGAACCTTGGTGTCACCATATGCAAGTTCACCATCCTCCCCAATGCTCGGCCGTGCC
TTGCAAAATCAACAAGTCCGTGGAGCCTCATATACCTTGCCTGATGGATCAATTATAAGG
GACCCACGTCTCCCCCAGAAGCCCATGTCCCCTAACCTTTCCAGGGCTCTTCAGAACCAG
GATCTCAAGGCTGCCTCATATACTCTCCCTGATGGCACCATTATAGACCCGAGACAGCAA
CAACCTATTTCCCCAAACCTGGCTAAGGCCCTGAACAACCCAGCTCTGCGTGAAGCCTCC
TATTCACTCCCCGATGGTACTATTGTGATTGACCCCAAGAAACCGAAGTCCCCAAACCTT
GCAGCAGCTCTTCAGAACCCTTACCTGAAAAGTGCATCTTACACCCTGCCTGATGGGACT
ATTATCATCGATCCACGGAAACCTGTATCTCCAGACCTTGCCGGCGCCCTTCAAAACTCA
CCCCTGCGGAACGCCTCCTTCACACTACCGGAAGGGGTTCAGGATCCCAATACACCCATT
TCACCAAACCTGGCTAAGGCCCTCAGTAACCCAGCCTTGAAAGGAGCCTCATACACCCTC
CCAGATGGTACCATTATAGTGGACCCAAGGAAACCCAAGACCCCCAACCTGGCAGCTGCC
CTGCAGAATCCCTTTCTAAAGAATGTGTCCTACACCCTGCCTGATGGAACCATCATCATT
GACCCGCGGAAACCAGTTGGCCCGGACCTGTCTAAAGCTCTTACGAATGAAAACCTTCGT
AGTGCATCTTACCGCCTCCCTGATGGCACCCTGGTTATCCCTGGCCAGAAGCCCAACCTT
ACATCTGCTCTGAGACGAAACCAGGCACTTCGGTCTGCAGGTCTATATCATTTAACAGAA
GACTCTGTACTGTCAGGCGCACCAAAACCTACCCCTCCAAACCTCGCCTCTGCGCTACGG
AAAGAGGAATTCCGTGGTGCCAATTTCAGGCTGCCAGATGGCTCTGTTCTCACACGTCGC
TTCCAGATCCCAAGTCTGTCTGAAGCCGTCCAAAACCAGCAGCTTCGCTATGCTTCGTAC
AGGGTGCCAACAGGCCTGCAGGGTGAGGATAATCGCTATGCTGTGGTTCCACCCTATGGG
CCGCGCTCAGGACACTGGGCCAGGAATGCCCGAGGAGGAGGGGAAGGAGGGGAAGATGTT
TGGGCGGCTGAGAGGGTTTTACCACATGGGACGGTCCAGAATCTTTCCAAGTGGTCCATG
TACAGAGAAGACGGGGTGCTAGAAGGATATTCACCAACACCTCGATTTGCAGACGGACAG
CCTAAGGACACTGACTGGACTCCTGACAGAGATAGAGTACCTGGTCAAAGCTGGTATGAC
AAGATCTACTCTATCCTAAGCATGCCCACAACAGGCCACAGGGTGAAACGCTGGGCGGAG
GGAATGGAGGACATGACACAACTGCCT---------------------------------
------------------------------------------------------------
------------------------------------------------------------
---------------------CATCTTTTTGCCATTGCTAATCTCTCATATATCACCATG
ATGGATGCCAAAAAGGAGCAGTGTATTGTGATCAGTGGAGAAAGTGGGTCAGGAAAGACT
GAGGCTACTAAATTGATCCTGCGTTACTTGACAGCCATACAT-CACAAATGCAATGTCTC
ACAAC-------------------------------------------------------
------------------------------------------------------------
-----------------------------------------------------------A
GGCCAAATCGGAGCGGAACTATCACATCTTCTATGAGATGTTGGCAGGTCTTCCCCCTAA
TGAGAAGAGCTCACTGTATCTGCAGGAAGCTGAGACGTACTACTATCTGAATCAGGGAGG
GGATTGTACCATAGAGGGCAAGGATGATGGGGAGGACTTCAGGCGTCTGCTGAATGCAAT
GGACATCCTGTGTTTCACCCCAGAGGAGCAGAACGGCATCTACAGACTGCTGTCCTCTGT
CCTTCATCTGGGAAACGTCTACTTCCAACCACACCAGGCTGAGGGTCAGGAGGTCGCCTC
GGTGGTGAGCGCGCAGGAGATCAGGGTGGTAGCCGAGCTGCTGCAGGTCTCACCTGACGG
CTTGCAGAAGGCTGTCACCTTCAAAATGACAGATACAGTAAGAGAGAAGATCTTCACTCC
GCTCACAGTTGAGAATGCTGTGGATGCCAGAGATGCCGTTGCCAAGATCCTGTACTCGCT
GCTGTTTAGTTGGCTGACAGAGCGCATCAATGGACGGGTCTACCCTCGCAACGAAGCCCT
CTCCATCTCCATATTGGACATCTATGGATTTGAGGAGCTACAGGTGAACAGCTTTGAGCA
GCTGTGCATCAACTACGCCAATGAAACTTTGCAGTTCTTCTTTAACAGGGTCATCTTCCA
GGAGGAGCAGGAGGAGTACATGCGGGAGCAGATTGAGTGGCAGCAGCAGCCCTTCAGCCA
CAACCAGGCCTGTCTCGACCTCATCGCTGCTAAGCCTCATGGGATCCTGCGCATACTGGA
CGACCAGTGCGGTTTCCCTCAGGCAACCGACCACACCTTCCTTCAGAAGTGCCACTATCA
CCATGGAAACAACCCGCTATATGCCAGGCCAAAGATGCCGCTGCCAGAGTTCACCCTGAA
ACACTATGCTGGGAAAGTCACATACCAGGTGCACAAATTCTTGGATAAGAACTTCGACAC
AGTCCGACAGGATGTTTTAGACCTCTTCATCCAGAGCAAGAACAAAATGGTGTCCAGCCT
CTTCTTGAAGCACTCAGAGTCTGGGTCACAGCAACGGTCGAACGTGCGGCACAGCAGCAC
GGCTCGTCGTTATCAGGCCAACACAGTCAGTGCAAAGTTCCAGAGCAGCCTGCAGGAGCT
GGTGGAGAAGATGGAAAGGTGTAACCCTTATTTTGTGCGATGCATCAAGCCAAACCATCA
TAAGGAGCCAGGGGCGTTTGACATGGAGCTGGTCAACACTCAGTTACATTACTCTGGCAT
CATGGAGACCATCCATATCAGGAAGGAGGGTTATCCAATCAGACTGCACTTTCACAGCTT
CCTAAAAAGGTATAAGGCCCTGCTTTGCCTGGAGGATCCTCCACCTGCAGACGGAGAAAA
CTGTGTCGCCATGCTCCACAAGCTCGCTCCAGTTAAGAGCGGCTCGTATCAGCTGGGAGT
CAGTAAGATTTTCCTGAAAGAGGAACTGTATCAGCTGTTGGAGGGGAAGCGTGACCGTGT
GCTGAACATCGCTGCCATGACGCTGCAGAGGTACACCCGTGCGTGTATGATCCGAAAGAA
ATTTGCCAAGTTGCGACTGCGTGTGACCATGTTCGAAACTCGCTGCAGAGGCTACCTGGC
CAGAAAAAAGTTTGCTCTGAGGAGGAAGTACCTCATCCGGTTCCGCTCTGCTGTGCTGCT
CATCGTCAACCGCCAGCGTTACATGAGGACAGTGGTGGAGCCTGCAAGGAAGGCAGAGGA
GG----------------------------------------------------------
------------------------------------------------------------
--------------------------------------------------TGAGTGGTGA
AGAGCTGCATTCTGACTGCTTGGCGGTGGTCCAGGCTCCAAAGGTTCAGGTTGACCCCCA
GCTGACCCTGCCCCTGGATATCAACAACTACCTCATGACACACTACATTCGGGCCATATT
TAG---------------------------------------------------------
---------------------------------------GATACTAAGATTTATGGGTGA
TCCAAACTTGAATGGGGCTCAGGAGAATCTGTTTGGGAACTATATCATCCAGAGGGGACT
TGCCAATCCCAGCCTGCGAGATGAAATCCTGGCTCAGGTAGCCAATCAGGTGTGGAGGAA
TCCTAACATTTTGAATTCAGAGCGTGGTTGGCTCCTCCTGTCCTCCTGTCTGTCTGCCTT
CCTGCCCTCTCAAAGGCTGGCCAAGTACTTACTGAAGTTTGTGTCTGACTACGGCCCGGA
GGGCTATGACTGTGTGTGTCAACACCGTCTGCTTCAAGCTCTACAGCGGCTGAATGTCGG
TCCAGAGTATGTCCGAACGTACCCACCCTGTCTACTAGAGTGGACCGCCAATCGCAAAAG
AGCTCACACTGTTCTGCACATTCACTGTTTCGATGGTGTGTCGTTTTTGTGTCCTCTGCA
CTCCTGGACAACAGGAGAAGAAATGGCCAAAGACATCTTACAACACAGGGGTGTGCTGGA
GGGCCGTCGAGGCTGGTCGGTGCTTCTAAAGGAGCCAGCTCAGTGGGTGGAGCTGGAGGG
CTCCGACTATGTTCTGGACTTGATGTCAGACCTGGAGCTTCCTGCCGACTTCCCCAAACA
CAGCAGCTACTTCATCATCTCTGCACAGGAGCCAACCAGAGTGCGGCCTAATGCCAGCAT
AAGCCTGTTGGGTGGTGGGTTTGACACGAAGGATGATGTCGTATCTTCAGTCTTAAATGG
CTCTGATGGACGAGACTTTGAGCCTCAGAGAGGGATGGATCGTTATCTGGACAGCCTGTT
TGACCCTGTACTGTCTGAGGGAACCGGAGAACTAGATTCAGCTGCAGCACTGTCCAGCAG
GATGAAGGGTGCTGGAGGAGTTGGAGGAGGCTCCCAACCTCCACCTGGGGCTGTGAGAGT
CCTTCCCGTGGGAGGTGTGATGTCACCTCCTGTTGCTGCAGTGGCACCTGTAACACCTGA
TGCCCAGCAGACTGTTTTGGACCAGCAGCAGCAGGCGATCGTGAACCAGCAGGCCATCAT
CATGGCCCAGCAGATGACCATGCAGGCCATGGCCATGGTCGGCAGCCCAGTGACCAGCCC
CCCCACCTCTCCAATCACAAGCCCTCCCATGAGCCCGCTGCTCCACCACCCTCCCAGCCC
CTATGCTCCCGCCAGCCCCTATGCTGTCATACCCCCAAGTCCATATGCTAACATCCCACC
CAGCCCCTATGCCAACTTCACTCCCACTCCCTTTGCTGCAGCAGACATCCCACCCAGGCA
TCCCTATCCTCCCCCTGCTCAACTGGGACAAACTCCATCGCACCTTCAAGATCAGCCTGC
GGAGCCCCAGACTCGGCCTGGAGCTCAGCCTCAGCCTCAGGCCCAAACTAACAAAACTGA
GCCAGCACAGCCTAAAGCTAATCCTGCTGCACGGGTCAGTAACTCTGAGACGCGTGAGGT
TCAGTCAGGTAAGGACAGCGTCTCTCGGAGGAAGGCTGCAGGCATCCCCGTAAACAAGGA
CGCACCTGCCAGGAAGTTTGCCCCAGTTGTGACGTCTCCTCCGCCCCCTGCTGGAGAGGT
GGTGAAGTACTCAGCTCGGACTATAGATCATGTTGTCCCCAGCCAA-GATATCCA-----
------------------------------------------------------------
------------------------------------------------------------
------------------------------------------------------------
------------------------------------------------------------
----------------------------AGTTTCTCGAGAGCTTCCTGTAGAGACCGAGA
CAATCCAGACACAGCTTCATCAGAGAACCAATGACGAGCACTACACCTACACCAACGTTC
CCTGGAGACTGTACCTCAGGAAGGAGGTTTTTTATCCCAAAGACAGCTTCAACAATCCTC
TGGTGCTGGATCTCATTTTCAAACAGATAGTGAACGACACTCTGTCAGAGGCATGTGTTC
GCATCACCCGGGATGAAAGGCAGAAAATGAAGGCTCTTTTCGCCAAACACGGGGTGGAAC
AGAATATGGATCCGGTAGAGGAGCATGTGAAGAAAACAATTGTGACGGCTGCCAGAGAGA
CCTGGGAAATATACTTCTCCCGTCTGTTCCCTGCATCGGGTAGTGTAGGAACAGGTGTGC
AGGTGCTGTCTGTGTCCCACAGCGGCATAAAGCTGTTAAAGACTGTAAAAAGCAGCGCTG
CAGCTCCAGACTACTTCAGAGTCCTACGGCCCTACACCTATGCAGACATCCTGTTTGTCA
CCATCCCCTCTGAGAACATGCTGGAGTTCAATCTGACCAACGAGAAACTGATCCTGTTCT
CAGCCAAGGCCCCTCAAGTCAAACATCTCATAGACACATTCATCAATGAGATCAAAAAGG
ACTCAGATTATGTGATTGCAGAGCGAAACTTTGTGACAGACGACCGCTCGATGCTCACTT
TTCACAAAGGTGACGTCATCAGACTGCAGGTTATGGATGGACTGGAGAAGGGTTACAGTT
ACGGCTGTGTGGTGAGGAAGAAGGTGGTGTATTTGGAGGAGCTGAAAAGAGAAACTCAAG
ACTTTGGTTGGAAGTTTGGTGCCGTGTTCGGCCGCTCCGGTGCGTTCCCGGCTGAGTGCG
TCCATCCCGTCGCTCCCCCTGACTTCCTGTCGCTGCCACTGGACCGCAAGTCAGAGCCTC
GAGGGGGAGCGGGACAGTTTGCTGTGTCATCAGCCGTCGCTGTTGCCGTGGCGTCCACCA
TGGCTGCACACGAGATAGATCAAACAATTGAGAAGGTTTCCCTGGACGGCTTTGCTGAAG
GAGATCTGGATGAGAGGGCCCTGCAGGACAGTAAATATGACATGTTGGAGTTCGCCAAGA
AGTACTTCAGACAGGGAAACAACATGAAGGGAGATTCCCTGAAGAGCAAAAGCAAGAACA
GAGACTCCAGAGAGCCGACTGAGATGATCAAGTTCTCCAAGACTCCTCTGACCGAGTCTC
TGATAGAGTTTACAGACCCAGCCATGAACAGAGTGGCAGCTGATCTCTTCCTGTCGGTGA
TGCGTTTCATGGGTGACTCTCCATCAAGAGGATCAACAGAACAGGAAGTGGTCAGCAATT
TCCTTAAGTTGCTAATCTGTGTGTGTGTGTGTGTGTGTGTGTGTGTGTGTGTGTGTGTGT
GTGTGTGTGTGTGTGTGTGTGTGCCCTCCCCTCAGCTCATAGGAGAGTTCACCTTGATGA
GGGATGAGGCTTACTGCCAACTCATCAAACAGCTTACGGCTAACACCAGCTCCAAACCTG
ATAGTTGCCAACGAGGCTGGAGGCTGCTGTACATCCTGACCGCTTTCCATCGCTGCTCTG
AAGTCCTCAAGCCCTTTCTGCTCAAGAACCTGCAGCAGGCATCTCGTAGCGCCGGGGCTC
AGTATCAGGGCATTGCTAAAGCATGTGAGCAGAACCTGAAGAAGACATTCCAGTACGGAG
GCCGCACTGTTACACCCAACAGCATGGAGCTGAAGGCTGTGATGGCGGGCCGCAGTTCAA
AACGTCAGCTGTTTCTCTTTCCTGGAGGCATTGAACGTCACGTGAAAATCAAAACGTGTT
CAATTGCCCTGGAGGTGATTGAGGAGCTGTGTTATGAGATGGGTTTACACAAACTGGAGG
CCATGGAAGAATATGCCATATTTTTAGTCACTAACAGAGGTCAGAATGTGCGTCCTCTGA
ACAAACACGAGTACATCCTGGATGTTGCAACAGAAGCTGAGTTAGTCGACACCAACTACA
GCTTCTGGTTCAGACGAGTCGTCTGGTCACAGCCTCTCAAGTTTGACAATGAGCTCTGTG
TCGCGATGCACTATAACCAGATCCTGCCAGACTACCGTAAAGGCCTGCTTAACGTTCTTC
CACATGGAAAAGTGAGCGATCAACAGTTTCACCAGATCTCCAAACTGGCAGCTTTGCAGC
ACAGAGCCAAAGACATCATCTTCATCCCCAGCATACATGAATTATCGGAGTACATCGCCA
CACCTCTGTTCAAAAAGCAGCCACCCCAGCAGTGGGTTACCATGGTGACGCAGCACATGC
AGCAAGTGCAGACTCTGAACCCGCACCAGGCCAGAGCACAGTTTCTAGGGCTCATCAGTG
CATTCCCCATGTTTGGCTCCTCGTTCTTCTACATCCACAGCAGCAGCTCCACCACCTTCT
ACGCCCCCTGTATTGTTGCTGTCAATCAACATGGCCTCCACTTCCTGCACAAAAATACAC
ATGAGCTGATGTCAGTGGTCCCCCTGGTGGAGGTGCAGTCCAGCCGCACCCAGAGGCCCA
CTGCTGGAACGAGTTACCCGTATGTAGACCTGACCCTGGGGGACATGGACACACAGCGGG
TCATTCAGCTGCAGCTGGAGCAGGGCTTGGAGTTGTGTCGAGTCATCGCCATGCAGGTGG
AAAACATGATGTCCGTACGGGAGAGGAGACTCACCCTGCCACCCAGCGAAATCACCATGT
TATAA
>OF05623-RA_aka
------------------------------------------------------------
------------------------------------------------------------
------------------------------------------------------------
------------------------------------------------------------
------------------------------------------------------------
------------------------------------------------------------
------------------------------------------------------------
------------------------------------------------------------
------------------------------------------------------------
------------------------------------------------------------
------------------------------------------------------------
------------------------------------------------------------
------------------------------------------------------------
------------------------------------------------------------
------------------------------------------------------------
------------------------------------------------------------
------------------------------------------------------------
------------------------------------------------------------
------------------------------------------------------------
------------------------------------------------------------
------------------------------------------------------------
------------------------------------------------------------
------------------------------------------------------------
------------------------------------------------------------
------------------------------------------------------------
------------------------------------------------------------
------------------------------------------------------------
------------------------------------------------------------
------------------------------------------------------------
------------------------------------------------------------
------------------------------------------------------------
------------------------------------------------------------
------------------------------------------------------------
------------------------------------------------------------
------------------------------------------------------------
------------------------------------------------------------
------------------------------------------------------------
------------------------------------------------------------
------------------------------------------------------------
------------------------------------------------------------
------------------------------------------------------------
------------------------------------------------------------
------------------------------------------------------------
------------------------------------------------------------
------------------------------------------------------------
------------------------------------------------------------
------------------------------------------------------------
------------------------------------------------------------
------------------------------------------------------------
------------------------------------------------------------
------------------------------------------------------------
------------------------------------------------------------
------------------------------------------------------------
------------------------------------------------------------
------------------------------------------------------------
------------------------------------------------------------
------------------------------------------------------------
------------------------------------------------------------
------------------------------------------------------------
------------------------------------------------------------
------------------------------------------------------------
------------------------------------------------------------
------------------------------------------------------------
------------------------------------------------------------
------------------------------------------------------------
------------------------------------------------------------
------------------------------------------------------------
------------------------------------------------------------
------------------------------------------------------------
------------------------------------------------------------
------------------------------------------------------------
------------------------------------------------------------
------------------------------------------------------------
------------------------------------------------------------
------------------------------------------------------------
------------------------------------------------------------
------------------------------------------------------------
------------------------------------------------------------
------------------------------------------------------------
------------------------------------------------------------
------------------------------------------------------------
------------------------------------------------------------
------------------------------------------------------------
------------------------------------------------------------
------------------------------------------------------------
------------------------------------------------------------
------------------------------------------------------------
------------------------------------------------------------
------------------------------------------------------------
------------------------------------------------------------
------------------------------------------------------------
------------------------------------------------------------
------------------------------------------------------------
------------------------------------------------------------
------------------------------------------------------------
------------------------------------------------------------
------------------------------------------------------------
------------------------------------------------------------
------------------------------------------------------------
------------------------------------------------------------
------------------------------------------------------------
------------------------------------------------------------
------------------------------------------------------------
------------------------------------------------------------
------------------------------------------------------------
------------------------------------------------------------
------------------------------------------------------------
------------------------------------------------------------
------------------------------------------------------------
------------------------------------------------------------
------------------------------------------------------------
------------------------------------------------------------
------------------------------------------------------------
------------------------------------------------------------
------------------------------------------------------------
------------------------------------------------------------
------------------------------------------------------------
------------------------------------------------------------
------------------------------------------------------------
-------------------------ATGACAGATACAGTAAGAGAGAAGATCTTCACTCC
GCTCACAGTTGAGAATGCTGTGGATGCCAGAGATGCCGTTGCCAAGATCCTGTACTCGCT
GCTGTTTAGTTGGCTGACAGAGCGCATCAATGGACGGGTCTACCCTCGCAACGAAGCCCT
CTCCATCTCCATATTGGACATCTATGGATTTGAGGAGCTACAGGTGAACAGCTTTGAGCA
GCTGTGCATCAACTACGCCAATGAAACTTTGCAGTTCTTCTTTAACAGGGTCATCTTCCA
GGAGGAGCAGGAGGAGTACATGCGGGAGCAGATCGAGTGGCAGCAGCAGCCCTTCAGCCA
CAACCAGGCCTGTCTCGACCTCATCGCTGCTAAGCCTCATGGGATCCTGCGCATACTGGA
CGACCAGTGCGGTTTCCCTCAGGCAACCGACCACACCTTCCTTCAGAAGTGCCACTATCA
CCATGGAAACAACCCGCTATATGCCAGGCCAAAGATGCCGCTGCCAGAGTTCACCCTGAA
ACACTATGCTGGGAAAGTCACATACCAGGTGCACAAATTCTTGGATAAGAACTTCGACAC
AGTCCGACAGGATGTTTTAGACCTCTTCATCCAGAGCAAGAACAAAATGGTGTCCAGCCT
CTTCTTGAAGCACTCAGAGTCTGGGTCACAGCAGCGGTCGAACATGCGGCACAGCAGCAC
GGCTCGTCGTTATCAGGCCAACACAGTCAGTGCAAAGTTCCAAAGCAGCCTGCAGGAGCT
GGTGGAGAAGATGGAAAGGTGTAACCCTTATTTTGTGCGATGCATCAAGCCAAATCATCA
TAAGGAGCCAGGAGCGTTTGACATGGAGCTGGTCAACACTCAGCTACATTACTCTGGCAT
CATGGAGACCATCCATATCAGGAAGGAGGGTTATCCAATCAGACTGCACTTTCACAGCTT
CCTAAAAAGGTATAAGGCCCTGCTTTGCCTGGAGGATCCTCCACCTGCAGACGGAGAAAA
CTGTGTCACCATGCTCCACAAGCTCGCTCCAGTTAAGAGCGGCTCATATCAGCTGGGAGT
CAGTAAGATTTTCCTGAAAGAGGAACTGTATCAGCTGTTGGAGGGGAAGCGTGACCGTGT
GCTGAACATCGCTGCCATGACGCTGCAGAGGTACACCCGTGCGTGTATGATCCGAAAGAA
GTTTGCCAAGTTGCGACTGCGTGTGACCATGTTCGAAGCTTGCTGCAGAGGCTACCTGGC
CAGAAAAAAGTTTGCTCTGAGGAGGAAGTACCTCATCCGGCTCCGCTCTGCTGTGCTGCT
CATCGTCAACCGCCAGCGTTACATGAGGACAGTGGTGGAGCCTGCAAGGAAGGCAGAGGA
GGATCGCATCAACAGAGAAGTGGTGAATGTGACAACGCTGCCTATCCCTGCTGAGCTGGC
AGTTCTGCTACAGGCAGCCT----------------------------------------
--------------------------------------------------C---------
AGAGCTGCATTCTGACTGCTTGGCGGTGGTCCAGGCTCCAAAGGTTCAGGTTGACCCCCA
GCTGACCCTGCCCCTGGATATCAACAACTACCTCATGACACACTACATCCGGGCCATATT
TAGGGAGCCGTTGCTTGGGATGCTGACTGCCCCACTGGAGAGTTCACTGATTCGAATGGA
TGAGGAGCTAAAACAAGGAGCCCTGAACGTTTTCATCCTGATACTAAGATTTATGGGCGA
TCCAAACTTGAATGGGGCTCAGGAGAATCTGTTTGGGAACTATATCATCCAGAGGGGACT
TGCAAATCCCAGCCTGCGAGATGAAATCCTGGCTCAGGTAGCCAATCAGGTGTGGAAGAA
TCCTAACATTTTGAATTCAGAGCGTGGTTGGCTCCTCCTGTCCTCCTGTCTCTCTGCCTT
CCTGCCCTCTCAAAGGCTGGCCAAGTACTTACTGAAGTTCGTGTCTGACTACGGCCCGGA
GGGCTACGACTGTGTGTGTCAACACCGTCTGCTTCAAGCTCTGCAGCGGCTGAATGTCGG
TCCAGAGTATGTCCGAACGTACCCACCCTGTCTACTAGAGTGGACCGCCAATCGCAAAAG
AGCTCACACTGTTCTGCACATTCACTGTTTCGATGGTGTGTCATTTTTGTGTCCTCTGCA
CTCCTGGACAACAGGAGAAGAAATGGCCAAAGACATCTTACAACACAGGGGTGTGCTGGA
GGGCCGTCGAGGCTGGTCGGTGCTTCTAAAGGAGCCGGCTCAGTGGGTGGAGCTGGAGGG
CTCCGACTATGTTCTGGACTTGATGTCAGACCTGGAGCTTCCTGCCGACTTCCCCAAACA
CAGCAGCTACTTCATCATCTCTGCACAGGAGCCAACCAGAGTGCGGCCTAATGCCAGCAT
AAGCCTGTTGGGTGGTGGGTTTGACACGAAAGATGATGTCATATCTTCAGTCTTAAATGT
CTCTGATGGACGAGACTTTGAGCCTCAGAGAGGGATGGATCGTTATCTGGACAGCCTGTT
TGACCCTGTACTGTCTGAGGGAACCGGAGAACTAGATTCAGCTGCAGCACTGTCCAGCAG
GATGAAGGGTGCTGGAGGAGTTGGAGGAGGCTCCCAGCCTCCACCTGGGGCTGTGAGAGT
CCTTCCCGTGGGAGGCGTGATGTCACCTCCTGTTGCTGCAGTGGCACCTGTAACACCTGA
TGCCCAGCAGGCTGTTTTGGACCAGCAGCAGCAGGCGATCGTGAACCAGCAGGCCATCAT
CATGGCCCAGCAGATGACCATGCAGGCCATGGCCATGGTCGGCAGCCCAGTAACCAGCCC
CCCCACCTCTCCAATCACAAGCCCTCCCATGAGCCCACTGCTCCACCACCCTCCCAGCCC
CTATGCTCCCGCCAGCCCCTATGCTGTCATACCCCCAAGTCCATACGCTAACATTCCACC
CAGCCCTTATGCCAACTTCACTCCCACTCCCTTTGCTGCAGCAGACATCCCACCCAGGCA
TCCCTATCCTCCCCCTGCTCAACTGGGACAAACTCCATCGCACCTTCAAGATCAGCCTGC
GGAGCCCCAGACTCGGCCCGGAGCTCAGCCTCAGCCTCAGGCCCAAACTAACAAAACTGA
GCCAGCACAGCCTAAAGCTAATCCTGCTGCACG------------------------GGT
TCAGTCAGGTAAGGACAGCGTCTCTCGGAGGAAGGCTCCAGGCATCCCCGTAAACAAGGA
CGCACCTGCCAGGAAGTTTGCCCCAGTTGTGACGTCTCCTCCGCCCCCTGCTGGAGAGGT
GGTGAAGTACTCAGCTCGGACTATAGATCATGTTGTCCCCAGCCAA-GATATCCAAGAAA
TCATCAAAAGGTACAACTCCCCGCCTCCAGCGCCAGAGCTGCTGCCACATGAGAAGAGGA
GACCAGAAGGGAAGTTTAAAAAGAAGCAAACCCCTCGGGATGAAGCTTTGCAGATCCTCA
AACCGCAGATGGACAACCCTCCTGCTCCCCAGCCCAAGCGTCCTGTTGCCCCCTCACCAT
CTGCATCTGCAATAAAGGAGGCAGGATTCAAACCAATCAAAGCCACAAAGACCAGAGCAT
CTGACCGTCCTCCCCCCCTACCTCCTCCAGTTTCTCGAGAGCTTCCTGTAGAGACCGAGA
CAATCCAGACACAGCTTCATCAGAGAACCAATGAAGAGCACTACACCTACACCAACGTTC
CCTGGAGACTGTACCTCAGGAAGGAGGTTTTTTATCCCAAAGACAGCTTCAACAATCCTC
TGGTGCTGGATCTCATTTTCAAACAGATAGTGAACGACACTCTGTCAGAGGCATGTGTTC
GCATCACCCGGGATGAAAGGCAGAAAATGAAGGCTCTTTTCGCCAAACACGGGGTGGAAC
AAAATATGGATCCGGTAGAGGAGCATGTGAAGAAAACAATTGTGACGGCTGCCAGAGAGA
CCTGGGAAATATACTTCTCCCGTCTGTTCCCTGCATCGGGTAGTGTAGGAACAGGTGTGC
AGGTGCTGTCAGTGTCCCACAGCGGCATAAAGCTGTTGAAGACTGTAAAAAGCAGCGCTG
CAGCTCCAGACTACTTCAGAGTCCTACGGCCCTACACCTATGCAGACATCCTGTTTGTCA
CCATCCCCTCTGAGAACATGCTGGAGTTCAATCTGACCAACGAGAAACTGATCCTGTTCT
CAGCCAAGGCCCCTCAAGTCAAACATCTCATAGACACATTCATCAATGAGATCAAAAAGG
ACTCAGATTATGTGATTGCAGAGCGAAACTTTGTGACAGACGACCGCTCGATGCTCACTT
TTCACAAAGGTGACGTCATCAGACTGCAGGTTATGGACGGGCTGGAGAAGGGTTACAGTT
ACGGCTGTGTGGTGAGGAAGAAGGTGGTGTATTTGGAGGAGCTGAAAAGAGAAACTCAAG
ACTTTGGTTGGAAGTTTGGTGCCGTGTTTGGCCGCTCCGGTGCGTTCCCGGCTGAGTGCG
TCCATCCCGTCGCTCCTCCTGACTTCCTGTCGCTGCCACTGGACCGCAAGTCGGAGCCTC
GAGGGGGAGCGGGACAGTTTGCTGTGTCATCAGCCGTCGCTGTTGCCGTGGCGTCCACCA
TGGCTGCACATGAGATAGATCAAACAATTGAGAAGGTTTCCCTGGACGGCTTTGCTGAAG
GAGATCTGGATGAGAGGGCCCTGCAGGACAGTAAATATGACATGTTGGAGTTTGCCAAGA
AGTACTTCAGACAGGGAAACAACATGAAGGGAGATTCCCTGAAGAGCAAAAGCAAGAACA
GAGACTCCAGAGAGCCGACTGAGATGATCAAGTTCTCCAAGACTCCTCTGACCGAGTCTC
TGATAGAGTTTACAGACCCAGCCATGAACAGAGTGGCAGCTGATCTCTTCCTGTCGGTGA
TGCGTTTCATGGGTGACTCTCCATCAAGAGGATCAACAGAACAGGAAGTGGTCAGCAATT
TCCTTA------------------------------------------------------
---------------------------------AGCTCATAGGAGAGTTCACCTTGATGA
GGGATGAGGCTTACTGCCAACTCATCAAACAGCTTACGGCTAACACCAGCTCCAAACCTG
ATAGTTGCCAACGAGGCTGGAGGCTGCTGTACATCCTGACCGCTTTCCATCGCTGCTCTG
AAGTCCTCAAGCCCTTTGTGCTCAAGAACCTGCAGCAGGCGTCTCGTAGCGCCGGGGCTC
AGTATCAGGGCATCGCTAAAGCATGTGAGCAGAACCTGAAGAAGACATTCCAATACGGAG
GCCGCACTGTTTCACCCAACAGCATGGAGCTGAAGGCTGTGATGGCGGGCCGCAGTTCAA
AACGTCAGCTGTTTCTCTTTCCTGGAGGCATTGAACGTCACGTGAAAATCAAAACATGTT
CAATTGCCCTGGAGGTGATTGAGGAGCTGTGTTATGAGATGGGTTTACACAAACTGGAGG
CCATGGAAGAATATGCCATATTTTTAGTCACCAATAGAGGTCAGAATGTGCGTCCTCTGA
ACAAACACGAGTACATCCTGGATGTTGCGACAGAAGCCGAGTTAGTCGACACCAACTACA
GCTTCTGGTTCAGACGAGTCGTCTGGACTCAGCCTCTCAAGTTTGACAATGAGCTCTGTG
TCGCGATGCACTATAACCAGATCCTGCCAGACTACCGTAAAGGCCTGCTTAACATTCTTC
CACATGGAAAAGTGAGCGATCAACAGTTTCACCAGATCTCCAAACTGGCAGCTTTGCAGC
ACAGAGCCAAAGACATCATCTTCATCCCCAGCATACATGAATTATCGGAGTACATCGCCA
CACCTCTGTTCAAAAAGCAGCCACCCCAGCAGTGGGTTACCATGGTGACGCAGCACATGC
AGCAAGTGCAGACTCTGAACCCGCACCAGGCCAGAGCACAGTTTCTAGGGCTCATCAGTG
CATTCCCCATGTTTGGCTCCTCGTTCTTCTACATCCACAGCAGCAGCTCCACCACCTTCT
ACGCCCCCTGTATTGTTGCTGTCAATCAACATGGCCTCCACTTCCTGCACAAAAATACAC
ATGAGCTGATGTCAGTGGTCCCCCTGGTGGAGGTGCAGTCCAGCCGCACCCAGAGGCCCA
CTGCTGGAACGAGTTACCCGTATGTAGACCTGACCCTGGGGGACATGGACACACAGCGGG
TCATTCAGCTGCAGCTGGAGCAGGGCTTGGAGTTGTGTCGAGTCATCGCCATGCAGGTGG
AAAACATGATGTCCGTGCGGGAGAGGAGACTCACCCTGCCACCCAGCGAAATCACCATGT
TATAA
